# Supplementary material for: Genome-wide discovery of multiple sclerosis genetic risk variant allelic regulatory activity
Source: G3 (Bethesda). 2025 Aug 21;15(11):jkaf192. doi: 10.1093/g3journal/jkaf192 (PMC12608076; doi:10.1093/g3journal/jkaf192)
Supplement: jkaf192_Supplementary_Data [file jkaf192_supplementary_data.zip]

Archive with 17 entries (17 files):
- Supplementary_Figure_1_G3-2025-406100.pdf
- Supplementary_Figure_2_G3-2025-406100.pdf
- Supplementary_Figure_3_G3-2025-406100.pdf
- Supplementary_Figure_4_G3-2025-406100.pdf
- Supplementary_Figure_5_G3-2025-406100.pdf
- Supplementary_Material_Legends_G3-2025-406100.docx
- Supplementary_Table_10_G3-2025-406100.xlsx
- Supplementary_Table_11_G3-2025-406100.xlsx
- Supplementary_Table_1_G3-2025-406100.xlsx
- Supplementary_Table_2_G3-2025-406100.xlsx
- Supplementary_Table_3_G3-2025-406100.xlsx
- Supplementary_Table_4_G3-2025-406100.xlsx
- Supplementary_Table_5_G3-2025-406100.xlsx
- Supplementary_Table_6_G3-2025-406100.xlsx
- Supplementary_Table_7_G3-2025-406100.xlsx
- Supplementary_Table_8_G3-2025-406100.xlsx
- Supplementary_Table_9_G3-2025-406100.xlsx
