# Supplementary material for: Genome-wide discovery of multiple sclerosis genetic risk variant allelic regulatory activity
Source: G3 (Bethesda). 2025 Aug 21;15(11):jkaf192. doi: 10.1093/g3journal/jkaf192 (PMC12608076; doi:10.1093/g3journal/jkaf192)
Supplement: jkaf192_Supplementary_Data [file jkaf192_supplementary_data.zip › Supplementary_Table_10_G3-2025-406100.xlsx]

## Sheet: README
This spreadsheet contains the eQTLs identified at allelic silencers and allelic enhancers using the eQTL Catalogue. Only significant results (pvalue <0.05) are shown.

## Sheet: allelic_silencers
ensembl_gene_id	symbol	chromosome	position	ref	alt	variant	maf	pvalue	beta	se	type	molecular_trait_object_id	gene_id	median_tpm	rsid	qtl_group	tissue_ontology_term	alias_symbol	allele	variant-allele
ENSG00000157873	TNFRSF14	1	2597658	T	C	chr1_2597658_T_C	0.408784	0.00059162	-0.264841	0.0752405	SNP	ENSG00000157873	ENSG00000157873	51.198	rs2843403	LCL_naive	LCL	HVEM|ATAR|TR2|LIGHTR|HVEA|CD270	C	rs2843403-C
ENSG00000272106	NA	1	2597658	T	C	chr1_2597658_T_C	0.408784	0.0317929	-0.22081	0.101761	SNP	ENSG00000272106	ENSG00000272106	4.425	rs2843403	LCL_naive	LCL	NA	C	rs2843403-C
ENSG00000157873	TNFRSF14	1	2622319	C	T	chr1_2622319_C_T	0.402027	0.00177971	0.245534	0.0769908	SNP	ENSG00000157873	ENSG00000157873	51.198	rs4474198	LCL_naive	LCL	HVEM|ATAR|TR2|LIGHTR|HVEA|CD270	C	rs4474198-C
ENSG00000157873	TNFRSF14	1	2803610	T	C	chr1_2803610_T_C	0.344595	0.0148106	0.195341	0.0791124	SNP	ENSG00000157873	ENSG00000157873	51.198	rs897624	LCL_naive	LCL	HVEM|ATAR|TR2|LIGHTR|HVEA|CD270	T	rs897624-T
ENSG00000160049	DFFA	1	10300034	C	T	chr1_10300034_C_T	0.283784	0.0344725	-0.18833	0.0881504	SNP	ENSG00000160049	ENSG00000160049	66.277	rs11121537	LCL_naive	LCL	DFF-45|DFF45|ICAD|DFF1	T	rs11121537-T
ENSG00000162441	LZIC	1	10300034	C	T	chr1_10300034_C_T	0.283784	0.0471835	-0.2132	0.106428	SNP	ENSG00000162441	ENSG00000162441	25.288	rs11121537	LCL_naive	LCL	MGC15436	T	rs11121537-T
ENSG00000285823	LINC02793	1	24964519	A	T	chr1_24964519_A_T	0.483108	0.0368839	-0.225517	0.106968	SNP	ENSG00000285823	ENSG00000285823	2.93	rs6672420	LCL_naive	LCL	NA	T	rs6672420-T
ENSG00000236528	NA	1	24977414	G	A	chr1_24977414_G_A	0.422297	0.0218007	-0.224499	0.0967199	SNP	ENSG00000236528	ENSG00000236528	1.759	rs2063112	LCL_naive	LCL	NA	A	rs2063112-A
ENSG00000117505	DR1	1	92499124	A	C	chr1_92499124_A_C	0.128378	0.0467778	0.264655	0.131866	SNP	ENSG00000117505	ENSG00000117505	43.032	rs111978400	LCL_naive	LCL	NC2-BETA|NC2B|NCB2	A	rs111978400-A
ENSG00000143033	MTF2	1	92499124	A	C	chr1_92499124_A_C	0.128378	0.0444875	0.223728	0.110283	SNP	ENSG00000143033	ENSG00000143033	54.995	rs111978400	LCL_naive	LCL	M96|PCL2|TDRD19A	A	rs111978400-A
ENSG00000235795	NA	1	100861777	C	T	chr1_100861777_C_T	0.111486	0.00031192	0.570942	0.154212	SNP	ENSG00000235795	ENSG00000235795	1.521	rs12739800	LCL_naive	LCL	NA	C	rs12739800-C
ENSG00000235795	NA	1	100916609	C	A	chr1_100916609_C_A	0.158784	0.00335624	0.392621	0.131447	SNP	ENSG00000235795	ENSG00000235795	1.521	rs12750448	LCL_naive	LCL	NA	C	rs12750448-C
ENSG00000235795	NA	1	101057665	T	C	chr1_101057665_T_C	0.131757	0.00106404	0.466224	0.139315	SNP	ENSG00000235795	ENSG00000235795	1.521	rs12738310	LCL_naive	LCL	NA	T	rs12738310-T
ENSG00000057252	SOAT1	1	179374257	A	G	chr1_179374257_A_G	0.108108	0.032719	-0.24908	0.115419	SNP	ENSG00000057252	ENSG00000057252	50.889	rs144193712	LCL_naive	LCL	ACAT|ACAT1	G	rs144193712-G
ENSG00000231966	LINC02818	1	179374257	A	G	chr1_179374257_A_G	0.108108	0.0274166	-0.20932	0.0938611	SNP	ENSG00000231966	ENSG00000231966	0	rs144193712	LCL_naive	LCL	NA	G	rs144193712-G
ENSG00000116199	FAM20B	1	179448600	C	T	chr1_179448600_C_T	0.10473	0.00830974	0.442225	0.165053	SNP	ENSG00000116199	ENSG00000116199	35.736	rs73036715	LCL_naive	LCL	KIAA0475|GXK1	C	rs73036715-C
ENSG00000023572	GLRX2	1	192568378	A	G	chr1_192568378_A_G	0.243243	0.0111386	0.306135	0.11892	SNP	ENSG00000023572	ENSG00000023572	15.418	rs1323296	LCL_naive	LCL	GRX2|bA101E13.1	A	rs1323296-A
ENSG00000174567	GOLT1A	1	203287672	T	G	chr1_203287672_T_G	0.351351	0.0140917	0.252865	0.101644	SNP	ENSG00000174567	ENSG00000174567	0.318	rs4971226	LCL_naive	LCL	FLJ42654|CGI-141|YMR292W|GOT1|MGC62027	T	rs4971226-T
ENSG00000134574	DDB2	11	47293452	T	C	chr11_47293452_T_C	0.388514	0.0156773	0.250497	0.102336	SNP	ENSG00000134574	ENSG00000134574	78.321	rs3781621	LCL_naive	LCL	DDBB|UV-DDB2|FLJ34321|XPE	T	rs3781621-T
ENSG00000149182	ARFGAP2	11	47293452	T	C	chr11_47293452_T_C	0.388514	0.0395088	0.189331	0.0910544	SNP	ENSG00000149182	ENSG00000149182	75.432	rs3781621	LCL_naive	LCL	IRZ|Zfp289|FLJ14576	T	rs3781621-T
ENSG00000134574	DDB2	11	47319098	A	G	chr11_47319098_A_G	0.391892	0.0163064	0.249577	0.102583	SNP	ENSG00000134574	ENSG00000134574	78.321	rs7120957	LCL_naive	LCL	DDBB|UV-DDB2|FLJ34321|XPE	A	rs7120957-A
ENSG00000149182	ARFGAP2	11	47319098	A	G	chr11_47319098_A_G	0.391892	0.0333762	0.195962	0.0911515	SNP	ENSG00000149182	ENSG00000149182	75.432	rs7120957	LCL_naive	LCL	IRZ|Zfp289|FLJ14576	A	rs7120957-A
ENSG00000025434	NR1H3	11	47448793	G	A	chr11_47448793_G_A	0.0844595	0.00938537	-0.653859	0.248045	SNP	ENSG00000025434	ENSG00000025434	3.511	rs34312154	LCL_naive	LCL	LXR-a|RLD-1|LXRa	A	rs34312154-A
ENSG00000134575	ACP2	11	47448793	G	A	chr11_47448793_G_A	0.0844595	0.00529475	-0.620742	0.218938	SNP	ENSG00000134575	ENSG00000134575	17.434	rs34312154	LCL_naive	LCL	LAP	A	rs34312154-A
ENSG00000133895	MEN1	11	64248757	C	T	chr11_64248757_C_T	0.260135	0.0266316	0.253147	0.112922	SNP	ENSG00000133895	ENSG00000133895	38.794	rs602534	LCL_naive	LCL	NA	C	rs602534-C
ENSG00000173264	GPR137	11	64248757	C	T	chr11_64248757_C_T	0.260135	0.02073	0.307121	0.131204	SNP	ENSG00000173264	ENSG00000173264	25.189	rs602534	LCL_naive	LCL	C11orf4|GPR137A|TM7SF1L1	C	rs602534-C
ENSG00000236935	NA	11	64248757	C	T	chr11_64248757_C_T	0.260135	2.21e-11	0.785767	0.10747	SNP	ENSG00000236935	ENSG00000236935	9.129	rs602534	LCL_naive	LCL	NA	C	rs602534-C
ENSG00000254614	CAPN1-AS1	11	64248757	C	T	chr11_64248757_C_T	0.260135	0.0411998	0.279983	0.135813	SNP	ENSG00000254614	ENSG00000254614	5.275	rs602534	LCL_naive	LCL	NA	C	rs602534-C
ENSG00000288852	NA	11	64248757	C	T	chr11_64248757_C_T	0.260135	0.0284449	0.288208	0.130102	SNP	ENSG00000288852	ENSG00000288852	3.048	rs602534	LCL_naive	LCL	NA	C	rs602534-C
ENSG00000289486	NA	11	64248757	C	T	chr11_64248757_C_T	0.260135	0.0190103	0.261105	0.10997	SNP	ENSG00000289486	ENSG00000289486	4.611	rs602534	LCL_naive	LCL	NA	C	rs602534-C
ENSG00000110046	ATG2A	11	64341646	T	G	chr11_64341646_T_G	0.337838	0.00183731	0.342206	0.107639	SNP	ENSG00000110046	ENSG00000110046	14.023	rs647152	LCL_naive	LCL	KIAA0404|BLTP4A	T	rs647152-T
ENSG00000133895	MEN1	11	64341646	T	G	chr11_64341646_T_G	0.337838	0.0133692	0.250406	0.0998706	SNP	ENSG00000133895	ENSG00000133895	38.794	rs647152	LCL_naive	LCL	NA	T	rs647152-T
ENSG00000236935	NA	11	64341646	T	G	chr11_64341646_T_G	0.337838	3.08e-10	0.662822	0.097355	SNP	ENSG00000236935	ENSG00000236935	9.129	rs647152	LCL_naive	LCL	NA	T	rs647152-T
ENSG00000254614	CAPN1-AS1	11	64341646	T	G	chr11_64341646_T_G	0.337838	0.0420592	0.247723	0.12068	SNP	ENSG00000254614	ENSG00000254614	5.275	rs647152	LCL_naive	LCL	NA	T	rs647152-T
ENSG00000288852	NA	11	64341646	T	G	chr11_64341646_T_G	0.337838	0.0131155	0.28916	0.115001	SNP	ENSG00000288852	ENSG00000288852	3.048	rs647152	LCL_naive	LCL	NA	T	rs647152-T
ENSG00000175334	BANF1	11	65976950	C	T	chr11_65976950_C_T	0.412162	0.00078811	-0.33307	0.0969355	SNP	ENSG00000175334	ENSG00000175334	442.388	rs542332	LCL_naive	LCL	BAF	T	rs542332-T
ENSG00000175376	EIF1AD	11	65986590	G	A	chr11_65986590_G_A	0.408784	0.00551572	0.263917	0.0935426	SNP	ENSG00000175376	ENSG00000175376	38.524	rs661335	LCL_naive	LCL	MGC11102|haponin	G	rs661335-G
ENSG00000197136	PCNX3	11	65986590	G	A	chr11_65986590_G_A	0.408784	0.0270641	0.253732	0.113511	SNP	ENSG00000197136	ENSG00000197136	39.124	rs661335	LCL_naive	LCL	FLJ22427	G	rs661335-G
ENSG00000245385	NA	11	118675087	C	T	chr11_118675087_C_T	0.320946	0.0376207	0.16638	0.0792297	SNP	ENSG00000245385	ENSG00000245385	11.971	rs600969	LCL_naive	LCL	NA	C	rs600969-C
ENSG00000076706	MCAM	11	118688192	G	C	chr11_118688192_G_C	0.297297	0.0140327	-0.295827	0.118839	SNP	ENSG00000076706	ENSG00000076706	4.451	rs510408	LCL_naive	LCL	MUC18|CD146|MelCAM|METCAM|HEMCAM	C	rs510408-C
ENSG00000137700	SLC37A4	11	118688192	G	C	chr11_118688192_G_C	0.297297	0.0296583	-0.279586	0.127184	SNP	ENSG00000137700	ENSG00000137700	20.323	rs510408	LCL_naive	LCL	GSD1b|GSD1c|GSD1d|G6PT|SPX4	C	rs510408-C
ENSG00000149582	TMEM25	11	118688192	G	C	chr11_118688192_G_C	0.297297	0.0273339	-0.289778	0.129868	SNP	ENSG00000149582	ENSG00000149582	2.62	rs510408	LCL_naive	LCL	FLJ14399	C	rs510408-C
ENSG00000160593	JAML	11	118688192	G	C	chr11_118688192_G_C	0.297297	0.00070846	-0.378308	0.109106	SNP	ENSG00000160593	ENSG00000160593	2.877	rs510408	LCL_naive	LCL	Gm638|AMICA	C	rs510408-C
ENSG00000172273	HINFP	11	118688192	G	C	chr11_118688192_G_C	0.297297	0.0161768	-0.306217	0.125708	SNP	ENSG00000172273	ENSG00000172273	6.934	rs510408	LCL_naive	LCL	DKFZP434F162|HiNF-P|ZNF743	C	rs510408-C
ENSG00000196655	TRAPPC4	11	118688192	G	C	chr11_118688192_G_C	0.297297	0.0238332	-0.280844	0.122852	SNP	ENSG00000196655	ENSG00000196655	44.328	rs510408	LCL_naive	LCL	TRS23|SBDN|PTD009	C	rs510408-C
ENSG00000263873	THY1-AS1	11	118688192	G	C	chr11_118688192_G_C	0.297297	0.0418944	-0.23696	0.115342	SNP	ENSG00000263873	ENSG00000263873	0.448	rs510408	LCL_naive	LCL	RP11-334E6.12	C	rs510408-C
ENSG00000076706	MCAM	11	118694627	G	A	chr11_118694627_G_A	0.300676	0.0185252	-0.28626	0.120062	SNP	ENSG00000076706	ENSG00000076706	4.451	rs478371	LCL_naive	LCL	MUC18|CD146|MelCAM|METCAM|HEMCAM	A	rs478371-A
ENSG00000137700	SLC37A4	11	118694627	G	A	chr11_118694627_G_A	0.300676	0.045964	-0.259111	0.128618	SNP	ENSG00000137700	ENSG00000137700	20.323	rs478371	LCL_naive	LCL	GSD1b|GSD1c|GSD1d|G6PT|SPX4	A	rs478371-A
ENSG00000149582	TMEM25	11	118694627	G	A	chr11_118694627_G_A	0.300676	0.0274538	-0.291999	0.130967	SNP	ENSG00000149582	ENSG00000149582	2.62	rs478371	LCL_naive	LCL	FLJ14399	A	rs478371-A
ENSG00000160593	JAML	11	118694627	G	A	chr11_118694627_G_A	0.300676	0.0006762	-0.382874	0.10999	SNP	ENSG00000160593	ENSG00000160593	2.877	rs478371	LCL_naive	LCL	Gm638|AMICA	A	rs478371-A
ENSG00000172273	HINFP	11	118694627	G	A	chr11_118694627_G_A	0.300676	0.0203963	-0.297992	0.126962	SNP	ENSG00000172273	ENSG00000172273	6.934	rs478371	LCL_naive	LCL	DKFZP434F162|HiNF-P|ZNF743	A	rs478371-A
ENSG00000196655	TRAPPC4	11	118694627	G	A	chr11_118694627_G_A	0.300676	0.0208214	-0.289526	0.123778	SNP	ENSG00000196655	ENSG00000196655	44.328	rs478371	LCL_naive	LCL	TRS23|SBDN|PTD009	A	rs478371-A
ENSG00000245385	NA	11	118695604	C	T	chr11_118695604_C_T	0.300676	0.036593	0.167854	0.079492	SNP	ENSG00000245385	ENSG00000245385	11.971	rs12794726	LCL_naive	LCL	NA	C	rs12794726-C
ENSG00000076706	MCAM	11	118696037	C	G	chr11_118696037_C_G	0.300676	0.0263926	-0.268234	0.119459	SNP	ENSG00000076706	ENSG00000076706	4.451	rs533646	LCL_naive	LCL	MUC18|CD146|MelCAM|METCAM|HEMCAM	G	rs533646-G
ENSG00000137700	SLC37A4	11	118696037	C	G	chr11_118696037_C_G	0.300676	0.0157527	-0.31012	0.126788	SNP	ENSG00000137700	ENSG00000137700	20.323	rs533646	LCL_naive	LCL	GSD1b|GSD1c|GSD1d|G6PT|SPX4	G	rs533646-G
ENSG00000149582	TMEM25	11	118696037	C	G	chr11_118696037_C_G	0.300676	0.0253841	-0.293794	0.129941	SNP	ENSG00000149582	ENSG00000149582	2.62	rs533646	LCL_naive	LCL	FLJ14399	G	rs533646-G
ENSG00000160593	JAML	11	118696037	C	G	chr11_118696037_C_G	0.300676	0.00047884	-0.39003	0.108919	SNP	ENSG00000160593	ENSG00000160593	2.877	rs533646	LCL_naive	LCL	Gm638|AMICA	G	rs533646-G
ENSG00000172273	HINFP	11	118696037	C	G	chr11_118696037_C_G	0.300676	0.0131519	-0.315844	0.125665	SNP	ENSG00000172273	ENSG00000172273	6.934	rs533646	LCL_naive	LCL	DKFZP434F162|HiNF-P|ZNF743	G	rs533646-G
ENSG00000196655	TRAPPC4	11	118696037	C	G	chr11_118696037_C_G	0.300676	0.0271315	-0.275008	0.123084	SNP	ENSG00000196655	ENSG00000196655	44.328	rs533646	LCL_naive	LCL	TRS23|SBDN|PTD009	G	rs533646-G
ENSG00000245385	NA	11	118697024	T	C	chr11_118697024_T_C	0.307432	0.0382108	0.167696	0.0801065	SNP	ENSG00000245385	ENSG00000245385	11.971	rs481903	LCL_naive	LCL	NA	T	rs481903-T
ENSG00000010610	CD4	12	6341779	T	C	chr12_6341779_T_C	0.435811	0.00049429	0.422904	0.1184	SNP	ENSG00000010610	ENSG00000010610	2.766	rs767455	LCL_naive	LCL	NA	T	rs767455-T
ENSG00000111644	ACRBP	12	6341779	T	C	chr12_6341779_T_C	0.435811	0.00848073	0.298066	0.111548	SNP	ENSG00000111644	ENSG00000111644	0.642	rs767455	LCL_naive	LCL	SP32|OY-TES-1|CT23	T	rs767455-T
ENSG00000219410	NA	12	6341779	T	C	chr12_6341779_T_C	0.435811	0.0103347	0.204717	0.0786936	SNP	ENSG00000219410	ENSG00000219410	3.479	rs767455	LCL_naive	LCL	NA	T	rs767455-T
ENSG00000069493	CLEC2D	12	9736166	C	T	chr12_9736166_C_T	0.324324	0.0208317	0.218396	0.0933761	SNP	ENSG00000069493	ENSG00000069493	59.295	rs10844639	LCL_naive	LCL	LLT1|CLAX|OCIL	C	rs10844639-C
ENSG00000123427	EEF1AKMT3	12	57802664	G	A	chr12_57802664_G_A	0.307432	8.22e-15	0.950557	0.108604	SNP	ENSG00000123427	ENSG00000123427	4.06	rs10783847	LCL_naive	LCL	DKFZP586D0919	G	rs10783847-G
ENSG00000182199	SHMT2	12	57802664	G	A	chr12_57802664_G_A	0.307432	0.0245985	0.188334	0.0828388	SNP	ENSG00000182199	ENSG00000182199	230.328	rs10783847	LCL_naive	LCL	mSHMT	G	rs10783847-G
ENSG00000258099	ATXN2-AS	12	111427245	C	G	chr12_111427245_C_G	0.388514	0.0423358	-0.227737	0.111095	SNP	ENSG00000258099	ENSG00000258099	1.861	rs7310615	LCL_naive	LCL	NA	G	rs7310615-G
ENSG00000111328	CDK2AP1	12	122966218	G	C	chr12_122966218_G_C	0.293919	0.00086544	0.350422	0.102815	SNP	ENSG00000111328	ENSG00000111328	51.643	rs4148856	LCL_naive	LCL	DORC1|doc-1|DOC1|ST19|p12DOC-1	G	rs4148856-G
ENSG00000111328	CDK2AP1	12	123032370	C	G	chr12_123032370_C_G	0.300676	0.00051842	0.336651	0.0946152	SNP	ENSG00000111328	ENSG00000111328	51.643	rs1630820	LCL_naive	LCL	DORC1|doc-1|DOC1|ST19|p12DOC-1	C	rs1630820-C
ENSG00000270095	NA	12	123032370	C	G	chr12_123032370_C_G	0.300676	0.0037078	0.155582	0.0526639	SNP	ENSG00000270095	ENSG00000270095	0	rs1630820	LCL_naive	LCL	NA	C	rs1630820-C
ENSG00000111328	CDK2AP1	12	123176170	T	C	chr12_123176170_T_C	0.216216	0.00010381	0.474698	0.118617	SNP	ENSG00000111328	ENSG00000111328	51.643	rs1716174	LCL_naive	LCL	DORC1|doc-1|DOC1|ST19|p12DOC-1	T	rs1716174-T
ENSG00000270095	NA	12	123176170	T	C	chr12_123176170_T_C	0.216216	0.0183062	0.161253	0.067503	SNP	ENSG00000270095	ENSG00000270095	0	rs1716174	LCL_naive	LCL	NA	T	rs1716174-T
ENSG00000255398	HCAR3	12	123223005	TA	T	chr12_123223005_TA_T	0.425676	0.00969865	-0.271785	0.103565	INDEL	ENSG00000255398	ENSG00000255398	1.08	rs36043549	LCL_naive	LCL	HCA3|HM74	T	rs36043549-T
ENSG00000086598	TMED2	12	123379073	G	A	chr12_123379073_G_A	0.233108	0.0247959	0.205612	0.0905652	SNP	ENSG00000086598	ENSG00000086598	370.433	rs28583837	LCL_naive	LCL	RNP24|P24A|p24beta1|p24b1	G	rs28583837-G
ENSG00000255398	HCAR3	12	123379073	G	A	chr12_123379073_G_A	0.233108	0.00512088	0.337441	0.118544	SNP	ENSG00000255398	ENSG00000255398	1.08	rs28583837	LCL_naive	LCL	HCA3|HM74	G	rs28583837-G
ENSG00000278112	NA	12	124466106	T	C	chr12_124466106_T_C	0.14527	0.0297283	-0.236188	0.107489	SNP	ENSG00000278112	ENSG00000278112	0	rs4765569	LCL_naive	LCL	NA	C	rs4765569-C
ENSG00000136147	PHF11	13	50381847	A	G	chr13_50381847_A_G	0.118243	0.0213044	0.359614	0.154332	SNP	ENSG00000136147	ENSG00000136147	32.25	rs9568398	LCL_naive	LCL	NY-REN-34|BCAP|IGER	A	rs9568398-A
ENSG00000140575	IQGAP1	15	90379443	A	G	chr15_90379443_A_G	0.489865	0.0157371	0.254914	0.104202	SNP	ENSG00000140575	ENSG00000140575	167.919	rs2589963	LCL_naive	LCL	p195|KIAA0051|SAR1|HUMORFA01	A	rs2589963-A
ENSG00000179583	CIITA	16	11083537	G	C	chr16_11083537_G_C	0.385135	0.0481026	-0.230783	0.115689	SNP	ENSG00000179583	ENSG00000179583	26.214	rs9931397	LCL_naive	LCL	C2TA|NLRA	C	rs9931397-C
ENSG00000179583	CIITA	16	11088277	C	G	chr16_11088277_C_G	0.405405	0.0356279	-0.236082	0.111215	SNP	ENSG00000179583	ENSG00000179583	26.214	rs7203793	LCL_naive	LCL	C2TA|NLRA	G	rs7203793-G
ENSG00000175643	RMI2	16	11285918	T	C	chr16_11285918_T_C	0.175676	0.00244874	-0.416922	0.134987	SNP	ENSG00000175643	ENSG00000175643	27.591	rs1794019	LCL_naive	LCL	MGC24665|BLAP18	C	rs1794019-C
ENSG00000175643	RMI2	16	11309156	G	A	chr16_11309156_G_A	0.141892	0.00435688	-0.411091	0.141716	SNP	ENSG00000175643	ENSG00000175643	27.591	rs12162021	LCL_naive	LCL	MGC24665|BLAP18	A	rs12162021-A
ENSG00000277369	NA	16	11309156	G	A	chr16_11309156_G_A	0.141892	0.0197089	-0.319851	0.135508	SNP	ENSG00000277369	ENSG00000277369	1.767	rs12162021	LCL_naive	LCL	NA	A	rs12162021-A
ENSG00000175643	RMI2	16	11319069	C	A	chr16_11319069_C_A	0.141892	0.00436152	-0.411059	0.141723	SNP	ENSG00000175643	ENSG00000175643	27.591	rs34947566	LCL_naive	LCL	MGC24665|BLAP18	A	rs34947566-A
ENSG00000277369	NA	16	11319069	C	A	chr16_11319069_C_A	0.141892	0.0196995	-0.319887	0.135512	SNP	ENSG00000277369	ENSG00000277369	1.767	rs34947566	LCL_naive	LCL	NA	A	rs34947566-A
ENSG00000175643	RMI2	16	11335048	T	A	chr16_11335048_T_A	0.253378	0.00165395	-0.368784	0.114818	SNP	ENSG00000175643	ENSG00000175643	27.591	rs12708722	LCL_naive	LCL	MGC24665|BLAP18	A	rs12708722-A
ENSG00000263080	NA	16	11335048	T	A	chr16_11335048_T_A	0.253378	0.0172819	-0.294027	0.12196	SNP	ENSG00000263080	ENSG00000263080	0.416	rs12708722	LCL_naive	LCL	NA	A	rs12708722-A
ENSG00000175643	RMI2	16	11381719	A	G	chr16_11381719_A_G	0.415541	0.0440321	-0.201274	0.0989985	SNP	ENSG00000175643	ENSG00000175643	27.591	rs11864333	LCL_naive	LCL	MGC24665|BLAP18	G	rs11864333-G
ENSG00000278713	NA	16	29837625	A	G	chr16_29837625_A_G	0.297297	0.0050473	0.21174	0.074257	SNP	ENSG00000278713	ENSG00000278713	14.43	rs11863734	LCL_naive	LCL	NA	A	rs11863734-A
ENSG00000280789	PAGR1	16	29837625	A	G	chr16_29837625_A_G	0.297297	0.00021212	0.297501	0.0781004	SNP	ENSG00000280789	ENSG00000280789	13.53	rs11863734	LCL_naive	LCL	MGC4606|GAS|PA1	A	rs11863734-A
ENSG00000099364	FBXL19	16	31042146	C	T	chr16_31042146_C_T	0.283784	0.0252784	-0.302955	0.133894	SNP	ENSG00000099364	ENSG00000099364	35.835	rs9939417	LCL_naive	LCL	DKFZp434K0410|Fbl19|JHDM1C|CXXC11	T	rs9939417-T
ENSG00000103510	KAT8	16	31042146	C	T	chr16_31042146_C_T	0.283784	0.00225021	-0.360818	0.115815	SNP	ENSG00000103510	ENSG00000103510	22.775	rs9939417	LCL_naive	LCL	MOF|FLJ14040|hMOF|ZC2HC8	T	rs9939417-T
ENSG00000140691	ARMC5	16	31042146	C	T	chr16_31042146_C_T	0.283784	0.0294443	-0.244774	0.111198	SNP	ENSG00000140691	ENSG00000140691	15.902	rs9939417	LCL_naive	LCL	FLJ13063	T	rs9939417-T
ENSG00000260304	NA	16	31042146	C	T	chr16_31042146_C_T	0.283784	0.0306677	-0.174687	0.0799617	SNP	ENSG00000260304	ENSG00000260304	61.339	rs9939417	LCL_naive	LCL	NA	T	rs9939417-T
ENSG00000103510	KAT8	16	31070264	A	G	chr16_31070264_A_G	0.260135	0.00843113	-0.325909	0.121873	SNP	ENSG00000103510	ENSG00000103510	22.775	rs9796794	LCL_naive	LCL	MOF|FLJ14040|hMOF|ZC2HC8	G	rs9796794-G
ENSG00000275263	NA	16	31070264	A	G	chr16_31070264_A_G	0.260135	0.0150622	-0.237348	0.0963714	SNP	ENSG00000275263	ENSG00000275263	0.761	rs9796794	LCL_naive	LCL	NA	G	rs9796794-G
ENSG00000141013	GAS8	16	89059261	T	A	chr16_89059261_T_A	0.158784	0.025013	-0.309217	0.136408	SNP	ENSG00000141013	ENSG00000141013	4.837	rs11866889	LCL_naive	LCL	DRC4	A	rs11866889-A
ENSG00000262050	NA	17	2352967	C	T	chr17_2352967_C_T	0.344595	0.0250217	0.231573	0.102162	SNP	ENSG00000262050	ENSG00000262050	3.98	rs75340970	LCL_naive	LCL	NA	C	rs75340970-C
ENSG00000176974	SHMT1	17	18270341	A	G	chr17_18270341_A_G	0.27027	2.29e-10	0.763685	0.111229	SNP	ENSG00000176974	ENSG00000176974	26.559	rs2605145	LCL_naive	LCL	cSHMT|SHMT|MGC15229|MGC24556	A	rs2605145-A
ENSG00000176974	SHMT1	17	18297659	T	G	chr17_18297659_T_G	0.27027	1.5e-10	0.761278	0.109574	SNP	ENSG00000176974	ENSG00000176974	26.559	rs4608392	LCL_naive	LCL	cSHMT|SHMT|MGC15229|MGC24556	T	rs4608392-T
ENSG00000176974	SHMT1	17	18309439	C	T	chr17_18309439_C_T	0.27027	1.64e-10	0.75803	0.109374	SNP	ENSG00000176974	ENSG00000176974	26.559	rs8076253	LCL_naive	LCL	cSHMT|SHMT|MGC15229|MGC24556	C	rs8076253-C
ENSG00000161405	IKZF3	17	39754115	C	T	chr17_39754115_C_T	0.47973	0.00077131	-0.284095	0.0825291	SNP	ENSG00000161405	ENSG00000161405	88.119	rs2941522	LCL_naive	LCL	Aiolos	T	rs2941522-T
ENSG00000186075	ZPBP2	17	39754115	C	T	chr17_39754115_C_T	0.47973	4.77e-06	-0.516154	0.108204	SNP	ENSG00000186075	ENSG00000186075	2.655	rs2941522	LCL_naive	LCL	ZPBPL|MGC41930	T	rs2941522-T
ENSG00000188895	MSL1	17	39754115	C	T	chr17_39754115_C_T	0.47973	0.0325942	-0.161987	0.0750065	SNP	ENSG00000188895	ENSG00000188895	56.887	rs2941522	LCL_naive	LCL	hMSL1|MSL-1|DKFZp686P24239	T	rs2941522-T
ENSG00000161405	IKZF3	17	39868373	C	T	chr17_39868373_C_T	0.341216	3.32e-07	0.433551	0.0806459	SNP	ENSG00000161405	ENSG00000161405	88.119	rs11557466	LCL_naive	LCL	Aiolos	C	rs11557466-C
ENSG00000186075	ZPBP2	17	39868373	C	T	chr17_39868373_C_T	0.341216	0.00011105	0.455536	0.11434	SNP	ENSG00000186075	ENSG00000186075	2.655	rs11557466	LCL_naive	LCL	ZPBPL|MGC41930	C	rs11557466-C
ENSG00000188895	MSL1	17	39868373	C	T	chr17_39868373_C_T	0.341216	0.00527425	0.217151	0.0765543	SNP	ENSG00000188895	ENSG00000188895	56.887	rs11557466	LCL_naive	LCL	hMSL1|MSL-1|DKFZp686P24239	C	rs11557466-C
ENSG00000266208	GJD3-AS1	17	40090033	A	G	chr17_40090033_A_G	0.182432	0.0105446	0.336028	0.129532	SNP	ENSG00000266208	ENSG00000266208	4.446	rs73983006	LCL_naive	LCL	NA	A	rs73983006-A
ENSG00000198933	TBKBP1	17	47397631	C	A	chr17_47397631_C_A	0.459459	2.28e-07	-0.53243	0.0975542	SNP	ENSG00000198933	ENSG00000198933	2.479	rs4968320	LCL_naive	LCL	ProSAPiP2|KIAA0775	A	rs4968320-A
ENSG00000264920	SP2-DT	17	47397631	C	A	chr17_47397631_C_A	0.459459	0.0163473	-0.216462	0.0890067	SNP	ENSG00000264920	ENSG00000264920	1.344	rs4968320	LCL_naive	LCL	NA	A	rs4968320-A
ENSG00000108424	KPNB1	17	47498568	A	G	chr17_47498568_A_G	0.486486	0.0239966	-0.237813	0.104152	SNP	ENSG00000108424	ENSG00000108424	343.226	rs200908868	LCL_naive	LCL	NTF97|IPOB|MGC2155|MGC2156|MGC2157|IMB1|Impnb|IPO1	G	rs200908868-G
ENSG00000198933	TBKBP1	17	47498568	A	G	chr17_47498568_A_G	0.486486	6.23e-06	-0.488144	0.103708	SNP	ENSG00000198933	ENSG00000198933	2.479	rs200908868	LCL_naive	LCL	ProSAPiP2|KIAA0775	G	rs200908868-G
ENSG00000238083	LRRC37A2	17	47498568	A	G	chr17_47498568_A_G	0.486486	0.0291523	-0.240391	0.109007	SNP	ENSG00000238083	ENSG00000238083	1.393	rs200908868	LCL_naive	LCL	FLJ45049	G	rs200908868-G
ENSG00000264019	NA	17	47498568	A	G	chr17_47498568_A_G	0.486486	0.0404759	-0.219387	0.106031	SNP	ENSG00000264019	ENSG00000264019	13.226	rs200908868	LCL_naive	LCL	NA	G	rs200908868-G
ENSG00000267579	NA	18	58719688	T	G	chr18_58719688_T_G	0.422297	0.0428679	-0.15223	0.0744548	SNP	ENSG00000267579	ENSG00000267579	0.58	rs7230967	LCL_naive	LCL	NA	G	rs7230967-G
ENSG00000267390	KDSR-DT	18	63238915	C	T	chr18_63238915_C_T	0.0371622	0.0402592	0.614065	0.296457	SNP	ENSG00000267390	ENSG00000267390	4.618	rs117318742	LCL_naive	LCL	NA	C	rs117318742-C
ENSG00000079805	DNM2	19	10630740	A	T	chr19_10630740_A_T	0.182432	0.00761799	-0.309974	0.114387	SNP	ENSG00000079805	ENSG00000079805	47.221	rs10414622	LCL_naive	LCL	DYNII|DYN2|CMTDIB|CMTDI1|DI-CMTB|CMT2M	T	rs10414622-T
ENSG00000127616	SMARCA4	19	10630740	A	T	chr19_10630740_A_T	0.182432	0.00322385	-0.284282	0.0947598	SNP	ENSG00000127616	ENSG00000127616	59.693	rs10414622	LCL_naive	LCL	hSNF2b|BRG1|BAF190|SNF2|SWI2|SNF2-BETA|SNF2LB|FLJ39786	T	rs10414622-T
ENSG00000129355	CDKN2D	19	10630740	A	T	chr19_10630740_A_T	0.182432	0.03146	-0.310809	0.142954	SNP	ENSG00000129355	ENSG00000129355	7.652	rs10414622	LCL_naive	LCL	INK4D|p19	T	rs10414622-T
ENSG00000132004	FBXW9	19	12696252	G	C	chr19_12696252_G_C	0.141892	0.00074354	-0.428094	0.123972	SNP	ENSG00000132004	ENSG00000132004	13.62	rs6511832	LCL_naive	LCL	MGC10870|Fbw9|MEC-15	C	rs6511832-C
ENSG00000171291	ZNF439	19	12696252	G	C	chr19_12696252_G_C	0.141892	0.0306751	-0.398188	0.182275	SNP	ENSG00000171291	ENSG00000171291	2.986	rs6511832	LCL_naive	LCL	DKFZp571K0837	C	rs6511832-C
ENSG00000197054	ZNF763	19	12696252	G	C	chr19_12696252_G_C	0.141892	0.0280668	-0.300112	0.135146	SNP	ENSG00000197054	ENSG00000197054	0.623	rs6511832	LCL_naive	LCL	ZNF440L	C	rs6511832-C
ENSG00000267791	NA	19	12696252	G	C	chr19_12696252_G_C	0.141892	0.00093111	-0.450095	0.132908	SNP	ENSG00000267791	ENSG00000267791	1.13	rs6511832	LCL_naive	LCL	NA	C	rs6511832-C
ENSG00000008441	NFIX	19	12705745	G	T	chr19_12705745_G_T	0.141892	0.00463134	0.511012	0.177411	SNP	ENSG00000008441	ENSG00000008441	1.15	rs7248726	LCL_naive	LCL	NF1A	G	rs7248726-G
ENSG00000095066	HOOK2	19	12705745	G	T	chr19_12705745_G_T	0.141892	0.0159713	0.324053	0.132766	SNP	ENSG00000095066	ENSG00000095066	6.727	rs7248726	LCL_naive	LCL	HK2	G	rs7248726-G
ENSG00000171223	JUNB	19	12705745	G	T	chr19_12705745_G_T	0.141892	0.0118432	0.396973	0.155558	SNP	ENSG00000171223	ENSG00000171223	207.93	rs7248726	LCL_naive	LCL	NA	G	rs7248726-G
ENSG00000179218	CALR	19	12705745	G	T	chr19_12705745_G_T	0.141892	0.025158	0.362805	0.160211	SNP	ENSG00000179218	ENSG00000179218	1922.78	rs7248726	LCL_naive	LCL	RO|SSA|cC1qR|CRT|FLJ26680	G	rs7248726-G
ENSG00000008441	NFIX	19	12715210	C	A	chr19_12715210_C_A	0.125	0.00086395	0.633699	0.185901	SNP	ENSG00000008441	ENSG00000008441	1.15	rs58162150	LCL_naive	LCL	NF1A	C	rs58162150-C
ENSG00000171223	JUNB	19	12715210	C	A	chr19_12715210_C_A	0.125	0.0276681	0.369218	0.165835	SNP	ENSG00000171223	ENSG00000171223	207.93	rs58162150	LCL_naive	LCL	NA	C	rs58162150-C
ENSG00000179218	CALR	19	12715210	C	A	chr19_12715210_C_A	0.125	0.0192973	0.401574	0.169545	SNP	ENSG00000179218	ENSG00000179218	1922.78	rs58162150	LCL_naive	LCL	RO|SSA|cC1qR|CRT|FLJ26680	C	rs58162150-C
ENSG00000267458	NA	19	12859688	C	T	chr19_12859688_C_T	0.0168919	0.0034077	-0.836066	0.280377	SNP	ENSG00000267458	ENSG00000267458	40.838	rs116727322	LCL_naive	LCL	NA	T	rs116727322-T
ENSG00000214046	SMIM7	19	17001908	C	G	chr19_17001908_C_G	0.162162	0.0255879	-0.27524	0.121907	SNP	ENSG00000214046	ENSG00000214046	21.322	rs12971584	LCL_naive	LCL	MGC2747	G	rs12971584-G
ENSG00000269243	NA	19	17001908	C	G	chr19_17001908_C_G	0.162162	0.0439063	-0.177667	0.0873347	SNP	ENSG00000269243	ENSG00000269243	13.091	rs12971584	LCL_naive	LCL	NA	G	rs12971584-G
ENSG00000213999	MEF2B	19	18219858	A	G	chr19_18219858_A_G	0.236486	0.00797479	-0.345773	0.128359	SNP	ENSG00000213999	ENSG00000213999	1.5	rs55973594	LCL_naive	LCL	RSRFR2	G	rs55973594-G
ENSG00000268186	ZNF114-AS1	19	48719762	C	G	chr19_48719762_C_G	0.344595	0.0190176	0.230775	0.0972021	SNP	ENSG00000268186	ENSG00000268186	0	rs281394	LCL_naive	LCL	AC008392.1	C	rs281394-C
ENSG00000182324	KCNJ14	19	49297912	T	C	chr19_49297912_T_C	0.246622	0.0187895	0.201194	0.084577	SNP	ENSG00000182324	ENSG00000182324	1.743	rs12982246	LCL_naive	LCL	Kir2.4|IRK4	T	rs12982246-T
ENSG00000213024	NUP62	19	49365794	T	G	chr19_49365794_T_G	0.293919	0.0396892	-0.190815	0.0918534	SNP	ENSG00000213024	ENSG00000213024	115.994	rs2303759	LCL_naive	LCL	p62|DKFZp547L134|IBSN|SNDI|MGC841|FLJ20822|FLJ43869	G	rs2303759-G
ENSG00000268530	NA	19	49365794	T	G	chr19_49365794_T_G	0.293919	0.0471141	-0.110753	0.0552691	SNP	ENSG00000268530	ENSG00000268530	1.063	rs2303759	LCL_naive	LCL	NA	G	rs2303759-G
ENSG00000182324	KCNJ14	19	49375509	G	A	chr19_49375509_G_A	0.293919	0.00395451	0.215089	0.0733344	SNP	ENSG00000182324	ENSG00000182324	1.743	rs2115385	LCL_naive	LCL	Kir2.4|IRK4	G	rs2115385-G
ENSG00000269392	NA	19	49375509	G	A	chr19_49375509_G_A	0.293919	0.0423206	0.13982	0.0682021	SNP	ENSG00000269392	ENSG00000269392	0	rs2115385	LCL_naive	LCL	NA	G	rs2115385-G
ENSG00000134313	KIDINS220	2	7909543	A	C	chr2_7909543_A_C	0.0675676	0.00279575	0.768833	0.252395	SNP	ENSG00000134313	ENSG00000134313	10.466	rs4669223	LCL_naive	LCL	ARMS	A	rs4669223-A
ENSG00000213626	LBH	2	30255293	C	CG	chr2_30255293_C_CG	0.209459	0.0363277	0.173968	0.0822691	INDEL	ENSG00000213626	ENSG00000213626	20.497	rs34337269	LCL_naive	LCL	NA	C	rs34337269-C
ENSG00000153107	ANAPC1	2	111177901	C	T	chr2_111177901_C_T	0.472973	0.0146516	-0.190802	0.0771476	SNP	ENSG00000153107	ENSG00000153107	43.27	rs7565457	LCL_naive	LCL	MCPR|TSG24|APC1	T	rs7565457-T
ENSG00000153208	MERTK	2	111177901	C	T	chr2_111177901_C_T	0.472973	0.0496672	-0.210651	0.106342	SNP	ENSG00000153208	ENSG00000153208	2.364	rs7565457	LCL_naive	LCL	mer|RP38|c-Eyk|Tyro12	T	rs7565457-T
ENSG00000144130	NT5DC4	2	111863622	T	C	chr2_111863622_T_C	0.172297	0.0442687	0.248161	0.122199	SNP	ENSG00000144130	ENSG00000144130	0.465	rs11689168	LCL_naive	LCL	NA	T	rs11689168-T
ENSG00000144161	ZC3H8	2	112021872	T	G	chr2_112021872_T_G	0.243243	0.0171334	0.315492	0.130685	SNP	ENSG00000144161	ENSG00000144161	12.981	rs6737989	LCL_naive	LCL	Fliz1	T	rs6737989-T
ENSG00000153214	TMEM87B	2	112021872	T	G	chr2_112021872_T_G	0.243243	0.00925576	0.219168	0.0829866	SNP	ENSG00000153214	ENSG00000153214	38.808	rs6737989	LCL_naive	LCL	FLJ14681	T	rs6737989-T
ENSG00000115415	STAT1	2	191136021	AAC	A	chr2_191136021_AAC_A	0.476351	0.03392	0.171574	0.0800562	INDEL	ENSG00000115415	ENSG00000115415	342.103	rs201274904	LCL_naive	LCL	STAT91|ISGF-3	AAC	rs201274904-AAC
ENSG00000153832	FBXO36	2	230232414	T	C	chr2_230232414_T_C	0.192568	0.0319372	0.238832	0.110161	SNP	ENSG00000153832	ENSG00000153832	1.74	rs6716753	LCL_naive	LCL	Fbx36|FLJ37592	T	rs6716753-T
ENSG00000157557	ETS2	21	38466902	C	T	chr21_38466902_C_T	0.118243	0.0376007	-0.39557	0.188349	SNP	ENSG00000157557	ENSG00000157557	8.086	rs2836425	LCL_naive	LCL	NA	T	rs2836425-T
ENSG00000183527	PSMG1	21	38466902	C	T	chr21_38466902_C_T	0.118243	0.0411012	-0.405787	0.19674	SNP	ENSG00000183527	ENSG00000183527	177.464	rs2836425	LCL_naive	LCL	c21-LRP|LRPC21|PAC1	T	rs2836425-T
ENSG00000182093	GET1	21	38482870	C	G	chr21_38482870_C_G	0.114865	0.00073044	0.503986	0.145729	SNP	ENSG00000182093	ENSG00000182093	9.559	rs2211872	LCL_naive	LCL	CHD5	C	rs2211872-C
ENSG00000100368	CSF2RB	22	36904488	T	C	chr22_36904488_T_C	0.429054	0.00144177	0.350107	0.107585	SNP	ENSG00000100368	ENSG00000100368	15.593	rs5756394	LCL_naive	LCL	IL5RB|CD131|betaGMR	T	rs5756394-T
ENSG00000183822	NCF4-AS1	22	36904488	T	C	chr22_36904488_T_C	0.429054	0.0224581	0.222074	0.0961579	SNP	ENSG00000183822	ENSG00000183822	0.844	rs5756394	LCL_naive	LCL	CTA-833B7.2	T	rs5756394-T
ENSG00000100365	NCF4	22	36906746	C	A	chr22_36906746_C_A	0.0540541	0.0485891	-0.51067	0.256558	SNP	ENSG00000100365	ENSG00000100365	54.583	rs78258532	LCL_naive	LCL	p40phox|SH3PXD4	A	rs78258532-A
ENSG00000187051	RPS19BP1	22	39897459	C	T	chr22_39897459_C_T	0.358108	0.0400293	-0.284884	0.137375	SNP	ENSG00000187051	ENSG00000187051	59.73	rs137956	LCL_naive	LCL	MGC52010|FLJ21770	T	rs137956-T
ENSG00000196588	MRTFA	22	39897459	C	T	chr22_39897459_C_T	0.358108	0.0249324	-0.19267	0.0849463	SNP	ENSG00000196588	ENSG00000196588	34.034	rs137956	LCL_naive	LCL	KIAA1438|MAL|MRTF-A|BSAC|MKL	T	rs137956-T
ENSG00000100147	CCDC134	22	41517409	C	T	chr22_41517409_C_T	0.429054	1.99e-08	-0.537008	0.0898856	SNP	ENSG00000100147	ENSG00000100147	14.586	rs9619974	LCL_naive	LCL	FLJ22349	T	rs9619974-T
ENSG00000100418	DESI1	22	41517409	C	T	chr22_41517409_C_T	0.429054	0.0206077	-0.250493	0.106907	SNP	ENSG00000100418	ENSG00000100418	100.883	rs9619974	LCL_naive	LCL	D15Wsu75e|DESI-1|POST	T	rs9619974-T
ENSG00000167074	TEF	22	41517409	C	T	chr22_41517409_C_T	0.429054	0.00248697	-0.353311	0.114575	SNP	ENSG00000167074	ENSG00000167074	6.171	rs9619974	LCL_naive	LCL	KIAA1655	T	rs9619974-T
ENSG00000167077	MEI1	22	41517409	C	T	chr22_41517409_C_T	0.429054	0.00449858	-0.266827	0.0923238	SNP	ENSG00000167077	ENSG00000167077	7.995	rs9619974	LCL_naive	LCL	MGC40042|SPATA38	T	rs9619974-T
ENSG00000088727	KIF9	3	47026625	T	TA	chr3_47026625_T_TA	0.347973	0.0139348	-0.25645	0.102913	INDEL	ENSG00000088727	ENSG00000088727	3.074	rs146248571	LCL_naive	LCL	MGC104186	TA	rs146248571-TA
ENSG00000114650	SCAP	3	47281006	C	T	chr3_47281006_C_T	0.486486	0.00324346	-0.320519	0.106909	SNP	ENSG00000114650	ENSG00000114650	49.426	rs807936	LCL_naive	LCL	KIAA0199	T	rs807936-T
ENSG00000160796	NBEAL2	3	47281006	C	T	chr3_47281006_C_T	0.486486	0.0003906	-0.420607	0.115584	SNP	ENSG00000160796	ENSG00000160796	91.989	rs807936	LCL_naive	LCL	KIAA0540	T	rs807936-T
ENSG00000160796	NBEAL2	3	47380662	G	C	chr3_47380662_G_C	0.368243	3.25e-05	0.475839	0.110592	SNP	ENSG00000160796	ENSG00000160796	91.989	rs922957	LCL_naive	LCL	KIAA0540	G	rs922957-G
ENSG00000289043	NA	3	47380662	G	C	chr3_47380662_G_C	0.368243	0.00561522	0.270888	0.0962209	SNP	ENSG00000289043	ENSG00000289043	0.913	rs922957	LCL_naive	LCL	NA	G	rs922957-G
ENSG00000160796	NBEAL2	3	47422077	T	C	chr3_47422077_T_C	0.368243	3.37e-05	0.474624	0.110551	SNP	ENSG00000160796	ENSG00000160796	91.989	rs12636851	LCL_naive	LCL	KIAA0540	T	rs12636851-T
ENSG00000289043	NA	3	47422077	T	C	chr3_47422077_T_C	0.368243	0.00578755	0.269779	0.0961796	SNP	ENSG00000289043	ENSG00000289043	0.913	rs12636851	LCL_naive	LCL	NA	T	rs12636851-T
ENSG00000114648	KLHL18	3	47476180	A	C	chr3_47476180_A_C	0.364865	0.0186635	-0.16424	0.0689675	SNP	ENSG00000114648	ENSG00000114648	30.895	rs73081205	LCL_naive	LCL	KIAA0795|FLJ13703	C	rs73081205-C
ENSG00000172113	NME6	3	47476180	A	C	chr3_47476180_A_C	0.364865	0.00066937	-0.41156	0.11813	SNP	ENSG00000172113	ENSG00000172113	16.446	rs73081205	LCL_naive	LCL	NM23-H6|IPIA-ALPHA	C	rs73081205-C
ENSG00000164045	CDC25A	3	47523934	G	A	chr3_47523934_G_A	0.486486	0.0299387	0.222066	0.101194	SNP	ENSG00000164045	ENSG00000164045	57.641	rs4858856	LCL_naive	LCL	NA	G	rs4858856-G
ENSG00000172113	NME6	3	47523934	G	A	chr3_47523934_G_A	0.486486	0.00175382	0.401395	0.125683	SNP	ENSG00000172113	ENSG00000172113	16.446	rs4858856	LCL_naive	LCL	NM23-H6|IPIA-ALPHA	G	rs4858856-G
ENSG00000289519	NA	3	52989619	C	T	chr3_52989619_C_T	0.280405	0.0239292	-0.254328	0.11133	SNP	ENSG00000289519	ENSG00000289519	2.609	rs11130335	LCL_naive	LCL	NA	T	rs11130335-T
ENSG00000114902	SPCS1	3	53072864	T	C	chr3_53072864_T_C	0.283784	0.0492633	0.198915	0.100237	SNP	ENSG00000114902	ENSG00000114902	103.374	rs2564939	LCL_naive	LCL	SPC12|HSPC033|YJR010C-A|SPC1	T	rs2564939-T
ENSG00000289519	NA	3	53072864	T	C	chr3_53072864_T_C	0.283784	0.00434296	0.306079	0.105476	SNP	ENSG00000289519	ENSG00000289519	2.609	rs2564939	LCL_naive	LCL	NA	T	rs2564939-T
ENSG00000114023	FAM162A	3	121778624	C	G	chr3_121778624_C_G	0.361486	0.0369986	-0.221475	0.105116	SNP	ENSG00000114023	ENSG00000114023	31.953	rs13074133	LCL_naive	LCL	E2IG5	G	rs13074133-G
ENSG00000114023	FAM162A	3	121792578	T	C	chr3_121792578_T_C	0.371622	0.0453819	-0.217582	0.107708	SNP	ENSG00000114023	ENSG00000114023	31.953	rs13075144	LCL_naive	LCL	E2IG5	C	rs13075144-C
ENSG00000125386	FAM193A	4	2770803	C	T	chr4_2770803_C_T	0.418919	0.0425626	-0.147172	0.0718735	SNP	ENSG00000125386	ENSG00000125386	24.265	rs7695151	LCL_naive	LCL	RES4-22	T	rs7695151-T
ENSG00000243449	C4orf48	4	2770803	C	T	chr4_2770803_C_T	0.418919	0.0226059	-0.179657	0.0778782	SNP	ENSG00000243449	ENSG00000243449	35.62	rs7695151	LCL_naive	LCL	NA	T	rs7695151-T
ENSG00000260296	NA	4	40305547	C	T	chr4_40305547_C_T	0.402027	0.0322824	-0.246916	0.114123	SNP	ENSG00000260296	ENSG00000260296	1.244	rs13136820	LCL_naive	LCL	NA	T	rs13136820-T
ENSG00000145332	KLHL8	4	86536773	T	C	chr4_86536773_T_C	0.236486	0.0364772	-0.217693	0.10303	SNP	ENSG00000145332	ENSG00000145332	14.103	rs72665738	LCL_naive	LCL	KIAA1378	C	rs72665738-C
ENSG00000198189	HSD17B11	4	86536773	T	C	chr4_86536773_T_C	0.236486	0.0344091	-0.248756	0.116392	SNP	ENSG00000198189	ENSG00000198189	34.577	rs72665738	LCL_naive	LCL	RetSDR2|17-BETA-HSD11|17-BETA-HSDXI|PAN1B|SDR16C2	C	rs72665738-C
ENSG00000109332	UBE2D3	4	102763796	C	G	chr4_102763796_C_G	0.483108	0.00871812	-0.236167	0.0887074	SNP	ENSG00000109332	ENSG00000109332	213.683	rs223486	LCL_naive	LCL	UbcH5C	G	rs223486-G
ENSG00000109332	UBE2D3	4	102780603	G	A	chr4_102780603_G_A	0.456081	0.0487298	-0.188059	0.0945396	SNP	ENSG00000109332	ENSG00000109332	213.683	rs223464	LCL_naive	LCL	UbcH5C	A	rs223464-A
ENSG00000109323	MANBA	4	102857850	T	C	chr4_102857850_T_C	0.472973	5.75e-06	0.472082	0.0998893	SNP	ENSG00000109323	ENSG00000109323	10.893	rs223348	LCL_naive	LCL	NA	T	rs223348-T
ENSG00000109323	MANBA	4	102938135	C	G	chr4_102938135_C_G	0.496622	7.35e-05	0.376634	0.0920221	SNP	ENSG00000109323	ENSG00000109323	10.893	rs7676943	LCL_naive	LCL	NA	C	rs7676943-C
ENSG00000145362	ANK2	4	112119923	A	G	chr4_112119923_A_G	0.496622	0.0413632	0.238553	0.115811	SNP	ENSG00000145362	ENSG00000145362	0.859	rs6849221	LCL_naive	LCL	FAP87|CFAP87	A	rs6849221-A
ENSG00000137337	MDC1	6	29722917	C	G	chr6_29722917_C_G	0.307432	0.0329262	0.251297	0.116586	SNP	ENSG00000137337	ENSG00000137337	50.822	rs3998799	LCL_naive	LCL	NFBD1|KIAA0170|Em:AB023051.5	C	rs3998799-C
ENSG00000214922	HLA-F-AS1	6	29722917	C	G	chr6_29722917_C_G	0.307432	0.0434207	0.245189	0.120244	SNP	ENSG00000214922	ENSG00000214922	1.127	rs3998799	LCL_naive	LCL	NA	C	rs3998799-C
ENSG00000204644	ZFP57	6	29948110	A	C	chr6_29948110_A_C	0.422297	0.00345243	-0.312946	0.105097	SNP	ENSG00000204644	ENSG00000204644	0	rs2517720	LCL_naive	LCL	ZNF698|bA145L22|bA145L22.2	C	rs2517720-C
ENSG00000204681	GABBR1	6	29948110	A	C	chr6_29948110_A_C	0.422297	0.004133	-0.316235	0.10836	SNP	ENSG00000204681	ENSG00000204681	1.778	rs2517720	LCL_naive	LCL	hGB1a|GPRC3A	C	rs2517720-C
ENSG00000206503	HLA-A	6	29948110	A	C	chr6_29948110_A_C	0.422297	7.3e-08	-0.539319	0.0945796	SNP	ENSG00000206503	ENSG00000206503	1323.13	rs2517720	LCL_naive	LCL	NA	C	rs2517720-C
ENSG00000232629	HLA-DQB2	6	32467073	G	C	chr6_32467073_G_C	0.263514	6.42e-06	0.595444	0.126693	SNP	ENSG00000232629	ENSG00000232629	14.783	rs9391781	LCL_naive	LCL	NA	G	rs9391781-G
ENSG00000235863	B3GALT4	6	32467073	G	C	chr6_32467073_G_C	0.263514	0.0262837	0.233559	0.10394	SNP	ENSG00000235863	ENSG00000235863	3.971	rs9391781	LCL_naive	LCL	beta3Gal-T4|GalT4	G	rs9391781-G
ENSG00000237541	HLA-DQA2	6	32467073	G	C	chr6_32467073_G_C	0.263514	7.85e-13	0.935786	0.117991	SNP	ENSG00000237541	ENSG00000237541	78.897	rs9391781	LCL_naive	LCL	NA	G	rs9391781-G
ENSG00000179344	HLA-DQB1	6	32592938	G	A	chr6_32592938_G_A	0.239865	2.89e-12	-1.03679	0.134796	SNP	ENSG00000179344	ENSG00000179344	124.936	rs28366294	LCL_naive	LCL	IDDM1|CELIAC1	A	rs28366294-A
ENSG00000196126	HLA-DRB1	6	32592938	G	A	chr6_32592938_G_A	0.239865	6.05e-11	-0.979346	0.137525	SNP	ENSG00000196126	ENSG00000196126	855.168	rs28366294	LCL_naive	LCL	NA	A	rs28366294-A
ENSG00000196735	HLA-DQA1	6	32592938	G	A	chr6_32592938_G_A	0.239865	2.72e-19	-1.23797	0.1173	SNP	ENSG00000196735	ENSG00000196735	231.706	rs28366294	LCL_naive	LCL	CELIAC1	A	rs28366294-A
ENSG00000204257	HLA-DMA	6	32592938	G	A	chr6_32592938_G_A	0.239865	0.00814656	-0.347183	0.129242	SNP	ENSG00000204257	ENSG00000204257	247.534	rs28366294	LCL_naive	LCL	D6S222E|RING6	A	rs28366294-A
ENSG00000204386	NEU1	6	32592938	G	A	chr6_32592938_G_A	0.239865	0.0474193	-0.257873	0.128867	SNP	ENSG00000204386	ENSG00000204386	19.538	rs28366294	LCL_naive	LCL	NA	A	rs28366294-A
ENSG00000204390	HSPA1L	6	32592938	G	A	chr6_32592938_G_A	0.239865	0.00892336	-0.335474	0.126401	SNP	ENSG00000204390	ENSG00000204390	2.692	rs28366294	LCL_naive	LCL	HSP70-HOM|hum70t	A	rs28366294-A
ENSG00000204392	LSM2	6	32592938	G	A	chr6_32592938_G_A	0.239865	0.0348797	-0.243172	0.11408	SNP	ENSG00000204392	ENSG00000204392	235.755	rs28366294	LCL_naive	LCL	G7b|YBL026W	A	rs28366294-A
ENSG00000204438	GPANK1	6	32592938	G	A	chr6_32592938_G_A	0.239865	0.0247055	-0.317087	0.139577	SNP	ENSG00000204438	ENSG00000204438	32.468	rs28366294	LCL_naive	LCL	G5|D6S54E|GPATCH10|ANKRD59	A	rs28366294-A
ENSG00000204439	C6orf47	6	32592938	G	A	chr6_32592938_G_A	0.239865	0.00149769	-0.457402	0.141063	SNP	ENSG00000204439	ENSG00000204439	36.313	rs28366294	LCL_naive	LCL	D6S53E|G4	A	rs28366294-A
ENSG00000223534	HLA-DQB1-AS1	6	32592938	G	A	chr6_32592938_G_A	0.239865	2.22e-10	-0.956861	0.139247	SNP	ENSG00000223534	ENSG00000223534	14.94	rs28366294	LCL_naive	LCL	NA	A	rs28366294-A
ENSG00000242574	HLA-DMB	6	32592938	G	A	chr6_32592938_G_A	0.239865	0.0234896	-0.332271	0.144984	SNP	ENSG00000242574	ENSG00000242574	70.971	rs28366294	LCL_naive	LCL	D6S221E|RING7	A	rs28366294-A
ENSG00000263756	NA	6	32592938	G	A	chr6_32592938_G_A	0.239865	0.0183185	-0.217641	0.0911172	SNP	ENSG00000263756	ENSG00000263756	48.658	rs28366294	LCL_naive	LCL	NA	A	rs28366294-A
ENSG00000179344	HLA-DQB1	6	32593271	G	T	chr6_32593271_G_T	0.239865	2.73e-12	-1.03349	0.134182	SNP	ENSG00000179344	ENSG00000179344	124.936	rs28366309	LCL_naive	LCL	IDDM1|CELIAC1	T	rs28366309-T
ENSG00000196126	HLA-DRB1	6	32593271	G	T	chr6_32593271_G_T	0.239865	6.04e-11	-0.975322	0.136956	SNP	ENSG00000196126	ENSG00000196126	855.168	rs28366309	LCL_naive	LCL	NA	T	rs28366309-T
ENSG00000196735	HLA-DQA1	6	32593271	G	T	chr6_32593271_G_T	0.239865	2.69e-19	-1.23298	0.116806	SNP	ENSG00000196735	ENSG00000196735	231.706	rs28366309	LCL_naive	LCL	CELIAC1	T	rs28366309-T
ENSG00000204257	HLA-DMA	6	32593271	G	T	chr6_32593271_G_T	0.239865	0.00824222	-0.345246	0.128719	SNP	ENSG00000204257	ENSG00000204257	247.534	rs28366309	LCL_naive	LCL	D6S222E|RING6	T	rs28366309-T
ENSG00000204386	NEU1	6	32593271	G	T	chr6_32593271_G_T	0.239865	0.047615	-0.256585	0.128338	SNP	ENSG00000204386	ENSG00000204386	19.538	rs28366309	LCL_naive	LCL	NA	T	rs28366309-T
ENSG00000204390	HSPA1L	6	32593271	G	T	chr6_32593271_G_T	0.239865	0.00886273	-0.334378	0.125873	SNP	ENSG00000204390	ENSG00000204390	2.692	rs28366309	LCL_naive	LCL	HSP70-HOM|hum70t	T	rs28366309-T
ENSG00000204392	LSM2	6	32593271	G	T	chr6_32593271_G_T	0.239865	0.0332098	-0.2444	0.113573	SNP	ENSG00000204392	ENSG00000204392	235.755	rs28366309	LCL_naive	LCL	G7b|YBL026W	T	rs28366309-T
ENSG00000204438	GPANK1	6	32593271	G	T	chr6_32593271_G_T	0.239865	0.0248529	-0.315461	0.139006	SNP	ENSG00000204438	ENSG00000204438	32.468	rs28366309	LCL_naive	LCL	G5|D6S54E|GPATCH10|ANKRD59	T	rs28366309-T
ENSG00000204439	C6orf47	6	32593271	G	T	chr6_32593271_G_T	0.239865	0.00154306	-0.454316	0.140509	SNP	ENSG00000204439	ENSG00000204439	36.313	rs28366309	LCL_naive	LCL	D6S53E|G4	T	rs28366309-T
ENSG00000223534	HLA-DQB1-AS1	6	32593271	G	T	chr6_32593271_G_T	0.239865	2.05e-10	-0.954479	0.138591	SNP	ENSG00000223534	ENSG00000223534	14.94	rs28366309	LCL_naive	LCL	NA	T	rs28366309-T
ENSG00000242574	HLA-DMB	6	32593271	G	T	chr6_32593271_G_T	0.239865	0.0238547	-0.330052	0.1444	SNP	ENSG00000242574	ENSG00000242574	70.971	rs28366309	LCL_naive	LCL	D6S221E|RING7	T	rs28366309-T
ENSG00000263756	NA	6	32593271	G	T	chr6_32593271_G_T	0.239865	0.0186703	-0.216106	0.0907523	SNP	ENSG00000263756	ENSG00000263756	48.658	rs28366309	LCL_naive	LCL	NA	T	rs28366309-T
ENSG00000232629	HLA-DQB2	6	32659784	T	C	chr6_32659784_T_C	0.273649	1.3e-11	0.855832	0.115462	SNP	ENSG00000232629	ENSG00000232629	14.783	rs9273440	LCL_naive	LCL	NA	T	rs9273440-T
ENSG00000235863	B3GALT4	6	32659784	T	C	chr6_32659784_T_C	0.273649	0.0040099	0.301537	0.10297	SNP	ENSG00000235863	ENSG00000235863	3.971	rs9273440	LCL_naive	LCL	beta3Gal-T4|GalT4	T	rs9273440-T
ENSG00000237541	HLA-DQA2	6	32659784	T	C	chr6_32659784_T_C	0.273649	1.64e-08	0.766158	0.12738	SNP	ENSG00000237541	ENSG00000237541	78.897	rs9273440	LCL_naive	LCL	NA	T	rs9273440-T
ENSG00000179344	HLA-DQB1	6	32665232	T	C	chr6_32665232_T_C	0.317568	4.46e-27	-1.23208	0.0902362	SNP	ENSG00000179344	ENSG00000179344	124.936	rs9274421	LCL_naive	LCL	IDDM1|CELIAC1	C	rs9274421-C
ENSG00000196126	HLA-DRB1	6	32665232	T	C	chr6_32665232_T_C	0.317568	3.63e-09	-0.773328	0.12233	SNP	ENSG00000196126	ENSG00000196126	855.168	rs9274421	LCL_naive	LCL	NA	C	rs9274421-C
ENSG00000196735	HLA-DQA1	6	32665232	T	C	chr6_32665232_T_C	0.317568	1.84e-10	-0.813251	0.117733	SNP	ENSG00000196735	ENSG00000196735	231.706	rs9274421	LCL_naive	LCL	CELIAC1	C	rs9274421-C
ENSG00000198502	HLA-DRB5	6	32665232	T	C	chr6_32665232_T_C	0.317568	0.00010045	-0.514897	0.128382	SNP	ENSG00000198502	ENSG00000198502	171.939	rs9274421	LCL_naive	LCL	NA	C	rs9274421-C
ENSG00000204256	BRD2	6	32665232	T	C	chr6_32665232_T_C	0.317568	0.0350095	-0.22316	0.104768	SNP	ENSG00000204256	ENSG00000204256	144.116	rs9274421	LCL_naive	LCL	KIAA9001|RING3|D6S113E|NAT|FSRG1	C	rs9274421-C
ENSG00000204257	HLA-DMA	6	32665232	T	C	chr6_32665232_T_C	0.317568	0.00934689	-0.294484	0.111652	SNP	ENSG00000204257	ENSG00000204257	247.534	rs9274421	LCL_naive	LCL	D6S222E|RING6	C	rs9274421-C
ENSG00000204304	PBX2	6	32665232	T	C	chr6_32665232_T_C	0.317568	0.0303069	-0.248924	0.113691	SNP	ENSG00000204304	ENSG00000204304	74.591	rs9274421	LCL_naive	LCL	G17|HOX12|PBX2MHC	C	rs9274421-C
ENSG00000204371	EHMT2	6	32665232	T	C	chr6_32665232_T_C	0.317568	0.0176985	-0.247363	0.102992	SNP	ENSG00000204371	ENSG00000204371	47.763	rs9274421	LCL_naive	LCL	G9A|Em:AF134726.3|NG36/G9a|KMT1C	C	rs9274421-C
ENSG00000204392	LSM2	6	32665232	T	C	chr6_32665232_T_C	0.317568	0.0403146	-0.204082	0.0985541	SNP	ENSG00000204392	ENSG00000204392	235.755	rs9274421	LCL_naive	LCL	G7b|YBL026W	C	rs9274421-C
ENSG00000204438	GPANK1	6	32665232	T	C	chr6_32665232_T_C	0.317568	0.0334981	-0.259321	0.120707	SNP	ENSG00000204438	ENSG00000204438	32.468	rs9274421	LCL_naive	LCL	G5|D6S54E|GPATCH10|ANKRD59	C	rs9274421-C
ENSG00000223534	HLA-DQB1-AS1	6	32665232	T	C	chr6_32665232_T_C	0.317568	1.99e-22	-1.15376	0.0977936	SNP	ENSG00000223534	ENSG00000223534	14.94	rs9274421	LCL_naive	LCL	NA	C	rs9274421-C
ENSG00000223865	HLA-DPB1	6	32665232	T	C	chr6_32665232_T_C	0.317568	0.0122783	-0.312947	0.12327	SNP	ENSG00000223865	ENSG00000223865	197.834	rs9274421	LCL_naive	LCL	NA	C	rs9274421-C
ENSG00000263756	NA	6	32665232	T	C	chr6_32665232_T_C	0.317568	0.00029876	-0.283946	0.076445	SNP	ENSG00000263756	ENSG00000263756	48.658	rs9274421	LCL_naive	LCL	NA	C	rs9274421-C
ENSG00000204231	RXRB	6	32665257	T	C	chr6_32665257_T_C	0.0439189	0.0155004	0.559832	0.228311	SNP	ENSG00000204231	ENSG00000204231	35.824	rs9274427	LCL_naive	LCL	NR2B2|H-2RIIBP|RCoR-1|RXRbeta|RXR-beta	T	rs9274427-T
ENSG00000204287	HLA-DRA	6	32665257	T	C	chr6_32665257_T_C	0.0439189	0.0237058	0.698721	0.305364	SNP	ENSG00000204287	ENSG00000204287	7070.02	rs9274427	LCL_naive	LCL	NA	T	rs9274427-T
ENSG00000204305	AGER	6	32665257	T	C	chr6_32665257_T_C	0.0439189	0.0131279	0.64343	0.255934	SNP	ENSG00000204305	ENSG00000204305	8.536	rs9274427	LCL_naive	LCL	RAGE|SCARJ1|sRAGE	T	rs9274427-T
ENSG00000232629	HLA-DQB2	6	32665257	T	C	chr6_32665257_T_C	0.0439189	0.0127929	0.776917	0.307861	SNP	ENSG00000232629	ENSG00000232629	14.783	rs9274427	LCL_naive	LCL	NA	T	rs9274427-T
ENSG00000232629	HLA-DQB2	6	32665257	T	G	chr6_32665257_T_G	0.314189	2.69e-07	0.66128	0.121966	SNP	ENSG00000232629	ENSG00000232629	14.783	rs9274427	LCL_naive	LCL	NA	T	rs9274427-T
ENSG00000235863	B3GALT4	6	32665257	T	G	chr6_32665257_T_G	0.314189	0.0019292	0.318291	0.1006	SNP	ENSG00000235863	ENSG00000235863	3.971	rs9274427	LCL_naive	LCL	beta3Gal-T4|GalT4	T	rs9274427-T
ENSG00000237541	HLA-DQA2	6	32665257	T	C	chr6_32665257_T_C	0.0439189	3.55e-06	1.47211	0.304162	SNP	ENSG00000237541	ENSG00000237541	78.897	rs9274427	LCL_naive	LCL	NA	T	rs9274427-T
ENSG00000237541	HLA-DQA2	6	32665257	T	G	chr6_32665257_T_G	0.314189	0.00092861	0.458468	0.135348	SNP	ENSG00000237541	ENSG00000237541	78.897	rs9274427	LCL_naive	LCL	NA	T	rs9274427-T
ENSG00000232629	HLA-DQB2	6	32665967	C	T	chr6_32665967_C_T	0.273649	1.44e-11	0.86059	0.116424	SNP	ENSG00000232629	ENSG00000232629	14.783	rs9274478	LCL_naive	LCL	NA	C	rs9274478-C
ENSG00000235863	B3GALT4	6	32665967	C	T	chr6_32665967_C_T	0.273649	0.0040508	0.303477	0.103752	SNP	ENSG00000235863	ENSG00000235863	3.971	rs9274478	LCL_naive	LCL	beta3Gal-T4|GalT4	C	rs9274478-C
ENSG00000237541	HLA-DQA2	6	32665967	C	T	chr6_32665967_C_T	0.273649	1.46e-08	0.774268	0.128232	SNP	ENSG00000237541	ENSG00000237541	78.897	rs9274478	LCL_naive	LCL	NA	C	rs9274478-C
ENSG00000204220	PFDN6	6	33473007	T	C	chr6_33473007_T_C	0.0506757	0.0301518	0.48768	0.222526	SNP	ENSG00000204220	ENSG00000204220	77.105	rs28361088	LCL_naive	LCL	KE-2|H2-KE2|PFD6	T	rs28361088-T
ENSG00000204264	PSMB8	6	33473007	T	C	chr6_33473007_T_C	0.0506757	0.0253284	0.497866	0.220113	SNP	ENSG00000204264	ENSG00000204264	260.953	rs28361088	LCL_naive	LCL	RING10|D6S216E|PSMB5i|beta5i	T	rs28361088-T
ENSG00000240065	PSMB9	6	33473007	T	C	chr6_33473007_T_C	0.0506757	0.0305548	0.458989	0.209953	SNP	ENSG00000240065	ENSG00000240065	176.94	rs28361088	LCL_naive	LCL	RING12|beta1i|PSMB6i	T	rs28361088-T
ENSG00000237541	HLA-DQA2	6	33725094	G	T	chr6_33725094_G_T	0.108108	0.0112044	0.464033	0.180406	SNP	ENSG00000237541	ENSG00000237541	78.897	rs791901	LCL_naive	LCL	NA	G	rs791901-G
ENSG00000010030	ETV7	6	36387595	T	C	chr6_36387595_T_C	0.429054	0.00513069	0.302259	0.106208	SNP	ENSG00000010030	ENSG00000010030	4.39	rs2234071	LCL_naive	LCL	TEL2|TEL-2	T	rs2234071-T
ENSG00000137168	PPIL1	6	36387595	T	C	chr6_36387595_T_C	0.429054	0.028252	0.228381	0.102967	SNP	ENSG00000137168	ENSG00000137168	209.834	rs2234071	LCL_naive	LCL	CYPL1	T	rs2234071-T
ENSG00000010030	ETV7	6	36392104	C	T	chr6_36392104_C_T	0.483108	0.0303036	0.224666	0.10261	SNP	ENSG00000010030	ENSG00000010030	4.39	rs9368926	LCL_naive	LCL	TEL2|TEL-2	C	rs9368926-C
ENSG00000111875	ASF1A	6	118997887	C	G	chr6_118997887_C_G	0.310811	0.0143584	0.251326	0.10131	SNP	ENSG00000111875	ENSG00000111875	67.52	rs72970476	LCL_naive	LCL	DKFZP547E2110|CIA	C	rs72970476-C
ENSG00000111877	MCM9	6	118997887	C	G	chr6_118997887_C_G	0.310811	1.38e-05	0.368562	0.0816164	SNP	ENSG00000111877	ENSG00000111877	6.038	rs72970476	LCL_naive	LCL	MGC35304|dJ329L24.3|FLJ20170	C	rs72970476-C
ENSG00000253194	NA	6	118997887	C	G	chr6_118997887_C_G	0.310811	0.00128478	0.25727	0.0782098	SNP	ENSG00000253194	ENSG00000253194	1.058	rs72970476	LCL_naive	LCL	NA	C	rs72970476-C
ENSG00000227719	NA	7	7227699	A	G	chr7_7227699_A_G	0.5	0.0495498	0.172621	0.0870979	SNP	ENSG00000227719	ENSG00000227719	0.697	rs10270043	LCL_naive	LCL	NA	A	rs10270043-A
ENSG00000234141	NA	7	7227699	A	G	chr7_7227699_A_G	0.5	0.00524115	0.267269	0.0941519	SNP	ENSG00000234141	ENSG00000234141	1.783	rs10270043	LCL_naive	LCL	NA	A	rs10270043-A
ENSG00000253967	LINC03020	8	70217452	A	G	chr8_70217452_A_G	0.097973	0.01688	-0.447782	0.185049	SNP	ENSG00000253967	ENSG00000253967	0	rs4738079	LCL_naive	LCL	NA	G	rs4738079-G
ENSG00000253967	LINC03020	8	70357696	G	A	chr8_70357696_G_A	0.0945946	0.0153645	0.460237	0.187441	SNP	ENSG00000253967	ENSG00000253967	0	rs71523181	LCL_naive	LCL	NA	G	rs71523181-G
ENSG00000186583	SPATC1	8	143918193	T	C	chr8_143918193_T_C	0.476351	0.0121846	-0.241848	0.0951585	SNP	ENSG00000186583	ENSG00000186583	1.117	rs7822511	LCL_naive	LCL	MGC61633|SPATA15|SPERIOLIN	C	rs7822511-C
ENSG00000071894	CPSF1	8	143921326	C	T	chr8_143921326_C_T	0.283784	0.0390432	0.265371	0.127317	SNP	ENSG00000071894	ENSG00000071894	83.499	rs6558407	LCL_naive	LCL	CPSF160	C	rs6558407-C
ENSG00000104522	GFUS	8	143921326	C	T	chr8_143921326_C_T	0.283784	0.0321634	0.253271	0.116978	SNP	ENSG00000104522	ENSG00000104522	61.902	rs6558407	LCL_naive	LCL	FX|P35B|SDR4E1	C	rs6558407-C
ENSG00000185730	ZNF696	8	143921326	C	T	chr8_143921326_C_T	0.283784	0.0165318	0.266778	0.109888	SNP	ENSG00000185730	ENSG00000185730	4.703	rs6558407	LCL_naive	LCL	FLJ14129	C	rs6558407-C
ENSG00000247317	LY6E-DT	8	143921326	C	T	chr8_143921326_C_T	0.283784	0.0303897	0.271792	0.124199	SNP	ENSG00000247317	ENSG00000247317	0.72	rs6558407	LCL_naive	LCL	LOC100133669	C	rs6558407-C
ENSG00000104522	GFUS	8	143927341	T	C	chr8_143927341_T_C	0.277027	0.0381313	0.247192	0.118031	SNP	ENSG00000104522	ENSG00000104522	61.902	rs11136333	LCL_naive	LCL	FX|P35B|SDR4E1	T	rs11136333-T
ENSG00000185730	ZNF696	8	143927341	T	C	chr8_143927341_T_C	0.277027	0.0187447	0.263789	0.110848	SNP	ENSG00000185730	ENSG00000185730	4.703	rs11136333	LCL_naive	LCL	FLJ14129	T	rs11136333-T
ENSG00000104522	GFUS	8	143927616	A	G	chr8_143927616_A_G	0.277027	0.0381313	0.247192	0.118031	SNP	ENSG00000104522	ENSG00000104522	61.902	rs3135109	LCL_naive	LCL	FX|P35B|SDR4E1	A	rs3135109-A
ENSG00000185730	ZNF696	8	143927616	A	G	chr8_143927616_A_G	0.277027	0.0187447	0.263789	0.110848	SNP	ENSG00000185730	ENSG00000185730	4.703	rs3135109	LCL_naive	LCL	FLJ14129	A	rs3135109-A
ENSG00000104522	GFUS	8	143934392	A	G	chr8_143934392_A_G	0.273649	0.0363412	0.249697	0.11809	SNP	ENSG00000104522	ENSG00000104522	61.902	rs11783799	LCL_naive	LCL	FX|P35B|SDR4E1	A	rs11783799-A
ENSG00000185730	ZNF696	8	143934392	A	G	chr8_143934392_A_G	0.273649	0.0329111	0.240023	0.111346	SNP	ENSG00000185730	ENSG00000185730	4.703	rs11783799	LCL_naive	LCL	FLJ14129	A	rs11783799-A
ENSG00000247317	LY6E-DT	8	143934392	A	G	chr8_143934392_A_G	0.273649	0.0229349	0.287767	0.125051	SNP	ENSG00000247317	ENSG00000247317	0.72	rs11783799	LCL_naive	LCL	LOC100133669	A	rs11783799-A
ENSG00000178209	PLEC	8	143940256	C	G	chr8_143940256_C_G	0.273649	4.97e-05	-0.534265	0.127389	SNP	ENSG00000178209	ENSG00000178209	34.291	rs12541377	LCL_naive	LCL	PCN|PLTN	G	rs12541377-G
ENSG00000186583	SPATC1	8	143940256	C	G	chr8_143940256_C_G	0.273649	0.00247242	-0.288014	0.0933435	SNP	ENSG00000186583	ENSG00000186583	1.117	rs12541377	LCL_naive	LCL	MGC61633|SPATA15|SPERIOLIN	G	rs12541377-G
ENSG00000178209	PLEC	8	143958164	C	CTG	chr8_143958164_C_CTG	0.422297	0.00521513	-0.349323	0.122984	INDEL	ENSG00000178209	ENSG00000178209	34.291	rs74933891	LCL_naive	LCL	PCN|PLTN	CTG	rs74933891-CTG
ENSG00000178814	OPLAH	8	143958164	C	CTG	chr8_143958164_C_CTG	0.422297	0.0339897	-0.26395	0.123208	INDEL	ENSG00000178814	ENSG00000178814	2.308	rs74933891	LCL_naive	LCL	OPLA|5-Opase	CTG	rs74933891-CTG
ENSG00000186583	SPATC1	8	143958164	C	CTG	chr8_143958164_C_CTG	0.422297	0.00130292	-0.285268	0.086834	INDEL	ENSG00000186583	ENSG00000186583	1.117	rs74933891	LCL_naive	LCL	MGC61633|SPATA15|SPERIOLIN	CTG	rs74933891-CTG
ENSG00000157873	TNFRSF14	1	2597658	T	C	chr1_2597658_T_C	0.408784	0.00019141	-0.27377	0.0713439	SNP	ENSG00000157873	ENSG00000157873	50.85	rs2843403	LCL_statin	LCL	HVEM|ATAR|TR2|LIGHTR|HVEA|CD270	C	rs2843403-C
ENSG00000162585	FAAP20	1	2597658	T	C	chr1_2597658_T_C	0.408784	0.0199033	-0.243746	0.103431	SNP	ENSG00000162585	ENSG00000162585	11.904	rs2843403	LCL_statin	LCL	FLJ31031	C	rs2843403-C
ENSG00000157873	TNFRSF14	1	2622319	C	T	chr1_2622319_C_T	0.402027	0.00048433	0.259898	0.0726448	SNP	ENSG00000157873	ENSG00000157873	50.85	rs4474198	LCL_statin	LCL	HVEM|ATAR|TR2|LIGHTR|HVEA|CD270	C	rs4474198-C
ENSG00000162585	FAAP20	1	2622319	C	T	chr1_2622319_C_T	0.402027	0.0325095	0.226798	0.104964	SNP	ENSG00000162585	ENSG00000162585	11.904	rs4474198	LCL_statin	LCL	FLJ31031	C	rs4474198-C
ENSG00000157873	TNFRSF14	1	2803610	T	C	chr1_2803610_T_C	0.344595	0.00310065	0.224492	0.0745154	SNP	ENSG00000157873	ENSG00000157873	50.85	rs897624	LCL_statin	LCL	HVEM|ATAR|TR2|LIGHTR|HVEA|CD270	T	rs897624-T
ENSG00000188529	SRSF10	1	24964519	A	T	chr1_24964519_A_T	0.483108	0.0423561	-0.164237	0.0801261	SNP	ENSG00000188529	ENSG00000188529	101.276	rs6672420	LCL_statin	LCL	TASR1|TASR2|SRp38|SRrp40|SFRS13|PPP1R149	T	rs6672420-T
ENSG00000285823	LINC02793	1	24964519	A	T	chr1_24964519_A_T	0.483108	0.0366605	-0.218376	0.103456	SNP	ENSG00000285823	ENSG00000285823	3.077	rs6672420	LCL_statin	LCL	NA	T	rs6672420-T
ENSG00000117505	DR1	1	92499124	A	C	chr1_92499124_A_C	0.128378	0.0493114	0.283708	0.142996	SNP	ENSG00000117505	ENSG00000117505	42.5	rs111978400	LCL_statin	LCL	NC2-BETA|NC2B|NCB2	A	rs111978400-A
ENSG00000143033	MTF2	1	92499124	A	C	chr1_92499124_A_C	0.128378	0.0350381	0.233123	0.109463	SNP	ENSG00000143033	ENSG00000143033	51.133	rs111978400	LCL_statin	LCL	M96|PCL2|TDRD19A	A	rs111978400-A
ENSG00000223745	CCDC18-AS1	1	92499124	A	C	chr1_92499124_A_C	0.128378	0.044095	0.204233	0.100484	SNP	ENSG00000223745	ENSG00000223745	11.305	rs111978400	LCL_statin	LCL	ENST00000440778.1	A	rs111978400-A
ENSG00000117505	DR1	1	92855312	C	T	chr1_92855312_C_T	0.25	0.0492591	0.222835	0.112288	SNP	ENSG00000117505	ENSG00000117505	42.5	rs7514280	LCL_statin	LCL	NC2-BETA|NC2B|NCB2	C	rs7514280-C
ENSG00000233184	DPH5-DT	1	100861777	C	T	chr1_100861777_C_T	0.111486	0.0283255	0.347241	0.156631	SNP	ENSG00000233184	ENSG00000233184	3.409	rs12739800	LCL_statin	LCL	NA	C	rs12739800-C
ENSG00000233184	DPH5-DT	1	100916609	C	A	chr1_100916609_C_A	0.158784	0.0219607	0.303302	0.130832	SNP	ENSG00000233184	ENSG00000233184	3.409	rs12750448	LCL_statin	LCL	NA	C	rs12750448-C
ENSG00000233184	DPH5-DT	1	101057665	T	C	chr1_101057665_T_C	0.131757	0.00992403	0.363804	0.139067	SNP	ENSG00000233184	ENSG00000233184	3.409	rs12738310	LCL_statin	LCL	NA	T	rs12738310-T
ENSG00000231966	LINC02818	1	179374257	A	G	chr1_179374257_A_G	0.108108	0.027138	-0.234483	0.104951	SNP	ENSG00000231966	ENSG00000231966	0.358	rs144193712	LCL_statin	LCL	NA	G	rs144193712-G
ENSG00000116199	FAM20B	1	179448600	C	T	chr1_179448600_C_T	0.10473	0.0186066	0.422285	0.177238	SNP	ENSG00000116199	ENSG00000116199	34.975	rs73036715	LCL_statin	LCL	KIAA0475|GXK1	C	rs73036715-C
ENSG00000023572	GLRX2	1	192568378	A	G	chr1_192568378_A_G	0.243243	0.00768061	0.315646	0.116604	SNP	ENSG00000023572	ENSG00000023572	14.673	rs1323296	LCL_statin	LCL	GRX2|bA101E13.1	A	rs1323296-A
ENSG00000143842	SOX13	1	203287672	T	G	chr1_203287672_T_G	0.351351	0.0358286	0.260054	0.122644	SNP	ENSG00000143842	ENSG00000143842	0.193	rs4971226	LCL_statin	LCL	Sox-13|ICA12|MGC117216	T	rs4971226-T
ENSG00000174567	GOLT1A	1	203287672	T	G	chr1_203287672_T_G	0.351351	0.00434041	0.282501	0.0973448	SNP	ENSG00000174567	ENSG00000174567	0.264	rs4971226	LCL_statin	LCL	FLJ42654|CGI-141|YMR292W|GOT1|MGC62027	T	rs4971226-T
ENSG00000134574	DDB2	11	47293452	T	C	chr11_47293452_T_C	0.388514	0.0238456	0.226748	0.0991974	SNP	ENSG00000134574	ENSG00000134574	84.494	rs3781621	LCL_statin	LCL	DDBB|UV-DDB2|FLJ34321|XPE	T	rs3781621-T
ENSG00000134574	DDB2	11	47319098	A	G	chr11_47319098_A_G	0.391892	0.0226027	0.2291	0.0993086	SNP	ENSG00000134574	ENSG00000134574	84.494	rs7120957	LCL_statin	LCL	DDBB|UV-DDB2|FLJ34321|XPE	A	rs7120957-A
ENSG00000030066	NUP160	11	47448793	G	A	chr11_47448793_G_A	0.0844595	0.0450094	-0.354866	0.175359	SNP	ENSG00000030066	ENSG00000030066	68.693	rs34312154	LCL_statin	LCL	KIAA0197|FLJ22583	A	rs34312154-A
ENSG00000134575	ACP2	11	47448793	G	A	chr11_47448793_G_A	0.0844595	0.0220438	-0.534661	0.230777	SNP	ENSG00000134575	ENSG00000134575	18.414	rs34312154	LCL_statin	LCL	LAP	A	rs34312154-A
ENSG00000126432	PRDX5	11	64248757	C	T	chr11_64248757_C_T	0.260135	0.0192743	0.304317	0.128458	SNP	ENSG00000126432	ENSG00000126432	558.075	rs602534	LCL_statin	LCL	ACR1|AOEB166|MGC142285|PRXV|PMP20|B166|PRDX6|PLP|SBBI10|MGC117264|MGC142283	C	rs602534-C
ENSG00000173113	TRMT112	11	64248757	C	T	chr11_64248757_C_T	0.260135	0.018574	0.291225	0.122196	SNP	ENSG00000173113	ENSG00000173113	338.477	rs602534	LCL_statin	LCL	HSPC152|HSPC170|TRM112|TRMT11-2|hTrm112	C	rs602534-C
ENSG00000173264	GPR137	11	64248757	C	T	chr11_64248757_C_T	0.260135	0.0252813	0.288465	0.127492	SNP	ENSG00000173264	ENSG00000173264	28.823	rs602534	LCL_statin	LCL	C11orf4|GPR137A|TM7SF1L1	C	rs602534-C
ENSG00000236935	NA	11	64248757	C	T	chr11_64248757_C_T	0.260135	5.77e-11	0.780842	0.109512	SNP	ENSG00000236935	ENSG00000236935	10.05	rs602534	LCL_statin	LCL	NA	C	rs602534-C
ENSG00000288852	NA	11	64248757	C	T	chr11_64248757_C_T	0.260135	0.0246239	0.294026	0.129351	SNP	ENSG00000288852	ENSG00000288852	2.884	rs602534	LCL_statin	LCL	NA	C	rs602534-C
ENSG00000289486	NA	11	64248757	C	T	chr11_64248757_C_T	0.260135	0.00716484	0.277079	0.101446	SNP	ENSG00000289486	ENSG00000289486	4.738	rs602534	LCL_statin	LCL	NA	C	rs602534-C
ENSG00000126432	PRDX5	11	64341646	T	G	chr11_64341646_T_G	0.337838	0.0192751	0.270844	0.114329	SNP	ENSG00000126432	ENSG00000126432	558.075	rs647152	LCL_statin	LCL	ACR1|AOEB166|MGC142285|PRXV|PMP20|B166|PRDX6|PLP|SBBI10|MGC117264|MGC142283	T	rs647152-T
ENSG00000173113	TRMT112	11	64341646	T	G	chr11_64341646_T_G	0.337838	0.0381461	0.22882	0.109267	SNP	ENSG00000173113	ENSG00000173113	338.477	rs647152	LCL_statin	LCL	HSPC152|HSPC170|TRM112|TRMT11-2|hTrm112	T	rs647152-T
ENSG00000173264	GPR137	11	64341646	T	G	chr11_64341646_T_G	0.337838	0.0100313	0.294591	0.112776	SNP	ENSG00000173264	ENSG00000173264	28.823	rs647152	LCL_statin	LCL	C11orf4|GPR137A|TM7SF1L1	T	rs647152-T
ENSG00000236935	NA	11	64341646	T	G	chr11_64341646_T_G	0.337838	1.79e-10	0.679469	0.0982842	SNP	ENSG00000236935	ENSG00000236935	10.05	rs647152	LCL_statin	LCL	NA	T	rs647152-T
ENSG00000289486	NA	11	64341646	T	G	chr11_64341646_T_G	0.337838	0.0265628	0.204275	0.0910792	SNP	ENSG00000289486	ENSG00000289486	4.738	rs647152	LCL_statin	LCL	NA	T	rs647152-T
ENSG00000172543	CTSW	11	65976950	C	T	chr11_65976950_C_T	0.412162	0.0398173	-0.229035	0.110324	SNP	ENSG00000172543	ENSG00000172543	1.39	rs542332	LCL_statin	LCL	NA	T	rs542332-T
ENSG00000175334	BANF1	11	65976950	C	T	chr11_65976950_C_T	0.412162	0.00042912	-0.353344	0.0978182	SNP	ENSG00000175334	ENSG00000175334	449.109	rs542332	LCL_statin	LCL	BAF	T	rs542332-T
ENSG00000172500	FIBP	11	65986590	G	A	chr11_65986590_G_A	0.408784	0.0440219	0.223032	0.109695	SNP	ENSG00000172500	ENSG00000172500	95.951	rs661335	LCL_statin	LCL	FGFIBP	G	rs661335-G
ENSG00000175376	EIF1AD	11	65986590	G	A	chr11_65986590_G_A	0.408784	0.0459304	0.20535	0.101915	SNP	ENSG00000175376	ENSG00000175376	37.849	rs661335	LCL_statin	LCL	MGC11102|haponin	G	rs661335-G
ENSG00000197136	PCNX3	11	65986590	G	A	chr11_65986590_G_A	0.408784	0.0343576	0.249514	0.116713	SNP	ENSG00000197136	ENSG00000197136	39.987	rs661335	LCL_statin	LCL	FLJ22427	G	rs661335-G
ENSG00000254762	KLC2-AS2	11	65986590	G	A	chr11_65986590_G_A	0.408784	0.0377381	0.199219	0.0949268	SNP	ENSG00000254762	ENSG00000254762	1.132	rs661335	LCL_statin	LCL	NA	G	rs661335-G
ENSG00000260233	ZNRD2-DT	11	65986590	G	A	chr11_65986590_G_A	0.408784	0.0440782	0.184983	0.0910059	SNP	ENSG00000260233	ENSG00000260233	0.714	rs661335	LCL_statin	LCL	NA	G	rs661335-G
ENSG00000076706	MCAM	11	118688192	G	C	chr11_118688192_G_C	0.297297	0.0217361	-0.273043	0.117575	SNP	ENSG00000076706	ENSG00000076706	3.837	rs510408	LCL_statin	LCL	MUC18|CD146|MelCAM|METCAM|HEMCAM	C	rs510408-C
ENSG00000160588	MPZL3	11	118688192	G	C	chr11_118688192_G_C	0.297297	0.0334055	-0.213748	0.0994414	SNP	ENSG00000160588	ENSG00000160588	7.175	rs510408	LCL_statin	LCL	NA	C	rs510408-C
ENSG00000160593	JAML	11	118688192	G	C	chr11_118688192_G_C	0.297297	0.0136505	-0.25549	0.102213	SNP	ENSG00000160593	ENSG00000160593	2.671	rs510408	LCL_statin	LCL	Gm638|AMICA	C	rs510408-C
ENSG00000272186	VPS11-DT	11	118688192	G	C	chr11_118688192_G_C	0.297297	0.0429481	-0.212301	0.103876	SNP	ENSG00000272186	ENSG00000272186	1.567	rs510408	LCL_statin	LCL	TCONS_00019777	C	rs510408-C
ENSG00000278376	NA	11	118688192	G	C	chr11_118688192_G_C	0.297297	0.0357269	-0.233415	0.110019	SNP	ENSG00000278376	ENSG00000278376	0.748	rs510408	LCL_statin	LCL	NA	C	rs510408-C
ENSG00000076706	MCAM	11	118694627	G	A	chr11_118694627_G_A	0.300676	0.0282972	-0.263479	0.118826	SNP	ENSG00000076706	ENSG00000076706	3.837	rs478371	LCL_statin	LCL	MUC18|CD146|MelCAM|METCAM|HEMCAM	A	rs478371-A
ENSG00000160588	MPZL3	11	118694627	G	A	chr11_118694627_G_A	0.300676	0.0290768	-0.221155	0.100236	SNP	ENSG00000160588	ENSG00000160588	7.175	rs478371	LCL_statin	LCL	NA	A	rs478371-A
ENSG00000160593	JAML	11	118694627	G	A	chr11_118694627_G_A	0.300676	0.0105123	-0.267165	0.102942	SNP	ENSG00000160593	ENSG00000160593	2.671	rs478371	LCL_statin	LCL	Gm638|AMICA	A	rs478371-A
ENSG00000272186	VPS11-DT	11	118694627	G	A	chr11_118694627_G_A	0.300676	0.0275653	-0.232821	0.104501	SNP	ENSG00000272186	ENSG00000272186	1.567	rs478371	LCL_statin	LCL	TCONS_00019777	A	rs478371-A
ENSG00000278376	NA	11	118694627	G	A	chr11_118694627_G_A	0.300676	0.0364386	-0.234607	0.111012	SNP	ENSG00000278376	ENSG00000278376	0.748	rs478371	LCL_statin	LCL	NA	A	rs478371-A
ENSG00000256269	HMBS	11	118695604	C	T	chr11_118695604_C_T	0.300676	0.046777	0.253388	0.126252	SNP	ENSG00000256269	ENSG00000256269	31.563	rs12794726	LCL_statin	LCL	NA	C	rs12794726-C
ENSG00000076706	MCAM	11	118696037	C	G	chr11_118696037_C_G	0.300676	0.0389339	-0.246689	0.118287	SNP	ENSG00000076706	ENSG00000076706	3.837	rs533646	LCL_statin	LCL	MUC18|CD146|MelCAM|METCAM|HEMCAM	G	rs533646-G
ENSG00000160588	MPZL3	11	118696037	C	G	chr11_118696037_C_G	0.300676	0.0371543	-0.209959	0.0997336	SNP	ENSG00000160588	ENSG00000160588	7.175	rs533646	LCL_statin	LCL	NA	G	rs533646-G
ENSG00000160593	JAML	11	118696037	C	G	chr11_118696037_C_G	0.300676	0.0089329	-0.271077	0.102152	SNP	ENSG00000160593	ENSG00000160593	2.671	rs533646	LCL_statin	LCL	Gm638|AMICA	G	rs533646-G
ENSG00000272186	VPS11-DT	11	118696037	C	G	chr11_118696037_C_G	0.300676	0.0307581	-0.22683	0.103887	SNP	ENSG00000272186	ENSG00000272186	1.567	rs533646	LCL_statin	LCL	TCONS_00019777	G	rs533646-G
ENSG00000010610	CD4	12	6341779	T	C	chr12_6341779_T_C	0.435811	0.00126352	0.388371	0.117882	SNP	ENSG00000010610	ENSG00000010610	2.919	rs767455	LCL_statin	LCL	NA	T	rs767455-T
ENSG00000111652	COPS7A	12	6341779	T	C	chr12_6341779_T_C	0.435811	0.0467238	0.205506	0.10237	SNP	ENSG00000111652	ENSG00000111652	70.539	rs767455	LCL_statin	LCL	CSN7A	T	rs767455-T
ENSG00000111664	GNB3	12	6341779	T	C	chr12_6341779_T_C	0.435811	0.0197043	0.206756	0.0875908	SNP	ENSG00000111664	ENSG00000111664	0.473	rs767455	LCL_statin	LCL	NA	T	rs767455-T
ENSG00000069493	CLEC2D	12	9736166	C	T	chr12_9736166_C_T	0.324324	0.0203884	0.190245	0.0810504	SNP	ENSG00000069493	ENSG00000069493	61.86	rs10844639	LCL_statin	LCL	LLT1|CLAX|OCIL	C	rs10844639-C
ENSG00000255958	GABARAPL1-AS1	12	9736166	C	T	chr12_9736166_C_T	0.324324	0.00976648	0.163432	0.062336	SNP	ENSG00000255958	ENSG00000255958	0	rs10844639	LCL_statin	LCL	NA	C	rs10844639-C
ENSG00000272917	NA	12	9736166	C	T	chr12_9736166_C_T	0.324324	0.00741473	0.252554	0.0928735	SNP	ENSG00000272917	ENSG00000272917	0	rs10844639	LCL_statin	LCL	NA	C	rs10844639-C
ENSG00000123427	EEF1AKMT3	12	57802664	G	A	chr12_57802664_G_A	0.307432	2.09e-18	1.00879	0.0988878	SNP	ENSG00000123427	ENSG00000123427	4.23	rs10783847	LCL_statin	LCL	DKFZP586D0919	G	rs10783847-G
ENSG00000166987	MBD6	12	57802664	G	A	chr12_57802664_G_A	0.307432	0.0316307	0.215328	0.0991391	SNP	ENSG00000166987	ENSG00000166987	18.686	rs10783847	LCL_statin	LCL	KIAA1887	G	rs10783847-G
ENSG00000111328	CDK2AP1	12	122966218	G	C	chr12_122966218_G_C	0.293919	0.00165395	0.326333	0.101601	SNP	ENSG00000111328	ENSG00000111328	50.559	rs4148856	LCL_statin	LCL	DORC1|doc-1|DOC1|ST19|p12DOC-1	G	rs4148856-G
ENSG00000111328	CDK2AP1	12	123032370	C	G	chr12_123032370_C_G	0.300676	0.00085295	0.318531	0.0933397	SNP	ENSG00000111328	ENSG00000111328	50.559	rs1630820	LCL_statin	LCL	DORC1|doc-1|DOC1|ST19|p12DOC-1	C	rs1630820-C
ENSG00000051825	MPHOSPH9	12	123176170	T	C	chr12_123176170_T_C	0.216216	0.0435054	0.264759	0.129894	SNP	ENSG00000051825	ENSG00000051825	17.979	rs1716174	LCL_statin	LCL	MPP9	T	rs1716174-T
ENSG00000111328	CDK2AP1	12	123176170	T	C	chr12_123176170_T_C	0.216216	3e-06	0.552293	0.113198	SNP	ENSG00000111328	ENSG00000111328	50.559	rs1716174	LCL_statin	LCL	DORC1|doc-1|DOC1|ST19|p12DOC-1	T	rs1716174-T
ENSG00000111364	DDX55	12	123176170	T	C	chr12_123176170_T_C	0.216216	0.0208845	0.228352	0.0976743	SNP	ENSG00000111364	ENSG00000111364	28.32	rs1716174	LCL_statin	LCL	KIAA1595	T	rs1716174-T
ENSG00000086598	TMED2	12	123379073	G	A	chr12_123379073_G_A	0.233108	0.025729	0.18695	0.0828827	SNP	ENSG00000086598	ENSG00000086598	372.229	rs28583837	LCL_statin	LCL	RNP24|P24A|p24beta1|p24b1	G	rs28583837-G
ENSG00000136147	PHF11	13	50381847	A	G	chr13_50381847_A_G	0.118243	0.0440629	0.31501	0.154963	SNP	ENSG00000136147	ENSG00000136147	33.43	rs9568398	LCL_statin	LCL	NY-REN-34|BCAP|IGER	A	rs9568398-A
ENSG00000176124	DLEU1	13	50381847	A	G	chr13_50381847_A_G	0.118243	0.0474863	0.309078	0.154503	SNP	ENSG00000176124	ENSG00000176124	1.143	rs9568398	LCL_statin	LCL	LEU1|XTP6|NCRNA00021|LINC00021|BCMS1	A	rs9568398-A
ENSG00000289626	NA	14	68798847	C	A	chr14_68798847_C_A	0.432432	0.00523746	-0.258297	0.0909839	SNP	ENSG00000289626	ENSG00000289626	3.607	rs8022092	LCL_statin	LCL	NA	A	rs8022092-A
ENSG00000165533	TTC8	14	88068888	T	C	chr14_88068888_T_C	0.14527	0.0445033	0.33301	0.164164	SNP	ENSG00000165533	ENSG00000165533	1.936	rs1441810	LCL_statin	LCL	BBS8|RP51	T	rs1441810-T
ENSG00000140575	IQGAP1	15	90379443	A	G	chr15_90379443_A_G	0.489865	0.0386338	0.183066	0.0876427	SNP	ENSG00000140575	ENSG00000140575	176.344	rs2589963	LCL_statin	LCL	p195|KIAA0051|SAR1|HUMORFA01	A	rs2589963-A
ENSG00000185518	SV2B	15	90510968	C	T	chr15_90510968_C_T	0.459459	0.0274472	0.240835	0.108014	SNP	ENSG00000185518	ENSG00000185518	1.212	rs11858449	LCL_statin	LCL	KIAA0735|HsT19680|SLC22B2	C	rs11858449-C
ENSG00000185518	SV2B	15	90515219	C	A	chr15_90515219_C_A	0.47973	0.0179303	0.257309	0.107356	SNP	ENSG00000185518	ENSG00000185518	1.212	rs11073934	LCL_statin	LCL	KIAA0735|HsT19680|SLC22B2	C	rs11073934-C
ENSG00000038532	CLEC16A	16	11088277	C	G	chr16_11088277_C_G	0.405405	0.0339786	-0.146125	0.0682046	SNP	ENSG00000038532	ENSG00000038532	23.549	rs7203793	LCL_statin	LCL	Gop-1	G	rs7203793-G
ENSG00000175643	RMI2	16	11285918	T	C	chr16_11285918_T_C	0.175676	0.00073991	-0.443135	0.128274	SNP	ENSG00000175643	ENSG00000175643	28.888	rs1794019	LCL_statin	LCL	MGC24665|BLAP18	C	rs1794019-C
ENSG00000274038	NA	16	11285918	T	C	chr16_11285918_T_C	0.175676	0.0264135	-0.247566	0.11027	SNP	ENSG00000274038	ENSG00000274038	1.226	rs1794019	LCL_statin	LCL	NA	C	rs1794019-C
ENSG00000175643	RMI2	16	11309156	G	A	chr16_11309156_G_A	0.141892	0.00175834	-0.428838	0.13431	SNP	ENSG00000175643	ENSG00000175643	28.888	rs12162021	LCL_statin	LCL	MGC24665|BLAP18	A	rs12162021-A
ENSG00000274038	NA	16	11309156	G	A	chr16_11309156_G_A	0.141892	0.00841746	-0.304641	0.113895	SNP	ENSG00000274038	ENSG00000274038	1.226	rs12162021	LCL_statin	LCL	NA	A	rs12162021-A
ENSG00000175643	RMI2	16	11319069	C	A	chr16_11319069_C_A	0.141892	0.00175826	-0.428858	0.134316	SNP	ENSG00000175643	ENSG00000175643	28.888	rs34947566	LCL_statin	LCL	MGC24665|BLAP18	A	rs34947566-A
ENSG00000274038	NA	16	11319069	C	A	chr16_11319069_C_A	0.141892	0.0083987	-0.304739	0.113898	SNP	ENSG00000274038	ENSG00000274038	1.226	rs34947566	LCL_statin	LCL	NA	A	rs34947566-A
ENSG00000175643	RMI2	16	11335048	T	A	chr16_11335048_T_A	0.253378	0.00325551	-0.330927	0.110425	SNP	ENSG00000175643	ENSG00000175643	28.888	rs12708722	LCL_statin	LCL	MGC24665|BLAP18	A	rs12708722-A
ENSG00000175643	RMI2	16	11381719	A	G	chr16_11381719_A_G	0.415541	0.00605795	-0.262744	0.0941966	SNP	ENSG00000175643	ENSG00000175643	28.888	rs11864333	LCL_statin	LCL	MGC24665|BLAP18	G	rs11864333-G
ENSG00000198064	NPIPB13	16	29837625	A	G	chr16_29837625_A_G	0.297297	0.0314799	0.219744	0.101081	SNP	ENSG00000198064	ENSG00000198064	1.25	rs11863734	LCL_statin	LCL	NA	A	rs11863734-A
ENSG00000280789	PAGR1	16	29837625	A	G	chr16_29837625_A_G	0.297297	0.00265597	0.253409	0.0827422	SNP	ENSG00000280789	ENSG00000280789	14.136	rs11863734	LCL_statin	LCL	MGC4606|GAS|PA1	A	rs11863734-A
ENSG00000285043	NA	16	29837625	A	G	chr16_29837625_A_G	0.297297	0.0264417	0.246714	0.109911	SNP	ENSG00000285043	ENSG00000285043	0.987	rs11863734	LCL_statin	LCL	NA	A	rs11863734-A
ENSG00000099364	FBXL19	16	31042146	C	T	chr16_31042146_C_T	0.283784	0.0319154	-0.299154	0.137967	SNP	ENSG00000099364	ENSG00000099364	38.669	rs9939417	LCL_statin	LCL	DKFZp434K0410|Fbl19|JHDM1C|CXXC11	T	rs9939417-T
ENSG00000103496	STX4	16	31042146	C	T	chr16_31042146_C_T	0.283784	0.00219672	-0.317542	0.101676	SNP	ENSG00000103496	ENSG00000103496	38.962	rs9939417	LCL_statin	LCL	p35-2	T	rs9939417-T
ENSG00000103510	KAT8	16	31042146	C	T	chr16_31042146_C_T	0.283784	0.00023293	-0.439516	0.116168	SNP	ENSG00000103510	ENSG00000103510	23.327	rs9939417	LCL_statin	LCL	MOF|FLJ14040|hMOF|ZC2HC8	T	rs9939417-T
ENSG00000278133	NA	16	31042146	C	T	chr16_31042146_C_T	0.283784	2.04e-05	-0.414341	0.0937558	SNP	ENSG00000278133	ENSG00000278133	28.222	rs9939417	LCL_statin	LCL	NA	T	rs9939417-T
ENSG00000103496	STX4	16	31070264	A	G	chr16_31070264_A_G	0.260135	0.0116318	-0.274555	0.10731	SNP	ENSG00000103496	ENSG00000103496	38.962	rs9796794	LCL_statin	LCL	p35-2	G	rs9796794-G
ENSG00000103510	KAT8	16	31070264	A	G	chr16_31070264_A_G	0.260135	0.00135476	-0.401728	0.122729	SNP	ENSG00000103510	ENSG00000103510	23.327	rs9796794	LCL_statin	LCL	MOF|FLJ14040|hMOF|ZC2HC8	G	rs9796794-G
ENSG00000278133	NA	16	31070264	A	G	chr16_31070264_A_G	0.260135	0.00011776	-0.393146	0.099069	SNP	ENSG00000278133	ENSG00000278133	28.222	rs9796794	LCL_statin	LCL	NA	G	rs9796794-G
ENSG00000141013	GAS8	16	89059261	T	A	chr16_89059261_T_A	0.158784	0.0233212	-0.332185	0.144767	SNP	ENSG00000141013	ENSG00000141013	5.065	rs11866889	LCL_statin	LCL	DRC4	A	rs11866889-A
ENSG00000260617	NA	16	89059261	T	A	chr16_89059261_T_A	0.158784	0.0204118	-0.301912	0.128648	SNP	ENSG00000260617	ENSG00000260617	2.728	rs11866889	LCL_statin	LCL	NA	A	rs11866889-A
ENSG00000262050	NA	17	2352967	C	T	chr17_2352967_C_T	0.344595	0.0421263	0.193676	0.0943816	SNP	ENSG00000262050	ENSG00000262050	4.445	rs75340970	LCL_statin	LCL	NA	C	rs75340970-C
ENSG00000176974	SHMT1	17	18270341	A	G	chr17_18270341_A_G	0.27027	3.14e-09	0.69887	0.110053	SNP	ENSG00000176974	ENSG00000176974	25.911	rs2605145	LCL_statin	LCL	cSHMT|SHMT|MGC15229|MGC24556	A	rs2605145-A
ENSG00000176974	SHMT1	17	18297659	T	G	chr17_18297659_T_G	0.27027	1.97e-09	0.698335	0.108372	SNP	ENSG00000176974	ENSG00000176974	25.911	rs4608392	LCL_statin	LCL	cSHMT|SHMT|MGC15229|MGC24556	T	rs4608392-T
ENSG00000176974	SHMT1	17	18309439	C	T	chr17_18309439_C_T	0.27027	2.13e-09	0.69532	0.108176	SNP	ENSG00000176974	ENSG00000176974	25.911	rs8076253	LCL_statin	LCL	cSHMT|SHMT|MGC15229|MGC24556	C	rs8076253-C
ENSG00000161405	IKZF3	17	39754115	C	T	chr17_39754115_C_T	0.47973	0.00010841	-0.367413	0.0920734	SNP	ENSG00000161405	ENSG00000161405	102.552	rs2941522	LCL_statin	LCL	Aiolos	T	rs2941522-T
ENSG00000186075	ZPBP2	17	39754115	C	T	chr17_39754115_C_T	0.47973	8.37e-05	-0.450131	0.110903	SNP	ENSG00000186075	ENSG00000186075	3.316	rs2941522	LCL_statin	LCL	ZPBPL|MGC41930	T	rs2941522-T
ENSG00000273559	CWC25	17	39754115	C	T	chr17_39754115_C_T	0.47973	0.0471961	-0.167399	0.0835687	SNP	ENSG00000273559	ENSG00000273559	37.151	rs2941522	LCL_statin	LCL	FLJ20291	T	rs2941522-T
ENSG00000108344	PSMD3	17	39868373	C	T	chr17_39868373_C_T	0.341216	0.00789561	0.198266	0.0735051	SNP	ENSG00000108344	ENSG00000108344	194.262	rs11557466	LCL_statin	LCL	S3|P58|Rpn3	C	rs11557466-C
ENSG00000161405	IKZF3	17	39868373	C	T	chr17_39868373_C_T	0.341216	9.87e-08	0.510788	0.0905952	SNP	ENSG00000161405	ENSG00000161405	102.552	rs11557466	LCL_statin	LCL	Aiolos	C	rs11557466-C
ENSG00000186075	ZPBP2	17	39868373	C	T	chr17_39868373_C_T	0.341216	0.00163321	0.376949	0.117217	SNP	ENSG00000186075	ENSG00000186075	3.316	rs11557466	LCL_statin	LCL	ZPBPL|MGC41930	C	rs11557466-C
ENSG00000188895	MSL1	17	39868373	C	T	chr17_39868373_C_T	0.341216	0.039492	0.168428	0.0809944	SNP	ENSG00000188895	ENSG00000188895	56.808	rs11557466	LCL_statin	LCL	hMSL1|MSL-1|DKFZp686P24239	C	rs11557466-C
ENSG00000141753	IGFBP4	17	40090033	A	G	chr17_40090033_A_G	0.182432	0.049302	0.255739	0.128893	SNP	ENSG00000141753	ENSG00000141753	21.654	rs73983006	LCL_statin	LCL	IBP4|BP-4|HT29-IGFBP|IGFBP-4	A	rs73983006-A
ENSG00000183153	GJD3	17	40090033	A	G	chr17_40090033_A_G	0.182432	0.0386034	0.166145	0.0795289	SNP	ENSG00000183153	ENSG00000183153	0.445	rs73983006	LCL_statin	LCL	CX31.9|GJA11|Cx30.2	A	rs73983006-A
ENSG00000141294	LRRC46	17	47397631	C	A	chr17_47397631_C_A	0.459459	0.00620077	-0.28478	0.102391	SNP	ENSG00000141294	ENSG00000141294	1.095	rs4968320	LCL_statin	LCL	MGC16309	A	rs4968320-A
ENSG00000198933	TBKBP1	17	47397631	C	A	chr17_47397631_C_A	0.459459	1.5e-06	-0.492152	0.0976901	SNP	ENSG00000198933	ENSG00000198933	2.417	rs4968320	LCL_statin	LCL	ProSAPiP2|KIAA0775	A	rs4968320-A
ENSG00000141294	LRRC46	17	47498568	A	G	chr17_47498568_A_G	0.486486	0.00736205	-0.289746	0.106453	SNP	ENSG00000141294	ENSG00000141294	1.095	rs200908868	LCL_statin	LCL	MGC16309	G	rs200908868-G
ENSG00000198933	TBKBP1	17	47498568	A	G	chr17_47498568_A_G	0.486486	2.73e-05	-0.450252	0.103592	SNP	ENSG00000198933	ENSG00000198933	2.417	rs200908868	LCL_statin	LCL	ProSAPiP2|KIAA0775	G	rs200908868-G
ENSG00000238083	LRRC37A2	17	47498568	A	G	chr17_47498568_A_G	0.486486	0.0141334	-0.270635	0.108835	SNP	ENSG00000238083	ENSG00000238083	1.432	rs200908868	LCL_statin	LCL	FLJ45049	G	rs200908868-G
ENSG00000079805	DNM2	19	10630740	A	T	chr19_10630740_A_T	0.182432	0.0188163	-0.289599	0.121769	SNP	ENSG00000079805	ENSG00000079805	49.407	rs10414622	LCL_statin	LCL	DYNII|DYN2|CMTDIB|CMTDI1|DI-CMTB|CMT2M	T	rs10414622-T
ENSG00000127616	SMARCA4	19	10630740	A	T	chr19_10630740_A_T	0.182432	0.00024924	-0.306097	0.0813057	SNP	ENSG00000127616	ENSG00000127616	55.735	rs10414622	LCL_statin	LCL	hSNF2b|BRG1|BAF190|SNF2|SWI2|SNF2-BETA|SNF2LB|FLJ39786	T	rs10414622-T
ENSG00000129347	KRI1	19	10630740	A	T	chr19_10630740_A_T	0.182432	0.0437941	-0.240766	0.118288	SNP	ENSG00000129347	ENSG00000129347	37.472	rs10414622	LCL_statin	LCL	FLJ12949	T	rs10414622-T
ENSG00000171466	ZNF562	19	10630740	A	T	chr19_10630740_A_T	0.182432	0.00956833	-0.274949	0.104577	SNP	ENSG00000171466	ENSG00000171466	7.56	rs10414622	LCL_statin	LCL	FLJ20079	T	rs10414622-T
ENSG00000104774	MAN2B1	19	12696252	G	C	chr19_12696252_G_C	0.141892	0.0267734	-0.35821	0.15994	SNP	ENSG00000104774	ENSG00000104774	128.576	rs6511832	LCL_statin	LCL	LAMAN	C	rs6511832-C
ENSG00000132004	FBXW9	19	12696252	G	C	chr19_12696252_G_C	0.141892	0.00351943	-0.375058	0.126224	SNP	ENSG00000132004	ENSG00000132004	13.278	rs6511832	LCL_statin	LCL	MGC10870|Fbw9|MEC-15	C	rs6511832-C
ENSG00000267004	NA	19	12696252	G	C	chr19_12696252_G_C	0.141892	0.0426101	-0.1947	0.0951065	SNP	ENSG00000267004	ENSG00000267004	0	rs6511832	LCL_statin	LCL	NA	C	rs6511832-C
ENSG00000267791	NA	19	12696252	G	C	chr19_12696252_G_C	0.141892	0.0198167	-0.329032	0.139522	SNP	ENSG00000267791	ENSG00000267791	1.018	rs6511832	LCL_statin	LCL	NA	C	rs6511832-C
ENSG00000008441	NFIX	19	12705745	G	T	chr19_12705745_G_T	0.141892	0.0248383	0.395123	0.174091	SNP	ENSG00000008441	ENSG00000008441	1.056	rs7248726	LCL_statin	LCL	NF1A	G	rs7248726-G
ENSG00000104907	TRMT1	19	12705745	G	T	chr19_12705745_G_T	0.141892	0.0316924	0.29205	0.134512	SNP	ENSG00000104907	ENSG00000104907	66.42	rs7248726	LCL_statin	LCL	FLJ20244|TRM1	G	rs7248726-G
ENSG00000123144	TRIR	19	12705745	G	T	chr19_12705745_G_T	0.141892	0.0340638	0.388481	0.181413	SNP	ENSG00000123144	ENSG00000123144	355.518	rs7248726	LCL_statin	LCL	MGC2803|fSAP18|TERCIR	G	rs7248726-G
ENSG00000171223	JUNB	19	12705745	G	T	chr19_12705745_G_T	0.141892	0.0150411	0.358722	0.145623	SNP	ENSG00000171223	ENSG00000171223	199.969	rs7248726	LCL_statin	LCL	NA	G	rs7248726-G
ENSG00000179218	CALR	19	12705745	G	T	chr19_12705745_G_T	0.141892	0.0181732	0.399188	0.16691	SNP	ENSG00000179218	ENSG00000179218	2005.94	rs7248726	LCL_statin	LCL	RO|SSA|cC1qR|CRT|FLJ26680	G	rs7248726-G
ENSG00000179262	RAD23A	19	12705745	G	T	chr19_12705745_G_T	0.141892	0.0214041	0.315028	0.135303	SNP	ENSG00000179262	ENSG00000179262	252.648	rs7248726	LCL_statin	LCL	HHR23A|MGC111083	G	rs7248726-G
ENSG00000267598	NA	19	12705745	G	T	chr19_12705745_G_T	0.141892	0.0239087	0.300616	0.131573	SNP	ENSG00000267598	ENSG00000267598	38.028	rs7248726	LCL_statin	LCL	NA	G	rs7248726-G
ENSG00000008441	NFIX	19	12715210	C	A	chr19_12715210_C_A	0.125	0.017985	0.438587	0.183079	SNP	ENSG00000008441	ENSG00000008441	1.056	rs58162150	LCL_statin	LCL	NF1A	C	rs58162150-C
ENSG00000104907	TRMT1	19	12715210	C	A	chr19_12715210_C_A	0.125	0.0428726	0.290393	0.142033	SNP	ENSG00000104907	ENSG00000104907	66.42	rs58162150	LCL_statin	LCL	FLJ20244|TRM1	C	rs58162150-C
ENSG00000171223	JUNB	19	12715210	C	A	chr19_12715210_C_A	0.125	0.0185672	0.366283	0.153681	SNP	ENSG00000171223	ENSG00000171223	199.969	rs58162150	LCL_statin	LCL	NA	C	rs58162150-C
ENSG00000179218	CALR	19	12715210	C	A	chr19_12715210_C_A	0.125	0.0072205	0.477006	0.174817	SNP	ENSG00000179218	ENSG00000179218	2005.94	rs58162150	LCL_statin	LCL	RO|SSA|cC1qR|CRT|FLJ26680	C	rs58162150-C
ENSG00000267598	NA	19	12715210	C	A	chr19_12715210_C_A	0.125	0.0226307	0.3197	0.13861	SNP	ENSG00000267598	ENSG00000267598	38.028	rs58162150	LCL_statin	LCL	NA	C	rs58162150-C
ENSG00000267458	NA	19	12859688	C	T	chr19_12859688_C_T	0.0168919	0.00075827	-1.02895	0.298472	SNP	ENSG00000267458	ENSG00000267458	45.367	rs116727322	LCL_statin	LCL	NA	T	rs116727322-T
ENSG00000267512	NA	19	12859688	C	T	chr19_12859688_C_T	0.0168919	0.024931	-0.533526	0.235224	SNP	ENSG00000267512	ENSG00000267512	23.345	rs116727322	LCL_statin	LCL	NA	T	rs116727322-T
ENSG00000074855	ANO8	19	17001908	C	G	chr19_17001908_C_G	0.162162	0.0388959	-0.243199	0.116591	SNP	ENSG00000074855	ENSG00000074855	3.837	rs12971584	LCL_statin	LCL	NA	G	rs12971584-G
ENSG00000130299	GTPBP3	19	17001908	C	G	chr19_17001908_C_G	0.162162	0.0447748	-0.204553	0.100969	SNP	ENSG00000130299	ENSG00000130299	25.89	rs12971584	LCL_statin	LCL	MSS1|THDF1|GTPBG3|MTGP1|FLJ14700	G	rs12971584-G
ENSG00000141971	MVB12A	19	17001908	C	G	chr19_17001908_C_G	0.162162	0.0344229	-0.289366	0.135403	SNP	ENSG00000141971	ENSG00000141971	23.636	rs12971584	LCL_statin	LCL	FLJ32495	G	rs12971584-G
ENSG00000268112	NA	19	17001908	C	G	chr19_17001908_C_G	0.162162	0.036756	-0.236317	0.112013	SNP	ENSG00000268112	ENSG00000268112	35.656	rs12971584	LCL_statin	LCL	NA	G	rs12971584-G
ENSG00000269044	NA	19	17001908	C	G	chr19_17001908_C_G	0.162162	0.0414021	-0.200701	0.0974538	SNP	ENSG00000269044	ENSG00000269044	6.947	rs12971584	LCL_statin	LCL	NA	G	rs12971584-G
ENSG00000269439	PGLS-DT	19	17001908	C	G	chr19_17001908_C_G	0.162162	0.0114138	-0.224546	0.087528	SNP	ENSG00000269439	ENSG00000269439	3.587	rs12971584	LCL_statin	LCL	NA	G	rs12971584-G
ENSG00000213999	MEF2B	19	18219858	A	G	chr19_18219858_A_G	0.236486	0.0360603	-0.267296	0.126219	SNP	ENSG00000213999	ENSG00000213999	1.506	rs55973594	LCL_statin	LCL	RSRFR2	G	rs55973594-G
ENSG00000269815	NA	19	18219858	A	G	chr19_18219858_A_G	0.236486	0.0015578	-0.259746	0.0804063	SNP	ENSG00000269815	ENSG00000269815	0.61	rs55973594	LCL_statin	LCL	NA	G	rs55973594-G
ENSG00000064607	SUGP2	19	19170378	T	G	chr19_19170378_T_G	0.47973	0.0291072	-0.214009	0.0970163	SNP	ENSG00000064607	ENSG00000064607	68.916	rs1858846	LCL_statin	LCL	KIAA0365	G	rs1858846-G
ENSG00000063127	SLC6A16	19	49297912	T	C	chr19_49297912_T_C	0.246622	0.0488408	0.163934	0.0824531	SNP	ENSG00000063127	ENSG00000063127	1.202	rs12982246	LCL_statin	LCL	NTT5	T	rs12982246-T
ENSG00000087086	FTL	19	49297912	T	C	chr19_49297912_T_C	0.246622	0.0103429	0.348496	0.133977	SNP	ENSG00000087086	ENSG00000087086	7507.18	rs12982246	LCL_statin	LCL	MGC71996|NBIA3	T	rs12982246-T
ENSG00000213024	NUP62	19	49365794	T	G	chr19_49365794_T_G	0.293919	0.0140719	-0.208113	0.0836376	SNP	ENSG00000213024	ENSG00000213024	110.503	rs2303759	LCL_statin	LCL	p62|DKFZp547L134|IBSN|SNDI|MGC841|FLJ20822|FLJ43869	G	rs2303759-G
ENSG00000269352	PTOV1-AS2	19	49365794	T	G	chr19_49365794_T_G	0.293919	0.0223231	-0.205115	0.0887237	SNP	ENSG00000269352	ENSG00000269352	26.674	rs2303759	LCL_statin	LCL	NA	G	rs2303759-G
ENSG00000063127	SLC6A16	19	49375509	G	A	chr19_49375509_G_A	0.293919	0.00690018	0.198303	0.0722576	SNP	ENSG00000063127	ENSG00000063127	1.202	rs2115385	LCL_statin	LCL	NTT5	G	rs2115385-G
ENSG00000087086	FTL	19	49375509	G	A	chr19_49375509_G_A	0.293919	0.0202379	0.280763	0.119467	SNP	ENSG00000087086	ENSG00000087086	7507.18	rs2115385	LCL_statin	LCL	MGC71996|NBIA3	G	rs2115385-G
ENSG00000134313	KIDINS220	2	7909543	A	C	chr2_7909543_A_C	0.0675676	0.00403982	0.7248	0.247717	SNP	ENSG00000134313	ENSG00000134313	10.357	rs4669223	LCL_statin	LCL	ARMS	A	rs4669223-A
ENSG00000243667	DNAAF10	2	68388953	C	T	chr2_68388953_C_T	0.287162	0.0446952	0.21021	0.103722	SNP	ENSG00000243667	ENSG00000243667	8.51	rs2120334	LCL_statin	LCL	FLJ31741|Monad	C	rs2120334-C
ENSG00000144161	ZC3H8	2	112021872	T	G	chr2_112021872_T_G	0.243243	0.0418038	0.2604	0.126695	SNP	ENSG00000144161	ENSG00000144161	12.58	rs6737989	LCL_statin	LCL	Fliz1	T	rs6737989-T
ENSG00000153214	TMEM87B	2	112021872	T	G	chr2_112021872_T_G	0.243243	0.00346465	0.25241	0.0848003	SNP	ENSG00000153214	ENSG00000153214	41.707	rs6737989	LCL_statin	LCL	FLJ14681	T	rs6737989-T
ENSG00000115415	STAT1	2	191136021	AAC	A	chr2_191136021_AAC_A	0.476351	0.0478616	0.161676	0.0809577	INDEL	ENSG00000115415	ENSG00000115415	365.666	rs201274904	LCL_statin	LCL	STAT91|ISGF-3	AAC	rs201274904-AAC
ENSG00000157557	ETS2	21	38466902	C	T	chr21_38466902_C_T	0.118243	0.0430701	-0.360275	0.176383	SNP	ENSG00000157557	ENSG00000157557	6.952	rs2836425	LCL_statin	LCL	NA	T	rs2836425-T
ENSG00000183527	PSMG1	21	38466902	C	T	chr21_38466902_C_T	0.118243	0.0067086	-0.48797	0.177176	SNP	ENSG00000183527	ENSG00000183527	163.226	rs2836425	LCL_statin	LCL	c21-LRP|LRPC21|PAC1	T	rs2836425-T
ENSG00000255568	BRWD1-AS2	21	38466902	C	T	chr21_38466902_C_T	0.118243	0.0245997	-0.388767	0.171	SNP	ENSG00000255568	ENSG00000255568	0.725	rs2836425	LCL_statin	LCL	NA	T	rs2836425-T
ENSG00000185651	UBE2L3	22	21761209	T	C	chr22_21761209_T_C	0.422297	0.0494078	0.202689	0.102204	SNP	ENSG00000185651	ENSG00000185651	190.759	rs3810610	LCL_statin	LCL	UBCH7	T	rs3810610-T
ENSG00000211665	IGLV3-16	22	21761209	T	C	chr22_21761209_T_C	0.422297	0.0487782	0.195428	0.0982656	SNP	ENSG00000211665	ENSG00000211665	0	rs3810610	LCL_statin	LCL	NA	T	rs3810610-T
ENSG00000100365	NCF4	22	36904488	T	C	chr22_36904488_T_C	0.429054	0.0313356	0.244841	0.112528	SNP	ENSG00000100365	ENSG00000100365	48.183	rs5756394	LCL_statin	LCL	p40phox|SH3PXD4	T	rs5756394-T
ENSG00000100368	CSF2RB	22	36904488	T	C	chr22_36904488_T_C	0.429054	0.00582575	0.309535	0.110441	SNP	ENSG00000100368	ENSG00000100368	16.328	rs5756394	LCL_statin	LCL	IL5RB|CD131|betaGMR	T	rs5756394-T
ENSG00000128309	MPST	22	36904488	T	C	chr22_36904488_T_C	0.429054	0.0267594	0.209505	0.0935346	SNP	ENSG00000128309	ENSG00000128309	16.091	rs5756394	LCL_statin	LCL	MST|TST2|TUM1	T	rs5756394-T
ENSG00000183822	NCF4-AS1	22	36904488	T	C	chr22_36904488_T_C	0.429054	0.0382529	0.197911	0.0945606	SNP	ENSG00000183822	ENSG00000183822	0.71	rs5756394	LCL_statin	LCL	CTA-833B7.2	T	rs5756394-T
ENSG00000100147	CCDC134	22	41517409	C	T	chr22_41517409_C_T	0.429054	2.83e-05	-0.414469	0.0955602	SNP	ENSG00000100147	ENSG00000100147	15.019	rs9619974	LCL_statin	LCL	FLJ22349	T	rs9619974-T
ENSG00000167074	TEF	22	41517409	C	T	chr22_41517409_C_T	0.429054	0.00016241	-0.43106	0.11104	SNP	ENSG00000167074	ENSG00000167074	6.424	rs9619974	LCL_statin	LCL	KIAA1655	T	rs9619974-T
ENSG00000167077	MEI1	22	41517409	C	T	chr22_41517409_C_T	0.429054	0.00285376	-0.283494	0.0932687	SNP	ENSG00000167077	ENSG00000167077	9.468	rs9619974	LCL_statin	LCL	MGC40042|SPATA38	T	rs9619974-T
ENSG00000231993	EP300-AS1	22	41517409	C	T	chr22_41517409_C_T	0.429054	0.0164466	-0.224727	0.0924924	SNP	ENSG00000231993	ENSG00000231993	0.426	rs9619974	LCL_statin	LCL	NA	T	rs9619974-T
ENSG00000088727	KIF9	3	47026625	T	TA	chr3_47026625_T_TA	0.347973	0.0254189	-0.213058	0.0942553	INDEL	ENSG00000088727	ENSG00000088727	2.984	rs146248571	LCL_statin	LCL	MGC104186	TA	rs146248571-TA
ENSG00000160796	NBEAL2	3	47281006	C	T	chr3_47281006_C_T	0.486486	0.00102076	-0.409945	0.122043	SNP	ENSG00000160796	ENSG00000160796	92.477	rs807936	LCL_statin	LCL	KIAA0540	T	rs807936-T
ENSG00000160796	NBEAL2	3	47380662	G	C	chr3_47380662_G_C	0.368243	3.26e-05	0.4987	0.115936	SNP	ENSG00000160796	ENSG00000160796	92.477	rs922957	LCL_statin	LCL	KIAA0540	G	rs922957-G
ENSG00000160796	NBEAL2	3	47422077	T	C	chr3_47422077_T_C	0.368243	3.26e-05	0.498507	0.115881	SNP	ENSG00000160796	ENSG00000160796	92.477	rs12636851	LCL_statin	LCL	KIAA0540	T	rs12636851-T
ENSG00000172113	NME6	3	47476180	A	C	chr3_47476180_A_C	0.364865	0.00036736	-0.444513	0.121574	SNP	ENSG00000172113	ENSG00000172113	17.201	rs73081205	LCL_statin	LCL	NM23-H6|IPIA-ALPHA	C	rs73081205-C
ENSG00000172113	NME6	3	47523934	G	A	chr3_47523934_G_A	0.486486	0.00620296	0.364126	0.130924	SNP	ENSG00000172113	ENSG00000172113	17.201	rs4858856	LCL_statin	LCL	NM23-H6|IPIA-ALPHA	G	rs4858856-G
ENSG00000114902	SPCS1	3	52989619	C	T	chr3_52989619_C_T	0.280405	0.00931914	-0.249641	0.0946119	SNP	ENSG00000114902	ENSG00000114902	110.505	rs11130335	LCL_statin	LCL	SPC12|HSPC033|YJR010C-A|SPC1	T	rs11130335-T
ENSG00000163930	BAP1	3	52989619	C	T	chr3_52989619_C_T	0.280405	0.0418453	-0.248846	0.121098	SNP	ENSG00000163930	ENSG00000163930	92.009	rs11130335	LCL_statin	LCL	hucep-6|KIAA0272|UCHL2	T	rs11130335-T
ENSG00000243224	TWF2-DT	3	52989619	C	T	chr3_52989619_C_T	0.280405	0.00634006	-0.314482	0.113381	SNP	ENSG00000243224	ENSG00000243224	3.285	rs11130335	LCL_statin	LCL	NA	T	rs11130335-T
ENSG00000289519	NA	3	52989619	C	T	chr3_52989619_C_T	0.280405	0.00800942	-0.284543	0.105689	SNP	ENSG00000289519	ENSG00000289519	2.694	rs11130335	LCL_statin	LCL	NA	T	rs11130335-T
ENSG00000114902	SPCS1	3	53072864	T	C	chr3_53072864_T_C	0.283784	0.0265783	0.204899	0.0913671	SNP	ENSG00000114902	ENSG00000114902	110.505	rs2564939	LCL_statin	LCL	SPC12|HSPC033|YJR010C-A|SPC1	T	rs2564939-T
ENSG00000243224	TWF2-DT	3	53072864	T	C	chr3_53072864_T_C	0.283784	0.0173951	0.263651	0.109473	SNP	ENSG00000243224	ENSG00000243224	3.285	rs2564939	LCL_statin	LCL	NA	T	rs2564939-T
ENSG00000289519	NA	3	53072864	T	C	chr3_53072864_T_C	0.283784	0.0390743	0.213449	0.102423	SNP	ENSG00000289519	ENSG00000289519	2.694	rs2564939	LCL_statin	LCL	NA	T	rs2564939-T
ENSG00000174173	TRMT10C	3	102029794	A	G	chr3_102029794_A_G	0.314189	0.0358093	0.178218	0.0840403	SNP	ENSG00000174173	ENSG00000174173	133.119	rs771767	LCL_statin	LCL	FLJ20432|MRPP1	A	rs771767-A
ENSG00000160124	MIX23	3	121778624	C	G	chr3_121778624_C_G	0.361486	0.0290255	-0.178628	0.0809351	SNP	ENSG00000160124	ENSG00000160124	79.482	rs13074133	LCL_statin	LCL	FLJ33273	G	rs13074133-G
ENSG00000160124	MIX23	3	121792578	T	C	chr3_121792578_T_C	0.371622	0.0121024	-0.209271	0.0822606	SNP	ENSG00000160124	ENSG00000160124	79.482	rs13075144	LCL_statin	LCL	FLJ33273	C	rs13075144-C
ENSG00000272758	WDR5B-DT	3	121792578	T	C	chr3_121792578_T_C	0.371622	0.0429344	-0.206823	0.101189	SNP	ENSG00000272758	ENSG00000272758	3.157	rs13075144	LCL_statin	LCL	NA	C	rs13075144-C
ENSG00000198189	HSD17B11	4	86536773	T	C	chr4_86536773_T_C	0.236486	0.0153571	-0.273597	0.111419	SNP	ENSG00000198189	ENSG00000198189	35.618	rs72665738	LCL_statin	LCL	RetSDR2|17-BETA-HSD11|17-BETA-HSDXI|PAN1B|SDR16C2	C	rs72665738-C
ENSG00000109332	UBE2D3	4	102763796	C	G	chr4_102763796_C_G	0.483108	0.0364292	-0.182836	0.0865105	SNP	ENSG00000109332	ENSG00000109332	214.18	rs223486	LCL_statin	LCL	UbcH5C	G	rs223486-G
ENSG00000109320	NFKB1	4	102857850	T	C	chr4_102857850_T_C	0.472973	0.0172893	0.237019	0.0983199	SNP	ENSG00000109320	ENSG00000109320	154.734	rs223348	LCL_statin	LCL	KBF1|p105|NFKB-p50|p50|NF-kappaB|NFkappaB|NF-kB1	T	rs223348-T
ENSG00000109323	MANBA	4	102857850	T	C	chr4_102857850_T_C	0.472973	0.00038888	0.370392	0.10175	SNP	ENSG00000109323	ENSG00000109323	11.44	rs223348	LCL_statin	LCL	NA	T	rs223348-T
ENSG00000246560	UBE2D3-AS1	4	102857850	T	C	chr4_102857850_T_C	0.472973	0.00292144	0.344661	0.113676	SNP	ENSG00000246560	ENSG00000246560	5.353	rs223348	LCL_statin	LCL	NA	T	rs223348-T
ENSG00000109323	MANBA	4	102938135	C	G	chr4_102938135_C_G	0.496622	0.00291287	0.280617	0.0925237	SNP	ENSG00000109323	ENSG00000109323	11.44	rs7676943	LCL_statin	LCL	NA	C	rs7676943-C
ENSG00000246560	UBE2D3-AS1	4	102938135	C	G	chr4_102938135_C_G	0.496622	0.00484642	0.293047	0.102281	SNP	ENSG00000246560	ENSG00000246560	5.353	rs7676943	LCL_statin	LCL	NA	C	rs7676943-C
ENSG00000250056	LINC01018	5	6733711	CT	C	chr5_6733711_CT_C	0.435811	0.0301606	0.145005	0.0661686	INDEL	ENSG00000250056	ENSG00000250056	0.68	rs35251134	LCL_statin	LCL	NA	CT	rs35251134-CT
ENSG00000145592	RPL37	5	40383518	A	G	chr5_40383518_A_G	0.398649	0.0351365	-0.209845	0.0985865	SNP	ENSG00000145592	ENSG00000145592	284.714	rs2120855	LCL_statin	LCL	L37	G	rs2120855-G
ENSG00000132356	PRKAA1	5	40438529	G	T	chr5_40438529_G_T	0.405405	0.0367194	-0.210481	0.0997476	SNP	ENSG00000132356	ENSG00000132356	41.514	rs4559043	LCL_statin	LCL	AMPKa1	T	rs4559043-T
ENSG00000132357	CARD6	5	40438529	G	T	chr5_40438529_G_T	0.405405	0.0300094	-0.253498	0.115568	SNP	ENSG00000132357	ENSG00000132357	5.635	rs4559043	LCL_statin	LCL	CINCIN1	T	rs4559043-T
ENSG00000214922	HLA-F-AS1	6	29722917	C	G	chr6_29722917_C_G	0.307432	5.56e-05	0.490218	0.11769	SNP	ENSG00000214922	ENSG00000214922	1.175	rs3998799	LCL_statin	LCL	NA	C	rs3998799-C
ENSG00000224328	MDC1-AS1	6	29722917	C	G	chr6_29722917_C_G	0.307432	0.0404565	0.170194	0.0822482	SNP	ENSG00000224328	ENSG00000224328	8.334	rs3998799	LCL_statin	LCL	MDC1-AS	C	rs3998799-C
ENSG00000204644	ZFP57	6	29948110	A	C	chr6_29948110_A_C	0.422297	0.00373375	-0.316663	0.107272	SNP	ENSG00000204644	ENSG00000204644	0	rs2517720	LCL_statin	LCL	ZNF698|bA145L22|bA145L22.2	C	rs2517720-C
ENSG00000204681	GABBR1	6	29948110	A	C	chr6_29948110_A_C	0.422297	0.00921714	-0.286557	0.108441	SNP	ENSG00000204681	ENSG00000204681	2.118	rs2517720	LCL_statin	LCL	hGB1a|GPRC3A	C	rs2517720-C
ENSG00000206503	HLA-A	6	29948110	A	C	chr6_29948110_A_C	0.422297	4.55e-08	-0.53902	0.0928962	SNP	ENSG00000206503	ENSG00000206503	1368.91	rs2517720	LCL_statin	LCL	NA	C	rs2517720-C
ENSG00000204305	AGER	6	32467073	G	C	chr6_32467073_G_C	0.263514	0.0242487	0.241559	0.105985	SNP	ENSG00000204305	ENSG00000204305	9.495	rs9391781	LCL_statin	LCL	RAGE|SCARJ1|sRAGE	G	rs9391781-G
ENSG00000204366	ZBTB12	6	32467073	G	C	chr6_32467073_G_C	0.263514	0.0041916	0.298126	0.102319	SNP	ENSG00000204366	ENSG00000204366	8.726	rs9391781	LCL_statin	LCL	G10|NG35|D6S59E	G	rs9391781-G
ENSG00000213654	GPSM3	6	32467073	G	C	chr6_32467073_G_C	0.263514	0.00971742	0.251181	0.0957392	SNP	ENSG00000213654	ENSG00000213654	218.017	rs9391781	LCL_statin	LCL	NG1|G18|G18.1a|G18.1b|G18.2|AGS4	G	rs9391781-G
ENSG00000221988	PPT2	6	32467073	G	C	chr6_32467073_G_C	0.263514	0.0414457	0.265792	0.129088	SNP	ENSG00000221988	ENSG00000221988	3.395	rs9391781	LCL_statin	LCL	NA	G	rs9391781-G
ENSG00000232629	HLA-DQB2	6	32467073	G	C	chr6_32467073_G_C	0.263514	2.09e-05	0.577151	0.130798	SNP	ENSG00000232629	ENSG00000232629	14.537	rs9391781	LCL_statin	LCL	NA	G	rs9391781-G
ENSG00000235863	B3GALT4	6	32467073	G	C	chr6_32467073_G_C	0.263514	0.0340746	0.194604	0.090882	SNP	ENSG00000235863	ENSG00000235863	5.39	rs9391781	LCL_statin	LCL	beta3Gal-T4|GalT4	G	rs9391781-G
ENSG00000237541	HLA-DQA2	6	32467073	G	C	chr6_32467073_G_C	0.263514	1.2e-12	0.931939	0.118658	SNP	ENSG00000237541	ENSG00000237541	75.579	rs9391781	LCL_statin	LCL	NA	G	rs9391781-G
ENSG00000168394	TAP1	6	32592938	G	A	chr6_32592938_G_A	0.239865	0.0374381	-0.231634	0.110197	SNP	ENSG00000168394	ENSG00000168394	329.094	rs28366294	LCL_statin	LCL	PSF1|RING4|D6S114E	A	rs28366294-A
ENSG00000179344	HLA-DQB1	6	32592938	G	A	chr6_32592938_G_A	0.239865	2.84e-11	-0.991786	0.13652	SNP	ENSG00000179344	ENSG00000179344	126.976	rs28366294	LCL_statin	LCL	IDDM1|CELIAC1	A	rs28366294-A
ENSG00000196126	HLA-DRB1	6	32592938	G	A	chr6_32592938_G_A	0.239865	1.19e-11	-0.980512	0.132003	SNP	ENSG00000196126	ENSG00000196126	844.486	rs28366294	LCL_statin	LCL	NA	A	rs28366294-A
ENSG00000196735	HLA-DQA1	6	32592938	G	A	chr6_32592938_G_A	0.239865	1.01e-17	-1.18457	0.119301	SNP	ENSG00000196735	ENSG00000196735	232.492	rs28366294	LCL_statin	LCL	CELIAC1	A	rs28366294-A
ENSG00000204257	HLA-DMA	6	32592938	G	A	chr6_32592938_G_A	0.239865	0.00783456	-0.349016	0.129263	SNP	ENSG00000204257	ENSG00000204257	269.714	rs28366294	LCL_statin	LCL	D6S222E|RING6	A	rs28366294-A
ENSG00000204386	NEU1	6	32592938	G	A	chr6_32592938_G_A	0.239865	0.0116838	-0.333353	0.130375	SNP	ENSG00000204386	ENSG00000204386	24.161	rs28366294	LCL_statin	LCL	NA	A	rs28366294-A
ENSG00000204392	LSM2	6	32592938	G	A	chr6_32592938_G_A	0.239865	0.0201934	-0.266049	0.113165	SNP	ENSG00000204392	ENSG00000204392	233.855	rs28366294	LCL_statin	LCL	G7b|YBL026W	A	rs28366294-A
ENSG00000204439	C6orf47	6	32592938	G	A	chr6_32592938_G_A	0.239865	0.0247983	-0.333493	0.146895	SNP	ENSG00000204439	ENSG00000204439	39.867	rs28366294	LCL_statin	LCL	D6S53E|G4	A	rs28366294-A
ENSG00000223534	HLA-DQB1-AS1	6	32592938	G	A	chr6_32592938_G_A	0.239865	1.1e-09	-0.939019	0.143162	SNP	ENSG00000223534	ENSG00000223534	14.55	rs28366294	LCL_statin	LCL	NA	A	rs28366294-A
ENSG00000242574	HLA-DMB	6	32592938	G	A	chr6_32592938_G_A	0.239865	0.0163899	-0.347647	0.143006	SNP	ENSG00000242574	ENSG00000242574	70.036	rs28366294	LCL_statin	LCL	D6S221E|RING7	A	rs28366294-A
ENSG00000168394	TAP1	6	32593271	G	T	chr6_32593271_G_T	0.239865	0.0374265	-0.230706	0.109748	SNP	ENSG00000168394	ENSG00000168394	329.094	rs28366309	LCL_statin	LCL	PSF1|RING4|D6S114E	T	rs28366309-T
ENSG00000179344	HLA-DQB1	6	32593271	G	T	chr6_32593271_G_T	0.239865	2.7e-11	-0.988687	0.135914	SNP	ENSG00000179344	ENSG00000179344	126.976	rs28366309	LCL_statin	LCL	IDDM1|CELIAC1	T	rs28366309-T
ENSG00000196126	HLA-DRB1	6	32593271	G	T	chr6_32593271_G_T	0.239865	1.15e-11	-0.977154	0.131431	SNP	ENSG00000196126	ENSG00000196126	844.486	rs28366309	LCL_statin	LCL	NA	T	rs28366309-T
ENSG00000196735	HLA-DQA1	6	32593271	G	T	chr6_32593271_G_T	0.239865	1.02e-17	-1.17959	0.118828	SNP	ENSG00000196735	ENSG00000196735	232.492	rs28366309	LCL_statin	LCL	CELIAC1	T	rs28366309-T
ENSG00000204257	HLA-DMA	6	32593271	G	T	chr6_32593271_G_T	0.239865	0.00795666	-0.346932	0.128751	SNP	ENSG00000204257	ENSG00000204257	269.714	rs28366309	LCL_statin	LCL	D6S222E|RING6	T	rs28366309-T
ENSG00000204386	NEU1	6	32593271	G	T	chr6_32593271_G_T	0.239865	0.0120232	-0.3307	0.129869	SNP	ENSG00000204386	ENSG00000204386	24.161	rs28366309	LCL_statin	LCL	NA	T	rs28366309-T
ENSG00000204392	LSM2	6	32593271	G	T	chr6_32593271_G_T	0.239865	0.0197227	-0.265955	0.112687	SNP	ENSG00000204392	ENSG00000204392	233.855	rs28366309	LCL_statin	LCL	G7b|YBL026W	T	rs28366309-T
ENSG00000204439	C6orf47	6	32593271	G	T	chr6_32593271_G_T	0.239865	0.0253307	-0.330944	0.146317	SNP	ENSG00000204439	ENSG00000204439	39.867	rs28366309	LCL_statin	LCL	D6S53E|G4	T	rs28366309-T
ENSG00000223534	HLA-DQB1-AS1	6	32593271	G	T	chr6_32593271_G_T	0.239865	9.84e-10	-0.937572	0.142463	SNP	ENSG00000223534	ENSG00000223534	14.55	rs28366309	LCL_statin	LCL	NA	T	rs28366309-T
ENSG00000242574	HLA-DMB	6	32593271	G	T	chr6_32593271_G_T	0.239865	0.016421	-0.346134	0.142426	SNP	ENSG00000242574	ENSG00000242574	70.036	rs28366309	LCL_statin	LCL	D6S221E|RING7	T	rs28366309-T
ENSG00000204366	ZBTB12	6	32659784	T	C	chr6_32659784_T_C	0.273649	0.0399182	0.214222	0.103242	SNP	ENSG00000204366	ENSG00000204366	8.726	rs9273440	LCL_statin	LCL	G10|NG35|D6S59E	T	rs9273440-T
ENSG00000232629	HLA-DQB2	6	32659784	T	C	chr6_32659784_T_C	0.273649	1.1e-10	0.833532	0.118969	SNP	ENSG00000232629	ENSG00000232629	14.537	rs9273440	LCL_statin	LCL	NA	T	rs9273440-T
ENSG00000235863	B3GALT4	6	32659784	T	C	chr6_32659784_T_C	0.273649	0.0216869	0.209249	0.0900702	SNP	ENSG00000235863	ENSG00000235863	5.39	rs9273440	LCL_statin	LCL	beta3Gal-T4|GalT4	T	rs9273440-T
ENSG00000237541	HLA-DQA2	6	32659784	T	C	chr6_32659784_T_C	0.273649	2.86e-07	0.698731	0.129197	SNP	ENSG00000237541	ENSG00000237541	75.579	rs9273440	LCL_statin	LCL	NA	T	rs9273440-T
ENSG00000179344	HLA-DQB1	6	32665232	T	C	chr6_32665232_T_C	0.317568	2.47e-26	-1.20733	0.0904045	SNP	ENSG00000179344	ENSG00000179344	126.976	rs9274421	LCL_statin	LCL	IDDM1|CELIAC1	C	rs9274421-C
ENSG00000196126	HLA-DRB1	6	32665232	T	C	chr6_32665232_T_C	0.317568	1.95e-09	-0.757386	0.117496	SNP	ENSG00000196126	ENSG00000196126	844.486	rs9274421	LCL_statin	LCL	NA	C	rs9274421-C
ENSG00000196735	HLA-DQA1	6	32665232	T	C	chr6_32665232_T_C	0.317568	4.15e-10	-0.786232	0.116473	SNP	ENSG00000196735	ENSG00000196735	232.492	rs9274421	LCL_statin	LCL	CELIAC1	C	rs9274421-C
ENSG00000198502	HLA-DRB5	6	32665232	T	C	chr6_32665232_T_C	0.317568	7.55e-05	-0.513726	0.125733	SNP	ENSG00000198502	ENSG00000198502	172.46	rs9274421	LCL_statin	LCL	NA	C	rs9274421-C
ENSG00000204257	HLA-DMA	6	32665232	T	C	chr6_32665232_T_C	0.317568	0.00695808	-0.303552	0.110725	SNP	ENSG00000204257	ENSG00000204257	269.714	rs9274421	LCL_statin	LCL	D6S222E|RING6	C	rs9274421-C
ENSG00000204287	HLA-DRA	6	32665232	T	C	chr6_32665232_T_C	0.317568	0.029839	-0.284376	0.129508	SNP	ENSG00000204287	ENSG00000204287	7445.64	rs9274421	LCL_statin	LCL	NA	C	rs9274421-C
ENSG00000204344	STK19	6	32665232	T	C	chr6_32665232_T_C	0.317568	0.0302883	-0.221732	0.10126	SNP	ENSG00000204344	ENSG00000204344	8.466	rs9274421	LCL_statin	LCL	D6S60|G11|RP1	C	rs9274421-C
ENSG00000204371	EHMT2	6	32665232	T	C	chr6_32665232_T_C	0.317568	0.0432509	-0.211528	0.10365	SNP	ENSG00000204371	ENSG00000204371	46.586	rs9274421	LCL_statin	LCL	G9A|Em:AF134726.3|NG36/G9a|KMT1C	C	rs9274421-C
ENSG00000223534	HLA-DQB1-AS1	6	32665232	T	C	chr6_32665232_T_C	0.317568	1.41e-24	-1.20342	0.0951108	SNP	ENSG00000223534	ENSG00000223534	14.55	rs9274421	LCL_statin	LCL	NA	C	rs9274421-C
ENSG00000223865	HLA-DPB1	6	32665232	T	C	chr6_32665232_T_C	0.317568	0.0144249	-0.306337	0.123571	SNP	ENSG00000223865	ENSG00000223865	205.148	rs9274421	LCL_statin	LCL	NA	C	rs9274421-C
ENSG00000228727	SAPCD1	6	32665232	T	C	chr6_32665232_T_C	0.317568	0.026246	-0.247605	0.110162	SNP	ENSG00000228727	ENSG00000228727	3.58	rs9274421	LCL_statin	LCL	NG23	C	rs9274421-C
ENSG00000235663	SAPCD1-AS1	6	32665232	T	C	chr6_32665232_T_C	0.317568	0.0396731	-0.252589	0.12158	SNP	ENSG00000235663	ENSG00000235663	2.982	rs9274421	LCL_statin	LCL	NA	C	rs9274421-C
ENSG00000242574	HLA-DMB	6	32665232	T	C	chr6_32665232_T_C	0.317568	0.0425655	-0.252596	0.123361	SNP	ENSG00000242574	ENSG00000242574	70.036	rs9274421	LCL_statin	LCL	D6S221E|RING7	C	rs9274421-C
ENSG00000255152	MSH5-SAPCD1	6	32665232	T	C	chr6_32665232_T_C	0.317568	0.041528	-0.220534	0.107151	SNP	ENSG00000255152	ENSG00000255152	1.629	rs9274421	LCL_statin	LCL	NA	C	rs9274421-C
ENSG00000263756	NA	6	32665232	T	C	chr6_32665232_T_C	0.317568	0.00068531	-0.229363	0.0659641	SNP	ENSG00000263756	ENSG00000263756	45.187	rs9274421	LCL_statin	LCL	NA	C	rs9274421-C
ENSG00000204287	HLA-DRA	6	32665257	T	C	chr6_32665257_T_C	0.0439189	0.0233586	0.700618	0.305415	SNP	ENSG00000204287	ENSG00000204287	7445.64	rs9274427	LCL_statin	LCL	NA	T	rs9274427-T
ENSG00000204305	AGER	6	32665257	T	C	chr6_32665257_T_C	0.0439189	0.0274149	0.539314	0.24183	SNP	ENSG00000204305	ENSG00000204305	9.495	rs9274427	LCL_statin	LCL	RAGE|SCARJ1|sRAGE	T	rs9274427-T
ENSG00000204366	ZBTB12	6	32665257	T	G	chr6_32665257_T_G	0.314189	0.0457551	0.203962	0.101143	SNP	ENSG00000204366	ENSG00000204366	8.726	rs9274427	LCL_statin	LCL	G10|NG35|D6S59E	T	rs9274427-T
ENSG00000227057	WDR46	6	32665257	T	G	chr6_32665257_T_G	0.314189	0.034332	0.174453	0.0815904	SNP	ENSG00000227057	ENSG00000227057	136.055	rs9274427	LCL_statin	LCL	BING4|UTP7	T	rs9274427-T
ENSG00000228727	SAPCD1	6	32665257	T	C	chr6_32665257_T_C	0.0439189	0.00935127	0.681574	0.258432	SNP	ENSG00000228727	ENSG00000228727	3.58	rs9274427	LCL_statin	LCL	NG23	T	rs9274427-T
ENSG00000232629	HLA-DQB2	6	32665257	T	C	chr6_32665257_T_C	0.0439189	0.0135629	0.780696	0.312032	SNP	ENSG00000232629	ENSG00000232629	14.537	rs9274427	LCL_statin	LCL	NA	T	rs9274427-T
ENSG00000232629	HLA-DQB2	6	32665257	T	G	chr6_32665257_T_G	0.314189	1.17e-06	0.634925	0.124637	SNP	ENSG00000232629	ENSG00000232629	14.537	rs9274427	LCL_statin	LCL	NA	T	rs9274427-T
ENSG00000235863	B3GALT4	6	32665257	T	G	chr6_32665257_T_G	0.314189	0.0226699	0.203343	0.0881883	SNP	ENSG00000235863	ENSG00000235863	5.39	rs9274427	LCL_statin	LCL	beta3Gal-T4|GalT4	T	rs9274427-T
ENSG00000237080	EHMT2-AS1	6	32665257	T	C	chr6_32665257_T_C	0.0439189	0.00426902	0.522871	0.179829	SNP	ENSG00000237080	ENSG00000237080	5.829	rs9274427	LCL_statin	LCL	NA	T	rs9274427-T
ENSG00000237541	HLA-DQA2	6	32665257	T	C	chr6_32665257_T_C	0.0439189	2.03e-06	1.49363	0.300594	SNP	ENSG00000237541	ENSG00000237541	75.579	rs9274427	LCL_statin	LCL	NA	T	rs9274427-T
ENSG00000237541	HLA-DQA2	6	32665257	T	G	chr6_32665257_T_G	0.314189	0.00496727	0.387325	0.135578	SNP	ENSG00000237541	ENSG00000237541	75.579	rs9274427	LCL_statin	LCL	NA	T	rs9274427-T
ENSG00000272217	NA	6	32665257	T	C	chr6_32665257_T_C	0.0439189	0.0196324	0.516368	0.218624	SNP	ENSG00000272217	ENSG00000272217	0.806	rs9274427	LCL_statin	LCL	NA	T	rs9274427-T
ENSG00000204366	ZBTB12	6	32665967	C	T	chr6_32665967_C_T	0.273649	0.0380139	0.217863	0.103962	SNP	ENSG00000204366	ENSG00000204366	8.726	rs9274478	LCL_statin	LCL	G10|NG35|D6S59E	C	rs9274478-C
ENSG00000232629	HLA-DQB2	6	32665967	C	T	chr6_32665967_C_T	0.273649	1.24e-10	0.83768	0.119938	SNP	ENSG00000232629	ENSG00000232629	14.537	rs9274478	LCL_statin	LCL	NA	C	rs9274478-C
ENSG00000235863	B3GALT4	6	32665967	C	T	chr6_32665967_C_T	0.273649	0.021211	0.211531	0.090714	SNP	ENSG00000235863	ENSG00000235863	5.39	rs9274478	LCL_statin	LCL	beta3Gal-T4|GalT4	C	rs9274478-C
ENSG00000237541	HLA-DQA2	6	32665967	C	T	chr6_32665967_C_T	0.273649	2.61e-07	0.705977	0.130052	SNP	ENSG00000237541	ENSG00000237541	75.579	rs9274478	LCL_statin	LCL	NA	C	rs9274478-C
ENSG00000137309	HMGA1	6	33473007	T	C	chr6_33473007_T_C	0.0506757	0.0404827	0.364511	0.176177	SNP	ENSG00000137309	ENSG00000137309	1250.63	rs28361088	LCL_statin	LCL	NA	T	rs28361088-T
ENSG00000204267	TAP2	6	33473007	T	C	chr6_33473007_T_C	0.0506757	0.0234031	0.513997	0.224136	SNP	ENSG00000204267	ENSG00000204267	61.076	rs28361088	LCL_statin	LCL	PSF2|RING11|D6S217E	T	rs28361088-T
ENSG00000240065	PSMB9	6	33473007	T	C	chr6_33473007_T_C	0.0506757	0.0197674	0.464736	0.196985	SNP	ENSG00000240065	ENSG00000240065	182.695	rs28361088	LCL_statin	LCL	RING12|beta1i|PSMB6i	T	rs28361088-T
ENSG00000237541	HLA-DQA2	6	33725094	G	T	chr6_33725094_G_T	0.108108	0.0120361	0.454868	0.178658	SNP	ENSG00000237541	ENSG00000237541	75.579	rs791901	LCL_statin	LCL	NA	G	rs791901-G
ENSG00000289559	NA	6	33725094	G	T	chr6_33725094_G_T	0.108108	0.0324544	0.304046	0.14067	SNP	ENSG00000289559	ENSG00000289559	0.799	rs791901	LCL_statin	LCL	NA	G	rs791901-G
ENSG00000010030	ETV7	6	36387595	T	C	chr6_36387595_T_C	0.429054	0.00438537	0.303213	0.104606	SNP	ENSG00000010030	ENSG00000010030	5.369	rs2234071	LCL_statin	LCL	TEL2|TEL-2	T	rs2234071-T
ENSG00000096070	BRPF3	6	36387595	T	C	chr6_36387595_T_C	0.429054	0.0473363	0.227513	0.113652	SNP	ENSG00000096070	ENSG00000096070	17.936	rs2234071	LCL_statin	LCL	KIAA1286	T	rs2234071-T
ENSG00000010030	ETV7	6	36392104	C	T	chr6_36392104_C_T	0.483108	0.0141434	0.251785	0.101265	SNP	ENSG00000010030	ENSG00000010030	5.369	rs9368926	LCL_statin	LCL	TEL2|TEL-2	C	rs9368926-C
ENSG00000111875	ASF1A	6	118997887	C	G	chr6_118997887_C_G	0.310811	0.00064412	0.341011	0.0975657	SNP	ENSG00000111875	ENSG00000111875	63.832	rs72970476	LCL_statin	LCL	DKFZP547E2110|CIA	C	rs72970476-C
ENSG00000111877	MCM9	6	118997887	C	G	chr6_118997887_C_G	0.310811	3.96e-06	0.402084	0.0835221	SNP	ENSG00000111877	ENSG00000111877	6.051	rs72970476	LCL_statin	LCL	MGC35304|dJ329L24.3|FLJ20170	C	rs72970476-C
ENSG00000232876	NA	6	134882641	T	C	chr6_134882641_T_C	0.162162	0.0174853	-0.342542	0.142347	SNP	ENSG00000232876	ENSG00000232876	0.725	rs9389237	LCL_statin	LCL	NA	C	rs9389237-C
ENSG00000227719	NA	7	7227699	A	G	chr7_7227699_A_G	0.5	0.0327387	0.191384	0.0886933	SNP	ENSG00000227719	ENSG00000227719	0.562	rs10270043	LCL_statin	LCL	NA	A	rs10270043-A
ENSG00000246528	SLCO5A1-AS1	8	70357696	G	A	chr8_70357696_G_A	0.0945946	0.0443377	0.389935	0.192074	SNP	ENSG00000246528	ENSG00000246528	7.19	rs71523181	LCL_statin	LCL	NA	G	rs71523181-G
ENSG00000178209	PLEC	8	143918193	T	C	chr8_143918193_T_C	0.476351	0.0105005	-0.363017	0.139854	SNP	ENSG00000178209	ENSG00000178209	38.329	rs7822511	LCL_statin	LCL	PCN|PLTN	C	rs7822511-C
ENSG00000186583	SPATC1	8	143918193	T	C	chr8_143918193_T_C	0.476351	0.00307971	-0.295749	0.0980961	SNP	ENSG00000186583	ENSG00000186583	1.233	rs7822511	LCL_statin	LCL	MGC61633|SPATA15|SPERIOLIN	C	rs7822511-C
ENSG00000104522	GFUS	8	143921326	C	T	chr8_143921326_C_T	0.283784	0.0306529	0.274642	0.125704	SNP	ENSG00000104522	ENSG00000104522	62.139	rs6558407	LCL_statin	LCL	FX|P35B|SDR4E1	C	rs6558407-C
ENSG00000147804	SLC39A4	8	143921326	C	T	chr8_143921326_C_T	0.283784	0.0375748	0.26058	0.124057	SNP	ENSG00000147804	ENSG00000147804	6.471	rs6558407	LCL_statin	LCL	ZIP4|ZIP-4|AWMS2	C	rs6558407-C
ENSG00000197363	ZNF517	8	143921326	C	T	chr8_143921326_C_T	0.283784	0.00516723	0.326866	0.114952	SNP	ENSG00000197363	ENSG00000197363	1.673	rs6558407	LCL_statin	LCL	NA	C	rs6558407-C
ENSG00000285599	NA	8	143921326	C	T	chr8_143921326_C_T	0.283784	0.0179432	0.258357	0.107805	SNP	ENSG00000285599	ENSG00000285599	1.372	rs6558407	LCL_statin	LCL	NA	C	rs6558407-C
ENSG00000104522	GFUS	8	143927341	T	C	chr8_143927341_T_C	0.277027	0.0304291	0.277676	0.126919	SNP	ENSG00000104522	ENSG00000104522	62.139	rs11136333	LCL_statin	LCL	FX|P35B|SDR4E1	T	rs11136333-T
ENSG00000147804	SLC39A4	8	143927341	T	C	chr8_143927341_T_C	0.277027	0.0261643	0.281041	0.124969	SNP	ENSG00000147804	ENSG00000147804	6.471	rs11136333	LCL_statin	LCL	ZIP4|ZIP-4|AWMS2	T	rs11136333-T
ENSG00000197363	ZNF517	8	143927341	T	C	chr8_143927341_T_C	0.277027	0.016588	0.283851	0.116983	SNP	ENSG00000197363	ENSG00000197363	1.673	rs11136333	LCL_statin	LCL	NA	T	rs11136333-T
ENSG00000104522	GFUS	8	143927616	A	G	chr8_143927616_A_G	0.277027	0.0304291	0.277676	0.126919	SNP	ENSG00000104522	ENSG00000104522	62.139	rs3135109	LCL_statin	LCL	FX|P35B|SDR4E1	A	rs3135109-A
ENSG00000147804	SLC39A4	8	143927616	A	G	chr8_143927616_A_G	0.277027	0.0261643	0.281041	0.124969	SNP	ENSG00000147804	ENSG00000147804	6.471	rs3135109	LCL_statin	LCL	ZIP4|ZIP-4|AWMS2	A	rs3135109-A
ENSG00000197363	ZNF517	8	143927616	A	G	chr8_143927616_A_G	0.277027	0.016588	0.283851	0.116983	SNP	ENSG00000197363	ENSG00000197363	1.673	rs3135109	LCL_statin	LCL	NA	A	rs3135109-A
ENSG00000197363	ZNF517	8	143933366	C	T	chr8_143933366_C_T	0.429054	0.0109199	0.280818	0.10878	SNP	ENSG00000197363	ENSG00000197363	1.673	rs7003580	LCL_statin	LCL	NA	C	rs7003580-C
ENSG00000254574	NA	8	143933366	C	T	chr8_143933366_C_T	0.429054	0.0313013	0.140226	0.0644342	SNP	ENSG00000254574	ENSG00000254574	0	rs7003580	LCL_statin	LCL	NA	C	rs7003580-C
ENSG00000104522	GFUS	8	143934392	A	G	chr8_143934392_A_G	0.273649	0.0351363	0.27066	0.127158	SNP	ENSG00000104522	ENSG00000104522	62.139	rs11783799	LCL_statin	LCL	FX|P35B|SDR4E1	A	rs11783799-A
ENSG00000179632	MAF1	8	143934392	A	G	chr8_143934392_A_G	0.273649	0.0352956	0.219061	0.103008	SNP	ENSG00000179632	ENSG00000179632	122.768	rs11783799	LCL_statin	LCL	DKFZp586G1123	A	rs11783799-A
ENSG00000197363	ZNF517	8	143934392	A	G	chr8_143934392_A_G	0.273649	0.00463216	0.334383	0.116092	SNP	ENSG00000197363	ENSG00000197363	1.673	rs11783799	LCL_statin	LCL	NA	A	rs11783799-A
ENSG00000178209	PLEC	8	143940256	C	G	chr8_143940256_C_G	0.273649	5.78e-06	-0.614994	0.130162	SNP	ENSG00000178209	ENSG00000178209	38.329	rs12541377	LCL_statin	LCL	PCN|PLTN	G	rs12541377-G
ENSG00000186583	SPATC1	8	143940256	C	G	chr8_143940256_C_G	0.273649	0.00056796	-0.335973	0.0951294	SNP	ENSG00000186583	ENSG00000186583	1.233	rs12541377	LCL_statin	LCL	MGC61633|SPATA15|SPERIOLIN	G	rs12541377-G
ENSG00000178209	PLEC	8	143958164	C	CTG	chr8_143958164_C_CTG	0.422297	0.00037455	-0.45959	0.125886	INDEL	ENSG00000178209	ENSG00000178209	38.329	rs74933891	LCL_statin	LCL	PCN|PLTN	CTG	rs74933891-CTG
ENSG00000186583	SPATC1	8	143958164	C	CTG	chr8_143958164_C_CTG	0.422297	0.00025672	-0.333589	0.0888014	INDEL	ENSG00000186583	ENSG00000186583	1.233	rs74933891	LCL_statin	LCL	MGC61633|SPATA15|SPERIOLIN	CTG	rs74933891-CTG
ENSG00000157873	TNFRSF14	1	2597658	T	C	chr1_2597658_T_C	0.292105	0.0156843	-0.134999	0.0553273	SNP	ENSG00000157873	ENSG00000157873	90.616	rs2843403	LCL	LCL	HVEM|ATAR|TR2|LIGHTR|HVEA|CD270	C	rs2843403-C
ENSG00000215912	TTC34	1	2597658	T	C	chr1_2597658_T_C	0.292105	0.0106093	-0.240601	0.0931452	SNP	ENSG00000215912	ENSG00000215912	0.743	rs2843403	LCL	LCL	NA	C	rs2843403-C
ENSG00000283259	NA	1	2597658	T	C	chr1_2597658_T_C	0.292105	0.0435039	-0.155382	0.0764078	SNP	ENSG00000283259	ENSG00000283259	0	rs2843403	LCL	LCL	NA	C	rs2843403-C
ENSG00000157873	TNFRSF14	1	2622319	C	T	chr1_2622319_C_T	0.289474	0.0133933	0.137812	0.0551573	SNP	ENSG00000157873	ENSG00000157873	90.616	rs4474198	LCL	LCL	HVEM|ATAR|TR2|LIGHTR|HVEA|CD270	C	rs4474198-C
ENSG00000215912	TTC34	1	2622319	C	T	chr1_2622319_C_T	0.289474	0.00807506	0.248674	0.0928035	SNP	ENSG00000215912	ENSG00000215912	0.743	rs4474198	LCL	LCL	NA	C	rs4474198-C
ENSG00000157873	TNFRSF14	1	2803610	T	C	chr1_2803610_T_C	0.278947	0.00782909	0.147492	0.0548225	SNP	ENSG00000157873	ENSG00000157873	90.616	rs897624	LCL	LCL	HVEM|ATAR|TR2|LIGHTR|HVEA|CD270	T	rs897624-T
ENSG00000215912	TTC34	1	2803610	T	C	chr1_2803610_T_C	0.278947	0.00883592	0.245038	0.0925358	SNP	ENSG00000215912	ENSG00000215912	0.743	rs897624	LCL	LCL	NA	T	rs897624-T
ENSG00000235131	TP73-AS2	1	2803610	T	C	chr1_2803610_T_C	0.278947	0.021391	0.181798	0.0782977	SNP	ENSG00000235131	ENSG00000235131	0	rs897624	LCL	LCL	RP5-1092A11.2	T	rs897624-T
ENSG00000283259	NA	1	2803610	T	C	chr1_2803610_T_C	0.278947	0.0439115	0.154214	0.0759824	SNP	ENSG00000283259	ENSG00000283259	0	rs897624	LCL	LCL	NA	T	rs897624-T
ENSG00000054523	KIF1B	1	10215360	A	G	chr1_10215360_A_G	0.402632	0.014166	-0.245064	0.0989016	SNP	ENSG00000054523	ENSG00000054523	8.026	rs2027328	LCL	LCL	KIAA0591|KLP|HMSNII	G	rs2027328-G
ENSG00000142655	PEX14	1	10215360	A	G	chr1_10215360_A_G	0.402632	0.0457422	-0.143475	0.0713057	SNP	ENSG00000142655	ENSG00000142655	34.923	rs2027328	LCL	LCL	NA	G	rs2027328-G
ENSG00000228150	NA	1	10215360	A	G	chr1_10215360_A_G	0.402632	0.0385641	-0.168779	0.0809676	SNP	ENSG00000228150	ENSG00000228150	8.637	rs2027328	LCL	LCL	NA	G	rs2027328-G
ENSG00000054523	KIF1B	1	10300034	C	T	chr1_10300034_C_T	0.381579	0.0480563	-0.19577	0.098336	SNP	ENSG00000054523	ENSG00000054523	8.026	rs11121537	LCL	LCL	KIAA0591|KLP|HMSNII	T	rs11121537-T
ENSG00000117602	RCAN3	1	24964519	A	T	chr1_24964519_A_T	0.476316	0.0210087	-0.225187	0.0966938	SNP	ENSG00000117602	ENSG00000117602	0.782	rs6672420	LCL	LCL	NA	T	rs6672420-T
ENSG00000117602	RCAN3	1	24977414	G	A	chr1_24977414_G_A	0.460526	0.0141896	-0.229654	0.0927058	SNP	ENSG00000117602	ENSG00000117602	0.782	rs2063112	LCL	LCL	NA	A	rs2063112-A
ENSG00000097046	CDC7	1	92499124	A	C	chr1_92499124_A_C	0.128947	0.0331682	0.198553	0.0924784	SNP	ENSG00000097046	ENSG00000097046	51.286	rs111978400	LCL	LCL	Hsk1|huCdc7|HsCdc7	A	rs111978400-A
ENSG00000233184	DPH5-DT	1	100861777	C	T	chr1_100861777_C_T	0.163158	0.0245498	0.195415	0.0861608	SNP	ENSG00000233184	ENSG00000233184	7.976	rs12739800	LCL	LCL	NA	C	rs12739800-C
ENSG00000273204	NA	1	100861777	C	T	chr1_100861777_C_T	0.163158	0.00836608	0.255808	0.0959086	SNP	ENSG00000273204	ENSG00000273204	1.283	rs12739800	LCL	LCL	NA	C	rs12739800-C
ENSG00000231671	LINC01307	1	100916609	C	A	chr1_100916609_C_A	0.155263	0.0434487	0.252397	0.124081	SNP	ENSG00000231671	ENSG00000231671	20.84	rs12750448	LCL	LCL	RP11-157N3.1	C	rs12750448-C
ENSG00000233184	DPH5-DT	1	100916609	C	A	chr1_100916609_C_A	0.155263	0.00283978	0.263209	0.0869431	SNP	ENSG00000233184	ENSG00000233184	7.976	rs12750448	LCL	LCL	NA	C	rs12750448-C
ENSG00000273204	NA	1	100916609	C	A	chr1_100916609_C_A	0.155263	0.0244112	0.223358	0.0983844	SNP	ENSG00000273204	ENSG00000273204	1.283	rs12750448	LCL	LCL	NA	C	rs12750448-C
ENSG00000233184	DPH5-DT	1	101057665	T	C	chr1_101057665_T_C	0.157895	0.00657314	0.237627	0.0863893	SNP	ENSG00000233184	ENSG00000233184	7.976	rs12738310	LCL	LCL	NA	T	rs12738310-T
ENSG00000273204	NA	1	101057665	T	C	chr1_101057665_T_C	0.157895	0.0409675	0.200926	0.0975804	SNP	ENSG00000273204	ENSG00000273204	1.283	rs12738310	LCL	LCL	NA	T	rs12738310-T
ENSG00000273136	NBPF26	1	119731286	T	C	chr1_119731286_T_C	0.0421053	0.0394853	-0.46646	0.224841	SNP	ENSG00000273136	ENSG00000273136	1.55	rs12094392	LCL	LCL	NA	C	rs12094392-C
ENSG00000127074	RGS13	1	192568378	A	G	chr1_192568378_A_G	0.218421	0.00287676	0.320022	0.105854	SNP	ENSG00000127074	ENSG00000127074	0.615	rs1323296	LCL	LCL	NA	A	rs1323296-A
ENSG00000203710	CR1	1	207659956	G	A	chr1_207659956_G_A	0.389474	0.003999	0.266596	0.0913974	SNP	ENSG00000203710	ENSG00000203710	15.065	rs7539772	LCL	LCL	CD35|KN	G	rs7539772-G
ENSG00000236911	NA	1	207659956	G	A	chr1_207659956_G_A	0.389474	0.0358694	0.176645	0.0835309	SNP	ENSG00000236911	ENSG00000236911	0.975	rs7539772	LCL	LCL	NA	G	rs7539772-G
ENSG00000107485	GATA3	10	8057214	C	T	chr10_8057214_C_T	0.165789	3.1e-10	0.667207	0.0999167	SNP	ENSG00000107485	ENSG00000107485	15.282	rs369421	LCL	LCL	HDR	C	rs369421-C
ENSG00000197308	GATA3-AS1	10	8057214	C	T	chr10_8057214_C_T	0.165789	0.00094353	0.324164	0.0963596	SNP	ENSG00000197308	ENSG00000197308	0.265	rs369421	LCL	LCL	NA	C	rs369421-C
ENSG00000078403	MLLT10	10	21639120	A	G	chr10_21639120_A_G	0.197368	0.0360431	0.162631	0.0769772	SNP	ENSG00000078403	ENSG00000078403	26.472	rs9418419	LCL	LCL	AF10	A	rs9418419-A
ENSG00000286881	NA	10	21639120	A	G	chr10_21639120_A_G	0.197368	0.013439	0.164441	0.0658482	SNP	ENSG00000286881	ENSG00000286881	0	rs9418419	LCL	LCL	NA	A	rs9418419-A
ENSG00000165917	RAPSN	11	47293452	T	C	chr11_47293452_T_C	0.236842	0.0433132	0.173449	0.0852139	SNP	ENSG00000165917	ENSG00000165917	0.442	rs3781621	LCL	LCL	RNF205|CMS1D|CMS1E	T	rs3781621-T
ENSG00000180423	HARBI1	11	47293452	T	C	chr11_47293452_T_C	0.236842	0.00853465	0.231203	0.0869112	SNP	ENSG00000180423	ENSG00000180423	8.763	rs3781621	LCL	LCL	FLJ32675	T	rs3781621-T
ENSG00000165917	RAPSN	11	47319098	A	G	chr11_47319098_A_G	0.236842	0.0429689	0.173753	0.0852209	SNP	ENSG00000165917	ENSG00000165917	0.442	rs7120957	LCL	LCL	RNF205|CMS1D|CMS1E	A	rs7120957-A
ENSG00000180423	HARBI1	11	47319098	A	G	chr11_47319098_A_G	0.236842	0.00848216	0.231412	0.086919	SNP	ENSG00000180423	ENSG00000180423	8.763	rs7120957	LCL	LCL	FLJ32675	A	rs7120957-A
ENSG00000025434	NR1H3	11	47448793	G	A	chr11_47448793_G_A	0.0789474	0.00326269	-0.497996	0.166948	SNP	ENSG00000025434	ENSG00000025434	5.689	rs34312154	LCL	LCL	LXR-a|RLD-1|LXRa	A	rs34312154-A
ENSG00000030066	NUP160	11	47448793	G	A	chr11_47448793_G_A	0.0789474	0.0274017	-0.213701	0.096072	SNP	ENSG00000030066	ENSG00000030066	104.332	rs34312154	LCL	LCL	KIAA0197|FLJ22583	A	rs34312154-A
ENSG00000134575	ACP2	11	47448793	G	A	chr11_47448793_G_A	0.0789474	0.00564674	-0.421415	0.150384	SNP	ENSG00000134575	ENSG00000134575	27.192	rs34312154	LCL	LCL	LAP	A	rs34312154-A
ENSG00000213619	NDUFS3	11	47448793	G	A	chr11_47448793_G_A	0.0789474	0.0439977	-0.227621	0.112197	SNP	ENSG00000213619	ENSG00000213619	66.303	rs34312154	LCL	LCL	CI-30	A	rs34312154-A
ENSG00000254879	PTPRJ-AS1	11	47448793	G	A	chr11_47448793_G_A	0.0789474	0.0177363	-0.245026	0.102362	SNP	ENSG00000254879	ENSG00000254879	0	rs34312154	LCL	LCL	NA	A	rs34312154-A
ENSG00000149792	MRPL49	11	64248757	C	T	chr11_64248757_C_T	0.323684	0.0400525	0.136832	0.0661466	SNP	ENSG00000149792	ENSG00000149792	115.66	rs602534	LCL	LCL	NOF|NOF1|L49mt	C	rs602534-C
ENSG00000168066	SF1	11	64248757	C	T	chr11_64248757_C_T	0.323684	0.0228662	0.177884	0.0774783	SNP	ENSG00000168066	ENSG00000168066	329.9	rs602534	LCL	LCL	ZFM1|ZCCHC25	C	rs602534-C
ENSG00000173264	GPR137	11	64248757	C	T	chr11_64248757_C_T	0.323684	0.0307989	0.186472	0.0856447	SNP	ENSG00000173264	ENSG00000173264	24.109	rs602534	LCL	LCL	C11orf4|GPR137A|TM7SF1L1	C	rs602534-C
ENSG00000236935	NA	11	64248757	C	T	chr11_64248757_C_T	0.323684	8.63e-17	0.76292	0.082627	SNP	ENSG00000236935	ENSG00000236935	17.235	rs602534	LCL	LCL	NA	C	rs602534-C
ENSG00000149792	MRPL49	11	64341646	T	G	chr11_64341646_T_G	0.331579	0.0261792	0.147851	0.065929	SNP	ENSG00000149792	ENSG00000149792	115.66	rs647152	LCL	LCL	NOF|NOF1|L49mt	T	rs647152-T
ENSG00000168066	SF1	11	64341646	T	G	chr11_64341646_T_G	0.331579	0.0290458	0.170525	0.0774765	SNP	ENSG00000168066	ENSG00000168066	329.9	rs647152	LCL	LCL	ZFM1|ZCCHC25	T	rs647152-T
ENSG00000188070	ZFTA	11	64341646	T	G	chr11_64341646_T_G	0.331579	0.0319485	0.189243	0.0875173	SNP	ENSG00000188070	ENSG00000188070	10.884	rs647152	LCL	LCL	MGC3032	T	rs647152-T
ENSG00000236935	NA	11	64341646	T	G	chr11_64341646_T_G	0.331579	2.1e-17	0.774285	0.0818711	SNP	ENSG00000236935	ENSG00000236935	17.235	rs647152	LCL	LCL	NA	T	rs647152-T
ENSG00000254614	CAPN1-AS1	11	64341646	T	G	chr11_64341646_T_G	0.331579	0.0397331	0.224233	0.108221	SNP	ENSG00000254614	ENSG00000254614	6.265	rs647152	LCL	LCL	NA	T	rs647152-T
ENSG00000014138	POLA2	11	65976950	C	T	chr11_65976950_C_T	0.471053	0.00157413	-0.17627	0.0548958	SNP	ENSG00000014138	ENSG00000014138	21.596	rs542332	LCL	LCL	FLJ21662	T	rs542332-T
ENSG00000172543	CTSW	11	65976950	C	T	chr11_65976950_C_T	0.471053	0.0484307	-0.168884	0.0849745	SNP	ENSG00000172543	ENSG00000172543	5.945	rs542332	LCL	LCL	NA	T	rs542332-T
ENSG00000172757	CFL1	11	65976950	C	T	chr11_65976950_C_T	0.471053	0.0227693	-0.112382	0.0489133	SNP	ENSG00000172757	ENSG00000172757	793.682	rs542332	LCL	LCL	NA	T	rs542332-T
ENSG00000174791	RIN1	11	65976950	C	T	chr11_65976950_C_T	0.471053	0.0119695	-0.215777	0.0849661	SNP	ENSG00000174791	ENSG00000174791	0.901	rs542332	LCL	LCL	NA	T	rs542332-T
ENSG00000175334	BANF1	11	65976950	C	T	chr11_65976950_C_T	0.471053	0.00251778	-0.202507	0.0660603	SNP	ENSG00000175334	ENSG00000175334	345.944	rs542332	LCL	LCL	BAF	T	rs542332-T
ENSG00000175550	DRAP1	11	65976950	C	T	chr11_65976950_C_T	0.471053	0.0145841	-0.211685	0.0858039	SNP	ENSG00000175550	ENSG00000175550	240.329	rs542332	LCL	LCL	NC2-alpha	T	rs542332-T
ENSG00000254501	NA	11	65976950	C	T	chr11_65976950_C_T	0.471053	0.0192219	-0.196078	0.0829762	SNP	ENSG00000254501	ENSG00000254501	1.998	rs542332	LCL	LCL	NA	T	rs542332-T
ENSG00000172803	SNX32	11	65986590	G	A	chr11_65986590_G_A	0.471053	4.71e-06	0.373053	0.0789572	SNP	ENSG00000172803	ENSG00000172803	2.475	rs661335	LCL	LCL	FLJ30934	G	rs661335-G
ENSG00000174851	YIF1A	11	65986590	G	A	chr11_65986590_G_A	0.471053	0.0174411	0.169885	0.0707834	SNP	ENSG00000174851	ENSG00000174851	65.06	rs661335	LCL	LCL	YIF1P|54TM|FinGER7	G	rs661335-G
ENSG00000175376	EIF1AD	11	65986590	G	A	chr11_65986590_G_A	0.471053	0.00120283	0.19907	0.0604683	SNP	ENSG00000175376	ENSG00000175376	53.198	rs661335	LCL	LCL	MGC11102|haponin	G	rs661335-G
ENSG00000260233	ZNRD2-DT	11	65986590	G	A	chr11_65986590_G_A	0.471053	0.0273443	0.183063	0.0822672	SNP	ENSG00000260233	ENSG00000260233	4.562	rs661335	LCL	LCL	NA	G	rs661335-G
ENSG00000278768	BACE1-AS	11	116956849	A	G	chr11_116956849_A_G	0.0157895	0.0361658	0.743868	0.352325	SNP	ENSG00000278768	ENSG00000278768	4.438	rs587703	LCL	LCL	FJ573250|NCRNA00177|BACE1-AS1	A	rs587703-A
ENSG00000186166	CENATAC	11	118675087	C	T	chr11_118675087_C_T	0.323684	0.0487368	0.128429	0.0647085	SNP	ENSG00000186166	ENSG00000186166	19.719	rs600969	LCL	LCL	DLNB14	C	rs600969-C
ENSG00000248712	CCDC153	11	118675087	C	T	chr11_118675087_C_T	0.323684	0.0476195	0.167425	0.0839319	SNP	ENSG00000248712	ENSG00000248712	1.406	rs600969	LCL	LCL	LOC283152	C	rs600969-C
ENSG00000255435	TTC36-AS1	11	118675087	C	T	chr11_118675087_C_T	0.323684	0.00490011	0.209519	0.0735209	SNP	ENSG00000255435	ENSG00000255435	0.957	rs600969	LCL	LCL	NA	C	rs600969-C
ENSG00000269944	NA	11	118688192	G	C	chr11_118688192_G_C	0.323684	0.00266464	-0.182087	0.0597481	SNP	ENSG00000269944	ENSG00000269944	0	rs510408	LCL	LCL	NA	C	rs510408-C
ENSG00000278376	NA	11	118688192	G	C	chr11_118688192_G_C	0.323684	0.0120308	-0.232799	0.0917359	SNP	ENSG00000278376	ENSG00000278376	1.931	rs510408	LCL	LCL	NA	C	rs510408-C
ENSG00000269944	NA	11	118694627	G	A	chr11_118694627_G_A	0.323684	0.00268419	-0.18216	0.0598176	SNP	ENSG00000269944	ENSG00000269944	0	rs478371	LCL	LCL	NA	A	rs478371-A
ENSG00000278376	NA	11	118694627	G	A	chr11_118694627_G_A	0.323684	0.0112947	-0.235085	0.0918096	SNP	ENSG00000278376	ENSG00000278376	1.931	rs478371	LCL	LCL	NA	A	rs478371-A
ENSG00000186166	CENATAC	11	118695604	C	T	chr11_118695604_C_T	0.323684	0.0493574	0.128396	0.0648716	SNP	ENSG00000186166	ENSG00000186166	19.719	rs12794726	LCL	LCL	DLNB14	C	rs12794726-C
ENSG00000255435	TTC36-AS1	11	118695604	C	T	chr11_118695604_C_T	0.323684	0.00557405	0.206991	0.0737509	SNP	ENSG00000255435	ENSG00000255435	0.957	rs12794726	LCL	LCL	NA	C	rs12794726-C
ENSG00000269944	NA	11	118696037	C	G	chr11_118696037_C_G	0.323684	0.00268419	-0.18216	0.0598176	SNP	ENSG00000269944	ENSG00000269944	0	rs533646	LCL	LCL	NA	G	rs533646-G
ENSG00000278376	NA	11	118696037	C	G	chr11_118696037_C_G	0.323684	0.0112947	-0.235085	0.0918096	SNP	ENSG00000278376	ENSG00000278376	1.931	rs533646	LCL	LCL	NA	G	rs533646-G
ENSG00000186166	CENATAC	11	118697024	T	C	chr11_118697024_T_C	0.318421	0.0433471	0.130932	0.0643359	SNP	ENSG00000186166	ENSG00000186166	19.719	rs481903	LCL	LCL	DLNB14	T	rs481903-T
ENSG00000255435	TTC36-AS1	11	118697024	T	C	chr11_118697024_T_C	0.318421	0.0131119	0.184237	0.0735092	SNP	ENSG00000255435	ENSG00000255435	0.957	rs481903	LCL	LCL	NA	T	rs481903-T
ENSG00000008323	PLEKHG6	12	6341779	T	C	chr12_6341779_T_C	0.428947	0.0272733	0.18328	0.0823263	SNP	ENSG00000008323	ENSG00000008323	1.982	rs767455	LCL	LCL	FLJ10665|MYOGEF	T	rs767455-T
ENSG00000067182	TNFRSF1A	12	6341779	T	C	chr12_6341779_T_C	0.428947	0.0388048	0.178665	0.0858175	SNP	ENSG00000067182	ENSG00000067182	37.448	rs767455	LCL	LCL	TNF-R|TNFAR|TNFR60|TNF-R-I|CD120a|TNF-R55	T	rs767455-T
ENSG00000256797	KLRF2	12	9736166	C	T	chr12_9736166_C_T	0.386842	0.0469629	0.184529	0.0922292	SNP	ENSG00000256797	ENSG00000256797	2.959	rs10844639	LCL	LCL	NKp65	C	rs10844639-C
ENSG00000123427	EEF1AKMT3	12	57802664	G	A	chr12_57802664_G_A	0.276316	3.02e-20	0.820131	0.0782759	SNP	ENSG00000123427	ENSG00000123427	6.784	rs10783847	LCL	LCL	DKFZP586D0919	G	rs10783847-G
ENSG00000089022	MAPKAPK5	12	111427245	C	G	chr12_111427245_C_G	0.434211	0.0426093	-0.174295	0.0853372	SNP	ENSG00000089022	ENSG00000089022	17.74	rs7310615	LCL	LCL	PRAK|MK5	G	rs7310615-G
ENSG00000258099	ATXN2-AS	12	111427245	C	G	chr12_111427245_C_G	0.434211	0.0321437	-0.170858	0.079106	SNP	ENSG00000258099	ENSG00000258099	1.54	rs7310615	LCL	LCL	NA	G	rs7310615-G
ENSG00000051825	MPHOSPH9	12	122966218	G	C	chr12_122966218_G_C	0.242105	0.00912537	0.175757	0.0666587	SNP	ENSG00000051825	ENSG00000051825	34.807	rs4148856	LCL	LCL	MPP9	G	rs4148856-G
ENSG00000111328	CDK2AP1	12	122966218	G	C	chr12_122966218_G_C	0.242105	1.38e-07	0.342809	0.0624128	SNP	ENSG00000111328	ENSG00000111328	47.734	rs4148856	LCL	LCL	DORC1|doc-1|DOC1|ST19|p12DOC-1	G	rs4148856-G
ENSG00000051825	MPHOSPH9	12	123032370	C	G	chr12_123032370_C_G	0.252632	0.0221862	0.14991	0.0649606	SNP	ENSG00000051825	ENSG00000051825	34.807	rs1630820	LCL	LCL	MPP9	C	rs1630820-C
ENSG00000111328	CDK2AP1	12	123032370	C	G	chr12_123032370_C_G	0.252632	1.25e-07	0.333635	0.0605171	SNP	ENSG00000111328	ENSG00000111328	47.734	rs1630820	LCL	LCL	DORC1|doc-1|DOC1|ST19|p12DOC-1	C	rs1630820-C
ENSG00000051825	MPHOSPH9	12	123176170	T	C	chr12_123176170_T_C	0.210526	0.00923781	0.192492	0.0731256	SNP	ENSG00000051825	ENSG00000051825	34.807	rs1716174	LCL	LCL	MPP9	T	rs1716174-T
ENSG00000111328	CDK2AP1	12	123176170	T	C	chr12_123176170_T_C	0.210526	1.1e-10	0.451757	0.0657958	SNP	ENSG00000111328	ENSG00000111328	47.734	rs1716174	LCL	LCL	DORC1|doc-1|DOC1|ST19|p12DOC-1	T	rs1716174-T
ENSG00000130921	MTRFR	12	123223005	TA	T	chr12_123223005_TA_T	0.239474	0.0351568	-0.261146	0.123006	INDEL	ENSG00000130921	ENSG00000130921	15.122	rs36043549	LCL	LCL	FLJ38663|SPG55|COXPD7|mtRF-R	T	rs36043549-T
ENSG00000139722	VPS37B	12	123223005	TA	T	chr12_123223005_TA_T	0.239474	0.0148956	-0.225314	0.0916197	INDEL	ENSG00000139722	ENSG00000139722	50.816	rs36043549	LCL	LCL	FLJ12750	T	rs36043549-T
ENSG00000150967	ABCB9	12	123223005	TA	T	chr12_123223005_TA_T	0.239474	0.00243117	-0.26763	0.0869912	INDEL	ENSG00000150967	ENSG00000150967	1.862	rs36043549	LCL	LCL	EST122234	T	rs36043549-T
ENSG00000182196	ARL6IP4	12	123223005	TA	T	chr12_123223005_TA_T	0.239474	0.033581	-0.218702	0.102104	INDEL	ENSG00000182196	ENSG00000182196	2.737	rs36043549	LCL	LCL	SR-25|SRp25|SFRS20|SRrp37	T	rs36043549-T
ENSG00000150967	ABCB9	12	123379073	G	A	chr12_123379073_G_A	0.210526	0.0338801	0.190099	0.088902	SNP	ENSG00000150967	ENSG00000150967	1.862	rs28583837	LCL	LCL	EST122234	G	rs28583837-G
ENSG00000133103	COG6	13	39677285	A	G	chr13_39677285_A_G	0.289474	0.012495	0.188688	0.0747595	SNP	ENSG00000133103	ENSG00000133103	13.906	rs4485233	LCL	LCL	COD2|KIAA1134	A	rs4485233-A
ENSG00000102780	DGKH	13	41554745	C	T	chr13_41554745_C_T	0.147368	0.0092395	-0.333057	0.126528	SNP	ENSG00000102780	ENSG00000102780	20.022	rs7986874	LCL	LCL	DGKeta	T	rs7986874-T
ENSG00000198553	KCNRG	13	50381847	A	G	chr13_50381847_A_G	0.0921053	0.0357163	0.237489	0.112209	SNP	ENSG00000198553	ENSG00000198553	1.513	rs9568398	LCL	LCL	NA	A	rs9568398-A
ENSG00000102753	KPNA3	13	50393596	G	C	chr13_50393596_G_C	0.136842	0.0256124	-0.155018	0.0688581	SNP	ENSG00000102753	ENSG00000102753	126.836	rs7334326	LCL	LCL	SRP1gamma|SRP4|hSRP1|IPOA4	C	rs7334326-C
ENSG00000054983	GALC	14	87943516	T	G	chr14_87943516_T_G	0.0684211	0.0197771	0.404471	0.171958	SNP	ENSG00000054983	ENSG00000054983	8.169	rs75849002	LCL	LCL	NA	T	rs75849002-T
ENSG00000054983	GALC	14	88068888	T	C	chr14_88068888_T_C	0.102632	0.0493285	0.268232	0.135505	SNP	ENSG00000054983	ENSG00000054983	8.169	rs1441810	LCL	LCL	NA	T	rs1441810-T
ENSG00000140030	GPR65	14	88068888	T	C	chr14_88068888_T_C	0.102632	0.043488	0.28721	0.141223	SNP	ENSG00000140030	ENSG00000140030	20.018	rs1441810	LCL	LCL	hTDAG8|TDAG8	T	rs1441810-T
ENSG00000196391	ZNF774	15	90379443	A	G	chr15_90379443_A_G	0.457895	0.0109764	0.224677	0.0873937	SNP	ENSG00000196391	ENSG00000196391	1.079	rs2589963	LCL	LCL	MGC75360	A	rs2589963-A
ENSG00000259713	NA	15	90379443	A	G	chr15_90379443_A_G	0.457895	0.0409631	0.141183	0.0685643	SNP	ENSG00000259713	ENSG00000259713	0.748	rs2589963	LCL	LCL	NA	A	rs2589963-A
ENSG00000273691	NA	15	90379443	A	G	chr15_90379443_A_G	0.457895	0.044229	0.139613	0.0688927	SNP	ENSG00000273691	ENSG00000273691	1.372	rs2589963	LCL	LCL	NA	A	rs2589963-A
ENSG00000259177	NA	15	90510968	C	T	chr15_90510968_C_T	0.457895	0.0486992	0.12533	0.0631362	SNP	ENSG00000259177	ENSG00000259177	0.768	rs11858449	LCL	LCL	NA	C	rs11858449-C
ENSG00000259177	NA	15	90515219	C	A	chr15_90515219_C_A	0.457895	0.0487283	0.125305	0.0631321	SNP	ENSG00000259177	ENSG00000259177	0.768	rs11073934	LCL	LCL	NA	C	rs11073934-C
ENSG00000038532	CLEC16A	16	11083537	G	C	chr16_11083537_G_C	0.360526	0.0466632	-0.137348	0.0685531	SNP	ENSG00000038532	ENSG00000038532	40.538	rs9931397	LCL	LCL	Gop-1	C	rs9931397-C
ENSG00000171490	RSL1D1	16	11083537	G	C	chr16_11083537_G_C	0.360526	0.0350246	-0.174884	0.0823141	SNP	ENSG00000171490	ENSG00000171490	192.855	rs9931397	LCL	LCL	PBK1|L12|DKFZP564M182|CSIG|UTP30	C	rs9931397-C
ENSG00000179583	CIITA	16	11083537	G	C	chr16_11083537_G_C	0.360526	0.0429037	-0.186194	0.0912938	SNP	ENSG00000179583	ENSG00000179583	40.171	rs9931397	LCL	LCL	C2TA|NLRA	C	rs9931397-C
ENSG00000274038	NA	16	11083537	G	C	chr16_11083537_G_C	0.360526	0.00404264	-0.202707	0.069579	SNP	ENSG00000274038	ENSG00000274038	2.491	rs9931397	LCL	LCL	NA	C	rs9931397-C
ENSG00000179583	CIITA	16	11088277	C	G	chr16_11088277_C_G	0.376316	0.0461123	-0.180198	0.0897112	SNP	ENSG00000179583	ENSG00000179583	40.171	rs7203793	LCL	LCL	C2TA|NLRA	G	rs7203793-G
ENSG00000274038	NA	16	11088277	C	G	chr16_11088277_C_G	0.376316	0.00388003	-0.199998	0.0683343	SNP	ENSG00000274038	ENSG00000274038	2.491	rs7203793	LCL	LCL	NA	G	rs7203793-G
ENSG00000175643	RMI2	16	11285918	T	C	chr16_11285918_T_C	0.155263	0.00061316	-0.409956	0.117497	SNP	ENSG00000175643	ENSG00000175643	44.39	rs1794019	LCL	LCL	MGC24665|BLAP18	C	rs1794019-C
ENSG00000262020	NA	16	11285918	T	C	chr16_11285918_T_C	0.155263	0.00118405	-0.301163	0.0913489	SNP	ENSG00000262020	ENSG00000262020	1.325	rs1794019	LCL	LCL	NA	C	rs1794019-C
ENSG00000262999	NA	16	11285918	T	C	chr16_11285918_T_C	0.155263	0.038905	-0.255107	0.122598	SNP	ENSG00000262999	ENSG00000262999	0.176	rs1794019	LCL	LCL	NA	C	rs1794019-C
ENSG00000277369	NA	16	11285918	T	C	chr16_11285918_T_C	0.155263	0.0391519	-0.234563	0.112869	SNP	ENSG00000277369	ENSG00000277369	4.887	rs1794019	LCL	LCL	NA	C	rs1794019-C
ENSG00000175643	RMI2	16	11309156	G	A	chr16_11309156_G_A	0.134211	0.00017844	-0.459217	0.119904	SNP	ENSG00000175643	ENSG00000175643	44.39	rs12162021	LCL	LCL	MGC24665|BLAP18	A	rs12162021-A
ENSG00000262020	NA	16	11309156	G	A	chr16_11309156_G_A	0.134211	0.00352304	-0.279188	0.0943792	SNP	ENSG00000262020	ENSG00000262020	1.325	rs12162021	LCL	LCL	NA	A	rs12162021-A
ENSG00000262999	NA	16	11309156	G	A	chr16_11309156_G_A	0.134211	0.0363735	-0.265515	0.1259	SNP	ENSG00000262999	ENSG00000262999	0.176	rs12162021	LCL	LCL	NA	A	rs12162021-A
ENSG00000277369	NA	16	11309156	G	A	chr16_11309156_G_A	0.134211	0.0393081	-0.24077	0.115949	SNP	ENSG00000277369	ENSG00000277369	4.887	rs12162021	LCL	LCL	NA	A	rs12162021-A
ENSG00000175643	RMI2	16	11319069	C	A	chr16_11319069_C_A	0.134211	0.00016997	-0.460719	0.119891	SNP	ENSG00000175643	ENSG00000175643	44.39	rs34947566	LCL	LCL	MGC24665|BLAP18	A	rs34947566-A
ENSG00000262020	NA	16	11319069	C	A	chr16_11319069_C_A	0.134211	0.00358802	-0.278697	0.0944023	SNP	ENSG00000262020	ENSG00000262020	1.325	rs34947566	LCL	LCL	NA	A	rs34947566-A
ENSG00000262999	NA	16	11319069	C	A	chr16_11319069_C_A	0.134211	0.0367079	-0.265087	0.125924	SNP	ENSG00000262999	ENSG00000262999	0.176	rs34947566	LCL	LCL	NA	A	rs34947566-A
ENSG00000277369	NA	16	11319069	C	A	chr16_11319069_C_A	0.134211	0.0399686	-0.240012	0.115976	SNP	ENSG00000277369	ENSG00000277369	4.887	rs34947566	LCL	LCL	NA	A	rs34947566-A
ENSG00000103342	GSPT1	16	11335048	T	A	chr16_11335048_T_A	0.328947	0.0225164	-0.125099	0.0543449	SNP	ENSG00000103342	ENSG00000103342	129.895	rs12708722	LCL	LCL	GST1|ETF3A|eRF3a	A	rs12708722-A
ENSG00000175643	RMI2	16	11335048	T	A	chr16_11335048_T_A	0.328947	0.0311061	-0.184618	0.0849508	SNP	ENSG00000175643	ENSG00000175643	44.39	rs12708722	LCL	LCL	MGC24665|BLAP18	A	rs12708722-A
ENSG00000262020	NA	16	11335048	T	A	chr16_11335048_T_A	0.328947	0.00033723	-0.235101	0.0642861	SNP	ENSG00000262020	ENSG00000262020	1.325	rs12708722	LCL	LCL	NA	A	rs12708722-A
ENSG00000274038	NA	16	11335048	T	A	chr16_11335048_T_A	0.328947	0.0380551	-0.152259	0.0728481	SNP	ENSG00000274038	ENSG00000274038	2.491	rs12708722	LCL	LCL	NA	A	rs12708722-A
ENSG00000175604	NA	16	11381719	A	G	chr16_11381719_A_G	0.455263	0.0437594	-0.136108	0.0670126	SNP	ENSG00000175604	ENSG00000175604	1.03	rs11864333	LCL	LCL	NA	G	rs11864333-G
ENSG00000175643	RMI2	16	11381719	A	G	chr16_11381719_A_G	0.455263	0.00368167	-0.251799	0.0855338	SNP	ENSG00000175643	ENSG00000175643	44.39	rs11864333	LCL	LCL	MGC24665|BLAP18	G	rs11864333-G
ENSG00000261293	NA	16	11381719	A	G	chr16_11381719_A_G	0.455263	0.0296548	-0.163359	0.0745044	SNP	ENSG00000261293	ENSG00000261293	1.115	rs11864333	LCL	LCL	NA	G	rs11864333-G
ENSG00000169203	NPIPB12	16	29837625	A	G	chr16_29837625_A_G	0.105263	0.0253935	0.294781	0.130742	SNP	ENSG00000169203	ENSG00000169203	1.048	rs11863734	LCL	LCL	NA	A	rs11863734-A
ENSG00000260953	NA	16	29837625	A	G	chr16_29837625_A_G	0.105263	0.0023106	0.303028	0.0979886	SNP	ENSG00000260953	ENSG00000260953	7.55	rs11863734	LCL	LCL	NA	A	rs11863734-A
ENSG00000261346	NA	16	29837625	A	G	chr16_29837625_A_G	0.105263	0.0420167	0.221599	0.108183	SNP	ENSG00000261346	ENSG00000261346	1.393	rs11863734	LCL	LCL	NA	A	rs11863734-A
ENSG00000277999	NA	16	29837625	A	G	chr16_29837625_A_G	0.105263	0.0455442	0.238413	0.118379	SNP	ENSG00000277999	ENSG00000277999	3.781	rs11863734	LCL	LCL	NA	A	rs11863734-A
ENSG00000103496	STX4	16	31042146	C	T	chr16_31042146_C_T	0.455263	0.0266145	-0.124497	0.0556782	SNP	ENSG00000103496	ENSG00000103496	43.132	rs9939417	LCL	LCL	p35-2	T	rs9939417-T
ENSG00000103510	KAT8	16	31042146	C	T	chr16_31042146_C_T	0.455263	2.17e-08	-0.454184	0.0774132	SNP	ENSG00000103510	ENSG00000103510	37.667	rs9939417	LCL	LCL	MOF|FLJ14040|hMOF|ZC2HC8	T	rs9939417-T
ENSG00000169900	PYDC1	16	31042146	C	T	chr16_31042146_C_T	0.455263	0.0212638	-0.155532	0.0669186	SNP	ENSG00000169900	ENSG00000169900	0.527	rs9939417	LCL	LCL	ASC2|POP1	T	rs9939417-T
ENSG00000103496	STX4	16	31070264	A	G	chr16_31070264_A_G	0.45	0.032605	-0.119822	0.0556267	SNP	ENSG00000103496	ENSG00000103496	43.132	rs9796794	LCL	LCL	p35-2	G	rs9796794-G
ENSG00000103510	KAT8	16	31070264	A	G	chr16_31070264_A_G	0.45	5.89e-09	-0.469634	0.0767051	SNP	ENSG00000103510	ENSG00000103510	37.667	rs9796794	LCL	LCL	MOF|FLJ14040|hMOF|ZC2HC8	G	rs9796794-G
ENSG00000169900	PYDC1	16	31070264	A	G	chr16_31070264_A_G	0.45	0.0207753	-0.155815	0.066782	SNP	ENSG00000169900	ENSG00000169900	0.527	rs9796794	LCL	LCL	ASC2|POP1	G	rs9796794-G
ENSG00000177238	TRIM72	16	31070264	A	G	chr16_31070264_A_G	0.45	0.0450804	-0.170522	0.0844853	SNP	ENSG00000177238	ENSG00000177238	1.543	rs9796794	LCL	LCL	MG53	G	rs9796794-G
ENSG00000170100	ZNF778	16	89059261	T	A	chr16_89059261_T_A	0.121053	0.0436429	-0.202863	0.0998231	SNP	ENSG00000170100	ENSG00000170100	4.062	rs11866889	LCL	LCL	FLJ31875	A	rs11866889-A
ENSG00000179588	ZFPM1	16	89059261	T	A	chr16_89059261_T_A	0.121053	0.0218413	-0.258556	0.111746	SNP	ENSG00000179588	ENSG00000179588	7.542	rs11866889	LCL	LCL	FOG1|FOG|ZNF89A|ZC2HC11A	A	rs11866889-A
ENSG00000167703	SLC43A2	17	2352967	C	T	chr17_2352967_C_T	0.344737	0.00319063	0.276752	0.0925557	SNP	ENSG00000167703	ENSG00000167703	21.69	rs75340970	LCL	LCL	MGC34680	C	rs75340970-C
ENSG00000176974	SHMT1	17	18270341	A	G	chr17_18270341_A_G	0.381579	1.33e-24	0.608927	0.0507299	SNP	ENSG00000176974	ENSG00000176974	26.154	rs2605145	LCL	LCL	cSHMT|SHMT|MGC15229|MGC24556	A	rs2605145-A
ENSG00000176974	SHMT1	17	18297659	T	G	chr17_18297659_T_G	0.373684	1.13e-22	0.592873	0.0523235	SNP	ENSG00000176974	ENSG00000176974	26.154	rs4608392	LCL	LCL	cSHMT|SHMT|MGC15229|MGC24556	T	rs4608392-T
ENSG00000176974	SHMT1	17	18309439	C	T	chr17_18309439_C_T	0.381579	1.31e-24	0.609704	0.0507846	SNP	ENSG00000176974	ENSG00000176974	26.154	rs8076253	LCL	LCL	cSHMT|SHMT|MGC15229|MGC24556	C	rs8076253-C
ENSG00000141738	GRB7	17	39754115	C	T	chr17_39754115_C_T	0.497368	0.00191153	-0.229455	0.0728093	SNP	ENSG00000141738	ENSG00000141738	1.557	rs2941522	LCL	LCL	NA	T	rs2941522-T
ENSG00000141741	MIEN1	17	39754115	C	T	chr17_39754115_C_T	0.497368	0.00135002	-0.334388	0.102651	SNP	ENSG00000141741	ENSG00000141741	48.519	rs2941522	LCL	LCL	MGC14832|ORB3|XTP4|C35|Rdx12	T	rs2941522-T
ENSG00000161405	IKZF3	17	39754115	C	T	chr17_39754115_C_T	0.497368	5.31e-06	-0.368642	0.0784792	SNP	ENSG00000161405	ENSG00000161405	226.926	rs2941522	LCL	LCL	Aiolos	T	rs2941522-T
ENSG00000186075	ZPBP2	17	39754115	C	T	chr17_39754115_C_T	0.497368	4.95e-06	-0.345575	0.0733187	SNP	ENSG00000186075	ENSG00000186075	5.269	rs2941522	LCL	LCL	ZPBPL|MGC41930	T	rs2941522-T
ENSG00000141738	GRB7	17	39868373	C	T	chr17_39868373_C_T	0.457895	0.00255192	0.221901	0.0724872	SNP	ENSG00000141738	ENSG00000141738	1.557	rs11557466	LCL	LCL	NA	C	rs11557466-C
ENSG00000141741	MIEN1	17	39868373	C	T	chr17_39868373_C_T	0.457895	0.0008245	0.346402	0.101776	SNP	ENSG00000141741	ENSG00000141741	48.519	rs11557466	LCL	LCL	MGC14832|ORB3|XTP4|C35|Rdx12	C	rs11557466-C
ENSG00000161405	IKZF3	17	39868373	C	T	chr17_39868373_C_T	0.457895	0.00091793	0.270518	0.0802203	SNP	ENSG00000161405	ENSG00000161405	226.926	rs11557466	LCL	LCL	Aiolos	C	rs11557466-C
ENSG00000186075	ZPBP2	17	39868373	C	T	chr17_39868373_C_T	0.457895	0.00041948	0.268516	0.0746616	SNP	ENSG00000186075	ENSG00000186075	5.269	rs11557466	LCL	LCL	ZPBPL|MGC41930	C	rs11557466-C
ENSG00000108298	RPL19	17	40090033	A	G	chr17_40090033_A_G	0.107895	0.0397743	0.257694	0.124397	SNP	ENSG00000108298	ENSG00000108298	1687.33	rs73983006	LCL	LCL	FLJ27452|MGC71997|DKFZp779D216|L19	A	rs73983006-A
ENSG00000108349	CASC3	17	40090033	A	G	chr17_40090033_A_G	0.107895	0.0397623	0.247903	0.119663	SNP	ENSG00000108349	ENSG00000108349	96.362	rs73983006	LCL	LCL	MLN51|BTZ	A	rs73983006-A
ENSG00000073861	TBX21	17	47397631	C	A	chr17_47397631_C_A	0.468421	0.0186804	-0.172572	0.0726928	SNP	ENSG00000073861	ENSG00000073861	39.41	rs4968320	LCL	LCL	TBLYM|T-bet	A	rs4968320-A
ENSG00000198933	TBKBP1	17	47397631	C	A	chr17_47397631_C_A	0.468421	1.76e-05	-0.275655	0.0624223	SNP	ENSG00000198933	ENSG00000198933	24.742	rs4968320	LCL	LCL	ProSAPiP2|KIAA0775	A	rs4968320-A
ENSG00000261872	NA	17	47397631	C	A	chr17_47397631_C_A	0.468421	0.0115616	-0.168408	0.0659874	SNP	ENSG00000261872	ENSG00000261872	1.238	rs4968320	LCL	LCL	NA	A	rs4968320-A
ENSG00000073861	TBX21	17	47498568	A	G	chr17_47498568_A_G	0.492105	0.0018658	-0.221708	0.0701849	SNP	ENSG00000073861	ENSG00000073861	39.41	rs200908868	LCL	LCL	TBLYM|T-bet	G	rs200908868-G
ENSG00000198933	TBKBP1	17	47498568	A	G	chr17_47498568_A_G	0.492105	1.02e-07	-0.3293	0.0592831	SNP	ENSG00000198933	ENSG00000198933	24.742	rs200908868	LCL	LCL	ProSAPiP2|KIAA0775	G	rs200908868-G
ENSG00000261872	NA	17	47498568	A	G	chr17_47498568_A_G	0.492105	0.0366895	-0.13652	0.0648448	SNP	ENSG00000261872	ENSG00000261872	1.238	rs200908868	LCL	LCL	NA	G	rs200908868-G
ENSG00000076826	CAMSAP3	19	6669923	G	A	chr19_6669923_G_A	0.205263	0.049535	-0.208589	0.105472	SNP	ENSG00000076826	ENSG00000076826	1.648	rs2291668	LCL	LCL	Nezha|PPP1R80	A	rs2291668-A
ENSG00000088247	KHSRP	19	6669923	G	A	chr19_6669923_G_A	0.205263	0.0424142	-0.134361	0.0657223	SNP	ENSG00000088247	ENSG00000088247	414.379	rs2291668	LCL	LCL	KSRP|FBP2|FUBP2	A	rs2291668-A
ENSG00000125651	GTF2F1	19	6669923	G	A	chr19_6669923_G_A	0.205263	0.0298942	-0.251159	0.114718	SNP	ENSG00000125651	ENSG00000125651	233.087	rs2291668	LCL	LCL	TFIIF|BTF4|RAP74|TF2F1	A	rs2291668-A
ENSG00000072954	TMEM38A	19	17001908	C	G	chr19_17001908_C_G	0.160526	0.0118744	-0.301094	0.118426	SNP	ENSG00000072954	ENSG00000072954	62.21	rs12971584	LCL	LCL	MGC3169|TRIC-A	G	rs12971584-G
ENSG00000267373	NA	19	17001908	C	G	chr19_17001908_C_G	0.160526	0.0444609	-0.162528	0.0802889	SNP	ENSG00000267373	ENSG00000267373	0	rs12971584	LCL	LCL	NA	G	rs12971584-G
ENSG00000096996	IL12RB1	19	18219858	A	G	chr19_18219858_A_G	0.284211	0.0227088	-0.157074	0.0683341	SNP	ENSG00000096996	ENSG00000096996	30.446	rs55973594	LCL	LCL	CD212	G	rs55973594-G
ENSG00000105643	ARRDC2	19	18219858	A	G	chr19_18219858_A_G	0.284211	0.0153178	-0.181853	0.074261	SNP	ENSG00000105643	ENSG00000105643	12.394	rs55973594	LCL	LCL	CLONE24945|PP2703	G	rs55973594-G
ENSG00000105649	RAB3A	19	19170378	T	G	chr19_19170378_T_G	0.45	0.0189104	-0.217068	0.0916162	SNP	ENSG00000105649	ENSG00000105649	8.221	rs1858846	LCL	LCL	NA	G	rs1858846-G
ENSG00000221983	UBA52	19	19170378	T	G	chr19_19170378_T_G	0.45	0.00431997	-0.271253	0.0938093	SNP	ENSG00000221983	ENSG00000221983	650.775	rs1858846	LCL	LCL	RPL40|CEP52|HUBCEP52|MGC57125|MGC126879|MGC126881|L40	G	rs1858846-G
ENSG00000063127	SLC6A16	19	48719762	C	G	chr19_48719762_C_G	0.363158	0.0138973	0.204379	0.0822474	SNP	ENSG00000063127	ENSG00000063127	5.279	rs281394	LCL	LCL	NTT5	C	rs281394-C
ENSG00000269321	NA	19	48719762	C	G	chr19_48719762_C_G	0.363158	0.0323819	0.166063	0.0769933	SNP	ENSG00000269321	ENSG00000269321	2.355	rs281394	LCL	LCL	NA	C	rs281394-C
ENSG00000063127	SLC6A16	19	49297912	T	C	chr19_49297912_T_C	0.202632	0.0351352	0.188818	0.088927	SNP	ENSG00000063127	ENSG00000063127	5.279	rs12982246	LCL	LCL	NTT5	T	rs12982246-T
ENSG00000126456	IRF3	19	49297912	T	C	chr19_49297912_T_C	0.202632	0.0436982	0.22781	0.112129	SNP	ENSG00000126456	ENSG00000126456	106.046	rs12982246	LCL	LCL	NA	T	rs12982246-T
ENSG00000074219	TEAD2	19	49365794	T	G	chr19_49365794_T_G	0.260526	0.00082533	-0.261962	0.0769732	SNP	ENSG00000074219	ENSG00000074219	1.663	rs2303759	LCL	LCL	TEF-4|ETF|TEF4	G	rs2303759-G
ENSG00000104872	PIH1D1	19	49365794	T	G	chr19_49365794_T_G	0.260526	0.0165797	-0.226685	0.0937034	SNP	ENSG00000104872	ENSG00000104872	102.278	rs2303759	LCL	LCL	FLJ20643|Pih1|MOT48|DNAAF14	G	rs2303759-G
ENSG00000104894	CD37	19	49365794	T	G	chr19_49365794_T_G	0.260526	7.4e-07	-0.244368	0.0475712	SNP	ENSG00000104894	ENSG00000104894	255.154	rs2303759	LCL	LCL	TSPAN26	G	rs2303759-G
ENSG00000142552	RCN3	19	49365794	T	G	chr19_49365794_T_G	0.260526	0.0269169	-0.211982	0.0949948	SNP	ENSG00000142552	ENSG00000142552	1.344	rs2303759	LCL	LCL	RLP49	G	rs2303759-G
ENSG00000268006	PTOV1-AS1	19	49365794	T	G	chr19_49365794_T_G	0.260526	0.0282364	-0.179371	0.0810771	SNP	ENSG00000268006	ENSG00000268006	0.466	rs2303759	LCL	LCL	NA	G	rs2303759-G
ENSG00000063127	SLC6A16	19	49375509	G	A	chr19_49375509_G_A	0.260526	0.0240756	0.184087	0.0808922	SNP	ENSG00000063127	ENSG00000063127	5.279	rs2115385	LCL	LCL	NTT5	G	rs2115385-G
ENSG00000169136	ATF5	19	49375509	G	A	chr19_49375509_G_A	0.260526	0.0379245	0.162812	0.0778435	SNP	ENSG00000169136	ENSG00000169136	84.099	rs2115385	LCL	LCL	NA	G	rs2115385-G
ENSG00000158089	GALNT14	2	30255293	C	CG	chr2_30255293_C_CG	0.392105	0.0123028	0.237747	0.0939869	INDEL	ENSG00000158089	ENSG00000158089	0.245	rs34337269	LCL	LCL	GalNac-T10|FLJ12691|GalNac-T14	C	rs34337269-C
ENSG00000152518	ZFP36L2	2	43128762	C	A	chr2_43128762_C_A	0.265789	0.00279487	0.238203	0.0785517	SNP	ENSG00000152518	ENSG00000152518	76.952	rs17333759	LCL	LCL	ERF2|RNF162C|TIS11D	C	rs17333759-C
ENSG00000162927	PUS10	2	60892336	G	A	chr2_60892336_G_A	0.302632	0.0281055	0.17129	0.077359	SNP	ENSG00000162927	ENSG00000162927	12.734	rs842647	LCL	LCL	FLJ32312	G	rs842647-G
ENSG00000273302	NA	2	60892336	G	A	chr2_60892336_G_A	0.302632	0.0370405	0.146908	0.0699106	SNP	ENSG00000273302	ENSG00000273302	4.513	rs842647	LCL	LCL	NA	G	rs842647-G
ENSG00000204581	ACOXL-AS1	2	111177901	C	T	chr2_111177901_C_T	0.373684	0.0021026	-0.219058	0.0701675	SNP	ENSG00000204581	ENSG00000204581	0.487	rs7565457	LCL	LCL	NA	T	rs7565457-T
ENSG00000153208	MERTK	2	111739381	C	A	chr2_111739381_C_A	0.25	0.0203401	0.192547	0.0822376	SNP	ENSG00000153208	ENSG00000153208	1.714	rs200632716	LCL	LCL	mer|RP38|c-Eyk|Tyro12	C	rs200632716-C
ENSG00000153208	MERTK	2	111821217	T	C	chr2_111821217_T_C	0.263158	0.0111884	0.194545	0.0758765	SNP	ENSG00000153208	ENSG00000153208	1.714	rs71258290	LCL	LCL	mer|RP38|c-Eyk|Tyro12	T	rs71258290-T
ENSG00000153208	MERTK	2	111863622	T	C	chr2_111863622_T_C	0.260526	0.0254307	0.176493	0.0782989	SNP	ENSG00000153208	ENSG00000153208	1.714	rs11689168	LCL	LCL	mer|RP38|c-Eyk|Tyro12	T	rs11689168-T
ENSG00000128641	MYO1B	2	191136021	AAC	A	chr2_191136021_AAC_A	0.381579	0.00362734	0.269855	0.091517	INDEL	ENSG00000128641	ENSG00000128641	5.221	rs201274904	LCL	LCL	myr1	AAC	rs201274904-AAC
ENSG00000135898	GPR55	2	230232414	T	C	chr2_230232414_T_C	0.205263	0.0254044	0.209123	0.0927578	SNP	ENSG00000135898	ENSG00000135898	13.142	rs6716753	LCL	LCL	NA	T	rs6716753-T
ENSG00000238062	SPATA3-AS1	2	230232414	T	C	chr2_230232414_T_C	0.205263	0.0297465	0.195929	0.0894095	SNP	ENSG00000238062	ENSG00000238062	1.636	rs6716753	LCL	LCL	NA	T	rs6716753-T
ENSG00000101470	TNNC2	20	46093017	T	C	chr20_46093017_T_C	0.292105	0.0497549	0.123473	0.0624941	SNP	ENSG00000101470	ENSG00000101470	0.362	rs4578918	LCL	LCL	FAP85|CFAP85	T	rs4578918-T
ENSG00000285796	NA	20	46106624	T	G	chr20_46106624_T_G	0.294737	0.0319029	0.191409	0.088495	SNP	ENSG00000285796	ENSG00000285796	2.773	rs6032663	LCL	LCL	NA	T	rs6032663-T
ENSG00000101470	TNNC2	20	46118343	T	C	chr20_46118343_T_C	0.294737	0.0442695	0.126988	0.0626751	SNP	ENSG00000101470	ENSG00000101470	0.362	rs1883832	LCL	LCL	FAP85|CFAP85	T	rs1883832-T
ENSG00000285796	NA	20	46118343	T	C	chr20_46118343_T_C	0.294737	0.0304692	0.194723	0.0892551	SNP	ENSG00000285796	ENSG00000285796	2.773	rs1883832	LCL	LCL	NA	T	rs1883832-T
ENSG00000211649	IGLV7-46	22	21761209	T	C	chr22_21761209_T_C	0.405263	0.00721249	0.281668	0.103601	SNP	ENSG00000211649	ENSG00000211649	23.561	rs3810610	LCL	LCL	NA	T	rs3810610-T
ENSG00000211665	IGLV3-16	22	21761209	T	C	chr22_21761209_T_C	0.405263	0.0241709	0.248539	0.109289	SNP	ENSG00000211665	ENSG00000211665	7.043	rs3810610	LCL	LCL	NA	T	rs3810610-T
ENSG00000100368	CSF2RB	22	36904488	T	C	chr22_36904488_T_C	0.407895	0.00773116	0.209531	0.0777561	SNP	ENSG00000100368	ENSG00000100368	17	rs5756394	LCL	LCL	IL5RB|CD131|betaGMR	T	rs5756394-T
ENSG00000288778	NA	22	36906746	C	A	chr22_36906746_C_A	0.0473684	0.0398267	-0.343102	0.16567	SNP	ENSG00000288778	ENSG00000288778	0.284	rs78258532	LCL	LCL	NA	A	rs78258532-A
ENSG00000100097	LGALS1	22	36922384	C	T	chr22_36922384_C_T	0.476316	0.0438708	-0.119532	0.0588826	SNP	ENSG00000100097	ENSG00000100097	501.066	rs2280976	LCL	LCL	GBP	T	rs2280976-T
ENSG00000100097	LGALS1	22	36922473	T	C	chr22_36922473_T_C	0.476316	0.046982	-0.117451	0.0587079	SNP	ENSG00000100097	ENSG00000100097	501.066	rs2075941	LCL	LCL	GBP	C	rs2075941-C
ENSG00000100316	RPL3	22	39897459	C	T	chr22_39897459_C_T	0.428947	0.0334174	-0.160545	0.0748829	SNP	ENSG00000100316	ENSG00000100316	2275.83	rs137956	LCL	LCL	L3	T	rs137956-T
ENSG00000272834	NA	22	39897459	C	T	chr22_39897459_C_T	0.428947	0.0481506	-0.129226	0.0649382	SNP	ENSG00000272834	ENSG00000272834	3.712	rs137956	LCL	LCL	NA	T	rs137956-T
ENSG00000100147	CCDC134	22	41517409	C	T	chr22_41517409_C_T	0.481579	1.35e-08	-0.419299	0.0703404	SNP	ENSG00000100147	ENSG00000100147	33.964	rs9619974	LCL	LCL	FLJ22349	T	rs9619974-T
ENSG00000100372	SLC25A17	22	41517409	C	T	chr22_41517409_C_T	0.481579	0.0444644	-0.122658	0.0605942	SNP	ENSG00000100372	ENSG00000100372	40.036	rs9619974	LCL	LCL	PMP34	T	rs9619974-T
ENSG00000167074	TEF	22	41517409	C	T	chr22_41517409_C_T	0.481579	3.5e-07	-0.412138	0.0778075	SNP	ENSG00000167074	ENSG00000167074	10.781	rs9619974	LCL	LCL	KIAA1655	T	rs9619974-T
ENSG00000167077	MEI1	22	41517409	C	T	chr22_41517409_C_T	0.481579	0.00526563	-0.225997	0.0799778	SNP	ENSG00000167077	ENSG00000167077	8.637	rs9619974	LCL	LCL	MGC40042|SPATA38	T	rs9619974-T
ENSG00000182057	OGFRP1	22	41517409	C	T	chr22_41517409_C_T	0.481579	0.00316222	-0.160226	0.0535338	SNP	ENSG00000182057	ENSG00000182057	5.553	rs9619974	LCL	LCL	NA	T	rs9619974-T
ENSG00000198911	SREBF2	22	41517409	C	T	chr22_41517409_C_T	0.481579	0.0412116	-0.116378	0.0565881	SNP	ENSG00000198911	ENSG00000198911	281.708	rs9619974	LCL	LCL	SREBP2|bHLHd2	T	rs9619974-T
ENSG00000198951	NAGA	22	41517409	C	T	chr22_41517409_C_T	0.481579	0.026598	-0.171556	0.0767154	SNP	ENSG00000198951	ENSG00000198951	63.902	rs9619974	LCL	LCL	D22S674	T	rs9619974-T
ENSG00000181555	SETD2	3	47026625	T	TA	chr3_47026625_T_TA	0.431579	0.0119945	-0.249487	0.0982693	INDEL	ENSG00000181555	ENSG00000181555	68.846	rs146248571	LCL	LCL	HYPB|HIF-1|KIAA1732|FLJ23184|KMT3A	TA	rs146248571-TA
ENSG00000114650	SCAP	3	47281006	C	T	chr3_47281006_C_T	0.457895	0.00651215	-0.179006	0.0650023	SNP	ENSG00000114650	ENSG00000114650	73.769	rs807936	LCL	LCL	KIAA0199	T	rs807936-T
ENSG00000160796	NBEAL2	3	47281006	C	T	chr3_47281006_C_T	0.457895	1.89e-05	-0.336976	0.0766194	SNP	ENSG00000160796	ENSG00000160796	95.675	rs807936	LCL	LCL	KIAA0540	T	rs807936-T
ENSG00000114650	SCAP	3	47380662	G	C	chr3_47380662_G_C	0.439474	0.00280319	0.201705	0.0665366	SNP	ENSG00000114650	ENSG00000114650	73.769	rs922957	LCL	LCL	KIAA0199	G	rs922957-G
ENSG00000160796	NBEAL2	3	47380662	G	C	chr3_47380662_G_C	0.439474	3.48e-05	0.33582	0.0790347	SNP	ENSG00000160796	ENSG00000160796	95.675	rs922957	LCL	LCL	KIAA0540	G	rs922957-G
ENSG00000164048	ZNF589	3	47380662	G	C	chr3_47380662_G_C	0.439474	0.0332276	0.161141	0.0750788	SNP	ENSG00000164048	ENSG00000164048	38.929	rs922957	LCL	LCL	SZF1	G	rs922957-G
ENSG00000114650	SCAP	3	47422077	T	C	chr3_47422077_T_C	0.439474	0.00285432	0.199399	0.0659008	SNP	ENSG00000114650	ENSG00000114650	73.769	rs12636851	LCL	LCL	KIAA0199	T	rs12636851-T
ENSG00000160796	NBEAL2	3	47422077	T	C	chr3_47422077_T_C	0.439474	3.28e-05	0.33364	0.0782463	SNP	ENSG00000160796	ENSG00000160796	95.675	rs12636851	LCL	LCL	KIAA0540	T	rs12636851-T
ENSG00000164048	ZNF589	3	47422077	T	C	chr3_47422077_T_C	0.439474	0.0344975	0.158467	0.074368	SNP	ENSG00000164048	ENSG00000164048	38.929	rs12636851	LCL	LCL	SZF1	T	rs12636851-T
ENSG00000172113	NME6	3	47476180	A	C	chr3_47476180_A_C	0.436842	0.0429709	-0.15948	0.0782211	SNP	ENSG00000172113	ENSG00000172113	20.465	rs73081205	LCL	LCL	NM23-H6|IPIA-ALPHA	C	rs73081205-C
ENSG00000055955	ITIH4	3	52989619	C	T	chr3_52989619_C_T	0.302632	2.84e-05	-0.320997	0.0746549	SNP	ENSG00000055955	ENSG00000055955	0.572	rs11130335	LCL	LCL	IHRP|H4P	T	rs11130335-T
ENSG00000163931	TKT	3	52989619	C	T	chr3_52989619_C_T	0.302632	0.0137379	-0.246388	0.0989839	SNP	ENSG00000163931	ENSG00000163931	196.367	rs11130335	LCL	LCL	NA	T	rs11130335-T
ENSG00000163935	SFMBT1	3	52989619	C	T	chr3_52989619_C_T	0.302632	3.71e-05	-0.312278	0.0737648	SNP	ENSG00000163935	ENSG00000163935	18.105	rs11130335	LCL	LCL	RU1|DKFZp434L243|SFMBT	T	rs11130335-T
ENSG00000213533	STIMATE	3	52989619	C	T	chr3_52989619_C_T	0.302632	0.015071	-0.196262	0.0799478	SNP	ENSG00000213533	ENSG00000213533	3.59	rs11130335	LCL	LCL	MGC52022	T	rs11130335-T
ENSG00000243696	NA	3	52989619	C	T	chr3_52989619_C_T	0.302632	2.06e-05	-0.388238	0.0886839	SNP	ENSG00000243696	ENSG00000243696	1.983	rs11130335	LCL	LCL	NA	T	rs11130335-T
ENSG00000272305	NA	3	52989619	C	T	chr3_52989619_C_T	0.302632	0.0005632	-0.31267	0.0889951	SNP	ENSG00000272305	ENSG00000272305	1.484	rs11130335	LCL	LCL	NA	T	rs11130335-T
ENSG00000055955	ITIH4	3	53072864	T	C	chr3_53072864_T_C	0.3	0.00015422	0.284967	0.0736608	SNP	ENSG00000055955	ENSG00000055955	0.572	rs2564939	LCL	LCL	IHRP|H4P	T	rs2564939-T
ENSG00000163931	TKT	3	53072864	T	C	chr3_53072864_T_C	0.3	0.00954978	0.253134	0.0965943	SNP	ENSG00000163931	ENSG00000163931	196.367	rs2564939	LCL	LCL	NA	T	rs2564939-T
ENSG00000163935	SFMBT1	3	53072864	T	C	chr3_53072864_T_C	0.3	0.00014835	0.281845	0.0726609	SNP	ENSG00000163935	ENSG00000163935	18.105	rs2564939	LCL	LCL	RU1|DKFZp434L243|SFMBT	T	rs2564939-T
ENSG00000213533	STIMATE	3	53072864	T	C	chr3_53072864_T_C	0.3	0.0374206	0.164657	0.0785161	SNP	ENSG00000213533	ENSG00000213533	3.59	rs2564939	LCL	LCL	MGC52022	T	rs2564939-T
ENSG00000243696	NA	3	53072864	T	C	chr3_53072864_T_C	0.3	0.00022272	0.331151	0.0878298	SNP	ENSG00000243696	ENSG00000243696	1.983	rs2564939	LCL	LCL	NA	T	rs2564939-T
ENSG00000272305	NA	3	53072864	T	C	chr3_53072864_T_C	0.3	0.00014936	0.334943	0.0863898	SNP	ENSG00000272305	ENSG00000272305	1.484	rs2564939	LCL	LCL	NA	T	rs2564939-T
ENSG00000155903	RASA2	3	141377107	A	G	chr3_141377107_A_G	0.284211	0.00225532	0.233769	0.0754078	SNP	ENSG00000155903	ENSG00000155903	22.453	rs9858603	LCL	LCL	GAP1M	A	rs9858603-A
ENSG00000177311	ZBTB38	3	141377107	A	G	chr3_141377107_A_G	0.284211	0.00176684	0.286471	0.0902077	SNP	ENSG00000177311	ENSG00000177311	17.795	rs9858603	LCL	LCL	FLJ35036|CIBZ|ZNF921|PPP1R171	A	rs9858603-A
ENSG00000087266	SH3BP2	4	2770803	C	T	chr4_2770803_C_T	0.452632	0.00028547	-0.237514	0.0641427	SNP	ENSG00000087266	ENSG00000087266	37.326	rs7695151	LCL	LCL	RES4-23|CRBM	T	rs7695151-T
ENSG00000109736	MFSD10	4	2770803	C	T	chr4_2770803_C_T	0.452632	0.00677432	-0.144482	0.0527242	SNP	ENSG00000109736	ENSG00000109736	108.823	rs7695151	LCL	LCL	TETRAN|IT10C3	T	rs7695151-T
ENSG00000287099	NA	4	2770803	C	T	chr4_2770803_C_T	0.452632	0.0455493	-0.135379	0.0672215	SNP	ENSG00000287099	ENSG00000287099	0.996	rs7695151	LCL	LCL	NA	T	rs7695151-T
ENSG00000109323	MANBA	4	102634835	A	G	chr4_102634835_A_G	0.468421	1.26e-06	0.264343	0.0526415	SNP	ENSG00000109323	ENSG00000109323	15.738	rs2272697	LCL	LCL	NA	A	rs2272697-A
ENSG00000164037	SLC9B1	4	102634835	A	G	chr4_102634835_A_G	0.468421	0.0154856	0.169628	0.0693841	SNP	ENSG00000164037	ENSG00000164037	2.112	rs2272697	LCL	LCL	NHA1	A	rs2272697-A
ENSG00000246560	UBE2D3-AS1	4	102634835	A	G	chr4_102634835_A_G	0.468421	0.0469623	0.177071	0.0885009	SNP	ENSG00000246560	ENSG00000246560	2.546	rs2272697	LCL	LCL	NA	A	rs2272697-A
ENSG00000109323	MANBA	4	102857850	T	C	chr4_102857850_T_C	0.478947	2.58e-09	0.327376	0.0521228	SNP	ENSG00000109323	ENSG00000109323	15.738	rs223348	LCL	LCL	NA	T	rs223348-T
ENSG00000164039	BDH2	4	102857850	T	C	chr4_102857850_T_C	0.478947	0.00988615	0.245297	0.0940452	SNP	ENSG00000164039	ENSG00000164039	13.906	rs223348	LCL	LCL	UCPA-OR|FLJ13261|UNQ6308|PRO20933|SDR15C1	T	rs223348-T
ENSG00000246560	UBE2D3-AS1	4	102857850	T	C	chr4_102857850_T_C	0.478947	0.00038856	0.320077	0.0884726	SNP	ENSG00000246560	ENSG00000246560	2.546	rs223348	LCL	LCL	NA	T	rs223348-T
ENSG00000109323	MANBA	4	102938135	C	G	chr4_102938135_C_G	0.494737	1.87e-09	0.325886	0.0513827	SNP	ENSG00000109323	ENSG00000109323	15.738	rs7676943	LCL	LCL	NA	C	rs7676943-C
ENSG00000164037	SLC9B1	4	102938135	C	G	chr4_102938135_C_G	0.494737	0.0487171	0.140166	0.070616	SNP	ENSG00000164037	ENSG00000164037	2.112	rs7676943	LCL	LCL	NHA1	C	rs7676943-C
ENSG00000164039	BDH2	4	102938135	C	G	chr4_102938135_C_G	0.494737	0.0137057	0.231653	0.0930318	SNP	ENSG00000164039	ENSG00000164039	13.906	rs7676943	LCL	LCL	UCPA-OR|FLJ13261|UNQ6308|PRO20933|SDR15C1	C	rs7676943-C
ENSG00000246560	UBE2D3-AS1	4	102938135	C	G	chr4_102938135_C_G	0.494737	0.00033718	0.319296	0.0873076	SNP	ENSG00000246560	ENSG00000246560	2.546	rs7676943	LCL	LCL	NA	C	rs7676943-C
ENSG00000138778	CENPE	4	102943166	T	A	chr4_102943166_T_A	0.0131579	0.0369846	0.960492	0.456942	SNP	ENSG00000138778	ENSG00000138778	42.092	rs116324342	LCL	LCL	KIF10|PPP1R61	T	rs116324342-T
ENSG00000138658	ZGRF1	4	112119923	A	G	chr4_112119923_A_G	0.447368	0.0362893	0.126157	0.0597932	SNP	ENSG00000138658	ENSG00000138658	23.79	rs6849221	LCL	LCL	FLJ11331	A	rs6849221-A
ENSG00000204569	PPP1R10	6	29722917	C	G	chr6_29722917_C_G	0.407895	0.0346462	0.166802	0.0783448	SNP	ENSG00000204569	ENSG00000204569	104.924	rs3998799	LCL	LCL	PNUTS|FB19|CAT53|p99	C	rs3998799-C
ENSG00000204632	HLA-G	6	29722917	C	G	chr6_29722917_C_G	0.407895	3.34e-06	0.306846	0.0638873	SNP	ENSG00000204632	ENSG00000204632	1.399	rs3998799	LCL	LCL	NA	C	rs3998799-C
ENSG00000204632	HLA-G	6	29945981	C	T	chr6_29945981_C_T	0.294737	0.00028626	0.263148	0.0710799	SNP	ENSG00000204632	ENSG00000204632	1.399	rs9260218	LCL	LCL	NA	C	rs9260218-C
ENSG00000204642	HLA-F	6	29948110	A	C	chr6_29948110_A_C	0.339474	0.00143329	-0.169582	0.0523492	SNP	ENSG00000204642	ENSG00000204642	139.529	rs2517720	LCL	LCL	NA	C	rs2517720-C
ENSG00000204644	ZFP57	6	29948110	A	C	chr6_29948110_A_C	0.339474	0.00262508	-0.327117	0.10717	SNP	ENSG00000204644	ENSG00000204644	0	rs2517720	LCL	LCL	ZNF698|bA145L22|bA145L22.2	C	rs2517720-C
ENSG00000206503	HLA-A	6	29948110	A	C	chr6_29948110_A_C	0.339474	1e-12	-0.505376	0.0656899	SNP	ENSG00000206503	ENSG00000206503	1053.7	rs2517720	LCL	LCL	NA	C	rs2517720-C
ENSG00000231074	HCG18	6	29948110	A	C	chr6_29948110_A_C	0.339474	0.00637072	-0.154373	0.0559051	SNP	ENSG00000231074	ENSG00000231074	14.337	rs2517720	LCL	LCL	FLJ31598|FLJ25550|Em:AB014087.1	C	rs2517720-C
ENSG00000204304	PBX2	6	32467073	G	C	chr6_32467073_G_C	0.297368	0.0169187	0.173875	0.0721007	SNP	ENSG00000204304	ENSG00000204304	109.021	rs9391781	LCL	LCL	G17|HOX12|PBX2MHC	G	rs9391781-G
ENSG00000204310	AGPAT1	6	32467073	G	C	chr6_32467073_G_C	0.297368	0.0207595	0.198927	0.0852492	SNP	ENSG00000204310	ENSG00000204310	59.273	rs9391781	LCL	LCL	LPAAT-alpha|LPLAT1	G	rs9391781-G
ENSG00000232629	HLA-DQB2	6	32467073	G	C	chr6_32467073_G_C	0.297368	0.00034767	0.369794	0.10135	SNP	ENSG00000232629	ENSG00000232629	8.184	rs9391781	LCL	LCL	NA	G	rs9391781-G
ENSG00000237541	HLA-DQA2	6	32467073	G	C	chr6_32467073_G_C	0.297368	3.11e-23	0.927124	0.0804305	SNP	ENSG00000237541	ENSG00000237541	55.969	rs9391781	LCL	LCL	NA	G	rs9391781-G
ENSG00000179344	HLA-DQB1	6	32552997	C	T	chr6_32552997_C_T	0.228947	1.14e-15	-1.15588	0.131074	SNP	ENSG00000179344	ENSG00000179344	60.39	rs3200830	LCL	LCL	IDDM1|CELIAC1	T	rs3200830-T
ENSG00000196126	HLA-DRB1	6	32552997	C	T	chr6_32552997_C_T	0.228947	5.79e-34	-1.36027	0.0891764	SNP	ENSG00000196126	ENSG00000196126	515.802	rs3200830	LCL	LCL	NA	T	rs3200830-T
ENSG00000196735	HLA-DQA1	6	32552997	C	T	chr6_32552997_C_T	0.228947	4.01e-27	-1.5056	0.116921	SNP	ENSG00000196735	ENSG00000196735	108.818	rs3200830	LCL	LCL	CELIAC1	T	rs3200830-T
ENSG00000204261	PSMB8-AS1	6	32552997	C	T	chr6_32552997_C_T	0.228947	0.011061	-0.276667	0.107732	SNP	ENSG00000204261	ENSG00000204261	49.942	rs3200830	LCL	LCL	XXbac-BPG246D15.8|TAP1-AS1	T	rs3200830-T
ENSG00000213719	CLIC1	6	32552997	C	T	chr6_32552997_C_T	0.228947	0.016263	-0.365719	0.150723	SNP	ENSG00000213719	ENSG00000213719	766.905	rs3200830	LCL	LCL	NCC27|p64CLCP|G6|CLCNL1	T	rs3200830-T
ENSG00000213722	DDAH2	6	32552997	C	T	chr6_32552997_C_T	0.228947	0.00717518	-0.38482	0.141449	SNP	ENSG00000213722	ENSG00000213722	12.895	rs3200830	LCL	LCL	G6A	T	rs3200830-T
ENSG00000223534	HLA-DQB1-AS1	6	32552997	C	T	chr6_32552997_C_T	0.228947	1.4e-14	-1.07976	0.128394	SNP	ENSG00000223534	ENSG00000223534	10.202	rs3200830	LCL	LCL	NA	T	rs3200830-T
ENSG00000232810	TNF	6	32552997	C	T	chr6_32552997_C_T	0.228947	0.0140656	-0.346584	0.139724	SNP	ENSG00000232810	ENSG00000232810	166.425	rs3200830	LCL	LCL	TNFSF2|DIF|TNF-alpha	T	rs3200830-T
ENSG00000179344	HLA-DQB1	6	32592938	G	A	chr6_32592938_G_A	0.268421	5.84e-10	-0.615322	0.0937921	SNP	ENSG00000179344	ENSG00000179344	60.39	rs28366294	LCL	LCL	IDDM1|CELIAC1	A	rs28366294-A
ENSG00000196126	HLA-DRB1	6	32592938	G	A	chr6_32592938_G_A	0.268421	6e-29	-0.854984	0.0632893	SNP	ENSG00000196126	ENSG00000196126	515.802	rs28366294	LCL	LCL	NA	A	rs28366294-A
ENSG00000196735	HLA-DQA1	6	32592938	G	A	chr6_32592938_G_A	0.268421	9.93e-18	-0.841149	0.0878432	SNP	ENSG00000196735	ENSG00000196735	108.818	rs28366294	LCL	LCL	CELIAC1	A	rs28366294-A
ENSG00000204261	PSMB8-AS1	6	32592938	G	A	chr6_32592938_G_A	0.268421	0.0230772	-0.164736	0.0718643	SNP	ENSG00000204261	ENSG00000204261	49.942	rs28366294	LCL	LCL	XXbac-BPG246D15.8|TAP1-AS1	A	rs28366294-A
ENSG00000204396	VWA7	6	32592938	G	A	chr6_32592938_G_A	0.268421	0.0486407	-0.164222	0.0827068	SNP	ENSG00000204396	ENSG00000204396	0.642	rs28366294	LCL	LCL	G7c|NG37	A	rs28366294-A
ENSG00000213719	CLIC1	6	32592938	G	A	chr6_32592938_G_A	0.268421	0.0227291	-0.230605	0.100338	SNP	ENSG00000213719	ENSG00000213719	766.905	rs28366294	LCL	LCL	NCC27|p64CLCP|G6|CLCNL1	A	rs28366294-A
ENSG00000213722	DDAH2	6	32592938	G	A	chr6_32592938_G_A	0.268421	0.0179029	-0.225739	0.0944448	SNP	ENSG00000213722	ENSG00000213722	12.895	rs28366294	LCL	LCL	G6A	A	rs28366294-A
ENSG00000223534	HLA-DQB1-AS1	6	32592938	G	A	chr6_32592938_G_A	0.268421	1.99e-09	-0.577364	0.0912087	SNP	ENSG00000223534	ENSG00000223534	10.202	rs28366294	LCL	LCL	NA	A	rs28366294-A
ENSG00000179344	HLA-DQB1	6	32593271	G	T	chr6_32593271_G_T	0.268421	5.66e-10	-0.614878	0.0936388	SNP	ENSG00000179344	ENSG00000179344	60.39	rs28366309	LCL	LCL	IDDM1|CELIAC1	T	rs28366309-T
ENSG00000196126	HLA-DRB1	6	32593271	G	T	chr6_32593271_G_T	0.268421	5.95e-29	-0.853774	0.0631946	SNP	ENSG00000196126	ENSG00000196126	515.802	rs28366309	LCL	LCL	NA	T	rs28366309-T
ENSG00000196735	HLA-DQA1	6	32593271	G	T	chr6_32593271_G_T	0.268421	9.63e-18	-0.84021	0.0876999	SNP	ENSG00000196735	ENSG00000196735	108.818	rs28366309	LCL	LCL	CELIAC1	T	rs28366309-T
ENSG00000204261	PSMB8-AS1	6	32593271	G	T	chr6_32593271_G_T	0.268421	0.0231598	-0.164399	0.071761	SNP	ENSG00000204261	ENSG00000204261	49.942	rs28366309	LCL	LCL	XXbac-BPG246D15.8|TAP1-AS1	T	rs28366309-T
ENSG00000204396	VWA7	6	32593271	G	T	chr6_32593271_G_T	0.268421	0.0489695	-0.163747	0.0825892	SNP	ENSG00000204396	ENSG00000204396	0.642	rs28366309	LCL	LCL	G7c|NG37	T	rs28366309-T
ENSG00000213719	CLIC1	6	32593271	G	T	chr6_32593271_G_T	0.268421	0.0227085	-0.230304	0.100192	SNP	ENSG00000213719	ENSG00000213719	766.905	rs28366309	LCL	LCL	NCC27|p64CLCP|G6|CLCNL1	T	rs28366309-T
ENSG00000213722	DDAH2	6	32593271	G	T	chr6_32593271_G_T	0.268421	0.0177588	-0.22569	0.0943036	SNP	ENSG00000213722	ENSG00000213722	12.895	rs28366309	LCL	LCL	G6A	T	rs28366309-T
ENSG00000223534	HLA-DQB1-AS1	6	32593271	G	T	chr6_32593271_G_T	0.268421	1.91e-09	-0.577086	0.0910556	SNP	ENSG00000223534	ENSG00000223534	10.202	rs28366309	LCL	LCL	NA	T	rs28366309-T
ENSG00000179344	HLA-DQB1	6	32600320	G	A	chr6_32600320_G_A	0.247368	6.94e-18	-0.83881	0.0870857	SNP	ENSG00000179344	ENSG00000179344	60.39	rs9270736	LCL	LCL	IDDM1|CELIAC1	A	rs9270736-A
ENSG00000196126	HLA-DRB1	6	32600320	G	A	chr6_32600320_G_A	0.247368	3.16e-17	-0.71284	0.0758932	SNP	ENSG00000196126	ENSG00000196126	515.802	rs9270736	LCL	LCL	NA	A	rs9270736-A
ENSG00000196735	HLA-DQA1	6	32600320	G	A	chr6_32600320_G_A	0.247368	3.36e-24	-0.985505	0.0830697	SNP	ENSG00000196735	ENSG00000196735	108.818	rs9270736	LCL	LCL	CELIAC1	A	rs9270736-A
ENSG00000198502	HLA-DRB5	6	32600320	G	A	chr6_32600320_G_A	0.247368	2.86e-21	-0.952484	0.087876	SNP	ENSG00000198502	ENSG00000198502	149.313	rs9270736	LCL	LCL	NA	A	rs9270736-A
ENSG00000213722	DDAH2	6	32600320	G	A	chr6_32600320_G_A	0.247368	0.00026682	-0.353765	0.0950635	SNP	ENSG00000213722	ENSG00000213722	12.895	rs9270736	LCL	LCL	G6A	A	rs9270736-A
ENSG00000223534	HLA-DQB1-AS1	6	32600320	G	A	chr6_32600320_G_A	0.247368	1.12e-12	-0.690625	0.0899949	SNP	ENSG00000223534	ENSG00000223534	10.202	rs9270736	LCL	LCL	NA	A	rs9270736-A
ENSG00000231925	TAPBP	6	32600320	G	A	chr6_32600320_G_A	0.247368	0.0279401	-0.209929	0.0947083	SNP	ENSG00000231925	ENSG00000231925	225.516	rs9270736	LCL	LCL	TAPA	A	rs9270736-A
ENSG00000204231	RXRB	6	32601381	T	C	chr6_32601381_T_C	0.247368	0.0207807	0.163014	0.0698706	SNP	ENSG00000204231	ENSG00000204231	60.087	rs9270785	LCL	LCL	NR2B2|H-2RIIBP|RCoR-1|RXRbeta|RXR-beta	T	rs9270785-T
ENSG00000204351	SKIC2	6	32601381	T	C	chr6_32601381_T_C	0.247368	0.00824601	0.254417	0.0952066	SNP	ENSG00000204351	ENSG00000204351	81.128	rs9270785	LCL	LCL	HLP|DDX13|SKI2W|170A|SKIV2L1|SKI2	T	rs9270785-T
ENSG00000232629	HLA-DQB2	6	32601381	T	C	chr6_32601381_T_C	0.247368	7.48e-18	0.922674	0.0959091	SNP	ENSG00000232629	ENSG00000232629	8.184	rs9270785	LCL	LCL	NA	T	rs9270785-T
ENSG00000237541	HLA-DQA2	6	32601381	T	C	chr6_32601381_T_C	0.247368	4.05e-12	0.781314	0.104841	SNP	ENSG00000237541	ENSG00000237541	55.969	rs9270785	LCL	LCL	NA	T	rs9270785-T
ENSG00000289100	NA	6	32601381	T	C	chr6_32601381_T_C	0.247368	0.00180352	0.292078	0.0921565	SNP	ENSG00000289100	ENSG00000289100	1.319	rs9270785	LCL	LCL	NA	T	rs9270785-T
ENSG00000204231	RXRB	6	32604012	C	A	chr6_32604012_C_A	0.247368	0.0198483	0.163282	0.069459	SNP	ENSG00000204231	ENSG00000204231	60.087	rs9270887	LCL	LCL	NR2B2|H-2RIIBP|RCoR-1|RXRbeta|RXR-beta	C	rs9270887-C
ENSG00000204351	SKIC2	6	32604012	C	A	chr6_32604012_C_A	0.247368	0.00811698	0.253477	0.0946598	SNP	ENSG00000204351	ENSG00000204351	81.128	rs9270887	LCL	LCL	HLP|DDX13|SKI2W|170A|SKIV2L1|SKI2	C	rs9270887-C
ENSG00000232629	HLA-DQB2	6	32604012	C	A	chr6_32604012_C_A	0.247368	6.9e-18	0.918234	0.0953228	SNP	ENSG00000232629	ENSG00000232629	8.184	rs9270887	LCL	LCL	NA	C	rs9270887-C
ENSG00000237541	HLA-DQA2	6	32604012	C	A	chr6_32604012_C_A	0.247368	4.02e-12	0.776986	0.104244	SNP	ENSG00000237541	ENSG00000237541	55.969	rs9270887	LCL	LCL	NA	C	rs9270887-C
ENSG00000289100	NA	6	32604012	C	A	chr6_32604012_C_A	0.247368	0.0020374	0.287157	0.0916935	SNP	ENSG00000289100	ENSG00000289100	1.319	rs9270887	LCL	LCL	NA	C	rs9270887-C
ENSG00000204231	RXRB	6	32604126	T	C	chr6_32604126_T_C	0.247368	0.0181795	0.16535	0.0693485	SNP	ENSG00000204231	ENSG00000204231	60.087	rs9270898	LCL	LCL	NR2B2|H-2RIIBP|RCoR-1|RXRbeta|RXR-beta	T	rs9270898-T
ENSG00000204351	SKIC2	6	32604126	T	C	chr6_32604126_T_C	0.247368	0.00757809	0.255355	0.0945175	SNP	ENSG00000204351	ENSG00000204351	81.128	rs9270898	LCL	LCL	HLP|DDX13|SKI2W|170A|SKIV2L1|SKI2	T	rs9270898-T
ENSG00000232629	HLA-DQB2	6	32604126	T	C	chr6_32604126_T_C	0.247368	9.14e-18	0.914417	0.0953648	SNP	ENSG00000232629	ENSG00000232629	8.184	rs9270898	LCL	LCL	NA	T	rs9270898-T
ENSG00000237541	HLA-DQA2	6	32604126	T	C	chr6_32604126_T_C	0.247368	7.11e-12	0.768207	0.104457	SNP	ENSG00000237541	ENSG00000237541	55.969	rs9270898	LCL	LCL	NA	T	rs9270898-T
ENSG00000289100	NA	6	32604126	T	C	chr6_32604126_T_C	0.247368	0.00193511	0.28821	0.0915632	SNP	ENSG00000289100	ENSG00000289100	1.319	rs9270898	LCL	LCL	NA	T	rs9270898-T
ENSG00000179344	HLA-DQB1	6	32607086	G	A	chr6_32607086_G_A	0.247368	6.89e-18	-0.839773	0.0871761	SNP	ENSG00000179344	ENSG00000179344	60.39	rs9271021	LCL	LCL	IDDM1|CELIAC1	A	rs9271021-A
ENSG00000196126	HLA-DRB1	6	32607086	G	A	chr6_32607086_G_A	0.247368	2.56e-17	-0.715291	0.0758843	SNP	ENSG00000196126	ENSG00000196126	515.802	rs9271021	LCL	LCL	NA	A	rs9271021-A
ENSG00000196735	HLA-DQA1	6	32607086	G	A	chr6_32607086_G_A	0.247368	3.6e-24	-0.98608	0.083192	SNP	ENSG00000196735	ENSG00000196735	108.818	rs9271021	LCL	LCL	CELIAC1	A	rs9271021-A
ENSG00000198502	HLA-DRB5	6	32607086	G	A	chr6_32607086_G_A	0.247368	2.39e-21	-0.954955	0.0878809	SNP	ENSG00000198502	ENSG00000198502	149.313	rs9271021	LCL	LCL	NA	A	rs9271021-A
ENSG00000213722	DDAH2	6	32607086	G	A	chr6_32607086_G_A	0.247368	0.00024881	-0.355821	0.0951301	SNP	ENSG00000213722	ENSG00000213722	12.895	rs9271021	LCL	LCL	G6A	A	rs9271021-A
ENSG00000223534	HLA-DQB1-AS1	6	32607086	G	A	chr6_32607086_G_A	0.247368	1.09e-12	-0.691701	0.0900771	SNP	ENSG00000223534	ENSG00000223534	10.202	rs9271021	LCL	LCL	NA	A	rs9271021-A
ENSG00000231925	TAPBP	6	32607086	G	A	chr6_32607086_G_A	0.247368	0.0287358	-0.209115	0.0948234	SNP	ENSG00000231925	ENSG00000231925	225.516	rs9271021	LCL	LCL	TAPA	A	rs9271021-A
ENSG00000204231	RXRB	6	32632598	T	C	chr6_32632598_T_C	0.121053	0.00930919	0.233622	0.0888423	SNP	ENSG00000204231	ENSG00000204231	60.087	rs3104373	LCL	LCL	NR2B2|H-2RIIBP|RCoR-1|RXRbeta|RXR-beta	T	rs3104373-T
ENSG00000204304	PBX2	6	32632598	T	C	chr6_32632598_T_C	0.121053	0.00978167	0.270461	0.103543	SNP	ENSG00000204304	ENSG00000204304	109.021	rs3104373	LCL	LCL	G17|HOX12|PBX2MHC	T	rs3104373-T
ENSG00000204315	FKBPL	6	32632598	T	C	chr6_32632598_T_C	0.121053	0.04469	0.246489	0.121898	SNP	ENSG00000204315	ENSG00000204315	20.741	rs3104373	LCL	LCL	DIR1|NG7|WISp39	T	rs3104373-T
ENSG00000204351	SKIC2	6	32632598	T	C	chr6_32632598_T_C	0.121053	0.012384	0.307819	0.121803	SNP	ENSG00000204351	ENSG00000204351	81.128	rs3104373	LCL	LCL	HLP|DDX13|SKI2W|170A|SKIV2L1|SKI2	T	rs3104373-T
ENSG00000232629	HLA-DQB2	6	32632598	T	C	chr6_32632598_T_C	0.121053	5.49e-09	0.842797	0.137345	SNP	ENSG00000232629	ENSG00000232629	8.184	rs3104373	LCL	LCL	NA	T	rs3104373-T
ENSG00000237541	HLA-DQA2	6	32632598	T	C	chr6_32632598_T_C	0.121053	3.45e-08	0.813083	0.140798	SNP	ENSG00000237541	ENSG00000237541	55.969	rs3104373	LCL	LCL	NA	T	rs3104373-T
ENSG00000289100	NA	6	32632598	T	C	chr6_32632598_T_C	0.121053	0.0260382	0.267753	0.119281	SNP	ENSG00000289100	ENSG00000289100	1.319	rs3104373	LCL	LCL	NA	T	rs3104373-T
ENSG00000204209	DAXX	6	32659784	T	C	chr6_32659784_T_C	0.226316	0.0124503	0.137571	0.0544784	SNP	ENSG00000204209	ENSG00000204209	147.965	rs9273440	LCL	LCL	DAP6	T	rs9273440-T
ENSG00000204220	PFDN6	6	32659784	T	C	chr6_32659784_T_C	0.226316	0.0280236	0.161023	0.0726839	SNP	ENSG00000204220	ENSG00000204220	81.382	rs9273440	LCL	LCL	KE-2|H2-KE2|PFD6	T	rs9273440-T
ENSG00000204231	RXRB	6	32659784	T	C	chr6_32659784_T_C	0.226316	0.0112041	0.180685	0.0704846	SNP	ENSG00000204231	ENSG00000204231	60.087	rs9273440	LCL	LCL	NR2B2|H-2RIIBP|RCoR-1|RXRbeta|RXR-beta	T	rs9273440-T
ENSG00000204304	PBX2	6	32659784	T	C	chr6_32659784_T_C	0.226316	0.00053265	0.285255	0.0808275	SNP	ENSG00000204304	ENSG00000204304	109.021	rs9273440	LCL	LCL	G17|HOX12|PBX2MHC	T	rs9273440-T
ENSG00000232629	HLA-DQB2	6	32659784	T	C	chr6_32659784_T_C	0.226316	2.55e-19	0.966236	0.095216	SNP	ENSG00000232629	ENSG00000232629	8.184	rs9273440	LCL	LCL	NA	T	rs9273440-T
ENSG00000236104	ZBTB22	6	32659784	T	C	chr6_32659784_T_C	0.226316	0.0406676	0.17802	0.0863256	SNP	ENSG00000236104	ENSG00000236104	33.507	rs9273440	LCL	LCL	BING1|ZNF297A|fruitless|fru|ZBTB22A	T	rs9273440-T
ENSG00000237541	HLA-DQA2	6	32659784	T	C	chr6_32659784_T_C	0.226316	8.25e-12	0.780585	0.106517	SNP	ENSG00000237541	ENSG00000237541	55.969	rs9273440	LCL	LCL	NA	T	rs9273440-T
ENSG00000179344	HLA-DQB1	6	32665232	T	C	chr6_32665232_T_C	0.257895	1.09e-30	-1.00523	0.0712317	SNP	ENSG00000179344	ENSG00000179344	60.39	rs9274421	LCL	LCL	IDDM1|CELIAC1	C	rs9274421-C
ENSG00000196126	HLA-DRB1	6	32665232	T	C	chr6_32665232_T_C	0.257895	8.55e-08	-0.463432	0.0828945	SNP	ENSG00000196126	ENSG00000196126	515.802	rs9274421	LCL	LCL	NA	C	rs9274421-C
ENSG00000196735	HLA-DQA1	6	32665232	T	C	chr6_32665232_T_C	0.257895	1.81e-13	-0.73741	0.0923667	SNP	ENSG00000196735	ENSG00000196735	108.818	rs9274421	LCL	LCL	CELIAC1	C	rs9274421-C
ENSG00000198502	HLA-DRB5	6	32665232	T	C	chr6_32665232_T_C	0.257895	0.0003213	-0.388489	0.105843	SNP	ENSG00000198502	ENSG00000198502	149.313	rs9274421	LCL	LCL	NA	C	rs9274421-C
ENSG00000213722	DDAH2	6	32665232	T	C	chr6_32665232_T_C	0.257895	0.00067408	-0.319777	0.0923701	SNP	ENSG00000213722	ENSG00000213722	12.895	rs9274421	LCL	LCL	G6A	C	rs9274421-C
ENSG00000223534	HLA-DQB1-AS1	6	32665232	T	C	chr6_32665232_T_C	0.257895	7.4e-17	-0.762988	0.0824164	SNP	ENSG00000223534	ENSG00000223534	10.202	rs9274421	LCL	LCL	NA	C	rs9274421-C
ENSG00000240053	LY6G5B	6	32665232	T	C	chr6_32665232_T_C	0.257895	0.00991243	-0.236046	0.0905313	SNP	ENSG00000240053	ENSG00000240053	10.954	rs9274421	LCL	LCL	G5b	C	rs9274421-C
ENSG00000197283	SYNGAP1	6	32665257	T	G	chr6_32665257_T_G	0.257895	0.0238031	0.164024	0.0719344	SNP	ENSG00000197283	ENSG00000197283	36.586	rs9274427	LCL	LCL	SYNGAP|RASA5|KIAA1938	T	rs9274427-T
ENSG00000204209	DAXX	6	32665257	T	G	chr6_32665257_T_G	0.257895	0.00452019	0.147325	0.0512154	SNP	ENSG00000204209	ENSG00000204209	147.965	rs9274427	LCL	LCL	DAP6	T	rs9274427-T
ENSG00000204231	RXRB	6	32665257	T	G	chr6_32665257_T_G	0.257895	0.0309153	0.145662	0.0669484	SNP	ENSG00000204231	ENSG00000204231	60.087	rs9274427	LCL	LCL	NR2B2|H-2RIIBP|RCoR-1|RXRbeta|RXR-beta	T	rs9274427-T
ENSG00000204257	HLA-DMA	6	32665257	T	C	chr6_32665257_T_C	0.0315789	0.0286626	0.450269	0.20408	SNP	ENSG00000204257	ENSG00000204257	192.563	rs9274427	LCL	LCL	D6S222E|RING6	T	rs9274427-T
ENSG00000204287	HLA-DRA	6	32665257	T	C	chr6_32665257_T_C	0.0315789	0.0446945	0.424212	0.209794	SNP	ENSG00000204287	ENSG00000204287	3891.84	rs9274427	LCL	LCL	NA	T	rs9274427-T
ENSG00000204304	PBX2	6	32665257	T	G	chr6_32665257_T_G	0.257895	0.00114174	0.253678	0.0766933	SNP	ENSG00000204304	ENSG00000204304	109.021	rs9274427	LCL	LCL	G17|HOX12|PBX2MHC	T	rs9274427-T
ENSG00000204344	STK19	6	32665257	T	C	chr6_32665257_T_C	0.0315789	0.0334225	0.507422	0.236684	SNP	ENSG00000204344	ENSG00000204344	9.852	rs9274427	LCL	LCL	D6S60|G11|RP1	T	rs9274427-T
ENSG00000232629	HLA-DQB2	6	32665257	T	G	chr6_32665257_T_G	0.257895	1.25e-14	0.806131	0.0956419	SNP	ENSG00000232629	ENSG00000232629	8.184	rs9274427	LCL	LCL	NA	T	rs9274427-T
ENSG00000237541	HLA-DQA2	6	32665257	T	C	chr6_32665257_T_C	0.0315789	0.00246862	0.887618	0.288966	SNP	ENSG00000237541	ENSG00000237541	55.969	rs9274427	LCL	LCL	NA	T	rs9274427-T
ENSG00000237541	HLA-DQA2	6	32665257	T	G	chr6_32665257_T_G	0.257895	2.29e-07	0.574125	0.106575	SNP	ENSG00000237541	ENSG00000237541	55.969	rs9274427	LCL	LCL	NA	T	rs9274427-T
ENSG00000242574	HLA-DMB	6	32665257	T	C	chr6_32665257_T_C	0.0315789	0.00657838	0.728119	0.264734	SNP	ENSG00000242574	ENSG00000242574	113.207	rs9274427	LCL	LCL	D6S221E|RING7	T	rs9274427-T
ENSG00000274259	SYNGAP1-AS1	6	32665257	T	G	chr6_32665257_T_G	0.257895	0.0256164	0.178525	0.0793018	SNP	ENSG00000274259	ENSG00000274259	1.763	rs9274427	LCL	LCL	SYNGAP1-AS	T	rs9274427-T
ENSG00000204209	DAXX	6	32665967	C	T	chr6_32665967_C_T	0.221053	0.00725547	0.148721	0.054743	SNP	ENSG00000204209	ENSG00000204209	147.965	rs9274478	LCL	LCL	DAP6	C	rs9274478-C
ENSG00000204220	PFDN6	6	32665967	C	T	chr6_32665967_C_T	0.221053	0.0202849	0.171279	0.0731212	SNP	ENSG00000204220	ENSG00000204220	81.382	rs9274478	LCL	LCL	KE-2|H2-KE2|PFD6	C	rs9274478-C
ENSG00000204231	RXRB	6	32665967	C	T	chr6_32665967_C_T	0.221053	0.00920513	0.186858	0.0709515	SNP	ENSG00000204231	ENSG00000204231	60.087	rs9274478	LCL	LCL	NR2B2|H-2RIIBP|RCoR-1|RXRbeta|RXR-beta	C	rs9274478-C
ENSG00000204304	PBX2	6	32665967	C	T	chr6_32665967_C_T	0.221053	0.00048662	0.289375	0.0814052	SNP	ENSG00000204304	ENSG00000204304	109.021	rs9274478	LCL	LCL	G17|HOX12|PBX2MHC	C	rs9274478-C
ENSG00000232629	HLA-DQB2	6	32665967	C	T	chr6_32665967_C_T	0.221053	3.9e-20	0.990863	0.0949283	SNP	ENSG00000232629	ENSG00000232629	8.184	rs9274478	LCL	LCL	NA	C	rs9274478-C
ENSG00000236104	ZBTB22	6	32665967	C	T	chr6_32665967_C_T	0.221053	0.0234167	0.19836	0.0867488	SNP	ENSG00000236104	ENSG00000236104	33.507	rs9274478	LCL	LCL	BING1|ZNF297A|fruitless|fru|ZBTB22A	C	rs9274478-C
ENSG00000237541	HLA-DQA2	6	32665967	C	T	chr6_32665967_C_T	0.221053	2.82e-12	0.801755	0.106685	SNP	ENSG00000237541	ENSG00000237541	55.969	rs9274478	LCL	LCL	NA	C	rs9274478-C
ENSG00000137309	HMGA1	6	33473007	T	C	chr6_33473007_T_C	0.05	0.0308618	0.250262	0.114986	SNP	ENSG00000137309	ENSG00000137309	1432.12	rs28361088	LCL	LCL	NA	T	rs28361088-T
ENSG00000241106	HLA-DOB	6	33473007	T	C	chr6_33473007_T_C	0.05	0.0366706	0.379581	0.180277	SNP	ENSG00000241106	ENSG00000241106	30.353	rs28361088	LCL	LCL	NA	T	rs28361088-T
ENSG00000204267	TAP2	6	33725094	G	T	chr6_33725094_G_T	0.0657895	0.00555507	0.539726	0.192226	SNP	ENSG00000204267	ENSG00000204267	85.475	rs791901	LCL	LCL	PSF2|RING11|D6S217E	G	rs791901-G
ENSG00000010030	ETV7	6	36387595	T	C	chr6_36387595_T_C	0.452632	7.59e-07	0.391728	0.0763392	SNP	ENSG00000010030	ENSG00000010030	1.651	rs2234071	LCL	LCL	TEL2|TEL-2	T	rs2234071-T
ENSG00000010030	ETV7	6	36392104	C	T	chr6_36392104_C_T	0.442105	1.29e-06	0.399093	0.0795838	SNP	ENSG00000010030	ENSG00000010030	1.651	rs9368926	LCL	LCL	TEL2|TEL-2	C	rs9368926-C
ENSG00000025796	SEC63	6	108639637	C	G	chr6_108639637_C_G	0.165789	0.0346099	-0.196934	0.0924783	SNP	ENSG00000025796	ENSG00000025796	53.687	rs9486913	LCL	LCL	SEC63L|PRO2507|ERdj2|DNAJC23	G	rs9486913-G
ENSG00000135596	MICAL1	6	108639637	C	G	chr6_108639637_C_G	0.165789	0.0246939	-0.200414	0.0884551	SNP	ENSG00000135596	ENSG00000135596	97.215	rs9486913	LCL	LCL	MICAL|FLJ11937|DKFZp434B1517|FLJ21739	G	rs9486913-G
ENSG00000111875	ASF1A	6	118997887	C	G	chr6_118997887_C_G	0.347368	0.0476337	0.142841	0.0716123	SNP	ENSG00000111875	ENSG00000111875	46.583	rs72970476	LCL	LCL	DKFZP547E2110|CIA	C	rs72970476-C
ENSG00000111877	MCM9	6	118997887	C	G	chr6_118997887_C_G	0.347368	8.7e-07	0.415965	0.0815346	SNP	ENSG00000111877	ENSG00000111877	7.222	rs72970476	LCL	LCL	MGC35304|dJ329L24.3|FLJ20170	C	rs72970476-C
ENSG00000112339	HBS1L	6	134882641	T	C	chr6_134882641_T_C	0.255263	0.0285495	-0.212489	0.0962393	SNP	ENSG00000112339	ENSG00000112339	34.174	rs9389237	LCL	LCL	ERFS|HBS1|HSPC276|KIAA1038|DKFZp434g247|EF-1a|eRF3c	C	rs9389237-C
ENSG00000118514	ALDH8A1	6	134882641	T	C	chr6_134882641_T_C	0.255263	0.00132884	-0.321793	0.0986408	SNP	ENSG00000118514	ENSG00000118514	0.767	rs9389237	LCL	LCL	ALDH12	C	rs9389237-C
ENSG00000232876	NA	6	134882641	T	C	chr6_134882641_T_C	0.255263	0.00384928	-0.254642	0.0869277	SNP	ENSG00000232876	ENSG00000232876	1.016	rs9389237	LCL	LCL	NA	C	rs9389237-C
ENSG00000272732	NA	7	7227699	A	G	chr7_7227699_A_G	0.492105	0.0453124	0.141389	0.0701277	SNP	ENSG00000272732	ENSG00000272732	0.466	rs10270043	LCL	LCL	NA	A	rs10270043-A
ENSG00000272745	NA	7	7227699	A	G	chr7_7227699_A_G	0.492105	0.0342139	0.145527	0.0681861	SNP	ENSG00000272745	ENSG00000272745	0	rs10270043	LCL	LCL	NA	A	rs10270043-A
ENSG00000272894	MIOS-DT	7	7227699	A	G	chr7_7227699_A_G	0.492105	0.0206664	0.164033	0.0702431	SNP	ENSG00000272894	ENSG00000272894	3.112	rs10270043	LCL	LCL	NA	A	rs10270043-A
ENSG00000146592	CREB5	7	28137682	C	T	chr7_28137682_C_T	0.234211	0.0162482	0.284032	0.117041	SNP	ENSG00000146592	ENSG00000146592	2.705	rs11495981	LCL	LCL	H_GS165L15.1|CRE-BPA	C	rs11495981-C
ENSG00000137571	SLCO5A1	8	70117186	C	G	chr8_70117186_C_G	0.105263	0.026178	-0.207493	0.0925234	SNP	ENSG00000137571	ENSG00000137571	21.008	rs7006399	LCL	LCL	OATPRP4|OATP-J|OATP5A1	G	rs7006399-G
ENSG00000137571	SLCO5A1	8	70208042	A	G	chr8_70208042_A_G	0.110526	0.0230328	0.204564	0.0892093	SNP	ENSG00000137571	ENSG00000137571	21.008	rs4737302	LCL	LCL	OATPRP4|OATP-J|OATP5A1	A	rs4737302-A
ENSG00000137573	SULF1	8	70217452	A	G	chr8_70217452_A_G	0.107895	0.00828065	-0.44297	0.165857	SNP	ENSG00000137573	ENSG00000137573	0.413	rs4738079	LCL	LCL	KIAA1077|SULF-1|hSulf-1	G	rs4738079-G
ENSG00000246366	LACTB2-AS1	8	70217452	A	G	chr8_70217452_A_G	0.107895	0.0201067	-0.328234	0.139924	SNP	ENSG00000246366	ENSG00000246366	0.976	rs4738079	LCL	LCL	NA	G	rs4738079-G
ENSG00000137573	SULF1	8	70357696	G	A	chr8_70357696_G_A	0.107895	0.00799428	0.445523	0.166049	SNP	ENSG00000137573	ENSG00000137573	0.413	rs71523181	LCL	LCL	KIAA1077|SULF-1|hSulf-1	G	rs71523181-G
ENSG00000246366	LACTB2-AS1	8	70357696	G	A	chr8_70357696_G_A	0.107895	0.0237355	0.319901	0.140227	SNP	ENSG00000246366	ENSG00000246366	0.976	rs71523181	LCL	LCL	NA	G	rs71523181-G
ENSG00000160949	TONSL	8	143918193	T	C	chr8_143918193_T_C	0.447368	0.0306415	-0.0996562	0.0457274	SNP	ENSG00000160949	ENSG00000160949	47.925	rs7822511	LCL	LCL	IKBR	C	rs7822511-C
ENSG00000178209	PLEC	8	143918193	T	C	chr8_143918193_T_C	0.447368	3.69e-09	-0.448612	0.0722079	SNP	ENSG00000178209	ENSG00000178209	76.866	rs7822511	LCL	LCL	PCN|PLTN	C	rs7822511-C
ENSG00000179698	WDR97	8	143918193	T	C	chr8_143918193_T_C	0.447368	0.00246867	-0.250395	0.0815169	SNP	ENSG00000179698	ENSG00000179698	1.031	rs7822511	LCL	LCL	NA	C	rs7822511-C
ENSG00000186583	SPATC1	8	143918193	T	C	chr8_143918193_T_C	0.447368	0.0210346	-0.167054	0.0717466	SNP	ENSG00000186583	ENSG00000186583	2.817	rs7822511	LCL	LCL	MGC61633|SPATA15|SPERIOLIN	C	rs7822511-C
ENSG00000170619	COMMD5	8	143921326	C	T	chr8_143921326_C_T	0.434211	0.0295725	0.168831	0.0769606	SNP	ENSG00000170619	ENSG00000170619	32.745	rs6558407	LCL	LCL	HT002|FLJ13008|HCaRG	C	rs6558407-C
ENSG00000255224	NA	8	143921326	C	T	chr8_143921326_C_T	0.434211	0.0366402	0.177377	0.0842291	SNP	ENSG00000255224	ENSG00000255224	2.86	rs6558407	LCL	LCL	NA	C	rs6558407-C
ENSG00000287222	NA	8	143921326	C	T	chr8_143921326_C_T	0.434211	0.0302355	0.152969	0.0700161	SNP	ENSG00000287222	ENSG00000287222	2.512	rs6558407	LCL	LCL	NA	C	rs6558407-C
ENSG00000170619	COMMD5	8	143927341	T	C	chr8_143927341_T_C	0.431579	0.0370963	0.160658	0.0764765	SNP	ENSG00000170619	ENSG00000170619	32.745	rs11136333	LCL	LCL	HT002|FLJ13008|HCaRG	T	rs11136333-T
ENSG00000255224	NA	8	143927341	T	C	chr8_143927341_T_C	0.431579	0.0299684	0.18278	0.0835239	SNP	ENSG00000255224	ENSG00000255224	2.86	rs11136333	LCL	LCL	NA	T	rs11136333-T
ENSG00000287222	NA	8	143927341	T	C	chr8_143927341_T_C	0.431579	0.0284155	0.153531	0.0694771	SNP	ENSG00000287222	ENSG00000287222	2.512	rs11136333	LCL	LCL	NA	T	rs11136333-T
ENSG00000170619	COMMD5	8	143927616	A	G	chr8_143927616_A_G	0.431579	0.0370963	0.160658	0.0764765	SNP	ENSG00000170619	ENSG00000170619	32.745	rs3135109	LCL	LCL	HT002|FLJ13008|HCaRG	A	rs3135109-A
ENSG00000255224	NA	8	143927616	A	G	chr8_143927616_A_G	0.431579	0.0299684	0.18278	0.0835239	SNP	ENSG00000255224	ENSG00000255224	2.86	rs3135109	LCL	LCL	NA	A	rs3135109-A
ENSG00000287222	NA	8	143927616	A	G	chr8_143927616_A_G	0.431579	0.0284155	0.153531	0.0694771	SNP	ENSG00000287222	ENSG00000287222	2.512	rs3135109	LCL	LCL	NA	A	rs3135109-A
ENSG00000170619	COMMD5	8	143933366	C	T	chr8_143933366_C_T	0.405263	0.00236008	0.235348	0.0762671	SNP	ENSG00000170619	ENSG00000170619	32.745	rs7003580	LCL	LCL	HT002|FLJ13008|HCaRG	C	rs7003580-C
ENSG00000287222	NA	8	143933366	C	T	chr8_143933366_C_T	0.405263	0.0273552	0.156318	0.0702533	SNP	ENSG00000287222	ENSG00000287222	2.512	rs7003580	LCL	LCL	NA	C	rs7003580-C
ENSG00000170619	COMMD5	8	143934392	A	G	chr8_143934392_A_G	0.4	0.00644859	0.211387	0.0766676	SNP	ENSG00000170619	ENSG00000170619	32.745	rs11783799	LCL	LCL	HT002|FLJ13008|HCaRG	A	rs11783799-A
ENSG00000255224	NA	8	143934392	A	G	chr8_143934392_A_G	0.4	0.0475378	0.168948	0.0846636	SNP	ENSG00000255224	ENSG00000255224	2.86	rs11783799	LCL	LCL	NA	A	rs11783799-A
ENSG00000287222	NA	8	143934392	A	G	chr8_143934392_A_G	0.4	0.0250101	0.158752	0.0702226	SNP	ENSG00000287222	ENSG00000287222	2.512	rs11783799	LCL	LCL	NA	A	rs11783799-A
ENSG00000160949	TONSL	8	143940256	C	G	chr8_143940256_C_G	0.4	0.0460077	-0.0907261	0.0451459	SNP	ENSG00000160949	ENSG00000160949	47.925	rs12541377	LCL	LCL	IKBR	G	rs12541377-G
ENSG00000160957	RECQL4	8	143940256	C	G	chr8_143940256_C_G	0.4	0.00814548	-0.135284	0.0505443	SNP	ENSG00000160957	ENSG00000160957	73.538	rs12541377	LCL	LCL	RecQ4	G	rs12541377-G
ENSG00000178209	PLEC	8	143940256	C	G	chr8_143940256_C_G	0.4	1.22e-10	-0.478051	0.0698049	SNP	ENSG00000178209	ENSG00000178209	76.866	rs12541377	LCL	LCL	PCN|PLTN	G	rs12541377-G
ENSG00000178685	PARP10	8	143940256	C	G	chr8_143940256_C_G	0.4	0.0370359	-0.181019	0.0861412	SNP	ENSG00000178685	ENSG00000178685	141.279	rs12541377	LCL	LCL	FLJ14464|ARTD10	G	rs12541377-G
ENSG00000179698	WDR97	8	143940256	C	G	chr8_143940256_C_G	0.4	9.81e-05	-0.314783	0.0789498	SNP	ENSG00000179698	ENSG00000179698	1.031	rs12541377	LCL	LCL	NA	G	rs12541377-G
ENSG00000186583	SPATC1	8	143940256	C	G	chr8_143940256_C_G	0.4	0.00296768	-0.210896	0.0699879	SNP	ENSG00000186583	ENSG00000186583	2.817	rs12541377	LCL	LCL	MGC61633|SPATA15|SPERIOLIN	G	rs12541377-G
ENSG00000160949	TONSL	8	143958164	C	CTG	chr8_143958164_C_CTG	0.381579	0.0183119	-0.110637	0.0464551	INDEL	ENSG00000160949	ENSG00000160949	47.925	rs74933891	LCL	LCL	IKBR	CTG	rs74933891-CTG
ENSG00000160957	RECQL4	8	143958164	C	CTG	chr8_143958164_C_CTG	0.381579	0.00626151	-0.144384	0.0521762	INDEL	ENSG00000160957	ENSG00000160957	73.538	rs74933891	LCL	LCL	RecQ4	CTG	rs74933891-CTG
ENSG00000178209	PLEC	8	143958164	C	CTG	chr8_143958164_C_CTG	0.381579	1.63e-08	-0.439298	0.074156	INDEL	ENSG00000178209	ENSG00000178209	76.866	rs74933891	LCL	LCL	PCN|PLTN	CTG	rs74933891-CTG
ENSG00000178685	PARP10	8	143958164	C	CTG	chr8_143958164_C_CTG	0.381579	0.0284477	-0.196473	0.0889275	INDEL	ENSG00000178685	ENSG00000178685	141.279	rs74933891	LCL	LCL	FLJ14464|ARTD10	CTG	rs74933891-CTG
ENSG00000179698	WDR97	8	143958164	C	CTG	chr8_143958164_C_CTG	0.381579	2.1e-05	-0.353885	0.0809285	INDEL	ENSG00000179698	ENSG00000179698	1.031	rs74933891	LCL	LCL	NA	CTG	rs74933891-CTG
ENSG00000186583	SPATC1	8	143958164	C	CTG	chr8_143958164_C_CTG	0.381579	0.00312964	-0.21683	0.0723655	INDEL	ENSG00000186583	ENSG00000186583	2.817	rs74933891	LCL	LCL	MGC61633|SPATA15|SPERIOLIN	CTG	rs74933891-CTG
ENSG00000067606	PRKCZ	1	2597658	T	C	chr1_2597658_T_C	0.419101	0.00373584	-0.169662	0.0581913	SNP	ENSG00000067606	ENSG00000067606	1.254	rs2843403	LCL	LCL	PKC2	C	rs2843403-C
ENSG00000157873	TNFRSF14	1	2597658	T	C	chr1_2597658_T_C	0.419101	2.14e-11	-0.251696	0.0365896	SNP	ENSG00000157873	ENSG00000157873	73.017	rs2843403	LCL	LCL	HVEM|ATAR|TR2|LIGHTR|HVEA|CD270	C	rs2843403-C
ENSG00000067606	PRKCZ	1	2622319	C	T	chr1_2622319_C_T	0.41236	0.00303407	0.175639	0.0589151	SNP	ENSG00000067606	ENSG00000067606	1.254	rs4474198	LCL	LCL	PKC2	C	rs4474198-C
ENSG00000157873	TNFRSF14	1	2622319	C	T	chr1_2622319_C_T	0.41236	5.43e-10	0.237137	0.0373349	SNP	ENSG00000157873	ENSG00000157873	73.017	rs4474198	LCL	LCL	HVEM|ATAR|TR2|LIGHTR|HVEA|CD270	C	rs4474198-C
ENSG00000067606	PRKCZ	1	2803610	T	C	chr1_2803610_T_C	0.365169	0.0140963	0.143138	0.0580714	SNP	ENSG00000067606	ENSG00000067606	1.254	rs897624	LCL	LCL	PKC2	T	rs897624-T
ENSG00000149527	PLCH2	1	2803610	T	C	chr1_2803610_T_C	0.365169	0.0282472	0.13788	0.0626365	SNP	ENSG00000149527	ENSG00000149527	0.671	rs897624	LCL	LCL	KIAA0450|PLCeta2|RP3-395M20.1|PLC-eta2	T	rs897624-T
ENSG00000157873	TNFRSF14	1	2803610	T	C	chr1_2803610_T_C	0.365169	7.2e-08	0.203307	0.0370904	SNP	ENSG00000157873	ENSG00000157873	73.017	rs897624	LCL	LCL	HVEM|ATAR|TR2|LIGHTR|HVEA|CD270	T	rs897624-T
ENSG00000054523	KIF1B	1	10215360	A	G	chr1_10215360_A_G	0.379775	0.0401477	-0.106489	0.0517321	SNP	ENSG00000054523	ENSG00000054523	6.937	rs2027328	LCL	LCL	KIAA0591|KLP|HMSNII	G	rs2027328-G
ENSG00000162441	LZIC	1	10300034	C	T	chr1_10300034_C_T	0.32809	0.00756202	-0.142259	0.0530082	SNP	ENSG00000162441	ENSG00000162441	20.905	rs11121537	LCL	LCL	MGC15436	T	rs11121537-T
ENSG00000001460	STPG1	1	24964519	A	T	chr1_24964519_A_T	0.467416	0.02862	-0.133549	0.0608124	SNP	ENSG00000001460	ENSG00000001460	1.453	rs6672420	LCL	LCL	FLJ33340|MAPO2	T	rs6672420-T
ENSG00000162676	GFI1	1	92499124	A	C	chr1_92499124_A_C	0.131461	0.00053755	0.290611	0.0833267	SNP	ENSG00000162676	ENSG00000162676	13.874	rs111978400	LCL	LCL	GFI1A|GFI-1	A	rs111978400-A
ENSG00000162676	GFI1	1	92616815	C	T	chr1_92616815_C_T	0.222472	0.00245592	0.207759	0.0681907	SNP	ENSG00000162676	ENSG00000162676	13.874	rs34231012	LCL	LCL	GFI1A|GFI-1	C	rs34231012-C
ENSG00000162695	SLC30A7	1	100861777	C	T	chr1_100861777_C_T	0.111236	0.0371188	0.169751	0.0811838	SNP	ENSG00000162695	ENSG00000162695	21.123	rs12739800	LCL	LCL	ZnTL2|ZNT7	C	rs12739800-C
ENSG00000235795	NA	1	100861777	C	T	chr1_100861777_C_T	0.111236	0.0154001	0.186183	0.0765381	SNP	ENSG00000235795	ENSG00000235795	2.012	rs12739800	LCL	LCL	NA	C	rs12739800-C
ENSG00000162695	SLC30A7	1	100916609	C	A	chr1_100916609_C_A	0.124719	0.0227262	0.173102	0.0757151	SNP	ENSG00000162695	ENSG00000162695	21.123	rs12750448	LCL	LCL	ZnTL2|ZNT7	C	rs12750448-C
ENSG00000235795	NA	1	100916609	C	A	chr1_100916609_C_A	0.124719	0.0207806	0.165908	0.0714963	SNP	ENSG00000235795	ENSG00000235795	2.012	rs12750448	LCL	LCL	NA	C	rs12750448-C
ENSG00000162695	SLC30A7	1	101057665	T	C	chr1_101057665_T_C	0.119101	0.0232474	0.175878	0.0772245	SNP	ENSG00000162695	ENSG00000162695	21.123	rs12738310	LCL	LCL	ZnTL2|ZNT7	T	rs12738310-T
ENSG00000235795	NA	1	101057665	T	C	chr1_101057665_T_C	0.119101	0.0111264	0.185684	0.0728249	SNP	ENSG00000235795	ENSG00000235795	2.012	rs12738310	LCL	LCL	NA	T	rs12738310-T
ENSG00000186283	TOR3A	1	179448600	C	T	chr1_179448600_C_T	0.124719	0.0162723	0.144606	0.0599466	SNP	ENSG00000186283	ENSG00000186283	83.103	rs73036715	LCL	LCL	FLJ22345|ADIR2	C	rs73036715-C
ENSG00000116741	RGS2	1	192568378	A	G	chr1_192568378_A_G	0.179775	0.0256653	0.174868	0.0781	SNP	ENSG00000116741	ENSG00000116741	15.391	rs1323296	LCL	LCL	NA	A	rs1323296-A
ENSG00000127074	RGS13	1	192568378	A	G	chr1_192568378_A_G	0.179775	0.0146622	0.179232	0.0731402	SNP	ENSG00000127074	ENSG00000127074	1.859	rs1323296	LCL	LCL	NA	A	rs1323296-A
ENSG00000077157	PPP1R12B	1	203287672	T	G	chr1_203287672_T_G	0.344944	0.0129564	0.164165	0.0657878	SNP	ENSG00000077157	ENSG00000077157	2.732	rs4971226	LCL	LCL	MGC87886|MGC131980|PP1bp55	T	rs4971226-T
ENSG00000259815	LINC02769	1	207659956	G	A	chr1_207659956_G_A	0.359551	0.00082438	0.0949915	0.0282014	SNP	ENSG00000259815	ENSG00000259815	0	rs7539772	LCL	LCL	NA	G	rs7539772-G
ENSG00000107485	GATA3	10	8057214	C	T	chr10_8057214_C_T	0.169663	0.00040747	0.319534	0.0896778	SNP	ENSG00000107485	ENSG00000107485	10.3	rs369421	LCL	LCL	HDR	C	rs369421-C
ENSG00000285551	LINC02929	10	62631135	C	T	chr10_62631135_C_T	0.305618	2.29e-09	-0.379301	0.0621246	SNP	ENSG00000285551	ENSG00000285551	0.168	rs10995242	LCL	LCL	NA	T	rs10995242-T
ENSG00000285551	LINC02929	10	62631448	G	C	chr10_62631448_G_C	0.305618	2.29e-09	-0.379301	0.0621246	SNP	ENSG00000285551	ENSG00000285551	0.168	rs10995243	LCL	LCL	NA	C	rs10995243-C
ENSG00000107854	TNKS2	10	92714354	C	T	chr10_92714354_C_T	0.319101	0.0119899	0.112876	0.0447357	SNP	ENSG00000107854	ENSG00000107854	36.801	rs10882105	LCL	LCL	TNKL|TANK2|PARP-5b|PARP-5c|PARP5B|PARP5C|pART6|ARTD6	C	rs10882105-C
ENSG00000107864	CPEB3	10	92714354	C	T	chr10_92714354_C_T	0.319101	0.045882	0.125917	0.0628866	SNP	ENSG00000107864	ENSG00000107864	2.736	rs10882105	LCL	LCL	KIAA0940	C	rs10882105-C
ENSG00000228701	TNKS2-DT	10	92714354	C	T	chr10_92714354_C_T	0.319101	0.00120287	0.187673	0.0575692	SNP	ENSG00000228701	ENSG00000228701	0.671	rs10882105	LCL	LCL	NA	C	rs10882105-C
ENSG00000272817	NA	10	92714354	C	T	chr10_92714354_C_T	0.319101	0.0165176	0.0947096	0.0393523	SNP	ENSG00000272817	ENSG00000272817	0.256	rs10882105	LCL	LCL	NA	C	rs10882105-C
ENSG00000134574	DDB2	11	47293452	T	C	chr11_47293452_T_C	0.365169	0.0464624	0.100618	0.050386	SNP	ENSG00000134574	ENSG00000134574	111.429	rs3781621	LCL	LCL	DDBB|UV-DDB2|FLJ34321|XPE	T	rs3781621-T
ENSG00000172247	C1QTNF4	11	47293452	T	C	chr11_47293452_T_C	0.365169	0.00208933	0.167889	0.0542265	SNP	ENSG00000172247	ENSG00000172247	0.126	rs3781621	LCL	LCL	CTRP4|ZACRP4	T	rs3781621-T
ENSG00000172247	C1QTNF4	11	47319098	A	G	chr11_47319098_A_G	0.361798	0.00243635	0.164664	0.0540026	SNP	ENSG00000172247	ENSG00000172247	0.126	rs7120957	LCL	LCL	CTRP4|ZACRP4	A	rs7120957-A
ENSG00000025434	NR1H3	11	47448793	G	A	chr11_47448793_G_A	0.103371	2.04e-05	-0.440884	0.102326	SNP	ENSG00000025434	ENSG00000025434	3.809	rs34312154	LCL	LCL	LXR-a|RLD-1|LXRa	A	rs34312154-A
ENSG00000066336	SPI1	11	47448793	G	A	chr11_47448793_G_A	0.103371	0.00266179	-0.173679	0.0574729	SNP	ENSG00000066336	ENSG00000066336	43.283	rs34312154	LCL	LCL	PU.1|SPI-A|OF|SFPI1|SPI-1	A	rs34312154-A
ENSG00000109919	MTCH2	11	47448793	G	A	chr11_47448793_G_A	0.103371	0.00165605	-0.229342	0.0724415	SNP	ENSG00000109919	ENSG00000109919	155.379	rs34312154	LCL	LCL	SLC25A50	A	rs34312154-A
ENSG00000134575	ACP2	11	47448793	G	A	chr11_47448793_G_A	0.103371	1.32e-06	-0.386752	0.0788256	SNP	ENSG00000134575	ENSG00000134575	18.35	rs34312154	LCL	LCL	LAP	A	rs34312154-A
ENSG00000149809	TM7SF2	11	64248757	C	T	chr11_64248757_C_T	0.31236	0.0236198	0.132347	0.058268	SNP	ENSG00000149809	ENSG00000149809	22.472	rs602534	LCL	LCL	ANG1|DHCR14A|NET47	C	rs602534-C
ENSG00000167770	OTUB1	11	64248757	C	T	chr11_64248757_C_T	0.31236	0.0183249	0.0858304	0.0362456	SNP	ENSG00000167770	ENSG00000167770	82.018	rs602534	LCL	LCL	FLJ20113|FLJ40710	C	rs602534-C
ENSG00000173113	TRMT112	11	64248757	C	T	chr11_64248757_C_T	0.31236	0.0423416	0.0921942	0.0452774	SNP	ENSG00000173113	ENSG00000173113	423.913	rs602534	LCL	LCL	HSPC152|HSPC170|TRM112|TRMT11-2|hTrm112	C	rs602534-C
ENSG00000236935	NA	11	64248757	C	T	chr11_64248757_C_T	0.31236	2.03e-52	0.764129	0.0435243	SNP	ENSG00000236935	ENSG00000236935	19.211	rs602534	LCL	LCL	NA	C	rs602534-C
ENSG00000288852	NA	11	64248757	C	T	chr11_64248757_C_T	0.31236	2.14e-05	0.230572	0.0536547	SNP	ENSG00000288852	ENSG00000288852	3.04	rs602534	LCL	LCL	NA	C	rs602534-C
ENSG00000289486	NA	11	64248757	C	T	chr11_64248757_C_T	0.31236	0.00122284	0.128171	0.0393746	SNP	ENSG00000289486	ENSG00000289486	2.386	rs602534	LCL	LCL	NA	C	rs602534-C
ENSG00000167770	OTUB1	11	64341646	T	G	chr11_64341646_T_G	0.377528	0.00069721	0.112121	0.0328274	SNP	ENSG00000167770	ENSG00000167770	82.018	rs647152	LCL	LCL	FLJ20113|FLJ40710	T	rs647152-T
ENSG00000173113	TRMT112	11	64341646	T	G	chr11_64341646_T_G	0.377528	0.0308401	0.0893921	0.0412657	SNP	ENSG00000173113	ENSG00000173113	423.913	rs647152	LCL	LCL	HSPC152|HSPC170|TRM112|TRMT11-2|hTrm112	T	rs647152-T
ENSG00000236935	NA	11	64341646	T	G	chr11_64341646_T_G	0.377528	1.78e-42	0.640159	0.041855	SNP	ENSG00000236935	ENSG00000236935	19.211	rs647152	LCL	LCL	NA	T	rs647152-T
ENSG00000288852	NA	11	64341646	T	G	chr11_64341646_T_G	0.377528	0.00014401	0.188472	0.0491377	SNP	ENSG00000288852	ENSG00000288852	3.04	rs647152	LCL	LCL	NA	T	rs647152-T
ENSG00000289486	NA	11	64341646	T	G	chr11_64341646_T_G	0.377528	0.00703262	0.0976131	0.0360421	SNP	ENSG00000289486	ENSG00000289486	2.386	rs647152	LCL	LCL	NA	T	rs647152-T
ENSG00000172543	CTSW	11	65976950	C	T	chr11_65976950_C_T	0.421348	0.00044618	-0.221006	0.0624567	SNP	ENSG00000172543	ENSG00000172543	2.902	rs542332	LCL	LCL	NA	T	rs542332-T
ENSG00000173621	LRFN4	11	65976950	C	T	chr11_65976950_C_T	0.421348	0.0446125	-0.100442	0.0498672	SNP	ENSG00000173621	ENSG00000173621	7.82	rs542332	LCL	LCL	MGC3103|SALM3.|FIGLER6	T	rs542332-T
ENSG00000175334	BANF1	11	65976950	C	T	chr11_65976950_C_T	0.421348	0.00017298	-0.120755	0.0318718	SNP	ENSG00000175334	ENSG00000175334	363.179	rs542332	LCL	LCL	BAF	T	rs542332-T
ENSG00000254855	KLC2-AS1	11	65976950	C	T	chr11_65976950_C_T	0.421348	0.0269099	-0.0757185	0.0341008	SNP	ENSG00000254855	ENSG00000254855	0.469	rs542332	LCL	LCL	NA	T	rs542332-T
ENSG00000255320	NA	11	65976950	C	T	chr11_65976950_C_T	0.421348	0.00385756	-0.146392	0.0503868	SNP	ENSG00000255320	ENSG00000255320	7.048	rs542332	LCL	LCL	NA	T	rs542332-T
ENSG00000285533	RELA-DT	11	65976950	C	T	chr11_65976950_C_T	0.421348	3.96e-06	-0.229316	0.0490642	SNP	ENSG00000285533	ENSG00000285533	2.069	rs542332	LCL	LCL	NA	T	rs542332-T
ENSG00000172500	FIBP	11	65986590	G	A	chr11_65986590_G_A	0.421348	7.32e-05	0.204024	0.0509484	SNP	ENSG00000172500	ENSG00000172500	95.206	rs661335	LCL	LCL	FGFIBP	G	rs661335-G
ENSG00000172638	EFEMP2	11	65986590	G	A	chr11_65986590_G_A	0.421348	0.0123779	0.0769395	0.0306315	SNP	ENSG00000172638	ENSG00000172638	2.949	rs661335	LCL	LCL	FBLN4|UPH1	G	rs661335-G
ENSG00000172803	SNX32	11	65986590	G	A	chr11_65986590_G_A	0.421348	8.09e-17	0.498369	0.0573967	SNP	ENSG00000172803	ENSG00000172803	1.023	rs661335	LCL	LCL	FLJ30934	G	rs661335-G
ENSG00000172818	OVOL1	11	65986590	G	A	chr11_65986590_G_A	0.421348	0.0116306	0.143716	0.0567149	SNP	ENSG00000172818	ENSG00000172818	0.285	rs661335	LCL	LCL	HOVO1	G	rs661335-G
ENSG00000175376	EIF1AD	11	65986590	G	A	chr11_65986590_G_A	0.421348	1.03e-09	0.314197	0.0503265	SNP	ENSG00000175376	ENSG00000175376	42.362	rs661335	LCL	LCL	MGC11102|haponin	G	rs661335-G
ENSG00000168092	PAFAH1B2	11	116945053	G	A	chr11_116945053_G_A	0.0539326	0.0218551	-0.298935	0.129901	SNP	ENSG00000168092	ENSG00000168092	42.797	rs649084	LCL	LCL	NA	A	rs649084-A
ENSG00000149591	TAGLN	11	116956849	A	G	chr11_116956849_A_G	0.0550562	3.68e-05	0.436152	0.104585	SNP	ENSG00000149591	ENSG00000149591	2.51	rs587703	LCL	LCL	SM22|WS3-10|TAGLN1|SMCC|DKFZp686P11128	A	rs587703-A
ENSG00000168092	PAFAH1B2	11	116992002	T	C	chr11_116992002_T_C	0.0561798	0.0141428	-0.311547	0.126457	SNP	ENSG00000168092	ENSG00000168092	42.797	rs607756	LCL	LCL	NA	C	rs607756-C
ENSG00000198851	CD3E	11	118675087	C	T	chr11_118675087_C_T	0.335955	0.0335283	0.116235	0.0545053	SNP	ENSG00000198851	ENSG00000198851	0.672	rs600969	LCL	LCL	CD3epsilon|CD3-epsilon	C	rs600969-C
ENSG00000278376	NA	11	118688192	G	C	chr11_118688192_G_C	0.313483	4.81e-07	-0.268884	0.0526012	SNP	ENSG00000278376	ENSG00000278376	1.149	rs510408	LCL	LCL	NA	C	rs510408-C
ENSG00000278376	NA	11	118694627	G	A	chr11_118694627_G_A	0.316854	3.29e-07	-0.269956	0.0520427	SNP	ENSG00000278376	ENSG00000278376	1.149	rs478371	LCL	LCL	NA	A	rs478371-A
ENSG00000118096	IFT46	11	118695604	C	T	chr11_118695604_C_T	0.313483	0.012241	0.164665	0.0654533	SNP	ENSG00000118096	ENSG00000118096	20.319	rs12794726	LCL	LCL	C11orf2|FLJ21827|CFAP32	C	rs12794726-C
ENSG00000186174	BCL9L	11	118695604	C	T	chr11_118695604_C_T	0.313483	0.0308447	0.0963057	0.0444584	SNP	ENSG00000186174	ENSG00000186174	5.384	rs12794726	LCL	LCL	DLNB11|B9L|Bcl9-2	C	rs12794726-C
ENSG00000278376	NA	11	118696037	C	G	chr11_118696037_C_G	0.313483	4.81e-07	-0.268884	0.0526012	SNP	ENSG00000278376	ENSG00000278376	1.149	rs533646	LCL	LCL	NA	G	rs533646-G
ENSG00000118096	IFT46	11	118697024	T	C	chr11_118697024_T_C	0.321348	0.0394872	0.134919	0.0653247	SNP	ENSG00000118096	ENSG00000118096	20.319	rs481903	LCL	LCL	C11orf2|FLJ21827|CFAP32	T	rs481903-T
ENSG00000154127	UBASH3B	11	122633969	A	AG	chr11_122633969_A_AG	0.369663	0.00365263	0.152544	0.052192	INDEL	ENSG00000154127	ENSG00000154127	0.752	rs113782313	LCL	LCL	KIAA1959|STS-1|TULA2|TULA-2	A	rs113782313-A
ENSG00000110848	CD69	12	9736166	C	T	chr12_9736166_C_T	0.308989	0.00673207	0.140791	0.0517038	SNP	ENSG00000110848	ENSG00000110848	109.468	rs10844639	LCL	LCL	CLEC2C	C	rs10844639-C
ENSG00000110852	CLEC2B	12	9736166	C	T	chr12_9736166_C_T	0.308989	0.0224123	0.122224	0.053336	SNP	ENSG00000110852	ENSG00000110852	22.162	rs10844639	LCL	LCL	AICL|HP10085	C	rs10844639-C
ENSG00000256442	NA	12	9736166	C	T	chr12_9736166_C_T	0.308989	0.00052142	0.174664	0.0499612	SNP	ENSG00000256442	ENSG00000256442	0.555	rs10844639	LCL	LCL	NA	C	rs10844639-C
ENSG00000257027	NA	12	9736166	C	T	chr12_9736166_C_T	0.308989	0.00048308	0.198727	0.0565064	SNP	ENSG00000257027	ENSG00000257027	7.613	rs10844639	LCL	LCL	NA	C	rs10844639-C
ENSG00000272917	NA	12	9736166	C	T	chr12_9736166_C_T	0.308989	1.21e-06	0.247613	0.0502766	SNP	ENSG00000272917	ENSG00000272917	0	rs10844639	LCL	LCL	NA	C	rs10844639-C
ENSG00000123427	EEF1AKMT3	12	57802664	G	A	chr12_57802664_G_A	0.310112	1.73e-44	0.744744	0.0472609	SNP	ENSG00000123427	ENSG00000123427	6.784	rs10783847	LCL	LCL	DKFZP586D0919	G	rs10783847-G
ENSG00000204856	FAM216A	12	111427245	C	G	chr12_111427245_C_G	0.361798	0.0207338	-0.135243	0.0582603	SNP	ENSG00000204856	ENSG00000204856	48.214	rs7310615	LCL	LCL	HSU79274	G	rs7310615-G
ENSG00000257595	LINC02356	12	111427245	C	G	chr12_111427245_C_G	0.361798	0.0447217	-0.0668572	0.0332103	SNP	ENSG00000257595	ENSG00000257595	0.425	rs7310615	LCL	LCL	NA	G	rs7310615-G
ENSG00000258099	ATXN2-AS	12	111427245	C	G	chr12_111427245_C_G	0.361798	0.0157737	-0.100663	0.0415322	SNP	ENSG00000258099	ENSG00000258099	1.108	rs7310615	LCL	LCL	NA	G	rs7310615-G
ENSG00000051825	MPHOSPH9	12	122966218	G	C	chr12_122966218_G_C	0.232584	0.00287739	0.151896	0.0506699	SNP	ENSG00000051825	ENSG00000051825	16.926	rs4148856	LCL	LCL	MPP9	G	rs4148856-G
ENSG00000111328	CDK2AP1	12	122966218	G	C	chr12_122966218_G_C	0.232584	7.35e-09	0.347393	0.0588759	SNP	ENSG00000111328	ENSG00000111328	35.703	rs4148856	LCL	LCL	DORC1|doc-1|DOC1|ST19|p12DOC-1	G	rs4148856-G
ENSG00000051825	MPHOSPH9	12	123032370	C	G	chr12_123032370_C_G	0.240449	0.00435955	0.140692	0.0490883	SNP	ENSG00000051825	ENSG00000051825	16.926	rs1630820	LCL	LCL	MPP9	C	rs1630820-C
ENSG00000111328	CDK2AP1	12	123032370	C	G	chr12_123032370_C_G	0.240449	3.6e-09	0.342887	0.0568959	SNP	ENSG00000111328	ENSG00000111328	35.703	rs1630820	LCL	LCL	DORC1|doc-1|DOC1|ST19|p12DOC-1	C	rs1630820-C
ENSG00000051825	MPHOSPH9	12	123176170	T	C	chr12_123176170_T_C	0.185393	7.92e-06	0.247044	0.0546274	SNP	ENSG00000051825	ENSG00000051825	16.926	rs1716174	LCL	LCL	MPP9	T	rs1716174-T
ENSG00000111328	CDK2AP1	12	123176170	T	C	chr12_123176170_T_C	0.185393	1.35e-15	0.515199	0.0620618	SNP	ENSG00000111328	ENSG00000111328	35.703	rs1716174	LCL	LCL	DORC1|doc-1|DOC1|ST19|p12DOC-1	T	rs1716174-T
ENSG00000168778	TCTN2	12	123176170	T	C	chr12_123176170_T_C	0.185393	0.00624522	0.206685	0.0752084	SNP	ENSG00000168778	ENSG00000168778	5.928	rs1716174	LCL	LCL	FLJ12975|TECT2|MKS8|JBTS24	T	rs1716174-T
ENSG00000150977	RILPL2	12	123223005	TA	T	chr12_123223005_TA_T	0.355056	0.0138445	-0.184338	0.0745881	INDEL	ENSG00000150977	ENSG00000150977	283.951	rs36043549	LCL	LCL	MGC7036|FLJ30380|FLJ32372	T	rs36043549-T
ENSG00000183955	KMT5A	12	123223005	TA	T	chr12_123223005_TA_T	0.355056	0.0433115	-0.114452	0.0564725	INDEL	ENSG00000183955	ENSG00000183955	43.776	rs36043549	LCL	LCL	SET8|SET07|PR-Set7	T	rs36043549-T
ENSG00000269980	NA	12	123223005	TA	T	chr12_123223005_TA_T	0.355056	0.00986543	-0.090879	0.0350607	INDEL	ENSG00000269980	ENSG00000269980	0	rs36043549	LCL	LCL	NA	T	rs36043549-T
ENSG00000150977	RILPL2	12	123379073	G	A	chr12_123379073_G_A	0.203371	0.00836388	0.193006	0.0728528	SNP	ENSG00000150977	ENSG00000150977	283.951	rs28583837	LCL	LCL	MGC7036|FLJ30380|FLJ32372	G	rs28583837-G
ENSG00000288600	NA	13	41554745	C	T	chr13_41554745_C_T	0.139326	0.0128328	-0.194411	0.0778009	SNP	ENSG00000288600	ENSG00000288600	0.87	rs7986874	LCL	LCL	NA	T	rs7986874-T
ENSG00000136144	RCBTB1	13	50381847	A	G	chr13_50381847_A_G	0.117978	0.0368952	0.198789	0.0949579	SNP	ENSG00000136144	ENSG00000136144	24.488	rs9568398	LCL	LCL	FLJ10716|CLLD7|CLLL7	A	rs9568398-A
ENSG00000165533	TTC8	14	87943516	T	G	chr14_87943516_T_G	0.0348315	0.0412926	0.274774	0.134251	SNP	ENSG00000165533	ENSG00000165533	1.049	rs75849002	LCL	LCL	BBS8|RP51	T	rs75849002-T
ENSG00000165533	TTC8	14	88068888	T	C	chr14_88068888_T_C	0.106742	0.00089717	0.279326	0.0835227	SNP	ENSG00000165533	ENSG00000165533	1.049	rs1441810	LCL	LCL	BBS8|RP51	T	rs1441810-T
ENSG00000140575	IQGAP1	15	90379443	A	G	chr15_90379443_A_G	0.489888	6.28e-07	0.228706	0.0452143	SNP	ENSG00000140575	ENSG00000140575	138.76	rs2589963	LCL	LCL	p195|KIAA0051|SAR1|HUMORFA01	A	rs2589963-A
ENSG00000196391	ZNF774	15	90379443	A	G	chr15_90379443_A_G	0.489888	0.00029634	0.178646	0.0489662	SNP	ENSG00000196391	ENSG00000196391	0.71	rs2589963	LCL	LCL	MGC75360	A	rs2589963-A
ENSG00000198901	PRC1	15	90379443	A	G	chr15_90379443_A_G	0.489888	0.0225345	0.140941	0.0615601	SNP	ENSG00000198901	ENSG00000198901	4.11	rs2589963	LCL	LCL	ASE1	A	rs2589963-A
ENSG00000258725	PRC1-AS1	15	90379443	A	G	chr15_90379443_A_G	0.489888	0.0168827	0.101941	0.0425	SNP	ENSG00000258725	ENSG00000258725	0.636	rs2589963	LCL	LCL	NA	A	rs2589963-A
ENSG00000259314	NA	15	90379443	A	G	chr15_90379443_A_G	0.489888	0.0376107	0.0820321	0.039334	SNP	ENSG00000259314	ENSG00000259314	0.544	rs2589963	LCL	LCL	NA	A	rs2589963-A
ENSG00000140577	CRTC3	15	90510968	C	T	chr15_90510968_C_T	0.465169	3.06e-05	0.227326	0.0539502	SNP	ENSG00000140577	ENSG00000140577	20.256	rs11858449	LCL	LCL	FLJ21868	C	rs11858449-C
ENSG00000258384	RCCD1-AS1	15	90510968	C	T	chr15_90510968_C_T	0.465169	0.0227025	0.121449	0.0531128	SNP	ENSG00000258384	ENSG00000258384	0.482	rs11858449	LCL	LCL	NA	C	rs11858449-C
ENSG00000259212	NA	15	90510968	C	T	chr15_90510968_C_T	0.465169	0.0102675	0.0799717	0.0310201	SNP	ENSG00000259212	ENSG00000259212	2.881	rs11858449	LCL	LCL	NA	C	rs11858449-C
ENSG00000140577	CRTC3	15	90515219	C	A	chr15_90515219_C_A	0.478652	1.46e-05	0.232132	0.0529401	SNP	ENSG00000140577	ENSG00000140577	20.256	rs11073934	LCL	LCL	FLJ21868	C	rs11073934-C
ENSG00000258384	RCCD1-AS1	15	90515219	C	A	chr15_90515219_C_A	0.478652	0.0113106	0.132614	0.0521296	SNP	ENSG00000258384	ENSG00000258384	0.482	rs11073934	LCL	LCL	NA	C	rs11073934-C
ENSG00000259212	NA	15	90515219	C	A	chr15_90515219_C_A	0.478652	0.00855241	0.08051	0.0304778	SNP	ENSG00000259212	ENSG00000259212	2.881	rs11073934	LCL	LCL	NA	C	rs11073934-C
ENSG00000261560	NA	16	11083537	G	C	chr16_11083537_G_C	0.395506	0.042482	-0.0981699	0.048245	SNP	ENSG00000261560	ENSG00000261560	0.481	rs9931397	LCL	LCL	NA	C	rs9931397-C
ENSG00000274038	NA	16	11083537	G	C	chr16_11083537_G_C	0.395506	1.45e-06	-0.181432	0.0371234	SNP	ENSG00000274038	ENSG00000274038	2.534	rs9931397	LCL	LCL	NA	C	rs9931397-C
ENSG00000274038	NA	16	11088277	C	G	chr16_11088277_C_G	0.422472	7.17e-06	-0.169202	0.0372332	SNP	ENSG00000274038	ENSG00000274038	2.534	rs7203793	LCL	LCL	NA	G	rs7203793-G
ENSG00000175643	RMI2	16	11285918	T	C	chr16_11285918_T_C	0.148315	0.00606408	-0.215933	0.0782943	SNP	ENSG00000175643	ENSG00000175643	38.671	rs1794019	LCL	LCL	MGC24665|BLAP18	C	rs1794019-C
ENSG00000188897	NA	16	11304838	ATAG	A	chr16_11304838_ATAG_A	0.164045	0.00196775	0.208764	0.0670361	INDEL	ENSG00000188897	ENSG00000188897	0.484	rs370962630	LCL	LCL	NA	ATAG	rs370962630-ATAG
ENSG00000175643	RMI2	16	11309156	G	A	chr16_11309156_G_A	0.129213	0.00851657	-0.222058	0.084016	SNP	ENSG00000175643	ENSG00000175643	38.671	rs12162021	LCL	LCL	MGC24665|BLAP18	A	rs12162021-A
ENSG00000262703	NA	16	11309156	G	A	chr16_11309156_G_A	0.129213	0.0179344	-0.143324	0.0603192	SNP	ENSG00000262703	ENSG00000262703	1.681	rs12162021	LCL	LCL	NA	A	rs12162021-A
ENSG00000175643	RMI2	16	11319069	C	A	chr16_11319069_C_A	0.12809	0.0148646	-0.206892	0.0846008	SNP	ENSG00000175643	ENSG00000175643	38.671	rs34947566	LCL	LCL	MGC24665|BLAP18	A	rs34947566-A
ENSG00000262703	NA	16	11319069	C	A	chr16_11319069_C_A	0.12809	0.0241353	-0.137375	0.0607057	SNP	ENSG00000262703	ENSG00000262703	1.681	rs34947566	LCL	LCL	NA	A	rs34947566-A
ENSG00000153060	TEKT5	16	11335048	T	A	chr16_11335048_T_A	0.285393	0.0268945	-0.128291	0.0577714	SNP	ENSG00000153060	ENSG00000153060	1.026	rs12708722	LCL	LCL	FLJ32871|CT149	A	rs12708722-A
ENSG00000175643	RMI2	16	11335048	T	A	chr16_11335048_T_A	0.285393	0.00390575	-0.181997	0.0627272	SNP	ENSG00000175643	ENSG00000175643	38.671	rs12708722	LCL	LCL	MGC24665|BLAP18	A	rs12708722-A
ENSG00000262703	NA	16	11335048	T	A	chr16_11335048_T_A	0.285393	0.00902595	-0.118152	0.0450449	SNP	ENSG00000262703	ENSG00000262703	1.681	rs12708722	LCL	LCL	NA	A	rs12708722-A
ENSG00000263080	NA	16	11335048	T	A	chr16_11335048_T_A	0.285393	0.0467788	-0.111465	0.055899	SNP	ENSG00000263080	ENSG00000263080	0.6	rs12708722	LCL	LCL	NA	A	rs12708722-A
ENSG00000280789	PAGR1	16	29837625	A	G	chr16_29837625_A_G	0.211236	0.00143146	0.20752	0.064667	SNP	ENSG00000280789	ENSG00000280789	8.746	rs11863734	LCL	LCL	MGC4606|GAS|PA1	A	rs11863734-A
ENSG00000099381	SETD1A	16	31042146	C	T	chr16_31042146_C_T	0.323595	0.00231637	-0.0952835	0.0310911	SNP	ENSG00000099381	ENSG00000099381	26.019	rs9939417	LCL	LCL	KIAA0339|Set1|KMT2F|SET1A	T	rs9939417-T
ENSG00000103496	STX4	16	31042146	C	T	chr16_31042146_C_T	0.323595	0.00743592	-0.128489	0.0477756	SNP	ENSG00000103496	ENSG00000103496	42.25	rs9939417	LCL	LCL	p35-2	T	rs9939417-T
ENSG00000103510	KAT8	16	31042146	C	T	chr16_31042146_C_T	0.323595	3.89e-13	-0.44687	0.0596447	SNP	ENSG00000103510	ENSG00000103510	25.651	rs9939417	LCL	LCL	MOF|FLJ14040|hMOF|ZC2HC8	T	rs9939417-T
ENSG00000260060	NA	16	31042146	C	T	chr16_31042146_C_T	0.323595	0.00886619	-0.126271	0.0480268	SNP	ENSG00000260060	ENSG00000260060	0.607	rs9939417	LCL	LCL	NA	T	rs9939417-T
ENSG00000278133	NA	16	31042146	C	T	chr16_31042146_C_T	0.323595	0.0495646	-0.0663196	0.0336774	SNP	ENSG00000278133	ENSG00000278133	28.587	rs9939417	LCL	LCL	NA	T	rs9939417-T
ENSG00000080603	SRCAP	16	31070264	A	G	chr16_31070264_A_G	0.321348	0.0472258	-0.0599921	0.0301471	SNP	ENSG00000080603	ENSG00000080603	1.778	rs9796794	LCL	LCL	KIAA0309|SWR1|DOMO1	G	rs9796794-G
ENSG00000099381	SETD1A	16	31070264	A	G	chr16_31070264_A_G	0.321348	0.00202011	-0.0986065	0.0317444	SNP	ENSG00000099381	ENSG00000099381	26.019	rs9796794	LCL	LCL	KIAA0339|Set1|KMT2F|SET1A	G	rs9796794-G
ENSG00000103496	STX4	16	31070264	A	G	chr16_31070264_A_G	0.321348	0.00265963	-0.147144	0.0486881	SNP	ENSG00000103496	ENSG00000103496	42.25	rs9796794	LCL	LCL	p35-2	G	rs9796794-G
ENSG00000103510	KAT8	16	31070264	A	G	chr16_31070264_A_G	0.321348	1.24e-12	-0.446988	0.0610777	SNP	ENSG00000103510	ENSG00000103510	25.651	rs9796794	LCL	LCL	MOF|FLJ14040|hMOF|ZC2HC8	G	rs9796794-G
ENSG00000140682	TGFB1I1	16	31070264	A	G	chr16_31070264_A_G	0.321348	0.0300432	-0.123683	0.0568204	SNP	ENSG00000140682	ENSG00000140682	1.869	rs9796794	LCL	LCL	Hic-5|TSC-5|ARA55|HIC-5	G	rs9796794-G
ENSG00000260060	NA	16	31070264	A	G	chr16_31070264_A_G	0.321348	0.00441722	-0.14017	0.0489788	SNP	ENSG00000260060	ENSG00000260060	0.607	rs9796794	LCL	LCL	NA	G	rs9796794-G
ENSG00000278133	NA	16	31070264	A	G	chr16_31070264_A_G	0.321348	0.0390818	-0.0711526	0.034379	SNP	ENSG00000278133	ENSG00000278133	28.587	rs9796794	LCL	LCL	NA	G	rs9796794-G
ENSG00000132359	RAP1GAP2	17	2352967	C	T	chr17_2352967_C_T	0.31236	0.0169718	0.160787	0.0670882	SNP	ENSG00000132359	ENSG00000132359	0.445	rs75340970	LCL	LCL	KIAA1039	C	rs75340970-C
ENSG00000176974	SHMT1	17	18270341	A	G	chr17_18270341_A_G	0.297753	5.69e-29	0.693425	0.0575936	SNP	ENSG00000176974	ENSG00000176974	22.584	rs2605145	LCL	LCL	cSHMT|SHMT|MGC15229|MGC24556	A	rs2605145-A
ENSG00000176974	SHMT1	17	18297659	T	G	chr17_18297659_T_G	0.294382	1.48e-28	0.691669	0.0579559	SNP	ENSG00000176974	ENSG00000176974	22.584	rs4608392	LCL	LCL	cSHMT|SHMT|MGC15229|MGC24556	T	rs4608392-T
ENSG00000176974	SHMT1	17	18309439	C	T	chr17_18309439_C_T	0.296629	5.17e-29	0.696538	0.0578019	SNP	ENSG00000176974	ENSG00000176974	22.584	rs8076253	LCL	LCL	cSHMT|SHMT|MGC15229|MGC24556	C	rs8076253-C
ENSG00000275720	NA	17	36486677	G	A	chr17_36486677_G_A	0.473034	8.13e-05	0.170064	0.042743	SNP	ENSG00000275720	ENSG00000275720	1.418	rs4796224	LCL	LCL	NA	G	rs4796224-G
ENSG00000289011	NA	17	36486677	G	A	chr17_36486677_G_A	0.473034	2.39e-49	0.714186	0.0423469	SNP	ENSG00000289011	ENSG00000289011	0.341	rs4796224	LCL	LCL	NA	G	rs4796224-G
ENSG00000126351	THRA	17	39754115	C	T	chr17_39754115_C_T	0.480899	0.0294914	-0.120503	0.0551717	SNP	ENSG00000126351	ENSG00000126351	2.21	rs2941522	LCL	LCL	EAR-7.1/EAR-7.2|THRA3|AR7|ERBA|NR1A1|TRalpha	T	rs2941522-T
ENSG00000141738	GRB7	17	39754115	C	T	chr17_39754115_C_T	0.480899	0.00715757	-0.162633	0.0601818	SNP	ENSG00000141738	ENSG00000141738	0.587	rs2941522	LCL	LCL	NA	T	rs2941522-T
ENSG00000186075	ZPBP2	17	39754115	C	T	chr17_39754115_C_T	0.480899	1.73e-08	-0.339449	0.0590717	SNP	ENSG00000186075	ENSG00000186075	2.677	rs2941522	LCL	LCL	ZPBPL|MGC41930	T	rs2941522-T
ENSG00000141738	GRB7	17	39868373	C	T	chr17_39868373_C_T	0.389888	0.00210104	0.199283	0.0644017	SNP	ENSG00000141738	ENSG00000141738	0.587	rs11557466	LCL	LCL	NA	C	rs11557466-C
ENSG00000141741	MIEN1	17	39868373	C	T	chr17_39868373_C_T	0.389888	0.0167849	0.143112	0.0596112	SNP	ENSG00000141741	ENSG00000141741	45.664	rs11557466	LCL	LCL	MGC14832|ORB3|XTP4|C35|Rdx12	C	rs11557466-C
ENSG00000186075	ZPBP2	17	39868373	C	T	chr17_39868373_C_T	0.389888	2.22e-05	0.276226	0.0644031	SNP	ENSG00000186075	ENSG00000186075	2.677	rs11557466	LCL	LCL	ZPBPL|MGC41930	C	rs11557466-C
ENSG00000188895	MSL1	17	39868373	C	T	chr17_39868373_C_T	0.389888	0.0235438	0.135167	0.0594773	SNP	ENSG00000188895	ENSG00000188895	53.836	rs11557466	LCL	LCL	hMSL1|MSL-1|DKFZp686P24239	C	rs11557466-C
ENSG00000108352	RAPGEFL1	17	40090033	A	G	chr17_40090033_A_G	0.164045	0.0030553	0.238972	0.0802178	SNP	ENSG00000108352	ENSG00000108352	3.862	rs73983006	LCL	LCL	Link-GEFII	A	rs73983006-A
ENSG00000131748	STARD3	17	40090033	A	G	chr17_40090033_A_G	0.164045	0.0385204	0.155438	0.0748867	SNP	ENSG00000131748	ENSG00000131748	26.492	rs73983006	LCL	LCL	es64|MLN64	A	rs73983006-A
ENSG00000141738	GRB7	17	40090033	A	G	chr17_40090033_A_G	0.164045	0.0122113	0.198506	0.0788779	SNP	ENSG00000141738	ENSG00000141738	0.587	rs73983006	LCL	LCL	NA	A	rs73983006-A
ENSG00000006025	OSBPL7	17	47397631	C	A	chr17_47397631_C_A	0.453933	0.00466787	-0.118646	0.0417182	SNP	ENSG00000006025	ENSG00000006025	9.29	rs4968320	LCL	LCL	ORP7|MGC71150	A	rs4968320-A
ENSG00000141279	NPEPPS	17	47397631	C	A	chr17_47397631_C_A	0.453933	0.0048625	-0.176216	0.0622518	SNP	ENSG00000141279	ENSG00000141279	41.219	rs4968320	LCL	LCL	PSA|MP100	A	rs4968320-A
ENSG00000198933	TBKBP1	17	47397631	C	A	chr17_47397631_C_A	0.453933	2.88e-17	-0.477534	0.0541422	SNP	ENSG00000198933	ENSG00000198933	5.17	rs4968320	LCL	LCL	ProSAPiP2|KIAA0775	A	rs4968320-A
ENSG00000263766	KPNB1-DT	17	47397631	C	A	chr17_47397631_C_A	0.453933	1.99e-05	-0.205968	0.0477404	SNP	ENSG00000263766	ENSG00000263766	1.893	rs4968320	LCL	LCL	NA	A	rs4968320-A
ENSG00000006025	OSBPL7	17	47498568	A	G	chr17_47498568_A_G	0.496629	0.00321726	-0.125043	0.0422038	SNP	ENSG00000006025	ENSG00000006025	9.29	rs200908868	LCL	LCL	ORP7|MGC71150	G	rs200908868-G
ENSG00000141279	NPEPPS	17	47498568	A	G	chr17_47498568_A_G	0.496629	0.0133127	-0.156986	0.0631584	SNP	ENSG00000141279	ENSG00000141279	41.219	rs200908868	LCL	LCL	PSA|MP100	G	rs200908868-G
ENSG00000198933	TBKBP1	17	47498568	A	G	chr17_47498568_A_G	0.496629	2.54e-15	-0.454873	0.0553819	SNP	ENSG00000198933	ENSG00000198933	5.17	rs200908868	LCL	LCL	ProSAPiP2|KIAA0775	G	rs200908868-G
ENSG00000263766	KPNB1-DT	17	47498568	A	G	chr17_47498568_A_G	0.496629	6.98e-05	-0.194661	0.0484685	SNP	ENSG00000263766	ENSG00000263766	1.893	rs200908868	LCL	LCL	NA	G	rs200908868-G
ENSG00000141655	TNFRSF11A	18	63238915	C	T	chr18_63238915_C_T	0.0303371	0.0206228	0.315918	0.135972	SNP	ENSG00000141655	ENSG00000141655	5.933	rs117318742	LCL	LCL	RANK|CD265|FEO|ODFR|TRANCE-R	C	rs117318742-C
ENSG00000076944	STXBP2	19	6669923	G	A	chr19_6669923_G_A	0.183146	0.0079125	-0.193032	0.0723434	SNP	ENSG00000076944	ENSG00000076944	28.763	rs2291668	LCL	LCL	UNC18B|Hunc18b|Unc18-2|MUNC18-2	A	rs2291668-A
ENSG00000125656	CLPP	19	6669923	G	A	chr19_6669923_G_A	0.183146	0.0494215	-0.0796261	0.040409	SNP	ENSG00000125656	ENSG00000125656	93.907	rs2291668	LCL	LCL	NA	A	rs2291668-A
ENSG00000065989	PDE4A	19	10630740	A	T	chr19_10630740_A_T	0.210112	0.00046104	-0.253964	0.071952	SNP	ENSG00000065989	ENSG00000065989	23.106	rs10414622	LCL	LCL	NA	T	rs10414622-T
ENSG00000127616	SMARCA4	19	10630740	A	T	chr19_10630740_A_T	0.210112	2.78e-05	-0.177315	0.0418538	SNP	ENSG00000127616	ENSG00000127616	46.724	rs10414622	LCL	LCL	hSNF2b|BRG1|BAF190|SNF2|SWI2|SNF2-BETA|SNF2LB|FLJ39786	T	rs10414622-T
ENSG00000129347	KRI1	19	10630740	A	T	chr19_10630740_A_T	0.210112	0.0270338	-0.12639	0.0569677	SNP	ENSG00000129347	ENSG00000129347	39.314	rs10414622	LCL	LCL	FLJ12949	T	rs10414622-T
ENSG00000142453	CARM1	19	10630740	A	T	chr19_10630740_A_T	0.210112	0.00187509	-0.184843	0.0590793	SNP	ENSG00000142453	ENSG00000142453	108.305	rs10414622	LCL	LCL	PRMT4	T	rs10414622-T
ENSG00000161888	SPC24	19	10630740	A	T	chr19_10630740_A_T	0.210112	0.0450595	-0.141914	0.0706055	SNP	ENSG00000161888	ENSG00000161888	55.978	rs10414622	LCL	LCL	FLJ90806	T	rs10414622-T
ENSG00000187266	EPOR	19	10630740	A	T	chr19_10630740_A_T	0.210112	0.0416688	-0.127949	0.0626303	SNP	ENSG00000187266	ENSG00000187266	9.139	rs10414622	LCL	LCL	NA	T	rs10414622-T
ENSG00000105613	MAST1	19	12696252	G	C	chr19_12696252_G_C	0.130337	0.00617786	-0.279231	0.101473	SNP	ENSG00000105613	ENSG00000105613	0.542	rs6511832	LCL	LCL	SAST|KIAA0973	C	rs6511832-C
ENSG00000132004	FBXW9	19	12696252	G	C	chr19_12696252_G_C	0.130337	0.0444209	-0.231388	0.114776	SNP	ENSG00000132004	ENSG00000132004	13.219	rs6511832	LCL	LCL	MGC10870|Fbw9|MEC-15	C	rs6511832-C
ENSG00000197647	ZNF433	19	12696252	G	C	chr19_12696252_G_C	0.130337	0.00857656	-0.307374	0.116402	SNP	ENSG00000197647	ENSG00000197647	5.44	rs6511832	LCL	LCL	FLJ40981	C	rs6511832-C
ENSG00000198429	ZNF69	19	12696252	G	C	chr19_12696252_G_C	0.130337	0.0178816	-0.305007	0.128305	SNP	ENSG00000198429	ENSG00000198429	2.674	rs6511832	LCL	LCL	Cos5	C	rs6511832-C
ENSG00000266975	FARSA-AS1	19	12705745	G	T	chr19_12705745_G_T	0.129213	0.0327034	0.111572	0.0520722	SNP	ENSG00000266975	ENSG00000266975	0.883	rs7248726	LCL	LCL	NA	G	rs7248726-G
ENSG00000269242	NA	19	12705745	G	T	chr19_12705745_G_T	0.129213	0.0150633	0.239831	0.0982651	SNP	ENSG00000269242	ENSG00000269242	0.387	rs7248726	LCL	LCL	NA	G	rs7248726-G
ENSG00000269242	NA	19	12715210	C	A	chr19_12715210_C_A	0.094382	0.0301211	0.197384	0.0907218	SNP	ENSG00000269242	ENSG00000269242	0.387	rs58162150	LCL	LCL	NA	C	rs58162150-C
ENSG00000104907	TRMT1	19	12830559	G	T	chr19_12830559_G_T	0.0134831	0.00013729	0.794484	0.206481	SNP	ENSG00000104907	ENSG00000104907	53.839	rs147672257	LCL	LCL	FLJ20244|TRM1	G	rs147672257-G
ENSG00000132003	ZSWIM4	19	12830559	G	T	chr19_12830559_G_T	0.0134831	0.0253887	0.356436	0.158892	SNP	ENSG00000132003	ENSG00000132003	6.996	rs147672257	LCL	LCL	FLJ12221	G	rs147672257-G
ENSG00000179115	FARSA	19	12830559	G	T	chr19_12830559_G_T	0.0134831	0.0472612	0.368177	0.185045	SNP	ENSG00000179115	ENSG00000179115	199.959	rs147672257	LCL	LCL	CML33	G	rs147672257-G
ENSG00000266975	FARSA-AS1	19	12830559	G	T	chr19_12830559_G_T	0.0134831	0.0330336	0.229239	0.107193	SNP	ENSG00000266975	ENSG00000266975	0.883	rs147672257	LCL	LCL	NA	G	rs147672257-G
ENSG00000269242	NA	19	12830559	G	T	chr19_12830559_G_T	0.0134831	0.0335488	0.432016	0.202606	SNP	ENSG00000269242	ENSG00000269242	0.387	rs147672257	LCL	LCL	NA	G	rs147672257-G
ENSG00000104979	C19orf53	19	12859688	C	T	chr19_12859688_C_T	0.0146067	0.0407336	-0.409948	0.199739	SNP	ENSG00000104979	ENSG00000104979	324.494	rs116727322	LCL	LCL	HSPC023|LYDG10	T	rs116727322-T
ENSG00000173875	ZNF791	19	12859688	C	T	chr19_12859688_C_T	0.0146067	0.0217602	-0.457661	0.198731	SNP	ENSG00000173875	ENSG00000173875	22.119	rs116727322	LCL	LCL	FLJ90396	T	rs116727322-T
ENSG00000188033	ZNF490	19	12859688	C	T	chr19_12859688_C_T	0.0146067	0.0200786	-0.542907	0.232652	SNP	ENSG00000188033	ENSG00000188033	3.368	rs116727322	LCL	LCL	KIAA1198	T	rs116727322-T
ENSG00000197647	ZNF433	19	12859688	C	T	chr19_12859688_C_T	0.0146067	0.00255739	-0.716079	0.235997	SNP	ENSG00000197647	ENSG00000197647	5.44	rs116727322	LCL	LCL	FLJ40981	T	rs116727322-T
ENSG00000123144	TRIR	19	12916484	G	A	chr19_12916484_G_A	0.0157303	0.0425203	-0.39866	0.195956	SNP	ENSG00000123144	ENSG00000123144	396.446	rs114439833	LCL	LCL	MGC2803|fSAP18|TERCIR	A	rs114439833-A
ENSG00000173875	ZNF791	19	12916484	G	A	chr19_12916484_G_A	0.0157303	0.0326852	-0.410311	0.191479	SNP	ENSG00000173875	ENSG00000173875	22.119	rs114439833	LCL	LCL	FLJ90396	A	rs114439833-A
ENSG00000188033	ZNF490	19	12916484	G	A	chr19_12916484_G_A	0.0157303	0.0433938	-0.454454	0.224324	SNP	ENSG00000188033	ENSG00000188033	3.368	rs114439833	LCL	LCL	KIAA1198	A	rs114439833-A
ENSG00000197647	ZNF433	19	12916484	G	A	chr19_12916484_G_A	0.0157303	0.0016812	-0.717623	0.226995	SNP	ENSG00000197647	ENSG00000197647	5.44	rs114439833	LCL	LCL	FLJ40981	A	rs114439833-A
ENSG00000257446	ZNF878	19	12916484	G	A	chr19_12916484_G_A	0.0157303	0.0477536	-0.3997	0.201337	SNP	ENSG00000257446	ENSG00000257446	4.468	rs114439833	LCL	LCL	NA	A	rs114439833-A
ENSG00000127220	ABHD8	19	17001908	C	G	chr19_17001908_C_G	0.18764	0.0438718	-0.0812232	0.0401844	SNP	ENSG00000127220	ENSG00000127220	15.799	rs12971584	LCL	LCL	FLJ11743|MGC14280|MGC2512	G	rs12971584-G
ENSG00000160113	NR2F6	19	17001908	C	G	chr19_17001908_C_G	0.18764	0.00697325	-0.189499	0.0698957	SNP	ENSG00000160113	ENSG00000160113	9.095	rs12971584	LCL	LCL	EAR-2|EAR2	G	rs12971584-G
ENSG00000269053	NA	19	17001908	C	G	chr19_17001908_C_G	0.18764	0.0214883	-0.0892348	0.0386678	SNP	ENSG00000269053	ENSG00000269053	3.394	rs12971584	LCL	LCL	NA	G	rs12971584-G
ENSG00000269066	NA	19	17001908	C	G	chr19_17001908_C_G	0.18764	0.00071876	-0.148994	0.0437325	SNP	ENSG00000269066	ENSG00000269066	0.262	rs12971584	LCL	LCL	NA	G	rs12971584-G
ENSG00000096996	IL12RB1	19	18219858	A	G	chr19_18219858_A_G	0.275281	5.81e-06	-0.238191	0.0518852	SNP	ENSG00000096996	ENSG00000096996	23.505	rs55973594	LCL	LCL	CD212	G	rs55973594-G
ENSG00000130299	GTPBP3	19	18219858	A	G	chr19_18219858_A_G	0.275281	0.0257947	-0.127503	0.0569962	SNP	ENSG00000130299	ENSG00000130299	18.982	rs55973594	LCL	LCL	MSS1|THDF1|GTPBG3|MTGP1|FLJ14700	G	rs55973594-G
ENSG00000089639	GMIP	19	19170378	T	G	chr19_19170378_T_G	0.495506	0.00113461	-0.15997	0.0488173	SNP	ENSG00000089639	ENSG00000089639	84.149	rs1858846	LCL	LCL	ARHGAP46	G	rs1858846-G
ENSG00000268001	CARD8-AS1	19	48719762	C	G	chr19_48719762_C_G	0.358427	0.0437419	0.109564	0.0541725	SNP	ENSG00000268001	ENSG00000268001	19.713	rs281394	LCL	LCL	LOC100505812|AC008392.1	C	rs281394-C
ENSG00000063127	SLC6A16	19	49297912	T	C	chr19_49297912_T_C	0.223595	0.0393631	0.119459	0.0578025	SNP	ENSG00000063127	ENSG00000063127	2.685	rs12982246	LCL	LCL	NTT5	T	rs12982246-T
ENSG00000104960	PTOV1	19	49297912	T	C	chr19_49297912_T_C	0.223595	0.0492585	0.121728	0.0617303	SNP	ENSG00000104960	ENSG00000104960	28.466	rs12982246	LCL	LCL	NA	T	rs12982246-T
ENSG00000126461	SCAF1	19	49297912	T	C	chr19_49297912_T_C	0.223595	0.0395353	0.0646001	0.0312855	SNP	ENSG00000126461	ENSG00000126461	62.867	rs12982246	LCL	LCL	SR-A1|FLJ00034	T	rs12982246-T
ENSG00000126464	PRR12	19	49297912	T	C	chr19_49297912_T_C	0.223595	0.0394991	0.0530497	0.025687	SNP	ENSG00000126464	ENSG00000126464	15.482	rs12982246	LCL	LCL	NA	T	rs12982246-T
ENSG00000074219	TEAD2	19	49365794	T	G	chr19_49365794_T_G	0.24382	0.0002581	-0.211522	0.0574038	SNP	ENSG00000074219	ENSG00000074219	0.703	rs2303759	LCL	LCL	TEF-4|ETF|TEF4	G	rs2303759-G
ENSG00000104808	DHDH	19	49365794	T	G	chr19_49365794_T_G	0.24382	0.0491574	-0.114666	0.058123	SNP	ENSG00000104808	ENSG00000104808	0.524	rs2303759	LCL	LCL	HUM2DD	G	rs2303759-G
ENSG00000161609	KASH5	19	49365794	T	G	chr19_49365794_T_G	0.24382	1.47e-18	-0.607148	0.0659359	SNP	ENSG00000161609	ENSG00000161609	0.299	rs2303759	LCL	LCL	FLJ32658	G	rs2303759-G
ENSG00000161618	ALDH16A1	19	49365794	T	G	chr19_49365794_T_G	0.24382	0.00335979	-0.109583	0.0371568	SNP	ENSG00000161618	ENSG00000161618	18.735	rs2303759	LCL	LCL	MGC10204	G	rs2303759-G
ENSG00000104960	PTOV1	19	49375509	G	A	chr19_49375509_G_A	0.242697	0.0435335	0.116505	0.0575466	SNP	ENSG00000104960	ENSG00000104960	28.466	rs2115385	LCL	LCL	NA	G	rs2115385-G
ENSG00000126464	PRR12	19	49375509	G	A	chr19_49375509_G_A	0.242697	0.0480823	0.0474981	0.0239611	SNP	ENSG00000126464	ENSG00000126464	15.482	rs2115385	LCL	LCL	NA	G	rs2115385-G
ENSG00000138095	LRPPRC	2	43128762	C	A	chr2_43128762_C_A	0.188764	0.0194615	0.147888	0.063055	SNP	ENSG00000138095	ENSG00000138095	45.095	rs17333759	LCL	LCL	GP130|LRP130	C	rs17333759-C
ENSG00000271889	NA	2	60892336	G	A	chr2_60892336_G_A	0.342697	0.0140715	0.109274	0.044321	SNP	ENSG00000271889	ENSG00000271889	0.823	rs842647	LCL	LCL	NA	G	rs842647-G
ENSG00000204581	ACOXL-AS1	2	111177901	C	T	chr2_111177901_C_T	0.452809	0.030304	-0.122924	0.0565612	SNP	ENSG00000204581	ENSG00000204581	0.344	rs7565457	LCL	LCL	NA	T	rs7565457-T
ENSG00000144161	ZC3H8	2	112020932	A	G	chr2_112020932_A_G	0.257303	0.00199661	-0.131708	0.0423525	SNP	ENSG00000144161	ENSG00000144161	10.731	rs11893308	LCL	LCL	Fliz1	G	rs11893308-G
ENSG00000153208	MERTK	2	112020932	A	G	chr2_112020932_A_G	0.257303	0.00433596	-0.198685	0.06928	SNP	ENSG00000153208	ENSG00000153208	2.021	rs11893308	LCL	LCL	mer|RP38|c-Eyk|Tyro12	G	rs11893308-G
ENSG00000153214	TMEM87B	2	112021872	T	G	chr2_112021872_T_G	0.257303	0.00110655	0.191835	0.0584124	SNP	ENSG00000153214	ENSG00000153214	42.644	rs6737989	LCL	LCL	FLJ14681	T	rs6737989-T
ENSG00000138386	NAB1	2	191136021	AAC	A	chr2_191136021_AAC_A	0.393258	0.00836347	0.12324	0.0465182	INDEL	ENSG00000138386	ENSG00000138386	36.887	rs201274904	LCL	LCL	NA	AAC	rs201274904-AAC
ENSG00000173559	NABP1	2	191136021	AAC	A	chr2_191136021_AAC_A	0.393258	0.0496633	0.0994693	0.0505329	INDEL	ENSG00000173559	ENSG00000173559	9.023	rs201274904	LCL	LCL	FLJ22833|DKFZp667M1322|FLJ13624|MGC111163|SSB2|hSSB2|SOSS-B2	AAC	rs201274904-AAC
ENSG00000101457	DNTTIP1	20	46093017	T	C	chr20_46093017_T_C	0.238202	0.0283789	0.13237	0.0601838	SNP	ENSG00000101457	ENSG00000101457	49.032	rs4578918	LCL	LCL	dJ447F3.4|Tdif1	T	rs4578918-T
ENSG00000101473	ACOT8	20	46093017	T	C	chr20_46093017_T_C	0.238202	0.0187832	0.146257	0.0620063	SNP	ENSG00000101473	ENSG00000101473	17.553	rs4578918	LCL	LCL	hACTE-III|hTE|PTE-2|NAP1	T	rs4578918-T
ENSG00000124160	NCOA5	20	46093017	T	C	chr20_46093017_T_C	0.238202	0.0162788	0.117717	0.0488025	SNP	ENSG00000124160	ENSG00000124160	73.011	rs4578918	LCL	LCL	bA465L10.6|CIA	T	rs4578918-T
ENSG00000149634	SPATA25	20	46093017	T	C	chr20_46093017_T_C	0.238202	0.0276219	0.103558	0.046856	SNP	ENSG00000149634	ENSG00000149634	2.712	rs4578918	LCL	LCL	dJ337O18.8|TSG23	T	rs4578918-T
ENSG00000101457	DNTTIP1	20	46106624	T	G	chr20_46106624_T_G	0.206742	0.0298281	0.147653	0.0677426	SNP	ENSG00000101457	ENSG00000101457	49.032	rs6032663	LCL	LCL	dJ447F3.4|Tdif1	T	rs6032663-T
ENSG00000101470	TNNC2	20	46106624	T	G	chr20_46106624_T_G	0.206742	0.0182391	0.155949	0.0658073	SNP	ENSG00000101470	ENSG00000101470	0.378	rs6032663	LCL	LCL	FAP85|CFAP85	T	rs6032663-T
ENSG00000198185	ZNF334	20	46106624	T	G	chr20_46106624_T_G	0.206742	0.0123792	0.174542	0.0694906	SNP	ENSG00000198185	ENSG00000198185	4.262	rs6032663	LCL	LCL	bA179N14.1	T	rs6032663-T
ENSG00000101457	DNTTIP1	20	46118343	T	C	chr20_46118343_T_C	0.207865	0.0254291	0.151889	0.0677279	SNP	ENSG00000101457	ENSG00000101457	49.032	rs1883832	LCL	LCL	dJ447F3.4|Tdif1	T	rs1883832-T
ENSG00000101470	TNNC2	20	46118343	T	C	chr20_46118343_T_C	0.207865	0.0110156	0.167868	0.065746	SNP	ENSG00000101470	ENSG00000101470	0.378	rs1883832	LCL	LCL	FAP85|CFAP85	T	rs1883832-T
ENSG00000198185	ZNF334	20	46118343	T	C	chr20_46118343_T_C	0.207865	0.0137242	0.172014	0.0695125	SNP	ENSG00000198185	ENSG00000198185	4.262	rs1883832	LCL	LCL	bA179N14.1	T	rs1883832-T
ENSG00000185658	BRWD1	21	38482870	C	G	chr21_38482870_C_G	0.103371	0.00859448	0.148036	0.056076	SNP	ENSG00000185658	ENSG00000185658	8.705	rs2211872	LCL	LCL	FLJ11315|N143|DCAF19	C	rs2211872-C
ENSG00000128228	SDF2L1	22	21761209	T	C	chr22_21761209_T_C	0.451685	0.0384923	0.085327	0.0411026	SNP	ENSG00000128228	ENSG00000128228	130.056	rs3810610	LCL	LCL	AP000553.C22.4|OTTHUMT00000075032	T	rs3810610-T
ENSG00000211643	IGLV5-52	22	21761209	T	C	chr22_21761209_T_C	0.451685	0.0114099	0.0739301	0.029097	SNP	ENSG00000211643	ENSG00000211643	0.552	rs3810610	LCL	LCL	NA	T	rs3810610-T
ENSG00000100365	NCF4	22	36904488	T	C	chr22_36904488_T_C	0.465169	0.00187923	0.197993	0.0632956	SNP	ENSG00000100365	ENSG00000100365	65.428	rs5756394	LCL	LCL	p40phox|SH3PXD4	T	rs5756394-T
ENSG00000100368	CSF2RB	22	36904488	T	C	chr22_36904488_T_C	0.465169	9.9e-05	0.239583	0.0609632	SNP	ENSG00000100368	ENSG00000100368	35.606	rs5756394	LCL	LCL	IL5RB|CD131|betaGMR	T	rs5756394-T
ENSG00000100092	SH3BP1	22	36922384	C	T	chr22_36922384_C_T	0.446067	0.0196006	-0.107506	0.0458901	SNP	ENSG00000100092	ENSG00000100092	12.035	rs2280976	LCL	LCL	ARHGAP43	T	rs2280976-T
ENSG00000100124	ANKRD54	22	36922384	C	T	chr22_36922384_C_T	0.446067	0.0392731	-0.109727	0.0530689	SNP	ENSG00000100124	ENSG00000100124	16.449	rs2280976	LCL	LCL	LIAR	T	rs2280976-T
ENSG00000228719	NA	22	36922384	C	T	chr22_36922384_C_T	0.446067	0.0439235	-0.0569819	0.0281982	SNP	ENSG00000228719	ENSG00000228719	0	rs2280976	LCL	LCL	NA	T	rs2280976-T
ENSG00000100092	SH3BP1	22	36922473	T	C	chr22_36922473_T_C	0.447191	0.0198334	-0.107115	0.0458107	SNP	ENSG00000100092	ENSG00000100092	12.035	rs2075941	LCL	LCL	ARHGAP43	C	rs2075941-C
ENSG00000100124	ANKRD54	22	36922473	T	C	chr22_36922473_T_C	0.447191	0.0320496	-0.113894	0.0529544	SNP	ENSG00000100124	ENSG00000100124	16.449	rs2075941	LCL	LCL	LIAR	C	rs2075941-C
ENSG00000128272	ATF4	22	39897459	C	T	chr22_39897459_C_T	0.342697	0.00046979	-0.127843	0.0362727	SNP	ENSG00000128272	ENSG00000128272	623.365	rs137956	LCL	LCL	TAXREB67|CREB-2	T	rs137956-T
ENSG00000179750	APOBEC3B	22	39897459	C	T	chr22_39897459_C_T	0.342697	0.0291604	-0.153052	0.0699305	SNP	ENSG00000179750	ENSG00000179750	42.208	rs137956	LCL	LCL	PHRBNL|FLJ21201	T	rs137956-T
ENSG00000100147	CCDC134	22	41517409	C	T	chr22_41517409_C_T	0.388764	2.88e-20	-0.343477	0.035392	SNP	ENSG00000100147	ENSG00000100147	18.436	rs9619974	LCL	LCL	FLJ22349	T	rs9619974-T
ENSG00000100418	DESI1	22	41517409	C	T	chr22_41517409_C_T	0.388764	0.0221515	-0.129527	0.0564122	SNP	ENSG00000100418	ENSG00000100418	90.977	rs9619974	LCL	LCL	D15Wsu75e|DESI-1|POST	T	rs9619974-T
ENSG00000167074	TEF	22	41517409	C	T	chr22_41517409_C_T	0.388764	3.24e-07	-0.29825	0.0574621	SNP	ENSG00000167074	ENSG00000167074	8.452	rs9619974	LCL	LCL	KIAA1655	T	rs9619974-T
ENSG00000167077	MEI1	22	41517409	C	T	chr22_41517409_C_T	0.388764	2.35e-06	-0.204755	0.0427846	SNP	ENSG00000167077	ENSG00000167077	13.501	rs9619974	LCL	LCL	MGC40042|SPATA38	T	rs9619974-T
ENSG00000183066	WBP2NL	22	41517409	C	T	chr22_41517409_C_T	0.388764	0.0122897	-0.138473	0.0550732	SNP	ENSG00000183066	ENSG00000183066	0.659	rs9619974	LCL	LCL	FLJ26145|MGC26816|PAWP|GRAMD7	T	rs9619974-T
ENSG00000235513	L3MBTL2-AS1	22	41517409	C	T	chr22_41517409_C_T	0.388764	0.0226221	-0.133816	0.0584858	SNP	ENSG00000235513	ENSG00000235513	0.965	rs9619974	LCL	LCL	NA	T	rs9619974-T
ENSG00000114648	KLHL18	3	47026625	T	TA	chr3_47026625_T_TA	0.358427	0.00174821	-0.168439	0.0534773	INDEL	ENSG00000114648	ENSG00000114648	22.52	rs146248571	LCL	LCL	KIAA0795|FLJ13703	TA	rs146248571-TA
ENSG00000121797	CCRL2	3	47281006	C	T	chr3_47281006_C_T	0.473034	0.0204798	-0.145409	0.0625131	SNP	ENSG00000121797	ENSG00000121797	1.067	rs807936	LCL	LCL	HCR|CRAM-B|CKRX|CRAM-A|ACKR5	T	rs807936-T
ENSG00000160796	NBEAL2	3	47281006	C	T	chr3_47281006_C_T	0.473034	0.00502242	-0.137839	0.0488767	SNP	ENSG00000160796	ENSG00000160796	64.428	rs807936	LCL	LCL	KIAA0540	T	rs807936-T
ENSG00000160796	NBEAL2	3	47380662	G	C	chr3_47380662_G_C	0.370787	0.00959773	0.127071	0.0488425	SNP	ENSG00000160796	ENSG00000160796	64.428	rs922957	LCL	LCL	KIAA0540	G	rs922957-G
ENSG00000160796	NBEAL2	3	47422077	T	C	chr3_47422077_T_C	0.369663	0.00956953	0.127046	0.0488136	SNP	ENSG00000160796	ENSG00000160796	64.428	rs12636851	LCL	LCL	KIAA0540	T	rs12636851-T
ENSG00000047849	MAP4	3	47476180	A	C	chr3_47476180_A_C	0.370787	0.00665118	-0.135784	0.049791	SNP	ENSG00000047849	ENSG00000047849	79.521	rs73081205	LCL	LCL	NA	C	rs73081205-C
ENSG00000114648	KLHL18	3	47476180	A	C	chr3_47476180_A_C	0.370787	4.32e-06	-0.240988	0.0517689	SNP	ENSG00000114648	ENSG00000114648	22.52	rs73081205	LCL	LCL	KIAA0795|FLJ13703	C	rs73081205-C
ENSG00000172113	NME6	3	47476180	A	C	chr3_47476180_A_C	0.370787	0.00172175	-0.177769	0.0563579	SNP	ENSG00000172113	ENSG00000172113	15.124	rs73081205	LCL	LCL	NM23-H6|IPIA-ALPHA	C	rs73081205-C
ENSG00000047849	MAP4	3	47523934	G	A	chr3_47523934_G_A	0.474157	0.00062064	0.173406	0.0502933	SNP	ENSG00000047849	ENSG00000047849	79.521	rs4858856	LCL	LCL	NA	G	rs4858856-G
ENSG00000114648	KLHL18	3	47523934	G	A	chr3_47523934_G_A	0.474157	1.05e-07	0.281995	0.0521196	SNP	ENSG00000114648	ENSG00000114648	22.52	rs4858856	LCL	LCL	KIAA0795|FLJ13703	G	rs4858856-G
ENSG00000172113	NME6	3	47523934	G	A	chr3_47523934_G_A	0.474157	0.00716642	0.15506	0.0573884	SNP	ENSG00000172113	ENSG00000172113	15.124	rs4858856	LCL	LCL	NM23-H6|IPIA-ALPHA	G	rs4858856-G
ENSG00000289507	NA	3	47523934	G	A	chr3_47523934_G_A	0.474157	0.0443172	0.113917	0.0564788	SNP	ENSG00000289507	ENSG00000289507	4.917	rs4858856	LCL	LCL	NA	G	rs4858856-G
ENSG00000162244	RPL29	3	52989619	C	T	chr3_52989619_C_T	0.298876	0.00966521	-0.109483	0.0421216	SNP	ENSG00000162244	ENSG00000162244	2326.5	rs11130335	LCL	LCL	HIP|HUMRPL29|L29	T	rs11130335-T
ENSG00000163931	TKT	3	52989619	C	T	chr3_52989619_C_T	0.298876	0.0143978	-0.144111	0.0586493	SNP	ENSG00000163931	ENSG00000163931	180.147	rs11130335	LCL	LCL	NA	T	rs11130335-T
ENSG00000163935	SFMBT1	3	52989619	C	T	chr3_52989619_C_T	0.298876	6.48e-06	-0.29332	0.0642295	SNP	ENSG00000163935	ENSG00000163935	12.82	rs11130335	LCL	LCL	RU1|DKFZp434L243|SFMBT	T	rs11130335-T
ENSG00000213533	STIMATE	3	52989619	C	T	chr3_52989619_C_T	0.298876	0.0206761	-0.117413	0.050556	SNP	ENSG00000213533	ENSG00000213533	1.705	rs11130335	LCL	LCL	MGC52022	T	rs11130335-T
ENSG00000242797	GLYCTK-AS1	3	52989619	C	T	chr3_52989619_C_T	0.298876	0.0274807	-0.110301	0.0498614	SNP	ENSG00000242797	ENSG00000242797	0.504	rs11130335	LCL	LCL	NA	T	rs11130335-T
ENSG00000243696	NA	3	52989619	C	T	chr3_52989619_C_T	0.298876	0.00140806	-0.176282	0.05485	SNP	ENSG00000243696	ENSG00000243696	0.669	rs11130335	LCL	LCL	NA	T	rs11130335-T
ENSG00000272305	NA	3	52989619	C	T	chr3_52989619_C_T	0.298876	7.68e-08	-0.308031	0.0563205	SNP	ENSG00000272305	ENSG00000272305	0.765	rs11130335	LCL	LCL	NA	T	rs11130335-T
ENSG00000289519	NA	3	52989619	C	T	chr3_52989619_C_T	0.298876	0.00019453	-0.237295	0.0631354	SNP	ENSG00000289519	ENSG00000289519	3.659	rs11130335	LCL	LCL	NA	T	rs11130335-T
ENSG00000163931	TKT	3	53072864	T	C	chr3_53072864_T_C	0.317978	0.0152488	0.139268	0.0571667	SNP	ENSG00000163931	ENSG00000163931	180.147	rs2564939	LCL	LCL	NA	T	rs2564939-T
ENSG00000163935	SFMBT1	3	53072864	T	C	chr3_53072864_T_C	0.317978	1.02e-06	0.309193	0.0623403	SNP	ENSG00000163935	ENSG00000163935	12.82	rs2564939	LCL	LCL	RU1|DKFZp434L243|SFMBT	T	rs2564939-T
ENSG00000213533	STIMATE	3	53072864	T	C	chr3_53072864_T_C	0.317978	0.0307449	0.106883	0.0493117	SNP	ENSG00000213533	ENSG00000213533	1.705	rs2564939	LCL	LCL	MGC52022	T	rs2564939-T
ENSG00000242797	GLYCTK-AS1	3	53072864	T	C	chr3_53072864_T_C	0.317978	0.0190608	0.114271	0.0485593	SNP	ENSG00000242797	ENSG00000242797	0.504	rs2564939	LCL	LCL	NA	T	rs2564939-T
ENSG00000243696	NA	3	53072864	T	C	chr3_53072864_T_C	0.317978	0.0005714	0.185178	0.0533533	SNP	ENSG00000243696	ENSG00000243696	0.669	rs2564939	LCL	LCL	NA	T	rs2564939-T
ENSG00000272305	NA	3	53072864	T	C	chr3_53072864_T_C	0.317978	2.92e-07	0.286914	0.0550555	SNP	ENSG00000272305	ENSG00000272305	0.765	rs2564939	LCL	LCL	NA	T	rs2564939-T
ENSG00000289519	NA	3	53072864	T	C	chr3_53072864_T_C	0.317978	7.94e-05	0.244689	0.0614114	SNP	ENSG00000289519	ENSG00000289519	3.659	rs2564939	LCL	LCL	NA	T	rs2564939-T
ENSG00000087274	ADD1	4	2770803	C	T	chr4_2770803_C_T	0.41573	0.00422837	-0.14946	0.051969	SNP	ENSG00000087274	ENSG00000087274	76.024	rs7695151	LCL	LCL	NA	T	rs7695151-T
ENSG00000125386	FAM193A	4	2770803	C	T	chr4_2770803_C_T	0.41573	0.0339684	-0.0739784	0.0347767	SNP	ENSG00000125386	ENSG00000125386	29.743	rs7695151	LCL	LCL	RES4-22	T	rs7695151-T
ENSG00000163956	LRPAP1	4	2770803	C	T	chr4_2770803_C_T	0.41573	0.0281157	-0.109181	0.0495572	SNP	ENSG00000163956	ENSG00000163956	19.321	rs7695151	LCL	LCL	HBP44	T	rs7695151-T
ENSG00000248399	NA	4	2770803	C	T	chr4_2770803_C_T	0.41573	0.0257921	-0.0446881	0.019976	SNP	ENSG00000248399	ENSG00000248399	0	rs7695151	LCL	LCL	NA	T	rs7695151-T
ENSG00000078140	UBE2K	4	40305547	C	T	chr4_40305547_C_T	0.37191	0.0397434	-0.12502	0.0606105	SNP	ENSG00000078140	ENSG00000078140	103.136	rs13136820	LCL	LCL	HYPG|UBC1	T	rs13136820-T
ENSG00000168421	RHOH	4	40305547	C	T	chr4_40305547_C_T	0.37191	0.0345899	-0.126496	0.0596719	SNP	ENSG00000168421	ENSG00000168421	58.538	rs13136820	LCL	LCL	TTF	T	rs13136820-T
ENSG00000109323	MANBA	4	102634835	A	G	chr4_102634835_A_G	0.480899	1.05e-05	0.180405	0.0404554	SNP	ENSG00000109323	ENSG00000109323	16.621	rs2272697	LCL	LCL	NA	A	rs2272697-A
ENSG00000246560	UBE2D3-AS1	4	102634835	A	G	chr4_102634835_A_G	0.480899	5.1e-05	0.214037	0.0523018	SNP	ENSG00000246560	ENSG00000246560	1.974	rs2272697	LCL	LCL	NA	A	rs2272697-A
ENSG00000109323	MANBA	4	102857850	T	C	chr4_102857850_T_C	0.469663	8.59e-12	0.281083	0.0400288	SNP	ENSG00000109323	ENSG00000109323	16.621	rs223348	LCL	LCL	NA	T	rs223348-T
ENSG00000164039	BDH2	4	102857850	T	C	chr4_102857850_T_C	0.469663	0.0105059	0.121601	0.0473156	SNP	ENSG00000164039	ENSG00000164039	12.307	rs223348	LCL	LCL	UCPA-OR|FLJ13261|UNQ6308|PRO20933|SDR15C1	T	rs223348-T
ENSG00000246560	UBE2D3-AS1	4	102857850	T	C	chr4_102857850_T_C	0.469663	1.18e-14	0.406278	0.0507986	SNP	ENSG00000246560	ENSG00000246560	1.974	rs223348	LCL	LCL	NA	T	rs223348-T
ENSG00000109323	MANBA	4	102938135	C	G	chr4_102938135_C_G	0.465169	7.6e-11	0.26851	0.0402207	SNP	ENSG00000109323	ENSG00000109323	16.621	rs7676943	LCL	LCL	NA	C	rs7676943-C
ENSG00000246560	UBE2D3-AS1	4	102938135	C	G	chr4_102938135_C_G	0.465169	1.44e-14	0.404967	0.050812	SNP	ENSG00000246560	ENSG00000246560	1.974	rs7676943	LCL	LCL	NA	C	rs7676943-C
ENSG00000171522	PTGER4	5	40431081	A	C	chr5_40431081_A_C	0.404494	1.04e-05	0.270821	0.060705	SNP	ENSG00000171522	ENSG00000171522	3.203	rs1373692	LCL	LCL	EP4	A	rs1373692-A
ENSG00000289540	NA	5	40431081	A	C	chr5_40431081_A_C	0.404494	0.00697428	0.0964601	0.0355795	SNP	ENSG00000289540	ENSG00000289540	0	rs1373692	LCL	LCL	NA	A	rs1373692-A
ENSG00000132356	PRKAA1	5	40438529	G	T	chr5_40438529_G_T	0.404494	0.0320305	-0.106191	0.0493677	SNP	ENSG00000132356	ENSG00000132356	34.079	rs4559043	LCL	LCL	AMPKa1	T	rs4559043-T
ENSG00000204632	HLA-G	6	29722917	C	G	chr6_29722917_C_G	0.347191	4.02e-10	0.367779	0.0574477	SNP	ENSG00000204632	ENSG00000204632	1.058	rs3998799	LCL	LCL	NA	C	rs3998799-C
ENSG00000214922	HLA-F-AS1	6	29722917	C	G	chr6_29722917_C_G	0.347191	3.07e-12	0.343746	0.04787	SNP	ENSG00000214922	ENSG00000214922	2.3	rs3998799	LCL	LCL	NA	C	rs3998799-C
ENSG00000241370	RPP21	6	29722917	C	G	chr6_29722917_C_G	0.347191	0.00395431	0.15451	0.0533261	SNP	ENSG00000241370	ENSG00000241370	3.51	rs3998799	LCL	LCL	FLJ22638|Em:AB014085.3	C	rs3998799-C
ENSG00000272236	NA	6	29722917	C	G	chr6_29722917_C_G	0.347191	5.22e-06	0.116935	0.0253431	SNP	ENSG00000272236	ENSG00000272236	0.732	rs3998799	LCL	LCL	NA	C	rs3998799-C
ENSG00000285761	NA	6	29722917	C	G	chr6_29722917_C_G	0.347191	0.00019876	0.223166	0.0594643	SNP	ENSG00000285761	ENSG00000285761	0.863	rs3998799	LCL	LCL	NA	C	rs3998799-C
ENSG00000204619	PPP1R11	6	29945981	C	T	chr6_29945981_C_T	0.370787	0.0262177	0.132418	0.0593622	SNP	ENSG00000204619	ENSG00000204619	81.321	rs9260218	LCL	LCL	HCGV|Tctex5|HCG-V|CFAP255	C	rs9260218-C
ENSG00000204632	HLA-G	6	29945981	C	T	chr6_29945981_C_T	0.370787	2.91e-10	0.394876	0.0611672	SNP	ENSG00000204632	ENSG00000204632	1.058	rs9260218	LCL	LCL	NA	C	rs9260218-C
ENSG00000214922	HLA-F-AS1	6	29945981	C	T	chr6_29945981_C_T	0.370787	0.000215	0.198291	0.0531247	SNP	ENSG00000214922	ENSG00000214922	2.3	rs9260218	LCL	LCL	NA	C	rs9260218-C
ENSG00000241370	RPP21	6	29945981	C	T	chr6_29945981_C_T	0.370787	0.0180935	0.13525	0.0570005	SNP	ENSG00000241370	ENSG00000241370	3.51	rs9260218	LCL	LCL	FLJ22638|Em:AB014085.3	C	rs9260218-C
ENSG00000272236	NA	6	29945981	C	T	chr6_29945981_C_T	0.370787	0.00069534	0.0932498	0.0272962	SNP	ENSG00000272236	ENSG00000272236	0.732	rs9260218	LCL	LCL	NA	C	rs9260218-C
ENSG00000285761	NA	6	29945981	C	T	chr6_29945981_C_T	0.370787	0.00220563	0.196145	0.0636916	SNP	ENSG00000285761	ENSG00000285761	0.863	rs9260218	LCL	LCL	NA	C	rs9260218-C
ENSG00000204616	TRIM31	6	29948110	A	C	chr6_29948110_A_C	0.419101	0.00652609	-0.152803	0.0559011	SNP	ENSG00000204616	ENSG00000204616	0.063	rs2517720	LCL	LCL	RNF|HCGI|C6orf13|HCG1	C	rs2517720-C
ENSG00000204642	HLA-F	6	29948110	A	C	chr6_29948110_A_C	0.419101	8e-05	-0.187381	0.0470505	SNP	ENSG00000204642	ENSG00000204642	177.959	rs2517720	LCL	LCL	NA	C	rs2517720-C
ENSG00000204644	ZFP57	6	29948110	A	C	chr6_29948110_A_C	0.419101	9.41e-07	-0.322047	0.0647221	SNP	ENSG00000204644	ENSG00000204644	0.047	rs2517720	LCL	LCL	ZNF698|bA145L22|bA145L22.2	C	rs2517720-C
ENSG00000206503	HLA-A	6	29948110	A	C	chr6_29948110_A_C	0.419101	1.07e-16	-0.319274	0.0369302	SNP	ENSG00000206503	ENSG00000206503	1808.39	rs2517720	LCL	LCL	NA	C	rs2517720-C
ENSG00000204351	SKIC2	6	32467073	G	C	chr6_32467073_G_C	0.289888	0.0337288	0.118161	0.0554717	SNP	ENSG00000204351	ENSG00000204351	58.15	rs9391781	LCL	LCL	HLP|DDX13|SKI2W|170A|SKIV2L1|SKI2	G	rs9391781-G
ENSG00000232629	HLA-DQB2	6	32467073	G	C	chr6_32467073_G_C	0.289888	1.58e-15	0.53732	0.0648977	SNP	ENSG00000232629	ENSG00000232629	19.534	rs9391781	LCL	LCL	NA	G	rs9391781-G
ENSG00000237541	HLA-DQA2	6	32467073	G	C	chr6_32467073_G_C	0.289888	4.64e-77	1.10665	0.048045	SNP	ENSG00000237541	ENSG00000237541	160.093	rs9391781	LCL	LCL	NA	G	rs9391781-G
ENSG00000179344	HLA-DQB1	6	32535614	A	G	chr6_32535614_A_G	0.289888	1.56e-28	-0.732716	0.0614264	SNP	ENSG00000179344	ENSG00000179344	122.584	rs78387908	LCL	LCL	IDDM1|CELIAC1	G	rs78387908-G
ENSG00000196126	HLA-DRB1	6	32535614	A	G	chr6_32535614_A_G	0.289888	2.59e-45	-0.853018	0.0534901	SNP	ENSG00000196126	ENSG00000196126	940.015	rs78387908	LCL	LCL	NA	G	rs78387908-G
ENSG00000196735	HLA-DQA1	6	32535614	A	G	chr6_32535614_A_G	0.289888	1.6e-37	-0.788947	0.0558207	SNP	ENSG00000196735	ENSG00000196735	219.331	rs78387908	LCL	LCL	CELIAC1	G	rs78387908-G
ENSG00000198502	HLA-DRB5	6	32535614	A	G	chr6_32535614_A_G	0.289888	6.88e-34	-0.778896	0.0587357	SNP	ENSG00000198502	ENSG00000198502	255.672	rs78387908	LCL	LCL	NA	G	rs78387908-G
ENSG00000204261	PSMB8-AS1	6	32535614	A	G	chr6_32535614_A_G	0.289888	0.0354227	-0.116581	0.0552476	SNP	ENSG00000204261	ENSG00000204261	38.996	rs78387908	LCL	LCL	XXbac-BPG246D15.8|TAP1-AS1	G	rs78387908-G
ENSG00000204308	RNF5	6	32535614	A	G	chr6_32535614_A_G	0.289888	0.00480252	-0.130474	0.0460267	SNP	ENSG00000204308	ENSG00000204308	212.152	rs78387908	LCL	LCL	NG2|G16|RING5|RMA1	G	rs78387908-G
ENSG00000204390	HSPA1L	6	32535614	A	G	chr6_32535614_A_G	0.289888	0.00160342	-0.200438	0.0631202	SNP	ENSG00000204390	ENSG00000204390	3.939	rs78387908	LCL	LCL	HSP70-HOM|hum70t	G	rs78387908-G
ENSG00000204392	LSM2	6	32535614	A	G	chr6_32535614_A_G	0.289888	0.0132127	-0.116712	0.0469042	SNP	ENSG00000204392	ENSG00000204392	284.894	rs78387908	LCL	LCL	G7b|YBL026W	G	rs78387908-G
ENSG00000213722	DDAH2	6	32535614	A	G	chr6_32535614_A_G	0.289888	0.00383913	-0.180639	0.0621415	SNP	ENSG00000213722	ENSG00000213722	11.36	rs78387908	LCL	LCL	G6A	G	rs78387908-G
ENSG00000223534	HLA-DQB1-AS1	6	32535614	A	G	chr6_32535614_A_G	0.289888	8.92e-33	-0.68353	0.0526232	SNP	ENSG00000223534	ENSG00000223534	8.941	rs78387908	LCL	LCL	NA	G	rs78387908-G
ENSG00000112473	SLC39A7	6	32552997	C	T	chr6_32552997_C_T	0.289888	0.0434888	-0.0722692	0.0356892	SNP	ENSG00000112473	ENSG00000112473	134.287	rs3200830	LCL	LCL	H2-KE4|D6S2244E|KE4|RING5|ZIP7	T	rs3200830-T
ENSG00000112514	CUTA	6	32552997	C	T	chr6_32552997_C_T	0.289888	0.0264409	-0.0884164	0.0396958	SNP	ENSG00000112514	ENSG00000112514	210.145	rs3200830	LCL	LCL	NA	T	rs3200830-T
ENSG00000179344	HLA-DQB1	6	32552997	C	T	chr6_32552997_C_T	0.289888	4.59e-28	-0.710145	0.0601386	SNP	ENSG00000179344	ENSG00000179344	122.584	rs3200830	LCL	LCL	IDDM1|CELIAC1	T	rs3200830-T
ENSG00000196126	HLA-DRB1	6	32552997	C	T	chr6_32552997_C_T	0.289888	1.21e-35	-0.752711	0.0550012	SNP	ENSG00000196126	ENSG00000196126	940.015	rs3200830	LCL	LCL	NA	T	rs3200830-T
ENSG00000196735	HLA-DQA1	6	32552997	C	T	chr6_32552997_C_T	0.289888	9.02e-42	-0.806383	0.0532933	SNP	ENSG00000196735	ENSG00000196735	219.331	rs3200830	LCL	LCL	CELIAC1	T	rs3200830-T
ENSG00000204392	LSM2	6	32552997	C	T	chr6_32552997_C_T	0.289888	0.0117983	-0.115814	0.0457958	SNP	ENSG00000204392	ENSG00000204392	284.894	rs3200830	LCL	LCL	G7b|YBL026W	T	rs3200830-T
ENSG00000223534	HLA-DQB1-AS1	6	32552997	C	T	chr6_32552997_C_T	0.289888	6.8e-30	-0.640486	0.052186	SNP	ENSG00000223534	ENSG00000223534	8.941	rs3200830	LCL	LCL	NA	T	rs3200830-T
ENSG00000272217	NA	6	32552997	C	T	chr6_32552997_C_T	0.289888	0.0313133	-0.0860138	0.0398185	SNP	ENSG00000272217	ENSG00000272217	0.896	rs3200830	LCL	LCL	NA	T	rs3200830-T
ENSG00000274259	SYNGAP1-AS1	6	32552997	C	T	chr6_32552997_C_T	0.289888	0.0274469	-0.104097	0.0470465	SNP	ENSG00000274259	ENSG00000274259	0.836	rs3200830	LCL	LCL	SYNGAP1-AS	T	rs3200830-T
ENSG00000204315	FKBPL	6	32588855	A	T	chr6_32588855_A_T	0.0426966	0.0495651	0.189841	0.0964023	SNP	ENSG00000204315	ENSG00000204315	20.647	rs9270220	LCL	LCL	DIR1|NG7|WISp39	A	rs9270220-A
ENSG00000213588	ZBTB9	6	32588855	A	T	chr6_32588855_A_T	0.0426966	0.0331243	0.189857	0.0888236	SNP	ENSG00000213588	ENSG00000213588	19.271	rs9270220	LCL	LCL	MGC23166|ZNF919	A	rs9270220-A
ENSG00000112473	SLC39A7	6	32592938	G	A	chr6_32592938_G_A	0.280899	0.0472768	-0.0744555	0.0374238	SNP	ENSG00000112473	ENSG00000112473	134.287	rs28366294	LCL	LCL	H2-KE4|D6S2244E|KE4|RING5|ZIP7	A	rs28366294-A
ENSG00000112514	CUTA	6	32592938	G	A	chr6_32592938_G_A	0.280899	0.00585331	-0.114914	0.0414893	SNP	ENSG00000112514	ENSG00000112514	210.145	rs28366294	LCL	LCL	NA	A	rs28366294-A
ENSG00000179344	HLA-DQB1	6	32592938	G	A	chr6_32592938_G_A	0.280899	5.35e-24	-0.691986	0.0644285	SNP	ENSG00000179344	ENSG00000179344	122.584	rs28366294	LCL	LCL	IDDM1|CELIAC1	A	rs28366294-A
ENSG00000196126	HLA-DRB1	6	32592938	G	A	chr6_32592938_G_A	0.280899	3.51e-35	-0.784677	0.0578074	SNP	ENSG00000196126	ENSG00000196126	940.015	rs28366294	LCL	LCL	NA	A	rs28366294-A
ENSG00000196735	HLA-DQA1	6	32592938	G	A	chr6_32592938_G_A	0.280899	1.61e-41	-0.843312	0.0559491	SNP	ENSG00000196735	ENSG00000196735	219.331	rs28366294	LCL	LCL	CELIAC1	A	rs28366294-A
ENSG00000204392	LSM2	6	32592938	G	A	chr6_32592938_G_A	0.280899	0.0107756	-0.122943	0.0480049	SNP	ENSG00000204392	ENSG00000204392	284.894	rs28366294	LCL	LCL	G7b|YBL026W	A	rs28366294-A
ENSG00000223534	HLA-DQB1-AS1	6	32592938	G	A	chr6_32592938_G_A	0.280899	8.44e-27	-0.63864	0.0556212	SNP	ENSG00000223534	ENSG00000223534	8.941	rs28366294	LCL	LCL	NA	A	rs28366294-A
ENSG00000272217	NA	6	32592938	G	A	chr6_32592938_G_A	0.280899	0.034829	-0.0883994	0.0417559	SNP	ENSG00000272217	ENSG00000272217	0.896	rs28366294	LCL	LCL	NA	A	rs28366294-A
ENSG00000289559	NA	6	32592938	G	A	chr6_32592938_G_A	0.280899	0.0220935	-0.116292	0.050626	SNP	ENSG00000289559	ENSG00000289559	2.161	rs28366294	LCL	LCL	NA	A	rs28366294-A
ENSG00000112473	SLC39A7	6	32593271	G	T	chr6_32593271_G_T	0.279775	0.0419485	-0.0766691	0.0375806	SNP	ENSG00000112473	ENSG00000112473	134.287	rs28366309	LCL	LCL	H2-KE4|D6S2244E|KE4|RING5|ZIP7	T	rs28366309-T
ENSG00000112514	CUTA	6	32593271	G	T	chr6_32593271_G_T	0.279775	0.00596794	-0.115159	0.0416746	SNP	ENSG00000112514	ENSG00000112514	210.145	rs28366309	LCL	LCL	NA	T	rs28366309-T
ENSG00000179344	HLA-DQB1	6	32593271	G	T	chr6_32593271_G_T	0.279775	3.43e-24	-0.697685	0.0646475	SNP	ENSG00000179344	ENSG00000179344	122.584	rs28366309	LCL	LCL	IDDM1|CELIAC1	T	rs28366309-T
ENSG00000196126	HLA-DRB1	6	32593271	G	T	chr6_32593271_G_T	0.279775	9.71e-35	-0.783795	0.0582001	SNP	ENSG00000196126	ENSG00000196126	940.015	rs28366309	LCL	LCL	NA	T	rs28366309-T
ENSG00000196735	HLA-DQA1	6	32593271	G	T	chr6_32593271_G_T	0.279775	6.42e-42	-0.850436	0.0560774	SNP	ENSG00000196735	ENSG00000196735	219.331	rs28366309	LCL	LCL	CELIAC1	T	rs28366309-T
ENSG00000204392	LSM2	6	32593271	G	T	chr6_32593271_G_T	0.279775	0.00923421	-0.126052	0.0482018	SNP	ENSG00000204392	ENSG00000204392	284.894	rs28366309	LCL	LCL	G7b|YBL026W	T	rs28366309-T
ENSG00000223534	HLA-DQB1-AS1	6	32593271	G	T	chr6_32593271_G_T	0.279775	2.89e-27	-0.646607	0.0557293	SNP	ENSG00000223534	ENSG00000223534	8.941	rs28366309	LCL	LCL	NA	T	rs28366309-T
ENSG00000272217	NA	6	32593271	G	T	chr6_32593271_G_T	0.279775	0.0445961	-0.084524	0.0419611	SNP	ENSG00000272217	ENSG00000272217	0.896	rs28366309	LCL	LCL	NA	T	rs28366309-T
ENSG00000289559	NA	6	32593271	G	T	chr6_32593271_G_T	0.279775	0.0240667	-0.115148	0.0508588	SNP	ENSG00000289559	ENSG00000289559	2.161	rs28366309	LCL	LCL	NA	T	rs28366309-T
ENSG00000179344	HLA-DQB1	6	32600320	G	A	chr6_32600320_G_A	0.258427	3.2e-37	-0.878481	0.0624704	SNP	ENSG00000179344	ENSG00000179344	122.584	rs9270736	LCL	LCL	IDDM1|CELIAC1	A	rs9270736-A
ENSG00000196126	HLA-DRB1	6	32600320	G	A	chr6_32600320_G_A	0.258427	2.16e-57	-0.997182	0.0534173	SNP	ENSG00000196126	ENSG00000196126	940.015	rs9270736	LCL	LCL	NA	A	rs9270736-A
ENSG00000196735	HLA-DQA1	6	32600320	G	A	chr6_32600320_G_A	0.258427	3.93e-42	-0.882655	0.0580134	SNP	ENSG00000196735	ENSG00000196735	219.331	rs9270736	LCL	LCL	CELIAC1	A	rs9270736-A
ENSG00000198502	HLA-DRB5	6	32600320	G	A	chr6_32600320_G_A	0.258427	2.47e-46	-0.947316	0.0585461	SNP	ENSG00000198502	ENSG00000198502	255.672	rs9270736	LCL	LCL	NA	A	rs9270736-A
ENSG00000204231	RXRB	6	32600320	G	A	chr6_32600320_G_A	0.258427	0.0108243	-0.0883177	0.0345063	SNP	ENSG00000204231	ENSG00000204231	47.419	rs9270736	LCL	LCL	NR2B2|H-2RIIBP|RCoR-1|RXRbeta|RXR-beta	A	rs9270736-A
ENSG00000204261	PSMB8-AS1	6	32600320	G	A	chr6_32600320_G_A	0.258427	0.0427542	-0.119628	0.0588683	SNP	ENSG00000204261	ENSG00000204261	38.996	rs9270736	LCL	LCL	XXbac-BPG246D15.8|TAP1-AS1	A	rs9270736-A
ENSG00000204308	RNF5	6	32600320	G	A	chr6_32600320_G_A	0.258427	0.0227033	-0.112462	0.0491827	SNP	ENSG00000204308	ENSG00000204308	212.152	rs9270736	LCL	LCL	NG2|G16|RING5|RMA1	A	rs9270736-A
ENSG00000204390	HSPA1L	6	32600320	G	A	chr6_32600320_G_A	0.258427	0.00075706	-0.227707	0.0671233	SNP	ENSG00000204390	ENSG00000204390	3.939	rs9270736	LCL	LCL	HSP70-HOM|hum70t	A	rs9270736-A
ENSG00000204392	LSM2	6	32600320	G	A	chr6_32600320_G_A	0.258427	0.0304578	-0.108659	0.0500443	SNP	ENSG00000204392	ENSG00000204392	284.894	rs9270736	LCL	LCL	G7b|YBL026W	A	rs9270736-A
ENSG00000213722	DDAH2	6	32600320	G	A	chr6_32600320_G_A	0.258427	0.00685326	-0.180057	0.0662701	SNP	ENSG00000213722	ENSG00000213722	11.36	rs9270736	LCL	LCL	G6A	A	rs9270736-A
ENSG00000223534	HLA-DQB1-AS1	6	32600320	G	A	chr6_32600320_G_A	0.258427	4.76e-35	-0.749918	0.0553766	SNP	ENSG00000223534	ENSG00000223534	8.941	rs9270736	LCL	LCL	NA	A	rs9270736-A
ENSG00000204351	SKIC2	6	32601381	T	C	chr6_32601381_T_C	0.266292	0.00584913	0.15392	0.0555676	SNP	ENSG00000204351	ENSG00000204351	58.15	rs9270785	LCL	LCL	HLP|DDX13|SKI2W|170A|SKIV2L1|SKI2	T	rs9270785-T
ENSG00000204469	PRRC2A	6	32601381	T	C	chr6_32601381_T_C	0.266292	0.0173173	0.0862179	0.0360872	SNP	ENSG00000204469	ENSG00000204469	187.593	rs9270785	LCL	LCL	G2|D6S51E	T	rs9270785-T
ENSG00000232629	HLA-DQB2	6	32601381	T	C	chr6_32601381_T_C	0.266292	5.77e-33	0.775309	0.0594768	SNP	ENSG00000232629	ENSG00000232629	19.534	rs9270785	LCL	LCL	NA	T	rs9270785-T
ENSG00000237541	HLA-DQA2	6	32601381	T	C	chr6_32601381_T_C	0.266292	1.04e-40	0.872915	0.0586479	SNP	ENSG00000237541	ENSG00000237541	160.093	rs9270785	LCL	LCL	NA	T	rs9270785-T
ENSG00000240065	PSMB9	6	32601381	T	C	chr6_32601381_T_C	0.266292	0.00072662	0.210276	0.0617752	SNP	ENSG00000240065	ENSG00000240065	261.08	rs9270785	LCL	LCL	RING12|beta1i|PSMB6i	T	rs9270785-T
ENSG00000242574	HLA-DMB	6	32601381	T	C	chr6_32601381_T_C	0.266292	0.0373281	0.124511	0.0596134	SNP	ENSG00000242574	ENSG00000242574	76.41	rs9270785	LCL	LCL	D6S221E|RING7	T	rs9270785-T
ENSG00000289047	NA	6	32601381	T	C	chr6_32601381_T_C	0.266292	0.00080456	0.175803	0.0520867	SNP	ENSG00000289047	ENSG00000289047	62.994	rs9270785	LCL	LCL	NA	T	rs9270785-T
ENSG00000168394	TAP1	6	32604012	C	A	chr6_32604012_C_A	0.258427	0.0390665	0.126518	0.0611256	SNP	ENSG00000168394	ENSG00000168394	269.28	rs9270887	LCL	LCL	PSF1|RING4|D6S114E	C	rs9270887-C
ENSG00000204351	SKIC2	6	32604012	C	A	chr6_32604012_C_A	0.258427	0.00377087	0.167927	0.0576549	SNP	ENSG00000204351	ENSG00000204351	58.15	rs9270887	LCL	LCL	HLP|DDX13|SKI2W|170A|SKIV2L1|SKI2	C	rs9270887-C
ENSG00000204410	MSH5	6	32604012	C	A	chr6_32604012_C_A	0.258427	0.0368611	0.0929001	0.0443687	SNP	ENSG00000204410	ENSG00000204410	3.149	rs9270887	LCL	LCL	G7	C	rs9270887-C
ENSG00000204469	PRRC2A	6	32604012	C	A	chr6_32604012_C_A	0.258427	0.0250377	0.0843382	0.0375054	SNP	ENSG00000204469	ENSG00000204469	187.593	rs9270887	LCL	LCL	G2|D6S51E	C	rs9270887-C
ENSG00000232629	HLA-DQB2	6	32604012	C	A	chr6_32604012_C_A	0.258427	1.04e-34	0.823722	0.0611967	SNP	ENSG00000232629	ENSG00000232629	19.534	rs9270887	LCL	LCL	NA	C	rs9270887-C
ENSG00000237541	HLA-DQA2	6	32604012	C	A	chr6_32604012_C_A	0.258427	2.91e-43	0.929863	0.060084	SNP	ENSG00000237541	ENSG00000237541	160.093	rs9270887	LCL	LCL	NA	C	rs9270887-C
ENSG00000240065	PSMB9	6	32604012	C	A	chr6_32604012_C_A	0.258427	0.00047571	0.225688	0.0640961	SNP	ENSG00000240065	ENSG00000240065	261.08	rs9270887	LCL	LCL	RING12|beta1i|PSMB6i	C	rs9270887-C
ENSG00000242574	HLA-DMB	6	32604012	C	A	chr6_32604012_C_A	0.258427	0.0254511	0.138714	0.0618626	SNP	ENSG00000242574	ENSG00000242574	76.41	rs9270887	LCL	LCL	D6S221E|RING7	C	rs9270887-C
ENSG00000289047	NA	6	32604012	C	A	chr6_32604012_C_A	0.258427	0.00034312	0.19488	0.0539933	SNP	ENSG00000289047	ENSG00000289047	62.994	rs9270887	LCL	LCL	NA	C	rs9270887-C
ENSG00000168394	TAP1	6	32604126	T	C	chr6_32604126_T_C	0.258427	0.0390665	0.126518	0.0611256	SNP	ENSG00000168394	ENSG00000168394	269.28	rs9270898	LCL	LCL	PSF1|RING4|D6S114E	T	rs9270898-T
ENSG00000204351	SKIC2	6	32604126	T	C	chr6_32604126_T_C	0.258427	0.00377087	0.167927	0.0576549	SNP	ENSG00000204351	ENSG00000204351	58.15	rs9270898	LCL	LCL	HLP|DDX13|SKI2W|170A|SKIV2L1|SKI2	T	rs9270898-T
ENSG00000204410	MSH5	6	32604126	T	C	chr6_32604126_T_C	0.258427	0.0368611	0.0929001	0.0443687	SNP	ENSG00000204410	ENSG00000204410	3.149	rs9270898	LCL	LCL	G7	T	rs9270898-T
ENSG00000204469	PRRC2A	6	32604126	T	C	chr6_32604126_T_C	0.258427	0.0250377	0.0843382	0.0375054	SNP	ENSG00000204469	ENSG00000204469	187.593	rs9270898	LCL	LCL	G2|D6S51E	T	rs9270898-T
ENSG00000232629	HLA-DQB2	6	32604126	T	C	chr6_32604126_T_C	0.258427	1.04e-34	0.823722	0.0611967	SNP	ENSG00000232629	ENSG00000232629	19.534	rs9270898	LCL	LCL	NA	T	rs9270898-T
ENSG00000237541	HLA-DQA2	6	32604126	T	C	chr6_32604126_T_C	0.258427	2.91e-43	0.929863	0.060084	SNP	ENSG00000237541	ENSG00000237541	160.093	rs9270898	LCL	LCL	NA	T	rs9270898-T
ENSG00000240065	PSMB9	6	32604126	T	C	chr6_32604126_T_C	0.258427	0.00047571	0.225688	0.0640961	SNP	ENSG00000240065	ENSG00000240065	261.08	rs9270898	LCL	LCL	RING12|beta1i|PSMB6i	T	rs9270898-T
ENSG00000242574	HLA-DMB	6	32604126	T	C	chr6_32604126_T_C	0.258427	0.0254511	0.138714	0.0618626	SNP	ENSG00000242574	ENSG00000242574	76.41	rs9270898	LCL	LCL	D6S221E|RING7	T	rs9270898-T
ENSG00000289047	NA	6	32604126	T	C	chr6_32604126_T_C	0.258427	0.00034312	0.19488	0.0539933	SNP	ENSG00000289047	ENSG00000289047	62.994	rs9270898	LCL	LCL	NA	T	rs9270898-T
ENSG00000179344	HLA-DQB1	6	32607086	G	A	chr6_32607086_G_A	0.258427	3.2e-37	-0.878481	0.0624704	SNP	ENSG00000179344	ENSG00000179344	122.584	rs9271021	LCL	LCL	IDDM1|CELIAC1	A	rs9271021-A
ENSG00000196126	HLA-DRB1	6	32607086	G	A	chr6_32607086_G_A	0.258427	2.16e-57	-0.997182	0.0534173	SNP	ENSG00000196126	ENSG00000196126	940.015	rs9271021	LCL	LCL	NA	A	rs9271021-A
ENSG00000196735	HLA-DQA1	6	32607086	G	A	chr6_32607086_G_A	0.258427	3.93e-42	-0.882655	0.0580134	SNP	ENSG00000196735	ENSG00000196735	219.331	rs9271021	LCL	LCL	CELIAC1	A	rs9271021-A
ENSG00000198502	HLA-DRB5	6	32607086	G	A	chr6_32607086_G_A	0.258427	2.47e-46	-0.947316	0.0585461	SNP	ENSG00000198502	ENSG00000198502	255.672	rs9271021	LCL	LCL	NA	A	rs9271021-A
ENSG00000204231	RXRB	6	32607086	G	A	chr6_32607086_G_A	0.258427	0.0108243	-0.0883177	0.0345063	SNP	ENSG00000204231	ENSG00000204231	47.419	rs9271021	LCL	LCL	NR2B2|H-2RIIBP|RCoR-1|RXRbeta|RXR-beta	A	rs9271021-A
ENSG00000204261	PSMB8-AS1	6	32607086	G	A	chr6_32607086_G_A	0.258427	0.0427542	-0.119628	0.0588683	SNP	ENSG00000204261	ENSG00000204261	38.996	rs9271021	LCL	LCL	XXbac-BPG246D15.8|TAP1-AS1	A	rs9271021-A
ENSG00000204308	RNF5	6	32607086	G	A	chr6_32607086_G_A	0.258427	0.0227033	-0.112462	0.0491827	SNP	ENSG00000204308	ENSG00000204308	212.152	rs9271021	LCL	LCL	NG2|G16|RING5|RMA1	A	rs9271021-A
ENSG00000204390	HSPA1L	6	32607086	G	A	chr6_32607086_G_A	0.258427	0.00075706	-0.227707	0.0671233	SNP	ENSG00000204390	ENSG00000204390	3.939	rs9271021	LCL	LCL	HSP70-HOM|hum70t	A	rs9271021-A
ENSG00000204392	LSM2	6	32607086	G	A	chr6_32607086_G_A	0.258427	0.0304578	-0.108659	0.0500443	SNP	ENSG00000204392	ENSG00000204392	284.894	rs9271021	LCL	LCL	G7b|YBL026W	A	rs9271021-A
ENSG00000213722	DDAH2	6	32607086	G	A	chr6_32607086_G_A	0.258427	0.00685326	-0.180057	0.0662701	SNP	ENSG00000213722	ENSG00000213722	11.36	rs9271021	LCL	LCL	G6A	A	rs9271021-A
ENSG00000223534	HLA-DQB1-AS1	6	32607086	G	A	chr6_32607086_G_A	0.258427	4.76e-35	-0.749918	0.0553766	SNP	ENSG00000223534	ENSG00000223534	8.941	rs9271021	LCL	LCL	NA	A	rs9271021-A
ENSG00000204351	SKIC2	6	32632598	T	C	chr6_32632598_T_C	0.153933	0.00016192	0.252231	0.0662773	SNP	ENSG00000204351	ENSG00000204351	58.15	rs3104373	LCL	LCL	HLP|DDX13|SKI2W|170A|SKIV2L1|SKI2	T	rs3104373-T
ENSG00000228727	SAPCD1	6	32632598	T	C	chr6_32632598_T_C	0.153933	0.0497266	0.107521	0.0546388	SNP	ENSG00000228727	ENSG00000228727	3.253	rs3104373	LCL	LCL	NG23	T	rs3104373-T
ENSG00000232629	HLA-DQB2	6	32632598	T	C	chr6_32632598_T_C	0.153933	6.18e-20	0.736254	0.0766145	SNP	ENSG00000232629	ENSG00000232629	19.534	rs3104373	LCL	LCL	NA	T	rs3104373-T
ENSG00000237541	HLA-DQA2	6	32632598	T	C	chr6_32632598_T_C	0.153933	1.25e-30	0.926614	0.074382	SNP	ENSG00000237541	ENSG00000237541	160.093	rs3104373	LCL	LCL	NA	T	rs3104373-T
ENSG00000204287	HLA-DRA	6	32659784	T	C	chr6_32659784_T_C	0.241573	0.00412795	0.150227	0.0520955	SNP	ENSG00000204287	ENSG00000204287	7735.93	rs9273440	LCL	LCL	NA	T	rs9273440-T
ENSG00000204351	SKIC2	6	32659784	T	C	chr6_32659784_T_C	0.241573	0.0237606	0.126808	0.055886	SNP	ENSG00000204351	ENSG00000204351	58.15	rs9273440	LCL	LCL	HLP|DDX13|SKI2W|170A|SKIV2L1|SKI2	T	rs9273440-T
ENSG00000228727	SAPCD1	6	32659784	T	C	chr6_32659784_T_C	0.241573	0.0222046	0.104459	0.0455128	SNP	ENSG00000228727	ENSG00000228727	3.253	rs9273440	LCL	LCL	NG23	T	rs9273440-T
ENSG00000232629	HLA-DQB2	6	32659784	T	C	chr6_32659784_T_C	0.241573	5.67e-36	0.807923	0.058697	SNP	ENSG00000232629	ENSG00000232629	19.534	rs9273440	LCL	LCL	NA	T	rs9273440-T
ENSG00000237541	HLA-DQA2	6	32659784	T	C	chr6_32659784_T_C	0.241573	1.92e-28	0.74746	0.0627839	SNP	ENSG00000237541	ENSG00000237541	160.093	rs9273440	LCL	LCL	NA	T	rs9273440-T
ENSG00000286974	NA	6	32659784	T	C	chr6_32659784_T_C	0.241573	0.00418671	0.121089	0.0420575	SNP	ENSG00000286974	ENSG00000286974	0.649	rs9273440	LCL	LCL	NA	T	rs9273440-T
ENSG00000096433	ITPR3	6	32665232	T	C	chr6_32665232_T_C	0.325843	0.0431158	-0.0731242	0.0360468	SNP	ENSG00000096433	ENSG00000096433	42.476	rs9274421	LCL	LCL	IP3R3	C	rs9274421-C
ENSG00000112511	PHF1	6	32665232	T	C	chr6_32665232_T_C	0.325843	0.0388547	-0.0731466	0.0353013	SNP	ENSG00000112511	ENSG00000112511	38.295	rs9274421	LCL	LCL	MTF2L2|TDRD19C|PCL1	C	rs9274421-C
ENSG00000112514	CUTA	6	32665232	T	C	chr6_32665232_T_C	0.325843	0.00929624	-0.0997604	0.0381821	SNP	ENSG00000112514	ENSG00000112514	210.145	rs9274421	LCL	LCL	NA	C	rs9274421-C
ENSG00000179344	HLA-DQB1	6	32665232	T	C	chr6_32665232_T_C	0.325843	1.93e-42	-0.820813	0.0536966	SNP	ENSG00000179344	ENSG00000179344	122.584	rs9274421	LCL	LCL	IDDM1|CELIAC1	C	rs9274421-C
ENSG00000196126	HLA-DRB1	6	32665232	T	C	chr6_32665232_T_C	0.325843	1.91e-14	-0.470499	0.0593319	SNP	ENSG00000196126	ENSG00000196126	940.015	rs9274421	LCL	LCL	NA	C	rs9274421-C
ENSG00000196735	HLA-DQA1	6	32665232	T	C	chr6_32665232_T_C	0.325843	5.98e-23	-0.593699	0.0567832	SNP	ENSG00000196735	ENSG00000196735	219.331	rs9274421	LCL	LCL	CELIAC1	C	rs9274421-C
ENSG00000198502	HLA-DRB5	6	32665232	T	C	chr6_32665232_T_C	0.325843	1.29e-06	-0.313637	0.0638649	SNP	ENSG00000198502	ENSG00000198502	255.672	rs9274421	LCL	LCL	NA	C	rs9274421-C
ENSG00000204209	DAXX	6	32665232	T	C	chr6_32665232_T_C	0.325843	0.0234395	-0.0858776	0.0377599	SNP	ENSG00000204209	ENSG00000204209	108.945	rs9274421	LCL	LCL	DAP6	C	rs9274421-C
ENSG00000204308	RNF5	6	32665232	T	C	chr6_32665232_T_C	0.325843	0.0486183	-0.0860896	0.0435336	SNP	ENSG00000204308	ENSG00000204308	212.152	rs9274421	LCL	LCL	NG2|G16|RING5|RMA1	C	rs9274421-C
ENSG00000204315	FKBPL	6	32665232	T	C	chr6_32665232_T_C	0.325843	0.0416627	-0.0847746	0.0414954	SNP	ENSG00000204315	ENSG00000204315	20.647	rs9274421	LCL	LCL	DIR1|NG7|WISp39	C	rs9274421-C
ENSG00000204344	STK19	6	32665232	T	C	chr6_32665232_T_C	0.325843	0.0412082	-0.106504	0.0520144	SNP	ENSG00000204344	ENSG00000204344	6.519	rs9274421	LCL	LCL	D6S60|G11|RP1	C	rs9274421-C
ENSG00000204390	HSPA1L	6	32665232	T	C	chr6_32665232_T_C	0.325843	0.0124489	-0.149772	0.0596766	SNP	ENSG00000204390	ENSG00000204390	3.939	rs9274421	LCL	LCL	HSP70-HOM|hum70t	C	rs9274421-C
ENSG00000213722	DDAH2	6	32665232	T	C	chr6_32665232_T_C	0.325843	0.0131554	-0.146028	0.0586488	SNP	ENSG00000213722	ENSG00000213722	11.36	rs9274421	LCL	LCL	G6A	C	rs9274421-C
ENSG00000223534	HLA-DQB1-AS1	6	32665232	T	C	chr6_32665232_T_C	0.325843	3.64e-31	-0.629117	0.0499643	SNP	ENSG00000223534	ENSG00000223534	8.941	rs9274421	LCL	LCL	NA	C	rs9274421-C
ENSG00000272217	NA	6	32665232	T	C	chr6_32665232_T_C	0.325843	0.0182159	-0.0908762	0.0383402	SNP	ENSG00000272217	ENSG00000272217	0.896	rs9274421	LCL	LCL	NA	C	rs9274421-C
ENSG00000197283	SYNGAP1	6	32665257	T	C	chr6_32665257_T_C	0.0707865	0.0190938	0.222891	0.0947436	SNP	ENSG00000197283	ENSG00000197283	9.939	rs9274427	LCL	LCL	SYNGAP|RASA5|KIAA1938	T	rs9274427-T
ENSG00000204227	RING1	6	32665257	T	C	chr6_32665257_T_C	0.0707865	0.0387453	0.204251	0.0985181	SNP	ENSG00000204227	ENSG00000204227	85.832	rs9274427	LCL	LCL	RNF1	T	rs9274427-T
ENSG00000204371	EHMT2	6	32665257	T	C	chr6_32665257_T_C	0.0707865	0.019115	0.185401	0.0788216	SNP	ENSG00000204371	ENSG00000204371	32.683	rs9274427	LCL	LCL	G9A|Em:AF134726.3|NG36/G9a|KMT1C	T	rs9274427-T
ENSG00000232629	HLA-DQB2	6	32665257	T	C	chr6_32665257_T_C	0.0707865	0.00732768	0.333027	0.1236	SNP	ENSG00000232629	ENSG00000232629	19.534	rs9274427	LCL	LCL	NA	T	rs9274427-T
ENSG00000232629	HLA-DQB2	6	32665257	T	G	chr6_32665257_T_G	0.31236	1.47e-24	0.657744	0.0603945	SNP	ENSG00000232629	ENSG00000232629	19.534	rs9274427	LCL	LCL	NA	T	rs9274427-T
ENSG00000237541	HLA-DQA2	6	32665257	T	C	chr6_32665257_T_C	0.0707865	5.25e-07	0.633625	0.124381	SNP	ENSG00000237541	ENSG00000237541	160.093	rs9274427	LCL	LCL	NA	T	rs9274427-T
ENSG00000237541	HLA-DQA2	6	32665257	T	G	chr6_32665257_T_G	0.31236	5.19e-14	0.511007	0.065626	SNP	ENSG00000237541	ENSG00000237541	160.093	rs9274427	LCL	LCL	NA	T	rs9274427-T
ENSG00000289047	NA	6	32665257	T	C	chr6_32665257_T_C	0.0707865	0.00930308	0.242679	0.0928916	SNP	ENSG00000289047	ENSG00000289047	62.994	rs9274427	LCL	LCL	NA	T	rs9274427-T
ENSG00000204287	HLA-DRA	6	32665967	C	T	chr6_32665967_C_T	0.241573	0.00412795	0.150227	0.0520955	SNP	ENSG00000204287	ENSG00000204287	7735.93	rs9274478	LCL	LCL	NA	C	rs9274478-C
ENSG00000204351	SKIC2	6	32665967	C	T	chr6_32665967_C_T	0.241573	0.0237606	0.126808	0.055886	SNP	ENSG00000204351	ENSG00000204351	58.15	rs9274478	LCL	LCL	HLP|DDX13|SKI2W|170A|SKIV2L1|SKI2	C	rs9274478-C
ENSG00000228727	SAPCD1	6	32665967	C	T	chr6_32665967_C_T	0.241573	0.0222046	0.104459	0.0455128	SNP	ENSG00000228727	ENSG00000228727	3.253	rs9274478	LCL	LCL	NG23	C	rs9274478-C
ENSG00000232629	HLA-DQB2	6	32665967	C	T	chr6_32665967_C_T	0.241573	5.67e-36	0.807923	0.058697	SNP	ENSG00000232629	ENSG00000232629	19.534	rs9274478	LCL	LCL	NA	C	rs9274478-C
ENSG00000237541	HLA-DQA2	6	32665967	C	T	chr6_32665967_C_T	0.241573	1.92e-28	0.74746	0.0627839	SNP	ENSG00000237541	ENSG00000237541	160.093	rs9274478	LCL	LCL	NA	C	rs9274478-C
ENSG00000286974	NA	6	32665967	C	T	chr6_32665967_C_T	0.241573	0.00418671	0.121089	0.0420575	SNP	ENSG00000286974	ENSG00000286974	0.649	rs9274478	LCL	LCL	NA	C	rs9274478-C
ENSG00000232629	HLA-DQB2	6	33473007	T	C	chr6_33473007_T_C	0.0707865	0.0352595	0.269	0.127365	SNP	ENSG00000232629	ENSG00000232629	19.534	rs28361088	LCL	LCL	NA	T	rs28361088-T
ENSG00000235863	B3GALT4	6	33473007	T	C	chr6_33473007_T_C	0.0707865	0.00120464	0.344103	0.105568	SNP	ENSG00000235863	ENSG00000235863	11.061	rs28361088	LCL	LCL	beta3Gal-T4|GalT4	T	rs28361088-T
ENSG00000237541	HLA-DQA2	6	33473007	T	C	chr6_33473007_T_C	0.0707865	0.00860094	0.344486	0.130505	SNP	ENSG00000237541	ENSG00000237541	160.093	rs28361088	LCL	LCL	NA	T	rs28361088-T
ENSG00000288879	NA	6	33473007	T	C	chr6_33473007_T_C	0.0707865	0.0499495	0.153581	0.0781211	SNP	ENSG00000288879	ENSG00000288879	0.572	rs28361088	LCL	LCL	NA	T	rs28361088-T
ENSG00000096433	ITPR3	6	33725094	G	T	chr6_33725094_G_T	0.0932584	0.00056338	0.210128	0.0604739	SNP	ENSG00000096433	ENSG00000096433	42.476	rs791901	LCL	LCL	IP3R3	G	rs791901-G
ENSG00000289047	NA	6	33725094	G	T	chr6_33725094_G_T	0.0932584	0.0194005	0.191201	0.0814812	SNP	ENSG00000289047	ENSG00000289047	62.994	rs791901	LCL	LCL	NA	G	rs791901-G
ENSG00000010030	ETV7	6	36387595	T	C	chr6_36387595_T_C	0.48427	0.00014173	0.214831	0.0559507	SNP	ENSG00000010030	ENSG00000010030	5.746	rs2234071	LCL	LCL	TEL2|TEL-2	T	rs2234071-T
ENSG00000010030	ETV7	6	36392104	C	T	chr6_36392104_C_T	0.460674	0.00116708	0.184389	0.0564101	SNP	ENSG00000010030	ENSG00000010030	5.746	rs9368926	LCL	LCL	TEL2|TEL-2	C	rs9368926-C
ENSG00000137193	PIM1	6	36392104	C	T	chr6_36392104_C_T	0.460674	0.0218732	0.114743	0.0498679	SNP	ENSG00000137193	ENSG00000137193	36.995	rs9368926	LCL	LCL	NA	C	rs9368926-C
ENSG00000232909	NA	6	36392104	C	T	chr6_36392104_C_T	0.460674	0.022975	0.0866793	0.0379834	SNP	ENSG00000232909	ENSG00000232909	0.818	rs9368926	LCL	LCL	NA	C	rs9368926-C
ENSG00000111875	ASF1A	6	118997887	C	G	chr6_118997887_C_G	0.349438	7.25e-09	0.255402	0.0432671	SNP	ENSG00000111875	ENSG00000111875	41.625	rs72970476	LCL	LCL	DKFZP547E2110|CIA	C	rs72970476-C
ENSG00000111877	MCM9	6	118997887	C	G	chr6_118997887_C_G	0.349438	9.22e-13	0.340802	0.0462844	SNP	ENSG00000111877	ENSG00000111877	4.924	rs72970476	LCL	LCL	MGC35304|dJ329L24.3|FLJ20170	C	rs72970476-C
ENSG00000111879	FAM184A	6	118997887	C	G	chr6_118997887_C_G	0.349438	0.0493023	0.136054	0.0690087	SNP	ENSG00000111879	ENSG00000111879	0.107	rs72970476	LCL	LCL	FLJ13942	C	rs72970476-C
ENSG00000118514	ALDH8A1	6	134882641	T	C	chr6_134882641_T_C	0.206742	2.95e-05	-0.271752	0.0643634	SNP	ENSG00000118514	ENSG00000118514	0.873	rs9389237	LCL	LCL	ALDH12	C	rs9389237-C
ENSG00000232876	NA	6	134882641	T	C	chr6_134882641_T_C	0.206742	2.03e-05	-0.27186	0.0630758	SNP	ENSG00000232876	ENSG00000232876	1.015	rs9389237	LCL	LCL	NA	C	rs9389237-C
ENSG00000221947	XKR9	8	70117186	C	G	chr8_70117186_C_G	0.108989	0.00034828	-0.320986	0.0890308	SNP	ENSG00000221947	ENSG00000221947	0.417	rs7006399	LCL	LCL	NA	G	rs7006399-G
ENSG00000221947	XKR9	8	70208042	A	G	chr8_70208042_A_G	0.111236	0.00012001	0.342722	0.0882915	SNP	ENSG00000221947	ENSG00000221947	0.417	rs4737302	LCL	LCL	NA	A	rs4737302-A
ENSG00000140396	NCOA2	8	70217452	A	G	chr8_70217452_A_G	0.11236	0.00171284	-0.17037	0.0539855	SNP	ENSG00000140396	ENSG00000140396	31.573	rs4738079	LCL	LCL	TIF2|GRIP1|NCoA-2|KAT13C|bHLHe75	G	rs4738079-G
ENSG00000254557	NA	8	70217452	A	G	chr8_70217452_A_G	0.11236	0.0444473	-0.104961	0.0520706	SNP	ENSG00000254557	ENSG00000254557	0.281	rs4738079	LCL	LCL	NA	G	rs4738079-G
ENSG00000140396	NCOA2	8	70357696	G	A	chr8_70357696_G_A	0.111236	0.0013678	0.176042	0.0546303	SNP	ENSG00000140396	ENSG00000140396	31.573	rs71523181	LCL	LCL	TIF2|GRIP1|NCoA-2|KAT13C|bHLHe75	G	rs71523181-G
ENSG00000246366	LACTB2-AS1	8	70357696	G	A	chr8_70357696_G_A	0.111236	0.0473926	0.172143	0.0865704	SNP	ENSG00000246366	ENSG00000246366	0.677	rs71523181	LCL	LCL	NA	G	rs71523181-G
ENSG00000104518	GSDMD	8	143918193	T	C	chr8_143918193_T_C	0.476404	0.00114066	-0.209187	0.0638668	SNP	ENSG00000104518	ENSG00000104518	42.262	rs7822511	LCL	LCL	FLJ12150|DF5L	C	rs7822511-C
ENSG00000170619	COMMD5	8	143918193	T	C	chr8_143918193_T_C	0.476404	0.00533494	-0.174703	0.0623862	SNP	ENSG00000170619	ENSG00000170619	28.784	rs7822511	LCL	LCL	HT002|FLJ13008|HCaRG	C	rs7822511-C
ENSG00000178209	PLEC	8	143918193	T	C	chr8_143918193_T_C	0.476404	2.89e-13	-0.252116	0.0334533	SNP	ENSG00000178209	ENSG00000178209	23.666	rs7822511	LCL	LCL	PCN|PLTN	C	rs7822511-C
ENSG00000178685	PARP10	8	143918193	T	C	chr8_143918193_T_C	0.476404	0.00011038	-0.166507	0.0426644	SNP	ENSG00000178685	ENSG00000178685	64.662	rs7822511	LCL	LCL	FLJ14464|ARTD10	C	rs7822511-C
ENSG00000179832	MROH1	8	143918193	T	C	chr8_143918193_T_C	0.476404	0.0171727	-0.100551	0.0420316	SNP	ENSG00000179832	ENSG00000179832	11.17	rs7822511	LCL	LCL	KIAA1833	C	rs7822511-C
ENSG00000186583	SPATC1	8	143918193	T	C	chr8_143918193_T_C	0.476404	0.00193212	-0.177716	0.0569656	SNP	ENSG00000186583	ENSG00000186583	1.888	rs7822511	LCL	LCL	MGC61633|SPATA15|SPERIOLIN	C	rs7822511-C
ENSG00000147789	ZNF7	8	143921326	C	T	chr8_143921326_C_T	0.337079	0.037155	0.110156	0.0526922	SNP	ENSG00000147789	ENSG00000147789	6.688	rs6558407	LCL	LCL	KOX4|HF.16	C	rs6558407-C
ENSG00000147804	SLC39A4	8	143921326	C	T	chr8_143921326_C_T	0.337079	0.0418965	0.111893	0.0548323	SNP	ENSG00000147804	ENSG00000147804	7.229	rs6558407	LCL	LCL	ZIP4|ZIP-4|AWMS2	C	rs6558407-C
ENSG00000161016	RPL8	8	143921326	C	T	chr8_143921326_C_T	0.337079	0.00144932	0.120413	0.0375657	SNP	ENSG00000161016	ENSG00000161016	3631.34	rs6558407	LCL	LCL	L8	C	rs6558407-C
ENSG00000167700	MFSD3	8	143921326	C	T	chr8_143921326_C_T	0.337079	0.0412023	0.116871	0.0570759	SNP	ENSG00000167700	ENSG00000167700	18.751	rs6558407	LCL	LCL	NA	C	rs6558407-C
ENSG00000178896	EXOSC4	8	143921326	C	T	chr8_143921326_C_T	0.337079	0.0129913	0.106155	0.0425571	SNP	ENSG00000178896	ENSG00000178896	44.306	rs6558407	LCL	LCL	hRrp41p|FLJ20591|Rrp41p|RRP41|RRP41A|Ski6p|SKI6|p12A	C	rs6558407-C
ENSG00000185189	NRBP2	8	143921326	C	T	chr8_143921326_C_T	0.337079	0.0342257	0.128358	0.0604271	SNP	ENSG00000185189	ENSG00000185189	3.289	rs6558407	LCL	LCL	DKFZp434P086	C	rs6558407-C
ENSG00000196150	ZNF250	8	143921326	C	T	chr8_143921326_C_T	0.337079	0.04554	0.137177	0.0684016	SNP	ENSG00000196150	ENSG00000196150	4.52	rs6558407	LCL	LCL	MGC9718|ZFP647	C	rs6558407-C
ENSG00000147789	ZNF7	8	143927341	T	C	chr8_143927341_T_C	0.335955	0.0368902	0.110157	0.0526189	SNP	ENSG00000147789	ENSG00000147789	6.688	rs11136333	LCL	LCL	KOX4|HF.16	T	rs11136333-T
ENSG00000147804	SLC39A4	8	143927341	T	C	chr8_143927341_T_C	0.335955	0.0393174	0.113177	0.0547499	SNP	ENSG00000147804	ENSG00000147804	7.229	rs11136333	LCL	LCL	ZIP4|ZIP-4|AWMS2	T	rs11136333-T
ENSG00000161016	RPL8	8	143927341	T	C	chr8_143927341_T_C	0.335955	0.001286	0.121532	0.0375043	SNP	ENSG00000161016	ENSG00000161016	3631.34	rs11136333	LCL	LCL	L8	T	rs11136333-T
ENSG00000167700	MFSD3	8	143927341	T	C	chr8_143927341_T_C	0.335955	0.0417488	0.116398	0.0569987	SNP	ENSG00000167700	ENSG00000167700	18.751	rs11136333	LCL	LCL	NA	T	rs11136333-T
ENSG00000178896	EXOSC4	8	143927341	T	C	chr8_143927341_T_C	0.335955	0.0167857	0.102082	0.0425208	SNP	ENSG00000178896	ENSG00000178896	44.306	rs11136333	LCL	LCL	hRrp41p|FLJ20591|Rrp41p|RRP41|RRP41A|Ski6p|SKI6|p12A	T	rs11136333-T
ENSG00000185189	NRBP2	8	143927341	T	C	chr8_143927341_T_C	0.335955	0.0207821	0.139886	0.0602833	SNP	ENSG00000185189	ENSG00000185189	3.289	rs11136333	LCL	LCL	DKFZp434P086	T	rs11136333-T
ENSG00000196150	ZNF250	8	143927341	T	C	chr8_143927341_T_C	0.335955	0.0458603	0.136786	0.0683083	SNP	ENSG00000196150	ENSG00000196150	4.52	rs11136333	LCL	LCL	MGC9718|ZFP647	T	rs11136333-T
ENSG00000147789	ZNF7	8	143927616	A	G	chr8_143927616_A_G	0.335955	0.0368902	0.110157	0.0526189	SNP	ENSG00000147789	ENSG00000147789	6.688	rs3135109	LCL	LCL	KOX4|HF.16	A	rs3135109-A
ENSG00000147804	SLC39A4	8	143927616	A	G	chr8_143927616_A_G	0.335955	0.0393174	0.113177	0.0547499	SNP	ENSG00000147804	ENSG00000147804	7.229	rs3135109	LCL	LCL	ZIP4|ZIP-4|AWMS2	A	rs3135109-A
ENSG00000161016	RPL8	8	143927616	A	G	chr8_143927616_A_G	0.335955	0.001286	0.121532	0.0375043	SNP	ENSG00000161016	ENSG00000161016	3631.34	rs3135109	LCL	LCL	L8	A	rs3135109-A
ENSG00000167700	MFSD3	8	143927616	A	G	chr8_143927616_A_G	0.335955	0.0417488	0.116398	0.0569987	SNP	ENSG00000167700	ENSG00000167700	18.751	rs3135109	LCL	LCL	NA	A	rs3135109-A
ENSG00000178896	EXOSC4	8	143927616	A	G	chr8_143927616_A_G	0.335955	0.0167857	0.102082	0.0425208	SNP	ENSG00000178896	ENSG00000178896	44.306	rs3135109	LCL	LCL	hRrp41p|FLJ20591|Rrp41p|RRP41|RRP41A|Ski6p|SKI6|p12A	A	rs3135109-A
ENSG00000185189	NRBP2	8	143927616	A	G	chr8_143927616_A_G	0.335955	0.0207821	0.139886	0.0602833	SNP	ENSG00000185189	ENSG00000185189	3.289	rs3135109	LCL	LCL	DKFZp434P086	A	rs3135109-A
ENSG00000196150	ZNF250	8	143927616	A	G	chr8_143927616_A_G	0.335955	0.0458603	0.136786	0.0683083	SNP	ENSG00000196150	ENSG00000196150	4.52	rs3135109	LCL	LCL	MGC9718|ZFP647	A	rs3135109-A
ENSG00000147789	ZNF7	8	143933366	C	T	chr8_143933366_C_T	0.470787	0.00998626	0.124378	0.0480633	SNP	ENSG00000147789	ENSG00000147789	6.688	rs7003580	LCL	LCL	KOX4|HF.16	C	rs7003580-C
ENSG00000147804	SLC39A4	8	143933366	C	T	chr8_143933366_C_T	0.470787	0.0476999	0.0996072	0.0501619	SNP	ENSG00000147804	ENSG00000147804	7.229	rs7003580	LCL	LCL	ZIP4|ZIP-4|AWMS2	C	rs7003580-C
ENSG00000161016	RPL8	8	143933366	C	T	chr8_143933366_C_T	0.470787	0.00471539	0.0978438	0.0344436	SNP	ENSG00000161016	ENSG00000161016	3631.34	rs7003580	LCL	LCL	L8	C	rs7003580-C
ENSG00000167700	MFSD3	8	143933366	C	T	chr8_143933366_C_T	0.470787	0.00993289	0.134794	0.0520507	SNP	ENSG00000167700	ENSG00000167700	18.751	rs7003580	LCL	LCL	NA	C	rs7003580-C
ENSG00000178896	EXOSC4	8	143933366	C	T	chr8_143933366_C_T	0.470787	0.00907067	0.10195	0.0388934	SNP	ENSG00000178896	ENSG00000178896	44.306	rs7003580	LCL	LCL	hRrp41p|FLJ20591|Rrp41p|RRP41|RRP41A|Ski6p|SKI6|p12A	C	rs7003580-C
ENSG00000185730	ZNF696	8	143933366	C	T	chr8_143933366_C_T	0.470787	0.0115579	0.152696	0.0602056	SNP	ENSG00000185730	ENSG00000185730	4.881	rs7003580	LCL	LCL	FLJ14129	C	rs7003580-C
ENSG00000253716	MINCR	8	143933366	C	T	chr8_143933366_C_T	0.470787	0.0205201	0.120697	0.0519057	SNP	ENSG00000253716	ENSG00000253716	7.115	rs7003580	LCL	LCL	TCONS_00015189	C	rs7003580-C
ENSG00000147789	ZNF7	8	143934392	A	G	chr8_143934392_A_G	0.326966	0.012821	0.12807	0.0512453	SNP	ENSG00000147789	ENSG00000147789	6.688	rs11783799	LCL	LCL	KOX4|HF.16	A	rs11783799-A
ENSG00000147804	SLC39A4	8	143934392	A	G	chr8_143934392_A_G	0.326966	0.0103398	0.137254	0.0532902	SNP	ENSG00000147804	ENSG00000147804	7.229	rs11783799	LCL	LCL	ZIP4|ZIP-4|AWMS2	A	rs11783799-A
ENSG00000161016	RPL8	8	143934392	A	G	chr8_143934392_A_G	0.326966	0.00332783	0.108281	0.0366779	SNP	ENSG00000161016	ENSG00000161016	3631.34	rs11783799	LCL	LCL	L8	A	rs11783799-A
ENSG00000167700	MFSD3	8	143934392	A	G	chr8_143934392_A_G	0.326966	0.0322384	0.119455	0.0556012	SNP	ENSG00000167700	ENSG00000167700	18.751	rs11783799	LCL	LCL	NA	A	rs11783799-A
ENSG00000178896	EXOSC4	8	143934392	A	G	chr8_143934392_A_G	0.326966	0.0270976	0.0921226	0.0415398	SNP	ENSG00000178896	ENSG00000178896	44.306	rs11783799	LCL	LCL	hRrp41p|FLJ20591|Rrp41p|RRP41|RRP41A|Ski6p|SKI6|p12A	A	rs11783799-A
ENSG00000104518	GSDMD	8	143940256	C	G	chr8_143940256_C_G	0.32809	0.00434534	-0.183217	0.0639018	SNP	ENSG00000104518	ENSG00000104518	42.262	rs12541377	LCL	LCL	FLJ12150|DF5L	G	rs12541377-G
ENSG00000170619	COMMD5	8	143940256	C	G	chr8_143940256_C_G	0.32809	0.0408908	-0.128181	0.0625026	SNP	ENSG00000170619	ENSG00000170619	28.784	rs12541377	LCL	LCL	HT002|FLJ13008|HCaRG	G	rs12541377-G
ENSG00000178209	PLEC	8	143940256	C	G	chr8_143940256_C_G	0.32809	1.56e-17	-0.290478	0.0326327	SNP	ENSG00000178209	ENSG00000178209	23.666	rs12541377	LCL	LCL	PCN|PLTN	G	rs12541377-G
ENSG00000178685	PARP10	8	143940256	C	G	chr8_143940256_C_G	0.32809	2.98e-05	-0.179106	0.0424436	SNP	ENSG00000178685	ENSG00000178685	64.662	rs12541377	LCL	LCL	FLJ14464|ARTD10	G	rs12541377-G
ENSG00000179832	MROH1	8	143940256	C	G	chr8_143940256_C_G	0.32809	0.0173627	-0.10015	0.0419358	SNP	ENSG00000179832	ENSG00000179832	11.17	rs12541377	LCL	LCL	KIAA1833	G	rs12541377-G
ENSG00000186583	SPATC1	8	143940256	C	G	chr8_143940256_C_G	0.32809	2.74e-07	-0.291128	0.0557329	SNP	ENSG00000186583	ENSG00000186583	1.888	rs12541377	LCL	LCL	MGC61633|SPATA15|SPERIOLIN	G	rs12541377-G
ENSG00000104518	GSDMD	8	143958164	C	CTG	chr8_143958164_C_CTG	0.465169	0.0237463	-0.136858	0.0603091	INDEL	ENSG00000104518	ENSG00000104518	42.262	rs74933891	LCL	LCL	FLJ12150|DF5L	CTG	rs74933891-CTG
ENSG00000104529	EEF1D	8	143958164	C	CTG	chr8_143958164_C_CTG	0.465169	0.0177167	-0.098355	0.0413143	INDEL	ENSG00000104529	ENSG00000104529	42.606	rs74933891	LCL	LCL	EF-1D|FLJ20897	CTG	rs74933891-CTG
ENSG00000178209	PLEC	8	143958164	C	CTG	chr8_143958164_C_CTG	0.465169	2.22e-14	-0.246794	0.0312055	INDEL	ENSG00000178209	ENSG00000178209	23.666	rs74933891	LCL	LCL	PCN|PLTN	CTG	rs74933891-CTG
ENSG00000178685	PARP10	8	143958164	C	CTG	chr8_143958164_C_CTG	0.465169	1.55e-05	-0.174242	0.0398588	INDEL	ENSG00000178685	ENSG00000178685	64.662	rs74933891	LCL	LCL	FLJ14464|ARTD10	CTG	rs74933891-CTG
ENSG00000186583	SPATC1	8	143958164	C	CTG	chr8_143958164_C_CTG	0.465169	6.26e-08	-0.287741	0.0522408	INDEL	ENSG00000186583	ENSG00000186583	1.888	rs74933891	LCL	LCL	MGC61633|SPATA15|SPERIOLIN	CTG	rs74933891-CTG
ENSG00000187954	ZFTRAF1	8	143958164	C	CTG	chr8_143958164_C_CTG	0.465169	0.041103	-0.0852244	0.0416003	INDEL	ENSG00000187954	ENSG00000187954	10.318	rs74933891	LCL	LCL	CHRP|KIAA0496|MGC13010	CTG	rs74933891-CTG
ENSG00000157873	TNFRSF14	1	2597658	T	C	chr1_2597658_T_C	0.370748	1.76e-05	-0.213771	0.047972	SNP	ENSG00000157873	ENSG00000157873	206.527	rs2843403	LCL	LCL	HVEM|ATAR|TR2|LIGHTR|HVEA|CD270	C	rs2843403-C
ENSG00000157881	PANK4	1	2597658	T	C	chr1_2597658_T_C	0.370748	0.0210813	-0.236507	0.101312	SNP	ENSG00000157881	ENSG00000157881	28.816	rs2843403	LCL	LCL	FLJ10782	C	rs2843403-C
ENSG00000162585	FAAP20	1	2597658	T	C	chr1_2597658_T_C	0.370748	0.0165949	-0.222925	0.0918706	SNP	ENSG00000162585	ENSG00000162585	13.181	rs2843403	LCL	LCL	FLJ31031	C	rs2843403-C
ENSG00000215912	TTC34	1	2597658	T	C	chr1_2597658_T_C	0.370748	4.21e-06	-0.425874	0.0886985	SNP	ENSG00000215912	ENSG00000215912	0.992	rs2843403	LCL	LCL	NA	C	rs2843403-C
ENSG00000272449	NA	1	2597658	T	C	chr1_2597658_T_C	0.370748	0.0398939	-0.157772	0.0760215	SNP	ENSG00000272449	ENSG00000272449	8.529	rs2843403	LCL	LCL	NA	C	rs2843403-C
ENSG00000283259	NA	1	2597658	T	C	chr1_2597658_T_C	0.370748	0.00083868	-0.323894	0.0947554	SNP	ENSG00000283259	ENSG00000283259	0.54	rs2843403	LCL	LCL	NA	C	rs2843403-C
ENSG00000157873	TNFRSF14	1	2622319	C	T	chr1_2622319_C_T	0.363946	6.23e-05	0.200681	0.0485095	SNP	ENSG00000157873	ENSG00000157873	206.527	rs4474198	LCL	LCL	HVEM|ATAR|TR2|LIGHTR|HVEA|CD270	C	rs4474198-C
ENSG00000157881	PANK4	1	2622319	C	T	chr1_2622319_C_T	0.363946	0.0168065	0.245474	0.101364	SNP	ENSG00000157881	ENSG00000157881	28.816	rs4474198	LCL	LCL	FLJ10782	C	rs4474198-C
ENSG00000215912	TTC34	1	2622319	C	T	chr1_2622319_C_T	0.363946	1.2e-06	0.448402	0.0880669	SNP	ENSG00000215912	ENSG00000215912	0.992	rs4474198	LCL	LCL	NA	C	rs4474198-C
ENSG00000283259	NA	1	2622319	C	T	chr1_2622319_C_T	0.363946	0.00036886	0.345107	0.0943971	SNP	ENSG00000283259	ENSG00000283259	0.54	rs4474198	LCL	LCL	NA	C	rs4474198-C
ENSG00000285945	NA	1	2622319	C	T	chr1_2622319_C_T	0.363946	0.0173666	0.237806	0.0987065	SNP	ENSG00000285945	ENSG00000285945	0.698	rs4474198	LCL	LCL	NA	C	rs4474198-C
ENSG00000116213	WRAP73	1	2803610	T	C	chr1_2803610_T_C	0.353741	0.0187722	0.214456	0.0901303	SNP	ENSG00000116213	ENSG00000116213	24.146	rs897624	LCL	LCL	NA	T	rs897624-T
ENSG00000157873	TNFRSF14	1	2803610	T	C	chr1_2803610_T_C	0.353741	3.13e-05	0.20644	0.0478623	SNP	ENSG00000157873	ENSG00000157873	206.527	rs897624	LCL	LCL	HVEM|ATAR|TR2|LIGHTR|HVEA|CD270	T	rs897624-T
ENSG00000157881	PANK4	1	2803610	T	C	chr1_2803610_T_C	0.353741	0.00068529	0.341907	0.0983135	SNP	ENSG00000157881	ENSG00000157881	28.816	rs897624	LCL	LCL	FLJ10782	T	rs897624-T
ENSG00000162585	FAAP20	1	2803610	T	C	chr1_2803610_T_C	0.353741	0.0224904	0.211206	0.091466	SNP	ENSG00000162585	ENSG00000162585	13.181	rs897624	LCL	LCL	FLJ31031	T	rs897624-T
ENSG00000215912	TTC34	1	2803610	T	C	chr1_2803610_T_C	0.353741	2.27e-05	0.391929	0.0892165	SNP	ENSG00000215912	ENSG00000215912	0.992	rs897624	LCL	LCL	NA	T	rs897624-T
ENSG00000283259	NA	1	2803610	T	C	chr1_2803610_T_C	0.353741	0.0100231	0.250252	0.0957808	SNP	ENSG00000283259	ENSG00000283259	0.54	rs897624	LCL	LCL	NA	T	rs897624-T
ENSG00000009724	MASP2	1	10300034	C	T	chr1_10300034_C_T	0.289116	0.0346606	-0.212005	0.0993287	SNP	ENSG00000009724	ENSG00000009724	4.304	rs11121537	LCL	LCL	Map19|sMAP|MAP-2	T	rs11121537-T
ENSG00000175279	CENPS	1	10300034	C	T	chr1_10300034_C_T	0.289116	0.0469874	-0.164109	0.0818418	SNP	ENSG00000175279	ENSG00000175279	4.586	rs11121537	LCL	LCL	CENP-S|FAAP16	T	rs11121537-T
ENSG00000143033	MTF2	1	92468887	A	G	chr1_92468887_A_G	0.119048	0.0275694	0.262231	0.117695	SNP	ENSG00000143033	ENSG00000143033	52.666	rs11164567	LCL	LCL	M96|PCL2|TDRD19A	A	rs11164567-A
ENSG00000117505	DR1	1	92499124	A	C	chr1_92499124_A_C	0.0986395	0.0431842	0.368568	0.180529	SNP	ENSG00000117505	ENSG00000117505	39.124	rs111978400	LCL	LCL	NC2-BETA|NC2B|NCB2	A	rs111978400-A
ENSG00000122484	RPAP2	1	92499124	A	C	chr1_92499124_A_C	0.0986395	0.046396	0.23182	0.115294	SNP	ENSG00000122484	ENSG00000122484	7.416	rs111978400	LCL	LCL	FLJ13150|Rtr1	A	rs111978400-A
ENSG00000122435	TRMT13	1	101057665	T	C	chr1_101057665_T_C	0.132653	0.0454979	0.249114	0.123377	SNP	ENSG00000122435	ENSG00000122435	27.647	rs12738310	LCL	LCL	FLJ10287|FLJ11219	T	rs12738310-T
ENSG00000122477	LRRC39	1	101057665	T	C	chr1_101057665_T_C	0.132653	0.0454388	0.300903	0.148984	SNP	ENSG00000122477	ENSG00000122477	3.387	rs12738310	LCL	LCL	MGC14816|myomasp	T	rs12738310-T
ENSG00000163534	FCRL1	1	157802090	C	T	chr1_157802090_C_T	0.391156	0.0411725	0.203732	0.0988045	SNP	ENSG00000163534	ENSG00000163534	0.069	rs4971154	LCL	LCL	FCRH1|IRTA5|IFGP1|CD307a	C	rs4971154-C
ENSG00000162889	MAPKAPK2	1	207659956	G	A	chr1_207659956_G_A	0.391156	0.0464274	0.168339	0.0837344	SNP	ENSG00000162889	ENSG00000162889	129.66	rs7539772	LCL	LCL	MK2	G	rs7539772-G
ENSG00000148572	NRBF2	10	62631135	C	T	chr10_62631135_C_T	0.306122	0.0249916	-0.217086	0.0957427	SNP	ENSG00000148572	ENSG00000148572	73.505	rs10995242	LCL	LCL	DKFZp564C1664|FLJ30395|COPR1|COPR2	T	rs10995242-T
ENSG00000285551	LINC02929	10	62631135	C	T	chr10_62631135_C_T	0.306122	0.0003925	-0.418875	0.115129	SNP	ENSG00000285551	ENSG00000285551	0.122	rs10995242	LCL	LCL	NA	T	rs10995242-T
ENSG00000148572	NRBF2	10	62631448	G	C	chr10_62631448_G_C	0.309524	0.029005	-0.208996	0.0946746	SNP	ENSG00000148572	ENSG00000148572	73.505	rs10995243	LCL	LCL	DKFZp564C1664|FLJ30395|COPR1|COPR2	C	rs10995243-C
ENSG00000285551	LINC02929	10	62631448	G	C	chr10_62631448_G_C	0.309524	0.0006397	-0.399201	0.114128	SNP	ENSG00000285551	ENSG00000285551	0.122	rs10995243	LCL	LCL	NA	C	rs10995243-C
ENSG00000172247	C1QTNF4	11	47293452	T	C	chr11_47293452_T_C	0.370748	0.0131695	0.24765	0.0985421	SNP	ENSG00000172247	ENSG00000172247	0.638	rs3781621	LCL	LCL	CTRP4|ZACRP4	T	rs3781621-T
ENSG00000172247	C1QTNF4	11	47319098	A	G	chr11_47319098_A_G	0.370748	0.0131695	0.24765	0.0985421	SNP	ENSG00000172247	ENSG00000172247	0.638	rs7120957	LCL	LCL	CTRP4|ZACRP4	A	rs7120957-A
ENSG00000025434	NR1H3	11	47448793	G	A	chr11_47448793_G_A	0.0918367	0.0253928	-0.402135	0.177854	SNP	ENSG00000025434	ENSG00000025434	5.171	rs34312154	LCL	LCL	LXR-a|RLD-1|LXRa	A	rs34312154-A
ENSG00000109919	MTCH2	11	47448793	G	A	chr11_47448793_G_A	0.0918367	0.00710895	-0.290684	0.106308	SNP	ENSG00000109919	ENSG00000109919	124.335	rs34312154	LCL	LCL	SLC25A50	A	rs34312154-A
ENSG00000134575	ACP2	11	47448793	G	A	chr11_47448793_G_A	0.0918367	0.0088699	-0.390998	0.147187	SNP	ENSG00000134575	ENSG00000134575	21.824	rs34312154	LCL	LCL	LAP	A	rs34312154-A
ENSG00000236935	NA	11	64248757	C	T	chr11_64248757_C_T	0.261905	7.35e-16	0.870885	0.0947749	SNP	ENSG00000236935	ENSG00000236935	25.51	rs602534	LCL	LCL	NA	C	rs602534-C
ENSG00000173264	GPR137	11	64341646	T	G	chr11_64341646_T_G	0.367347	0.0430612	0.24583	0.120339	SNP	ENSG00000173264	ENSG00000173264	23.715	rs647152	LCL	LCL	C11orf4|GPR137A|TM7SF1L1	T	rs647152-T
ENSG00000236935	NA	11	64341646	T	G	chr11_64341646_T_G	0.367347	3.35e-17	0.806285	0.0828575	SNP	ENSG00000236935	ENSG00000236935	25.51	rs647152	LCL	LCL	NA	T	rs647152-T
ENSG00000288852	NA	11	64341646	T	G	chr11_64341646_T_G	0.367347	0.0213335	0.173982	0.0746763	SNP	ENSG00000288852	ENSG00000288852	3.874	rs647152	LCL	LCL	NA	T	rs647152-T
ENSG00000175334	BANF1	11	65976950	C	T	chr11_65976950_C_T	0.414966	0.0415113	-0.117712	0.0571841	SNP	ENSG00000175334	ENSG00000175334	287.323	rs542332	LCL	LCL	BAF	T	rs542332-T
ENSG00000175550	DRAP1	11	65976950	C	T	chr11_65976950_C_T	0.414966	0.0385185	-0.24211	0.115831	SNP	ENSG00000175550	ENSG00000175550	227.561	rs542332	LCL	LCL	NC2-alpha	T	rs542332-T
ENSG00000255320	NA	11	65976950	C	T	chr11_65976950_C_T	0.414966	0.00201732	-0.354907	0.112654	SNP	ENSG00000255320	ENSG00000255320	9.288	rs542332	LCL	LCL	NA	T	rs542332-T
ENSG00000146670	CDCA5	11	65986590	G	A	chr11_65986590_G_A	0.414966	0.0376934	0.0976957	0.0465369	SNP	ENSG00000146670	ENSG00000146670	100.577	rs661335	LCL	LCL	NA	G	rs661335-G
ENSG00000172803	SNX32	11	65986590	G	A	chr11_65986590_G_A	0.414966	0.0189083	0.299362	0.125961	SNP	ENSG00000172803	ENSG00000172803	1.871	rs661335	LCL	LCL	FLJ30934	G	rs661335-G
ENSG00000172818	OVOL1	11	65986590	G	A	chr11_65986590_G_A	0.414966	0.0229973	0.249041	0.108263	SNP	ENSG00000172818	ENSG00000172818	0.357	rs661335	LCL	LCL	HOVO1	G	rs661335-G
ENSG00000174684	B4GAT1	11	65986590	G	A	chr11_65986590_G_A	0.414966	0.0122495	0.282697	0.111305	SNP	ENSG00000174684	ENSG00000174684	14.434	rs661335	LCL	LCL	IGnT|iGAT|BETA3GNTI|B3GN-T1	G	rs661335-G
ENSG00000174744	BRMS1	11	65986590	G	A	chr11_65986590_G_A	0.414966	0.00535171	0.17295	0.0610704	SNP	ENSG00000174744	ENSG00000174744	68.98	rs661335	LCL	LCL	DKFZP564A063	G	rs661335-G
ENSG00000175315	CST6	11	65986590	G	A	chr11_65986590_G_A	0.414966	0.0370015	0.219225	0.104041	SNP	ENSG00000175315	ENSG00000175315	0.263	rs661335	LCL	LCL	NA	G	rs661335-G
ENSG00000175376	EIF1AD	11	65986590	G	A	chr11_65986590_G_A	0.414966	0.0355732	0.206016	0.0970145	SNP	ENSG00000175376	ENSG00000175376	43.27	rs661335	LCL	LCL	MGC11102|haponin	G	rs661335-G
ENSG00000239306	RBM14	11	65986590	G	A	chr11_65986590_G_A	0.414966	0.0114033	0.212792	0.0829265	SNP	ENSG00000239306	ENSG00000239306	59.687	rs661335	LCL	LCL	SIP|SYTIP1|COAA|DKFZp779J0927	G	rs661335-G
ENSG00000254470	AP5B1	11	65986590	G	A	chr11_65986590_G_A	0.414966	0.0492062	0.209877	0.105726	SNP	ENSG00000254470	ENSG00000254470	28.078	rs661335	LCL	LCL	PP1030|AP-5|DKFZp761E198	G	rs661335-G
ENSG00000110245	APOC3	11	116956849	A	G	chr11_116956849_A_G	0.0442177	0.0322831	0.460113	0.212645	SNP	ENSG00000110245	ENSG00000110245	0.127	rs587703	LCL	LCL	Apo-CIII|ApoC-III|APOCIII|Apo-C3|ApoC-3	A	rs587703-A
ENSG00000118137	APOA1	11	116956849	A	G	chr11_116956849_A_G	0.0442177	0.0487568	0.439872	0.221141	SNP	ENSG00000118137	ENSG00000118137	0.545	rs587703	LCL	LCL	NA	A	rs587703-A
ENSG00000160695	VPS11	11	118688192	G	C	chr11_118688192_G_C	0.29932	0.0446346	-0.212241	0.104686	SNP	ENSG00000160695	ENSG00000160695	35.765	rs510408	LCL	LCL	RNF108|PEP5	C	rs510408-C
ENSG00000172273	HINFP	11	118688192	G	C	chr11_118688192_G_C	0.29932	0.00649739	-0.293188	0.106014	SNP	ENSG00000172273	ENSG00000172273	12.39	rs510408	LCL	LCL	DKFZP434F162|HiNF-P|ZNF743	C	rs510408-C
ENSG00000172273	HINFP	11	118694627	G	A	chr11_118694627_G_A	0.302721	0.00322714	-0.310734	0.103574	SNP	ENSG00000172273	ENSG00000172273	12.39	rs478371	LCL	LCL	DKFZP434F162|HiNF-P|ZNF743	A	rs478371-A
ENSG00000160695	VPS11	11	118696037	C	G	chr11_118696037_C_G	0.29932	0.0446346	-0.212241	0.104686	SNP	ENSG00000160695	ENSG00000160695	35.765	rs533646	LCL	LCL	RNF108|PEP5	G	rs533646-G
ENSG00000172273	HINFP	11	118696037	C	G	chr11_118696037_C_G	0.29932	0.00649739	-0.293188	0.106014	SNP	ENSG00000172273	ENSG00000172273	12.39	rs533646	LCL	LCL	DKFZP434F162|HiNF-P|ZNF743	G	rs533646-G
ENSG00000255966	GAPDH-DT	12	6341779	T	C	chr12_6341779_T_C	0.414966	0.00916784	0.2355	0.0890454	SNP	ENSG00000255966	ENSG00000255966	8.668	rs767455	LCL	LCL	NA	T	rs767455-T
ENSG00000245648	KLRK1-AS1	12	9736166	C	T	chr12_9736166_C_T	0.333333	0.0338072	0.188717	0.0879916	SNP	ENSG00000245648	ENSG00000245648	1.214	rs10844639	LCL	LCL	LOC101928100|TP53LC04	C	rs10844639-C
ENSG00000123427	EEF1AKMT3	12	57802664	G	A	chr12_57802664_G_A	0.251701	7.45e-18	0.696513	0.0696991	SNP	ENSG00000123427	ENSG00000123427	8.478	rs10783847	LCL	LCL	DKFZP586D0919	G	rs10783847-G
ENSG00000175203	DCTN2	12	57802664	G	A	chr12_57802664_G_A	0.251701	0.0199046	0.168849	0.071644	SNP	ENSG00000175203	ENSG00000175203	47.571	rs10783847	LCL	LCL	RBP50|DCTN-50	G	rs10783847-G
ENSG00000111252	SH2B3	12	111427245	C	G	chr12_111427245_C_G	0.377551	0.0376323	-0.203753	0.0970255	SNP	ENSG00000111252	ENSG00000111252	75.508	rs7310615	LCL	LCL	LNK|IDDM20	G	rs7310615-G
ENSG00000111328	CDK2AP1	12	123032370	C	G	chr12_123032370_C_G	0.217687	0.0371892	0.214767	0.102029	SNP	ENSG00000111328	ENSG00000111328	23.237	rs1630820	LCL	LCL	DORC1|doc-1|DOC1|ST19|p12DOC-1	C	rs1630820-C
ENSG00000111328	CDK2AP1	12	123176170	T	C	chr12_123176170_T_C	0.170068	0.0138521	0.296501	0.118867	SNP	ENSG00000111328	ENSG00000111328	23.237	rs1716174	LCL	LCL	DORC1|doc-1|DOC1|ST19|p12DOC-1	T	rs1716174-T
ENSG00000111325	OGFOD2	12	123379073	G	A	chr12_123379073_G_A	0.197279	0.00114173	0.29748	0.0894445	SNP	ENSG00000111325	ENSG00000111325	2.27	rs28583837	LCL	LCL	FLJ13491|FLJ37501	G	rs28583837-G
ENSG00000119242	CCDC92	12	123379073	G	A	chr12_123379073_G_A	0.197279	0.0202515	0.234157	0.0996377	SNP	ENSG00000119242	ENSG00000119242	5.103	rs28583837	LCL	LCL	FLJ22471	G	rs28583837-G
ENSG00000111364	DDX55	12	124466106	T	C	chr12_124466106_T_C	0.112245	0.00439588	-0.389396	0.134357	SNP	ENSG00000111364	ENSG00000111364	31.382	rs4765569	LCL	LCL	KIAA1595	C	rs4765569-C
ENSG00000102760	RGCC	13	41554745	C	T	chr13_41554745_C_T	0.139456	0.00893104	-0.378183	0.142494	SNP	ENSG00000102760	ENSG00000102760	32.706	rs7986874	LCL	LCL	bA157L14.2|RGC-32|RGC32	T	rs7986874-T
ENSG00000283554	LINC02341	13	41554745	C	T	chr13_41554745_C_T	0.139456	0.024165	-0.324595	0.142319	SNP	ENSG00000283554	ENSG00000283554	13.969	rs7986874	LCL	LCL	NA	T	rs7986874-T
ENSG00000136169	SETDB2	13	50393596	G	C	chr13_50393596_G_C	0.119048	0.0308337	-0.31984	0.14654	SNP	ENSG00000136169	ENSG00000136169	24.062	rs7334326	LCL	LCL	CLLD8|CLLL8|KMT1F	C	rs7334326-C
ENSG00000289626	NA	14	68816213	A	G	chr14_68816213_A_G	0.479592	0.0289957	0.151696	0.0687138	SNP	ENSG00000289626	ENSG00000289626	20.027	rs168961	LCL	LCL	NA	A	rs168961-A
ENSG00000100784	RPS6KA5	14	90918232	A	G	chr14_90918232_A_G	0.22449	0.001847	0.292509	0.0920404	SNP	ENSG00000100784	ENSG00000100784	0.833	rs1286129	LCL	LCL	MSK1|RLPK	A	rs1286129-A
ENSG00000119714	GPR68	14	90918232	A	G	chr14_90918232_A_G	0.22449	0.0250261	0.229416	0.101205	SNP	ENSG00000119714	ENSG00000119714	4.588	rs1286129	LCL	LCL	OGR1	A	rs1286129-A
ENSG00000258875	NA	14	90918232	A	G	chr14_90918232_A_G	0.22449	0.00604544	0.286027	0.102505	SNP	ENSG00000258875	ENSG00000258875	3.003	rs1286129	LCL	LCL	NA	A	rs1286129-A
ENSG00000100784	RPS6KA5	14	90943561	C	T	chr14_90943561_C_T	0.255102	0.00093247	0.296796	0.0876365	SNP	ENSG00000100784	ENSG00000100784	0.833	rs1286116	LCL	LCL	MSK1|RLPK	C	rs1286116-C
ENSG00000119714	GPR68	14	90943561	C	T	chr14_90943561_C_T	0.255102	0.00991789	0.251787	0.0962285	SNP	ENSG00000119714	ENSG00000119714	4.588	rs1286116	LCL	LCL	OGR1	C	rs1286116-C
ENSG00000258875	NA	14	90943561	C	T	chr14_90943561_C_T	0.255102	0.00512152	0.278874	0.0979581	SNP	ENSG00000258875	ENSG00000258875	3.003	rs1286116	LCL	LCL	NA	C	rs1286116-C
ENSG00000140575	IQGAP1	15	90379443	A	G	chr15_90379443_A_G	0.482993	0.0101691	0.18487	0.0708978	SNP	ENSG00000140575	ENSG00000140575	132.431	rs2589963	LCL	LCL	p195|KIAA0051|SAR1|HUMORFA01	A	rs2589963-A
ENSG00000196391	ZNF774	15	90379443	A	G	chr15_90379443_A_G	0.482993	0.00013747	0.357426	0.0909974	SNP	ENSG00000196391	ENSG00000196391	0.938	rs2589963	LCL	LCL	MGC75360	A	rs2589963-A
ENSG00000184056	VPS33B	15	90510968	C	T	chr15_90510968_C_T	0.479592	0.00360566	0.332933	0.112331	SNP	ENSG00000184056	ENSG00000184056	9.416	rs11858449	LCL	LCL	FLJ14848	C	rs11858449-C
ENSG00000184056	VPS33B	15	90515219	C	A	chr15_90515219_C_A	0.493197	0.00490721	0.321115	0.112227	SNP	ENSG00000184056	ENSG00000184056	9.416	rs11073934	LCL	LCL	FLJ14848	C	rs11073934-C
ENSG00000153066	TXNDC11	16	11083537	G	C	chr16_11083537_G_C	0.394558	0.0411896	-0.18722	0.0908043	SNP	ENSG00000153066	ENSG00000153066	111.705	rs9931397	LCL	LCL	EFP1	C	rs9931397-C
ENSG00000153066	TXNDC11	16	11088277	C	G	chr16_11088277_C_G	0.414966	0.0495139	-0.171406	0.0864651	SNP	ENSG00000153066	ENSG00000153066	111.705	rs7203793	LCL	LCL	EFP1	G	rs7203793-G
ENSG00000274038	NA	16	11088277	C	G	chr16_11088277_C_G	0.414966	0.0263349	-0.192307	0.0856038	SNP	ENSG00000274038	ENSG00000274038	1.648	rs7203793	LCL	LCL	NA	G	rs7203793-G
ENSG00000048471	SNX29	16	11285918	T	C	chr16_11285918_T_C	0.173469	0.0340059	-0.260597	0.121644	SNP	ENSG00000048471	ENSG00000048471	40.542	rs1794019	LCL	LCL	FLJ12363	C	rs1794019-C
ENSG00000175643	RMI2	16	11285918	T	C	chr16_11285918_T_C	0.173469	0.0112867	-0.265069	0.103149	SNP	ENSG00000175643	ENSG00000175643	36.918	rs1794019	LCL	LCL	MGC24665|BLAP18	C	rs1794019-C
ENSG00000189067	LITAF	16	11285918	T	C	chr16_11285918_T_C	0.173469	0.0389462	-0.184409	0.088423	SNP	ENSG00000189067	ENSG00000189067	251.291	rs1794019	LCL	LCL	PIG7|SIMPLE|FLJ38636|TP53I7	C	rs1794019-C
ENSG00000274038	NA	16	11304838	ATAG	A	chr16_11304838_ATAG_A	0.190476	0.00416146	0.298927	0.102496	INDEL	ENSG00000274038	ENSG00000274038	1.648	rs370962630	LCL	LCL	NA	ATAG	rs370962630-ATAG
ENSG00000048471	SNX29	16	11309156	G	A	chr16_11309156_G_A	0.159864	0.0446637	-0.254927	0.125758	SNP	ENSG00000048471	ENSG00000048471	40.542	rs12162021	LCL	LCL	FLJ12363	A	rs12162021-A
ENSG00000175643	RMI2	16	11309156	G	A	chr16_11309156_G_A	0.159864	0.0170221	-0.257983	0.106743	SNP	ENSG00000175643	ENSG00000175643	36.918	rs12162021	LCL	LCL	MGC24665|BLAP18	A	rs12162021-A
ENSG00000262703	NA	16	11309156	G	A	chr16_11309156_G_A	0.159864	0.0481458	-0.233227	0.116929	SNP	ENSG00000262703	ENSG00000262703	3.878	rs12162021	LCL	LCL	NA	A	rs12162021-A
ENSG00000175643	RMI2	16	11319069	C	A	chr16_11319069_C_A	0.156463	0.0140612	-0.267044	0.107298	SNP	ENSG00000175643	ENSG00000175643	36.918	rs34947566	LCL	LCL	MGC24665|BLAP18	A	rs34947566-A
ENSG00000189067	LITAF	16	11335048	T	A	chr16_11335048_T_A	0.343537	0.0277466	-0.160061	0.0719221	SNP	ENSG00000189067	ENSG00000189067	251.291	rs12708722	LCL	LCL	PIG7|SIMPLE|FLJ38636|TP53I7	A	rs12708722-A
ENSG00000175643	RMI2	16	11381719	A	G	chr16_11381719_A_G	0.472789	0.0176378	-0.19697	0.0819579	SNP	ENSG00000175643	ENSG00000175643	36.918	rs11864333	LCL	LCL	MGC24665|BLAP18	G	rs11864333-G
ENSG00000149922	TBX6	16	29837625	A	G	chr16_29837625_A_G	0.204082	0.0152581	0.225992	0.0919328	SNP	ENSG00000149922	ENSG00000149922	4.524	rs11863734	LCL	LCL	NA	A	rs11863734-A
ENSG00000254206	NPIPB11	16	29837625	A	G	chr16_29837625_A_G	0.204082	0.032723	0.295878	0.137096	SNP	ENSG00000254206	ENSG00000254206	4.231	rs11863734	LCL	LCL	NA	A	rs11863734-A
ENSG00000103510	KAT8	16	31042146	C	T	chr16_31042146_C_T	0.302721	4.28e-06	-0.508522	0.106007	SNP	ENSG00000103510	ENSG00000103510	31.566	rs9939417	LCL	LCL	MOF|FLJ14040|hMOF|ZC2HC8	T	rs9939417-T
ENSG00000169896	ITGAM	16	31042146	C	T	chr16_31042146_C_T	0.302721	0.016854	-0.251045	0.103711	SNP	ENSG00000169896	ENSG00000169896	10.059	rs9939417	LCL	LCL	MAC-1|CD11b	T	rs9939417-T
ENSG00000260911	NA	16	31042146	C	T	chr16_31042146_C_T	0.302721	0.0486806	-0.194066	0.0975311	SNP	ENSG00000260911	ENSG00000260911	1.511	rs9939417	LCL	LCL	NA	T	rs9939417-T
ENSG00000261332	NA	16	31042146	C	T	chr16_31042146_C_T	0.302721	0.0340074	-0.208385	0.0972731	SNP	ENSG00000261332	ENSG00000261332	0.483	rs9939417	LCL	LCL	NA	T	rs9939417-T
ENSG00000278133	NA	16	31042146	C	T	chr16_31042146_C_T	0.302721	0.023556	-0.219798	0.0959453	SNP	ENSG00000278133	ENSG00000278133	40.781	rs9939417	LCL	LCL	NA	T	rs9939417-T
ENSG00000103510	KAT8	16	31070264	A	G	chr16_31070264_A_G	0.295918	5.59e-06	-0.514514	0.108676	SNP	ENSG00000103510	ENSG00000103510	31.566	rs9796794	LCL	LCL	MOF|FLJ14040|hMOF|ZC2HC8	G	rs9796794-G
ENSG00000169896	ITGAM	16	31070264	A	G	chr16_31070264_A_G	0.295918	0.0245131	-0.242027	0.106381	SNP	ENSG00000169896	ENSG00000169896	10.059	rs9796794	LCL	LCL	MAC-1|CD11b	G	rs9796794-G
ENSG00000261332	NA	16	31070264	A	G	chr16_31070264_A_G	0.295918	0.0315748	-0.216163	0.0994825	SNP	ENSG00000261332	ENSG00000261332	0.483	rs9796794	LCL	LCL	NA	G	rs9796794-G
ENSG00000278133	NA	16	31070264	A	G	chr16_31070264_A_G	0.295918	0.0361318	-0.208417	0.0984471	SNP	ENSG00000278133	ENSG00000278133	40.781	rs9796794	LCL	LCL	NA	G	rs9796794-G
ENSG00000225614	ZNF469	16	89059261	T	A	chr16_89059261_T_A	0.180272	0.0238513	-0.299926	0.131205	SNP	ENSG00000225614	ENSG00000225614	1.204	rs11866889	LCL	LCL	KIAA1858|Zfp469	A	rs11866889-A
ENSG00000176974	SHMT1	17	18270341	A	G	chr17_18270341_A_G	0.302721	3.8e-12	0.538277	0.0703947	SNP	ENSG00000176974	ENSG00000176974	19.371	rs2605145	LCL	LCL	cSHMT|SHMT|MGC15229|MGC24556	A	rs2605145-A
ENSG00000176974	SHMT1	17	18309439	C	T	chr17_18309439_C_T	0.302721	3.8e-12	0.538277	0.0703947	SNP	ENSG00000176974	ENSG00000176974	19.371	rs8076253	LCL	LCL	cSHMT|SHMT|MGC15229|MGC24556	C	rs8076253-C
ENSG00000275720	NA	17	36486677	G	A	chr17_36486677_G_A	0.465986	0.00395896	0.2833	0.0965899	SNP	ENSG00000275720	ENSG00000275720	2.316	rs4796224	LCL	LCL	NA	G	rs4796224-G
ENSG00000278311	GGNBP2	17	36486677	G	A	chr17_36486677_G_A	0.465986	0.00070348	0.348026	0.100294	SNP	ENSG00000278311	ENSG00000278311	38.381	rs4796224	LCL	LCL	ZFP403|LZK1|FLJ22561|FLJ21230|DIF-3|DIF3	G	rs4796224-G
ENSG00000289011	NA	17	36486677	G	A	chr17_36486677_G_A	0.465986	1.25e-18	0.772526	0.0749802	SNP	ENSG00000289011	ENSG00000289011	0.666	rs4796224	LCL	LCL	NA	G	rs4796224-G
ENSG00000008838	MED24	17	39754115	C	T	chr17_39754115_C_T	0.472789	0.00304859	-0.260549	0.0863141	SNP	ENSG00000008838	ENSG00000008838	65.451	rs2941522	LCL	LCL	TRAP100|KIAA0130|DRIP100|CRSP100|MED5	T	rs2941522-T
ENSG00000131759	RARA	17	39754115	C	T	chr17_39754115_C_T	0.472789	0.0420183	-0.171146	0.0833514	SNP	ENSG00000131759	ENSG00000131759	53.902	rs2941522	LCL	LCL	RAR|NR1B1|RARalpha|RAR-alpha	T	rs2941522-T
ENSG00000186075	ZPBP2	17	39754115	C	T	chr17_39754115_C_T	0.472789	0.00888006	-0.268627	0.101137	SNP	ENSG00000186075	ENSG00000186075	4.68	rs2941522	LCL	LCL	ZPBPL|MGC41930	T	rs2941522-T
ENSG00000008838	MED24	17	39868373	C	T	chr17_39868373_C_T	0.411565	0.00135217	0.277437	0.0847285	SNP	ENSG00000008838	ENSG00000008838	65.451	rs11557466	LCL	LCL	TRAP100|KIAA0130|DRIP100|CRSP100|MED5	C	rs11557466-C
ENSG00000131759	RARA	17	39868373	C	T	chr17_39868373_C_T	0.411565	0.0277437	0.182634	0.0820639	SNP	ENSG00000131759	ENSG00000131759	53.902	rs11557466	LCL	LCL	RAR|NR1B1|RARalpha|RAR-alpha	C	rs11557466-C
ENSG00000161405	IKZF3	17	39868373	C	T	chr17_39868373_C_T	0.411565	0.0258178	0.172705	0.0766074	SNP	ENSG00000161405	ENSG00000161405	115.465	rs11557466	LCL	LCL	Aiolos	C	rs11557466-C
ENSG00000186075	ZPBP2	17	39868373	C	T	chr17_39868373_C_T	0.411565	0.00010091	0.388015	0.0967523	SNP	ENSG00000186075	ENSG00000186075	4.68	rs11557466	LCL	LCL	ZPBPL|MGC41930	C	rs11557466-C
ENSG00000073584	SMARCE1	17	40090033	A	G	chr17_40090033_A_G	0.159864	0.0221596	0.295026	0.127445	SNP	ENSG00000073584	ENSG00000073584	3.41	rs73983006	LCL	LCL	BAF57	A	rs73983006-A
ENSG00000141279	NPEPPS	17	47397631	C	A	chr17_47397631_C_A	0.469388	0.00887237	-0.194489	0.0732157	SNP	ENSG00000141279	ENSG00000141279	46.161	rs4968320	LCL	LCL	PSA|MP100	A	rs4968320-A
ENSG00000141294	LRRC46	17	47397631	C	A	chr17_47397631_C_A	0.469388	0.00115044	-0.270061	0.0812565	SNP	ENSG00000141294	ENSG00000141294	1.12	rs4968320	LCL	LCL	MGC16309	A	rs4968320-A
ENSG00000198933	TBKBP1	17	47397631	C	A	chr17_47397631_C_A	0.469388	0.00063593	-0.359463	0.102716	SNP	ENSG00000198933	ENSG00000198933	5.06	rs4968320	LCL	LCL	ProSAPiP2|KIAA0775	A	rs4968320-A
ENSG00000263412	NFE2L1-DT	17	47397631	C	A	chr17_47397631_C_A	0.469388	0.0105748	-0.241729	0.0932083	SNP	ENSG00000263412	ENSG00000263412	2.638	rs4968320	LCL	LCL	NA	A	rs4968320-A
ENSG00000066926	FECH	18	57080751	A	G	chr18_57080751_A_G	0.176871	0.0379911	-0.181794	0.0867334	SNP	ENSG00000066926	ENSG00000066926	12.795	rs55892810	LCL	LCL	NA	G	rs55892810-G
ENSG00000091157	WDR7	18	57080751	A	G	chr18_57080751_A_G	0.176871	0.00055743	-0.248685	0.0702931	SNP	ENSG00000091157	ENSG00000091157	11.054	rs55892810	LCL	LCL	KIAA0541|TRAG	G	rs55892810-G
ENSG00000091157	WDR7	18	57085083	T	C	chr18_57085083_T_C	0.231293	0.0250504	-0.143781	0.0634388	SNP	ENSG00000091157	ENSG00000091157	11.054	rs1557351	LCL	LCL	KIAA0541|TRAG	C	rs1557351-C
ENSG00000267226	MALT1-AS1	18	58719688	T	G	chr18_58719688_T_G	0.377551	0.0247223	-0.211245	0.0929897	SNP	ENSG00000267226	ENSG00000267226	2.936	rs7230967	LCL	LCL	NA	G	rs7230967-G
ENSG00000267257	NA	18	58719688	T	G	chr18_58719688_T_G	0.377551	0.033168	-0.23983	0.111414	SNP	ENSG00000267257	ENSG00000267257	2.536	rs7230967	LCL	LCL	NA	G	rs7230967-G
ENSG00000267579	NA	18	58719688	T	G	chr18_58719688_T_G	0.377551	0.0392131	-0.215468	0.103459	SNP	ENSG00000267579	ENSG00000267579	3.469	rs7230967	LCL	LCL	NA	G	rs7230967-G
ENSG00000076924	XAB2	19	6669923	G	A	chr19_6669923_G_A	0.14966	0.00774554	-0.277041	0.102442	SNP	ENSG00000076924	ENSG00000076924	68.439	rs2291668	LCL	LCL	HCNP|HCRN|SYF1|NTC90	A	rs2291668-A
ENSG00000076944	STXBP2	19	6669923	G	A	chr19_6669923_G_A	0.14966	0.00061276	-0.433305	0.123436	SNP	ENSG00000076944	ENSG00000076944	44.427	rs2291668	LCL	LCL	UNC18B|Hunc18b|Unc18-2|MUNC18-2	A	rs2291668-A
ENSG00000125656	CLPP	19	6669923	G	A	chr19_6669923_G_A	0.14966	0.0258946	-0.253643	0.112569	SNP	ENSG00000125656	ENSG00000125656	99.302	rs2291668	LCL	LCL	NA	A	rs2291668-A
ENSG00000174788	PCP2	19	6669923	G	A	chr19_6669923_G_A	0.14966	0.0327294	-0.259423	0.120209	SNP	ENSG00000174788	ENSG00000174788	6.307	rs2291668	LCL	LCL	MGC41903|GPSM4	A	rs2291668-A
ENSG00000174917	MICOS13	19	6669923	G	A	chr19_6669923_G_A	0.14966	0.0249708	-0.330792	0.14587	SNP	ENSG00000174917	ENSG00000174917	94.397	rs2291668	LCL	LCL	QIL1|P117|MIC13|MIC12	A	rs2291668-A
ENSG00000127616	SMARCA4	19	10630740	A	T	chr19_10630740_A_T	0.231293	0.003299	-0.227165	0.0759003	SNP	ENSG00000127616	ENSG00000127616	50.043	rs10414622	LCL	LCL	hSNF2b|BRG1|BAF190|SNF2|SWI2|SNF2-BETA|SNF2LB|FLJ39786	T	rs10414622-T
ENSG00000197256	KANK2	19	10630740	A	T	chr19_10630740_A_T	0.231293	0.00487382	-0.347371	0.121305	SNP	ENSG00000197256	ENSG00000197256	13.552	rs10414622	LCL	LCL	KIAA1518	T	rs10414622-T
ENSG00000008441	NFIX	19	12705745	G	T	chr19_12705745_G_T	0.0714286	0.0461266	0.471477	0.234192	SNP	ENSG00000008441	ENSG00000008441	1.109	rs7248726	LCL	LCL	NF1A	G	rs7248726-G
ENSG00000095066	HOOK2	19	12705745	G	T	chr19_12705745_G_T	0.0714286	0.0377202	0.438698	0.209002	SNP	ENSG00000095066	ENSG00000095066	10.805	rs7248726	LCL	LCL	HK2	G	rs7248726-G
ENSG00000268945	NA	19	12705745	G	T	chr19_12705745_G_T	0.0714286	0.00127505	0.538367	0.163521	SNP	ENSG00000268945	ENSG00000268945	0.778	rs7248726	LCL	LCL	NA	G	rs7248726-G
ENSG00000008441	NFIX	19	12715210	C	A	chr19_12715210_C_A	0.0578231	0.0137527	0.60805	0.243506	SNP	ENSG00000008441	ENSG00000008441	1.109	rs58162150	LCL	LCL	NF1A	C	rs58162150-C
ENSG00000268945	NA	19	12715210	C	A	chr19_12715210_C_A	0.0578231	0.00321323	0.517736	0.172491	SNP	ENSG00000268945	ENSG00000268945	0.778	rs58162150	LCL	LCL	NA	C	rs58162150-C
ENSG00000269161	NA	19	17001908	C	G	chr19_17001908_C_G	0.14966	0.0453587	-0.216613	0.10721	SNP	ENSG00000269161	ENSG00000269161	2.332	rs12971584	LCL	LCL	NA	G	rs12971584-G
ENSG00000269480	NA	19	17001908	C	G	chr19_17001908_C_G	0.14966	0.0124504	-0.305406	0.12053	SNP	ENSG00000269480	ENSG00000269480	0.52	rs12971584	LCL	LCL	NA	G	rs12971584-G
ENSG00000096996	IL12RB1	19	18219858	A	G	chr19_18219858_A_G	0.302721	0.0167269	-0.182706	0.0753891	SNP	ENSG00000096996	ENSG00000096996	28.257	rs55973594	LCL	LCL	CD212	G	rs55973594-G
ENSG00000130477	UNC13A	19	18219858	A	G	chr19_18219858_A_G	0.302721	0.00750913	-0.340143	0.125272	SNP	ENSG00000130477	ENSG00000130477	0.469	rs55973594	LCL	LCL	KIAA1032|Munc13-1	G	rs55973594-G
ENSG00000130513	GDF15	19	18219858	A	G	chr19_18219858_A_G	0.302721	0.0328981	-0.2594	0.120317	SNP	ENSG00000130513	ENSG00000130513	15.507	rs55973594	LCL	LCL	PLAB|MIC-1|PDF|MIC1|NAG-1|PTGFB	G	rs55973594-G
ENSG00000064545	TMEM161A	19	19170378	T	G	chr19_19170378_T_G	0.496599	0.0433892	-0.23434	0.114897	SNP	ENSG00000064545	ENSG00000064545	31.566	rs1858846	LCL	LCL	FLJ39645|FLJ20422	G	rs1858846-G
ENSG00000129933	MAU2	19	19170378	T	G	chr19_19170378_T_G	0.496599	0.0197845	-0.243523	0.103226	SNP	ENSG00000129933	ENSG00000129933	31.281	rs1858846	LCL	LCL	MGC75361|mau-2|MAU2L|SCC4	G	rs1858846-G
ENSG00000104863	LIN7B	19	48719762	C	G	chr19_48719762_C_G	0.316327	0.0173281	0.216367	0.0897765	SNP	ENSG00000104863	ENSG00000104863	2.861	rs281394	LCL	LCL	MALS-2|LIN-7B|VELI2	C	rs281394-C
ENSG00000105443	CYTH2	19	48719762	C	G	chr19_48719762_C_G	0.316327	0.0359008	0.177674	0.0838193	SNP	ENSG00000105443	ENSG00000105443	14.795	rs281394	LCL	LCL	CTS18.1|Sec7p-L|ARNO|Sec7p-like|cytohesin-2	C	rs281394-C
ENSG00000268686	NA	19	48719762	C	G	chr19_48719762_C_G	0.316327	0.00650536	0.295993	0.107045	SNP	ENSG00000268686	ENSG00000268686	0.522	rs281394	LCL	LCL	NA	C	rs281394-C
ENSG00000126464	PRR12	19	49297912	T	C	chr19_49297912_T_C	0.238095	0.0150377	0.24264	0.0984859	SNP	ENSG00000126464	ENSG00000126464	22.486	rs12982246	LCL	LCL	NA	T	rs12982246-T
ENSG00000074219	TEAD2	19	49365794	T	G	chr19_49365794_T_G	0.268707	0.0275449	-0.22489	0.100919	SNP	ENSG00000074219	ENSG00000074219	1.407	rs2303759	LCL	LCL	TEF-4|ETF|TEF4	G	rs2303759-G
ENSG00000131398	KCNC3	19	49365794	T	G	chr19_49365794_T_G	0.268707	0.0123439	-0.245856	0.0969073	SNP	ENSG00000131398	ENSG00000131398	6.207	rs2303759	LCL	LCL	Kv3.3	G	rs2303759-G
ENSG00000142552	RCN3	19	49365794	T	G	chr19_49365794_T_G	0.268707	0.01734	-0.257383	0.106807	SNP	ENSG00000142552	ENSG00000142552	2.18	rs2303759	LCL	LCL	RLP49	G	rs2303759-G
ENSG00000161609	KASH5	19	49365794	T	G	chr19_49365794_T_G	0.268707	6.35e-08	-0.617962	0.107762	SNP	ENSG00000161609	ENSG00000161609	0.743	rs2303759	LCL	LCL	FLJ32658	G	rs2303759-G
ENSG00000268686	NA	19	49365794	T	G	chr19_49365794_T_G	0.268707	0.00021892	-0.447255	0.117657	SNP	ENSG00000268686	ENSG00000268686	0.522	rs2303759	LCL	LCL	NA	G	rs2303759-G
ENSG00000088002	SULT2B1	19	49375509	G	A	chr19_49375509_G_A	0.268707	0.038686	0.238762	0.114329	SNP	ENSG00000088002	ENSG00000088002	0.347	rs2115385	LCL	LCL	HSST2	G	rs2115385-G
ENSG00000126464	PRR12	19	49375509	G	A	chr19_49375509_G_A	0.268707	0.019516	0.220865	0.0934122	SNP	ENSG00000126464	ENSG00000126464	22.486	rs2115385	LCL	LCL	NA	G	rs2115385-G
ENSG00000287603	NA	19	49375509	G	A	chr19_49375509_G_A	0.268707	0.0433223	0.215266	0.105511	SNP	ENSG00000287603	ENSG00000287603	1.119	rs2115385	LCL	LCL	NA	G	rs2115385-G
ENSG00000134313	KIDINS220	2	7909543	A	C	chr2_7909543_A_C	0.0612245	0.00130276	0.67056	0.204079	SNP	ENSG00000134313	ENSG00000134313	10.226	rs4669223	LCL	LCL	ARMS	A	rs4669223-A
ENSG00000288986	NA	2	65434709	T	C	chr2_65434709_T_C	0.384354	0.0305262	0.187211	0.0856132	SNP	ENSG00000288986	ENSG00000288986	0.303	rs13385171	LCL	LCL	NA	T	rs13385171-T
ENSG00000153093	ACOXL	2	111177901	C	T	chr2_111177901_C_T	0.438776	0.00503168	-0.318838	0.111761	SNP	ENSG00000153093	ENSG00000153093	4.369	rs7565457	LCL	LCL	FLJ11042	T	rs7565457-T
ENSG00000153094	BCL2L11	2	111177901	C	T	chr2_111177901_C_T	0.438776	0.0283714	-0.220117	0.0993098	SNP	ENSG00000153094	ENSG00000153094	27.318	rs7565457	LCL	LCL	BOD|BimL|BimEL|BimS|BIM	T	rs7565457-T
ENSG00000204581	ACOXL-AS1	2	111177901	C	T	chr2_111177901_C_T	0.438776	0.00021966	-0.416479	0.109588	SNP	ENSG00000204581	ENSG00000204581	1.025	rs7565457	LCL	LCL	NA	T	rs7565457-T
ENSG00000153094	BCL2L11	2	111739381	C	A	chr2_111739381_C_A	0.210884	0.0431491	0.271138	0.132784	SNP	ENSG00000153094	ENSG00000153094	27.318	rs200632716	LCL	LCL	BOD|BimL|BimEL|BimS|BIM	C	rs200632716-C
ENSG00000153094	BCL2L11	2	111821217	T	C	chr2_111821217_T_C	0.208904	0.0409991	0.27218	0.131885	SNP	ENSG00000153094	ENSG00000153094	27.318	rs71258290	LCL	LCL	BOD|BimL|BimEL|BimS|BIM	T	rs71258290-T
ENSG00000153094	BCL2L11	2	111863622	T	C	chr2_111863622_T_C	0.214286	0.0458692	0.260579	0.129279	SNP	ENSG00000153094	ENSG00000153094	27.318	rs11689168	LCL	LCL	BOD|BimL|BimEL|BimS|BIM	T	rs11689168-T
ENSG00000188177	ZC3H6	2	112021872	T	G	chr2_112021872_T_G	0.176871	0.0194179	0.166282	0.070269	SNP	ENSG00000188177	ENSG00000188177	8.587	rs6737989	LCL	LCL	FLJ41410|FLJ45877|KIAA2035	T	rs6737989-T
ENSG00000124104	SNX21	20	46093017	T	C	chr20_46093017_T_C	0.238095	0.0267169	0.229418	0.102387	SNP	ENSG00000124104	ENSG00000124104	1.929	rs4578918	LCL	LCL	dJ337O18.4|SNX-L	T	rs4578918-T
ENSG00000285796	NA	20	46093017	T	C	chr20_46093017_T_C	0.238095	0.0292154	0.220317	0.0999356	SNP	ENSG00000285796	ENSG00000285796	1.573	rs4578918	LCL	LCL	NA	T	rs4578918-T
ENSG00000124104	SNX21	20	46106624	T	G	chr20_46106624_T_G	0.265306	0.00945508	0.256907	0.0975462	SNP	ENSG00000124104	ENSG00000124104	1.929	rs6032663	LCL	LCL	dJ337O18.4|SNX-L	T	rs6032663-T
ENSG00000124257	NEURL2	20	46106624	T	G	chr20_46106624_T_G	0.265306	0.0487244	0.241176	0.121231	SNP	ENSG00000124257	ENSG00000124257	2.477	rs6032663	LCL	LCL	dJ337O18.6|FLJ30259|Ozz|Ozz-E3	T	rs6032663-T
ENSG00000124104	SNX21	20	46118343	T	C	chr20_46118343_T_C	0.265306	0.00945508	0.256907	0.0975462	SNP	ENSG00000124104	ENSG00000124104	1.929	rs1883832	LCL	LCL	dJ337O18.4|SNX-L	T	rs1883832-T
ENSG00000124257	NEURL2	20	46118343	T	C	chr20_46118343_T_C	0.265306	0.0487244	0.241176	0.121231	SNP	ENSG00000124257	ENSG00000124257	2.477	rs1883832	LCL	LCL	dJ337O18.6|FLJ30259|Ozz|Ozz-E3	T	rs1883832-T
ENSG00000223350	IGLV9-49	22	21761209	T	C	chr22_21761209_T_C	0.459184	0.0396427	0.216039	0.103963	SNP	ENSG00000223350	ENSG00000223350	0	rs3810610	LCL	LCL	NA	T	rs3810610-T
ENSG00000100079	LGALS2	22	36904488	T	C	chr22_36904488_T_C	0.445578	0.039937	0.240399	0.11586	SNP	ENSG00000100079	ENSG00000100079	0.275	rs5756394	LCL	LCL	HL14	T	rs5756394-T
ENSG00000100350	FOXRED2	22	36904488	T	C	chr22_36904488_T_C	0.445578	0.00302438	0.193769	0.0641363	SNP	ENSG00000100350	ENSG00000100350	14.115	rs5756394	LCL	LCL	FLJ23322|ERFAD	T	rs5756394-T
ENSG00000100368	CSF2RB	22	36904488	T	C	chr22_36904488_T_C	0.445578	0.00106096	0.34417	0.102799	SNP	ENSG00000100368	ENSG00000100368	41.133	rs5756394	LCL	LCL	IL5RB|CD131|betaGMR	T	rs5756394-T
ENSG00000128283	CDC42EP1	22	36904488	T	C	chr22_36904488_T_C	0.445578	0.0275177	0.244324	0.109621	SNP	ENSG00000128283	ENSG00000128283	0.597	rs5756394	LCL	LCL	MSE55|CEP1|Borg5	T	rs5756394-T
ENSG00000133466	C1QTNF6	22	36922384	C	T	chr22_36922384_C_T	0.496599	0.0191862	-0.238203	0.100466	SNP	ENSG00000133466	ENSG00000133466	8.284	rs2280976	LCL	LCL	CTRP6|ZACRP6	T	rs2280976-T
ENSG00000133466	C1QTNF6	22	36922473	T	C	chr22_36922473_T_C	0.496599	0.0191862	-0.238203	0.100466	SNP	ENSG00000133466	ENSG00000133466	8.284	rs2075941	LCL	LCL	CTRP6|ZACRP6	C	rs2075941-C
ENSG00000100147	CCDC134	22	41517409	C	T	chr22_41517409_C_T	0.438776	0.00016942	-0.267433	0.0690792	SNP	ENSG00000100147	ENSG00000100147	22.589	rs9619974	LCL	LCL	FLJ22349	T	rs9619974-T
ENSG00000167074	TEF	22	41517409	C	T	chr22_41517409_C_T	0.438776	0.00660301	-0.308694	0.111847	SNP	ENSG00000167074	ENSG00000167074	9.204	rs9619974	LCL	LCL	KIAA1655	T	rs9619974-T
ENSG00000235513	L3MBTL2-AS1	22	41517409	C	T	chr22_41517409_C_T	0.438776	0.0217266	-0.245465	0.105682	SNP	ENSG00000235513	ENSG00000235513	1.385	rs9619974	LCL	LCL	NA	T	rs9619974-T
ENSG00000134108	ARL8B	3	4860898	A	G	chr3_4860898_A_G	0.129252	0.0444576	0.255955	0.126142	SNP	ENSG00000134108	ENSG00000134108	116.009	rs68163995	LCL	LCL	FLJ10702|Gie1	A	rs68163995-A
ENSG00000235831	BHLHE40-AS1	3	4860898	A	G	chr3_4860898_A_G	0.129252	0.0449754	0.328827	0.162454	SNP	ENSG00000235831	ENSG00000235831	1.048	rs68163995	LCL	LCL	NA	A	rs68163995-A
ENSG00000088727	KIF9	3	47026625	T	TA	chr3_47026625_T_TA	0.37415	0.00577218	-0.256614	0.0914451	INDEL	ENSG00000088727	ENSG00000088727	2.767	rs146248571	LCL	LCL	MGC104186	TA	rs146248571-TA
ENSG00000114648	KLHL18	3	47026625	T	TA	chr3_47026625_T_TA	0.37415	0.0094274	-0.247082	0.0937783	INDEL	ENSG00000114648	ENSG00000114648	29.354	rs146248571	LCL	LCL	KIAA0795|FLJ13703	TA	rs146248571-TA
ENSG00000160796	NBEAL2	3	47281006	C	T	chr3_47281006_C_T	0.455782	0.00131283	-0.365674	0.111369	SNP	ENSG00000160796	ENSG00000160796	100.679	rs807936	LCL	LCL	KIAA0540	T	rs807936-T
ENSG00000088727	KIF9	3	47476180	A	C	chr3_47476180_A_C	0.377551	0.0298734	-0.197227	0.0898315	SNP	ENSG00000088727	ENSG00000088727	2.767	rs73081205	LCL	LCL	MGC104186	C	rs73081205-C
ENSG00000114648	KLHL18	3	47476180	A	C	chr3_47476180_A_C	0.377551	0.00334014	-0.270394	0.090466	SNP	ENSG00000114648	ENSG00000114648	29.354	rs73081205	LCL	LCL	KIAA0795|FLJ13703	C	rs73081205-C
ENSG00000088727	KIF9	3	47523934	G	A	chr3_47523934_G_A	0.459184	0.0109877	0.24304	0.0942185	SNP	ENSG00000088727	ENSG00000088727	2.767	rs4858856	LCL	LCL	MGC104186	G	rs4858856-G
ENSG00000114648	KLHL18	3	47523934	G	A	chr3_47523934_G_A	0.459184	0.00010753	0.3723	0.0932258	SNP	ENSG00000114648	ENSG00000114648	29.354	rs4858856	LCL	LCL	KIAA0795|FLJ13703	G	rs4858856-G
ENSG00000289507	NA	3	47523934	G	A	chr3_47523934_G_A	0.459184	0.0317055	0.181846	0.0837543	SNP	ENSG00000289507	ENSG00000289507	3.957	rs4858856	LCL	LCL	NA	G	rs4858856-G
ENSG00000010322	NISCH	3	52989619	C	T	chr3_52989619_C_T	0.258503	0.0158647	-0.255285	0.104473	SNP	ENSG00000010322	ENSG00000010322	47.94	rs11130335	LCL	LCL	KIAA0975|I-1|IRAS	T	rs11130335-T
ENSG00000243224	TWF2-DT	3	52989619	C	T	chr3_52989619_C_T	0.258503	0.045362	-0.21736	0.107581	SNP	ENSG00000243224	ENSG00000243224	5.985	rs11130335	LCL	LCL	NA	T	rs11130335-T
ENSG00000243696	NA	3	52989619	C	T	chr3_52989619_C_T	0.258503	0.0323029	-0.254344	0.117561	SNP	ENSG00000243696	ENSG00000243696	1.702	rs11130335	LCL	LCL	NA	T	rs11130335-T
ENSG00000272305	NA	3	52989619	C	T	chr3_52989619_C_T	0.258503	5.23e-08	-0.653239	0.113105	SNP	ENSG00000272305	ENSG00000272305	1.231	rs11130335	LCL	LCL	NA	T	rs11130335-T
ENSG00000289519	NA	3	52989619	C	T	chr3_52989619_C_T	0.258503	0.0190141	-0.273842	0.115327	SNP	ENSG00000289519	ENSG00000289519	3.407	rs11130335	LCL	LCL	NA	T	rs11130335-T
ENSG00000010322	NISCH	3	53072864	T	C	chr3_53072864_T_C	0.261905	0.0239375	0.232937	0.101964	SNP	ENSG00000010322	ENSG00000010322	47.94	rs2564939	LCL	LCL	KIAA0975|I-1|IRAS	T	rs2564939-T
ENSG00000272305	NA	3	53072864	T	C	chr3_53072864_T_C	0.261905	1.8e-07	0.612302	0.111092	SNP	ENSG00000272305	ENSG00000272305	1.231	rs2564939	LCL	LCL	NA	T	rs2564939-T
ENSG00000289519	NA	3	53072864	T	C	chr3_53072864_T_C	0.261905	0.0447337	0.228745	0.11288	SNP	ENSG00000289519	ENSG00000289519	3.407	rs2564939	LCL	LCL	NA	T	rs2564939-T
ENSG00000138496	PARP9	3	121778624	C	G	chr3_121778624_C_G	0.289116	0.0245353	-0.266653	0.117224	SNP	ENSG00000138496	ENSG00000138496	65.891	rs13074133	LCL	LCL	BAL|BAL1|ARTD9	G	rs13074133-G
ENSG00000163840	DTX3L	3	121778624	C	G	chr3_121778624_C_G	0.289116	0.018496	-0.28774	0.120641	SNP	ENSG00000163840	ENSG00000163840	89.265	rs13074133	LCL	LCL	BBAP|RNF143	G	rs13074133-G
ENSG00000087274	ADD1	4	2770803	C	T	chr4_2770803_C_T	0.459184	0.0184461	-0.22881	0.0958913	SNP	ENSG00000087274	ENSG00000087274	81.163	rs7695151	LCL	LCL	NA	T	rs7695151-T
ENSG00000138821	SLC39A8	4	102634835	A	G	chr4_102634835_A_G	0.435374	0.0032124	0.316571	0.105467	SNP	ENSG00000138821	ENSG00000138821	44.853	rs2272697	LCL	LCL	BIGM103|ZIP8|ZIP-8	A	rs2272697-A
ENSG00000246560	UBE2D3-AS1	4	102634835	A	G	chr4_102634835_A_G	0.435374	0.00827839	0.234973	0.0876457	SNP	ENSG00000246560	ENSG00000246560	2.243	rs2272697	LCL	LCL	NA	A	rs2272697-A
ENSG00000246560	UBE2D3-AS1	4	102938135	C	G	chr4_102938135_C_G	0.452381	1.21e-09	0.530946	0.0811429	SNP	ENSG00000246560	ENSG00000246560	2.243	rs7676943	LCL	LCL	NA	C	rs7676943-C
ENSG00000138658	ZGRF1	4	112119923	A	G	chr4_112119923_A_G	0.401361	0.0160711	0.206842	0.084818	SNP	ENSG00000138658	ENSG00000138658	20.202	rs6849221	LCL	LCL	FLJ11331	A	rs6849221-A
ENSG00000145850	TIMD4	5	156044991	C	G	chr5_156044991_C_G	0.132653	0.0456641	-0.316431	0.156838	SNP	ENSG00000145850	ENSG00000145850	11.084	rs73812922	LCL	LCL	TIM4	G	rs73812922-G
ENSG00000204632	HLA-G	6	29945981	C	T	chr6_29945981_C_T	0.336735	0.00035599	0.385736	0.105222	SNP	ENSG00000204632	ENSG00000204632	1.378	rs9260218	LCL	LCL	NA	C	rs9260218-C
ENSG00000214922	HLA-F-AS1	6	29945981	C	T	chr6_29945981_C_T	0.336735	0.00123006	0.314387	0.0951746	SNP	ENSG00000214922	ENSG00000214922	5.004	rs9260218	LCL	LCL	NA	C	rs9260218-C
ENSG00000285761	NA	6	29945981	C	T	chr6_29945981_C_T	0.336735	0.0230426	0.247439	0.107602	SNP	ENSG00000285761	ENSG00000285761	1.385	rs9260218	LCL	LCL	NA	C	rs9260218-C
ENSG00000197935	ZNF311	6	29948110	A	C	chr6_29948110_A_C	0.367347	0.0498403	-0.21202	0.107108	SNP	ENSG00000197935	ENSG00000197935	0.213	rs2517720	LCL	LCL	NA	C	rs2517720-C
ENSG00000206503	HLA-A	6	29948110	A	C	chr6_29948110_A_C	0.367347	3.62e-14	-0.614601	0.0723441	SNP	ENSG00000206503	ENSG00000206503	1625.22	rs2517720	LCL	LCL	NA	C	rs2517720-C
ENSG00000244349	NA	6	29948110	A	C	chr6_29948110_A_C	0.367347	0.0167673	-0.19201	0.0792582	SNP	ENSG00000244349	ENSG00000244349	0.4	rs2517720	LCL	LCL	NA	C	rs2517720-C
ENSG00000204305	AGER	6	32467073	G	C	chr6_32467073_G_C	0.302721	0.0009508	0.337351	0.0997827	SNP	ENSG00000204305	ENSG00000204305	33.203	rs9391781	LCL	LCL	RAGE|SCARJ1|sRAGE	G	rs9391781-G
ENSG00000232629	HLA-DQB2	6	32467073	G	C	chr6_32467073_G_C	0.302721	0.00028331	0.458442	0.122908	SNP	ENSG00000232629	ENSG00000232629	30.033	rs9391781	LCL	LCL	NA	G	rs9391781-G
ENSG00000237541	HLA-DQA2	6	32467073	G	C	chr6_32467073_G_C	0.302721	3.52e-19	1.02542	0.0974451	SNP	ENSG00000237541	ENSG00000237541	160.78	rs9391781	LCL	LCL	NA	G	rs9391781-G
ENSG00000241404	EGFL8	6	32467073	G	C	chr6_32467073_G_C	0.302721	0.014387	0.264866	0.10679	SNP	ENSG00000241404	ENSG00000241404	0.812	rs9391781	LCL	LCL	NG3	G	rs9391781-G
ENSG00000258388	PPT2-EGFL8	6	32467073	G	C	chr6_32467073_G_C	0.302721	0.0257777	0.206453	0.0915522	SNP	ENSG00000258388	ENSG00000258388	0.899	rs9391781	LCL	LCL	NA	G	rs9391781-G
ENSG00000272217	NA	6	32467073	G	C	chr6_32467073_G_C	0.302721	0.00732802	0.259575	0.0953001	SNP	ENSG00000272217	ENSG00000272217	1.738	rs9391781	LCL	LCL	NA	G	rs9391781-G
ENSG00000286940	NA	6	32467073	G	C	chr6_32467073_G_C	0.302721	0.00624063	0.341624	0.122911	SNP	ENSG00000286940	ENSG00000286940	6.728	rs9391781	LCL	LCL	NA	G	rs9391781-G
ENSG00000179344	HLA-DQB1	6	32552997	C	T	chr6_32552997_C_T	0.302721	7.98e-06	-0.532269	0.114489	SNP	ENSG00000179344	ENSG00000179344	181.185	rs3200830	LCL	LCL	IDDM1|CELIAC1	T	rs3200830-T
ENSG00000196126	HLA-DRB1	6	32552997	C	T	chr6_32552997_C_T	0.302721	8.19e-09	-0.674332	0.109468	SNP	ENSG00000196126	ENSG00000196126	1080.67	rs3200830	LCL	LCL	NA	T	rs3200830-T
ENSG00000196735	HLA-DQA1	6	32552997	C	T	chr6_32552997_C_T	0.302721	8.52e-14	-0.821578	0.0984932	SNP	ENSG00000196735	ENSG00000196735	243.296	rs3200830	LCL	LCL	CELIAC1	T	rs3200830-T
ENSG00000204482	LST1	6	32552997	C	T	chr6_32552997_C_T	0.302721	0.0373359	-0.218994	0.104118	SNP	ENSG00000204482	ENSG00000204482	15.015	rs3200830	LCL	LCL	LST-1|B144|D6S49E	T	rs3200830-T
ENSG00000223534	HLA-DQB1-AS1	6	32552997	C	T	chr6_32552997_C_T	0.302721	1.16e-07	-0.600481	0.107107	SNP	ENSG00000223534	ENSG00000223534	20.108	rs3200830	LCL	LCL	NA	T	rs3200830-T
ENSG00000289637	NA	6	32552997	C	T	chr6_32552997_C_T	0.302721	0.00624491	-0.27389	0.0985495	SNP	ENSG00000289637	ENSG00000289637	0.475	rs3200830	LCL	LCL	NA	T	rs3200830-T
ENSG00000179344	HLA-DQB1	6	32592938	G	A	chr6_32592938_G_A	0.285714	0.00010166	-0.506298	0.126308	SNP	ENSG00000179344	ENSG00000179344	181.185	rs28366294	LCL	LCL	IDDM1|CELIAC1	A	rs28366294-A
ENSG00000196126	HLA-DRB1	6	32592938	G	A	chr6_32592938_G_A	0.285714	2.19e-08	-0.71158	0.119432	SNP	ENSG00000196126	ENSG00000196126	1080.67	rs28366294	LCL	LCL	NA	A	rs28366294-A
ENSG00000196735	HLA-DQA1	6	32592938	G	A	chr6_32592938_G_A	0.285714	7.43e-13	-0.861674	0.108421	SNP	ENSG00000196735	ENSG00000196735	243.296	rs28366294	LCL	LCL	CELIAC1	A	rs28366294-A
ENSG00000204356	NELFE	6	32592938	G	A	chr6_32592938_G_A	0.285714	0.0322548	-0.238659	0.11028	SNP	ENSG00000204356	ENSG00000204356	88.363	rs28366294	LCL	LCL	RD|D6S45|NELF-E|RDP	A	rs28366294-A
ENSG00000223534	HLA-DQB1-AS1	6	32592938	G	A	chr6_32592938_G_A	0.285714	9.94e-06	-0.550878	0.119852	SNP	ENSG00000223534	ENSG00000223534	20.108	rs28366294	LCL	LCL	NA	A	rs28366294-A
ENSG00000289637	NA	6	32592938	G	A	chr6_32592938_G_A	0.285714	0.0101616	-0.279289	0.107097	SNP	ENSG00000289637	ENSG00000289637	0.475	rs28366294	LCL	LCL	NA	A	rs28366294-A
ENSG00000179344	HLA-DQB1	6	32593271	G	T	chr6_32593271_G_T	0.285714	0.00010166	-0.506298	0.126308	SNP	ENSG00000179344	ENSG00000179344	181.185	rs28366309	LCL	LCL	IDDM1|CELIAC1	T	rs28366309-T
ENSG00000196126	HLA-DRB1	6	32593271	G	T	chr6_32593271_G_T	0.285714	2.19e-08	-0.71158	0.119432	SNP	ENSG00000196126	ENSG00000196126	1080.67	rs28366309	LCL	LCL	NA	T	rs28366309-T
ENSG00000196735	HLA-DQA1	6	32593271	G	T	chr6_32593271_G_T	0.285714	7.43e-13	-0.861674	0.108421	SNP	ENSG00000196735	ENSG00000196735	243.296	rs28366309	LCL	LCL	CELIAC1	T	rs28366309-T
ENSG00000204356	NELFE	6	32593271	G	T	chr6_32593271_G_T	0.285714	0.0322548	-0.238659	0.11028	SNP	ENSG00000204356	ENSG00000204356	88.363	rs28366309	LCL	LCL	RD|D6S45|NELF-E|RDP	T	rs28366309-T
ENSG00000223534	HLA-DQB1-AS1	6	32593271	G	T	chr6_32593271_G_T	0.285714	9.94e-06	-0.550878	0.119852	SNP	ENSG00000223534	ENSG00000223534	20.108	rs28366309	LCL	LCL	NA	T	rs28366309-T
ENSG00000289637	NA	6	32593271	G	T	chr6_32593271_G_T	0.285714	0.0101616	-0.279289	0.107097	SNP	ENSG00000289637	ENSG00000289637	0.475	rs28366309	LCL	LCL	NA	T	rs28366309-T
ENSG00000112514	CUTA	6	32600320	G	A	chr6_32600320_G_A	0.292517	0.039771	-0.209563	0.100913	SNP	ENSG00000112514	ENSG00000112514	252.239	rs9270736	LCL	LCL	NA	A	rs9270736-A
ENSG00000179344	HLA-DQB1	6	32600320	G	A	chr6_32600320_G_A	0.292517	3.44e-11	-0.787723	0.108902	SNP	ENSG00000179344	ENSG00000179344	181.185	rs9270736	LCL	LCL	IDDM1|CELIAC1	A	rs9270736-A
ENSG00000196126	HLA-DRB1	6	32600320	G	A	chr6_32600320_G_A	0.292517	1.85e-15	-0.91856	0.101772	SNP	ENSG00000196126	ENSG00000196126	1080.67	rs9270736	LCL	LCL	NA	A	rs9270736-A
ENSG00000196735	HLA-DQA1	6	32600320	G	A	chr6_32600320_G_A	0.292517	1.03e-09	-0.723784	0.110067	SNP	ENSG00000196735	ENSG00000196735	243.296	rs9270736	LCL	LCL	CELIAC1	A	rs9270736-A
ENSG00000198502	HLA-DRB5	6	32600320	G	A	chr6_32600320_G_A	0.292517	7.32e-13	-0.844938	0.106278	SNP	ENSG00000198502	ENSG00000198502	332.966	rs9270736	LCL	LCL	NA	A	rs9270736-A
ENSG00000204356	NELFE	6	32600320	G	A	chr6_32600320_G_A	0.292517	0.00749539	-0.285321	0.105057	SNP	ENSG00000204356	ENSG00000204356	88.363	rs9270736	LCL	LCL	RD|D6S45|NELF-E|RDP	A	rs9270736-A
ENSG00000204386	NEU1	6	32600320	G	A	chr6_32600320_G_A	0.292517	0.0249812	-0.187976	0.0828979	SNP	ENSG00000204386	ENSG00000204386	27.659	rs9270736	LCL	LCL	NA	A	rs9270736-A
ENSG00000223534	HLA-DQB1-AS1	6	32600320	G	A	chr6_32600320_G_A	0.292517	2.22e-09	-0.696244	0.108388	SNP	ENSG00000223534	ENSG00000223534	20.108	rs9270736	LCL	LCL	NA	A	rs9270736-A
ENSG00000204439	C6orf47	6	32604012	C	A	chr6_32604012_C_A	0.285714	0.00285377	0.315264	0.103706	SNP	ENSG00000204439	ENSG00000204439	39.088	rs9270887	LCL	LCL	D6S53E|G4	C	rs9270887-C
ENSG00000225914	TSBP1-AS1	6	32604012	C	A	chr6_32604012_C_A	0.285714	0.00780235	0.365408	0.135246	SNP	ENSG00000225914	ENSG00000225914	0.319	rs9270887	LCL	LCL	XXbac-BPG154L12.4	C	rs9270887-C
ENSG00000232629	HLA-DQB2	6	32604012	C	A	chr6_32604012_C_A	0.285714	3.11e-15	0.93254	0.104384	SNP	ENSG00000232629	ENSG00000232629	30.033	rs9270887	LCL	LCL	NA	C	rs9270887-C
ENSG00000237541	HLA-DQA2	6	32604012	C	A	chr6_32604012_C_A	0.285714	2.44e-12	0.867108	0.112191	SNP	ENSG00000237541	ENSG00000237541	160.78	rs9270887	LCL	LCL	NA	C	rs9270887-C
ENSG00000242574	HLA-DMB	6	32604012	C	A	chr6_32604012_C_A	0.285714	0.0479391	0.248594	0.124516	SNP	ENSG00000242574	ENSG00000242574	136.1	rs9270887	LCL	LCL	D6S221E|RING7	C	rs9270887-C
ENSG00000204439	C6orf47	6	32604126	T	C	chr6_32604126_T_C	0.285714	0.00285377	0.315264	0.103706	SNP	ENSG00000204439	ENSG00000204439	39.088	rs9270898	LCL	LCL	D6S53E|G4	T	rs9270898-T
ENSG00000225914	TSBP1-AS1	6	32604126	T	C	chr6_32604126_T_C	0.285714	0.00780235	0.365408	0.135246	SNP	ENSG00000225914	ENSG00000225914	0.319	rs9270898	LCL	LCL	XXbac-BPG154L12.4	T	rs9270898-T
ENSG00000232629	HLA-DQB2	6	32604126	T	C	chr6_32604126_T_C	0.285714	3.11e-15	0.93254	0.104384	SNP	ENSG00000232629	ENSG00000232629	30.033	rs9270898	LCL	LCL	NA	T	rs9270898-T
ENSG00000237541	HLA-DQA2	6	32604126	T	C	chr6_32604126_T_C	0.285714	2.44e-12	0.867108	0.112191	SNP	ENSG00000237541	ENSG00000237541	160.78	rs9270898	LCL	LCL	NA	T	rs9270898-T
ENSG00000242574	HLA-DMB	6	32604126	T	C	chr6_32604126_T_C	0.285714	0.0479391	0.248594	0.124516	SNP	ENSG00000242574	ENSG00000242574	136.1	rs9270898	LCL	LCL	D6S221E|RING7	T	rs9270898-T
ENSG00000179344	HLA-DQB1	6	32607086	G	A	chr6_32607086_G_A	0.289116	2.47e-11	-0.802284	0.109962	SNP	ENSG00000179344	ENSG00000179344	181.185	rs9271021	LCL	LCL	IDDM1|CELIAC1	A	rs9271021-A
ENSG00000196126	HLA-DRB1	6	32607086	G	A	chr6_32607086_G_A	0.289116	1.22e-14	-0.907926	0.104483	SNP	ENSG00000196126	ENSG00000196126	1080.67	rs9271021	LCL	LCL	NA	A	rs9271021-A
ENSG00000196735	HLA-DQA1	6	32607086	G	A	chr6_32607086_G_A	0.289116	1.24e-09	-0.72956	0.111565	SNP	ENSG00000196735	ENSG00000196735	243.296	rs9271021	LCL	LCL	CELIAC1	A	rs9271021-A
ENSG00000197283	SYNGAP1	6	32607086	G	A	chr6_32607086_G_A	0.289116	0.0476368	-0.166171	0.0831177	SNP	ENSG00000197283	ENSG00000197283	20.863	rs9271021	LCL	LCL	SYNGAP|RASA5|KIAA1938	A	rs9271021-A
ENSG00000198502	HLA-DRB5	6	32607086	G	A	chr6_32607086_G_A	0.289116	1.06e-12	-0.850249	0.107878	SNP	ENSG00000198502	ENSG00000198502	332.966	rs9271021	LCL	LCL	NA	A	rs9271021-A
ENSG00000204356	NELFE	6	32607086	G	A	chr6_32607086_G_A	0.289116	0.0223194	-0.247683	0.107124	SNP	ENSG00000204356	ENSG00000204356	88.363	rs9271021	LCL	LCL	RD|D6S45|NELF-E|RDP	A	rs9271021-A
ENSG00000204386	NEU1	6	32607086	G	A	chr6_32607086_G_A	0.289116	0.036869	-0.177385	0.0841248	SNP	ENSG00000204386	ENSG00000204386	27.659	rs9271021	LCL	LCL	NA	A	rs9271021-A
ENSG00000223534	HLA-DQB1-AS1	6	32607086	G	A	chr6_32607086_G_A	0.289116	1.05e-09	-0.717102	0.109105	SNP	ENSG00000223534	ENSG00000223534	20.108	rs9271021	LCL	LCL	NA	A	rs9271021-A
ENSG00000204371	EHMT2	6	32632598	T	C	chr6_32632598_T_C	0.187075	0.0360709	0.244706	0.11555	SNP	ENSG00000204371	ENSG00000204371	34.401	rs3104373	LCL	LCL	G9A|Em:AF134726.3|NG36/G9a|KMT1C	T	rs3104373-T
ENSG00000204396	VWA7	6	32632598	T	C	chr6_32632598_T_C	0.187075	0.013904	0.321525	0.128971	SNP	ENSG00000204396	ENSG00000204396	1.32	rs3104373	LCL	LCL	G7c|NG37	T	rs3104373-T
ENSG00000204439	C6orf47	6	32632598	T	C	chr6_32632598_T_C	0.187075	0.0397939	0.250381	0.120582	SNP	ENSG00000204439	ENSG00000204439	39.088	rs3104373	LCL	LCL	D6S53E|G4	T	rs3104373-T
ENSG00000232629	HLA-DQB2	6	32632598	T	C	chr6_32632598_T_C	0.187075	0.00011783	0.566634	0.142759	SNP	ENSG00000232629	ENSG00000232629	30.033	rs3104373	LCL	LCL	NA	T	rs3104373-T
ENSG00000237541	HLA-DQA2	6	32632598	T	C	chr6_32632598_T_C	0.187075	4.35e-06	0.683261	0.142541	SNP	ENSG00000237541	ENSG00000237541	160.78	rs3104373	LCL	LCL	NA	T	rs3104373-T
ENSG00000240065	PSMB9	6	32632598	T	C	chr6_32632598_T_C	0.187075	0.00859136	0.314756	0.117983	SNP	ENSG00000240065	ENSG00000240065	234.914	rs3104373	LCL	LCL	RING12|beta1i|PSMB6i	T	rs3104373-T
ENSG00000204396	VWA7	6	32659784	T	C	chr6_32659784_T_C	0.251701	0.0245853	0.260536	0.114576	SNP	ENSG00000204396	ENSG00000204396	1.32	rs9273440	LCL	LCL	G7c|NG37	T	rs9273440-T
ENSG00000204435	CSNK2B	6	32659784	T	C	chr6_32659784_T_C	0.251701	0.0440358	0.244772	0.120387	SNP	ENSG00000204435	ENSG00000204435	48.839	rs9273440	LCL	LCL	Ckb1|Ckb2	T	rs9273440-T
ENSG00000227057	WDR46	6	32659784	T	C	chr6_32659784_T_C	0.251701	0.0273846	0.101427	0.0454675	SNP	ENSG00000227057	ENSG00000227057	91.962	rs9273440	LCL	LCL	BING4|UTP7	T	rs9273440-T
ENSG00000232629	HLA-DQB2	6	32659784	T	C	chr6_32659784_T_C	0.251701	2.84e-08	0.70192	0.118893	SNP	ENSG00000232629	ENSG00000232629	30.033	rs9273440	LCL	LCL	NA	T	rs9273440-T
ENSG00000237541	HLA-DQA2	6	32659784	T	C	chr6_32659784_T_C	0.251701	5.27e-08	0.705211	0.122135	SNP	ENSG00000237541	ENSG00000237541	160.78	rs9273440	LCL	LCL	NA	T	rs9273440-T
ENSG00000240065	PSMB9	6	32659784	T	C	chr6_32659784_T_C	0.251701	0.0203858	0.246549	0.105026	SNP	ENSG00000240065	ENSG00000240065	234.914	rs9273440	LCL	LCL	RING12|beta1i|PSMB6i	T	rs9273440-T
ENSG00000204396	VWA7	6	32665967	C	T	chr6_32665967_C_T	0.251701	0.0301468	0.252709	0.115297	SNP	ENSG00000204396	ENSG00000204396	1.32	rs9274478	LCL	LCL	G7c|NG37	C	rs9274478-C
ENSG00000232629	HLA-DQB2	6	32665967	C	T	chr6_32665967_C_T	0.251701	4.94e-08	0.69435	0.11997	SNP	ENSG00000232629	ENSG00000232629	30.033	rs9274478	LCL	LCL	NA	C	rs9274478-C
ENSG00000237541	HLA-DQA2	6	32665967	C	T	chr6_32665967_C_T	0.251701	4.34e-08	0.712676	0.122564	SNP	ENSG00000237541	ENSG00000237541	160.78	rs9274478	LCL	LCL	NA	C	rs9274478-C
ENSG00000240065	PSMB9	6	32665967	C	T	chr6_32665967_C_T	0.251701	0.0142179	0.261616	0.105292	SNP	ENSG00000240065	ENSG00000240065	234.914	rs9274478	LCL	LCL	RING12|beta1i|PSMB6i	C	rs9274478-C
ENSG00000112511	PHF1	6	33725094	G	T	chr6_33725094_G_T	0.0986395	0.0165951	0.162864	0.0671188	SNP	ENSG00000112511	ENSG00000112511	60.491	rs791901	LCL	LCL	MTF2L2|TDRD19C|PCL1	G	rs791901-G
ENSG00000010030	ETV7	6	36387595	T	C	chr6_36387595_T_C	0.486395	0.0165963	0.232895	0.0959805	SNP	ENSG00000010030	ENSG00000010030	16.585	rs2234071	LCL	LCL	TEL2|TEL-2	T	rs2234071-T
ENSG00000096063	SRPK1	6	36387595	T	C	chr6_36387595_T_C	0.486395	0.03564	0.130568	0.0615083	SNP	ENSG00000096063	ENSG00000096063	44.766	rs2234071	LCL	LCL	SFRSK1	T	rs2234071-T
ENSG00000112078	KCTD20	6	36387595	T	C	chr6_36387595_T_C	0.486395	0.0155559	0.251346	0.10255	SNP	ENSG00000112078	ENSG00000112078	112.225	rs2234071	LCL	LCL	dJ108K11.3|MGC14254	T	rs2234071-T
ENSG00000010030	ETV7	6	36392104	C	T	chr6_36392104_C_T	0.44898	0.0269483	0.211252	0.0944256	SNP	ENSG00000010030	ENSG00000010030	16.585	rs9368926	LCL	LCL	TEL2|TEL-2	C	rs9368926-C
ENSG00000096063	SRPK1	6	36392104	C	T	chr6_36392104_C_T	0.44898	0.0243087	0.137085	0.0601672	SNP	ENSG00000096063	ENSG00000096063	44.766	rs9368926	LCL	LCL	SFRSK1	C	rs9368926-C
ENSG00000112078	KCTD20	6	36392104	C	T	chr6_36392104_C_T	0.44898	0.0282427	0.223969	0.100964	SNP	ENSG00000112078	ENSG00000112078	112.225	rs9368926	LCL	LCL	dJ108K11.3|MGC14254	C	rs9368926-C
ENSG00000111877	MCM9	6	118997887	C	G	chr6_118997887_C_G	0.306122	1.2e-05	0.3649	0.0801938	SNP	ENSG00000111877	ENSG00000111877	5.552	rs72970476	LCL	LCL	MGC35304|dJ329L24.3|FLJ20170	C	rs72970476-C
ENSG00000118514	ALDH8A1	6	134882641	T	C	chr6_134882641_T_C	0.22449	6.69e-10	-0.774178	0.116226	SNP	ENSG00000118514	ENSG00000118514	1.538	rs9389237	LCL	LCL	ALDH12	C	rs9389237-C
ENSG00000232876	NA	6	134882641	T	C	chr6_134882641_T_C	0.22449	7.41e-10	-0.808148	0.121694	SNP	ENSG00000232876	ENSG00000232876	1.438	rs9389237	LCL	LCL	NA	C	rs9389237-C
ENSG00000106392	C1GALT1	7	7227699	A	G	chr7_7227699_A_G	0.438776	0.00231456	0.319945	0.102976	SNP	ENSG00000106392	ENSG00000106392	26.456	rs10270043	LCL	LCL	C1GALT|T-synthase	A	rs10270043-A
ENSG00000234141	NA	7	7227699	A	G	chr7_7227699_A_G	0.438776	0.00091622	0.309408	0.0912193	SNP	ENSG00000234141	ENSG00000234141	2.285	rs10270043	LCL	LCL	NA	A	rs10270043-A
ENSG00000288966	NA	8	70217452	A	G	chr8_70217452_A_G	0.0680272	0.00732683	-0.52768	0.193728	SNP	ENSG00000288966	ENSG00000288966	0.475	rs4738079	LCL	LCL	NA	G	rs4738079-G
ENSG00000288966	NA	8	70357696	G	A	chr8_70357696_G_A	0.0646259	0.0126791	0.502517	0.198847	SNP	ENSG00000288966	ENSG00000288966	0.475	rs71523181	LCL	LCL	NA	G	rs71523181-G
ENSG00000014164	ZC3H3	8	143918193	T	C	chr8_143918193_T_C	0.472789	0.00044974	-0.39286	0.109141	SNP	ENSG00000014164	ENSG00000014164	33.527	rs7822511	LCL	LCL	KIAA0150	C	rs7822511-C
ENSG00000104518	GSDMD	8	143918193	T	C	chr8_143918193_T_C	0.472789	0.0181547	-0.232975	0.0973873	SNP	ENSG00000104518	ENSG00000104518	58.322	rs7822511	LCL	LCL	FLJ12150|DF5L	C	rs7822511-C
ENSG00000178209	PLEC	8	143918193	T	C	chr8_143918193_T_C	0.472789	0.00371014	-0.316351	0.107076	SNP	ENSG00000178209	ENSG00000178209	43.843	rs7822511	LCL	LCL	PCN|PLTN	C	rs7822511-C
ENSG00000179698	WDR97	8	143918193	T	C	chr8_143918193_T_C	0.472789	0.0163837	-0.286125	0.117681	SNP	ENSG00000179698	ENSG00000179698	1.055	rs7822511	LCL	LCL	NA	C	rs7822511-C
ENSG00000181097	LINC02878	8	143918193	T	C	chr8_143918193_T_C	0.472789	0.0237779	-0.237393	0.103794	SNP	ENSG00000181097	ENSG00000181097	1.218	rs7822511	LCL	LCL	BREA2	C	rs7822511-C
ENSG00000254859	NA	8	143918193	T	C	chr8_143918193_T_C	0.472789	0.0001821	-0.439499	0.114103	SNP	ENSG00000254859	ENSG00000254859	1.197	rs7822511	LCL	LCL	NA	C	rs7822511-C
ENSG00000287576	NA	8	143918193	T	C	chr8_143918193_T_C	0.472789	0.0469984	-0.195634	0.0975688	SNP	ENSG00000287576	ENSG00000287576	1.244	rs7822511	LCL	LCL	NA	C	rs7822511-C
ENSG00000289161	NA	8	143918193	T	C	chr8_143918193_T_C	0.472789	0.0148807	-0.221028	0.0895707	SNP	ENSG00000289161	ENSG00000289161	35.808	rs7822511	LCL	LCL	NA	C	rs7822511-C
ENSG00000255050	NA	8	143921326	C	T	chr8_143921326_C_T	0.333333	0.0338466	0.233819	0.109045	SNP	ENSG00000255050	ENSG00000255050	0.562	rs6558407	LCL	LCL	NA	C	rs6558407-C
ENSG00000255050	NA	8	143927341	T	C	chr8_143927341_T_C	0.333333	0.0338466	0.233819	0.109045	SNP	ENSG00000255050	ENSG00000255050	0.562	rs11136333	LCL	LCL	NA	T	rs11136333-T
ENSG00000255050	NA	8	143927616	A	G	chr8_143927616_A_G	0.333333	0.0338466	0.233819	0.109045	SNP	ENSG00000255050	ENSG00000255050	0.562	rs3135109	LCL	LCL	NA	A	rs3135109-A
ENSG00000014164	ZC3H3	8	143940256	C	G	chr8_143940256_C_G	0.319728	0.0343075	-0.26878	0.125679	SNP	ENSG00000014164	ENSG00000014164	33.527	rs12541377	LCL	LCL	KIAA0150	G	rs12541377-G
ENSG00000104529	EEF1D	8	143940256	C	G	chr8_143940256_C_G	0.319728	0.0373411	-0.211435	0.100527	SNP	ENSG00000104529	ENSG00000104529	56.352	rs12541377	LCL	LCL	EF-1D|FLJ20897	G	rs12541377-G
ENSG00000178209	PLEC	8	143940256	C	G	chr8_143940256_C_G	0.319728	1.45e-07	-0.618355	0.11124	SNP	ENSG00000178209	ENSG00000178209	43.843	rs12541377	LCL	LCL	PCN|PLTN	G	rs12541377-G
ENSG00000179698	WDR97	8	143940256	C	G	chr8_143940256_C_G	0.319728	0.0183502	-0.314362	0.131635	SNP	ENSG00000179698	ENSG00000179698	1.055	rs12541377	LCL	LCL	NA	G	rs12541377-G
ENSG00000179950	PUF60	8	143940256	C	G	chr8_143940256_C_G	0.319728	0.0431008	-0.0919402	0.0450153	SNP	ENSG00000179950	ENSG00000179950	96.056	rs12541377	LCL	LCL	FIR|SIAHBP1|RoBPI	G	rs12541377-G
ENSG00000185803	SLC52A2	8	143940256	C	G	chr8_143940256_C_G	0.319728	0.0340944	-0.141001	0.0658511	SNP	ENSG00000185803	ENSG00000185803	30.165	rs12541377	LCL	LCL	FLJ11856|PAR1|GPCR41|D15Ertd747e|RFVT2|hRFT3	G	rs12541377-G
ENSG00000254859	NA	8	143940256	C	G	chr8_143940256_C_G	0.319728	0.0377052	-0.277769	0.132322	SNP	ENSG00000254859	ENSG00000254859	1.197	rs12541377	LCL	LCL	NA	G	rs12541377-G
ENSG00000014164	ZC3H3	8	143958164	C	CTG	chr8_143958164_C_CTG	0.414966	0.00658163	-0.308561	0.111753	INDEL	ENSG00000014164	ENSG00000014164	33.527	rs74933891	LCL	LCL	KIAA0150	CTG	rs74933891-CTG
ENSG00000178209	PLEC	8	143958164	C	CTG	chr8_143958164_C_CTG	0.414966	7.86e-05	-0.426814	0.104709	INDEL	ENSG00000178209	ENSG00000178209	43.843	rs74933891	LCL	LCL	PCN|PLTN	CTG	rs74933891-CTG
ENSG00000179698	WDR97	8	143958164	C	CTG	chr8_143958164_C_CTG	0.414966	0.0197722	-0.279367	0.118408	INDEL	ENSG00000179698	ENSG00000179698	1.055	rs74933891	LCL	LCL	NA	CTG	rs74933891-CTG
ENSG00000179950	PUF60	8	143958164	C	CTG	chr8_143958164_C_CTG	0.414966	0.0203902	-0.0945415	0.0402745	INDEL	ENSG00000179950	ENSG00000179950	96.056	rs74933891	LCL	LCL	FIR|SIAHBP1|RoBPI	CTG	rs74933891-CTG
ENSG00000254859	NA	8	143958164	C	CTG	chr8_143958164_C_CTG	0.414966	0.00594756	-0.328547	0.117507	INDEL	ENSG00000254859	ENSG00000254859	1.197	rs74933891	LCL	LCL	NA	CTG	rs74933891-CTG
ENSG00000149527	PLCH2	1	2597658	T	C	chr1_2597658_T_C	0.343301	8.59e-05	-0.247541	0.0623882	SNP	ENSG00000149527	ENSG00000149527	2.484	rs2843403	LCL	LCL	KIAA0450|PLCeta2|RP3-395M20.1|PLC-eta2	C	rs2843403-C
ENSG00000157873	TNFRSF14	1	2597658	T	C	chr1_2597658_T_C	0.343301	2.44e-09	-0.196089	0.0321267	SNP	ENSG00000157873	ENSG00000157873	160.876	rs2843403	LCL	LCL	HVEM|ATAR|TR2|LIGHTR|HVEA|CD270	C	rs2843403-C
ENSG00000215912	TTC34	1	2597658	T	C	chr1_2597658_T_C	0.343301	4.84e-19	-0.489475	0.0521807	SNP	ENSG00000215912	ENSG00000215912	1.658	rs2843403	LCL	LCL	NA	C	rs2843403-C
ENSG00000229393	NA	1	2597658	T	C	chr1_2597658_T_C	0.343301	0.0288684	-0.127102	0.0579542	SNP	ENSG00000229393	ENSG00000229393	0.337	rs2843403	LCL	LCL	NA	C	rs2843403-C
ENSG00000283259	NA	1	2597658	T	C	chr1_2597658_T_C	0.343301	4.07e-05	-0.272877	0.0657598	SNP	ENSG00000283259	ENSG00000283259	0.398	rs2843403	LCL	LCL	NA	C	rs2843403-C
ENSG00000285945	NA	1	2597658	T	C	chr1_2597658_T_C	0.343301	0.00015494	-0.220485	0.0577299	SNP	ENSG00000285945	ENSG00000285945	0.662	rs2843403	LCL	LCL	NA	C	rs2843403-C
ENSG00000078369	GNB1	1	2622319	C	T	chr1_2622319_C_T	0.336124	0.0466933	0.136372	0.0683499	SNP	ENSG00000078369	ENSG00000078369	316.738	rs4474198	LCL	LCL	NA	C	rs4474198-C
ENSG00000149527	PLCH2	1	2622319	C	T	chr1_2622319_C_T	0.336124	0.00051675	0.216281	0.0617903	SNP	ENSG00000149527	ENSG00000149527	2.484	rs4474198	LCL	LCL	KIAA0450|PLCeta2|RP3-395M20.1|PLC-eta2	C	rs4474198-C
ENSG00000157873	TNFRSF14	1	2622319	C	T	chr1_2622319_C_T	0.336124	5.8e-10	0.200517	0.0315758	SNP	ENSG00000157873	ENSG00000157873	160.876	rs4474198	LCL	LCL	HVEM|ATAR|TR2|LIGHTR|HVEA|CD270	C	rs4474198-C
ENSG00000215912	TTC34	1	2622319	C	T	chr1_2622319_C_T	0.336124	2.34e-20	0.498808	0.0510835	SNP	ENSG00000215912	ENSG00000215912	1.658	rs4474198	LCL	LCL	NA	C	rs4474198-C
ENSG00000229393	NA	1	2622319	C	T	chr1_2622319_C_T	0.336124	0.0296699	0.124741	0.0571623	SNP	ENSG00000229393	ENSG00000229393	0.337	rs4474198	LCL	LCL	NA	C	rs4474198-C
ENSG00000283259	NA	1	2622319	C	T	chr1_2622319_C_T	0.336124	5.42e-06	0.297557	0.0645485	SNP	ENSG00000283259	ENSG00000283259	0.398	rs4474198	LCL	LCL	NA	C	rs4474198-C
ENSG00000285945	NA	1	2622319	C	T	chr1_2622319_C_T	0.336124	4.57e-05	0.233992	0.0567749	SNP	ENSG00000285945	ENSG00000285945	0.662	rs4474198	LCL	LCL	NA	C	rs4474198-C
ENSG00000149527	PLCH2	1	2803610	T	C	chr1_2803610_T_C	0.325359	0.00053425	0.223721	0.0640834	SNP	ENSG00000149527	ENSG00000149527	2.484	rs897624	LCL	LCL	KIAA0450|PLCeta2|RP3-395M20.1|PLC-eta2	T	rs897624-T
ENSG00000157873	TNFRSF14	1	2803610	T	C	chr1_2803610_T_C	0.325359	2.71e-09	0.200007	0.0328676	SNP	ENSG00000157873	ENSG00000157873	160.876	rs897624	LCL	LCL	HVEM|ATAR|TR2|LIGHTR|HVEA|CD270	T	rs897624-T
ENSG00000215912	TTC34	1	2803610	T	C	chr1_2803610_T_C	0.325359	1.26e-19	0.50815	0.053194	SNP	ENSG00000215912	ENSG00000215912	1.658	rs897624	LCL	LCL	NA	T	rs897624-T
ENSG00000229393	NA	1	2803610	T	C	chr1_2803610_T_C	0.325359	0.0181749	0.140445	0.0592165	SNP	ENSG00000229393	ENSG00000229393	0.337	rs897624	LCL	LCL	NA	T	rs897624-T
ENSG00000283259	NA	1	2803610	T	C	chr1_2803610_T_C	0.325359	2.13e-05	0.288873	0.0671567	SNP	ENSG00000283259	ENSG00000283259	0.398	rs897624	LCL	LCL	NA	T	rs897624-T
ENSG00000285945	NA	1	2803610	T	C	chr1_2803610_T_C	0.325359	0.00015737	0.225286	0.0590484	SNP	ENSG00000285945	ENSG00000285945	0.662	rs897624	LCL	LCL	NA	T	rs897624-T
ENSG00000054523	KIF1B	1	10215360	A	G	chr1_10215360_A_G	0.333732	2.35e-06	-0.312017	0.0651373	SNP	ENSG00000054523	ENSG00000054523	7.867	rs2027328	LCL	LCL	KIAA0591|KLP|HMSNII	G	rs2027328-G
ENSG00000160049	DFFA	1	10215360	A	G	chr1_10215360_A_G	0.333732	0.00268678	-0.198501	0.0657241	SNP	ENSG00000160049	ENSG00000160049	53.859	rs2027328	LCL	LCL	DFF-45|DFF45|ICAD|DFF1	G	rs2027328-G
ENSG00000171603	CLSTN1	1	10215360	A	G	chr1_10215360_A_G	0.333732	0.0427931	-0.0998704	0.049145	SNP	ENSG00000171603	ENSG00000171603	118.892	rs2027328	LCL	LCL	CSTN1|KIAA0911|CDHR12	G	rs2027328-G
ENSG00000173614	NMNAT1	1	10215360	A	G	chr1_10215360_A_G	0.333732	0.0131816	-0.135311	0.0543449	SNP	ENSG00000173614	ENSG00000173614	11.61	rs2027328	LCL	LCL	NMNAT|PNAT1	G	rs2027328-G
ENSG00000054523	KIF1B	1	10300034	C	T	chr1_10300034_C_T	0.316986	0.00036532	-0.243273	0.0676799	SNP	ENSG00000054523	ENSG00000054523	7.867	rs11121537	LCL	LCL	KIAA0591|KLP|HMSNII	T	rs11121537-T
ENSG00000120948	TARDBP	1	10300034	C	T	chr1_10300034_C_T	0.316986	0.0145912	-0.137421	0.0560225	SNP	ENSG00000120948	ENSG00000120948	174.952	rs11121537	LCL	LCL	TDP-43|ALS10	T	rs11121537-T
ENSG00000160049	DFFA	1	10300034	C	T	chr1_10300034_C_T	0.316986	0.00023121	-0.24933	0.0671008	SNP	ENSG00000160049	ENSG00000160049	53.859	rs11121537	LCL	LCL	DFF-45|DFF45|ICAD|DFF1	T	rs11121537-T
ENSG00000173614	NMNAT1	1	10300034	C	T	chr1_10300034_C_T	0.316986	0.023165	-0.127342	0.0558663	SNP	ENSG00000173614	ENSG00000173614	11.61	rs11121537	LCL	LCL	NMNAT|PNAT1	T	rs11121537-T
ENSG00000188672	RHCE	1	24964519	A	T	chr1_24964519_A_T	0.461722	0.030352	-0.131581	0.0605487	SNP	ENSG00000188672	ENSG00000188672	0.892	rs6672420	LCL	LCL	CD240CE	T	rs6672420-T
ENSG00000228172	NA	1	24964519	A	T	chr1_24964519_A_T	0.461722	0.0318667	-0.13304	0.0617766	SNP	ENSG00000228172	ENSG00000228172	1.6	rs6672420	LCL	LCL	NA	T	rs6672420-T
ENSG00000228172	NA	1	24977414	G	A	chr1_24977414_G_A	0.497608	0.0115271	-0.149251	0.0588082	SNP	ENSG00000228172	ENSG00000228172	1.6	rs2063112	LCL	LCL	NA	A	rs2063112-A
ENSG00000122482	ZNF644	1	91746910	G	T	chr1_91746910_G_T	0.163876	0.0183938	0.13943	0.0589003	SNP	ENSG00000122482	ENSG00000122482	29.898	rs12121065	LCL	LCL	KIAA1221|BM-005|MGC60165|MGC70410	G	rs12121065-G
ENSG00000162676	GFI1	1	92499124	A	C	chr1_92499124_A_C	0.155502	5.63e-06	0.270516	0.0587909	SNP	ENSG00000162676	ENSG00000162676	22.82	rs111978400	LCL	LCL	GFI1A|GFI-1	A	rs111978400-A
ENSG00000162676	GFI1	1	92616815	C	T	chr1_92616815_C_T	0.255981	0.0213594	0.111292	0.0481658	SNP	ENSG00000162676	ENSG00000162676	22.82	rs34231012	LCL	LCL	GFI1A|GFI-1	C	rs34231012-C
ENSG00000203910	C1orf146	1	92855312	C	T	chr1_92855312_C_T	0.260766	0.0330346	0.14156	0.0661799	SNP	ENSG00000203910	ENSG00000203910	0.647	rs7514280	LCL	LCL	SPO16	C	rs7514280-C
ENSG00000233184	DPH5-DT	1	100861777	C	T	chr1_100861777_C_T	0.119617	0.0163559	0.194762	0.0807809	SNP	ENSG00000233184	ENSG00000233184	6.447	rs12739800	LCL	LCL	NA	C	rs12739800-C
ENSG00000233184	DPH5-DT	1	100916609	C	A	chr1_100916609_C_A	0.12201	0.0155023	0.190388	0.0783242	SNP	ENSG00000233184	ENSG00000233184	6.447	rs12750448	LCL	LCL	NA	C	rs12750448-C
ENSG00000137992	DBT	1	101048340	C	CT	chr1_101048340_C_CT	0.26555	0.023464	-0.126676	0.0556955	INDEL	ENSG00000137992	ENSG00000137992	14.332	rs58963218	LCL	LCL	BCOADC-E2|BCKAD-E2|BCKDH-E2	CT	rs58963218-CT
ENSG00000226715	LINC01709	1	101048340	C	CT	chr1_101048340_C_CT	0.26555	0.0192638	-0.143652	0.061133	INDEL	ENSG00000226715	ENSG00000226715	13.233	rs58963218	LCL	LCL	NA	CT	rs58963218-CT
ENSG00000233184	DPH5-DT	1	101057665	T	C	chr1_101057665_T_C	0.120813	0.0188519	0.18633	0.0790213	SNP	ENSG00000233184	ENSG00000233184	6.447	rs12738310	LCL	LCL	NA	T	rs12738310-T
ENSG00000116194	ANGPTL1	1	179374257	A	G	chr1_179374257_A_G	0.101675	0.0108816	-0.209077	0.0817232	SNP	ENSG00000116194	ENSG00000116194	0.906	rs144193712	LCL	LCL	ANG3|AngY|ARP1	G	rs144193712-G
ENSG00000231767	RPS27AP5	1	192568378	A	G	chr1_192568378_A_G	0.197368	0.00421362	0.135363	0.0470319	SNP	ENSG00000231767	ENSG00000231767	422.522	rs1323296	LCL	LCL	NA	A	rs1323296-A
ENSG00000226862	NA	1	203287672	T	G	chr1_203287672_T_G	0.470096	0.042181	0.0944424	0.0463359	SNP	ENSG00000226862	ENSG00000226862	0	rs4971226	LCL	LCL	NA	T	rs4971226-T
ENSG00000117335	CD46	1	207659956	G	A	chr1_207659956_G_A	0.400718	0.00029954	0.134926	0.0369912	SNP	ENSG00000117335	ENSG00000117335	87.157	rs7539772	LCL	LCL	TRA2.10|MGC26544|TLX	G	rs7539772-G
ENSG00000134460	IL2RA	10	6077662	C	T	chr10_6077662_C_T	0.447368	0.00174081	-0.18943	0.0600919	SNP	ENSG00000134460	ENSG00000134460	15.333	rs11256601	LCL	LCL	CD25	T	rs11256601-T
ENSG00000107485	GATA3	10	8057214	C	T	chr10_8057214_C_T	0.160287	8.68e-12	0.541709	0.0770174	SNP	ENSG00000107485	ENSG00000107485	17.351	rs369421	LCL	LCL	HDR	C	rs369421-C
ENSG00000197308	GATA3-AS1	10	8057214	C	T	chr10_8057214_C_T	0.160287	0.00740075	0.206996	0.076896	SNP	ENSG00000197308	ENSG00000197308	0.521	rs369421	LCL	LCL	NA	C	rs369421-C
ENSG00000123444	KBTBD4	11	47293452	T	C	chr11_47293452_T_C	0.32177	0.0499995	0.0864602	0.0439806	SNP	ENSG00000123444	ENSG00000123444	13.644	rs3781621	LCL	LCL	FLJ10450|HSPC252	T	rs3781621-T
ENSG00000165912	PACSIN3	11	47293452	T	C	chr11_47293452_T_C	0.32177	0.00216714	0.190115	0.0616012	SNP	ENSG00000165912	ENSG00000165912	3.593	rs3781621	LCL	LCL	SDPIII	T	rs3781621-T
ENSG00000172247	C1QTNF4	11	47293452	T	C	chr11_47293452_T_C	0.32177	0.0410071	0.131072	0.0639362	SNP	ENSG00000172247	ENSG00000172247	0.666	rs3781621	LCL	LCL	CTRP4|ZACRP4	T	rs3781621-T
ENSG00000213619	NDUFS3	11	47293452	T	C	chr11_47293452_T_C	0.32177	0.0111547	0.0848033	0.0332617	SNP	ENSG00000213619	ENSG00000213619	62.813	rs3781621	LCL	LCL	CI-30	T	rs3781621-T
ENSG00000165912	PACSIN3	11	47319098	A	G	chr11_47319098_A_G	0.322967	0.00176276	0.193869	0.0615732	SNP	ENSG00000165912	ENSG00000165912	3.593	rs7120957	LCL	LCL	SDPIII	A	rs7120957-A
ENSG00000172247	C1QTNF4	11	47319098	A	G	chr11_47319098_A_G	0.322967	0.0386657	0.132622	0.0639293	SNP	ENSG00000172247	ENSG00000172247	0.666	rs7120957	LCL	LCL	CTRP4|ZACRP4	A	rs7120957-A
ENSG00000213619	NDUFS3	11	47319098	A	G	chr11_47319098_A_G	0.322967	0.0104549	0.0855536	0.0332575	SNP	ENSG00000213619	ENSG00000213619	62.813	rs7120957	LCL	LCL	CI-30	A	rs7120957-A
ENSG00000025434	NR1H3	11	47448793	G	A	chr11_47448793_G_A	0.09689	1.01e-05	-0.58681	0.131222	SNP	ENSG00000025434	ENSG00000025434	4.805	rs34312154	LCL	LCL	LXR-a|RLD-1|LXRa	A	rs34312154-A
ENSG00000030066	NUP160	11	47448793	G	A	chr11_47448793_G_A	0.09689	0.0126304	-0.143092	0.0571171	SNP	ENSG00000030066	ENSG00000030066	54.97	rs34312154	LCL	LCL	KIAA0197|FLJ22583	A	rs34312154-A
ENSG00000134575	ACP2	11	47448793	G	A	chr11_47448793_G_A	0.09689	3.36e-12	-0.832699	0.115954	SNP	ENSG00000134575	ENSG00000134575	22.817	rs34312154	LCL	LCL	LAP	A	rs34312154-A
ENSG00000126432	PRDX5	11	64248757	C	T	chr11_64248757_C_T	0.36244	0.00536807	0.153289	0.0547605	SNP	ENSG00000126432	ENSG00000126432	617.758	rs602534	LCL	LCL	ACR1|AOEB166|MGC142285|PRXV|PMP20|B166|PRDX6|PLP|SBBI10|MGC117264|MGC142283	C	rs602534-C
ENSG00000149781	FERMT3	11	64248757	C	T	chr11_64248757_C_T	0.36244	0.00150753	0.171556	0.0536924	SNP	ENSG00000149781	ENSG00000149781	323.929	rs602534	LCL	LCL	URP2|KIND3|MIG2B|MGC10966|UNC112C	C	rs602534-C
ENSG00000229719	MIR194-2HG	11	64248757	C	T	chr11_64248757_C_T	0.36244	0.0193329	0.132738	0.056521	SNP	ENSG00000229719	ENSG00000229719	1.387	rs602534	LCL	LCL	NA	C	rs602534-C
ENSG00000236935	NA	11	64248757	C	T	chr11_64248757_C_T	0.36244	2.85e-74	0.911162	0.0400588	SNP	ENSG00000236935	ENSG00000236935	26.755	rs602534	LCL	LCL	NA	C	rs602534-C
ENSG00000286264	NA	11	64248757	C	T	chr11_64248757_C_T	0.36244	0.0331327	0.123445	0.0577434	SNP	ENSG00000286264	ENSG00000286264	5.881	rs602534	LCL	LCL	NA	C	rs602534-C
ENSG00000288852	NA	11	64248757	C	T	chr11_64248757_C_T	0.36244	5.62e-08	0.320602	0.0579239	SNP	ENSG00000288852	ENSG00000288852	4.476	rs602534	LCL	LCL	NA	C	rs602534-C
ENSG00000289486	NA	11	64248757	C	T	chr11_64248757_C_T	0.36244	0.0114388	0.141271	0.0556042	SNP	ENSG00000289486	ENSG00000289486	2.981	rs602534	LCL	LCL	NA	C	rs602534-C
ENSG00000068971	PPP2R5B	11	64341646	T	G	chr11_64341646_T_G	0.368421	0.0238402	0.0792484	0.0349376	SNP	ENSG00000068971	ENSG00000068971	30.969	rs647152	LCL	LCL	FLJ35411|B56B|PR61B|B56beta	T	rs647152-T
ENSG00000126432	PRDX5	11	64341646	T	G	chr11_64341646_T_G	0.368421	0.00264505	0.164114	0.0542516	SNP	ENSG00000126432	ENSG00000126432	617.758	rs647152	LCL	LCL	ACR1|AOEB166|MGC142285|PRXV|PMP20|B166|PRDX6|PLP|SBBI10|MGC117264|MGC142283	T	rs647152-T
ENSG00000149781	FERMT3	11	64341646	T	G	chr11_64341646_T_G	0.368421	0.00048442	0.186942	0.0531394	SNP	ENSG00000149781	ENSG00000149781	323.929	rs647152	LCL	LCL	URP2|KIND3|MIG2B|MGC10966|UNC112C	T	rs647152-T
ENSG00000173113	TRMT112	11	64341646	T	G	chr11_64341646_T_G	0.368421	0.0429496	0.103805	0.0511197	SNP	ENSG00000173113	ENSG00000173113	376.98	rs647152	LCL	LCL	HSPC152|HSPC170|TRM112|TRMT11-2|hTrm112	T	rs647152-T
ENSG00000236935	NA	11	64341646	T	G	chr11_64341646_T_G	0.368421	5.54e-77	0.914797	0.0391402	SNP	ENSG00000236935	ENSG00000236935	26.755	rs647152	LCL	LCL	NA	T	rs647152-T
ENSG00000288852	NA	11	64341646	T	G	chr11_64341646_T_G	0.368421	2.09e-06	0.279129	0.0579781	SNP	ENSG00000288852	ENSG00000288852	4.476	rs647152	LCL	LCL	NA	T	rs647152-T
ENSG00000289486	NA	11	64341646	T	G	chr11_64341646_T_G	0.368421	0.00583811	0.152692	0.0550932	SNP	ENSG00000289486	ENSG00000289486	2.981	rs647152	LCL	LCL	NA	T	rs647152-T
ENSG00000087365	SF3B2	11	65976950	C	T	chr11_65976950_C_T	0.456938	0.00831501	-0.118937	0.0448462	SNP	ENSG00000087365	ENSG00000087365	149.669	rs542332	LCL	LCL	SAP145|SF3b1|Cus1|SF3b145	T	rs542332-T
ENSG00000172543	CTSW	11	65976950	C	T	chr11_65976950_C_T	0.456938	0.00016718	-0.26154	0.0688305	SNP	ENSG00000172543	ENSG00000172543	7.341	rs542332	LCL	LCL	NA	T	rs542332-T
ENSG00000173621	LRFN4	11	65976950	C	T	chr11_65976950_C_T	0.456938	0.00947719	-0.136168	0.052235	SNP	ENSG00000173621	ENSG00000173621	17.312	rs542332	LCL	LCL	MGC3103|SALM3.|FIGLER6	T	rs542332-T
ENSG00000173653	RCE1	11	65976950	C	T	chr11_65976950_C_T	0.456938	0.0303842	-0.12148	0.0559118	SNP	ENSG00000173653	ENSG00000173653	27.06	rs542332	LCL	LCL	hRCE1|FACE-2|FACE2	T	rs542332-T
ENSG00000174276	ZNHIT2	11	65976950	C	T	chr11_65976950_C_T	0.456938	0.0307871	-0.0992221	0.0457787	SNP	ENSG00000174276	ENSG00000174276	19.025	rs542332	LCL	LCL	FON	T	rs542332-T
ENSG00000175334	BANF1	11	65976950	C	T	chr11_65976950_C_T	0.456938	0.00036286	-0.127404	0.0354264	SNP	ENSG00000175334	ENSG00000175334	289.017	rs542332	LCL	LCL	BAF	T	rs542332-T
ENSG00000175467	SART1	11	65976950	C	T	chr11_65976950_C_T	0.456938	0.0107926	-0.105278	0.041104	SNP	ENSG00000175467	ENSG00000175467	91.469	rs542332	LCL	LCL	Ara1|Snu66|SNRNP110|HAF	T	rs542332-T
ENSG00000175592	FOSL1	11	65976950	C	T	chr11_65976950_C_T	0.456938	0.00158179	-0.198276	0.0623334	SNP	ENSG00000175592	ENSG00000175592	19.405	rs542332	LCL	LCL	fra-1	T	rs542332-T
ENSG00000255320	NA	11	65976950	C	T	chr11_65976950_C_T	0.456938	0.00991851	-0.127417	0.0491776	SNP	ENSG00000255320	ENSG00000255320	15.971	rs542332	LCL	LCL	NA	T	rs542332-T
ENSG00000172500	FIBP	11	65986590	G	A	chr11_65986590_G_A	0.456938	0.00488573	0.105435	0.0372544	SNP	ENSG00000172500	ENSG00000172500	95.301	rs661335	LCL	LCL	FGFIBP	G	rs661335-G
ENSG00000172638	EFEMP2	11	65986590	G	A	chr11_65986590_G_A	0.456938	7.98e-07	0.127724	0.0254709	SNP	ENSG00000172638	ENSG00000172638	13.495	rs661335	LCL	LCL	FBLN4|UPH1	G	rs661335-G
ENSG00000172803	SNX32	11	65986590	G	A	chr11_65986590_G_A	0.456938	2e-11	0.401447	0.0581623	SNP	ENSG00000172803	ENSG00000172803	2.988	rs661335	LCL	LCL	FLJ30934	G	rs661335-G
ENSG00000175376	EIF1AD	11	65986590	G	A	chr11_65986590_G_A	0.456938	1.79e-05	0.271583	0.0625458	SNP	ENSG00000175376	ENSG00000175376	50.198	rs661335	LCL	LCL	MGC11102|haponin	G	rs661335-G
ENSG00000260233	ZNRD2-DT	11	65986590	G	A	chr11_65986590_G_A	0.456938	0.0252871	0.129074	0.0574852	SNP	ENSG00000260233	ENSG00000260233	4.661	rs661335	LCL	LCL	NA	G	rs661335-G
ENSG00000118096	IFT46	11	118675087	C	T	chr11_118675087_C_T	0.258373	0.0210416	0.171394	0.0739938	SNP	ENSG00000118096	ENSG00000118096	20.538	rs600969	LCL	LCL	C11orf2|FLJ21827|CFAP32	C	rs600969-C
ENSG00000137700	SLC37A4	11	118675087	C	T	chr11_118675087_C_T	0.258373	0.0347892	0.129861	0.0613141	SNP	ENSG00000137700	ENSG00000137700	25.681	rs600969	LCL	LCL	GSD1b|GSD1c|GSD1d|G6PT|SPX4	C	rs600969-C
ENSG00000149582	TMEM25	11	118675087	C	T	chr11_118675087_C_T	0.258373	0.0465382	0.147237	0.0737427	SNP	ENSG00000149582	ENSG00000149582	4.822	rs600969	LCL	LCL	FLJ14399	C	rs600969-C
ENSG00000176302	FOXR1	11	118675087	C	T	chr11_118675087_C_T	0.258373	0.0273705	0.151187	0.068279	SNP	ENSG00000176302	ENSG00000176302	0.228	rs600969	LCL	LCL	DLNB13|FOXN5	C	rs600969-C
ENSG00000278376	NA	11	118688192	G	C	chr11_118688192_G_C	0.255981	0.00021858	-0.248172	0.0665266	SNP	ENSG00000278376	ENSG00000278376	2.029	rs510408	LCL	LCL	NA	C	rs510408-C
ENSG00000278376	NA	11	118694627	G	A	chr11_118694627_G_A	0.305024	9.48e-05	-0.244801	0.0620807	SNP	ENSG00000278376	ENSG00000278376	2.029	rs478371	LCL	LCL	NA	A	rs478371-A
ENSG00000118096	IFT46	11	118695604	C	T	chr11_118695604_C_T	0.305024	0.029766	0.150134	0.0688394	SNP	ENSG00000118096	ENSG00000118096	20.538	rs12794726	LCL	LCL	C11orf2|FLJ21827|CFAP32	C	rs12794726-C
ENSG00000137700	SLC37A4	11	118695604	C	T	chr11_118695604_C_T	0.305024	0.0148678	0.139173	0.0568959	SNP	ENSG00000137700	ENSG00000137700	25.681	rs12794726	LCL	LCL	GSD1b|GSD1c|GSD1d|G6PT|SPX4	C	rs12794726-C
ENSG00000149582	TMEM25	11	118695604	C	T	chr11_118695604_C_T	0.305024	0.0357707	0.144337	0.0685166	SNP	ENSG00000149582	ENSG00000149582	4.822	rs12794726	LCL	LCL	FLJ14399	C	rs12794726-C
ENSG00000172425	TTC36	11	118695604	C	T	chr11_118695604_C_T	0.305024	0.0308385	0.117262	0.0541187	SNP	ENSG00000172425	ENSG00000172425	0.642	rs12794726	LCL	LCL	HBP21	C	rs12794726-C
ENSG00000176302	FOXR1	11	118695604	C	T	chr11_118695604_C_T	0.305024	0.048363	0.125844	0.0635518	SNP	ENSG00000176302	ENSG00000176302	0.228	rs12794726	LCL	LCL	DLNB13|FOXN5	C	rs12794726-C
ENSG00000186174	BCL9L	11	118695604	C	T	chr11_118695604_C_T	0.305024	0.0198169	0.099184	0.0424022	SNP	ENSG00000186174	ENSG00000186174	10.472	rs12794726	LCL	LCL	DLNB11|B9L|Bcl9-2	C	rs12794726-C
ENSG00000278376	NA	11	118696037	C	G	chr11_118696037_C_G	0.305024	9.14e-05	-0.245324	0.0620723	SNP	ENSG00000278376	ENSG00000278376	2.029	rs533646	LCL	LCL	NA	G	rs533646-G
ENSG00000137700	SLC37A4	11	118697024	T	C	chr11_118697024_T_C	0.301435	0.0250887	0.129855	0.0577539	SNP	ENSG00000137700	ENSG00000137700	25.681	rs481903	LCL	LCL	GSD1b|GSD1c|GSD1d|G6PT|SPX4	T	rs481903-T
ENSG00000172425	TTC36	11	118697024	T	C	chr11_118697024_T_C	0.301435	0.032881	0.117493	0.0548799	SNP	ENSG00000172425	ENSG00000172425	0.642	rs481903	LCL	LCL	HBP21	T	rs481903-T
ENSG00000176302	FOXR1	11	118697024	T	C	chr11_118697024_T_C	0.301435	0.0419939	0.131418	0.0644179	SNP	ENSG00000176302	ENSG00000176302	0.228	rs481903	LCL	LCL	DLNB13|FOXN5	T	rs481903-T
ENSG00000186174	BCL9L	11	118697024	T	C	chr11_118697024_T_C	0.301435	0.0413822	0.0881118	0.0430606	SNP	ENSG00000186174	ENSG00000186174	10.472	rs481903	LCL	LCL	DLNB11|B9L|Bcl9-2	T	rs481903-T
ENSG00000154127	UBASH3B	11	122633969	A	AG	chr11_122633969_A_AG	0.356459	0.00065899	0.143401	0.0417723	INDEL	ENSG00000154127	ENSG00000154127	0.553	rs113782313	LCL	LCL	KIAA1959|STS-1|TULA2|TULA-2	A	rs113782313-A
ENSG00000067182	TNFRSF1A	12	6341779	T	C	chr12_6341779_T_C	0.412679	8.18e-05	0.207929	0.0522445	SNP	ENSG00000067182	ENSG00000067182	29.99	rs767455	LCL	LCL	TNF-R|TNFAR|TNFR60|TNF-R-I|CD120a|TNF-R55	T	rs767455-T
ENSG00000289303	NA	12	6341779	T	C	chr12_6341779_T_C	0.412679	0.00234019	0.166758	0.0544468	SNP	ENSG00000289303	ENSG00000289303	3.171	rs767455	LCL	LCL	NA	T	rs767455-T
ENSG00000110848	CD69	12	9736166	C	T	chr12_9736166_C_T	0.338517	0.00043988	0.131141	0.0370009	SNP	ENSG00000110848	ENSG00000110848	156.927	rs10844639	LCL	LCL	CLEC2C	C	rs10844639-C
ENSG00000110852	CLEC2B	12	9736166	C	T	chr12_9736166_C_T	0.338517	0.00023927	0.1608	0.0433799	SNP	ENSG00000110852	ENSG00000110852	50.559	rs10844639	LCL	LCL	AICL|HP10085	C	rs10844639-C
ENSG00000180574	EIF2S3B	12	9736166	C	T	chr12_9736166_C_T	0.338517	0.00778543	0.142468	0.0532661	SNP	ENSG00000180574	ENSG00000180574	29.738	rs10844639	LCL	LCL	eIF2gA|eIF-2-gamma2	C	rs10844639-C
ENSG00000256582	LINC02390	12	9736166	C	T	chr12_9736166_C_T	0.338517	0.0273999	0.117823	0.0532213	SNP	ENSG00000256582	ENSG00000256582	7.401	rs10844639	LCL	LCL	NA	C	rs10844639-C
ENSG00000272917	NA	12	9736166	C	T	chr12_9736166_C_T	0.338517	0.00214508	0.162679	0.0526582	SNP	ENSG00000272917	ENSG00000272917	0	rs10844639	LCL	LCL	NA	C	rs10844639-C
ENSG00000123427	EEF1AKMT3	12	57802664	G	A	chr12_57802664_G_A	0.295455	2.63e-36	0.681488	0.0489017	SNP	ENSG00000123427	ENSG00000123427	10.678	rs10783847	LCL	LCL	DKFZP586D0919	G	rs10783847-G
ENSG00000135439	AGAP2	12	57802664	G	A	chr12_57802664_G_A	0.295455	0.0447504	0.0825233	0.0409896	SNP	ENSG00000135439	ENSG00000135439	25.867	rs10783847	LCL	LCL	NA	G	rs10783847-G
ENSG00000182199	SHMT2	12	57802664	G	A	chr12_57802664_G_A	0.295455	0.00137115	0.159075	0.0493542	SNP	ENSG00000182199	ENSG00000182199	263.477	rs10783847	LCL	LCL	mSHMT	G	rs10783847-G
ENSG00000182379	NXPH4	12	57802664	G	A	chr12_57802664_G_A	0.295455	0.0144942	0.165484	0.0673959	SNP	ENSG00000182379	ENSG00000182379	4.058	rs10783847	LCL	LCL	NPH4	G	rs10783847-G
ENSG00000185482	STAC3	12	57802664	G	A	chr12_57802664_G_A	0.295455	0.0235094	0.143161	0.0629639	SNP	ENSG00000185482	ENSG00000185482	19.344	rs10783847	LCL	LCL	MGC2793	G	rs10783847-G
ENSG00000185633	NDUFA4L2	12	57802664	G	A	chr12_57802664_G_A	0.295455	0.0209061	0.137127	0.0591372	SNP	ENSG00000185633	ENSG00000185633	4.271	rs10783847	LCL	LCL	NUOMS|FLJ26118|COXFA4L2|MISTRH	G	rs10783847-G
ENSG00000089022	MAPKAPK5	12	111427245	C	G	chr12_111427245_C_G	0.478469	0.00369198	-0.112729	0.0386003	SNP	ENSG00000089022	ENSG00000089022	18.593	rs7310615	LCL	LCL	PRAK|MK5	G	rs7310615-G
ENSG00000111328	CDK2AP1	12	122966218	G	C	chr12_122966218_G_C	0.192584	3.8e-17	0.347055	0.0393989	SNP	ENSG00000111328	ENSG00000111328	33.673	rs4148856	LCL	LCL	DORC1|doc-1|DOC1|ST19|p12DOC-1	G	rs4148856-G
ENSG00000176383	B3GNT4	12	122966218	G	C	chr12_122966218_G_C	0.192584	0.0344804	0.149028	0.0702429	SNP	ENSG00000176383	ENSG00000176383	1.245	rs4148856	LCL	LCL	B3GN-T4|beta3Gn-T4	G	rs4148856-G
ENSG00000111328	CDK2AP1	12	123032370	C	G	chr12_123032370_C_G	0.200957	8.1e-16	0.326816	0.0389377	SNP	ENSG00000111328	ENSG00000111328	33.673	rs1630820	LCL	LCL	DORC1|doc-1|DOC1|ST19|p12DOC-1	C	rs1630820-C
ENSG00000176383	B3GNT4	12	123032370	C	G	chr12_123032370_C_G	0.200957	0.0475903	0.137008	0.0689494	SNP	ENSG00000176383	ENSG00000176383	1.245	rs1630820	LCL	LCL	B3GN-T4|beta3Gn-T4	C	rs1630820-C
ENSG00000183955	KMT5A	12	123032370	C	G	chr12_123032370_C_G	0.200957	0.0478788	0.133993	0.0675202	SNP	ENSG00000183955	ENSG00000183955	53.387	rs1630820	LCL	LCL	SET8|SET07|PR-Set7	C	rs1630820-C
ENSG00000111328	CDK2AP1	12	123176170	T	C	chr12_123176170_T_C	0.187799	7.7e-17	0.356724	0.0409362	SNP	ENSG00000111328	ENSG00000111328	33.673	rs1716174	LCL	LCL	DORC1|doc-1|DOC1|ST19|p12DOC-1	T	rs1716174-T
ENSG00000130921	MTRFR	12	123223005	TA	T	chr12_123223005_TA_T	0.188995	0.0137182	-0.148857	0.0601342	INDEL	ENSG00000130921	ENSG00000130921	15.851	rs36043549	LCL	LCL	FLJ38663|SPG55|COXPD7|mtRF-R	T	rs36043549-T
ENSG00000139697	SBNO1	12	123223005	TA	T	chr12_123223005_TA_T	0.188995	0.0157851	-0.118983	0.049083	INDEL	ENSG00000139697	ENSG00000139697	51.39	rs36043549	LCL	LCL	MOP3|FLJ10701|FLJ10833|Sno	T	rs36043549-T
ENSG00000150977	RILPL2	12	123223005	TA	T	chr12_123223005_TA_T	0.188995	0.00105079	-0.260533	0.0789358	INDEL	ENSG00000150977	ENSG00000150977	258.892	rs36043549	LCL	LCL	MGC7036|FLJ30380|FLJ32372	T	rs36043549-T
ENSG00000184445	KNTC1	12	123223005	TA	T	chr12_123223005_TA_T	0.188995	0.0361163	-0.127576	0.060674	INDEL	ENSG00000184445	ENSG00000184445	65.4	rs36043549	LCL	LCL	KIAA0166|ROD	T	rs36043549-T
ENSG00000274191	NA	12	123223005	TA	T	chr12_123223005_TA_T	0.188995	0.00179394	-0.226912	0.0721885	INDEL	ENSG00000274191	ENSG00000274191	4.602	rs36043549	LCL	LCL	NA	T	rs36043549-T
ENSG00000130921	MTRFR	12	123379073	G	A	chr12_123379073_G_A	0.184211	0.038098	0.147888	0.071078	SNP	ENSG00000130921	ENSG00000130921	15.851	rs28583837	LCL	LCL	FLJ38663|SPG55|COXPD7|mtRF-R	G	rs28583837-G
ENSG00000139697	SBNO1	12	123379073	G	A	chr12_123379073_G_A	0.184211	0.0287073	0.12725	0.0579629	SNP	ENSG00000139697	ENSG00000139697	51.39	rs28583837	LCL	LCL	MOP3|FLJ10701|FLJ10833|Sno	G	rs28583837-G
ENSG00000150977	RILPL2	12	123379073	G	A	chr12_123379073_G_A	0.184211	0.00111905	0.305622	0.0931094	SNP	ENSG00000150977	ENSG00000150977	258.892	rs28583837	LCL	LCL	MGC7036|FLJ30380|FLJ32372	G	rs28583837-G
ENSG00000274191	NA	12	123379073	G	A	chr12_123379073_G_A	0.184211	0.0015304	0.271552	0.0851074	SNP	ENSG00000274191	ENSG00000274191	4.602	rs28583837	LCL	LCL	NA	G	rs28583837-G
ENSG00000288600	NA	13	41554745	C	T	chr13_41554745_C_T	0.124402	0.0018526	-0.267044	0.0852179	SNP	ENSG00000288600	ENSG00000288600	1.633	rs7986874	LCL	LCL	NA	T	rs7986874-T
ENSG00000100650	SRSF5	14	68798847	C	A	chr14_68798847_C_A	0.491627	0.0272764	-0.0788921	0.0356074	SNP	ENSG00000100650	ENSG00000100650	271.822	rs8022092	LCL	LCL	SRP40|HRS	A	rs8022092-A
ENSG00000258623	NA	14	68798847	C	A	chr14_68798847_C_A	0.491627	0.0215597	-0.118673	0.0514398	SNP	ENSG00000258623	ENSG00000258623	2.727	rs8022092	LCL	LCL	NA	A	rs8022092-A
ENSG00000100650	SRSF5	14	68816213	A	G	chr14_68816213_A_G	0.48445	0.00738112	0.0958819	0.0356068	SNP	ENSG00000100650	ENSG00000100650	271.822	rs168961	LCL	LCL	SRP40|HRS	A	rs168961-A
ENSG00000258623	NA	14	68816213	A	G	chr14_68816213_A_G	0.48445	0.02415	0.116783	0.0515991	SNP	ENSG00000258623	ENSG00000258623	2.727	rs168961	LCL	LCL	NA	A	rs168961-A
ENSG00000054983	GALC	14	87943516	T	G	chr14_87943516_T_G	0.0442584	0.00184955	0.5026	0.160362	SNP	ENSG00000054983	ENSG00000054983	9.535	rs75849002	LCL	LCL	NA	T	rs75849002-T
ENSG00000100722	ZC3H14	14	87943516	T	G	chr14_87943516_T_G	0.0442584	0.0148098	0.290341	0.118626	SNP	ENSG00000100722	ENSG00000100722	10.267	rs75849002	LCL	LCL	FLJ11806|UKp68|NY-REN-37	T	rs75849002-T
ENSG00000140030	GPR65	14	87943516	T	G	chr14_87943516_T_G	0.0442584	0.00018413	0.605121	0.160301	SNP	ENSG00000140030	ENSG00000140030	20.608	rs75849002	LCL	LCL	hTDAG8|TDAG8	T	rs75849002-T
ENSG00000054983	GALC	14	88068888	T	C	chr14_88068888_T_C	0.0705742	0.00125597	0.404558	0.124524	SNP	ENSG00000054983	ENSG00000054983	9.535	rs1441810	LCL	LCL	NA	T	rs1441810-T
ENSG00000140030	GPR65	14	88068888	T	C	chr14_88068888_T_C	0.0705742	0.00072589	0.425677	0.124985	SNP	ENSG00000140030	ENSG00000140030	20.608	rs1441810	LCL	LCL	hTDAG8|TDAG8	T	rs1441810-T
ENSG00000100784	RPS6KA5	14	90918232	A	G	chr14_90918232_A_G	0.255981	0.0002967	0.220512	0.0604136	SNP	ENSG00000100784	ENSG00000100784	0.889	rs1286129	LCL	LCL	MSK1|RLPK	A	rs1286129-A
ENSG00000100784	RPS6KA5	14	90943561	C	T	chr14_90943561_C_T	0.255981	0.0002101	0.227849	0.0609104	SNP	ENSG00000100784	ENSG00000100784	0.889	rs1286116	LCL	LCL	MSK1|RLPK	C	rs1286116-C
ENSG00000259274	NA	15	60865412	G	C	chr15_60865412_G_C	0.455742	0.0347575	-0.111618	0.0526914	SNP	ENSG00000259274	ENSG00000259274	3.001	rs12913890	LCL	LCL	NA	C	rs12913890-C
ENSG00000140575	IQGAP1	15	90379443	A	G	chr15_90379443_A_G	0.466507	3.53e-09	0.200054	0.0331289	SNP	ENSG00000140575	ENSG00000140575	133.267	rs2589963	LCL	LCL	p195|KIAA0051|SAR1|HUMORFA01	A	rs2589963-A
ENSG00000182768	NGRN	15	90379443	A	G	chr15_90379443_A_G	0.466507	0.0132776	0.131663	0.0529355	SNP	ENSG00000182768	ENSG00000182768	13.03	rs2589963	LCL	LCL	DSC92	A	rs2589963-A
ENSG00000196391	ZNF774	15	90379443	A	G	chr15_90379443_A_G	0.466507	9.04e-07	0.257057	0.0515231	SNP	ENSG00000196391	ENSG00000196391	1.123	rs2589963	LCL	LCL	MGC75360	A	rs2589963-A
ENSG00000140577	CRTC3	15	90510968	C	T	chr15_90510968_C_T	0.447368	0.0001019	0.260536	0.0663755	SNP	ENSG00000140577	ENSG00000140577	31.71	rs11858449	LCL	LCL	FLJ21868	C	rs11858449-C
ENSG00000140577	CRTC3	15	90515219	C	A	chr15_90515219_C_A	0.450957	0.00010549	0.260857	0.0666043	SNP	ENSG00000140577	ENSG00000140577	31.71	rs11073934	LCL	LCL	FLJ21868	C	rs11073934-C
ENSG00000260488	NA	16	11083537	G	C	chr16_11083537_G_C	0.313397	0.0316723	-0.111835	0.0518708	SNP	ENSG00000260488	ENSG00000260488	4.165	rs9931397	LCL	LCL	NA	C	rs9931397-C
ENSG00000274038	NA	16	11083537	G	C	chr16_11083537_G_C	0.313397	3.38e-06	-0.249115	0.0528691	SNP	ENSG00000274038	ENSG00000274038	6.162	rs9931397	LCL	LCL	NA	C	rs9931397-C
ENSG00000175643	RMI2	16	11088277	C	G	chr16_11088277_C_G	0.350478	0.0347698	-0.136017	0.0642137	SNP	ENSG00000175643	ENSG00000175643	49.433	rs7203793	LCL	LCL	MGC24665|BLAP18	G	rs7203793-G
ENSG00000260488	NA	16	11088277	C	G	chr16_11088277_C_G	0.350478	0.0162032	-0.123969	0.0513445	SNP	ENSG00000260488	ENSG00000260488	4.165	rs7203793	LCL	LCL	NA	G	rs7203793-G
ENSG00000274038	NA	16	11088277	C	G	chr16_11088277_C_G	0.350478	5.58e-05	-0.214899	0.0527576	SNP	ENSG00000274038	ENSG00000274038	6.162	rs7203793	LCL	LCL	NA	G	rs7203793-G
ENSG00000048471	SNX29	16	11285918	T	C	chr16_11285918_T_C	0.19378	0.0243414	-0.124749	0.0551936	SNP	ENSG00000048471	ENSG00000048471	61.64	rs1794019	LCL	LCL	FLJ12363	C	rs1794019-C
ENSG00000103342	GSPT1	16	11285918	T	C	chr16_11285918_T_C	0.19378	0.0462976	-0.0997929	0.0499256	SNP	ENSG00000103342	ENSG00000103342	101.892	rs1794019	LCL	LCL	GST1|ETF3A|eRF3a	C	rs1794019-C
ENSG00000175643	RMI2	16	11285918	T	C	chr16_11285918_T_C	0.19378	8.51e-09	-0.404416	0.0687524	SNP	ENSG00000175643	ENSG00000175643	49.433	rs1794019	LCL	LCL	MGC24665|BLAP18	C	rs1794019-C
ENSG00000262703	NA	16	11285918	T	C	chr16_11285918_T_C	0.19378	3.14e-05	-0.27332	0.0649036	SNP	ENSG00000262703	ENSG00000262703	6.125	rs1794019	LCL	LCL	NA	C	rs1794019-C
ENSG00000153066	TXNDC11	16	11304838	ATAG	A	chr16_11304838_ATAG_A	0.199761	0.0460144	0.131099	0.0655022	INDEL	ENSG00000153066	ENSG00000153066	119.698	rs370962630	LCL	LCL	EFP1	ATAG	rs370962630-ATAG
ENSG00000175643	RMI2	16	11309156	G	A	chr16_11309156_G_A	0.173445	5.86e-08	-0.401667	0.0726739	SNP	ENSG00000175643	ENSG00000175643	49.433	rs12162021	LCL	LCL	MGC24665|BLAP18	A	rs12162021-A
ENSG00000262703	NA	16	11309156	G	A	chr16_11309156_G_A	0.173445	3.58e-05	-0.285533	0.0683083	SNP	ENSG00000262703	ENSG00000262703	6.125	rs12162021	LCL	LCL	NA	A	rs12162021-A
ENSG00000175643	RMI2	16	11319069	C	A	chr16_11319069_C_A	0.173445	8.46e-08	-0.397174	0.0727787	SNP	ENSG00000175643	ENSG00000175643	49.433	rs34947566	LCL	LCL	MGC24665|BLAP18	A	rs34947566-A
ENSG00000262703	NA	16	11319069	C	A	chr16_11319069_C_A	0.173445	3.73e-05	-0.285051	0.0683531	SNP	ENSG00000262703	ENSG00000262703	6.125	rs34947566	LCL	LCL	NA	A	rs34947566-A
ENSG00000048471	SNX29	16	11335048	T	A	chr16_11335048_T_A	0.318182	0.0176466	-0.113344	0.0475687	SNP	ENSG00000048471	ENSG00000048471	61.64	rs12708722	LCL	LCL	FLJ12363	A	rs12708722-A
ENSG00000175643	RMI2	16	11335048	T	A	chr16_11335048_T_A	0.318182	3.32e-06	-0.283682	0.0601511	SNP	ENSG00000175643	ENSG00000175643	49.433	rs12708722	LCL	LCL	MGC24665|BLAP18	A	rs12708722-A
ENSG00000262703	NA	16	11335048	T	A	chr16_11335048_T_A	0.318182	0.00042096	-0.200277	0.0563178	SNP	ENSG00000262703	ENSG00000262703	6.125	rs12708722	LCL	LCL	NA	A	rs12708722-A
ENSG00000277369	NA	16	11335048	T	A	chr16_11335048_T_A	0.318182	0.0195316	-0.148613	0.0633848	SNP	ENSG00000277369	ENSG00000277369	4.16	rs12708722	LCL	LCL	NA	A	rs12708722-A
ENSG00000175643	RMI2	16	11381719	A	G	chr16_11381719_A_G	0.489234	0.00013789	-0.220502	0.0572885	SNP	ENSG00000175643	ENSG00000175643	49.433	rs11864333	LCL	LCL	MGC24665|BLAP18	G	rs11864333-G
ENSG00000169203	NPIPB12	16	29837625	A	G	chr16_29837625_A_G	0.142345	0.044483	0.174656	0.0866428	SNP	ENSG00000169203	ENSG00000169203	2.098	rs11863734	LCL	LCL	NA	A	rs11863734-A
ENSG00000181625	SLX1B	16	29837625	A	G	chr16_29837625_A_G	0.142345	0.0166282	0.220974	0.0918858	SNP	ENSG00000181625	ENSG00000181625	0.239	rs11863734	LCL	LCL	MGC5178	A	rs11863734-A
ENSG00000280789	PAGR1	16	29837625	A	G	chr16_29837625_A_G	0.142345	3.54e-05	0.351004	0.0839189	SNP	ENSG00000280789	ENSG00000280789	13.934	rs11863734	LCL	LCL	MGC4606|GAS|PA1	A	rs11863734-A
ENSG00000099381	SETD1A	16	31042146	C	T	chr16_31042146_C_T	0.366029	0.00369811	-0.0822368	0.0281643	SNP	ENSG00000099381	ENSG00000099381	39.825	rs9939417	LCL	LCL	KIAA0339|Set1|KMT2F|SET1A	T	rs9939417-T
ENSG00000103496	STX4	16	31042146	C	T	chr16_31042146_C_T	0.366029	0.0005239	-0.113609	0.0324924	SNP	ENSG00000103496	ENSG00000103496	57.024	rs9939417	LCL	LCL	p35-2	T	rs9939417-T
ENSG00000103510	KAT8	16	31042146	C	T	chr16_31042146_C_T	0.366029	8.58e-11	-0.406859	0.06102	SNP	ENSG00000103510	ENSG00000103510	35.313	rs9939417	LCL	LCL	MOF|FLJ14040|hMOF|ZC2HC8	T	rs9939417-T
ENSG00000260060	NA	16	31042146	C	T	chr16_31042146_C_T	0.366029	0.00684789	-0.134032	0.0493097	SNP	ENSG00000260060	ENSG00000260060	5.382	rs9939417	LCL	LCL	NA	T	rs9939417-T
ENSG00000260911	NA	16	31042146	C	T	chr16_31042146_C_T	0.366029	0.0022817	-0.176728	0.0575565	SNP	ENSG00000260911	ENSG00000260911	2.488	rs9939417	LCL	LCL	NA	T	rs9939417-T
ENSG00000261367	NA	16	31042146	C	T	chr16_31042146_C_T	0.366029	0.0422632	-0.121465	0.059618	SNP	ENSG00000261367	ENSG00000261367	0.702	rs9939417	LCL	LCL	NA	T	rs9939417-T
ENSG00000099381	SETD1A	16	31070264	A	G	chr16_31070264_A_G	0.358852	0.00323198	-0.0848134	0.0286287	SNP	ENSG00000099381	ENSG00000099381	39.825	rs9796794	LCL	LCL	KIAA0339|Set1|KMT2F|SET1A	G	rs9796794-G
ENSG00000103496	STX4	16	31070264	A	G	chr16_31070264_A_G	0.358852	0.00048482	-0.116199	0.0330323	SNP	ENSG00000103496	ENSG00000103496	57.024	rs9796794	LCL	LCL	p35-2	G	rs9796794-G
ENSG00000103510	KAT8	16	31070264	A	G	chr16_31070264_A_G	0.358852	1.21e-10	-0.410587	0.0620962	SNP	ENSG00000103510	ENSG00000103510	35.313	rs9796794	LCL	LCL	MOF|FLJ14040|hMOF|ZC2HC8	G	rs9796794-G
ENSG00000260060	NA	16	31070264	A	G	chr16_31070264_A_G	0.358852	0.00916033	-0.13138	0.0501705	SNP	ENSG00000260060	ENSG00000260060	5.382	rs9796794	LCL	LCL	NA	G	rs9796794-G
ENSG00000260911	NA	16	31070264	A	G	chr16_31070264_A_G	0.358852	0.00185775	-0.183258	0.058496	SNP	ENSG00000260911	ENSG00000260911	2.488	rs9796794	LCL	LCL	NA	G	rs9796794-G
ENSG00000167720	SRR	17	2352967	C	T	chr17_2352967_C_T	0.397129	0.0411016	0.119215	0.0581797	SNP	ENSG00000167720	ENSG00000167720	14.603	rs75340970	LCL	LCL	ILV1|ISO1	C	rs75340970-C
ENSG00000091536	MYO15A	17	18270341	A	G	chr17_18270341_A_G	0.336124	0.0102091	0.100052	0.0387675	SNP	ENSG00000091536	ENSG00000091536	0.428	rs2605145	LCL	LCL	NA	A	rs2605145-A
ENSG00000171953	ATPAF2	17	18270341	A	G	chr17_18270341_A_G	0.336124	0.0428143	0.112446	0.0553388	SNP	ENSG00000171953	ENSG00000171953	15.584	rs2605145	LCL	LCL	Atp12p|ATP12|LP3663|MGC29736	A	rs2605145-A
ENSG00000176974	SHMT1	17	18270341	A	G	chr17_18270341_A_G	0.336124	5.31e-46	0.565971	0.0348426	SNP	ENSG00000176974	ENSG00000176974	21.756	rs2605145	LCL	LCL	cSHMT|SHMT|MGC15229|MGC24556	A	rs2605145-A
ENSG00000091536	MYO15A	17	18297659	T	G	chr17_18297659_T_G	0.333732	0.00970724	0.0995045	0.0382934	SNP	ENSG00000091536	ENSG00000091536	0.428	rs4608392	LCL	LCL	NA	T	rs4608392-T
ENSG00000171953	ATPAF2	17	18297659	T	G	chr17_18297659_T_G	0.333732	0.0379427	0.113808	0.0546543	SNP	ENSG00000171953	ENSG00000171953	15.584	rs4608392	LCL	LCL	Atp12p|ATP12|LP3663|MGC29736	T	rs4608392-T
ENSG00000176974	SHMT1	17	18297659	T	G	chr17_18297659_T_G	0.333732	1.12e-46	0.562372	0.0342884	SNP	ENSG00000176974	ENSG00000176974	21.756	rs4608392	LCL	LCL	cSHMT|SHMT|MGC15229|MGC24556	T	rs4608392-T
ENSG00000091536	MYO15A	17	18309439	C	T	chr17_18309439_C_T	0.334928	0.0122282	0.0957141	0.0380294	SNP	ENSG00000091536	ENSG00000091536	0.428	rs8076253	LCL	LCL	NA	C	rs8076253-C
ENSG00000171953	ATPAF2	17	18309439	C	T	chr17_18309439_C_T	0.334928	0.0357324	0.114291	0.0542429	SNP	ENSG00000171953	ENSG00000171953	15.584	rs8076253	LCL	LCL	Atp12p|ATP12|LP3663|MGC29736	C	rs8076253-C
ENSG00000176974	SHMT1	17	18309439	C	T	chr17_18309439_C_T	0.334928	5.68e-47	0.559613	0.0339774	SNP	ENSG00000176974	ENSG00000176974	21.756	rs8076253	LCL	LCL	cSHMT|SHMT|MGC15229|MGC24556	C	rs8076253-C
ENSG00000008838	MED24	17	39754115	C	T	chr17_39754115_C_T	0.492823	0.0428531	-0.0914647	0.0450217	SNP	ENSG00000008838	ENSG00000008838	71.361	rs2941522	LCL	LCL	TRAP100|KIAA0130|DRIP100|CRSP100|MED5	T	rs2941522-T
ENSG00000108306	FBXL20	17	39754115	C	T	chr17_39754115_C_T	0.492823	0.00673895	-0.1138	0.0417833	SNP	ENSG00000108306	ENSG00000108306	10.726	rs2941522	LCL	LCL	MGC15482|Fbl2|Fbl20	T	rs2941522-T
ENSG00000141738	GRB7	17	39754115	C	T	chr17_39754115_C_T	0.492823	0.00043009	-0.235222	0.0662525	SNP	ENSG00000141738	ENSG00000141738	1.54	rs2941522	LCL	LCL	NA	T	rs2941522-T
ENSG00000141741	MIEN1	17	39754115	C	T	chr17_39754115_C_T	0.492823	9.14e-05	-0.20758	0.0525223	SNP	ENSG00000141741	ENSG00000141741	54.594	rs2941522	LCL	LCL	MGC14832|ORB3|XTP4|C35|Rdx12	T	rs2941522-T
ENSG00000161405	IKZF3	17	39754115	C	T	chr17_39754115_C_T	0.492823	0.00072552	-0.164465	0.0482872	SNP	ENSG00000161405	ENSG00000161405	170.935	rs2941522	LCL	LCL	Aiolos	T	rs2941522-T
[truncated: 276 more rows]

## Sheet: allelic_enhancers
ensembl_gene_id	symbol	chromosome	position	ref	alt	variant	maf	pvalue	beta	se	type	molecular_trait_object_id	gene_id	median_tpm	rsid	qtl_group	tissue_ontology_term	alias_symbol	allele	variant-allele
ENSG00000157873	TNFRSF14	1	2596239	A	G	chr1_2596239_A_G	0.364865	0.00035198	-0.274302	0.0747743	SNP	ENSG00000157873	ENSG00000157873	51.198	rs2260976	LCL_naive	LCL	HVEM|ATAR|TR2|LIGHTR|HVEA|CD270	G	rs2260976-G
ENSG00000157873	TNFRSF14	1	2599933	A	C	chr1_2599933_A_C	0.368243	0.00025833	-0.282663	0.0752794	SNP	ENSG00000157873	ENSG00000157873	51.198	rs2985855	LCL_naive	LCL	HVEM|ATAR|TR2|LIGHTR|HVEA|CD270	C	rs2985855-C
ENSG00000238164	TNFRSF14-AS1	1	2622905	T	G	chr1_2622905_T_G	0.375	0.0114253	-0.263589	0.102762	SNP	ENSG00000238164	ENSG00000238164	6.87	rs10797442	LCL_naive	LCL	ENST00000416860.2	G	rs10797442-G
ENSG00000157873	TNFRSF14	1	2804584	G	A	chr1_2804584_G_A	0.324324	0.0186089	0.199866	0.083888	SNP	ENSG00000157873	ENSG00000157873	51.198	rs2100574	LCL_naive	LCL	HVEM|ATAR|TR2|LIGHTR|HVEA|CD270	G	rs2100574-G
ENSG00000067208	EVI5	1	92437155	A	AT	chr1_92437155_A_AT	0.108108	0.00593554	-0.45534	0.162836	INDEL	ENSG00000067208	ENSG00000067208	2.8	rs34562239	LCL_naive	LCL	NB4S	AT	rs34562239-AT
ENSG00000154511	DIPK1A	1	92437155	A	AT	chr1_92437155_A_AT	0.108108	0.00793016	-0.528286	0.195968	INDEL	ENSG00000154511	ENSG00000154511	13.176	rs34562239	LCL_naive	LCL	FLJ23493	AT	rs34562239-AT
ENSG00000158710	TAGLN2	1	160444303	T	G	chr1_160444303_T_G	0.179054	0.0340507	0.295096	0.137794	SNP	ENSG00000158710	ENSG00000158710	844.217	rs11265403	LCL_naive	LCL	KIAA0120|HA1756	T	rs11265403-T
ENSG00000188931	CFAP126	1	160444303	T	G	chr1_160444303_T_G	0.179054	0.0206443	0.356254	0.152089	SNP	ENSG00000188931	ENSG00000188931	0.899	rs11265403	LCL_naive	LCL	Flattop|Fltp	T	rs11265403-T
ENSG00000228863	NA	1	160444303	T	G	chr1_160444303_T_G	0.179054	0.0313691	0.213908	0.098331	SNP	ENSG00000228863	ENSG00000228863	17.065	rs11265403	LCL_naive	LCL	NA	T	rs11265403-T
ENSG00000288093	NA	1	160444303	T	G	chr1_160444303_T_G	0.179054	0.031222	0.276332	0.126914	SNP	ENSG00000288093	ENSG00000288093	0.483	rs11265403	LCL_naive	LCL	NA	T	rs11265403-T
ENSG00000025434	NR1H3	11	47800240	C	CA	chr11_47800240_C_CA	0.192568	0.00055441	-0.483726	0.136695	INDEL	ENSG00000025434	ENSG00000025434	3.511	rs147655167	LCL_naive	LCL	LXR-a|RLD-1|LXRa	CA	rs147655167-CA
ENSG00000134575	ACP2	11	47800240	C	CA	chr11_47800240_C_CA	0.192568	0.0004489	-0.435321	0.120943	INDEL	ENSG00000134575	ENSG00000134575	17.434	rs147655167	LCL_naive	LCL	LAP	CA	rs147655167-CA
ENSG00000149781	FERMT3	11	64239435	G	T	chr11_64239435_G_T	0.195946	0.0189199	0.338456	0.142438	SNP	ENSG00000149781	ENSG00000149781	319.33	rs7125217	LCL_naive	LCL	URP2|KIND3|MIG2B|MGC10966|UNC112C	G	rs7125217-G
ENSG00000176485	PLAAT3	11	64239435	G	T	chr11_64239435_G_T	0.195946	0.0156192	0.405674	0.165636	SNP	ENSG00000176485	ENSG00000176485	9.324	rs7125217	LCL_naive	LCL	HREV107|H-REV107-1|HREV107-3|MGC118754.|AdPLA|PLAAT-3	G	rs7125217-G
ENSG00000175376	EIF1AD	11	65926585	ATG	A	chr11_65926585_ATG_A	0.371622	0.00030887	-0.37659	0.101641	INDEL	ENSG00000175376	ENSG00000175376	38.524	rs10609752	LCL_naive	LCL	MGC11102|haponin	A	rs10609752-A
ENSG00000197136	PCNX3	11	65926585	ATG	A	chr11_65926585_ATG_A	0.371622	0.00355465	-0.368441	0.124133	INDEL	ENSG00000197136	ENSG00000197136	39.124	rs10609752	LCL_naive	LCL	FLJ22427	A	rs10609752-A
ENSG00000175376	EIF1AD	11	65968201	G	A	chr11_65968201_G_A	0.35473	8.07e-05	0.395996	0.0973348	SNP	ENSG00000175376	ENSG00000175376	38.524	rs12797319	LCL_naive	LCL	MGC11102|haponin	G	rs12797319-G
ENSG00000197136	PCNX3	11	65968201	G	A	chr11_65968201_G_A	0.35473	0.0467685	0.245039	0.122088	SNP	ENSG00000197136	ENSG00000197136	39.124	rs12797319	LCL_naive	LCL	FLJ22427	G	rs12797319-G
ENSG00000051825	MPHOSPH9	12	123157991	T	A	chr12_123157991_T_A	0.452703	0.0215012	0.216803	0.0931868	SNP	ENSG00000051825	ENSG00000051825	18.706	rs1716162	LCL_naive	LCL	MPP9	T	rs1716162-T
ENSG00000111328	CDK2AP1	12	123157991	T	A	chr12_123157991_T_A	0.452703	0.00305687	0.294245	0.0975192	SNP	ENSG00000111328	ENSG00000111328	51.643	rs1716162	LCL_naive	LCL	DORC1|doc-1|DOC1|ST19|p12DOC-1	T	rs1716162-T
ENSG00000270095	NA	12	123157991	T	A	chr12_123157991_T_A	0.452703	0.00793007	0.145281	0.053892	SNP	ENSG00000270095	ENSG00000270095	0	rs1716162	LCL_naive	LCL	NA	T	rs1716162-T
ENSG00000051825	MPHOSPH9	12	123201677	T	C	chr12_123201677_T_C	0.432432	0.0496385	0.190968	0.0963932	SNP	ENSG00000051825	ENSG00000051825	18.706	rs1402274	LCL_naive	LCL	MPP9	T	rs1402274-T
ENSG00000111328	CDK2AP1	12	123201677	T	C	chr12_123201677_T_C	0.432432	0.00164151	0.321104	0.0999006	SNP	ENSG00000111328	ENSG00000111328	51.643	rs1402274	LCL_naive	LCL	DORC1|doc-1|DOC1|ST19|p12DOC-1	T	rs1402274-T
ENSG00000270095	NA	12	123201677	T	C	chr12_123201677_T_C	0.432432	0.00486336	0.158268	0.055262	SNP	ENSG00000270095	ENSG00000270095	0	rs1402274	LCL_naive	LCL	NA	T	rs1402274-T
ENSG00000111328	CDK2AP1	12	123235038	G	C	chr12_123235038_G_C	0.425676	0.00160338	0.325882	0.101158	SNP	ENSG00000111328	ENSG00000111328	51.643	rs4759409	LCL_naive	LCL	DORC1|doc-1|DOC1|ST19|p12DOC-1	G	rs4759409-G
ENSG00000270095	NA	12	123235038	G	C	chr12_123235038_G_C	0.425676	0.00712993	0.153356	0.0561126	SNP	ENSG00000270095	ENSG00000270095	0	rs4759409	LCL_naive	LCL	NA	G	rs4759409-G
ENSG00000111328	CDK2AP1	12	123241280	T	C	chr12_123241280_T_C	0.425676	0.00163332	0.325818	0.101318	SNP	ENSG00000111328	ENSG00000111328	51.643	rs11057204	LCL_naive	LCL	DORC1|doc-1|DOC1|ST19|p12DOC-1	T	rs11057204-T
ENSG00000270095	NA	12	123241280	T	C	chr12_123241280_T_C	0.425676	0.00708596	0.153693	0.0561918	SNP	ENSG00000270095	ENSG00000270095	0	rs11057204	LCL_naive	LCL	NA	T	rs11057204-T
ENSG00000111328	CDK2AP1	12	123250227	T	G	chr12_123250227_T_G	0.425676	0.00168075	0.324557	0.101205	SNP	ENSG00000111328	ENSG00000111328	51.643	rs4268544	LCL_naive	LCL	DORC1|doc-1|DOC1|ST19|p12DOC-1	T	rs4268544-T
ENSG00000270095	NA	12	123250227	T	G	chr12_123250227_T_G	0.425676	0.00692776	0.153909	0.0561095	SNP	ENSG00000270095	ENSG00000270095	0	rs4268544	LCL_naive	LCL	NA	T	rs4268544-T
ENSG00000244754	N4BP2L2	13	32912391	A	T	chr13_32912391_A_T	0.456081	0.0316395	0.22283	0.102599	SNP	ENSG00000244754	ENSG00000244754	12.581	rs9591408	LCL_naive	LCL	CG005|PFAAP5	A	rs9591408-A
ENSG00000244754	N4BP2L2	13	32912752	TAC	T	chr13_32912752_TAC_T	0.307432	0.00357133	0.318541	0.107377	INDEL	ENSG00000244754	ENSG00000244754	12.581	rs67794599	LCL_naive	LCL	CG005|PFAAP5	TAC	rs67794599-TAC
ENSG00000133103	COG6	13	39759630	T	C	chr13_39759630_T_C	0.439189	0.00014682	-0.407576	0.104259	SNP	ENSG00000133103	ENSG00000133103	14.671	rs9548926	LCL_naive	LCL	COD2|KIAA1134	C	rs9548926-C
ENSG00000140575	IQGAP1	15	90352332	A	C	chr15_90352332_A_C	0.483108	0.0202651	0.25335	0.107827	SNP	ENSG00000140575	ENSG00000140575	167.919	rs1869179	LCL_naive	LCL	p195|KIAA0051|SAR1|HUMORFA01	A	rs1869179-A
ENSG00000153060	TEKT5	16	11087899	T	C	chr16_11087899_T_C	0.415541	0.0417032	0.186118	0.0905083	SNP	ENSG00000153060	ENSG00000153060	0.4	rs7204099	LCL_naive	LCL	FLJ32871|CT149	T	rs7204099-T
ENSG00000103353	UBFD1	16	23108682	C	T	chr16_23108682_C_T	0.158784	0.0429529	0.267487	0.130881	SNP	ENSG00000103353	ENSG00000103353	53.653	rs4967946	LCL_naive	LCL	FLJ42145|FLJ38870|UBPH	C	rs4967946-C
ENSG00000261113	NA	16	23108682	C	T	chr16_23108682_C_T	0.158784	0.0140035	0.341675	0.137214	SNP	ENSG00000261113	ENSG00000261113	0.947	rs4967946	LCL_naive	LCL	NA	C	rs4967946-C
ENSG00000168286	THAP11	16	68660914	C	G	chr16_68660914_C_G	0.108108	0.0164096	0.434346	0.178704	SNP	ENSG00000168286	ENSG00000168286	85.778	rs3118236	LCL_naive	LCL	HRIHFB2206|CTG-B45d|CTG-B43a|RONIN	C	rs3118236-C
ENSG00000261884	NA	16	68660914	C	G	chr16_68660914_C_G	0.108108	0.0278241	0.285172	0.128216	SNP	ENSG00000261884	ENSG00000261884	1.425	rs3118236	LCL_naive	LCL	NA	C	rs3118236-C
ENSG00000132600	PRMT7	16	68672268	G	GTCATT	chr16_68672268_G_GTCATT	0.131757	0.0395663	-0.275023	0.132305	INDEL	ENSG00000132600	ENSG00000132600	13.665	rs3049694	LCL_naive	LCL	FLJ10640|KIAA1933	GTCATT	rs3049694-GTCATT
ENSG00000168286	THAP11	16	68686994	A	G	chr16_68686994_A_G	0.097973	0.0491023	0.366711	0.184659	SNP	ENSG00000168286	ENSG00000168286	85.778	rs3114403	LCL_naive	LCL	HRIHFB2206|CTG-B45d|CTG-B43a|RONIN	A	rs3114403-A
ENSG00000261884	NA	16	68686994	A	G	chr16_68686994_A_G	0.097973	0.0298824	0.288912	0.131609	SNP	ENSG00000261884	ENSG00000261884	1.425	rs3114403	LCL_naive	LCL	NA	A	rs3114403-A
ENSG00000287787	NA	16	85985665	G	A	chr16_85985665_G_A	0.152027	0.0170274	0.352118	0.145714	SNP	ENSG00000287787	ENSG00000287787	0.637	rs11117432	LCL_naive	LCL	NA	G	rs11117432-G
ENSG00000141012	GALNS	16	89053421	G	A	chr16_89053421_G_A	0.158784	0.0357996	0.259386	0.122309	SNP	ENSG00000141012	ENSG00000141012	3.862	rs67293718	LCL_naive	LCL	GAS|GALNAC6S|GalN6S	G	rs67293718-G
ENSG00000176715	ACSF3	16	89053421	G	A	chr16_89053421_G_A	0.158784	2.34e-05	0.582585	0.132853	SNP	ENSG00000176715	ENSG00000176715	8.257	rs67293718	LCL_naive	LCL	NA	G	rs67293718-G
ENSG00000198931	APRT	16	89053421	G	A	chr16_89053421_G_A	0.158784	0.0344391	0.310253	0.145191	SNP	ENSG00000198931	ENSG00000198931	255.641	rs67293718	LCL_naive	LCL	NA	G	rs67293718-G
ENSG00000259803	SLC22A31	16	89053421	G	A	chr16_89053421_G_A	0.158784	0.0166189	0.365465	0.150662	SNP	ENSG00000259803	ENSG00000259803	0.247	rs67293718	LCL_naive	LCL	NA	G	rs67293718-G
ENSG00000131165	CHMP1A	16	89074955	A	G	chr16_89074955_A_G	0.236486	0.00299779	0.427297	0.141319	SNP	ENSG00000131165	ENSG00000131165	51.458	rs74361635	LCL_naive	LCL	KIAA0047|CHMP1|Vps46A	A	rs74361635-A
ENSG00000141012	GALNS	16	89074955	A	G	chr16_89074955_A_G	0.236486	0.0141336	0.315611	0.126922	SNP	ENSG00000141012	ENSG00000141012	3.862	rs74361635	LCL_naive	LCL	GAS|GALNAC6S|GalN6S	A	rs74361635-A
ENSG00000167515	TRAPPC2L	16	89074955	A	G	chr16_89074955_A_G	0.236486	0.00853144	0.398566	0.149276	SNP	ENSG00000167515	ENSG00000167515	26.631	rs74361635	LCL_naive	LCL	HSPC176	A	rs74361635-A
ENSG00000176715	ACSF3	16	89074955	A	G	chr16_89074955_A_G	0.236486	2.03e-06	0.677191	0.136284	SNP	ENSG00000176715	ENSG00000176715	8.257	rs74361635	LCL_naive	LCL	NA	A	rs74361635-A
ENSG00000198931	APRT	16	89074955	A	G	chr16_89074955_A_G	0.236486	0.00945846	0.395781	0.1503	SNP	ENSG00000198931	ENSG00000198931	255.641	rs74361635	LCL_naive	LCL	NA	A	rs74361635-A
ENSG00000253347	NA	17	47694507	T	C	chr17_47694507_T_C	0.47973	0.0179926	0.195523	0.0816225	SNP	ENSG00000253347	ENSG00000253347	1.377	rs67919208	LCL_naive	LCL	NA	T	rs67919208-T
ENSG00000141376	BCAS3	17	59869851	T	C	chr17_59869851_T_C	0.472973	0.00344855	0.319856	0.107405	SNP	ENSG00000141376	ENSG00000141376	3.112	rs1292045	LCL_naive	LCL	FLJ20128|PHAF2	T	rs1292045-T
ENSG00000123154	WDR83	19	12687713	A	T	chr19_12687713_A_T	0.148649	0.0162994	-0.394545	0.162158	SNP	ENSG00000123154	ENSG00000123154	25.097	rs28362163	LCL_naive	LCL	MORG1	T	rs28362163-T
ENSG00000132004	FBXW9	19	12687713	A	T	chr19_12687713_A_T	0.148649	0.00316361	-0.387866	0.129023	SNP	ENSG00000132004	ENSG00000132004	13.62	rs28362163	LCL_naive	LCL	MGC10870|Fbw9|MEC-15	T	rs28362163-T
ENSG00000171291	ZNF439	19	12687713	A	T	chr19_12687713_A_T	0.148649	0.0321578	-0.406753	0.187861	SNP	ENSG00000171291	ENSG00000171291	2.986	rs28362163	LCL_naive	LCL	DKFZp571K0837	T	rs28362163-T
ENSG00000197054	ZNF763	19	12687713	A	T	chr19_12687713_A_T	0.148649	0.041524	-0.287318	0.139597	SNP	ENSG00000197054	ENSG00000197054	0.623	rs28362163	LCL_naive	LCL	ZNF440L	T	rs28362163-T
ENSG00000266975	FARSA-AS1	19	12687713	A	T	chr19_12687713_A_T	0.148649	0.0324324	-0.263078	0.1217	SNP	ENSG00000266975	ENSG00000266975	66.73	rs28362163	LCL_naive	LCL	NA	T	rs28362163-T
ENSG00000267791	NA	19	12687713	A	T	chr19_12687713_A_T	0.148649	0.0007548	-0.471571	0.136737	SNP	ENSG00000267791	ENSG00000267791	1.13	rs28362163	LCL_naive	LCL	NA	T	rs28362163-T
ENSG00000182324	KCNJ14	19	49297912	T	C	chr19_49297912_T_C	0.246622	0.0187895	0.201194	0.084577	SNP	ENSG00000182324	ENSG00000182324	1.743	rs12982246	LCL_naive	LCL	Kir2.4|IRK4	T	rs12982246-T
ENSG00000088727	KIF9	3	47142692	G	A	chr3_47142692_G_A	0.462838	0.0193696	0.236404	0.0998708	SNP	ENSG00000088727	ENSG00000088727	3.074	rs11719306	LCL_naive	LCL	MGC104186	G	rs11719306-G
ENSG00000160796	NBEAL2	3	47409921	C	T	chr3_47409921_C_T	0.368243	3.35e-05	0.475336	0.11068	SNP	ENSG00000160796	ENSG00000160796	91.989	rs3736177	LCL_naive	LCL	KIAA0540	C	rs3736177-C
ENSG00000289043	NA	3	47409921	C	T	chr3_47409921_C_T	0.368243	0.00569634	0.270599	0.0962858	SNP	ENSG00000289043	ENSG00000289043	0.913	rs3736177	LCL_naive	LCL	NA	C	rs3736177-C
ENSG00000121552	CSTA	3	121787240	G	A	chr3_121787240_G_A	0.361486	0.0477294	0.244731	0.122473	SNP	ENSG00000121552	ENSG00000121552	1.271	rs6771049	LCL_naive	LCL	NA	G	rs6771049-G
ENSG00000145088	EAF2	3	121787240	G	A	chr3_121787240_G_A	0.361486	2.41e-10	0.60559	0.088329	SNP	ENSG00000145088	ENSG00000145088	99.621	rs6771049	LCL_naive	LCL	BM040|TRAITS|U19	G	rs6771049-G
ENSG00000163406	SLC15A2	3	121787240	G	A	chr3_121787240_G_A	0.361486	0.00067269	0.377797	0.108484	SNP	ENSG00000163406	ENSG00000163406	3.599	rs6771049	LCL_naive	LCL	PEPT2	G	rs6771049-G
ENSG00000173226	IQCB1	3	121787240	G	A	chr3_121787240_G_A	0.361486	7.07e-07	0.527369	0.101251	SNP	ENSG00000173226	ENSG00000173226	93.18	rs6771049	LCL_naive	LCL	KIAA0036|NPHP5|SLSN5	G	rs6771049-G
ENSG00000145332	KLHL8	4	86576770	G	T	chr4_86576770_G_T	0.236486	0.0385457	-0.218531	0.104573	SNP	ENSG00000145332	ENSG00000145332	14.103	rs4435710	LCL_naive	LCL	KIAA1378	T	rs4435710-T
ENSG00000198189	HSD17B11	4	86576770	G	T	chr4_86576770_G_T	0.236486	0.0396135	-0.245644	0.1182	SNP	ENSG00000198189	ENSG00000198189	34.577	rs4435710	LCL_naive	LCL	RetSDR2|17-BETA-HSD11|17-BETA-HSDXI|PAN1B|SDR16C2	T	rs4435710-T
ENSG00000109323	MANBA	4	102833488	A	G	chr4_102833488_A_G	0.456081	5.95e-05	0.410312	0.0989246	SNP	ENSG00000109323	ENSG00000109323	10.893	rs223378	LCL_naive	LCL	NA	A	rs223378-A
ENSG00000109332	UBE2D3	4	102995297	C	T	chr4_102995297_C_T	0.496622	0.0098477	-0.222142	0.0848255	SNP	ENSG00000109332	ENSG00000109332	213.683	rs1383733	LCL_naive	LCL	UbcH5C	T	rs1383733-T
ENSG00000285967	NIPBL-DT	5	35888621	TG	T	chr5_35888621_TG_T	0.233108	0.0495295	-0.246757	0.124493	INDEL	ENSG00000285967	ENSG00000285967	7.093	rs33950349	LCL_naive	LCL	NIPBL-AS	T	rs33950349-T
ENSG00000081059	TCF7	5	134561310	C	T	chr5_134561310_C_T	0.408784	0.0299956	0.194524	0.0886748	SNP	ENSG00000081059	ENSG00000081059	31.828	rs4958190	LCL_naive	LCL	TCF-1	C	rs4958190-C
ENSG00000270021	NA	5	134561310	C	T	chr5_134561310_C_T	0.408784	0.0202994	0.235428	0.100227	SNP	ENSG00000270021	ENSG00000270021	0.543	rs4958190	LCL_naive	LCL	NA	C	rs4958190-C
ENSG00000137337	MDC1	6	29723313	T	A	chr6_29723313_T_A	0.415541	0.0205206	0.253792	0.108239	SNP	ENSG00000137337	ENSG00000137337	50.822	rs1362125	LCL_naive	LCL	NFBD1|KIAA0170|Em:AB023051.5	T	rs1362125-T
ENSG00000198502	HLA-DRB5	6	32463767	A	AATG	chr6_32463767_A_AATG	0.412162	1.45e-12	-0.809282	0.103505	INDEL	ENSG00000198502	ENSG00000198502	171.939	rs61692088	LCL_naive	LCL	NA	AATG	rs61692088-AATG
ENSG00000198563	DDX39B	6	32463767	A	AATG	chr6_32463767_A_AATG	0.412162	0.022717	-0.179737	0.0779783	INDEL	ENSG00000198563	ENSG00000198563	38.274	rs61692088	LCL_naive	LCL	D6S81E|UAP56	AATG	rs61692088-AATG
ENSG00000204366	ZBTB12	6	32463767	A	AATG	chr6_32463767_A_AATG	0.412162	0.0151213	-0.236689	0.0961616	INDEL	ENSG00000204366	ENSG00000204366	8.455	rs61692088	LCL_naive	LCL	G10|NG35|D6S59E	AATG	rs61692088-AATG
ENSG00000213654	GPSM3	6	32463767	A	AATG	chr6_32463767_A_AATG	0.412162	0.0216982	-0.228277	0.0982692	INDEL	ENSG00000213654	ENSG00000213654	201.521	rs61692088	LCL_naive	LCL	NG1|G18|G18.1a|G18.1b|G18.2|AGS4	AATG	rs61692088-AATG
ENSG00000237541	HLA-DQA2	6	32463767	A	AATG	chr6_32463767_A_AATG	0.412162	0.00343068	-0.370823	0.124448	INDEL	ENSG00000237541	ENSG00000237541	78.897	rs61692088	LCL_naive	LCL	NA	AATG	rs61692088-AATG
ENSG00000237649	KIFC1	6	32463767	A	AATG	chr6_32463767_A_AATG	0.412162	0.00745058	-0.221801	0.081615	INDEL	ENSG00000237649	ENSG00000237649	133.868	rs61692088	LCL_naive	LCL	HSET	AATG	rs61692088-AATG
ENSG00000240053	LY6G5B	6	32463767	A	AATG	chr6_32463767_A_AATG	0.412162	0.0166086	-0.187663	0.077356	INDEL	ENSG00000240053	ENSG00000240053	3.103	rs61692088	LCL_naive	LCL	G5b	AATG	rs61692088-AATG
ENSG00000232629	HLA-DQB2	6	32620853	T	C	chr6_32620853_T_C	0.25	5.6e-12	0.916836	0.121135	SNP	ENSG00000232629	ENSG00000232629	14.783	rs9271469	LCL_naive	LCL	NA	T	rs9271469-T
ENSG00000235863	B3GALT4	6	32620853	T	C	chr6_32620853_T_C	0.25	0.0377838	0.231508	0.110339	SNP	ENSG00000235863	ENSG00000235863	3.971	rs9271469	LCL_naive	LCL	beta3Gal-T4|GalT4	T	rs9271469-T
ENSG00000237541	HLA-DQA2	6	32620853	T	C	chr6_32620853_T_C	0.25	9.6e-24	1.27691	0.103639	SNP	ENSG00000237541	ENSG00000237541	78.897	rs9271469	LCL_naive	LCL	NA	T	rs9271469-T
ENSG00000112473	SLC39A7	6	32623651	A	G	chr6_32623651_A_G	0.256757	0.0204525	0.279357	0.119077	SNP	ENSG00000112473	ENSG00000112473	136.03	rs3129765	LCL_naive	LCL	H2-KE4|D6S2244E|KE4|RING5|ZIP7	A	rs3129765-A
ENSG00000232629	HLA-DQB2	6	32623651	A	G	chr6_32623651_A_G	0.256757	0.00465412	0.399608	0.138814	SNP	ENSG00000232629	ENSG00000232629	14.783	rs3129765	LCL_naive	LCL	NA	A	rs3129765-A
ENSG00000112473	SLC39A7	6	32625196	T	C	chr6_32625196_T_C	0.256757	0.0197131	0.280983	0.119045	SNP	ENSG00000112473	ENSG00000112473	136.03	rs9271686	LCL_naive	LCL	H2-KE4|D6S2244E|KE4|RING5|ZIP7	T	rs9271686-T
ENSG00000232629	HLA-DQB2	6	32625196	T	C	chr6_32625196_T_C	0.256757	0.00446405	0.401423	0.138771	SNP	ENSG00000232629	ENSG00000232629	14.783	rs9271686	LCL_naive	LCL	NA	T	rs9271686-T
ENSG00000241106	HLA-DOB	6	33489990	C	CA	chr6_33489990_C_CA	0.111486	0.0494365	-0.26873	0.135522	INDEL	ENSG00000241106	ENSG00000241106	22.284	rs11398189	LCL_naive	LCL	NA	CA	rs11398189-CA
ENSG00000272217	NA	6	33489990	C	CA	chr6_33489990_C_CA	0.111486	0.0344464	-0.272055	0.12732	INDEL	ENSG00000272217	ENSG00000272217	0.876	rs11398189	LCL_naive	LCL	NA	CA	rs11398189-CA
ENSG00000164654	MIOS	7	7227236	G	T	chr7_7227236_G_T	0.489865	0.0248957	-0.169784	0.0748366	SNP	ENSG00000164654	ENSG00000164654	62.142	rs2108783	LCL_naive	LCL	FLJ20323|MIO|Sea4|Yulink	T	rs2108783-T
ENSG00000219545	UMAD1	7	7227236	G	T	chr7_7227236_G_T	0.489865	0.0332006	-0.239735	0.111399	SNP	ENSG00000219545	ENSG00000219545	11.012	rs2108783	LCL_naive	LCL	NA	T	rs2108783-T
ENSG00000261618	LINC02605	8	78723734	C	A	chr8_78723734_C_A	0.351351	0.0112578	-0.203552	0.0791898	SNP	ENSG00000261618	ENSG00000261618	2.399	rs2046338	LCL_naive	LCL	RP11-79H23.3|IL-7|AS	A	rs2046338-A
ENSG00000178209	PLEC	8	143934275	A	T	chr8_143934275_A_T	0.273649	4.87e-05	-0.53355	0.12705	SNP	ENSG00000178209	ENSG00000178209	34.291	rs11783772	LCL_naive	LCL	PCN|PLTN	T	rs11783772-T
ENSG00000186583	SPATC1	8	143934275	A	T	chr8_143934275_A_T	0.273649	0.00240251	-0.288087	0.0930912	SNP	ENSG00000186583	ENSG00000186583	1.117	rs11783772	LCL_naive	LCL	MGC61633|SPATA15|SPERIOLIN	T	rs11783772-T
ENSG00000104522	GFUS	8	143940564	C	T	chr8_143940564_C_T	0.273649	0.036507	0.249728	0.118211	SNP	ENSG00000104522	ENSG00000104522	61.902	rs112979447	LCL_naive	LCL	FX|P35B|SDR4E1	C	rs112979447-C
ENSG00000185730	ZNF696	8	143940564	C	T	chr8_143940564_C_T	0.273649	0.0326633	0.240597	0.111451	SNP	ENSG00000185730	ENSG00000185730	4.703	rs112979447	LCL_naive	LCL	FLJ14129	C	rs112979447-C
ENSG00000247317	LY6E-DT	8	143940564	C	T	chr8_143940564_C_T	0.273649	0.023372	0.287157	0.12519	SNP	ENSG00000247317	ENSG00000247317	0.72	rs112979447	LCL_naive	LCL	LOC100133669	C	rs112979447-C
ENSG00000178209	PLEC	8	143948709	A	T	chr8_143948709_A_T	0.297297	4.39e-06	-0.569688	0.118935	SNP	ENSG00000178209	ENSG00000178209	34.291	rs7818941	LCL_naive	LCL	PCN|PLTN	T	rs7818941-T
ENSG00000178814	OPLAH	8	143948709	A	T	chr8_143948709_A_T	0.297297	0.027668	-0.278547	0.125109	SNP	ENSG00000178814	ENSG00000178814	2.308	rs7818941	LCL_naive	LCL	OPLA|5-Opase	T	rs7818941-T
ENSG00000186583	SPATC1	8	143948709	A	T	chr8_143948709_A_T	0.297297	0.00025221	-0.3283	0.0872791	SNP	ENSG00000186583	ENSG00000186583	1.117	rs7818941	LCL_naive	LCL	MGC61633|SPATA15|SPERIOLIN	T	rs7818941-T
ENSG00000157873	TNFRSF14	1	2596239	A	G	chr1_2596239_A_G	0.364865	0.00014214	-0.278891	0.0711822	SNP	ENSG00000157873	ENSG00000157873	50.85	rs2260976	LCL_statin	LCL	HVEM|ATAR|TR2|LIGHTR|HVEA|CD270	G	rs2260976-G
ENSG00000157873	TNFRSF14	1	2599933	A	C	chr1_2599933_A_C	0.368243	0.00013947	-0.281594	0.0717785	SNP	ENSG00000157873	ENSG00000157873	50.85	rs2985855	LCL_statin	LCL	HVEM|ATAR|TR2|LIGHTR|HVEA|CD270	C	rs2985855-C
ENSG00000238164	TNFRSF14-AS1	1	2622905	T	G	chr1_2622905_T_G	0.375	0.00542115	-0.279704	0.0989321	SNP	ENSG00000238164	ENSG00000238164	7.331	rs10797442	LCL_statin	LCL	ENST00000416860.2	G	rs10797442-G
ENSG00000157873	TNFRSF14	1	2804584	G	A	chr1_2804584_G_A	0.324324	0.00562193	0.223095	0.0792561	SNP	ENSG00000157873	ENSG00000157873	50.85	rs2100574	LCL_statin	LCL	HVEM|ATAR|TR2|LIGHTR|HVEA|CD270	G	rs2100574-G
ENSG00000289544	NA	1	92437155	A	AT	chr1_92437155_A_AT	0.108108	0.0483727	-0.322899	0.162064	INDEL	ENSG00000289544	ENSG00000289544	0.444	rs34562239	LCL_statin	LCL	NA	AT	rs34562239-AT
ENSG00000117500	TMED5	1	92474402	T	C	chr1_92474402_T_C	0.155405	0.0384552	-0.216528	0.103566	SNP	ENSG00000117500	ENSG00000117500	73.377	rs58394161	LCL_statin	LCL	CGI-100|p24g2|p24gamma2	C	rs58394161-C
ENSG00000143256	PFDN2	1	160444303	T	G	chr1_160444303_T_G	0.179054	0.00319508	0.278367	0.092698	SNP	ENSG00000143256	ENSG00000143256	303.052	rs11265403	LCL_statin	LCL	NA	T	rs11265403-T
ENSG00000025434	NR1H3	11	47800240	C	CA	chr11_47800240_C_CA	0.192568	0.00048874	-0.496014	0.138743	INDEL	ENSG00000025434	ENSG00000025434	3.43	rs147655167	LCL_statin	LCL	LXR-a|RLD-1|LXRa	CA	rs147655167-CA
ENSG00000134575	ACP2	11	47800240	C	CA	chr11_47800240_C_CA	0.192568	0.00058955	-0.442747	0.125747	INDEL	ENSG00000134575	ENSG00000134575	18.414	rs147655167	LCL_statin	LCL	LAP	CA	rs147655167-CA
ENSG00000162300	ZFPL1	11	64239435	G	T	chr11_64239435_G_T	0.195946	0.00492097	0.4088	0.142938	SNP	ENSG00000162300	ENSG00000162300	30.217	rs7125217	LCL_statin	LCL	D11S750|MCG4	G	rs7125217-G
ENSG00000176485	PLAAT3	11	64239435	G	T	chr11_64239435_G_T	0.195946	0.00943372	0.444973	0.168921	SNP	ENSG00000176485	ENSG00000176485	10.496	rs7125217	LCL_statin	LCL	HREV107|H-REV107-1|HREV107-3|MGC118754.|AdPLA|PLAAT-3	G	rs7125217-G
ENSG00000172500	FIBP	11	65926585	ATG	A	chr11_65926585_ATG_A	0.371622	0.00284528	-0.362195	0.119124	INDEL	ENSG00000172500	ENSG00000172500	95.951	rs10609752	LCL_statin	LCL	FGFIBP	A	rs10609752-A
ENSG00000175376	EIF1AD	11	65926585	ATG	A	chr11_65926585_ATG_A	0.371622	0.0467701	-0.22626	0.112732	INDEL	ENSG00000175376	ENSG00000175376	37.849	rs10609752	LCL_statin	LCL	MGC11102|haponin	A	rs10609752-A
ENSG00000197136	PCNX3	11	65926585	ATG	A	chr11_65926585_ATG_A	0.371622	0.0495437	-0.256442	0.129387	INDEL	ENSG00000197136	ENSG00000197136	39.987	rs10609752	LCL_statin	LCL	FLJ22427	A	rs10609752-A
ENSG00000175376	EIF1AD	11	65968201	G	A	chr11_65968201_G_A	0.35473	0.0292591	0.239748	0.108789	SNP	ENSG00000175376	ENSG00000175376	37.849	rs12797319	LCL_statin	LCL	MGC11102|haponin	G	rs12797319-G
ENSG00000197136	PCNX3	11	65968201	G	A	chr11_65968201_G_A	0.35473	0.0404112	0.258875	0.125076	SNP	ENSG00000197136	ENSG00000197136	39.987	rs12797319	LCL_statin	LCL	FLJ22427	G	rs12797319-G
ENSG00000260233	ZNRD2-DT	11	65968201	G	A	chr11_65968201_G_A	0.35473	0.00641904	0.266395	0.0961925	SNP	ENSG00000260233	ENSG00000260233	0.714	rs12797319	LCL_statin	LCL	NA	G	rs12797319-G
ENSG00000111331	OAS3	12	112459036	A	AG	chr12_112459036_A_AG	0.341216	0.0422988	0.191683	0.09349	INDEL	ENSG00000111331	ENSG00000111331	25.667	rs58235019	LCL_statin	LCL	NA	A	rs58235019-A
ENSG00000051825	MPHOSPH9	12	123157991	T	A	chr12_123157991_T_A	0.452703	0.0180947	0.249765	0.10436	SNP	ENSG00000051825	ENSG00000051825	17.979	rs1716162	LCL_statin	LCL	MPP9	T	rs1716162-T
ENSG00000111328	CDK2AP1	12	123157991	T	A	chr12_123157991_T_A	0.452703	0.00115798	0.316948	0.0954368	SNP	ENSG00000111328	ENSG00000111328	50.559	rs1716162	LCL_statin	LCL	DORC1|doc-1|DOC1|ST19|p12DOC-1	T	rs1716162-T
ENSG00000111328	CDK2AP1	12	123201677	T	C	chr12_123201677_T_C	0.432432	0.00034948	0.357664	0.0974456	SNP	ENSG00000111328	ENSG00000111328	50.559	rs1402274	LCL_statin	LCL	DORC1|doc-1|DOC1|ST19|p12DOC-1	T	rs1402274-T
ENSG00000111328	CDK2AP1	12	123235038	G	C	chr12_123235038_G_C	0.425676	0.00024883	0.370674	0.0984466	SNP	ENSG00000111328	ENSG00000111328	50.559	rs4759409	LCL_statin	LCL	DORC1|doc-1|DOC1|ST19|p12DOC-1	G	rs4759409-G
ENSG00000111328	CDK2AP1	12	123241280	T	C	chr12_123241280_T_C	0.425676	0.00025199	0.370885	0.0985942	SNP	ENSG00000111328	ENSG00000111328	50.559	rs11057204	LCL_statin	LCL	DORC1|doc-1|DOC1|ST19|p12DOC-1	T	rs11057204-T
ENSG00000111328	CDK2AP1	12	123250227	T	G	chr12_123250227_T_G	0.425676	0.00026626	0.36898	0.0984877	SNP	ENSG00000111328	ENSG00000111328	50.559	rs4268544	LCL_statin	LCL	DORC1|doc-1|DOC1|ST19|p12DOC-1	T	rs4268544-T
ENSG00000133103	COG6	13	39759630	T	C	chr13_39759630_T_C	0.439189	5.82e-05	-0.433558	0.104386	SNP	ENSG00000133103	ENSG00000133103	15.035	rs9548926	LCL_statin	LCL	COD2|KIAA1134	C	rs9548926-C
ENSG00000166823	MESP1	15	90352332	A	C	chr15_90352332_A_C	0.483108	0.0220098	0.263824	0.113846	SNP	ENSG00000166823	ENSG00000166823	2.613	rs1869179	LCL_statin	LCL	MGC10676|bHLHc5	A	rs1869179-A
ENSG00000234719	NPIPB2	16	11087899	T	C	chr16_11087899_T_C	0.415541	0.0321999	0.21371	0.0987272	SNP	ENSG00000234719	ENSG00000234719	2.561	rs7204099	LCL_statin	LCL	NA	T	rs7204099-T
ENSG00000103353	UBFD1	16	23108682	C	T	chr16_23108682_C_T	0.158784	0.00165631	0.408547	0.127215	SNP	ENSG00000103353	ENSG00000103353	54.164	rs4967946	LCL_statin	LCL	FLJ42145|FLJ38870|UBPH	C	rs4967946-C
ENSG00000132603	NIP7	16	68660914	C	G	chr16_68660914_C_G	0.108108	0.0364944	0.221965	0.105062	SNP	ENSG00000132603	ENSG00000132603	74.837	rs3118236	LCL_statin	LCL	CGI-37|FLJ10296|HSPC031|KD93	C	rs3118236-C
ENSG00000261884	NA	16	68660914	C	G	chr16_68660914_C_G	0.108108	0.0119691	0.349702	0.137242	SNP	ENSG00000261884	ENSG00000261884	1.395	rs3118236	LCL_statin	LCL	NA	C	rs3118236-C
ENSG00000132600	PRMT7	16	68672268	G	GTCATT	chr16_68672268_G_GTCATT	0.131757	0.0485166	-0.257812	0.129481	INDEL	ENSG00000132600	ENSG00000132600	13.347	rs3049694	LCL_statin	LCL	FLJ10640|KIAA1933	GTCATT	rs3049694-GTCATT
ENSG00000141076	UTP4	16	68672268	G	GTCATT	chr16_68672268_G_GTCATT	0.131757	0.0424185	-0.176024	0.0859029	INDEL	ENSG00000141076	ENSG00000141076	98.171	rs3049694	LCL_statin	LCL	NAIC|FLJ14728|KIAA1988|TEX292|CIRHIN	GTCATT	rs3049694-GTCATT
ENSG00000261884	NA	16	68686994	A	G	chr16_68686994_A_G	0.097973	0.0151815	0.346709	0.140945	SNP	ENSG00000261884	ENSG00000261884	1.395	rs3114403	LCL_statin	LCL	NA	A	rs3114403-A
ENSG00000176715	ACSF3	16	89053421	G	A	chr16_89053421_G_A	0.158784	5.76e-05	0.586052	0.141013	SNP	ENSG00000176715	ENSG00000176715	8.392	rs67293718	LCL_statin	LCL	NA	G	rs67293718-G
ENSG00000198931	APRT	16	89053421	G	A	chr16_89053421_G_A	0.158784	0.0145949	0.355912	0.143823	SNP	ENSG00000198931	ENSG00000198931	252.333	rs67293718	LCL_statin	LCL	NA	G	rs67293718-G
ENSG00000261546	NA	16	89053421	G	A	chr16_89053421_G_A	0.158784	5.64e-05	0.386087	0.0927748	SNP	ENSG00000261546	ENSG00000261546	1.507	rs67293718	LCL_statin	LCL	NA	G	rs67293718-G
ENSG00000131165	CHMP1A	16	89074955	A	G	chr16_89074955_A_G	0.236486	0.00434356	0.422965	0.145758	SNP	ENSG00000131165	ENSG00000131165	53.247	rs74361635	LCL_statin	LCL	KIAA0047|CHMP1|Vps46A	A	rs74361635-A
ENSG00000141012	GALNS	16	89074955	A	G	chr16_89074955_A_G	0.236486	0.0196615	0.311775	0.132034	SNP	ENSG00000141012	ENSG00000141012	4.268	rs74361635	LCL_statin	LCL	GAS|GALNAC6S|GalN6S	A	rs74361635-A
ENSG00000176715	ACSF3	16	89074955	A	G	chr16_89074955_A_G	0.236486	2.56e-05	0.634287	0.145388	SNP	ENSG00000176715	ENSG00000176715	8.392	rs74361635	LCL_statin	LCL	NA	A	rs74361635-A
ENSG00000198931	APRT	16	89074955	A	G	chr16_89074955_A_G	0.236486	0.00306277	0.445204	0.147581	SNP	ENSG00000198931	ENSG00000198931	252.333	rs74361635	LCL_statin	LCL	NA	A	rs74361635-A
ENSG00000259803	SLC22A31	16	89074955	A	G	chr16_89074955_A_G	0.236486	0.0207467	0.364258	0.155634	SNP	ENSG00000259803	ENSG00000259803	0.311	rs74361635	LCL_statin	LCL	NA	A	rs74361635-A
ENSG00000261546	NA	16	89074955	A	G	chr16_89074955_A_G	0.236486	2.53e-05	0.417548	0.0956618	SNP	ENSG00000261546	ENSG00000261546	1.507	rs74361635	LCL_statin	LCL	NA	A	rs74361635-A
[truncated: 856 more rows]
