# Supplementary material for: Genome-wide discovery of multiple sclerosis genetic risk variant allelic regulatory activity
Source: G3 (Bethesda). 2025 Aug 21;15(11):jkaf192. doi: 10.1093/g3journal/jkaf192 (PMC12608076; doi:10.1093/g3journal/jkaf192)
Supplement: jkaf192_Supplementary_Data [file jkaf192_supplementary_data.zip › Supplementary_Table_11_G3-2025-406100.xlsx]

## Sheet: README
This spreadsheet contains the Enrichr pathway analysis results for allelic silencers and allelic enhancers. Only significant results are shown.
Sheet name	Description
GO.Biological.Process	Significant results from GO Biological Process 2025
graphed.GO.Biological.Process	Results from GO Biological Process 2025 that are graphed in Figure 4

## Sheet: GO.Biological.Process
Term	Overlap.with.allelic.enhancers	Adjusted P-value.Allelic.Enhancers	Gene.hits.Allelic.Enhancers	Overlap.Allelic.Silencers	Adjusted P-value.Allelic.Silencers	Gene.hits.Allelic.Silencers
MHC Class II Protein Complex Assembly (GO:0002399)	Genes: 11/13	1.53727e-15	HLA-DRB5;HLA-DMA;HLA-DMB;HLA-DRA;HLA-DOA;HLA-DOB;HLA-DQA2;HLA-DQA1;HLA-DQB2;HLA-DRB1;HLA-DPA1	Genes: 11/13	4.91762e-12	HLA-DRB5;HLA-DMA;HLA-DMB;HLA-DRA;HLA-DOA;HLA-DOB;HLA-DQA2;HLA-DQA1;HLA-DQB2;HLA-DRB1;HLA-DPA1
Peptide Antigen Assembly With MHC Class II Protein Complex (GO:0002503)	Genes: 11/13	1.53727e-15	HLA-DRB5;HLA-DMA;HLA-DMB;HLA-DRA;HLA-DOA;HLA-DOB;HLA-DQA2;HLA-DQA1;HLA-DQB2;HLA-DRB1;HLA-DPA1	Genes: 11/13	4.91762e-12	HLA-DRB5;HLA-DMA;HLA-DMB;HLA-DRA;HLA-DOA;HLA-DOB;HLA-DQA2;HLA-DQA1;HLA-DQB2;HLA-DRB1;HLA-DPA1
Peptide Antigen Assembly With MHC Protein Complex (GO:0002501)	Genes: 12/18	3.71187e-15	HLA-DRB5;HLA-DMA;HLA-DMB;HLA-DRA;HLA-DOA;HLA-DOB;HLA-DQA2;HLA-DQA1;HLA-DQB2;HLA-DRB1;TAPBP;HLA-DPA1	Genes: 14/18	2.1253e-14	HLA-DRB5;HLA-A;TAPBP;HLA-DMA;HLA-DMB;HLA-DRA;CALR;HLA-DOA;HLA-DOB;HLA-DQA2;HLA-DQA1;HLA-DQB2;HLA-DRB1;HLA-DPA1
Antigen Processing and Presentation of Exogenous Peptide Antigen via MHC Class II (GO:0019886)	Genes: 11/25	3.67389e-11	HLA-DMA;HLA-DRB5;HLA-DMB;HLA-DRA;HLA-DOA;HLA-DOB;HLA-DQA2;HLA-DQA1;HLA-DQB2;HLA-DRB1;HLA-DPA1	Genes: 12/25	4.71467e-09	HLA-DMA;HLA-DRB5;HLA-DMB;HLA-DRA;HLA-DOA;HLA-DOB;HLA-DQA2;HLA-DQA1;HLA-DQB2;HLA-DRB1;HLA-DPA1;DNM2
Antigen Processing and Presentation of Peptide Antigen via MHC Class II (GO:0002495)	Genes: 11/27	8.34458e-11	HLA-DMA;HLA-DRB5;HLA-DMB;HLA-DRA;HLA-DOA;HLA-DOB;HLA-DQA2;HLA-DQA1;HLA-DQB2;HLA-DRB1;HLA-DPA1	Genes: 12/27	1.23249e-08	HLA-DMA;HLA-DRB5;HLA-DMB;HLA-DRA;HLA-DOA;HLA-DOB;HLA-DQA2;HLA-DQA1;HLA-DQB2;HLA-DRB1;HLA-DPA1;DNM2
Positive Regulation of Leukocyte Cell-Cell Adhesion (GO:1903039)	Genes: 13/48	2.0105e-10	NFAT5;HLA-DRB5;HLA-DMA;HLA-DMB;HLA-DRA;HLA-DOA;HLA-DOB;HLA-DQA2;HLA-DQA1;HLA-DQB2;HLA-DRB1;SKAP1;HLA-DPA1	Genes: 14/48	1.60114e-07	PRKAA1;HLA-DRB5;TNF;HLA-DMA;HLA-DMB;FCHO1;HLA-DRA;HLA-DOA;HLA-DOB;HLA-DQA2;HLA-DQA1;HLA-DQB2;HLA-DRB1;HLA-DPA1
Antigen Processing and Presentation of Exogenous Peptide Antigen (GO:0002478)	Genes: 11/31	3.64699e-10	HLA-DMA;HLA-DRB5;HLA-DMB;HLA-DRA;HLA-DOA;HLA-DOB;HLA-DQA2;HLA-DQA1;HLA-DQB2;HLA-DRB1;HLA-DPA1	Genes: 14/31	3.03491e-10	HLA-DRB5;HLA-A;HLA-F;DNM2;HLA-DMA;HLA-DMB;HLA-DRA;HLA-DOA;HLA-DOB;HLA-DQA2;HLA-DQA1;HLA-DQB2;HLA-DRB1;HLA-DPA1
Positive Regulation of Immune System Process (GO:0002684)	Genes: 12/41	4.19896e-10	HLA-DMA;HLA-DRB5;HLA-DMB;HLA-DRA;HLA-DOA;HLA-DOB;HLA-DQA2;HLA-G;HLA-DQA1;HLA-DQB2;HLA-DRB1;HLA-DPA1	Genes: 13/41	1.86416e-07	HLA-DRB5;CLSTN1;HLA-G;HLA-DMA;HLA-DMB;HLA-DRA;HLA-DOA;HLA-DOB;HLA-DQA2;HLA-DQA1;HLA-DQB2;HLA-DRB1;HLA-DPA1
Positive Regulation of Lymphocyte Activation (GO:0051251)	Genes: 11/50	8.70588e-08	HLA-DMA;HLA-DRB5;HLA-DMB;HLA-DRA;HLA-DOA;HLA-DOB;HLA-DQA2;HLA-DQB2;HLA-DQA1;HLA-DRB1;HLA-DPA1	Genes: 14/50	2.33627e-07	PRKAA1;HLA-DRB5;HLA-DMA;HLA-DMB;FCHO1;TNIP2;HLA-DRA;HLA-DOA;HLA-DOB;HLA-DQA2;HLA-DQB2;HLA-DQA1;HLA-DRB1;HLA-DPA1
Positive Regulation of T Cell Activation (GO:0050870)	Genes: 15/111	8.70588e-08	CD86;HLA-DRB5;TYK2;AIF1;HLA-DMA;HLA-DMB;IL7;HLA-DRA;HLA-DOA;HLA-DOB;HLA-DQA2;HLA-DQA1;HLA-DRB1;HLA-DQB2;HLA-DPA1	Genes: 21/111	6.98946e-08	SMARCE1;HLA-DRB5;PRKAA1;RHOH;HLA-A;GATA3;CD3E;AIF1;SMARCA4;HLA-DMA;HLA-DMB;FCHO1;HLA-DRA;HLA-DOA;CD46;HLA-DOB;HLA-DQA2;HLA-DQA1;HLA-DRB1;HLA-DQB2;HLA-DPA1
Regulation of T Cell Activation (GO:0050863)	Genes: 11/68	2.42287e-06	HLA-DMA;HLA-DRB5;HLA-DMB;HLA-DRA;HLA-DOA;HLA-DOB;HLA-DQA2;HLA-DQB2;HLA-DQA1;HLA-DRB1;HLA-DPA1	Genes: 15/68	1.96457e-06	PRKAA1;HLA-DRB5;HLA-DMA;CD4;HLA-DMB;FCHO1;TBX21;HLA-DRA;HLA-DOA;HLA-DOB;HLA-DQA2;HLA-DQB2;HLA-DQA1;HLA-DRB1;HLA-DPA1
Regulation of Immune Response (GO:0050776)	Genes: 12/94	7.66808e-06	HLA-DMA;HLA-DRB5;HLA-DMB;HLA-DRA;HLA-DOA;HLA-DOB;HLA-G;HLA-DQA2;HLA-DQB2;HLA-DQA1;HLA-DRB1;HLA-DPA1	Genes: 12/94	0.0163118	HLA-DMA;HLA-DRB5;HLA-DMB;HLA-DRA;HLA-DOA;HLA-DOB;HLA-G;HLA-DQA2;HLA-DQB2;HLA-DQA1;HLA-DRB1;HLA-DPA1
Positive Regulation of Immune Response (GO:0050778)	Genes: 12/95	7.98164e-06	HLA-DMA;HLA-DRB5;HLA-DMB;HLA-DRA;HLA-DOA;HLA-DOB;HLA-DQA2;HLA-DQB2;SKAP1;HLA-DQA1;HLA-DRB1;HLA-DPA1	Genes: 15/95	0.000188789	HLA-DRB5;ITGAM;HLA-DMA;HLA-DMB;HLA-DRA;STX4;HLA-DOA;CD46;IL12RB1;HLA-DOB;HLA-DQA2;HLA-DQB2;HLA-DQA1;HLA-DRB1;HLA-DPA1
Positive Regulation of Response to Stimulus (GO:0048584)	Genes: 11/92	4.67339e-05	HLA-DMA;HLA-DRB5;HLA-DMB;HLA-DRA;HLA-DOA;HLA-DOB;HLA-DQA2;HLA-DQB2;HLA-DQA1;HLA-DRB1;HLA-DPA1	Genes: 13/92	0.00300594	HLA-DRB5;TMEM161A;GATA3;HLA-DMA;HLA-DMB;HLA-DRA;HLA-DOA;HLA-DOB;HLA-DQA2;HLA-DQB2;HLA-DQA1;HLA-DRB1;HLA-DPA1
Positive Regulation of Regulatory T Cell Differentiation (GO:0045591)	Genes: 4/17	0.0163213	SOCS1;HLA-DRA;HLA-G;HLA-DRB1	Genes: 5/17	0.0325013	CR1;HLA-DRA;CD46;HLA-G;HLA-DRB1
Positive Regulation of CD4-positive, Alpha-Beta T Cell Differentiation (GO:0043372)	Genes: 3/7	0.0163213	SOCS1;HLA-DRA;HLA-DRB1	Genes: 2/7	0.354379	HLA-DRA;HLA-DRB1
Bone Resorption (GO:0045453)	Genes: 3/8	0.0242739	IL7;PTRH2;ACP5	Genes: 1/8	0.665797	GPR55
Positive Regulation of Cytokine Production (GO:0001819)	Genes: 15/325	0.0375935	GSDMD;PTGER4;CD86;TYK2;HLA-G;PRKCZ;AIF1;AGER;IRF3;IL7;SLAMF6;TNFRSF14;HSPA1B;HLA-DPA1;HSPA1A	Genes: 24/325	0.0497221	GSDMD;PTGER4;CLSTN1;HLA-A;GATA3;SULF1;AGPAT1;HLA-G;PRKCZ;AIF1;TNF;AGER;C1QTNF4;CD4;RGCC;IRF3;RARA;KLRF2;TNFRSF14;CD46;IL12RB1;ZFPM1;ATF4;HLA-DPA1
Regulation of Mitotic Spindle Assembly (GO:1901673)	Genes: 4/22	0.0375935	PLK1;CHMP1A;HSPA1B;HSPA1A	Genes: NA	NA	NA
Negative Regulation of Gene Expression (GO:0010629)	Genes: 16/364	0.0375935	PTGER4;YTHDF1;PPP1R11;PHF1;NFKB1;LSM2;PARP10;RPS6KA5;PTRH2;DNAJC5;CHMP1A;MTF2;DXO;HSPA1B;HSPA1A;RBMS3	Genes: 25/364	0.0629456	PTGER4;GRB7;PRKAA1;SPI1;PPP1R11;SHMT1;PHF1;CD3E;TNF;ZFP36L2;RPS6KA5;DAXX;SETDB2;PARP9;NFKB1;HINFP;LSM2;PARP10;RGCC;MTF2;DXO;CALR;CPEB3;CD46;TARDBP
Regulation of T Cell Proliferation (GO:0042129)	Genes: 7/83	0.0385527	CD86;HLA-DMB;TNFRSF14;TYK2;HLA-G;HLA-DRB1;HLA-DPA1	Genes: 8/83	0.253312	CR1;HLA-DMB;TNFRSF14;CD3E;CD46;HLA-G;HLA-DRB1;HLA-DPA1
Positive Regulation of T Cell Differentiation (GO:0045582)	Genes: 5/64	0.178025	SOCS1;IL7;HLA-DRA;HLA-G;HLA-DRB1	Genes: 11/64	0.00217007	SMARCE1;SART1;CR1;RHOH;HLA-DRA;GATA3;CD46;IL12RB1;HLA-G;HLA-DRB1;SMARCA4
Positive Regulation of Leukocyte Mediated Cytotoxicity (GO:0001912)	Genes: 4/51	0.217719	HLA-DRA;SLAMF6;HLA-G;HLA-DRB1	Genes: 8/51	0.0482041	ITGAM;SPI1;HLA-DRA;HLA-A;HLA-F;IL12RB1;HLA-G;HLA-DRB1
MHC Class I Protein Complex Assembly (GO:0002397)	Genes: 1/5	0.463579	TAPBP	Genes: 3/5	0.0496015	CALR;HLA-A;TAPBP
Peptide Antigen Assembly With MHC Class I Protein Complex (GO:0002502)	Genes: 1/5	0.463579	TAPBP	Genes: 3/5	0.0496015	CALR;HLA-A;TAPBP
Positive Regulation of Protein Targeting to Mitochondrion (GO:1903955)	Genes: 2/29	0.465264	HSPA1L;UBE2D3	Genes: 6/29	0.0496015	NPEPPS;HSPA1L;UBE2D3;VPS11;SREBF2;UBE2L3
Positive Regulation of Cholesterol Metabolic Process (GO:0090205)	Genes: 1/17	0.492494	SCAP	Genes: 5/17	0.0325013	PRKAA1;APOA1;SCAP;SREBF2;KPNB1

## Sheet: graphed.GO.Biological.Process
Term	Overlap.with.allelic.enhancers	Adjusted P-value.Allelic.Enhancers	Gene.hits.Allelic.Enhancers	Overlap.Allelic.Silencers	Adjusted P-value.Allelic.Silencers	Gene.hits.Allelic.Silencers
Regulation of T Cell Proliferation (GO:0042129)	Genes: 7/83	0.0385527	CD86;HLA-DMB;TNFRSF14;TYK2;HLA-G;HLA-DRB1;HLA-DPA1	Genes: 8/83	0.253312	CR1;HLA-DMB;TNFRSF14;CD3E;CD46;HLA-G;HLA-DRB1;HLA-DPA1
Negative Regulation of Gene Expression (GO:0010629)	Genes: 16/364	0.0375935	PTGER4;YTHDF1;PPP1R11;PHF1;NFKB1;LSM2;PARP10;RPS6KA5;PTRH2;DNAJC5;CHMP1A;MTF2;DXO;HSPA1B;HSPA1A;RBMS3	Genes: 25/364	0.0629456	PTGER4;GRB7;PRKAA1;SPI1;PPP1R11;SHMT1;PHF1;CD3E;TNF;ZFP36L2;RPS6KA5;DAXX;SETDB2;PARP9;NFKB1;HINFP;LSM2;PARP10;RGCC;MTF2;DXO;CALR;CPEB3;CD46;TARDBP
Positive Regulation of Cytokine Production (GO:0001819)	Genes: 15/325	0.0375935	GSDMD;PTGER4;CD86;TYK2;HLA-G;PRKCZ;AIF1;AGER;IRF3;IL7;SLAMF6;TNFRSF14;HSPA1B;HLA-DPA1;HSPA1A	Genes: 24/325	0.0497221	GSDMD;PTGER4;CLSTN1;HLA-A;GATA3;SULF1;AGPAT1;HLA-G;PRKCZ;AIF1;TNF;AGER;C1QTNF4;CD4;RGCC;IRF3;RARA;KLRF2;TNFRSF14;CD46;IL12RB1;ZFPM1;ATF4;HLA-DPA1
Positive Regulation of Protein Targeting to Mitochondrion (GO:1903955)	Genes: 2/29	0.465264	HSPA1L;UBE2D3	Genes: 6/29	0.0496015	NPEPPS;HSPA1L;UBE2D3;VPS11;SREBF2;UBE2L3
Positive Regulation of Leukocyte Mediated Cytotoxicity (GO:0001912)	Genes: 4/51	0.217719	HLA-DRA;SLAMF6;HLA-G;HLA-DRB1	Genes: 8/51	0.0482041	ITGAM;SPI1;HLA-DRA;HLA-A;HLA-F;IL12RB1;HLA-G;HLA-DRB1
Positive Regulation of Regulatory T Cell Differentiation (GO:0045591)	Genes: 4/17	0.0163213	SOCS1;HLA-DRA;HLA-G;HLA-DRB1	Genes: 5/17	0.0325013	CR1;HLA-DRA;CD46;HLA-G;HLA-DRB1
Positive Regulation of Cholesterol Metabolic Process (GO:0090205)	Genes: 1/17	0.492494	SCAP	Genes: 5/17	0.0325013	PRKAA1;APOA1;SCAP;SREBF2;KPNB1
Positive Regulation of T Cell Differentiation (GO:0045582)	Genes: 5/64	0.178025	SOCS1;IL7;HLA-DRA;HLA-G;HLA-DRB1	Genes: 11/64	0.00217007	SMARCE1;SART1;CR1;RHOH;HLA-DRA;GATA3;CD46;IL12RB1;HLA-G;HLA-DRB1;SMARCA4
Positive Regulation of Leukocyte Cell-Cell Adhesion (GO:1903039)	Genes: 13/48	2.0105e-10	NFAT5;HLA-DRB5;HLA-DMA;HLA-DMB;HLA-DRA;HLA-DOA;HLA-DOB;HLA-DQA2;HLA-DQA1;HLA-DQB2;HLA-DRB1;SKAP1;HLA-DPA1	Genes: 14/48	1.60114e-07	PRKAA1;HLA-DRB5;TNF;HLA-DMA;HLA-DMB;FCHO1;HLA-DRA;HLA-DOA;HLA-DOB;HLA-DQA2;HLA-DQA1;HLA-DQB2;HLA-DRB1;HLA-DPA1
Positive Regulation of T Cell Activation (GO:0050870)	Genes: 15/111	8.70588e-08	CD86;HLA-DRB5;TYK2;AIF1;HLA-DMA;HLA-DMB;IL7;HLA-DRA;HLA-DOA;HLA-DOB;HLA-DQA2;HLA-DQA1;HLA-DRB1;HLA-DQB2;HLA-DPA1	Genes: 21/111	6.98946e-08	SMARCE1;HLA-DRB5;PRKAA1;RHOH;HLA-A;GATA3;CD3E;AIF1;SMARCA4;HLA-DMA;HLA-DMB;FCHO1;HLA-DRA;HLA-DOA;CD46;HLA-DOB;HLA-DQA2;HLA-DQA1;HLA-DRB1;HLA-DQB2;HLA-DPA1
Peptide Antigen Assembly With MHC Protein Complex (GO:0002501)	Genes: 12/18	3.71187e-15	HLA-DRB5;HLA-DMA;HLA-DMB;HLA-DRA;HLA-DOA;HLA-DOB;HLA-DQA2;HLA-DQA1;HLA-DQB2;HLA-DRB1;TAPBP;HLA-DPA1	Genes: 14/18	2.1253e-14	HLA-DRB5;HLA-A;TAPBP;HLA-DMA;HLA-DMB;HLA-DRA;CALR;HLA-DOA;HLA-DOB;HLA-DQA2;HLA-DQA1;HLA-DQB2;HLA-DRB1;HLA-DPA1
