# Supplementary material for: Genome-wide discovery of multiple sclerosis genetic risk variant allelic regulatory activity
Source: G3 (Bethesda). 2025 Aug 21;15(11):jkaf192. doi: 10.1093/g3journal/jkaf192 (PMC12608076; doi:10.1093/g3journal/jkaf192)
Supplement: jkaf192_Supplementary_Data [file jkaf192_supplementary_data.zip › Supplementary_Table_1_G3-2025-406100.xlsx]

## Sheet: README
Supplementary Table 1. This table contains all of the tag variants included in the MPRA
Table of contents
Tab	Title	Description
A	MS GWAS catalog	790 variants downloaded from the GWAS catalog 2021-08-18
B	Final list from MS GWAS catalog	Removed duplicate variants and variants without valid rsIDs from A

## Sheet: A
PUBMEDID	FIRST AUTHOR	JOURNAL	LINK	STUDY	DISEASE/TRAIT	INITIAL SAMPLE SIZE	REPLICATION SAMPLE SIZE	REGION	CHR_ID	CHR_POS	SNPS	SNP_ID_CURRENT	CONTEXT	RISK ALLELE FREQUENCY	P-VALUE	PVALUE_MLOG	OR or BETA	95% CI (TEXT)	PLATFORM [SNPS PASSING QC]	CNV	MAPPED_TRAIT	MAPPED_TRAIT_URI	STUDY ACCESSION	GENOTYPING TECHNOLOGY
20117844	Brynedal B	J Neuroimmunol	www.ncbi.nlm.nih.gov/pubmed/20117844	MGAT5 alters the severity of multiple sclerosis.	Multiple sclerosis (severity)	1,040 European ancestry cases	873 European ancestry cases	2q21.3	2	134311223	rs4953911	4953911	intron_variant	0.36	2e-07	6.69897			Affymetrix [105035]	N	multiple sclerosis	http://www.ebi.ac.uk/efo/EFO_0003885	GCST000577	Genome-wide genotyping array
21244703	Wang JH	Genome Med	www.ncbi.nlm.nih.gov/pubmed/21244703	Modeling the cumulative genetic risk for multiple sclerosis from genome-wide association data.	Multiple sclerosis	2,124 cases, 6,720 controls	1,618 cases, 1,988 controls	5p13.2	5	35803475	rs931555	931555	intron_variant	NR	4e-07	6.39794	1.25	[1.15-1.36]	Affymetrix, Illumina [~ 2560000] (imputed)	N	multiple sclerosis	http://www.ebi.ac.uk/efo/EFO_0003885	GCST000949	Genome-wide genotyping array
21244703	Wang JH	Genome Med	www.ncbi.nlm.nih.gov/pubmed/21244703	Modeling the cumulative genetic risk for multiple sclerosis from genome-wide association data.	Multiple sclerosis	2,124 cases, 6,720 controls	1,618 cases, 1,988 controls	11q12.2	11	61026179	rs4939490	4939490	intergenic_variant	NR	1e-09	9	1.3	[1.19-1.42]	Affymetrix, Illumina [~ 2560000] (imputed)	N	multiple sclerosis	http://www.ebi.ac.uk/efo/EFO_0003885	GCST000949	Genome-wide genotyping array
21244703	Wang JH	Genome Med	www.ncbi.nlm.nih.gov/pubmed/21244703	Modeling the cumulative genetic risk for multiple sclerosis from genome-wide association data.	Multiple sclerosis	2,124 cases, 6,720 controls	1,618 cases, 1,988 controls	1p13.1	1	116495665	rs12025416	12025416	intron_variant	NR	1e-07	7	1.45	[1.25-1.69]	Affymetrix, Illumina [~ 2560000] (imputed)	N	multiple sclerosis	http://www.ebi.ac.uk/efo/EFO_0003885	GCST000949	Genome-wide genotyping array
20802204	Baranzini SE	Brain	www.ncbi.nlm.nih.gov/pubmed/20802204	Genetic variation influences glutamate concentrations in brains of patients with multiple sclerosis.	Multiple sclerosis--Brain Glutamate Levels	382 cases	NA	4p14	4	37062709	rs13117816	13117816	intergenic_variant	NR	7e-06	5.1549			Illumina [~ 500000]	N	multiple sclerosis	http://www.ebi.ac.uk/efo/EFO_0003885	GCST000783	Genome-wide genotyping array
20802204	Baranzini SE	Brain	www.ncbi.nlm.nih.gov/pubmed/20802204	Genetic variation influences glutamate concentrations in brains of patients with multiple sclerosis.	Multiple sclerosis--Brain Glutamate Levels	382 cases	NA	14q23.3	14	65796245	rs8007846	8007846	intergenic_variant	NR	9e-06	5.04576			Illumina [~ 500000]	N	multiple sclerosis	http://www.ebi.ac.uk/efo/EFO_0003885	GCST000783	Genome-wide genotyping array
20802204	Baranzini SE	Brain	www.ncbi.nlm.nih.gov/pubmed/20802204	Genetic variation influences glutamate concentrations in brains of patients with multiple sclerosis.	Multiple sclerosis--Brain Glutamate Levels	382 cases	NA	17q22	17	57933599	rs8074980	8074980	intron_variant	NR	2e-06	5.69897			Illumina [~ 500000]	N	multiple sclerosis	http://www.ebi.ac.uk/efo/EFO_0003885	GCST000783	Genome-wide genotyping array
20802204	Baranzini SE	Brain	www.ncbi.nlm.nih.gov/pubmed/20802204	Genetic variation influences glutamate concentrations in brains of patients with multiple sclerosis.	Multiple sclerosis--Brain Glutamate Levels	382 cases	NA	3p26.1	3	4395674	rs794185	794185	intron_variant	NR	6e-07	6.22185			Illumina [~ 500000]	N	multiple sclerosis	http://www.ebi.ac.uk/efo/EFO_0003885	GCST000783	Genome-wide genotyping array
20802204	Baranzini SE	Brain	www.ncbi.nlm.nih.gov/pubmed/20802204	Genetic variation influences glutamate concentrations in brains of patients with multiple sclerosis.	Multiple sclerosis--Brain Glutamate Levels	382 cases	NA	14q12	14	28780143	rs2038256	2038256	intron_variant	NR	2e-06	5.69897			Illumina [~ 500000]	N	multiple sclerosis	http://www.ebi.ac.uk/efo/EFO_0003885	GCST000783	Genome-wide genotyping array
21654844	Briggs FB	Genes Immun	www.ncbi.nlm.nih.gov/pubmed/21654844	Genome-wide association study of severity in multiple sclerosis.	Multiple sclerosis	1,470 European ancestry cases	NA	7q11.23	7	76346269	rs7779014	7779014	intron_variant	0.2	8e-06	5.09691	0.48	[NR] unit increase	Affymetrix [2110417] (imputed)	N	multiple sclerosis	http://www.ebi.ac.uk/efo/EFO_0003885	GCST001096	Genome-wide genotyping array
21654844	Briggs FB	Genes Immun	www.ncbi.nlm.nih.gov/pubmed/21654844	Genome-wide association study of severity in multiple sclerosis.	Multiple sclerosis	1,470 European ancestry cases	NA	7q11.23	7	76348912	rs17149161	17149161	intron_variant	0.2	6e-06	5.22185	1.87	[NR]	Affymetrix [2110417] (imputed)	N	multiple sclerosis	http://www.ebi.ac.uk/efo/EFO_0003885	GCST001096	Genome-wide genotyping array
21654844	Briggs FB	Genes Immun	www.ncbi.nlm.nih.gov/pubmed/21654844	Genome-wide association study of severity in multiple sclerosis.	Multiple sclerosis	1,470 European ancestry cases	NA	4q31.3	4	153232848	rs12644284	12644284	intron_variant	0.67	4e-06	5.39794	2.04	[NR]	Affymetrix [2110417] (imputed)	N	multiple sclerosis	http://www.ebi.ac.uk/efo/EFO_0003885	GCST001096	Genome-wide genotyping array
21654844	Briggs FB	Genes Immun	www.ncbi.nlm.nih.gov/pubmed/21654844	Genome-wide association study of severity in multiple sclerosis.	Multiple sclerosis	1,470 European ancestry cases	NA	7q11.23	7	76321913	rs7789940	7789940	regulatory_region_variant	0.19	6e-06	5.22185	1.87	[NR]	Affymetrix [2110417] (imputed)	N	multiple sclerosis	http://www.ebi.ac.uk/efo/EFO_0003885	GCST001096	Genome-wide genotyping array
21654844	Briggs FB	Genes Immun	www.ncbi.nlm.nih.gov/pubmed/21654844	Genome-wide association study of severity in multiple sclerosis.	Multiple sclerosis	1,470 European ancestry cases	NA	7q11.23	7	76323980	rs758944	758944	regulatory_region_variant	0.2	8e-06	5.09691	0.48	[NR] unit increase	Affymetrix [2110417] (imputed)	N	multiple sclerosis	http://www.ebi.ac.uk/efo/EFO_0003885	GCST001096	Genome-wide genotyping array
21654844	Briggs FB	Genes Immun	www.ncbi.nlm.nih.gov/pubmed/21654844	Genome-wide association study of severity in multiple sclerosis.	Multiple sclerosis	1,470 European ancestry cases	NA	6q21	6	105164345	rs11962089	11962089	intron_variant	0.16	8e-06	5.09691	0.69	[NR] unit decrease	Affymetrix [2110417] (imputed)	N	multiple sclerosis	http://www.ebi.ac.uk/efo/EFO_0003885	GCST001096	Genome-wide genotyping array
23412934	Gourraud PA	Brain	www.ncbi.nlm.nih.gov/pubmed/23412934	A genome-wide association study of brain lesion distribution in multiple sclerosis.	Multiple sclerosis	284 European ancestry individuals		11p15.4	11	3238579	rs11026091	11026091	intergenic_variant		2e-06	5.69897			Illumina [208975]	N	multiple sclerosis	http://www.ebi.ac.uk/efo/EFO_0003885	GCST001860	Genome-wide genotyping array
23412934	Gourraud PA	Brain	www.ncbi.nlm.nih.gov/pubmed/23412934	A genome-wide association study of brain lesion distribution in multiple sclerosis.	Multiple sclerosis	284 European ancestry individuals		8p23.3	8	1935186	rs13279485	13279485	non_coding_transcript_exon_variant		1e-06	6			Illumina [208975]	N	multiple sclerosis	http://www.ebi.ac.uk/efo/EFO_0003885	GCST001860	Genome-wide genotyping array
23412934	Gourraud PA	Brain	www.ncbi.nlm.nih.gov/pubmed/23412934	A genome-wide association study of brain lesion distribution in multiple sclerosis.	Multiple sclerosis	284 European ancestry individuals		2p25.1	2	7913466	rs4669226	4669226	intergenic_variant		5e-06	5.30103			Illumina [208975]	N	multiple sclerosis	http://www.ebi.ac.uk/efo/EFO_0003885	GCST001860	Genome-wide genotyping array
23412934	Gourraud PA	Brain	www.ncbi.nlm.nih.gov/pubmed/23412934	A genome-wide association study of brain lesion distribution in multiple sclerosis.	Multiple sclerosis	284 European ancestry individuals		13q14.2	13	49611068	rs9568281	9568281	intergenic_variant		3e-07	6.52288			Illumina [208975]	N	multiple sclerosis	http://www.ebi.ac.uk/efo/EFO_0003885	GCST001860	Genome-wide genotyping array
23412934	Gourraud PA	Brain	www.ncbi.nlm.nih.gov/pubmed/23412934	A genome-wide association study of brain lesion distribution in multiple sclerosis.	Multiple sclerosis	284 European ancestry individuals		11q22.2	11	102757321	rs7924357	7924357	intron_variant		1e-06	6			Illumina [208975]	N	multiple sclerosis	http://www.ebi.ac.uk/efo/EFO_0003885	GCST001860	Genome-wide genotyping array
23412934	Gourraud PA	Brain	www.ncbi.nlm.nih.gov/pubmed/23412934	A genome-wide association study of brain lesion distribution in multiple sclerosis.	Multiple sclerosis	284 European ancestry individuals		6q16.3	6	104775989	rs733724	733724	intron_variant		3e-07	6.52288			Illumina [208975]	N	multiple sclerosis	http://www.ebi.ac.uk/efo/EFO_0003885	GCST001860	Genome-wide genotyping array
23412934	Gourraud PA	Brain	www.ncbi.nlm.nih.gov/pubmed/23412934	A genome-wide association study of brain lesion distribution in multiple sclerosis.	Multiple sclerosis	284 European ancestry individuals		10q25.2	10	112628513	rs17267338	17267338	intron_variant		8e-06	5.09691			Illumina [208975]	N	multiple sclerosis	http://www.ebi.ac.uk/efo/EFO_0003885	GCST001860	Genome-wide genotyping array
23412934	Gourraud PA	Brain	www.ncbi.nlm.nih.gov/pubmed/23412934	A genome-wide association study of brain lesion distribution in multiple sclerosis.	Multiple sclerosis	284 European ancestry individuals		8q24.12	8	118379170	rs17749211	17749211	3_prime_UTR_variant		8e-06	5.09691			Illumina [208975]	N	multiple sclerosis	http://www.ebi.ac.uk/efo/EFO_0003885	GCST001860	Genome-wide genotyping array
23412934	Gourraud PA	Brain	www.ncbi.nlm.nih.gov/pubmed/23412934	A genome-wide association study of brain lesion distribution in multiple sclerosis.	Multiple sclerosis	284 European ancestry individuals		2q21.2	2	133472646	rs1821625	1821625	intron_variant		7e-06	5.1549			Illumina [208975]	N	multiple sclerosis	http://www.ebi.ac.uk/efo/EFO_0003885	GCST001860	Genome-wide genotyping array
23412934	Gourraud PA	Brain	www.ncbi.nlm.nih.gov/pubmed/23412934	A genome-wide association study of brain lesion distribution in multiple sclerosis.	Multiple sclerosis	284 European ancestry individuals		4q32.3	4	165909212	rs12513380	12513380	intron_variant		5e-06	5.30103			Illumina [208975]	N	multiple sclerosis	http://www.ebi.ac.uk/efo/EFO_0003885	GCST001860	Genome-wide genotyping array
23412934	Gourraud PA	Brain	www.ncbi.nlm.nih.gov/pubmed/23412934	A genome-wide association study of brain lesion distribution in multiple sclerosis.	Multiple sclerosis	284 European ancestry individuals		1q25.3	1	182579884	rs533259	533259	3_prime_UTR_variant		6e-09	8.22185			Illumina [208975]	N	multiple sclerosis	http://www.ebi.ac.uk/efo/EFO_0003885	GCST001860	Genome-wide genotyping array
23412934	Gourraud PA	Brain	www.ncbi.nlm.nih.gov/pubmed/23412934	A genome-wide association study of brain lesion distribution in multiple sclerosis.	Multiple sclerosis	284 European ancestry individuals		4q34.3	4	179746494	rs17090640	17090640	intergenic_variant		3e-06	5.52288			Illumina [208975]	N	multiple sclerosis	http://www.ebi.ac.uk/efo/EFO_0003885	GCST001860	Genome-wide genotyping array
23412934	Gourraud PA	Brain	www.ncbi.nlm.nih.gov/pubmed/23412934	A genome-wide association study of brain lesion distribution in multiple sclerosis.	Multiple sclerosis	284 European ancestry individuals		Xp21.1	X	34874386	rs4271113	4271113	regulatory_region_variant		9e-07	6.04576			Illumina [208975]	N	multiple sclerosis	http://www.ebi.ac.uk/efo/EFO_0003885	GCST001860	Genome-wide genotyping array
23412934	Gourraud PA	Brain	www.ncbi.nlm.nih.gov/pubmed/23412934	A genome-wide association study of brain lesion distribution in multiple sclerosis.	Multiple sclerosis	284 European ancestry individuals		18q12.1	18	31209762	rs2920001	2920001	intergenic_variant		1e-06	6			Illumina [208975]	N	multiple sclerosis	http://www.ebi.ac.uk/efo/EFO_0003885	GCST001860	Genome-wide genotyping array
23412934	Gourraud PA	Brain	www.ncbi.nlm.nih.gov/pubmed/23412934	A genome-wide association study of brain lesion distribution in multiple sclerosis.	Multiple sclerosis	284 European ancestry individuals		Xp22.2	X	13596999	rs5978649	5978649	intron_variant		4e-06	5.39794			Illumina [208975]	N	multiple sclerosis	http://www.ebi.ac.uk/efo/EFO_0003885	GCST001860	Genome-wide genotyping array
23412934	Gourraud PA	Brain	www.ncbi.nlm.nih.gov/pubmed/23412934	A genome-wide association study of brain lesion distribution in multiple sclerosis.	Multiple sclerosis	284 European ancestry individuals		1q25.1	1	173315060	rs4916321	4916321	intergenic_variant		7e-06	5.1549			Illumina [208975]	N	multiple sclerosis	http://www.ebi.ac.uk/efo/EFO_0003885	GCST001860	Genome-wide genotyping array
20598377	Nischwitz S	J Neuroimmunol	www.ncbi.nlm.nih.gov/pubmed/20598377	Evidence for VAV2 and ZNF433 as susceptibility genes for multiple sclerosis.	Multiple sclerosis	590 European ancestry cases, 825 European ancestry controls	NA	10q11.21	10	43318601	rs2503875	2503875	regulatory_region_variant	NR	2e-07	6.69897	1.66	[1.37-2.00]	Illumina [~ 300000]	N	multiple sclerosis	http://www.ebi.ac.uk/efo/EFO_0003885	GCST000716	Genome-wide genotyping array
20598377	Nischwitz S	J Neuroimmunol	www.ncbi.nlm.nih.gov/pubmed/20598377	Evidence for VAV2 and ZNF433 as susceptibility genes for multiple sclerosis.	Multiple sclerosis	590 European ancestry cases, 825 European ancestry controls	NA	9q34.2	9	133970221	rs3780792	3780792	intron_variant	NR	1e-06	6	1.6	[1.32-1.92]	Illumina [~ 300000]	N	multiple sclerosis	http://www.ebi.ac.uk/efo/EFO_0003885	GCST000716	Genome-wide genotyping array
20598377	Nischwitz S	J Neuroimmunol	www.ncbi.nlm.nih.gov/pubmed/20598377	Evidence for VAV2 and ZNF433 as susceptibility genes for multiple sclerosis.	Multiple sclerosis	590 European ancestry cases, 825 European ancestry controls	NA	6p21.32	6	32619077	rs9271366	9271366	intergenic_variant	NR	4e-17	16.3979	2.62	[2.09-3.28]	Illumina [~ 300000]	N	multiple sclerosis	http://www.ebi.ac.uk/efo/EFO_0003885	GCST000716	Genome-wide genotyping array
20598377	Nischwitz S	J Neuroimmunol	www.ncbi.nlm.nih.gov/pubmed/20598377	Evidence for VAV2 and ZNF433 as susceptibility genes for multiple sclerosis.	Multiple sclerosis	590 European ancestry cases, 825 European ancestry controls	NA	19p13.2	19	12035555	rs3745672	3745672	splice_region_variant	NR	1e-06	6	7.39	[3.32-16.47]	Illumina [~ 300000]	N	multiple sclerosis	http://www.ebi.ac.uk/efo/EFO_0003885	GCST000716	Genome-wide genotyping array
17660530	Hafler DA	N Engl J Med	www.ncbi.nlm.nih.gov/pubmed/17660530	Risk alleles for multiple sclerosis identified by a genomewide study.	Multiple sclerosis	931 European ancestry trios, 2,431 European ancestry controls	609 European ancestry trios, 2,322 European ancestry cases, 2,987 European ancestry controls	10p15.1	10	6060049	rs12722489	12722489	intron_variant	0.85	3e-08	7.52288	1.25	[1.11-1.36]	Affymetrix [334923]	N	multiple sclerosis	http://www.ebi.ac.uk/efo/EFO_0003885	GCST000062	Genome-wide genotyping array
17660530	Hafler DA	N Engl J Med	www.ncbi.nlm.nih.gov/pubmed/17660530	Risk alleles for multiple sclerosis identified by a genomewide study.	Multiple sclerosis	931 European ancestry trios, 2,431 European ancestry controls	609 European ancestry trios, 2,322 European ancestry cases, 2,987 European ancestry controls	1p22.1	1	92838046	rs6604026	6604026	intron_variant	0.29	8e-06	5.09691	1.15	[1.08-1.22]	Affymetrix [334923]	N	multiple sclerosis	http://www.ebi.ac.uk/efo/EFO_0003885	GCST000062	Genome-wide genotyping array
17660530	Hafler DA	N Engl J Med	www.ncbi.nlm.nih.gov/pubmed/17660530	Risk alleles for multiple sclerosis identified by a genomewide study.	Multiple sclerosis	931 European ancestry trios, 2,431 European ancestry controls	609 European ancestry trios, 2,322 European ancestry cases, 2,987 European ancestry controls	9q33.1	9	119222275	rs10984447	10984447	intron_variant	0.77	8e-06	5.09691	1.17	[1.09-1.25]	Affymetrix [334923]	N	multiple sclerosis	http://www.ebi.ac.uk/efo/EFO_0003885	GCST000062	Genome-wide genotyping array
17660530	Hafler DA	N Engl J Med	www.ncbi.nlm.nih.gov/pubmed/17660530	Risk alleles for multiple sclerosis identified by a genomewide study.	Multiple sclerosis	931 European ancestry trios, 2,431 European ancestry controls	609 European ancestry trios, 2,322 European ancestry cases, 2,987 European ancestry controls				rs3135388	3135388	intergenic_variant	0.23	9e-81	80.0458	1.99	[1.84-2.15]	Affymetrix [334923]	N	multiple sclerosis	http://www.ebi.ac.uk/efo/EFO_0003885	GCST000062	Genome-wide genotyping array
17660530	Hafler DA	N Engl J Med	www.ncbi.nlm.nih.gov/pubmed/17660530	Risk alleles for multiple sclerosis identified by a genomewide study.	Multiple sclerosis	931 European ancestry trios, 2,431 European ancestry controls	609 European ancestry trios, 2,322 European ancestry cases, 2,987 European ancestry controls	16p13.13	16	11155472	rs6498169	6498169	non_coding_transcript_exon_variant	0.37	4e-06	5.39794	1.14	[1.08-1.21]	Affymetrix [334923]	N	multiple sclerosis	http://www.ebi.ac.uk/efo/EFO_0003885	GCST000062	Genome-wide genotyping array
17660530	Hafler DA	N Engl J Med	www.ncbi.nlm.nih.gov/pubmed/17660530	Risk alleles for multiple sclerosis identified by a genomewide study.	Multiple sclerosis	931 European ancestry trios, 2,431 European ancestry controls	609 European ancestry trios, 2,322 European ancestry cases, 2,987 European ancestry controls	5p13.2	5	35874473	rs6897932	6897932	missense_variant	0.75	3e-07	6.52288	1.18	[1.11-1.26]	Affymetrix [334923]	N	multiple sclerosis	http://www.ebi.ac.uk/efo/EFO_0003885	GCST000062	Genome-wide genotyping array
18997785	Aulchenko YS	Nat Genet	www.ncbi.nlm.nih.gov/pubmed/18997785	Genetic variation in the KIF1B locus influences susceptibility to multiple sclerosis.	Multiple sclerosis	45 European ancestry cases,195 European ancestry controls	1,316 European ancestry cases, 1,423 European ancestry controls, 1,318 cases and 1,507 controls from 756 families	1p36.22	1	10293054	rs10492972	10492972	intron_variant	0.27	3e-10	9.52288	1.34	[1.23-1.48]	Affymetrix [~ 250000]	N	multiple sclerosis	http://www.ebi.ac.uk/efo/EFO_0003885	GCST000263	Genome-wide genotyping array
22570697	Matesanz F	PLoS One	www.ncbi.nlm.nih.gov/pubmed/22570697	Genome-wide association study of multiple sclerosis confirms a novel locus at 5p13.1.	Multiple sclerosis	2,127 European ancestry cases, 4,558 European ancestry controls	2,785 European ancestry cases, 2,940 European ancestry controls	5p13.1	5	40437846	rs9292777	9292777	regulatory_region_variant	NR	1e-09	9	1.19	[1.12-1.25]	Affymetrix, Illumina [130903]	N	multiple sclerosis	http://www.ebi.ac.uk/efo/EFO_0003885	GCST001505	Genome-wide genotyping array
23472185	Mero IL	PLoS One	www.ncbi.nlm.nih.gov/pubmed/23472185	Oligoclonal band status in Scandinavian multiple sclerosis patients is associated with specific genetic risk alleles.	Multiple sclerosis (OCB status)	1,367 European ancestry OCB positive cases, 161 European ancestry OCB negative cases, 428 European ancestry controls	NA	1q23.2	1	159848723	rs6659742	6659742	intron_variant	NR	7e-07	6.1549	1.99	[1.52-2.61]	Illumina [495970]	N	multiple sclerosis, oligoclonal band measurement	http://www.ebi.ac.uk/efo/EFO_0003885, http://www.ebi.ac.uk/efo/EFO_0005206	GCST001892	Genome-wide genotyping array
23472185	Mero IL	PLoS One	www.ncbi.nlm.nih.gov/pubmed/23472185	Oligoclonal band status in Scandinavian multiple sclerosis patients is associated with specific genetic risk alleles.	Multiple sclerosis (OCB status)	1,367 European ancestry OCB positive cases, 161 European ancestry OCB negative cases, 428 European ancestry controls	NA	2q31.2	2	178431544	rs9283487	3997881	3_prime_UTR_variant	NR	3e-07	6.52288	1.61	[1.33-1.92]	Illumina [495970]	N	multiple sclerosis, oligoclonal band measurement	http://www.ebi.ac.uk/efo/EFO_0003885, http://www.ebi.ac.uk/efo/EFO_0005206	GCST001892	Genome-wide genotyping array
23472185	Mero IL	PLoS One	www.ncbi.nlm.nih.gov/pubmed/23472185	Oligoclonal band status in Scandinavian multiple sclerosis patients is associated with specific genetic risk alleles.	Multiple sclerosis (OCB status)	1,367 European ancestry OCB positive cases, 161 European ancestry OCB negative cases, 428 European ancestry controls	NA	6p21.32	6	32553130	rs3828840	3828840	intron_variant	NR	5e-15	14.301	1.94	[1.64-2.29]	Illumina [495970]	N	multiple sclerosis, oligoclonal band measurement	http://www.ebi.ac.uk/efo/EFO_0003885, http://www.ebi.ac.uk/efo/EFO_0005206	GCST001892	Genome-wide genotyping array
23472185	Mero IL	PLoS One	www.ncbi.nlm.nih.gov/pubmed/23472185	Oligoclonal band status in Scandinavian multiple sclerosis patients is associated with specific genetic risk alleles.	Multiple sclerosis (OCB status)	1,367 European ancestry OCB positive cases, 161 European ancestry OCB negative cases	3,029 European ancestry OCB positive cases, 374 European ancestry OCB negative cases	3q23	3	140380851	rs17411949	17411949	intron_variant	NR	8e-07	6.09691	1.85	[1.45-2.37]	Illumina [495970]	N	multiple sclerosis	http://www.ebi.ac.uk/efo/EFO_0003885	GCST001891	Genome-wide genotyping array
23472185	Mero IL	PLoS One	www.ncbi.nlm.nih.gov/pubmed/23472185	Oligoclonal band status in Scandinavian multiple sclerosis patients is associated with specific genetic risk alleles.	Multiple sclerosis (OCB status)	1,367 European ancestry OCB positive cases, 161 European ancestry OCB negative cases	3,029 European ancestry OCB positive cases, 374 European ancestry OCB negative cases	6p21.32	6	32400310	rs3817963	3817963	intron_variant	NR	6e-10	9.22185	1.61	[1.38-1.87]	Illumina [495970]	N	multiple sclerosis	http://www.ebi.ac.uk/efo/EFO_0003885	GCST001891	Genome-wide genotyping array
23472185	Mero IL	PLoS One	www.ncbi.nlm.nih.gov/pubmed/23472185	Oligoclonal band status in Scandinavian multiple sclerosis patients is associated with specific genetic risk alleles.	Multiple sclerosis (OCB status)	1,367 European ancestry OCB positive cases, 161 European ancestry OCB negative cases	3,029 European ancestry OCB positive cases, 374 European ancestry OCB negative cases	6p21.32	6	32438565	rs3129871	3129871	intergenic_variant	NR	6e-15	14.2218	1.72	[1.59-1.86]	Illumina [495970]	N	multiple sclerosis	http://www.ebi.ac.uk/efo/EFO_0003885	GCST001891	Genome-wide genotyping array
18941528	Comabella M	PLoS One	www.ncbi.nlm.nih.gov/pubmed/18941528	Identification of a novel risk locus for multiple sclerosis at 13q31.3 by a pooled genome-wide scan of 500,000 single nucleotide polymorphisms.	Multiple sclerosis	242 European ancestry cases, 242 European ancestry controls	553 European ancestry cases, 1,033 European ancestry controls	6p21.32	6	32368410	rs3129934	3129934	intron_variant	NR	9e-11	10.0458	3.3	[2.3-4.9]	Affymetrix [428867]	N	multiple sclerosis	http://www.ebi.ac.uk/efo/EFO_0003885	GCST000252	Genome-wide genotyping array
26920376	Wang Y	Mult Scler	www.ncbi.nlm.nih.gov/pubmed/26920376	Genetic overlap between multiple sclerosis and several cardiovascular disease risk factors.	Multiple sclerosis and systolic blood pressure (pleiotropy)	230,204 individuals	NA	6p21.31	6	33567689	rs210131	210131	intron_variant	NR	2e-08	7.69897		[1.1096-1.2146]	NR [2382073]	N	multiple sclerosis, systolic blood pressure	http://www.ebi.ac.uk/efo/EFO_0003885, http://www.ebi.ac.uk/efo/EFO_0006335	GCST007125	Genome-wide genotyping array
26920376	Wang Y	Mult Scler	www.ncbi.nlm.nih.gov/pubmed/26920376	Genetic overlap between multiple sclerosis and several cardiovascular disease risk factors.	Multiple sclerosis and systolic blood pressure (pleiotropy)	230,204 individuals	NA	6p21.31	6	33585803	rs394199	394199	intron_variant	NR	2e-08	7.69897		[0.8625-0.9356]	NR [2382073]	N	multiple sclerosis, systolic blood pressure	http://www.ebi.ac.uk/efo/EFO_0003885, http://www.ebi.ac.uk/efo/EFO_0006335	GCST007125	Genome-wide genotyping array
26920376	Wang Y	Mult Scler	www.ncbi.nlm.nih.gov/pubmed/26920376	Genetic overlap between multiple sclerosis and several cardiovascular disease risk factors.	Multiple sclerosis and systolic blood pressure (pleiotropy)	230,204 individuals	NA	18q21.31	18	58546158	rs12456021	12456021	intron_variant	NR	8e-06	5.09691		[0.8663-0.9455]	NR [2382073]	N	multiple sclerosis, systolic blood pressure	http://www.ebi.ac.uk/efo/EFO_0003885, http://www.ebi.ac.uk/efo/EFO_0006335	GCST007125	Genome-wide genotyping array
26920376	Wang Y	Mult Scler	www.ncbi.nlm.nih.gov/pubmed/26920376	Genetic overlap between multiple sclerosis and several cardiovascular disease risk factors.	Multiple sclerosis and body mass index (pleiotropy)	151,013 individuals	NA	6p21.31	6	33685334	rs942637	942637	intron_variant	NR	2e-07	6.69897		[1.0883-1.1837]	NR [2400377]	N	multiple sclerosis, body mass index	http://www.ebi.ac.uk/efo/EFO_0003885, http://www.ebi.ac.uk/efo/EFO_0004340	GCST007126	Genome-wide genotyping array
26920376	Wang Y	Mult Scler	www.ncbi.nlm.nih.gov/pubmed/26920376	Genetic overlap between multiple sclerosis and several cardiovascular disease risk factors.	Multiple sclerosis and waist-to-hip-ratio (pleiotropy)	104,315 individuals	NA	6p21.31	6	33729008	rs471942	471942	intron_variant	NR	5e-06	5.30103		[1.0918-1.2145]	NR [2376820]	N	multiple sclerosis, waist-hip ratio	http://www.ebi.ac.uk/efo/EFO_0003885, http://www.ebi.ac.uk/efo/EFO_0004343	GCST007127	Genome-wide genotyping array
26920376	Wang Y	Mult Scler	www.ncbi.nlm.nih.gov/pubmed/26920376	Genetic overlap between multiple sclerosis and several cardiovascular disease risk factors.	Multiple sclerosis and C-reactive protein levels (pleiotropy)	93,333 individuals	NA	1p22.1	1	92362948	rs17519972	17519972	intron_variant	NR	9e-08	7.04576		[1.0719-1.1489]	NR [2418544]	N	multiple sclerosis, C-reactive protein measurement	http://www.ebi.ac.uk/efo/EFO_0003885, http://www.ebi.ac.uk/efo/EFO_0004458	GCST007121	Genome-wide genotyping array
26920376	Wang Y	Mult Scler	www.ncbi.nlm.nih.gov/pubmed/26920376	Genetic overlap between multiple sclerosis and several cardiovascular disease risk factors.	Multiple sclerosis and C-reactive protein levels (pleiotropy)	93,333 individuals	NA	1p21.2	1	101157404	rs17123757	17123757	intergenic_variant	NR	3e-06	5.52288		[1.0664-1.1551]	NR [2418544]	N	multiple sclerosis, C-reactive protein measurement	http://www.ebi.ac.uk/efo/EFO_0003885, http://www.ebi.ac.uk/efo/EFO_0004458	GCST007121	Genome-wide genotyping array
26920376	Wang Y	Mult Scler	www.ncbi.nlm.nih.gov/pubmed/26920376	Genetic overlap between multiple sclerosis and several cardiovascular disease risk factors.	Multiple sclerosis and C-reactive protein levels (pleiotropy)	93,333 individuals	NA	3q12.3	3	102029794	rs771767	771767	regulatory_region_variant	NR	1e-08	8		[1.0713-1.1401]	NR [2418544]	N	multiple sclerosis, C-reactive protein measurement	http://www.ebi.ac.uk/efo/EFO_0003885, http://www.ebi.ac.uk/efo/EFO_0004458	GCST007121	Genome-wide genotyping array
26920376	Wang Y	Mult Scler	www.ncbi.nlm.nih.gov/pubmed/26920376	Genetic overlap between multiple sclerosis and several cardiovascular disease risk factors.	Multiple sclerosis and triglyceride levels (pleiotropy)	215,725 individuals	NA	3p14.3	3	56880037	rs1500710	1500710	intron_variant	NR	6e-06	5.22185		[0.8841-0.9526]	NR [2487152]	N	multiple sclerosis, triglyceride measurement	http://www.ebi.ac.uk/efo/EFO_0003885, http://www.ebi.ac.uk/efo/EFO_0004530	GCST007122	Genome-wide genotyping array
26920376	Wang Y	Mult Scler	www.ncbi.nlm.nih.gov/pubmed/26920376	Genetic overlap between multiple sclerosis and several cardiovascular disease risk factors.	Multiple sclerosis and triglyceride levels (pleiotropy)	215,725 individuals	NA	3q12.3	3	102036894	rs1398607	1398607	regulatory_region_variant	NR	1e-08	8		[1.0794-1.1687]	NR [2487152]	N	multiple sclerosis, triglyceride measurement	http://www.ebi.ac.uk/efo/EFO_0003885, http://www.ebi.ac.uk/efo/EFO_0004530	GCST007122	Genome-wide genotyping array
26920376	Wang Y	Mult Scler	www.ncbi.nlm.nih.gov/pubmed/26920376	Genetic overlap between multiple sclerosis and several cardiovascular disease risk factors.	Multiple sclerosis and triglyceride levels (pleiotropy)	215,725 individuals	NA	3q13.33	3	121824730	rs1920296	1920296	intron_variant	NR	7e-08	7.1549		[0.8523-0.9336]	NR [2487152]	N	multiple sclerosis, triglyceride measurement	http://www.ebi.ac.uk/efo/EFO_0003885, http://www.ebi.ac.uk/efo/EFO_0004530	GCST007122	Genome-wide genotyping array
26920376	Wang Y	Mult Scler	www.ncbi.nlm.nih.gov/pubmed/26920376	Genetic overlap between multiple sclerosis and several cardiovascular disease risk factors.	Multiple sclerosis and triglyceride levels (pleiotropy)	215,725 individuals	NA	13q14.2	13	50267187	rs806321	806321	intron_variant	NR	4e-06	5.39794		[1.0466-1.1118]	NR [2487152]	N	multiple sclerosis, triglyceride measurement	http://www.ebi.ac.uk/efo/EFO_0003885, http://www.ebi.ac.uk/efo/EFO_0004530	GCST007122	Genome-wide genotyping array
26920376	Wang Y	Mult Scler	www.ncbi.nlm.nih.gov/pubmed/26920376	Genetic overlap between multiple sclerosis and several cardiovascular disease risk factors.	Multiple sclerosis and triglyceride levels (pleiotropy)	215,725 individuals	NA	19q13.32	19	47158236	rs307896	307896	intron_variant	NR	1e-06	6		[1.0574-1.1396]	NR [2487152]	N	multiple sclerosis, triglyceride measurement	http://www.ebi.ac.uk/efo/EFO_0003885, http://www.ebi.ac.uk/efo/EFO_0004530	GCST007122	Genome-wide genotyping array
26920376	Wang Y	Mult Scler	www.ncbi.nlm.nih.gov/pubmed/26920376	Genetic overlap between multiple sclerosis and several cardiovascular disease risk factors.	Multiple sclerosis and triglyceride levels (pleiotropy)	215,725 individuals	NA	22q12.3	22	36872513	rs2072711	2072711	intron_variant	NR	4e-06	5.39794		[1.0615-1.1455]	NR [2487152]	N	multiple sclerosis, triglyceride measurement	http://www.ebi.ac.uk/efo/EFO_0003885, http://www.ebi.ac.uk/efo/EFO_0004530	GCST007122	Genome-wide genotyping array
26920376	Wang Y	Mult Scler	www.ncbi.nlm.nih.gov/pubmed/26920376	Genetic overlap between multiple sclerosis and several cardiovascular disease risk factors.	Multiple sclerosis and LDL levels (pleiotropy)	215,725 individuals	NA	1q23.1	1	157699488	rs3761959	3761959	intron_variant	NR	1e-06	6		[0.8596-0.9422]	NR [2491989]	N	multiple sclerosis, low density lipoprotein cholesterol measurement	http://www.ebi.ac.uk/efo/EFO_0003885, http://www.ebi.ac.uk/efo/EFO_0004611	GCST007123	Genome-wide genotyping array
26920376	Wang Y	Mult Scler	www.ncbi.nlm.nih.gov/pubmed/26920376	Genetic overlap between multiple sclerosis and several cardiovascular disease risk factors.	Multiple sclerosis and LDL levels (pleiotropy)	215,725 individuals	NA	11q21	11	95578258	rs4409785	4409785	intron_variant	NR	6e-06	5.22185		[0.8432-0.9405]	NR [2491989]	N	multiple sclerosis, low density lipoprotein cholesterol measurement	http://www.ebi.ac.uk/efo/EFO_0003885, http://www.ebi.ac.uk/efo/EFO_0004611	GCST007123	Genome-wide genotyping array
26920376	Wang Y	Mult Scler	www.ncbi.nlm.nih.gov/pubmed/26920376	Genetic overlap between multiple sclerosis and several cardiovascular disease risk factors.	Multiple sclerosis and LDL levels (pleiotropy)	215,725 individuals	NA	17q21.31	17	45325639	rs4792814	4792814	intergenic_variant	NR	5e-06	5.30103		[0.8694-0.9496]	NR [2491989]	N	multiple sclerosis, low density lipoprotein cholesterol measurement	http://www.ebi.ac.uk/efo/EFO_0003885, http://www.ebi.ac.uk/efo/EFO_0004611	GCST007123	Genome-wide genotyping array
26920376	Wang Y	Mult Scler	www.ncbi.nlm.nih.gov/pubmed/26920376	Genetic overlap between multiple sclerosis and several cardiovascular disease risk factors.	Multiple sclerosis and LDL levels (pleiotropy)	215,725 individuals	NA	22q12.3	22	36916519	rs2413436	2413436	intron_variant	NR	9e-06	5.04576		[1.0437-1.1088]	NR [2491989]	N	multiple sclerosis, low density lipoprotein cholesterol measurement	http://www.ebi.ac.uk/efo/EFO_0003885, http://www.ebi.ac.uk/efo/EFO_0004611	GCST007123	Genome-wide genotyping array
26920376	Wang Y	Mult Scler	www.ncbi.nlm.nih.gov/pubmed/26920376	Genetic overlap between multiple sclerosis and several cardiovascular disease risk factors.	Multiple sclerosis and HDL levels (pleiotropy)	215,725 individuals	NA	1p21.2	1	101139197	rs12756986	12756986	regulatory_region_variant	NR	4e-06	5.39794		[1.068-1.1594]	NR [2492237]	N	multiple sclerosis, high density lipoprotein cholesterol measurement	http://www.ebi.ac.uk/efo/EFO_0003885, http://www.ebi.ac.uk/efo/EFO_0004612	GCST007124	Genome-wide genotyping array
26920376	Wang Y	Mult Scler	www.ncbi.nlm.nih.gov/pubmed/26920376	Genetic overlap between multiple sclerosis and several cardiovascular disease risk factors.	Multiple sclerosis and HDL levels (pleiotropy)	215,725 individuals	NA	3p24.3	3	16929446	rs9821630	9821630	intron_variant	NR	8e-06	5.09691		[0.8628-0.9484]	NR [2492237]	N	multiple sclerosis, high density lipoprotein cholesterol measurement	http://www.ebi.ac.uk/efo/EFO_0003885, http://www.ebi.ac.uk/efo/EFO_0004612	GCST007124	Genome-wide genotyping array
26920376	Wang Y	Mult Scler	www.ncbi.nlm.nih.gov/pubmed/26920376	Genetic overlap between multiple sclerosis and several cardiovascular disease risk factors.	Multiple sclerosis and HDL levels (pleiotropy)	215,725 individuals	NA	3p24.1	3	28039951	rs338610	338610	intron_variant	NR	3e-07	6.52288		[0.8376-0.9303]	NR [2492237]	N	multiple sclerosis, high density lipoprotein cholesterol measurement	http://www.ebi.ac.uk/efo/EFO_0003885, http://www.ebi.ac.uk/efo/EFO_0004612	GCST007124	Genome-wide genotyping array
26920376	Wang Y	Mult Scler	www.ncbi.nlm.nih.gov/pubmed/26920376	Genetic overlap between multiple sclerosis and several cardiovascular disease risk factors.	Multiple sclerosis and HDL levels (pleiotropy)	215,725 individuals	NA	3q13.33	3	121941817	rs4285028	4285028	3_prime_UTR_variant	NR	4e-08	7.39794		[1.0701-1.1419]	NR [2492237]	N	multiple sclerosis, high density lipoprotein cholesterol measurement	http://www.ebi.ac.uk/efo/EFO_0003885, http://www.ebi.ac.uk/efo/EFO_0004612	GCST007124	Genome-wide genotyping array
26920376	Wang Y	Mult Scler	www.ncbi.nlm.nih.gov/pubmed/26920376	Genetic overlap between multiple sclerosis and several cardiovascular disease risk factors.	Multiple sclerosis and HDL levels (pleiotropy)	215,725 individuals	NA	9q22.2	9	90801254	rs290986	290986	regulatory_region_variant	NR	1e-06	6		[1.0641-1.1436]	NR [2492237]	N	multiple sclerosis, high density lipoprotein cholesterol measurement	http://www.ebi.ac.uk/efo/EFO_0003885, http://www.ebi.ac.uk/efo/EFO_0004612	GCST007124	Genome-wide genotyping array
26920376	Wang Y	Mult Scler	www.ncbi.nlm.nih.gov/pubmed/26920376	Genetic overlap between multiple sclerosis and several cardiovascular disease risk factors.	Multiple sclerosis and HDL levels (pleiotropy)	215,725 individuals	NA	11q24.1	11	122651667	rs7941030	7941030	intergenic_variant	NR	8e-06	5.09691		[0.8691-0.9509]	NR [2492237]	N	multiple sclerosis, high density lipoprotein cholesterol measurement	http://www.ebi.ac.uk/efo/EFO_0003885, http://www.ebi.ac.uk/efo/EFO_0004612	GCST007124	Genome-wide genotyping array
26920376	Wang Y	Mult Scler	www.ncbi.nlm.nih.gov/pubmed/26920376	Genetic overlap between multiple sclerosis and several cardiovascular disease risk factors.	Multiple sclerosis and HDL levels (pleiotropy)	215,725 individuals	NA	19q13.31	19	44642803	rs7255066	7255066	intron_variant	NR	4e-06	5.39794		[0.8566-0.9447]	NR [2492237]	N	multiple sclerosis, high density lipoprotein cholesterol measurement	http://www.ebi.ac.uk/efo/EFO_0003885, http://www.ebi.ac.uk/efo/EFO_0004612	GCST007124	Genome-wide genotyping array
33296963	Brugger SW	Mult Scler Relat Disord	www.ncbi.nlm.nih.gov/pubmed/33296963	Depression in multiple sclerosis patients associated with risk variant near NEGR1.	Depression in multiple sclerosis (pre-diagnosis)	27 European ancestry cases, 1,180 European ancestry controls	NA	2p24.1	2	21296299	rs10514650	10514650	intron_variant	NR	2e-06	5.69897	4.2	NR	Illumina [602644]	N	multiple sclerosis, unipolar depression	http://www.ebi.ac.uk/efo/EFO_0003885, http://www.ebi.ac.uk/efo/EFO_0003761	GCST011679	Genome-wide genotyping array
33296963	Brugger SW	Mult Scler Relat Disord	www.ncbi.nlm.nih.gov/pubmed/33296963	Depression in multiple sclerosis patients associated with risk variant near NEGR1.	Depression in multiple sclerosis (pre-diagnosis)	27 European ancestry cases, 1,180 European ancestry controls	NA	11p15.3	11	13228852	rs10832000	10832000	regulatory_region_variant	NR	2e-06	5.69897	4.27	NR	Illumina [602644]	N	multiple sclerosis, unipolar depression	http://www.ebi.ac.uk/efo/EFO_0003885, http://www.ebi.ac.uk/efo/EFO_0003761	GCST011679	Genome-wide genotyping array
33296963	Brugger SW	Mult Scler Relat Disord	www.ncbi.nlm.nih.gov/pubmed/33296963	Depression in multiple sclerosis patients associated with risk variant near NEGR1.	Depression in multiple sclerosis (pre-diagnosis)	27 European ancestry cases, 1,180 European ancestry controls	NA	15q26.3	15	101648782	rs28758178	28758178	intron_variant	NR	3e-06	5.52288	4.44	NR	Illumina [602644]	N	multiple sclerosis, unipolar depression	http://www.ebi.ac.uk/efo/EFO_0003885, http://www.ebi.ac.uk/efo/EFO_0003761	GCST011679	Genome-wide genotyping array
33296963	Brugger SW	Mult Scler Relat Disord	www.ncbi.nlm.nih.gov/pubmed/33296963	Depression in multiple sclerosis patients associated with risk variant near NEGR1.	Depression in multiple sclerosis (pre-diagnosis)	27 European ancestry cases, 1,180 European ancestry controls	NA	3p24.3	3	20734902	rs74696548	74696548	intron_variant	NR	3e-06	5.52288	5.1	NR	Illumina [602644]	N	multiple sclerosis, unipolar depression	http://www.ebi.ac.uk/efo/EFO_0003885, http://www.ebi.ac.uk/efo/EFO_0003761	GCST011679	Genome-wide genotyping array
33296963	Brugger SW	Mult Scler Relat Disord	www.ncbi.nlm.nih.gov/pubmed/33296963	Depression in multiple sclerosis patients associated with risk variant near NEGR1.	Depression in multiple sclerosis (post-diagnosis)	130 European ancestry cases, 1,180 European ancestry controls	NA	2p12	2	75885737	rs12612334	12612334	intron_variant	NR	3e-06	5.52288	1.91	NR	Illumina [602644]	N	multiple sclerosis, unipolar depression	http://www.ebi.ac.uk/efo/EFO_0003885, http://www.ebi.ac.uk/efo/EFO_0003761	GCST011678	Genome-wide genotyping array
33296963	Brugger SW	Mult Scler Relat Disord	www.ncbi.nlm.nih.gov/pubmed/33296963	Depression in multiple sclerosis patients associated with risk variant near NEGR1.	Depression in multiple sclerosis (post-diagnosis)	130 European ancestry cases, 1,180 European ancestry controls	NA	1p31.1	1	78537573	rs898	898	3_prime_UTR_variant	NR	4e-06	5.39794	2.02	NR	Illumina [602644]	N	multiple sclerosis, unipolar depression	http://www.ebi.ac.uk/efo/EFO_0003885, http://www.ebi.ac.uk/efo/EFO_0003761	GCST011678	Genome-wide genotyping array
33296963	Brugger SW	Mult Scler Relat Disord	www.ncbi.nlm.nih.gov/pubmed/33296963	Depression in multiple sclerosis patients associated with risk variant near NEGR1.	Depression in multiple sclerosis	182 European ancestry cases, 1,180 European ancestry controls	NA	3q13.12	3	107506831	rs10513196	10513196	intergenic_variant	NR	4e-07	6.39794	1.9	NR	Illumina [602644]	N	multiple sclerosis, unipolar depression	http://www.ebi.ac.uk/efo/EFO_0003885, http://www.ebi.ac.uk/efo/EFO_0003761	GCST011680	Genome-wide genotyping array
33296963	Brugger SW	Mult Scler Relat Disord	www.ncbi.nlm.nih.gov/pubmed/33296963	Depression in multiple sclerosis patients associated with risk variant near NEGR1.	Depression in multiple sclerosis	182 European ancestry cases, 1,180 European ancestry controls	NA	1p36.13	1	17224106	rs3003482	3003482	intron_variant	NR	3e-06	5.52288	1.83	NR	Illumina [602644]	N	multiple sclerosis, unipolar depression	http://www.ebi.ac.uk/efo/EFO_0003885, http://www.ebi.ac.uk/efo/EFO_0003761	GCST011680	Genome-wide genotyping array
19525953	De Jager PL	Nat Genet	www.ncbi.nlm.nih.gov/pubmed/19525953	Meta-analysis of genome scans and replication identify CD6, IRF8 and TNFRSF1A as new multiple sclerosis susceptibility loci.	Multiple sclerosis	2,624 European ancestry cases, 7,220 European ancestry controls	2,215 European ancestry cases, 2,116 European ancestry controls	1p13.1	1	116561593	rs2300747	2300747	intron_variant	0.88	3e-10	9.52288	1.3	[1.14-1.47]	Affymetrix, Illumina [~ 2560000] (imputed)	N	multiple sclerosis	http://www.ebi.ac.uk/efo/EFO_0003885	GCST000424	Genome-wide genotyping array
19525953	De Jager PL	Nat Genet	www.ncbi.nlm.nih.gov/pubmed/19525953	Meta-analysis of genome scans and replication identify CD6, IRF8 and TNFRSF1A as new multiple sclerosis susceptibility loci.	Multiple sclerosis	2,624 European ancestry cases, 7,220 European ancestry controls	2,215 European ancestry cases, 2,116 European ancestry controls				rs3135388	3135388	intergenic_variant	0.22	4e-225	224.398	2.75	[2.46-3.07]	Affymetrix, Illumina [~ 2560000] (imputed)	N	multiple sclerosis	http://www.ebi.ac.uk/efo/EFO_0003885	GCST000424	Genome-wide genotyping array
19525953	De Jager PL	Nat Genet	www.ncbi.nlm.nih.gov/pubmed/19525953	Meta-analysis of genome scans and replication identify CD6, IRF8 and TNFRSF1A as new multiple sclerosis susceptibility loci.	Multiple sclerosis	2,624 European ancestry cases, 7,220 European ancestry controls	2,215 European ancestry cases, 2,116 European ancestry controls	6p22.1	6	29737882	rs2523393	2523393	non_coding_transcript_exon_variant	0.59	1e-17	17	1.28	[1.18-1.39]	Affymetrix, Illumina [~ 2560000] (imputed)	N	multiple sclerosis	http://www.ebi.ac.uk/efo/EFO_0003885	GCST000424	Genome-wide genotyping array
19525953	De Jager PL	Nat Genet	www.ncbi.nlm.nih.gov/pubmed/19525953	Meta-analysis of genome scans and replication identify CD6, IRF8 and TNFRSF1A as new multiple sclerosis susceptibility loci.	Multiple sclerosis	2,624 European ancestry cases, 7,220 European ancestry controls	2,215 European ancestry cases, 2,116 European ancestry controls	3q25.33	3	159981157	rs4680534	4680534	intron_variant	0.37	6e-06	5.22185	1.12	[1.02-1.22]	Affymetrix, Illumina [~ 2560000] (imputed)	N	multiple sclerosis	http://www.ebi.ac.uk/efo/EFO_0003885	GCST000424	Genome-wide genotyping array
19525953	De Jager PL	Nat Genet	www.ncbi.nlm.nih.gov/pubmed/19525953	Meta-analysis of genome scans and replication identify CD6, IRF8 and TNFRSF1A as new multiple sclerosis susceptibility loci.	Multiple sclerosis	2,624 European ancestry cases, 7,220 European ancestry controls	2,215 European ancestry cases, 2,116 European ancestry controls	10p15.1	10	6057082	rs2104286	2104286	intron_variant	0.76	9e-08	7.04576	1.15	[1.04-1.27]	Affymetrix, Illumina [~ 2560000] (imputed)	N	multiple sclerosis	http://www.ebi.ac.uk/efo/EFO_0003885	GCST000424	Genome-wide genotyping array
19525953	De Jager PL	Nat Genet	www.ncbi.nlm.nih.gov/pubmed/19525953	Meta-analysis of genome scans and replication identify CD6, IRF8 and TNFRSF1A as new multiple sclerosis susceptibility loci.	Multiple sclerosis	2,624 European ancestry cases, 7,220 European ancestry controls	2,215 European ancestry cases, 2,116 European ancestry controls	12p13.31	12	6333477	rs4149584	4149584	missense_variant	0.022	5e-06	5.30103	1.58	[1.15-2.17]	Affymetrix, Illumina [~ 2560000] (imputed)	N	multiple sclerosis	http://www.ebi.ac.uk/efo/EFO_0003885	GCST000424	Genome-wide genotyping array
19525953	De Jager PL	Nat Genet	www.ncbi.nlm.nih.gov/pubmed/19525953	Meta-analysis of genome scans and replication identify CD6, IRF8 and TNFRSF1A as new multiple sclerosis susceptibility loci.	Multiple sclerosis	2,624 European ancestry cases, 7,220 European ancestry controls	2,215 European ancestry cases, 2,116 European ancestry controls	2q22.1	2	136218685	rs882300	882300	intergenic_variant	0.61	1e-07	7	1.19	[1.09-1.30]	Affymetrix, Illumina [~ 2560000] (imputed)	N	multiple sclerosis	http://www.ebi.ac.uk/efo/EFO_0003885	GCST000424	Genome-wide genotyping array
19525953	De Jager PL	Nat Genet	www.ncbi.nlm.nih.gov/pubmed/19525953	Meta-analysis of genome scans and replication identify CD6, IRF8 and TNFRSF1A as new multiple sclerosis susceptibility loci.	Multiple sclerosis	2,624 European ancestry cases, 7,220 European ancestry controls	2,215 European ancestry cases, 2,116 European ancestry controls	16p13.13	16	11072831	rs11865121	11865121	intron_variant	0.69	2e-07	6.69897	1.15	[1.04-1.25]	Affymetrix, Illumina [~ 2560000] (imputed)	N	multiple sclerosis	http://www.ebi.ac.uk/efo/EFO_0003885	GCST000424	Genome-wide genotyping array
19525953	De Jager PL	Nat Genet	www.ncbi.nlm.nih.gov/pubmed/19525953	Meta-analysis of genome scans and replication identify CD6, IRF8 and TNFRSF1A as new multiple sclerosis susceptibility loci.	Multiple sclerosis	2,624 European ancestry cases, 7,220 European ancestry controls	2,215 European ancestry cases, 2,116 European ancestry controls	5p13.2	5	35874473	rs6897932	6897932	missense_variant	0.75	2e-06	5.69897	1.12	[1.02-1.23]	Affymetrix, Illumina [~ 2560000] (imputed)	N	multiple sclerosis	http://www.ebi.ac.uk/efo/EFO_0003885	GCST000424	Genome-wide genotyping array
19525953	De Jager PL	Nat Genet	www.ncbi.nlm.nih.gov/pubmed/19525953	Meta-analysis of genome scans and replication identify CD6, IRF8 and TNFRSF1A as new multiple sclerosis susceptibility loci.	Multiple sclerosis	2,624 European ancestry cases, 7,220 European ancestry controls	2,215 European ancestry cases, 2,116 European ancestry controls	16q24.1	16	85984057	rs17445836	17445836	intron_variant	0.81	4e-09	8.39794	1.25	[1.12-1.39]	Affymetrix, Illumina [~ 2560000] (imputed)	N	multiple sclerosis	http://www.ebi.ac.uk/efo/EFO_0003885	GCST000424	Genome-wide genotyping array
19525953	De Jager PL	Nat Genet	www.ncbi.nlm.nih.gov/pubmed/19525953	Meta-analysis of genome scans and replication identify CD6, IRF8 and TNFRSF1A as new multiple sclerosis susceptibility loci.	Multiple sclerosis	2,624 European ancestry cases, 7,220 European ancestry controls	2,215 European ancestry cases, 2,116 European ancestry controls	11q12.2	11	60993140	rs17824933	17824933	intron_variant	0.25	4e-09	8.39794	1.18	[1.07-1.30]	Affymetrix, Illumina [~ 2560000] (imputed)	N	multiple sclerosis	http://www.ebi.ac.uk/efo/EFO_0003885	GCST000424	Genome-wide genotyping array
19525953	De Jager PL	Nat Genet	www.ncbi.nlm.nih.gov/pubmed/19525953	Meta-analysis of genome scans and replication identify CD6, IRF8 and TNFRSF1A as new multiple sclerosis susceptibility loci.	Multiple sclerosis	2,624 European ancestry cases, 7,220 European ancestry controls	2,215 European ancestry cases, 2,116 European ancestry controls	5p13.1	5	40424324	rs6896969	6896969	intron_variant	0.62	2e-07	6.69897	1.1	[1.01-1.20]	Affymetrix, Illumina [~ 2560000] (imputed)	N	multiple sclerosis	http://www.ebi.ac.uk/efo/EFO_0003885	GCST000424	Genome-wide genotyping array
19525953	De Jager PL	Nat Genet	www.ncbi.nlm.nih.gov/pubmed/19525953	Meta-analysis of genome scans and replication identify CD6, IRF8 and TNFRSF1A as new multiple sclerosis susceptibility loci.	Multiple sclerosis	2,624 European ancestry cases, 7,220 European ancestry controls	2,215 European ancestry cases, 2,116 European ancestry controls	12q24.31	12	123172178	rs1790100	1790100	intron_variant	0.24	7e-07	6.1549	1.11	[1.00-1.22]	Affymetrix, Illumina [~ 2560000] (imputed)	N	multiple sclerosis	http://www.ebi.ac.uk/efo/EFO_0003885	GCST000424	Genome-wide genotyping array
19525953	De Jager PL	Nat Genet	www.ncbi.nlm.nih.gov/pubmed/19525953	Meta-analysis of genome scans and replication identify CD6, IRF8 and TNFRSF1A as new multiple sclerosis susceptibility loci.	Multiple sclerosis	2,624 European ancestry cases, 7,220 European ancestry controls	2,215 European ancestry cases, 2,116 European ancestry controls	10q22.3	10	79276250	rs1250540	1250540	intron_variant	0.35	2e-06	5.69897	1.12	[1.02-1.22]	Affymetrix, Illumina [~ 2560000] (imputed)	N	multiple sclerosis	http://www.ebi.ac.uk/efo/EFO_0003885	GCST000424	Genome-wide genotyping array
19525953	De Jager PL	Nat Genet	www.ncbi.nlm.nih.gov/pubmed/19525953	Meta-analysis of genome scans and replication identify CD6, IRF8 and TNFRSF1A as new multiple sclerosis susceptibility loci.	Multiple sclerosis	2,624 European ancestry cases, 7,220 European ancestry controls	2,215 European ancestry cases, 2,116 European ancestry controls	12p13.31	12	6330843	rs1800693	1800693	non_coding_transcript_exon_variant	0.45	2e-11	10.699	1.2	[1.10-1.31]	Affymetrix, Illumina [~ 2560000] (imputed)	N	multiple sclerosis	http://www.ebi.ac.uk/efo/EFO_0003885	GCST000424	Genome-wide genotyping array
20159113	Jakkula E	Am J Hum Genet	www.ncbi.nlm.nih.gov/pubmed/20159113	Genome-wide association study in a high-risk isolate for multiple sclerosis reveals associated variants in STAT3 gene.	Multiple sclerosis	68 Finland founder cases, 136 Finland founder controls	83 Finland founder cases, 365 Finland founder controls 3,285 European ancestry cases, 6,379 European ancestry controls, 1,202 cases, 3,399 controls	6p21.32	6	32433440	rs3135338	3135338	regulatory_region_variant	0.13	2e-25	24.699	3.43	[NR]	Illumina [297343]	N	multiple sclerosis	http://www.ebi.ac.uk/efo/EFO_0003885	GCST000593	Genome-wide genotyping array
20159113	Jakkula E	Am J Hum Genet	www.ncbi.nlm.nih.gov/pubmed/20159113	Genome-wide association study in a high-risk isolate for multiple sclerosis reveals associated variants in STAT3 gene.	Multiple sclerosis	68 Finland founder cases, 136 Finland founder controls	83 Finland founder cases, 365 Finland founder controls 3,285 European ancestry cases, 6,379 European ancestry controls, 1,202 cases, 3,399 controls	17q21.2	17	42362183	rs744166	744166	intron_variant	0.41	3e-10	9.52288	1.15	[1.10-1.20]	Illumina [297343]	N	multiple sclerosis	http://www.ebi.ac.uk/efo/EFO_0003885	GCST000593	Genome-wide genotyping array
19010793	Baranzini SE	Hum Mol Genet	www.ncbi.nlm.nih.gov/pubmed/19010793	Genome-wide association analysis of susceptibility and clinical phenotype in multiple sclerosis.	Brain lesion load	791 European ancestry cases, 883 European ancestry controls	NA	6q25.3	6	159981673	rs6917747	6917747	intron_variant	0.15	7e-06	5.1549		[NR]	Illumina [551642]	N	multiple sclerosis	http://www.ebi.ac.uk/efo/EFO_0003885	GCST000265	Genome-wide genotyping array
19010793	Baranzini SE	Hum Mol Genet	www.ncbi.nlm.nih.gov/pubmed/19010793	Genome-wide association analysis of susceptibility and clinical phenotype in multiple sclerosis.	Brain lesion load	791 European ancestry cases, 883 European ancestry controls	NA	2q37.1	2	233595452	rs2602397	1597944	intergenic_variant	0.45	4e-06	5.39794		[NR]	Illumina [551642]	N	multiple sclerosis	http://www.ebi.ac.uk/efo/EFO_0003885	GCST000265	Genome-wide genotyping array
19010793	Baranzini SE	Hum Mol Genet	www.ncbi.nlm.nih.gov/pubmed/19010793	Genome-wide association analysis of susceptibility and clinical phenotype in multiple sclerosis.	Multiple sclerosis (severity)	794 European ancestry cases, 883 European ancestry controls	NA	7q31.2	7	116706549	rs10243024	10243024	intron_variant	0.23	6e-06	5.22185		[NR]	Illumina [551642]	N	multiple sclerosis	http://www.ebi.ac.uk/efo/EFO_0003885	GCST000266	Genome-wide genotyping array
19010793	Baranzini SE	Hum Mol Genet	www.ncbi.nlm.nih.gov/pubmed/19010793	Genome-wide association analysis of susceptibility and clinical phenotype in multiple sclerosis.	Multiple sclerosis (severity)	794 European ancestry cases, 883 European ancestry controls	NA	19q13.43	19	55802162	rs299175	299175	intron_variant	0.46	4e-06	5.39794		[NR]	Illumina [551642]	N	multiple sclerosis	http://www.ebi.ac.uk/efo/EFO_0003885	GCST000266	Genome-wide genotyping array
19010793	Baranzini SE	Hum Mol Genet	www.ncbi.nlm.nih.gov/pubmed/19010793	Genome-wide association analysis of susceptibility and clinical phenotype in multiple sclerosis.	Multiple sclerosis (severity)	794 European ancestry cases, 883 European ancestry controls	NA	19p13.2	19	11571680	rs7253363	7253363	intron_variant	0.05	9e-06	5.04576		[NR]	Illumina [551642]	N	multiple sclerosis	http://www.ebi.ac.uk/efo/EFO_0003885	GCST000266	Genome-wide genotyping array
19010793	Baranzini SE	Hum Mol Genet	www.ncbi.nlm.nih.gov/pubmed/19010793	Genome-wide association analysis of susceptibility and clinical phenotype in multiple sclerosis.	Multiple sclerosis (severity)	794 European ancestry cases, 883 European ancestry controls	NA	7p21.3	7	7228800	rs10259085	10259085	intron_variant	0.46	4e-06	5.39794		[NR]	Illumina [551642]	N	multiple sclerosis	http://www.ebi.ac.uk/efo/EFO_0003885	GCST000266	Genome-wide genotyping array
19010793	Baranzini SE	Hum Mol Genet	www.ncbi.nlm.nih.gov/pubmed/19010793	Genome-wide association analysis of susceptibility and clinical phenotype in multiple sclerosis.	Multiple sclerosis (severity)	794 European ancestry cases, 883 European ancestry controls	NA	11q23.3	11	116728676	rs180358	180358	intergenic_variant	0.23	6e-06	5.22185		[NR]	Illumina [551642]	N	multiple sclerosis	http://www.ebi.ac.uk/efo/EFO_0003885	GCST000266	Genome-wide genotyping array
19010793	Baranzini SE	Hum Mol Genet	www.ncbi.nlm.nih.gov/pubmed/19010793	Genome-wide association analysis of susceptibility and clinical phenotype in multiple sclerosis.	Multiple sclerosis (severity)	794 European ancestry cases, 883 European ancestry controls	NA	4q28.3	4	130869346	rs1478091	1478091	intergenic_variant	0.06	2e-06	5.69897		[NR]	Illumina [551642]	N	multiple sclerosis	http://www.ebi.ac.uk/efo/EFO_0003885	GCST000266	Genome-wide genotyping array
19010793	Baranzini SE	Hum Mol Genet	www.ncbi.nlm.nih.gov/pubmed/19010793	Genome-wide association analysis of susceptibility and clinical phenotype in multiple sclerosis.	Multiple sclerosis (severity)	794 European ancestry cases, 883 European ancestry controls	NA	16q22.3	16	73547159	rs7191888	7191888	intron_variant	0.17	6e-06	5.22185		[NR]	Illumina [551642]	N	multiple sclerosis	http://www.ebi.ac.uk/efo/EFO_0003885	GCST000266	Genome-wide genotyping array
19010793	Baranzini SE	Hum Mol Genet	www.ncbi.nlm.nih.gov/pubmed/19010793	Genome-wide association analysis of susceptibility and clinical phenotype in multiple sclerosis.	Multiple sclerosis (severity)	794 European ancestry cases, 883 European ancestry controls	NA	3q25.31	3	156908302	rs12638253	12638253	intron_variant	0.47	2e-06	5.69897		[NR]	Illumina [551642]	N	multiple sclerosis	http://www.ebi.ac.uk/efo/EFO_0003885	GCST000266	Genome-wide genotyping array
19010793	Baranzini SE	Hum Mol Genet	www.ncbi.nlm.nih.gov/pubmed/19010793	Genome-wide association analysis of susceptibility and clinical phenotype in multiple sclerosis.	Multiple sclerosis (severity)	794 European ancestry cases, 883 European ancestry controls	NA	18q22.3	18	72107043	rs337718	337718	intergenic_variant	0.29	9e-06	5.04576		[NR]	Illumina [551642]	N	multiple sclerosis	http://www.ebi.ac.uk/efo/EFO_0003885	GCST000266	Genome-wide genotyping array
19010793	Baranzini SE	Hum Mol Genet	www.ncbi.nlm.nih.gov/pubmed/19010793	Genome-wide association analysis of susceptibility and clinical phenotype in multiple sclerosis.	Multiple sclerosis (severity)	794 European ancestry cases, 883 European ancestry controls	NA	4q13.2	4	67198722	rs10518025	10518025	regulatory_region_variant	0.14	4e-06	5.39794		[NR]	Illumina [551642]	N	multiple sclerosis	http://www.ebi.ac.uk/efo/EFO_0003885	GCST000266	Genome-wide genotyping array
19010793	Baranzini SE	Hum Mol Genet	www.ncbi.nlm.nih.gov/pubmed/19010793	Genome-wide association analysis of susceptibility and clinical phenotype in multiple sclerosis.	Multiple sclerosis (severity)	794 European ancestry cases, 883 European ancestry controls	NA	6p23	6	15088920	rs6941421	6941421	intron_variant	0.24	6e-06	5.22185		[NR]	Illumina [551642]	N	multiple sclerosis	http://www.ebi.ac.uk/efo/EFO_0003885	GCST000266	Genome-wide genotyping array
19010793	Baranzini SE	Hum Mol Genet	www.ncbi.nlm.nih.gov/pubmed/19010793	Genome-wide association analysis of susceptibility and clinical phenotype in multiple sclerosis.	Multiple sclerosis	978 European ancestry cases, 883 European ancestry controls	NA	12q12	12	41572059	rs1458175	1458175	intron_variant	0.49	2e-06	5.69897	1.34	[NR]	Illumina [551642]	N	multiple sclerosis	http://www.ebi.ac.uk/efo/EFO_0003885	GCST000269	Genome-wide genotyping array
19010793	Baranzini SE	Hum Mol Genet	www.ncbi.nlm.nih.gov/pubmed/19010793	Genome-wide association analysis of susceptibility and clinical phenotype in multiple sclerosis.	Multiple sclerosis	978 European ancestry cases, 883 European ancestry controls	NA	3q23	3	140821876	rs908821	908821	intergenic_variant	0.71	3e-06	5.52288	1.37	[NR]	Illumina [551642]	N	multiple sclerosis	http://www.ebi.ac.uk/efo/EFO_0003885	GCST000269	Genome-wide genotyping array
19010793	Baranzini SE	Hum Mol Genet	www.ncbi.nlm.nih.gov/pubmed/19010793	Genome-wide association analysis of susceptibility and clinical phenotype in multiple sclerosis.	Multiple sclerosis	978 European ancestry cases, 883 European ancestry controls	NA				rs7672826	7672826	regulatory_region_variant	0.34	8e-06	5.09691	1.37	[NR]	Illumina [551642]	N	multiple sclerosis	http://www.ebi.ac.uk/efo/EFO_0003885	GCST000269	Genome-wide genotyping array
19010793	Baranzini SE	Hum Mol Genet	www.ncbi.nlm.nih.gov/pubmed/19010793	Genome-wide association analysis of susceptibility and clinical phenotype in multiple sclerosis.	Multiple sclerosis	978 European ancestry cases, 883 European ancestry controls	NA	13q31.3	13	92679633	rs9523762	9523762	intron_variant	0.35	1e-06	6	1.36	[NR]	Illumina [551642]	N	multiple sclerosis	http://www.ebi.ac.uk/efo/EFO_0003885	GCST000269	Genome-wide genotyping array
19010793	Baranzini SE	Hum Mol Genet	www.ncbi.nlm.nih.gov/pubmed/19010793	Genome-wide association analysis of susceptibility and clinical phenotype in multiple sclerosis.	Multiple sclerosis	978 European ancestry cases, 883 European ancestry controls	NA	8p23.2	8	3970616	rs1529316	1529316	intron_variant	0.47	2e-06	5.69897	1.36	[NR]	Illumina [551642]	N	multiple sclerosis	http://www.ebi.ac.uk/efo/EFO_0003885	GCST000269	Genome-wide genotyping array
19010793	Baranzini SE	Hum Mol Genet	www.ncbi.nlm.nih.gov/pubmed/19010793	Genome-wide association analysis of susceptibility and clinical phenotype in multiple sclerosis.	Multiple sclerosis	978 European ancestry cases, 883 European ancestry controls	NA	9p22.2	9	17938353	rs1755289	1755289	intron_variant	0.61	3e-06	5.52288	1.35	[NR]	Illumina [551642]	N	multiple sclerosis	http://www.ebi.ac.uk/efo/EFO_0003885	GCST000269	Genome-wide genotyping array
19010793	Baranzini SE	Hum Mol Genet	www.ncbi.nlm.nih.gov/pubmed/19010793	Genome-wide association analysis of susceptibility and clinical phenotype in multiple sclerosis.	Multiple sclerosis	978 European ancestry cases, 883 European ancestry controls	NA	20p13	20	1225242	rs397020	397020	regulatory_region_variant	0.52	8e-07	6.09691	1.41	[NR]	Illumina [551642]	N	multiple sclerosis	http://www.ebi.ac.uk/efo/EFO_0003885	GCST000269	Genome-wide genotyping array
19010793	Baranzini SE	Hum Mol Genet	www.ncbi.nlm.nih.gov/pubmed/19010793	Genome-wide association analysis of susceptibility and clinical phenotype in multiple sclerosis.	Multiple sclerosis	978 European ancestry cases, 883 European ancestry controls	NA	2p25.1	2	9109909	rs1109670	1109670	intergenic_variant	0.26	9e-06	5.04576	1.38	[NR]	Illumina [551642]	N	multiple sclerosis	http://www.ebi.ac.uk/efo/EFO_0003885	GCST000269	Genome-wide genotyping array
19010793	Baranzini SE	Hum Mol Genet	www.ncbi.nlm.nih.gov/pubmed/19010793	Genome-wide association analysis of susceptibility and clinical phenotype in multiple sclerosis.	Multiple sclerosis	978 European ancestry cases, 883 European ancestry controls	NA	2q14.2	2	118638115	rs651477	651477	intergenic_variant	0.26	7e-06	5.1549	1.38	[NR]	Illumina [551642]	N	multiple sclerosis	http://www.ebi.ac.uk/efo/EFO_0003885	GCST000269	Genome-wide genotyping array
19010793	Baranzini SE	Hum Mol Genet	www.ncbi.nlm.nih.gov/pubmed/19010793	Genome-wide association analysis of susceptibility and clinical phenotype in multiple sclerosis.	Multiple sclerosis	978 European ancestry cases, 883 European ancestry controls	NA	3q24	3	148038899	rs1841770	1841770	intron_variant	0.53	8e-06	5.09691	1.34	[NR]	Illumina [551642]	N	multiple sclerosis	http://www.ebi.ac.uk/efo/EFO_0003885	GCST000269	Genome-wide genotyping array
19010793	Baranzini SE	Hum Mol Genet	www.ncbi.nlm.nih.gov/pubmed/19010793	Genome-wide association analysis of susceptibility and clinical phenotype in multiple sclerosis.	Multiple sclerosis (age of onset)	978 European ancestry cases, 883 European ancestry controls	NA	2q21.2	2	132989057	rs1437898	1437898	intron_variant	0.4	8e-06	5.09691		[NR]	Illumina [551642]	N	multiple sclerosis, age at onset	http://www.ebi.ac.uk/efo/EFO_0003885, http://www.ebi.ac.uk/efo/EFO_0004847	GCST000267	Genome-wide genotyping array
19010793	Baranzini SE	Hum Mol Genet	www.ncbi.nlm.nih.gov/pubmed/19010793	Genome-wide association analysis of susceptibility and clinical phenotype in multiple sclerosis.	Multiple sclerosis (age of onset)	978 European ancestry cases, 883 European ancestry controls	NA	18q21.31	18	57085083	rs1557351	1557351	intergenic_variant	0.22	4e-06	5.39794		[NR]	Illumina [551642]	N	multiple sclerosis, age at onset	http://www.ebi.ac.uk/efo/EFO_0003885, http://www.ebi.ac.uk/efo/EFO_0004847	GCST000267	Genome-wide genotyping array
19010793	Baranzini SE	Hum Mol Genet	www.ncbi.nlm.nih.gov/pubmed/19010793	Genome-wide association analysis of susceptibility and clinical phenotype in multiple sclerosis.	Multiple sclerosis (age of onset)	978 European ancestry cases, 883 European ancestry controls	NA	7q22.1	7	103987589	rs17157903	17157903	intron_variant	0.14	3e-06	5.52288		[NR]	Illumina [551642]	N	multiple sclerosis, age at onset	http://www.ebi.ac.uk/efo/EFO_0003885, http://www.ebi.ac.uk/efo/EFO_0004847	GCST000267	Genome-wide genotyping array
19010793	Baranzini SE	Hum Mol Genet	www.ncbi.nlm.nih.gov/pubmed/19010793	Genome-wide association analysis of susceptibility and clinical phenotype in multiple sclerosis.	Multiple sclerosis (age of onset)	978 European ancestry cases, 883 European ancestry controls	NA	8q21.11	8	72451754	rs2116078	2116078	intergenic_variant	0.48	3e-06	5.52288		[NR]	Illumina [551642]	N	multiple sclerosis, age at onset	http://www.ebi.ac.uk/efo/EFO_0003885, http://www.ebi.ac.uk/efo/EFO_0004847	GCST000267	Genome-wide genotyping array
19010793	Baranzini SE	Hum Mol Genet	www.ncbi.nlm.nih.gov/pubmed/19010793	Genome-wide association analysis of susceptibility and clinical phenotype in multiple sclerosis.	Multiple sclerosis (age of onset)	978 European ancestry cases, 883 European ancestry controls	NA	5q33.2	5	156073982	rs4704970	4704970	intron_variant	0.2	7e-06	5.1549		[NR]	Illumina [551642]	N	multiple sclerosis, age at onset	http://www.ebi.ac.uk/efo/EFO_0003885, http://www.ebi.ac.uk/efo/EFO_0004847	GCST000267	Genome-wide genotyping array
19010793	Baranzini SE	Hum Mol Genet	www.ncbi.nlm.nih.gov/pubmed/19010793	Genome-wide association analysis of susceptibility and clinical phenotype in multiple sclerosis.	Multiple sclerosis (age of onset)	978 European ancestry cases, 883 European ancestry controls	NA	11q14.2	11	88086259	rs1386330	1386330	intron_variant	0.13	2e-06	5.69897		[NR]	Illumina [551642]	N	multiple sclerosis, age at onset	http://www.ebi.ac.uk/efo/EFO_0003885, http://www.ebi.ac.uk/efo/EFO_0004847	GCST000267	Genome-wide genotyping array
19010793	Baranzini SE	Hum Mol Genet	www.ncbi.nlm.nih.gov/pubmed/19010793	Genome-wide association analysis of susceptibility and clinical phenotype in multiple sclerosis.	Multiple sclerosis (age of onset)	978 European ancestry cases, 883 European ancestry controls	NA	9q21.13	9	76291234	rs2842483	2842483	intron_variant	0.29	5e-06	5.30103		[NR]	Illumina [551642]	N	multiple sclerosis, age at onset	http://www.ebi.ac.uk/efo/EFO_0003885, http://www.ebi.ac.uk/efo/EFO_0004847	GCST000267	Genome-wide genotyping array
19010793	Baranzini SE	Hum Mol Genet	www.ncbi.nlm.nih.gov/pubmed/19010793	Genome-wide association analysis of susceptibility and clinical phenotype in multiple sclerosis.	Multiple sclerosis (age of onset)	978 European ancestry cases, 883 European ancestry controls	NA	1q25.2	1	179500179	rs12047808	12047808	intron_variant	0.13	6e-06	5.22185		[NR]	Illumina [551642]	N	multiple sclerosis, age at onset	http://www.ebi.ac.uk/efo/EFO_0003885, http://www.ebi.ac.uk/efo/EFO_0004847	GCST000267	Genome-wide genotyping array
19010793	Baranzini SE	Hum Mol Genet	www.ncbi.nlm.nih.gov/pubmed/19010793	Genome-wide association analysis of susceptibility and clinical phenotype in multiple sclerosis.	Normalized brain volume	753 European ancestry cases, 883 European ancestry controls	NA	10p11.23	10	29719734	rs1927457	1927457	intron_variant	0.31	8e-06	5.09691		[NR]	Illumina [551642]	N	multiple sclerosis	http://www.ebi.ac.uk/efo/EFO_0003885	GCST000268	Genome-wide genotyping array
19010793	Baranzini SE	Hum Mol Genet	www.ncbi.nlm.nih.gov/pubmed/19010793	Genome-wide association analysis of susceptibility and clinical phenotype in multiple sclerosis.	Normalized brain volume	753 European ancestry cases, 883 European ancestry controls	NA	5q35.1	5	170523390	rs11957313	11957313	intron_variant	0.13	9e-06	5.04576		[NR]	Illumina [551642]	N	multiple sclerosis	http://www.ebi.ac.uk/efo/EFO_0003885	GCST000268	Genome-wide genotyping array
19010793	Baranzini SE	Hum Mol Genet	www.ncbi.nlm.nih.gov/pubmed/19010793	Genome-wide association analysis of susceptibility and clinical phenotype in multiple sclerosis.	Normalized brain volume	753 European ancestry cases, 883 European ancestry controls	NA	6q21	6	108595370	rs9480865	9480865	intron_variant	0.16	7e-06	5.1549		[NR]	Illumina [551642]	N	multiple sclerosis	http://www.ebi.ac.uk/efo/EFO_0003885	GCST000268	Genome-wide genotyping array
19010793	Baranzini SE	Hum Mol Genet	www.ncbi.nlm.nih.gov/pubmed/19010793	Genome-wide association analysis of susceptibility and clinical phenotype in multiple sclerosis.	Normalized brain volume	753 European ancestry cases, 883 European ancestry controls	NA	10q25.2	10	110246728	rs716595	716595	intron_variant	0.08	8e-06	5.09691		[NR]	Illumina [551642]	N	multiple sclerosis	http://www.ebi.ac.uk/efo/EFO_0003885	GCST000268	Genome-wide genotyping array
19010793	Baranzini SE	Hum Mol Genet	www.ncbi.nlm.nih.gov/pubmed/19010793	Genome-wide association analysis of susceptibility and clinical phenotype in multiple sclerosis.	Normalized brain volume	753 European ancestry cases, 883 European ancestry controls	NA	12p11.21	12	32323793	rs261902	261902	intron_variant	0.16	4e-06	5.39794		[NR]	Illumina [551642]	N	multiple sclerosis	http://www.ebi.ac.uk/efo/EFO_0003885	GCST000268	Genome-wide genotyping array
19010793	Baranzini SE	Hum Mol Genet	www.ncbi.nlm.nih.gov/pubmed/19010793	Genome-wide association analysis of susceptibility and clinical phenotype in multiple sclerosis.	Brain lesion load	791 European ancestry cases, 883 European ancestry controls	NA	19p13.11	19	17007623	rs11666377	11666377	intron_variant	0.14	7e-06	5.1549		[NR]	Illumina [551642]	N	multiple sclerosis	http://www.ebi.ac.uk/efo/EFO_0003885	GCST000265	Genome-wide genotyping array
19010793	Baranzini SE	Hum Mol Genet	www.ncbi.nlm.nih.gov/pubmed/19010793	Genome-wide association analysis of susceptibility and clinical phenotype in multiple sclerosis.	Brain lesion load	791 European ancestry cases, 883 European ancestry controls	NA	14q12	14	31884044	rs2039485	2039485	intergenic_variant	0.22	6e-06	5.22185		[NR]	Illumina [551642]	N	multiple sclerosis	http://www.ebi.ac.uk/efo/EFO_0003885	GCST000265	Genome-wide genotyping array
22457343	Martinelli-Boneschi F	Mult Scler	www.ncbi.nlm.nih.gov/pubmed/22457343	A genome-wide association study in progressive multiple sclerosis.	Multiple sclerosis	197 European ancestry cases, 234 European ancestry controls	379 European ancestry cases, 398 European ancestry controls	6p21.32	6	32368410	rs3129934	3129934	intron_variant	0.1	7e-16	15.1549	2.34	[1.90-2.87]	Affymetrix [277866]	N	multiple sclerosis	http://www.ebi.ac.uk/efo/EFO_0003885	GCST001459	Genome-wide genotyping array
23785401	Leone MA	PLoS One	www.ncbi.nlm.nih.gov/pubmed/23785401	Association of genetic markers with CSF oligoclonal bands in multiple sclerosis patients.	Multiple sclerosis (OCB status)	49 European ancestry OCB negative cases, 513 European ancestry OCB positive cases	200 European ancestry OCB negative cases, 1684 European ancestry OCB positive cases	6q16.1	6	97571204	rs9320598	9320598	intron_variant	0.951	9e-07	6.04576	2.17	[NR]	Illumina [504967]	N	multiple sclerosis	http://www.ebi.ac.uk/efo/EFO_0003885	GCST002072	Genome-wide genotyping array
23472185	Mero IL	PLoS One	www.ncbi.nlm.nih.gov/pubmed/23472185	Oligoclonal band status in Scandinavian multiple sclerosis patients is associated with specific genetic risk alleles.	Multiple sclerosis (OCB status)	1,367 European ancestry OCB positive cases, 161 European ancestry OCB negative cases, 428 European ancestry controls	NA	6p21.32	6	32400310	rs3817963	3817963	intron_variant	NR	8e-06	5.09691	1.52	[1.27-1.79]	Illumina [495970]	N	multiple sclerosis, oligoclonal band measurement	http://www.ebi.ac.uk/efo/EFO_0003885, http://www.ebi.ac.uk/efo/EFO_0005206	GCST001892	Genome-wide genotyping array
23472185	Mero IL	PLoS One	www.ncbi.nlm.nih.gov/pubmed/23472185	Oligoclonal band status in Scandinavian multiple sclerosis patients is associated with specific genetic risk alleles.	Multiple sclerosis (OCB status)	1,367 European ancestry OCB positive cases, 161 European ancestry OCB negative cases, 428 European ancestry controls	NA	6p21.32	6	32438565	rs3129871	3129871	intergenic_variant	NR	1e-16	16	1.98	[1.68-2.32]	Illumina [495970]	N	multiple sclerosis, oligoclonal band measurement	http://www.ebi.ac.uk/efo/EFO_0003885, http://www.ebi.ac.uk/efo/EFO_0005206	GCST001892	Genome-wide genotyping array
23472185	Mero IL	PLoS One	www.ncbi.nlm.nih.gov/pubmed/23472185	Oligoclonal band status in Scandinavian multiple sclerosis patients is associated with specific genetic risk alleles.	Multiple sclerosis (OCB status)	1,367 European ancestry OCB positive cases, 161 European ancestry OCB negative cases, 428 European ancestry controls	NA	6p21.32	6	32624423	rs9271640	9271640	intergenic_variant	NR	2e-20	19.699	2.37	[1.97-2.84]	Illumina [495970]	N	multiple sclerosis, oligoclonal band measurement	http://www.ebi.ac.uk/efo/EFO_0003885, http://www.ebi.ac.uk/efo/EFO_0005206	GCST001892	Genome-wide genotyping array
23472185	Mero IL	PLoS One	www.ncbi.nlm.nih.gov/pubmed/23472185	Oligoclonal band status in Scandinavian multiple sclerosis patients is associated with specific genetic risk alleles.	Multiple sclerosis (OCB status)	1,367 European ancestry OCB positive cases, 161 European ancestry OCB negative cases, 428 European ancestry controls	NA	6p21.32	6	32710135	rs9275563	9275563	intergenic_variant	NR	6e-11	10.2218	1.75	[1.47-2.04]	Illumina [495970]	N	multiple sclerosis, oligoclonal band measurement	http://www.ebi.ac.uk/efo/EFO_0003885, http://www.ebi.ac.uk/efo/EFO_0005206	GCST001892	Genome-wide genotyping array
23472185	Mero IL	PLoS One	www.ncbi.nlm.nih.gov/pubmed/23472185	Oligoclonal band status in Scandinavian multiple sclerosis patients is associated with specific genetic risk alleles.	Multiple sclerosis (OCB status)	1,367 European ancestry OCB positive cases, 161 European ancestry OCB negative cases, 428 European ancestry controls	NA	6p21.32	6	32695854	rs3129720	3129720	intergenic_variant	NR	5e-15	14.301	1.91	[1.62-2.24]	Illumina [495970]	N	multiple sclerosis, oligoclonal band measurement	http://www.ebi.ac.uk/efo/EFO_0003885, http://www.ebi.ac.uk/efo/EFO_0005206	GCST001892	Genome-wide genotyping array
26819262	Zhou Y	Mult Scler	www.ncbi.nlm.nih.gov/pubmed/26819262	Genetic loci for Epstein-Barr virus nuclear antigen-1 are associated with risk of multiple sclerosis.	Epstein Barr virus nuclear antigen 1 IgG levels or multiple sclerosis	3,599 individuals, 1,956 Mexican American individuals, 5,545 European ancestry multiple sclerosis cases, 12,153 European ancestry non-multiple sclerosis controls		1p22.1	1	92607671	rs11808092	11808092	missense_variant	NR	2e-08	7.69897			Illumina [up to 2529394] (imputed)	N	multiple sclerosis, Epstein Barr virus nuclear antigen 1 IgG measurement	http://www.ebi.ac.uk/efo/EFO_0003885, http://www.ebi.ac.uk/efo/EFO_0007790	GCST003340	Genome-wide genotyping array
26819262	Zhou Y	Mult Scler	www.ncbi.nlm.nih.gov/pubmed/26819262	Genetic loci for Epstein-Barr virus nuclear antigen-1 are associated with risk of multiple sclerosis.	Epstein Barr virus nuclear antigen 1 IgG levels or multiple sclerosis	3,599 individuals, 1,956 Mexican American individuals, 5,545 European ancestry multiple sclerosis cases, 12,153 European ancestry non-multiple sclerosis controls		3p24.1	3	28029953	rs669607	669607	intron_variant	NR	4e-09	8.39794			Illumina [up to 2529394] (imputed)	N	multiple sclerosis, Epstein Barr virus nuclear antigen 1 IgG measurement	http://www.ebi.ac.uk/efo/EFO_0003885, http://www.ebi.ac.uk/efo/EFO_0007790	GCST003340	Genome-wide genotyping array
26819262	Zhou Y	Mult Scler	www.ncbi.nlm.nih.gov/pubmed/26819262	Genetic loci for Epstein-Barr virus nuclear antigen-1 are associated with risk of multiple sclerosis.	Epstein Barr virus nuclear antigen 1 IgG levels or multiple sclerosis	3,599 individuals, 1,956 Mexican American individuals, 5,545 European ancestry multiple sclerosis cases, 12,153 European ancestry non-multiple sclerosis controls		3q13.33	3	122051692	rs2255214	2255214	intergenic_variant	NR	5e-08	7.30103			Illumina [up to 2529394] (imputed)	N	multiple sclerosis, Epstein Barr virus nuclear antigen 1 IgG measurement	http://www.ebi.ac.uk/efo/EFO_0003885, http://www.ebi.ac.uk/efo/EFO_0007790	GCST003340	Genome-wide genotyping array
26819262	Zhou Y	Mult Scler	www.ncbi.nlm.nih.gov/pubmed/26819262	Genetic loci for Epstein-Barr virus nuclear antigen-1 are associated with risk of multiple sclerosis.	Epstein Barr virus nuclear antigen 1 IgG levels or multiple sclerosis	3,599 individuals, 1,956 Mexican American individuals, 5,545 European ancestry multiple sclerosis cases, 12,153 European ancestry non-multiple sclerosis controls		10p15.1	10	6027930	rs12722561	12722561	intron_variant	NR	6e-08	7.22185			Illumina [up to 2529394] (imputed)	N	multiple sclerosis, Epstein Barr virus nuclear antigen 1 IgG measurement	http://www.ebi.ac.uk/efo/EFO_0003885, http://www.ebi.ac.uk/efo/EFO_0007790	GCST003340	Genome-wide genotyping array
20453840	Sanna S	Nat Genet	www.ncbi.nlm.nih.gov/pubmed/20453840	Variants within the immunoregulatory CBLB gene are associated with multiple sclerosis.	Multiple sclerosis	882 Sardinian cases, 872 Sardinian controls	1,775 Sardinian cases, 2,005 Sardinian controls	3q13.11	3	105867870	rs9657904	9657904	intron_variant	0.826	2e-10	9.69897	1.4	[1.27-1.57]	Affymetrix [6607266] (imputed)	N	multiple sclerosis	http://www.ebi.ac.uk/efo/EFO_0003885	GCST000680	Genome-wide genotyping array
20453840	Sanna S	Nat Genet	www.ncbi.nlm.nih.gov/pubmed/20453840	Variants within the immunoregulatory CBLB gene are associated with multiple sclerosis.	Multiple sclerosis	882 Sardinian cases, 872 Sardinian controls	1,775 Sardinian cases, 2,005 Sardinian controls	6p21.32	6	32635230	rs2040406	2040406	intron_variant	0.26	1e-20	20	2.05	[NR]	Affymetrix [6607266] (imputed)	N	multiple sclerosis	http://www.ebi.ac.uk/efo/EFO_0003885	GCST000680	Genome-wide genotyping array
19525955	Bahlo M	Nat Genet	www.ncbi.nlm.nih.gov/pubmed/19525955	Genome-wide association study identifies new multiple sclerosis susceptibility loci on chromosomes 12 and 20.	Multiple sclerosis	1,618 European ancestry cases, 3,413 European ancestry controls	2,256 European ancestry cases, 2,310 European ancestry controls	1p13.1	1	116558335	rs1335532	1335532	intron_variant	0.87	1e-07	7	1.28	[NR]	Illumina [302098]	N	multiple sclerosis	http://www.ebi.ac.uk/efo/EFO_0003885	GCST000425	Genome-wide genotyping array
19525955	Bahlo M	Nat Genet	www.ncbi.nlm.nih.gov/pubmed/19525955	Genome-wide association study identifies new multiple sclerosis susceptibility loci on chromosomes 12 and 20.	Multiple sclerosis	1,618 European ancestry cases, 3,413 European ancestry controls	2,256 European ancestry cases, 2,310 European ancestry controls	1p22.1	1	92838046	rs6604026	6604026	intron_variant	0.28	3e-06	5.52288	1.17	[NR]	Illumina [302098]	N	multiple sclerosis	http://www.ebi.ac.uk/efo/EFO_0003885	GCST000425	Genome-wide genotyping array
19525955	Bahlo M	Nat Genet	www.ncbi.nlm.nih.gov/pubmed/19525955	Genome-wide association study identifies new multiple sclerosis susceptibility loci on chromosomes 12 and 20.	Multiple sclerosis	1,618 European ancestry cases, 3,413 European ancestry controls	2,256 European ancestry cases, 2,310 European ancestry controls	12q14.1	12	57768956	rs703842	703842	missense_variant	0.67	5e-11	10.301	1.23	[NR]	Illumina [302098]	N	multiple sclerosis	http://www.ebi.ac.uk/efo/EFO_0003885	GCST000425	Genome-wide genotyping array
19525955	Bahlo M	Nat Genet	www.ncbi.nlm.nih.gov/pubmed/19525955	Genome-wide association study identifies new multiple sclerosis susceptibility loci on chromosomes 12 and 20.	Multiple sclerosis	1,618 European ancestry cases, 3,413 European ancestry controls	2,256 European ancestry cases, 2,310 European ancestry controls	6p21.32	6	32619077	rs9271366	9271366	intergenic_variant	0.15	7e-184	183.155	2.78	[NR]	Illumina [302098]	N	multiple sclerosis	http://www.ebi.ac.uk/efo/EFO_0003885	GCST000425	Genome-wide genotyping array
19525955	Bahlo M	Nat Genet	www.ncbi.nlm.nih.gov/pubmed/19525955	Genome-wide association study identifies new multiple sclerosis susceptibility loci on chromosomes 12 and 20.	Multiple sclerosis	1,618 European ancestry cases, 3,413 European ancestry controls	2,256 European ancestry cases, 2,310 European ancestry controls	10p15.1	10	6057082	rs2104286	2104286	intron_variant	0.73	7e-06	5.1549	1.16	[NR]	Illumina [302098]	N	multiple sclerosis	http://www.ebi.ac.uk/efo/EFO_0003885	GCST000425	Genome-wide genotyping array
19525955	Bahlo M	Nat Genet	www.ncbi.nlm.nih.gov/pubmed/19525955	Genome-wide association study identifies new multiple sclerosis susceptibility loci on chromosomes 12 and 20.	Multiple sclerosis	1,618 European ancestry cases, 3,413 European ancestry controls	2,256 European ancestry cases, 2,310 European ancestry controls	20q13.12	20	46111557	rs6074022	6074022	TF_binding_site_variant	0.25	1e-07	7	1.2	[NR]	Illumina [302098]	N	multiple sclerosis	http://www.ebi.ac.uk/efo/EFO_0003885	GCST000425	Genome-wide genotyping array
19525955	Bahlo M	Nat Genet	www.ncbi.nlm.nih.gov/pubmed/19525955	Genome-wide association study identifies new multiple sclerosis susceptibility loci on chromosomes 12 and 20.	Multiple sclerosis	1,618 European ancestry cases, 3,413 European ancestry controls	2,256 European ancestry cases, 2,310 European ancestry controls	16p12.2	16	23055939	rs8049603	8049603	intergenic_variant	0.2	1e-06	6	1.19	[NR]	Illumina [302098]	N	multiple sclerosis	http://www.ebi.ac.uk/efo/EFO_0003885	GCST000425	Genome-wide genotyping array
19525955	Bahlo M	Nat Genet	www.ncbi.nlm.nih.gov/pubmed/19525955	Genome-wide association study identifies new multiple sclerosis susceptibility loci on chromosomes 12 and 20.	Multiple sclerosis	1,618 European ancestry cases, 3,413 European ancestry controls	2,256 European ancestry cases, 2,310 European ancestry controls	8q24.21	8	130080167	rs6984045	6984045	intron_variant	0.02	2e-06	5.69897	1.59	[NR]	Illumina [302098]	N	multiple sclerosis	http://www.ebi.ac.uk/efo/EFO_0003885	GCST000425	Genome-wide genotyping array
22190364	Patsopoulos NA	Ann Neurol	www.ncbi.nlm.nih.gov/pubmed/22190364	Genome-wide meta-analysis identifies novel multiple sclerosis susceptibility loci.	Multiple sclerosis	5,545 European ancestry cases, 12,153 European ancestry controls	NA	9p24.1	9	5893861	rs2150702	2150702	intron_variant	0.49	3e-08	7.52288	1.16	[NR]	Affymetrix, Illumina [2529394]	N	multiple sclerosis	http://www.ebi.ac.uk/efo/EFO_0003885	GCST001341	Genome-wide genotyping array
22190364	Patsopoulos NA	Ann Neurol	www.ncbi.nlm.nih.gov/pubmed/22190364	Genome-wide meta-analysis identifies novel multiple sclerosis susceptibility loci.	Multiple sclerosis	5,545 European ancestry cases, 12,153 European ancestry controls	NA	2p21	2	43098432	rs6718520	6718520	intron_variant	0.48	3e-08	7.52288	1.17	[NR]	Affymetrix, Illumina [2529394]	N	multiple sclerosis	http://www.ebi.ac.uk/efo/EFO_0003885	GCST001341	Genome-wide genotyping array
22190364	Patsopoulos NA	Ann Neurol	www.ncbi.nlm.nih.gov/pubmed/22190364	Genome-wide meta-analysis identifies novel multiple sclerosis susceptibility loci.	Multiple sclerosis	5,545 European ancestry cases, 12,153 European ancestry controls	NA	1p13.1	1	116561593	rs2300747	2300747	intron_variant	0.91	6e-09	8.22185	1.37	[NR]	Affymetrix, Illumina [2529394]	N	multiple sclerosis	http://www.ebi.ac.uk/efo/EFO_0003885	GCST001341	Genome-wide genotyping array
22190364	Patsopoulos NA	Ann Neurol	www.ncbi.nlm.nih.gov/pubmed/22190364	Genome-wide meta-analysis identifies novel multiple sclerosis susceptibility loci.	Multiple sclerosis	5,545 European ancestry cases, 12,153 European ancestry controls	NA	17q21.2	17	42329511	rs2293152	2293152	missense_variant	0.62	4e-08	7.39794	1.22	[NR]	Affymetrix, Illumina [2529394]	N	multiple sclerosis	http://www.ebi.ac.uk/efo/EFO_0003885	GCST001341	Genome-wide genotyping array
22190364	Patsopoulos NA	Ann Neurol	www.ncbi.nlm.nih.gov/pubmed/22190364	Genome-wide meta-analysis identifies novel multiple sclerosis susceptibility loci.	Multiple sclerosis	5,545 European ancestry cases, 12,153 European ancestry controls	NA	20q13.12	20	46111557	rs6074022	6074022	TF_binding_site_variant	0.27	5e-06	5.30103	1.15	[NR]	Affymetrix, Illumina [2529394]	N	multiple sclerosis	http://www.ebi.ac.uk/efo/EFO_0003885	GCST001341	Genome-wide genotyping array
22190364	Patsopoulos NA	Ann Neurol	www.ncbi.nlm.nih.gov/pubmed/22190364	Genome-wide meta-analysis identifies novel multiple sclerosis susceptibility loci.	Multiple sclerosis	5,545 European ancestry cases, 12,153 European ancestry controls	NA	5q33.3	5	159332892	rs2546890	2546890	non_coding_transcript_exon_variant	0.52	8e-08	7.09691	1.16	[NR]	Affymetrix, Illumina [2529394]	N	multiple sclerosis	http://www.ebi.ac.uk/efo/EFO_0003885	GCST001341	Genome-wide genotyping array
22190364	Patsopoulos NA	Ann Neurol	www.ncbi.nlm.nih.gov/pubmed/22190364	Genome-wide meta-analysis identifies novel multiple sclerosis susceptibility loci.	Multiple sclerosis	5,545 European ancestry cases, 12,153 European ancestry controls	NA	17q21.32	17	47691470	rs8070463	8070463	intergenic_variant	0.5	1e-07	7	1.15	[NR]	Affymetrix, Illumina [2529394]	N	multiple sclerosis	http://www.ebi.ac.uk/efo/EFO_0003885	GCST001341	Genome-wide genotyping array
22190364	Patsopoulos NA	Ann Neurol	www.ncbi.nlm.nih.gov/pubmed/22190364	Genome-wide meta-analysis identifies novel multiple sclerosis susceptibility loci.	Multiple sclerosis	5,545 European ancestry cases, 12,153 European ancestry controls	NA	3q13.33	3	122050675	rs2681424	2681424	intergenic_variant	0.4	2e-07	6.69897	1.16	[NR]	Affymetrix, Illumina [2529394]	N	multiple sclerosis	http://www.ebi.ac.uk/efo/EFO_0003885	GCST001341	Genome-wide genotyping array
22190364	Patsopoulos NA	Ann Neurol	www.ncbi.nlm.nih.gov/pubmed/22190364	Genome-wide meta-analysis identifies novel multiple sclerosis susceptibility loci.	Multiple sclerosis	5,545 European ancestry cases, 12,153 European ancestry controls	NA	6q25.3	6	159044945	rs1738074	1738074	5_prime_UTR_variant	0.58	4e-07	6.39794	1.15	[NR]	Affymetrix, Illumina [2529394]	N	multiple sclerosis	http://www.ebi.ac.uk/efo/EFO_0003885	GCST001341	Genome-wide genotyping array
22190364	Patsopoulos NA	Ann Neurol	www.ncbi.nlm.nih.gov/pubmed/22190364	Genome-wide meta-analysis identifies novel multiple sclerosis susceptibility loci.	Multiple sclerosis	5,545 European ancestry cases, 12,153 European ancestry controls	NA	10q22.3	10	79274913	rs1250542	1250542	intron_variant	0.37	4e-07	6.39794	1.15	[NR]	Affymetrix, Illumina [2529394]	N	multiple sclerosis	http://www.ebi.ac.uk/efo/EFO_0003885	GCST001341	Genome-wide genotyping array
22190364	Patsopoulos NA	Ann Neurol	www.ncbi.nlm.nih.gov/pubmed/22190364	Genome-wide meta-analysis identifies novel multiple sclerosis susceptibility loci.	Multiple sclerosis	5,545 European ancestry cases, 12,153 European ancestry controls	NA	16p13.13	16	11312946	rs7191700	7191700	intron_variant	0.67	6e-07	6.22185	1.15	[NR]	Affymetrix, Illumina [2529394]	N	multiple sclerosis	http://www.ebi.ac.uk/efo/EFO_0003885	GCST001341	Genome-wide genotyping array
22190364	Patsopoulos NA	Ann Neurol	www.ncbi.nlm.nih.gov/pubmed/22190364	Genome-wide meta-analysis identifies novel multiple sclerosis susceptibility loci.	Multiple sclerosis	5,545 European ancestry cases, 12,153 European ancestry controls	NA	13q14.2	13	50268304	rs9596270	9596270	intron_variant	0.93	7e-07	6.1549	1.35	[NR]	Affymetrix, Illumina [2529394]	N	multiple sclerosis	http://www.ebi.ac.uk/efo/EFO_0003885	GCST001341	Genome-wide genotyping array
22190364	Patsopoulos NA	Ann Neurol	www.ncbi.nlm.nih.gov/pubmed/22190364	Genome-wide meta-analysis identifies novel multiple sclerosis susceptibility loci.	Multiple sclerosis	5,545 European ancestry cases, 12,153 European ancestry controls	NA	5q33.3	5	159491886	rs10866713	10866713	intron_variant	0.22	7e-07	6.1549	1.17	[NR]	Affymetrix, Illumina [2529394]	N	multiple sclerosis	http://www.ebi.ac.uk/efo/EFO_0003885	GCST001341	Genome-wide genotyping array
22190364	Patsopoulos NA	Ann Neurol	www.ncbi.nlm.nih.gov/pubmed/22190364	Genome-wide meta-analysis identifies novel multiple sclerosis susceptibility loci.	Multiple sclerosis	5,545 European ancestry cases, 12,153 European ancestry controls	NA	3p24.1	3	28037594	rs170934	170934	intron_variant	0.48	2e-08	7.69897	1.17	[NR]	Affymetrix, Illumina [2529394]	N	multiple sclerosis	http://www.ebi.ac.uk/efo/EFO_0003885	GCST001341	Genome-wide genotyping array
22190364	Patsopoulos NA	Ann Neurol	www.ncbi.nlm.nih.gov/pubmed/22190364	Genome-wide meta-analysis identifies novel multiple sclerosis susceptibility loci.	Multiple sclerosis	5,545 European ancestry cases, 12,153 European ancestry controls	NA	10p15.1	10	6060049	rs12722489	12722489	intron_variant	0.85	4e-08	7.39794	1.23	[NR]	Affymetrix, Illumina [2529394]	N	multiple sclerosis	http://www.ebi.ac.uk/efo/EFO_0003885	GCST001341	Genome-wide genotyping array
22190364	Patsopoulos NA	Ann Neurol	www.ncbi.nlm.nih.gov/pubmed/22190364	Genome-wide meta-analysis identifies novel multiple sclerosis susceptibility loci.	Multiple sclerosis	5,545 European ancestry cases, 12,153 European ancestry controls	NA	19p13.11	19	16437564	rs10411936	10411936	intron_variant	0.3	2e-07	6.69897	1.16	[NR]	Affymetrix, Illumina [2529394]	N	multiple sclerosis	http://www.ebi.ac.uk/efo/EFO_0003885	GCST001341	Genome-wide genotyping array
22190364	Patsopoulos NA	Ann Neurol	www.ncbi.nlm.nih.gov/pubmed/22190364	Genome-wide meta-analysis identifies novel multiple sclerosis susceptibility loci.	Multiple sclerosis	5,545 European ancestry cases, 12,153 European ancestry controls	NA	2p13.3	2	68419651	rs7592330	7592330	regulatory_region_variant	0.56	2e-07	6.69897	1.15	[NR]	Affymetrix, Illumina [2529394]	N	multiple sclerosis	http://www.ebi.ac.uk/efo/EFO_0003885	GCST001341	Genome-wide genotyping array
24234648	Goris A	Hum Mol Genet	www.ncbi.nlm.nih.gov/pubmed/24234648	No evidence for shared genetic basis of common variants in multiple sclerosis and amyotrophic lateral sclerosis.	Multiple sclerosis or amyotrophic lateral sclerosis	4,088 Multiple sclerosis cases, 3,762 Amyotrophic lateralsclerosis cases, 12,030 controls	NA	17q21.32	17	47530206	rs2935183	2935183	intron_variant	NR	5e-07	6.30103			NR [5440446] (imputed)	N	multiple sclerosis, amyotrophic lateral sclerosis	http://www.ebi.ac.uk/efo/EFO_0003885, http://www.ebi.ac.uk/efo/EFO_0000253	GCST002274	Genome-wide genotyping array
26920376	Wang Y	Mult Scler	www.ncbi.nlm.nih.gov/pubmed/26920376	Genetic overlap between multiple sclerosis and several cardiovascular disease risk factors.	Multiple sclerosis and type 2 diabetes (pleiotropy)	49,192 individuals	NA	1p22.1	1	92469854	rs6662618	6662618	intergenic_variant	NR	3e-10	9.52288		[1.0965-1.1754]	NR [2426886]	N	multiple sclerosis, type II diabetes mellitus	http://www.ebi.ac.uk/efo/EFO_0003885, http://www.ebi.ac.uk/efo/EFO_0001360	GCST007120	Genome-wide genotyping array
26920376	Wang Y	Mult Scler	www.ncbi.nlm.nih.gov/pubmed/26920376	Genetic overlap between multiple sclerosis and several cardiovascular disease risk factors.	Multiple sclerosis and type 2 diabetes (pleiotropy)	49,192 individuals	NA	16p13.13	16	11381719	rs11864333	11864333	intron_variant	NR	8e-06	5.09691		[1.0444-1.1097]	NR [2426886]	N	multiple sclerosis, type II diabetes mellitus	http://www.ebi.ac.uk/efo/EFO_0003885, http://www.ebi.ac.uk/efo/EFO_0001360	GCST007120	Genome-wide genotyping array
26644207	Clarelli F	Pharmacogenomics J	www.ncbi.nlm.nih.gov/pubmed/26644207	Pharmacogenetic study of long-term response to interferon-Î² treatment in multiple sclerosis.	Response to interferon beta in multiple sclerosis	166 European ancestry responder cases, 171 European ancestry non-responder cases	NA	1p36.11	1	24347376	rs6691722	6691722	intron_variant	0.5191	6e-06	5.22185	2.37	[NR]	Illumina [1387466] (imputed)	N	response to interferon beta	http://purl.obolibrary.org/obo/GO_0035456	GCST003193	Genome-wide genotyping array
26644207	Clarelli F	Pharmacogenomics J	www.ncbi.nlm.nih.gov/pubmed/26644207	Pharmacogenetic study of long-term response to interferon-Î² treatment in multiple sclerosis.	Response to interferon beta in multiple sclerosis	166 European ancestry responder cases, 171 European ancestry non-responder cases	NA	4p15.31	4	19045994	rs16898029	16898029	intergenic_variant	0.8798	2e-06	5.69897	4.69	[NR]	Illumina [1387466] (imputed)	N	response to interferon beta	http://purl.obolibrary.org/obo/GO_0035456	GCST003193	Genome-wide genotyping array
26644207	Clarelli F	Pharmacogenomics J	www.ncbi.nlm.nih.gov/pubmed/26644207	Pharmacogenetic study of long-term response to interferon-Î² treatment in multiple sclerosis.	Response to interferon beta in multiple sclerosis	166 European ancestry responder cases, 171 European ancestry non-responder cases	NA	18q12.2	18	39355576	rs12957214	12957214	intron_variant	0.1305	6e-06	5.22185	4.1219	[NR]	Illumina [1387466] (imputed)	N	response to interferon beta	http://purl.obolibrary.org/obo/GO_0035456	GCST003193	Genome-wide genotyping array
31289819	Fitzgerald KC	Brain	www.ncbi.nlm.nih.gov/pubmed/31289819	Early complement genes are associated with visual system degeneration in multiple sclerosis.	Decreased low contrast letter acuity in multiple sclerosis	582 European and unknown ancestry individuals	253 European and unknown ancestry individuals	17q22	17	57321218	rs72830848	72830848	intron_variant	0.06	4e-08	7.39794	2.25	[1.78-2.85]	Illumina [5258576] (imputed)	N	visual acuity measurement	http://www.ebi.ac.uk/efo/EFO_0008385	GCST009560	Genome-wide genotyping array
31289819	Fitzgerald KC	Brain	www.ncbi.nlm.nih.gov/pubmed/31289819	Early complement genes are associated with visual system degeneration in multiple sclerosis.	Decreased low contrast letter acuity in multiple sclerosis	582 European and unknown ancestry individuals	253 European and unknown ancestry individuals	7q22.1	7	98834984	rs13241771	13241771	intergenic_variant	0.16	7e-07	6.1549	1.77	[1.47-2.12]	Illumina [5258576] (imputed)	N	visual acuity measurement	http://www.ebi.ac.uk/efo/EFO_0008385	GCST009560	Genome-wide genotyping array
31289819	Fitzgerald KC	Brain	www.ncbi.nlm.nih.gov/pubmed/31289819	Early complement genes are associated with visual system degeneration in multiple sclerosis.	Decreased low contrast letter acuity in multiple sclerosis	582 European and unknown ancestry individuals	253 European and unknown ancestry individuals	1q44	1	248860368	rs10157709	10157709	intron_variant	0.05	2e-06	5.69897	2.26	[1.76-2.91]	Illumina [5258576] (imputed)	N	visual acuity measurement	http://www.ebi.ac.uk/efo/EFO_0008385	GCST009560	Genome-wide genotyping array
31289819	Fitzgerald KC	Brain	www.ncbi.nlm.nih.gov/pubmed/31289819	Early complement genes are associated with visual system degeneration in multiple sclerosis.	Decreased low contrast letter acuity in multiple sclerosis	582 European and unknown ancestry individuals	253 European and unknown ancestry individuals	2q35	2	216996799	rs2888449	2888449	intergenic_variant	0.29	3e-06	5.52288	0.64	[0.55-0.74]	Illumina [5258576] (imputed)	N	visual acuity measurement	http://www.ebi.ac.uk/efo/EFO_0008385	GCST009560	Genome-wide genotyping array
31289819	Fitzgerald KC	Brain	www.ncbi.nlm.nih.gov/pubmed/31289819	Early complement genes are associated with visual system degeneration in multiple sclerosis.	Decreased low contrast letter acuity in multiple sclerosis	582 European and unknown ancestry individuals	253 European and unknown ancestry individuals	9q31.3	9	109808616	rs10980055	10980055	intron_variant	0.15	3e-06	5.52288	1.76	[1.48-2.10]	Illumina [5258576] (imputed)	N	visual acuity measurement	http://www.ebi.ac.uk/efo/EFO_0008385	GCST009560	Genome-wide genotyping array
31289819	Fitzgerald KC	Brain	www.ncbi.nlm.nih.gov/pubmed/31289819	Early complement genes are associated with visual system degeneration in multiple sclerosis.	Decreased low contrast letter acuity in multiple sclerosis	582 European and unknown ancestry individuals	253 European and unknown ancestry individuals	2p23.3	2	25693109	rs12713638	12713638	regulatory_region_variant	0.37	3e-06	5.52288	0.63	[0.54-0.73]	Illumina [5258576] (imputed)	N	visual acuity measurement	http://www.ebi.ac.uk/efo/EFO_0008385	GCST009560	Genome-wide genotyping array
28739605	Zhou Y	J Neurol Neurosurg Psychiatry	www.ncbi.nlm.nih.gov/pubmed/28739605	Genetic variation in the gene LRP2 increases relapse risk in multiple sclerosis.	Relapse in multiple sclerosis	268 cases	181 cases	2q31.1	2	169261301	rs12988804	12988804	intron_variant	NR	3e-08	7.52288	2.18	[1.91-2.45]	Illumina [1033813] (imputed)	N	disease recurrence	http://www.ebi.ac.uk/efo/EFO_0004952	GCST004752	Genome-wide genotyping array
29521573	Buck D	Mult Scler	www.ncbi.nlm.nih.gov/pubmed/29521573	Effect of HLA-DRB1 alleles and genetic variants on the development of neutralizing antibodies to interferon beta in the BEYOND and BENEFIT trials.	Neutralising antibody response to interferon beta therapy in multiple sclerosis (presence of antibodies)	361 European, Hispanic, Asian, African or unknown ancestry cases, 580 European, Hispanic, Asian, African or unknown ancestry controls	NA	6p21.32	6	32614145	rs522308	522308	intergenic_variant	0.25	2e-15	14.699	2.6	[2.05-3.29]	Affymetrix [8671751] (imputed)	N	response to interferon beta, anti-drug antibody measurement	http://purl.obolibrary.org/obo/GO_0035456, http://www.ebi.ac.uk/efo/EFO_0010559	GCST005706	Genome-wide genotyping array
29521573	Buck D	Mult Scler	www.ncbi.nlm.nih.gov/pubmed/29521573	Effect of HLA-DRB1 alleles and genetic variants on the development of neutralizing antibodies to interferon beta in the BEYOND and BENEFIT trials.	Neutralising antibody response to interferon beta therapy in multiple sclerosis (mean antibody levels)	926 European ancestry individuals, 7 Hispanic individuals, 1 Asian ancestry individuals, 1 African ancestry individual, 4 other unknown ancestry individuals, 2 individuals	NA	6p21.32	6	32602624	rs2454138	2454138	intron_variant	0.22	5e-19	18.301	0.41	[0.31-0.51] unit increase	Affymetrix [8671751] (imputed)	N	response to interferon beta, anti-drug antibody measurement	http://purl.obolibrary.org/obo/GO_0035456, http://www.ebi.ac.uk/efo/EFO_0010559	GCST005707	Genome-wide genotyping array
29521573	Buck D	Mult Scler	www.ncbi.nlm.nih.gov/pubmed/29521573	Effect of HLA-DRB1 alleles and genetic variants on the development of neutralizing antibodies to interferon beta in the BEYOND and BENEFIT trials.	Neutralising antibody response to interferon beta therapy in multiple sclerosis (area under the curve for the first two years)	926 European ancestry individuals, 7 Hispanic individuals, 1 Asian ancestry individuals, 1 African ancestry individual, 4 other unknown ancestry individuals, 2 individuals	NA	6p21.32	6	32602624	rs2454138	2454138	intron_variant	0.22	8e-19	18.0969	0.41	[0.31-0.51] unit increase	Affymetrix [8671751] (imputed)	N	response to interferon beta, anti-drug antibody measurement	http://purl.obolibrary.org/obo/GO_0035456, http://www.ebi.ac.uk/efo/EFO_0010559	GCST005708	Genome-wide genotyping array
29521573	Buck D	Mult Scler	www.ncbi.nlm.nih.gov/pubmed/29521573	Effect of HLA-DRB1 alleles and genetic variants on the development of neutralizing antibodies to interferon beta in the BEYOND and BENEFIT trials.	Neutralising antibody response to interferon beta therapy in multiple sclerosis (maximum antibody levels)	926 European ancestry individuals, 7 Hispanic individuals, 1 Asian ancestry individuals, 1 African ancestry individual, 4 other unknown ancestry individuals, 2 individuals	NA	6p21.32	6	32602624	rs2454138	2454138	intron_variant	0.22	1e-18	18	0.41	unit increase	Affymetrix [8671751] (imputed)	N	response to interferon beta, anti-drug antibody measurement	http://purl.obolibrary.org/obo/GO_0035456, http://www.ebi.ac.uk/efo/EFO_0010559	GCST005709	Genome-wide genotyping array
22190364	Patsopoulos NA	Ann Neurol	www.ncbi.nlm.nih.gov/pubmed/22190364	Genome-wide meta-analysis identifies novel multiple sclerosis susceptibility loci.	Multiple sclerosis	5,545 European ancestry cases, 12,153 European ancestry controls	NA	6p21.32	6	32445768	rs3129889	3129889	intergenic_variant	0.2	1e-206	206	2.97	[NR]	Affymetrix, Illumina [2529394]	N	multiple sclerosis	http://www.ebi.ac.uk/efo/EFO_0003885	GCST001341	Genome-wide genotyping array
22190364	Patsopoulos NA	Ann Neurol	www.ncbi.nlm.nih.gov/pubmed/22190364	Genome-wide meta-analysis identifies novel multiple sclerosis susceptibility loci.	Multiple sclerosis	5,545 European ancestry cases, 12,153 European ancestry controls	NA	6p22.1	6	29952555	rs9260489	9260489	intron_variant	0.45	1e-11	11	1.21	[NR]	Affymetrix, Illumina [2529394]	N	multiple sclerosis	http://www.ebi.ac.uk/efo/EFO_0003885	GCST001341	Genome-wide genotyping array
27386562	Andlauer TF	Sci Adv	www.ncbi.nlm.nih.gov/pubmed/27386562	Novel multiple sclerosis susceptibility loci implicated in epigenetic regulation.	Multiple sclerosis	4,888 German ancestry cases, 10,395 German ancestry controls	2,903 Sardinian ancestry cases, 3,323 Sardinian ancestry controls	6q23.1	6	130068795	rs4364506	4364506	intron_variant	NR	2e-06	5.69897	1.1236	[1.08-1.18]	Illumina [at least 8143088] (imputed)	N	multiple sclerosis	http://www.ebi.ac.uk/efo/EFO_0003885	GCST003566	Genome-wide genotyping array
27386562	Andlauer TF	Sci Adv	www.ncbi.nlm.nih.gov/pubmed/27386562	Novel multiple sclerosis susceptibility loci implicated in epigenetic regulation.	Multiple sclerosis	4,888 German ancestry cases, 10,395 German ancestry controls	2,903 Sardinian ancestry cases, 3,323 Sardinian ancestry controls	13q14.2	13	50243690	rs2812197	2812197	intron_variant	NR	3e-10	9.52288	1.14943	[1.1-1.2]	Illumina [at least 8143088] (imputed)	N	multiple sclerosis	http://www.ebi.ac.uk/efo/EFO_0003885	GCST003566	Genome-wide genotyping array
27386562	Andlauer TF	Sci Adv	www.ncbi.nlm.nih.gov/pubmed/27386562	Novel multiple sclerosis susceptibility loci implicated in epigenetic regulation.	Multiple sclerosis	4,888 German ancestry cases, 10,395 German ancestry controls	2,903 Sardinian ancestry cases, 3,323 Sardinian ancestry controls	16p11.2	16	29809159	rs34286592	34286592	intron_variant	NR	5e-07	6.30103	1.16	[1.09-1.23]	Illumina [at least 8143088] (imputed)	N	multiple sclerosis	http://www.ebi.ac.uk/efo/EFO_0003885	GCST003566	Genome-wide genotyping array
27386562	Andlauer TF	Sci Adv	www.ncbi.nlm.nih.gov/pubmed/27386562	Novel multiple sclerosis susceptibility loci implicated in epigenetic regulation.	Multiple sclerosis	4,888 German ancestry cases, 10,395 German ancestry controls	2,903 Sardinian ancestry cases, 3,323 Sardinian ancestry controls	17p11.2	17	18307496	rs4925166	4925166	3_prime_UTR_variant	NR	7e-12	11.1549	1.16279	[1.11-1.22]	Illumina [at least 8143088] (imputed)	N	multiple sclerosis	http://www.ebi.ac.uk/efo/EFO_0003885	GCST003566	Genome-wide genotyping array
27386562	Andlauer TF	Sci Adv	www.ncbi.nlm.nih.gov/pubmed/27386562	Novel multiple sclerosis susceptibility loci implicated in epigenetic regulation.	Multiple sclerosis	4,888 German ancestry cases, 10,395 German ancestry controls	2,903 Sardinian ancestry cases, 3,323 Sardinian ancestry controls	21q22.2	21	38466902	rs2836425	2836425	intron_variant	NR	2e-07	6.69897	1.18	[1.11-1.25]	Illumina [at least 8143088] (imputed)	N	multiple sclerosis	http://www.ebi.ac.uk/efo/EFO_0003885	GCST003566	Genome-wide genotyping array
27386562	Andlauer TF	Sci Adv	www.ncbi.nlm.nih.gov/pubmed/27386562	Novel multiple sclerosis susceptibility loci implicated in epigenetic regulation.	Multiple sclerosis	4,888 German ancestry cases, 10,395 German ancestry controls	2,903 Sardinian ancestry cases, 3,323 Sardinian ancestry controls	1p36.32	1	2569783	rs10797431	10797431	non_coding_transcript_exon_variant		2e-10	9.69897	1.19048		Illumina [at least 8143088] (imputed)	N	multiple sclerosis	http://www.ebi.ac.uk/efo/EFO_0003885	GCST003566	Genome-wide genotyping array
27386562	Andlauer TF	Sci Adv	www.ncbi.nlm.nih.gov/pubmed/27386562	Novel multiple sclerosis susceptibility loci implicated in epigenetic regulation.	Multiple sclerosis	4,888 German ancestry cases, 10,395 German ancestry controls	2,903 Sardinian ancestry cases, 3,323 Sardinian ancestry controls	1p22.1	1	92485653	rs6689470	6689470	intron_variant		4e-10	9.39794	1.24	[1.16â€“1.33]	Illumina [at least 8143088] (imputed)	N	multiple sclerosis	http://www.ebi.ac.uk/efo/EFO_0003885	GCST003566	Genome-wide genotyping array
27386562	Andlauer TF	Sci Adv	www.ncbi.nlm.nih.gov/pubmed/27386562	Novel multiple sclerosis susceptibility loci implicated in epigenetic regulation.	Multiple sclerosis	4,888 German ancestry cases, 10,395 German ancestry controls	2,903 Sardinian ancestry cases, 3,323 Sardinian ancestry controls	1p13.1	1	116561593	rs2300747	2300747	intron_variant		2e-12	11.699	1.33333		Illumina [at least 8143088] (imputed)	N	multiple sclerosis	http://www.ebi.ac.uk/efo/EFO_0003885	GCST003566	Genome-wide genotyping array
27386562	Andlauer TF	Sci Adv	www.ncbi.nlm.nih.gov/pubmed/27386562	Novel multiple sclerosis susceptibility loci implicated in epigenetic regulation.	Multiple sclerosis	4,888 German ancestry cases, 10,395 German ancestry controls	2,903 Sardinian ancestry cases, 3,323 Sardinian ancestry controls	1q31.2	1	192575969	rs7535818	7535818	non_coding_transcript_exon_variant		2e-15	14.699	1.31579		Illumina [at least 8143088] (imputed)	N	multiple sclerosis	http://www.ebi.ac.uk/efo/EFO_0003885	GCST003566	Genome-wide genotyping array
27386562	Andlauer TF	Sci Adv	www.ncbi.nlm.nih.gov/pubmed/27386562	Novel multiple sclerosis susceptibility loci implicated in epigenetic regulation.	Multiple sclerosis	4,888 German ancestry cases, 10,395 German ancestry controls	2,903 Sardinian ancestry cases, 3,323 Sardinian ancestry controls	3q13.33	3	122050675	rs2681424	2681424	intergenic_variant		1e-09	9	1.16279		Illumina [at least 8143088] (imputed)	N	multiple sclerosis	http://www.ebi.ac.uk/efo/EFO_0003885	GCST003566	Genome-wide genotyping array
27386562	Andlauer TF	Sci Adv	www.ncbi.nlm.nih.gov/pubmed/27386562	Novel multiple sclerosis susceptibility loci implicated in epigenetic regulation.	Multiple sclerosis	4,888 German ancestry cases, 10,395 German ancestry controls	2,903 Sardinian ancestry cases, 3,323 Sardinian ancestry controls	5q11.2	5	56142753	rs6859219	6859219	intron_variant		8e-09	8.09691	1.19048		Illumina [at least 8143088] (imputed)	N	multiple sclerosis	http://www.ebi.ac.uk/efo/EFO_0003885	GCST003566	Genome-wide genotyping array
27386562	Andlauer TF	Sci Adv	www.ncbi.nlm.nih.gov/pubmed/27386562	Novel multiple sclerosis susceptibility loci implicated in epigenetic regulation.	Multiple sclerosis	4,888 German ancestry cases, 10,395 German ancestry controls	2,903 Sardinian ancestry cases, 3,323 Sardinian ancestry controls	6p21.32	6	32632598	rs3104373	3104373	intron_variant		1e-234	234	2.9	[2.72â€“3.09]	Illumina [at least 8143088] (imputed)	N	multiple sclerosis	http://www.ebi.ac.uk/efo/EFO_0003885	GCST003566	Genome-wide genotyping array
27386562	Andlauer TF	Sci Adv	www.ncbi.nlm.nih.gov/pubmed/27386562	Novel multiple sclerosis susceptibility loci implicated in epigenetic regulation.	Multiple sclerosis	4,888 German ancestry cases, 10,395 German ancestry controls	2,903 Sardinian ancestry cases, 3,323 Sardinian ancestry controls	10p15.1	10	6080706	rs2182410	2182410	intergenic_variant		4e-09	8.39794	1.19048		Illumina [at least 8143088] (imputed)	N	multiple sclerosis	http://www.ebi.ac.uk/efo/EFO_0003885	GCST003566	Genome-wide genotyping array
27386562	Andlauer TF	Sci Adv	www.ncbi.nlm.nih.gov/pubmed/27386562	Novel multiple sclerosis susceptibility loci implicated in epigenetic regulation.	Multiple sclerosis	4,888 German ancestry cases, 10,395 German ancestry controls	2,903 Sardinian ancestry cases, 3,323 Sardinian ancestry controls	10p11.22	10	31101198	rs1891621	1891621	intron_variant		1e-11	11	1.14943		Illumina [at least 8143088] (imputed)	N	multiple sclerosis	http://www.ebi.ac.uk/efo/EFO_0003885	GCST003566	Genome-wide genotyping array
27386562	Andlauer TF	Sci Adv	www.ncbi.nlm.nih.gov/pubmed/27386562	Novel multiple sclerosis susceptibility loci implicated in epigenetic regulation.	Multiple sclerosis	4,888 German ancestry cases, 10,395 German ancestry controls	2,903 Sardinian ancestry cases, 3,323 Sardinian ancestry controls	12p13.31	12	6330843	rs1800693	1800693	non_coding_transcript_exon_variant		3e-08	7.52288	1.17	[1.11â€“1.23]	Illumina [at least 8143088] (imputed)	N	multiple sclerosis	http://www.ebi.ac.uk/efo/EFO_0003885	GCST003566	Genome-wide genotyping array
27386562	Andlauer TF	Sci Adv	www.ncbi.nlm.nih.gov/pubmed/27386562	Novel multiple sclerosis susceptibility loci implicated in epigenetic regulation.	Multiple sclerosis	4,888 German ancestry cases, 10,395 German ancestry controls	2,903 Sardinian ancestry cases, 3,323 Sardinian ancestry controls	16p13.13	16	11141273	rs6498168	6498168	intron_variant		1e-09	9	1.23	[1.17â€“1.29]	Illumina [at least 8143088] (imputed)	N	multiple sclerosis	http://www.ebi.ac.uk/efo/EFO_0003885	GCST003566	Genome-wide genotyping array
28445677	Steri M	N Engl J Med	www.ncbi.nlm.nih.gov/pubmed/28445677	Overexpression of the Cytokine BAFF and Autoimmunity Risk.	Multiple sclerosis	2,273 Sardinian cases, 2,148 Sardinian controls	6,840 European ancestry cases, 661 Sardinian cases, 3,176 cases, 6,044 European ancestry controls, 1,244 Sardinian controls, 2,958 controls	16p13.13	16	11105590	rs6498160	6498160	intron_variant	0.36	7e-08	7.1549	1.27		Affymetrix [~ 12200000] (imputed)	N	multiple sclerosis	http://www.ebi.ac.uk/efo/EFO_0003885	GCST004290	Genome-wide genotyping array
28445677	Steri M	N Engl J Med	www.ncbi.nlm.nih.gov/pubmed/28445677	Overexpression of the Cytokine BAFF and Autoimmunity Risk.	Multiple sclerosis	2,273 Sardinian cases, 2,148 Sardinian controls	6,840 European ancestry cases, 661 Sardinian cases, 3,176 cases, 6,044 European ancestry controls, 1,244 Sardinian controls, 2,958 controls	1p36.32	1	2585342	rs60733400	60733400	regulatory_region_variant	0.702	1e-06	6	1.27		Affymetrix [~ 12200000] (imputed)	N	multiple sclerosis	http://www.ebi.ac.uk/efo/EFO_0003885	GCST004290	Genome-wide genotyping array
28445677	Steri M	N Engl J Med	www.ncbi.nlm.nih.gov/pubmed/28445677	Overexpression of the Cytokine BAFF and Autoimmunity Risk.	Multiple sclerosis	2,273 Sardinian cases, 2,148 Sardinian controls	6,840 European ancestry cases, 661 Sardinian cases, 3,176 cases, 6,044 European ancestry controls, 1,244 Sardinian controls, 2,958 controls	3q13.11	3	105867870	rs9657904	9657904	intron_variant	0.832	2e-07	6.69897	1.37		Affymetrix [~ 12200000] (imputed)	N	multiple sclerosis	http://www.ebi.ac.uk/efo/EFO_0003885	GCST004290	Genome-wide genotyping array
28445677	Steri M	N Engl J Med	www.ncbi.nlm.nih.gov/pubmed/28445677	Overexpression of the Cytokine BAFF and Autoimmunity Risk.	Multiple sclerosis	2,273 Sardinian cases, 2,148 Sardinian controls	6,840 European ancestry cases, 661 Sardinian cases, 3,176 cases, 6,044 European ancestry controls, 1,244 Sardinian controls, 2,958 controls	5p13.1	5	40323665	rs78077440	78077440	intergenic_variant	0.716	2e-06	5.69897	1.26		Affymetrix [~ 12200000] (imputed)	N	multiple sclerosis	http://www.ebi.ac.uk/efo/EFO_0003885	GCST004290	Genome-wide genotyping array
28445677	Steri M	N Engl J Med	www.ncbi.nlm.nih.gov/pubmed/28445677	Overexpression of the Cytokine BAFF and Autoimmunity Risk.	Multiple sclerosis	2,273 Sardinian cases, 2,148 Sardinian controls	6,840 European ancestry cases, 661 Sardinian cases, 3,176 cases, 6,044 European ancestry controls, 1,244 Sardinian controls, 2,958 controls	10p15.1	10	6050383	rs12253981	12253981	intron_variant	0.519	1e-09	9	1.31		Affymetrix [~ 12200000] (imputed)	N	multiple sclerosis	http://www.ebi.ac.uk/efo/EFO_0003885	GCST004290	Genome-wide genotyping array
31407831	Din L	Genet Epidemiol	www.ncbi.nlm.nih.gov/pubmed/31407831	Genetic overlap between autoimmune diseases and non-Hodgkin lymphoma subtypes.	Diffuse large B-cell lymphoma or multiple sclerosis	3,617 European ancestry diffuse large B-cell lymphoma cases, 9,772 European ancestry multiple sclerosis cases, 24,813 European ancestry controls	NA	1q31.2	1	192571891	rs1323292	1323292	intron_variant	NR	5e-08	7.30103	1.11111		Illumina [~ 460000] (imputed)	N	multiple sclerosis, diffuse large B-cell lymphoma	http://www.ebi.ac.uk/efo/EFO_0003885, http://www.ebi.ac.uk/efo/EFO_0000403	GCST008722	Genome-wide genotyping array
31407831	Din L	Genet Epidemiol	www.ncbi.nlm.nih.gov/pubmed/31407831	Genetic overlap between autoimmune diseases and non-Hodgkin lymphoma subtypes.	Diffuse large B-cell lymphoma or multiple sclerosis	3,617 European ancestry diffuse large B-cell lymphoma cases, 9,772 European ancestry multiple sclerosis cases, 24,813 European ancestry controls	NA	13q14.2	13	50267187	rs806321	806321	intron_variant	NR	5e-08	7.30103	1.08696		Illumina [~ 460000] (imputed)	N	multiple sclerosis, diffuse large B-cell lymphoma	http://www.ebi.ac.uk/efo/EFO_0003885, http://www.ebi.ac.uk/efo/EFO_0000403	GCST008722	Genome-wide genotyping array
31407831	Din L	Genet Epidemiol	www.ncbi.nlm.nih.gov/pubmed/31407831	Genetic overlap between autoimmune diseases and non-Hodgkin lymphoma subtypes.	Diffuse large B-cell lymphoma or multiple sclerosis	3,617 European ancestry diffuse large B-cell lymphoma cases, 9,772 European ancestry multiple sclerosis cases, 24,813 European ancestry controls	NA	19p13.13	19	12702869	rs16978630	16978630	missense_variant	NR	9e-08	7.04576	1.33333		Illumina [~ 460000] (imputed)	N	multiple sclerosis, diffuse large B-cell lymphoma	http://www.ebi.ac.uk/efo/EFO_0003885, http://www.ebi.ac.uk/efo/EFO_0000403	GCST008722	Genome-wide genotyping array
31407831	Din L	Genet Epidemiol	www.ncbi.nlm.nih.gov/pubmed/31407831	Genetic overlap between autoimmune diseases and non-Hodgkin lymphoma subtypes.	Diffuse large B-cell lymphoma or multiple sclerosis	3,617 European ancestry diffuse large B-cell lymphoma cases, 9,772 European ancestry multiple sclerosis cases, 24,813 European ancestry controls	NA	20q13.12	20	46073481	rs2425752	2425752	intron_variant	NR	5e-09	8.30103	1.0989		Illumina [~ 460000] (imputed)	N	multiple sclerosis, diffuse large B-cell lymphoma	http://www.ebi.ac.uk/efo/EFO_0003885, http://www.ebi.ac.uk/efo/EFO_0000403	GCST008722	Genome-wide genotyping array
31407831	Din L	Genet Epidemiol	www.ncbi.nlm.nih.gov/pubmed/31407831	Genetic overlap between autoimmune diseases and non-Hodgkin lymphoma subtypes.	Diffuse large B-cell lymphoma or multiple sclerosis	3,617 European ancestry diffuse large B-cell lymphoma cases, 9,772 European ancestry multiple sclerosis cases, 24,813 European ancestry controls	NA	22q13.33	22	50532837	rs140522	140522	regulatory_region_variant	NR	2e-08	7.69897	1.08696		Illumina [~ 460000] (imputed)	N	multiple sclerosis, diffuse large B-cell lymphoma	http://www.ebi.ac.uk/efo/EFO_0003885, http://www.ebi.ac.uk/efo/EFO_0000403	GCST008722	Genome-wide genotyping array
31407831	Din L	Genet Epidemiol	www.ncbi.nlm.nih.gov/pubmed/31407831	Genetic overlap between autoimmune diseases and non-Hodgkin lymphoma subtypes.	Follicular lymphoma or multiple sclerosis	2,686 European ancestry follicular lymphoma cases, 9,772 European ancestry multiple sclerosis cases, 25,256 European ancestry controls	NA	2p13.3	2	68419963	rs7595037	7595037	regulatory_region_variant	NR	9e-08	7.04576	1.08331		Illumina [~ 460000] (imputed)	N	multiple sclerosis, follicular lymphoma	http://www.ebi.ac.uk/efo/EFO_0003885, http://purl.obolibrary.org/obo/MONDO_0018906	GCST008718	Genome-wide genotyping array
31407831	Din L	Genet Epidemiol	www.ncbi.nlm.nih.gov/pubmed/31407831	Genetic overlap between autoimmune diseases and non-Hodgkin lymphoma subtypes.	Follicular lymphoma or multiple sclerosis	2,686 European ancestry follicular lymphoma cases, 9,772 European ancestry multiple sclerosis cases, 25,256 European ancestry controls	NA	20q13.12	20	46073481	rs2425752	2425752	intron_variant	NR	1e-07	7	1.08992		Illumina [~ 460000] (imputed)	N	multiple sclerosis, follicular lymphoma	http://www.ebi.ac.uk/efo/EFO_0003885, http://purl.obolibrary.org/obo/MONDO_0018906	GCST008718	Genome-wide genotyping array
31407831	Din L	Genet Epidemiol	www.ncbi.nlm.nih.gov/pubmed/31407831	Genetic overlap between autoimmune diseases and non-Hodgkin lymphoma subtypes.	Marginal zone lymphoma or multiple sclerosis	741 European ancestry marginal zone lymphoma cases, 9,772 European ancestry multiple sclerosis cases, 23,367 European ancestry controls	NA	1q31.2	1	192571891	rs1323292	1323292	intron_variant	NR	2e-08	7.69897	1.12271		Illumina [~ 460000] (imputed)	N	multiple sclerosis, marginal zone B-cell lymphoma	http://www.ebi.ac.uk/efo/EFO_0003885, http://www.ebi.ac.uk/efo/EFO_1000630	GCST008723	Genome-wide genotyping array
31407831	Din L	Genet Epidemiol	www.ncbi.nlm.nih.gov/pubmed/31407831	Genetic overlap between autoimmune diseases and non-Hodgkin lymphoma subtypes.	Marginal zone lymphoma or multiple sclerosis	741 European ancestry marginal zone lymphoma cases, 9,772 European ancestry multiple sclerosis cases, 23,367 European ancestry controls	NA	10p15.1	10	6045332	rs1107345	1107345	intron_variant	NR	3e-08	7.52288	1.10546		Illumina [~ 460000] (imputed)	N	multiple sclerosis, marginal zone B-cell lymphoma	http://www.ebi.ac.uk/efo/EFO_0003885, http://www.ebi.ac.uk/efo/EFO_1000630	GCST008723	Genome-wide genotyping array
31407831	Din L	Genet Epidemiol	www.ncbi.nlm.nih.gov/pubmed/31407831	Genetic overlap between autoimmune diseases and non-Hodgkin lymphoma subtypes.	Marginal zone lymphoma or multiple sclerosis	741 European ancestry marginal zone lymphoma cases, 9,772 European ancestry multiple sclerosis cases, 23,367 European ancestry controls	NA	10q22.3	10	79300560	rs1250550	1250550	intron_variant	NR	9e-08	7.04576	1.09314		Illumina [~ 460000] (imputed)	N	multiple sclerosis, marginal zone B-cell lymphoma	http://www.ebi.ac.uk/efo/EFO_0003885, http://www.ebi.ac.uk/efo/EFO_1000630	GCST008723	Genome-wide genotyping array
31407831	Din L	Genet Epidemiol	www.ncbi.nlm.nih.gov/pubmed/31407831	Genetic overlap between autoimmune diseases and non-Hodgkin lymphoma subtypes.	Marginal zone lymphoma or multiple sclerosis	741 European ancestry marginal zone lymphoma cases, 9,772 European ancestry multiple sclerosis cases, 23,367 European ancestry controls	NA	17q23.1	17	59755030	rs2777899	2777899	intron_variant	NR	2e-08	7.69897	1.09325		Illumina [~ 460000] (imputed)	N	multiple sclerosis, marginal zone B-cell lymphoma	http://www.ebi.ac.uk/efo/EFO_0003885, http://www.ebi.ac.uk/efo/EFO_1000630	GCST008723	Genome-wide genotyping array
31407831	Din L	Genet Epidemiol	www.ncbi.nlm.nih.gov/pubmed/31407831	Genetic overlap between autoimmune diseases and non-Hodgkin lymphoma subtypes.	Marginal zone lymphoma or multiple sclerosis	741 European ancestry marginal zone lymphoma cases, 9,772 European ancestry multiple sclerosis cases, 23,367 European ancestry controls	NA	14q24.3	14	75556057	rs8021741	8021741	intergenic_variant	NR	2e-08	7.69897	1.09469		Illumina [~ 460000] (imputed)	N	multiple sclerosis, marginal zone B-cell lymphoma	http://www.ebi.ac.uk/efo/EFO_0003885, http://www.ebi.ac.uk/efo/EFO_1000630	GCST008723	Genome-wide genotyping array
31407831	Din L	Genet Epidemiol	www.ncbi.nlm.nih.gov/pubmed/31407831	Genetic overlap between autoimmune diseases and non-Hodgkin lymphoma subtypes.	Marginal zone lymphoma or multiple sclerosis	741 European ancestry marginal zone lymphoma cases, 9,772 European ancestry multiple sclerosis cases, 23,367 European ancestry controls	NA	20q13.12	20	46073481	rs2425752	2425752	intron_variant	NR	1e-07	7	1.09577		Illumina [~ 460000] (imputed)	N	multiple sclerosis, marginal zone B-cell lymphoma	http://www.ebi.ac.uk/efo/EFO_0003885, http://www.ebi.ac.uk/efo/EFO_1000630	GCST008723	Genome-wide genotyping array
31407831	Din L	Genet Epidemiol	www.ncbi.nlm.nih.gov/pubmed/31407831	Genetic overlap between autoimmune diseases and non-Hodgkin lymphoma subtypes.	Marginal zone lymphoma or multiple sclerosis	741 European ancestry marginal zone lymphoma cases, 9,772 European ancestry multiple sclerosis cases, 23,367 European ancestry controls	NA	20q13.33	20	63778360	rs6062314	6062314	intron_variant	NR	2e-08	7.69897	1.16158		Illumina [~ 460000] (imputed)	N	multiple sclerosis, marginal zone B-cell lymphoma	http://www.ebi.ac.uk/efo/EFO_0003885, http://www.ebi.ac.uk/efo/EFO_1000630	GCST008723	Genome-wide genotyping array
31604244	International Multiple Sclerosis Genetics Consortium	Science	www.ncbi.nlm.nih.gov/pubmed/31604244	Multiple sclerosis genomic map implicates peripheral immune cells and microglia in susceptibility.	Multiple sclerosis	14,802 European and unknown ancestry cases, 26,703 European and unknown ancestry controls	32,627 European and unknown ancestry cases, 41,672 European and unknown ancestry controls	22q13.1	22	39895803	rs137955	137955	intergenic_variant	NR	1e-08	8	1.0568	NR	Affymetrix, Illumina [8278136] (imputed)	N	multiple sclerosis	http://www.ebi.ac.uk/efo/EFO_0003885	GCST009597	Genome-wide genotyping array
31604244	International Multiple Sclerosis Genetics Consortium	Science	www.ncbi.nlm.nih.gov/pubmed/31604244	Multiple sclerosis genomic map implicates peripheral immune cells and microglia in susceptibility.	Multiple sclerosis	14,802 European and unknown ancestry cases, 26,703 European and unknown ancestry controls	32,627 European and unknown ancestry cases, 41,672 European and unknown ancestry controls	6p25.3	6	520595	rs71545193	71545193	intron_variant	NR	6e-08	7.22185	1.0568	NR	Affymetrix, Illumina [8278136] (imputed)	N	multiple sclerosis	http://www.ebi.ac.uk/efo/EFO_0003885	GCST009597	Genome-wide genotyping array
31604244	International Multiple Sclerosis Genetics Consortium	Science	www.ncbi.nlm.nih.gov/pubmed/31604244	Multiple sclerosis genomic map implicates peripheral immune cells and microglia in susceptibility.	Multiple sclerosis	14,802 European and unknown ancestry cases, 26,703 European and unknown ancestry controls	32,627 European and unknown ancestry cases, 41,672 European and unknown ancestry controls	2q33.1	2	201247748	rs10931933	10931933	intron_variant	NR	1e-06	6	1.0573	NR	Affymetrix, Illumina [8278136] (imputed)	N	multiple sclerosis	http://www.ebi.ac.uk/efo/EFO_0003885	GCST009597	Genome-wide genotyping array
31604244	International Multiple Sclerosis Genetics Consortium	Science	www.ncbi.nlm.nih.gov/pubmed/31604244	Multiple sclerosis genomic map implicates peripheral immune cells and microglia in susceptibility.	Multiple sclerosis	14,802 European and unknown ancestry cases, 26,703 European and unknown ancestry controls	32,627 European and unknown ancestry cases, 41,672 European and unknown ancestry controls	17q25.1	17	75811880	rs62088246	62088246	intron_variant	NR	7e-06	5.1549	1.0575	NR	Affymetrix, Illumina [8278136] (imputed)	N	multiple sclerosis	http://www.ebi.ac.uk/efo/EFO_0003885	GCST009597	Genome-wide genotyping array
31604244	International Multiple Sclerosis Genetics Consortium	Science	www.ncbi.nlm.nih.gov/pubmed/31604244	Multiple sclerosis genomic map implicates peripheral immune cells and microglia in susceptibility.	Multiple sclerosis	14,802 European and unknown ancestry cases, 26,703 European and unknown ancestry controls	32,627 European and unknown ancestry cases, 41,672 European and unknown ancestry controls	9p13.3	9	35821800	rs2295799	2295799	intron_variant	NR	8e-06	5.09691	1.0501	NR	Affymetrix, Illumina [8278136] (imputed)	N	multiple sclerosis	http://www.ebi.ac.uk/efo/EFO_0003885	GCST009597	Genome-wide genotyping array
31604244	International Multiple Sclerosis Genetics Consortium	Science	www.ncbi.nlm.nih.gov/pubmed/31604244	Multiple sclerosis genomic map implicates peripheral immune cells and microglia in susceptibility.	Multiple sclerosis	14,802 European and unknown ancestry cases, 26,703 European and unknown ancestry controls	32,627 European and unknown ancestry cases, 41,672 European and unknown ancestry controls				chr3:47005668			NR	4e-07	6.39794	1.0582	NR	Affymetrix, Illumina [8278136] (imputed)	N	multiple sclerosis	http://www.ebi.ac.uk/efo/EFO_0003885	GCST009597	Genome-wide genotyping array
31604244	International Multiple Sclerosis Genetics Consortium	Science	www.ncbi.nlm.nih.gov/pubmed/31604244	Multiple sclerosis genomic map implicates peripheral immune cells and microglia in susceptibility.	Multiple sclerosis	14,802 European and unknown ancestry cases, 26,703 European and unknown ancestry controls	32,627 European and unknown ancestry cases, 41,672 European and unknown ancestry controls	15q22.2	15	60865204	rs12909611	12909611	intron_variant	NR	8e-06	5.09691	1.0524	NR	Affymetrix, Illumina [8278136] (imputed)	N	multiple sclerosis	http://www.ebi.ac.uk/efo/EFO_0003885	GCST009597	Genome-wide genotyping array
31604244	International Multiple Sclerosis Genetics Consortium	Science	www.ncbi.nlm.nih.gov/pubmed/31604244	Multiple sclerosis genomic map implicates peripheral immune cells and microglia in susceptibility.	Multiple sclerosis	14,802 European and unknown ancestry cases, 26,703 European and unknown ancestry controls	32,627 European and unknown ancestry cases, 41,672 European and unknown ancestry controls	2p11.2	2	88794264	rs335123	335123	intron_variant	NR	2e-06	5.69897	1.0585	NR	Affymetrix, Illumina [8278136] (imputed)	N	multiple sclerosis	http://www.ebi.ac.uk/efo/EFO_0003885	GCST009597	Genome-wide genotyping array
31604244	International Multiple Sclerosis Genetics Consortium	Science	www.ncbi.nlm.nih.gov/pubmed/31604244	Multiple sclerosis genomic map implicates peripheral immune cells and microglia in susceptibility.	Multiple sclerosis	14,802 European and unknown ancestry cases, 26,703 European and unknown ancestry controls	32,627 European and unknown ancestry cases, 41,672 European and unknown ancestry controls	1p31.3	1	66288850	rs566267	566267	intron_variant	NR	4e-06	5.39794	1.0527	NR	Affymetrix, Illumina [8278136] (imputed)	N	multiple sclerosis	http://www.ebi.ac.uk/efo/EFO_0003885	GCST009597	Genome-wide genotyping array
31604244	International Multiple Sclerosis Genetics Consortium	Science	www.ncbi.nlm.nih.gov/pubmed/31604244	Multiple sclerosis genomic map implicates peripheral immune cells and microglia in susceptibility.	Multiple sclerosis	14,802 European and unknown ancestry cases, 26,703 European and unknown ancestry controls	32,627 European and unknown ancestry cases, 41,672 European and unknown ancestry controls	6q22.33	6	129897657	rs6921288	6921288	intergenic_variant	NR	2e-07	6.69897	1.0586	NR	Affymetrix, Illumina [8278136] (imputed)	N	multiple sclerosis	http://www.ebi.ac.uk/efo/EFO_0003885	GCST009597	Genome-wide genotyping array
31604244	International Multiple Sclerosis Genetics Consortium	Science	www.ncbi.nlm.nih.gov/pubmed/31604244	Multiple sclerosis genomic map implicates peripheral immune cells and microglia in susceptibility.	Multiple sclerosis	14,802 European and unknown ancestry cases, 26,703 European and unknown ancestry controls	32,627 European and unknown ancestry cases, 41,672 European and unknown ancestry controls	2p16.1	2	60827845	rs2420518	2420518	intron_variant	NR	6e-07	6.22185	1.053	NR	Affymetrix, Illumina [8278136] (imputed)	N	multiple sclerosis	http://www.ebi.ac.uk/efo/EFO_0003885	GCST009597	Genome-wide genotyping array
31604244	International Multiple Sclerosis Genetics Consortium	Science	www.ncbi.nlm.nih.gov/pubmed/31604244	Multiple sclerosis genomic map implicates peripheral immune cells and microglia in susceptibility.	Multiple sclerosis	14,802 European and unknown ancestry cases, 26,703 European and unknown ancestry controls	32,627 European and unknown ancestry cases, 41,672 European and unknown ancestry controls	20q13.13	20	49805558	rs6020055	6020055	intergenic_variant	NR	5e-08	7.30103	1.0591	NR	Affymetrix, Illumina [8278136] (imputed)	N	multiple sclerosis	http://www.ebi.ac.uk/efo/EFO_0003885	GCST009597	Genome-wide genotyping array
31604244	International Multiple Sclerosis Genetics Consortium	Science	www.ncbi.nlm.nih.gov/pubmed/31604244	Multiple sclerosis genomic map implicates peripheral immune cells and microglia in susceptibility.	Multiple sclerosis	14,802 European and unknown ancestry cases, 26,703 European and unknown ancestry controls	32,627 European and unknown ancestry cases, 41,672 European and unknown ancestry controls	8q24.22	8	133041985	rs2741190	2741190	intron_variant	NR	7e-06	5.1549	1.0531	NR	Affymetrix, Illumina [8278136] (imputed)	N	multiple sclerosis	http://www.ebi.ac.uk/efo/EFO_0003885	GCST009597	Genome-wide genotyping array
31604244	International Multiple Sclerosis Genetics Consortium	Science	www.ncbi.nlm.nih.gov/pubmed/31604244	Multiple sclerosis genomic map implicates peripheral immune cells and microglia in susceptibility.	Multiple sclerosis	14,802 European and unknown ancestry cases, 26,703 European and unknown ancestry controls	32,627 European and unknown ancestry cases, 41,672 European and unknown ancestry controls	1q32.1	1	203291372	rs4543864	4543864	regulatory_region_variant	NR	3e-06	5.52288	1.0533	NR	Affymetrix, Illumina [8278136] (imputed)	N	multiple sclerosis	http://www.ebi.ac.uk/efo/EFO_0003885	GCST009597	Genome-wide genotyping array
31604244	International Multiple Sclerosis Genetics Consortium	Science	www.ncbi.nlm.nih.gov/pubmed/31604244	Multiple sclerosis genomic map implicates peripheral immune cells and microglia in susceptibility.	Multiple sclerosis	14,802 European and unknown ancestry cases, 26,703 European and unknown ancestry controls	32,627 European and unknown ancestry cases, 41,672 European and unknown ancestry controls	21q22.2	21	39091357	rs9977672	9977672	intergenic_variant	NR	1e-07	7	1.0595	NR	Affymetrix, Illumina [8278136] (imputed)	N	multiple sclerosis	http://www.ebi.ac.uk/efo/EFO_0003885	GCST009597	Genome-wide genotyping array
31604244	International Multiple Sclerosis Genetics Consortium	Science	www.ncbi.nlm.nih.gov/pubmed/31604244	Multiple sclerosis genomic map implicates peripheral immune cells and microglia in susceptibility.	Multiple sclerosis	14,802 European and unknown ancestry cases, 26,703 European and unknown ancestry controls	32,627 European and unknown ancestry cases, 41,672 European and unknown ancestry controls	12q13.11	12	46025303	rs7134559	7134559	intergenic_variant	NR	6e-07	6.22185	1.0596	NR	Affymetrix, Illumina [8278136] (imputed)	N	multiple sclerosis	http://www.ebi.ac.uk/efo/EFO_0003885	GCST009597	Genome-wide genotyping array
31604244	International Multiple Sclerosis Genetics Consortium	Science	www.ncbi.nlm.nih.gov/pubmed/31604244	Multiple sclerosis genomic map implicates peripheral immune cells and microglia in susceptibility.	Multiple sclerosis	14,802 European and unknown ancestry cases, 26,703 European and unknown ancestry controls	32,627 European and unknown ancestry cases, 41,672 European and unknown ancestry controls	3p22.3	3	32920559	rs11919880	11919880	intergenic_variant	NR	8e-10	9.09691	1.0603	NR	Affymetrix, Illumina [8278136] (imputed)	N	multiple sclerosis	http://www.ebi.ac.uk/efo/EFO_0003885	GCST009597	Genome-wide genotyping array
31604244	International Multiple Sclerosis Genetics Consortium	Science	www.ncbi.nlm.nih.gov/pubmed/31604244	Multiple sclerosis genomic map implicates peripheral immune cells and microglia in susceptibility.	Multiple sclerosis	14,802 European and unknown ancestry cases, 26,703 European and unknown ancestry controls	32,627 European and unknown ancestry cases, 41,672 European and unknown ancestry controls	5q31.3	5	143229960	rs33384	33384	TF_binding_site_variant	NR	7e-07	6.1549	1.0603	NR	Affymetrix, Illumina [8278136] (imputed)	N	multiple sclerosis	http://www.ebi.ac.uk/efo/EFO_0003885	GCST009597	Genome-wide genotyping array
31604244	International Multiple Sclerosis Genetics Consortium	Science	www.ncbi.nlm.nih.gov/pubmed/31604244	Multiple sclerosis genomic map implicates peripheral immune cells and microglia in susceptibility.	Multiple sclerosis	14,802 European and unknown ancestry cases, 26,703 European and unknown ancestry controls	32,627 European and unknown ancestry cases, 41,672 European and unknown ancestry controls				chr16:30171625			NR	3e-06	5.52288	1.0606	NR	Affymetrix, Illumina [8278136] (imputed)	N	multiple sclerosis	http://www.ebi.ac.uk/efo/EFO_0003885	GCST009597	Genome-wide genotyping array
31604244	International Multiple Sclerosis Genetics Consortium	Science	www.ncbi.nlm.nih.gov/pubmed/31604244	Multiple sclerosis genomic map implicates peripheral immune cells and microglia in susceptibility.	Multiple sclerosis	14,802 European and unknown ancestry cases, 26,703 European and unknown ancestry controls	32,627 European and unknown ancestry cases, 41,672 European and unknown ancestry controls	11q23.1	11	111379094	rs10789825	10789825	intron_variant	NR	2e-06	5.69897	1.0608	NR	Affymetrix, Illumina [8278136] (imputed)	N	multiple sclerosis	http://www.ebi.ac.uk/efo/EFO_0003885	GCST009597	Genome-wide genotyping array
31604244	International Multiple Sclerosis Genetics Consortium	Science	www.ncbi.nlm.nih.gov/pubmed/31604244	Multiple sclerosis genomic map implicates peripheral immune cells and microglia in susceptibility.	Multiple sclerosis	14,802 European and unknown ancestry cases, 26,703 European and unknown ancestry controls	32,627 European and unknown ancestry cases, 41,672 European and unknown ancestry controls	18q21.1	18	49600629	rs28512338	28512338	intergenic_variant	NR	4e-07	6.39794	1.0609	NR	Affymetrix, Illumina [8278136] (imputed)	N	multiple sclerosis	http://www.ebi.ac.uk/efo/EFO_0003885	GCST009597	Genome-wide genotyping array
31604244	International Multiple Sclerosis Genetics Consortium	Science	www.ncbi.nlm.nih.gov/pubmed/31604244	Multiple sclerosis genomic map implicates peripheral immune cells and microglia in susceptibility.	Multiple sclerosis	14,802 European and unknown ancestry cases, 26,703 European and unknown ancestry controls	32,627 European and unknown ancestry cases, 41,672 European and unknown ancestry controls	9q22.2	9	90792671	rs290260	290260	intergenic_variant	NR	6e-07	6.22185	1.0613	NR	Affymetrix, Illumina [8278136] (imputed)	N	multiple sclerosis	http://www.ebi.ac.uk/efo/EFO_0003885	GCST009597	Genome-wide genotyping array
31604244	International Multiple Sclerosis Genetics Consortium	Science	www.ncbi.nlm.nih.gov/pubmed/31604244	Multiple sclerosis genomic map implicates peripheral immune cells and microglia in susceptibility.	Multiple sclerosis	14,802 European and unknown ancestry cases, 26,703 European and unknown ancestry controls	32,627 European and unknown ancestry cases, 41,672 European and unknown ancestry controls	17q21.31	17	45330304	rs7222450	7222450	intergenic_variant	NR	2e-10	9.69897	1.0617	NR	Affymetrix, Illumina [8278136] (imputed)	N	multiple sclerosis	http://www.ebi.ac.uk/efo/EFO_0003885	GCST009597	Genome-wide genotyping array
31604244	International Multiple Sclerosis Genetics Consortium	Science	www.ncbi.nlm.nih.gov/pubmed/31604244	Multiple sclerosis genomic map implicates peripheral immune cells and microglia in susceptibility.	Multiple sclerosis	14,802 European and unknown ancestry cases, 26,703 European and unknown ancestry controls	32,627 European and unknown ancestry cases, 41,672 European and unknown ancestry controls	17q22	17	58281401	rs2333227	2333227	intergenic_variant	NR	8e-06	5.09691	1.0618	NR	Affymetrix, Illumina [8278136] (imputed)	N	multiple sclerosis	http://www.ebi.ac.uk/efo/EFO_0003885	GCST009597	Genome-wide genotyping array
31604244	International Multiple Sclerosis Genetics Consortium	Science	www.ncbi.nlm.nih.gov/pubmed/31604244	Multiple sclerosis genomic map implicates peripheral immune cells and microglia in susceptibility.	Multiple sclerosis	14,802 European and unknown ancestry cases, 26,703 European and unknown ancestry controls	32,627 European and unknown ancestry cases, 41,672 European and unknown ancestry controls	18q21.32	18	58602505	rs4940730	4940730	intron_variant	NR	4e-10	9.39794	1.0626	NR	Affymetrix, Illumina [8278136] (imputed)	N	multiple sclerosis	http://www.ebi.ac.uk/efo/EFO_0003885	GCST009597	Genome-wide genotyping array
31604244	International Multiple Sclerosis Genetics Consortium	Science	www.ncbi.nlm.nih.gov/pubmed/31604244	Multiple sclerosis genomic map implicates peripheral immune cells and microglia in susceptibility.	Multiple sclerosis	14,802 European and unknown ancestry cases, 26,703 European and unknown ancestry controls	32,627 European and unknown ancestry cases, 41,672 European and unknown ancestry controls	12q24.13	12	112468611	rs11066320	11066320	intron_variant	NR	3e-06	5.52288	1.0458	NR	Affymetrix, Illumina [8278136] (imputed)	N	multiple sclerosis	http://www.ebi.ac.uk/efo/EFO_0003885	GCST009597	Genome-wide genotyping array
31604244	International Multiple Sclerosis Genetics Consortium	Science	www.ncbi.nlm.nih.gov/pubmed/31604244	Multiple sclerosis genomic map implicates peripheral immune cells and microglia in susceptibility.	Multiple sclerosis	14,802 European and unknown ancestry cases, 26,703 European and unknown ancestry controls	32,627 European and unknown ancestry cases, 41,672 European and unknown ancestry controls	3p21.1	3	53085518	rs2253675	2253675	intron_variant	NR	6e-06	5.22185	1.046	NR	Affymetrix, Illumina [8278136] (imputed)	N	multiple sclerosis	http://www.ebi.ac.uk/efo/EFO_0003885	GCST009597	Genome-wide genotyping array
31604244	International Multiple Sclerosis Genetics Consortium	Science	www.ncbi.nlm.nih.gov/pubmed/31604244	Multiple sclerosis genomic map implicates peripheral immune cells and microglia in susceptibility.	Multiple sclerosis	14,802 European and unknown ancestry cases, 26,703 European and unknown ancestry controls	32,627 European and unknown ancestry cases, 41,672 European and unknown ancestry controls	17p13.3	17	2350174	rs35280661	35280661	intron_variant	NR	2e-06	5.69897	1.0464	NR	Affymetrix, Illumina [8278136] (imputed)	N	multiple sclerosis	http://www.ebi.ac.uk/efo/EFO_0003885	GCST009597	Genome-wide genotyping array
31604244	International Multiple Sclerosis Genetics Consortium	Science	www.ncbi.nlm.nih.gov/pubmed/31604244	Multiple sclerosis genomic map implicates peripheral immune cells and microglia in susceptibility.	Multiple sclerosis	14,802 European and unknown ancestry cases, 26,703 European and unknown ancestry controls	32,627 European and unknown ancestry cases, 41,672 European and unknown ancestry controls	13q13.1	13	32918762	rs4941702	4941702	intergenic_variant	NR	3e-06	5.52288	1.0474	NR	Affymetrix, Illumina [8278136] (imputed)	N	multiple sclerosis	http://www.ebi.ac.uk/efo/EFO_0003885	GCST009597	Genome-wide genotyping array
31604244	International Multiple Sclerosis Genetics Consortium	Science	www.ncbi.nlm.nih.gov/pubmed/31604244	Multiple sclerosis genomic map implicates peripheral immune cells and microglia in susceptibility.	Multiple sclerosis	14,802 European and unknown ancestry cases, 26,703 European and unknown ancestry controls	32,627 European and unknown ancestry cases, 41,672 European and unknown ancestry controls	19p13.2	19	11063252	rs12609500	12609500	intron_variant	NR	5e-09	8.30103	1.0581	NR	Affymetrix, Illumina [8278136] (imputed)	N	multiple sclerosis	http://www.ebi.ac.uk/efo/EFO_0003885	GCST009597	Genome-wide genotyping array
31604244	International Multiple Sclerosis Genetics Consortium	Science	www.ncbi.nlm.nih.gov/pubmed/31604244	Multiple sclerosis genomic map implicates peripheral immune cells and microglia in susceptibility.	Multiple sclerosis	14,802 European and unknown ancestry cases, 26,703 European and unknown ancestry controls	32,627 European and unknown ancestry cases, 41,672 European and unknown ancestry controls	9q34.3	9	136745506	rs2811727	2811727	non_coding_transcript_exon_variant	NR	7e-06	5.1549	1.0522	NR	Affymetrix, Illumina [8278136] (imputed)	N	multiple sclerosis	http://www.ebi.ac.uk/efo/EFO_0003885	GCST009597	Genome-wide genotyping array
31604244	International Multiple Sclerosis Genetics Consortium	Science	www.ncbi.nlm.nih.gov/pubmed/31604244	Multiple sclerosis genomic map implicates peripheral immune cells and microglia in susceptibility.	Multiple sclerosis	14,802 European and unknown ancestry cases, 26,703 European and unknown ancestry controls	32,627 European and unknown ancestry cases, 41,672 European and unknown ancestry controls	3q29	3	196633959	rs1684468	1684468	regulatory_region_variant	NR	9e-07	6.04576	1.0582	NR	Affymetrix, Illumina [8278136] (imputed)	N	multiple sclerosis	http://www.ebi.ac.uk/efo/EFO_0003885	GCST009597	Genome-wide genotyping array
31604244	International Multiple Sclerosis Genetics Consortium	Science	www.ncbi.nlm.nih.gov/pubmed/31604244	Multiple sclerosis genomic map implicates peripheral immune cells and microglia in susceptibility.	Multiple sclerosis	14,802 European and unknown ancestry cases, 26,703 European and unknown ancestry controls	32,627 European and unknown ancestry cases, 41,672 European and unknown ancestry controls	5q14.3	5	88768123	rs16903340	16903340	intron_variant	NR	5e-06	5.30103	1.0524	NR	Affymetrix, Illumina [8278136] (imputed)	N	multiple sclerosis	http://www.ebi.ac.uk/efo/EFO_0003885	GCST009597	Genome-wide genotyping array
31604244	International Multiple Sclerosis Genetics Consortium	Science	www.ncbi.nlm.nih.gov/pubmed/31604244	Multiple sclerosis genomic map implicates peripheral immune cells and microglia in susceptibility.	Multiple sclerosis	14,802 European and unknown ancestry cases, 26,703 European and unknown ancestry controls	32,627 European and unknown ancestry cases, 41,672 European and unknown ancestry controls	13q14.11	13	39783540	rs17591266	17591266	intron_variant	NR	2e-07	6.69897	1.0586	NR	Affymetrix, Illumina [8278136] (imputed)	N	multiple sclerosis	http://www.ebi.ac.uk/efo/EFO_0003885	GCST009597	Genome-wide genotyping array
31604244	International Multiple Sclerosis Genetics Consortium	Science	www.ncbi.nlm.nih.gov/pubmed/31604244	Multiple sclerosis genomic map implicates peripheral immune cells and microglia in susceptibility.	Multiple sclerosis	14,802 European and unknown ancestry cases, 26,703 European and unknown ancestry controls	32,627 European and unknown ancestry cases, 41,672 European and unknown ancestry controls	4p16.3	4	2767542	rs1877721	1877721	intergenic_variant	NR	2e-06	5.69897	1.053	NR	Affymetrix, Illumina [8278136] (imputed)	N	multiple sclerosis	http://www.ebi.ac.uk/efo/EFO_0003885	GCST009597	Genome-wide genotyping array
31604244	International Multiple Sclerosis Genetics Consortium	Science	www.ncbi.nlm.nih.gov/pubmed/31604244	Multiple sclerosis genomic map implicates peripheral immune cells and microglia in susceptibility.	Multiple sclerosis	14,802 European and unknown ancestry cases, 26,703 European and unknown ancestry controls	32,627 European and unknown ancestry cases, 41,672 European and unknown ancestry controls	13q14.11	13	41465152	rs3783196	3783196	intron_variant	NR	1e-07	7	1.0588	NR	Affymetrix, Illumina [8278136] (imputed)	N	multiple sclerosis	http://www.ebi.ac.uk/efo/EFO_0003885	GCST009597	Genome-wide genotyping array
31604244	International Multiple Sclerosis Genetics Consortium	Science	www.ncbi.nlm.nih.gov/pubmed/31604244	Multiple sclerosis genomic map implicates peripheral immune cells and microglia in susceptibility.	Multiple sclerosis	14,802 European and unknown ancestry cases, 26,703 European and unknown ancestry controls	32,627 European and unknown ancestry cases, 41,672 European and unknown ancestry controls	2q13	2	111177884	rs7565445	7565445	intron_variant	NR	3e-06	5.52288	1.053	NR	Affymetrix, Illumina [8278136] (imputed)	N	multiple sclerosis	http://www.ebi.ac.uk/efo/EFO_0003885	GCST009597	Genome-wide genotyping array
31604244	International Multiple Sclerosis Genetics Consortium	Science	www.ncbi.nlm.nih.gov/pubmed/31604244	Multiple sclerosis genomic map implicates peripheral immune cells and microglia in susceptibility.	Multiple sclerosis	14,802 European and unknown ancestry cases, 26,703 European and unknown ancestry controls	32,627 European and unknown ancestry cases, 41,672 European and unknown ancestry controls	14q32.11	14	90906615	rs1152430	1152430	intron_variant	NR	8e-06	5.09691	1.0594	NR	Affymetrix, Illumina [8278136] (imputed)	N	multiple sclerosis	http://www.ebi.ac.uk/efo/EFO_0003885	GCST009597	Genome-wide genotyping array
31604244	International Multiple Sclerosis Genetics Consortium	Science	www.ncbi.nlm.nih.gov/pubmed/31604244	Multiple sclerosis genomic map implicates peripheral immune cells and microglia in susceptibility.	Multiple sclerosis	14,802 European and unknown ancestry cases, 26,703 European and unknown ancestry controls	32,627 European and unknown ancestry cases, 41,672 European and unknown ancestry controls	3q23	3	141432148	rs6789653	6789653	5_prime_UTR_variant	NR	1e-09	9	1.0595	NR	Affymetrix, Illumina [8278136] (imputed)	N	multiple sclerosis	http://www.ebi.ac.uk/efo/EFO_0003885	GCST009597	Genome-wide genotyping array
31604244	International Multiple Sclerosis Genetics Consortium	Science	www.ncbi.nlm.nih.gov/pubmed/31604244	Multiple sclerosis genomic map implicates peripheral immune cells and microglia in susceptibility.	Multiple sclerosis	14,802 European and unknown ancestry cases, 26,703 European and unknown ancestry controls	32,627 European and unknown ancestry cases, 41,672 European and unknown ancestry controls	16q24.1	16	85985481	rs13330176	13330176	intergenic_variant	NR	5e-06	5.30103	1.0546	NR	Affymetrix, Illumina [8278136] (imputed)	N	multiple sclerosis	http://www.ebi.ac.uk/efo/EFO_0003885	GCST009597	Genome-wide genotyping array
31604244	International Multiple Sclerosis Genetics Consortium	Science	www.ncbi.nlm.nih.gov/pubmed/31604244	Multiple sclerosis genomic map implicates peripheral immune cells and microglia in susceptibility.	Multiple sclerosis	14,802 European and unknown ancestry cases, 26,703 European and unknown ancestry controls	32,627 European and unknown ancestry cases, 41,672 European and unknown ancestry controls				chr6:130348257			NR	3e-06	5.52288	1.0547	NR	Affymetrix, Illumina [8278136] (imputed)	N	multiple sclerosis	http://www.ebi.ac.uk/efo/EFO_0003885	GCST009597	Genome-wide genotyping array
31604244	International Multiple Sclerosis Genetics Consortium	Science	www.ncbi.nlm.nih.gov/pubmed/31604244	Multiple sclerosis genomic map implicates peripheral immune cells and microglia in susceptibility.	Multiple sclerosis	14,802 European and unknown ancestry cases, 26,703 European and unknown ancestry controls	32,627 European and unknown ancestry cases, 41,672 European and unknown ancestry controls	10q11.21	10	43252974	rs2505509	2505509	intron_variant	NR	5e-07	6.30103	1.0548	NR	Affymetrix, Illumina [8278136] (imputed)	N	multiple sclerosis	http://www.ebi.ac.uk/efo/EFO_0003885	GCST009597	Genome-wide genotyping array
31604244	International Multiple Sclerosis Genetics Consortium	Science	www.ncbi.nlm.nih.gov/pubmed/31604244	Multiple sclerosis genomic map implicates peripheral immune cells and microglia in susceptibility.	Multiple sclerosis	14,802 European and unknown ancestry cases, 26,703 European and unknown ancestry controls	32,627 European and unknown ancestry cases, 41,672 European and unknown ancestry controls	17p13.2	17	4875192	rs8078776	8078776	intron_variant	NR	9e-06	5.04576	1.0549	NR	Affymetrix, Illumina [8278136] (imputed)	N	multiple sclerosis	http://www.ebi.ac.uk/efo/EFO_0003885	GCST009597	Genome-wide genotyping array
31604244	International Multiple Sclerosis Genetics Consortium	Science	www.ncbi.nlm.nih.gov/pubmed/31604244	Multiple sclerosis genomic map implicates peripheral immune cells and microglia in susceptibility.	Multiple sclerosis	14,802 European and unknown ancestry cases, 26,703 European and unknown ancestry controls	32,627 European and unknown ancestry cases, 41,672 European and unknown ancestry controls	15q25.3	15	85744493	rs11629690	11629690	non_coding_transcript_exon_variant	NR	8e-07	6.09691	1.0558	NR	Affymetrix, Illumina [8278136] (imputed)	N	multiple sclerosis	http://www.ebi.ac.uk/efo/EFO_0003885	GCST009597	Genome-wide genotyping array
31604244	International Multiple Sclerosis Genetics Consortium	Science	www.ncbi.nlm.nih.gov/pubmed/31604244	Multiple sclerosis genomic map implicates peripheral immune cells and microglia in susceptibility.	Multiple sclerosis	14,802 European and unknown ancestry cases, 26,703 European and unknown ancestry controls	32,627 European and unknown ancestry cases, 41,672 European and unknown ancestry controls				chr10:21867179			NR	4e-06	5.39794	1.0564	NR	Affymetrix, Illumina [8278136] (imputed)	N	multiple sclerosis	http://www.ebi.ac.uk/efo/EFO_0003885	GCST009597	Genome-wide genotyping array
31604244	International Multiple Sclerosis Genetics Consortium	Science	www.ncbi.nlm.nih.gov/pubmed/31604244	Multiple sclerosis genomic map implicates peripheral immune cells and microglia in susceptibility.	Multiple sclerosis	14,802 European and unknown ancestry cases, 26,703 European and unknown ancestry controls	32,627 European and unknown ancestry cases, 41,672 European and unknown ancestry controls	10p11.23	10	30744074	rs11008218	11008218	regulatory_region_variant	NR	2e-06	5.69897	1.0564	NR	Affymetrix, Illumina [8278136] (imputed)	N	multiple sclerosis	http://www.ebi.ac.uk/efo/EFO_0003885	GCST009597	Genome-wide genotyping array
31604244	International Multiple Sclerosis Genetics Consortium	Science	www.ncbi.nlm.nih.gov/pubmed/31604244	Multiple sclerosis genomic map implicates peripheral immune cells and microglia in susceptibility.	Multiple sclerosis	14,802 European and unknown ancestry cases, 26,703 European and unknown ancestry controls	32,627 European and unknown ancestry cases, 41,672 European and unknown ancestry controls	18q21.1	18	50155855	rs1567526	1567526	intron_variant	NR	3e-06	5.52288	1.0565	NR	Affymetrix, Illumina [8278136] (imputed)	N	multiple sclerosis	http://www.ebi.ac.uk/efo/EFO_0003885	GCST009597	Genome-wide genotyping array
31604244	International Multiple Sclerosis Genetics Consortium	Science	www.ncbi.nlm.nih.gov/pubmed/31604244	Multiple sclerosis genomic map implicates peripheral immune cells and microglia in susceptibility.	Multiple sclerosis	14,802 European and unknown ancestry cases, 26,703 European and unknown ancestry controls	32,627 European and unknown ancestry cases, 41,672 European and unknown ancestry controls	10p14	10	8380654	rs10905353	10905353	regulatory_region_variant	NR	3e-06	5.52288	1.0566	NR	Affymetrix, Illumina [8278136] (imputed)	N	multiple sclerosis	http://www.ebi.ac.uk/efo/EFO_0003885	GCST009597	Genome-wide genotyping array
31604244	International Multiple Sclerosis Genetics Consortium	Science	www.ncbi.nlm.nih.gov/pubmed/31604244	Multiple sclerosis genomic map implicates peripheral immune cells and microglia in susceptibility.	Multiple sclerosis	14,802 European and unknown ancestry cases, 26,703 European and unknown ancestry controls	32,627 European and unknown ancestry cases, 41,672 European and unknown ancestry controls	2q34	2	213154257	rs62189580	62189580	regulatory_region_variant	NR	8e-07	6.09691	1.0566	NR	Affymetrix, Illumina [8278136] (imputed)	N	multiple sclerosis	http://www.ebi.ac.uk/efo/EFO_0003885	GCST009597	Genome-wide genotyping array
31604244	International Multiple Sclerosis Genetics Consortium	Science	www.ncbi.nlm.nih.gov/pubmed/31604244	Multiple sclerosis genomic map implicates peripheral immune cells and microglia in susceptibility.	Multiple sclerosis	14,802 European and unknown ancestry cases, 26,703 European and unknown ancestry controls	32,627 European and unknown ancestry cases, 41,672 European and unknown ancestry controls	2q32.2	2	190656715	rs929566	929566	intron_variant	NR	6e-06	5.22185	1.0567	NR	Affymetrix, Illumina [8278136] (imputed)	N	multiple sclerosis	http://www.ebi.ac.uk/efo/EFO_0003885	GCST009597	Genome-wide genotyping array
31604244	International Multiple Sclerosis Genetics Consortium	Science	www.ncbi.nlm.nih.gov/pubmed/31604244	Multiple sclerosis genomic map implicates peripheral immune cells and microglia in susceptibility.	Multiple sclerosis	14,802 European and unknown ancestry cases, 26,703 European and unknown ancestry controls	32,627 European and unknown ancestry cases, 41,672 European and unknown ancestry controls	2q23.3	2	150787689	rs962052	962052	intergenic_variant	NR	8e-09	8.09691	1.0628	NR	Affymetrix, Illumina [8278136] (imputed)	N	multiple sclerosis	http://www.ebi.ac.uk/efo/EFO_0003885	GCST009597	Genome-wide genotyping array
31604244	International Multiple Sclerosis Genetics Consortium	Science	www.ncbi.nlm.nih.gov/pubmed/31604244	Multiple sclerosis genomic map implicates peripheral immune cells and microglia in susceptibility.	Multiple sclerosis	14,802 European and unknown ancestry cases, 26,703 European and unknown ancestry controls	32,627 European and unknown ancestry cases, 41,672 European and unknown ancestry controls				chr8:129011095			NR	7e-08	7.1549	1.0632	NR	Affymetrix, Illumina [8278136] (imputed)	N	multiple sclerosis	http://www.ebi.ac.uk/efo/EFO_0003885	GCST009597	Genome-wide genotyping array
31604244	International Multiple Sclerosis Genetics Consortium	Science	www.ncbi.nlm.nih.gov/pubmed/31604244	Multiple sclerosis genomic map implicates peripheral immune cells and microglia in susceptibility.	Multiple sclerosis	14,802 European and unknown ancestry cases, 26,703 European and unknown ancestry controls	32,627 European and unknown ancestry cases, 41,672 European and unknown ancestry controls	8q24.3	8	143912625	rs3923387	3923387	regulatory_region_variant	NR	2e-08	7.69897	1.0639	NR	Affymetrix, Illumina [8278136] (imputed)	N	multiple sclerosis	http://www.ebi.ac.uk/efo/EFO_0003885	GCST009597	Genome-wide genotyping array
31604244	International Multiple Sclerosis Genetics Consortium	Science	www.ncbi.nlm.nih.gov/pubmed/31604244	Multiple sclerosis genomic map implicates peripheral immune cells and microglia in susceptibility.	Multiple sclerosis	14,802 European and unknown ancestry cases, 26,703 European and unknown ancestry controls	32,627 European and unknown ancestry cases, 41,672 European and unknown ancestry controls	12q24.12	12	111446804	rs3184504	3184504	missense_variant	NR	4e-11	10.3979	1.0643	NR	Affymetrix, Illumina [8278136] (imputed)	N	multiple sclerosis	http://www.ebi.ac.uk/efo/EFO_0003885	GCST009597	Genome-wide genotyping array
31604244	International Multiple Sclerosis Genetics Consortium	Science	www.ncbi.nlm.nih.gov/pubmed/31604244	Multiple sclerosis genomic map implicates peripheral immune cells and microglia in susceptibility.	Multiple sclerosis	14,802 European and unknown ancestry cases, 26,703 European and unknown ancestry controls	32,627 European and unknown ancestry cases, 41,672 European and unknown ancestry controls	10q21.2	10	62663656	rs34299154	34299154	intron_variant	NR	5e-07	6.30103	1.0644	NR	Affymetrix, Illumina [8278136] (imputed)	N	multiple sclerosis	http://www.ebi.ac.uk/efo/EFO_0003885	GCST009597	Genome-wide genotyping array
31604244	International Multiple Sclerosis Genetics Consortium	Science	www.ncbi.nlm.nih.gov/pubmed/31604244	Multiple sclerosis genomic map implicates peripheral immune cells and microglia in susceptibility.	Multiple sclerosis	14,802 European and unknown ancestry cases, 26,703 European and unknown ancestry controls	32,627 European and unknown ancestry cases, 41,672 European and unknown ancestry controls	22q12.3	22	36914912	rs5756405	5756405	intron_variant	NR	5e-11	10.301	1.0645	NR	Affymetrix, Illumina [8278136] (imputed)	N	multiple sclerosis	http://www.ebi.ac.uk/efo/EFO_0003885	GCST009597	Genome-wide genotyping array
31604244	International Multiple Sclerosis Genetics Consortium	Science	www.ncbi.nlm.nih.gov/pubmed/31604244	Multiple sclerosis genomic map implicates peripheral immune cells and microglia in susceptibility.	Multiple sclerosis	14,802 European and unknown ancestry cases, 26,703 European and unknown ancestry controls	32,627 European and unknown ancestry cases, 41,672 European and unknown ancestry controls				chr20:52210360			NR	2e-07	6.69897	1.0646	NR	Affymetrix, Illumina [8278136] (imputed)	N	multiple sclerosis	http://www.ebi.ac.uk/efo/EFO_0003885	GCST009597	Genome-wide genotyping array
31604244	International Multiple Sclerosis Genetics Consortium	Science	www.ncbi.nlm.nih.gov/pubmed/31604244	Multiple sclerosis genomic map implicates peripheral immune cells and microglia in susceptibility.	Multiple sclerosis	14,802 European and unknown ancestry cases, 26,703 European and unknown ancestry controls	32,627 European and unknown ancestry cases, 41,672 European and unknown ancestry controls	3q13.2	3	113552210	rs7620803	7620803	intron_variant	NR	7e-07	6.1549	1.0648	NR	Affymetrix, Illumina [8278136] (imputed)	N	multiple sclerosis	http://www.ebi.ac.uk/efo/EFO_0003885	GCST009597	Genome-wide genotyping array
31604244	International Multiple Sclerosis Genetics Consortium	Science	www.ncbi.nlm.nih.gov/pubmed/31604244	Multiple sclerosis genomic map implicates peripheral immune cells and microglia in susceptibility.	Multiple sclerosis	14,802 European and unknown ancestry cases, 26,703 European and unknown ancestry controls	32,627 European and unknown ancestry cases, 41,672 European and unknown ancestry controls	17q25.1	17	75339695	rs9900529	9900529	intron_variant	NR	5e-08	7.30103	1.0648	NR	Affymetrix, Illumina [8278136] (imputed)	N	multiple sclerosis	http://www.ebi.ac.uk/efo/EFO_0003885	GCST009597	Genome-wide genotyping array
31604244	International Multiple Sclerosis Genetics Consortium	Science	www.ncbi.nlm.nih.gov/pubmed/31604244	Multiple sclerosis genomic map implicates peripheral immune cells and microglia in susceptibility.	Multiple sclerosis	14,802 European and unknown ancestry cases, 26,703 European and unknown ancestry controls	32,627 European and unknown ancestry cases, 41,672 European and unknown ancestry controls	22q12.2	22	31226553	rs4820955	4820955	intron_variant	NR	1e-08	8	1.0652	NR	Affymetrix, Illumina [8278136] (imputed)	N	multiple sclerosis	http://www.ebi.ac.uk/efo/EFO_0003885	GCST009597	Genome-wide genotyping array
31604244	International Multiple Sclerosis Genetics Consortium	Science	www.ncbi.nlm.nih.gov/pubmed/31604244	Multiple sclerosis genomic map implicates peripheral immune cells and microglia in susceptibility.	Multiple sclerosis	14,802 European and unknown ancestry cases, 26,703 European and unknown ancestry controls	32,627 European and unknown ancestry cases, 41,672 European and unknown ancestry controls	6q22.33	6	127958959	rs802730	802730	intergenic_variant	NR	1e-09	9	1.0653	NR	Affymetrix, Illumina [8278136] (imputed)	N	multiple sclerosis	http://www.ebi.ac.uk/efo/EFO_0003885	GCST009597	Genome-wide genotyping array
31604244	International Multiple Sclerosis Genetics Consortium	Science	www.ncbi.nlm.nih.gov/pubmed/31604244	Multiple sclerosis genomic map implicates peripheral immune cells and microglia in susceptibility.	Multiple sclerosis	14,802 European and unknown ancestry cases, 26,703 European and unknown ancestry controls	32,627 European and unknown ancestry cases, 41,672 European and unknown ancestry controls	4q32.2	4	163572655	rs72989863	72989863	intron_variant	NR	6e-09	8.22185	1.066	NR	Affymetrix, Illumina [8278136] (imputed)	N	multiple sclerosis	http://www.ebi.ac.uk/efo/EFO_0003885	GCST009597	Genome-wide genotyping array
31604244	International Multiple Sclerosis Genetics Consortium	Science	www.ncbi.nlm.nih.gov/pubmed/31604244	Multiple sclerosis genomic map implicates peripheral immune cells and microglia in susceptibility.	Multiple sclerosis	14,802 European and unknown ancestry cases, 26,703 European and unknown ancestry controls	32,627 European and unknown ancestry cases, 41,672 European and unknown ancestry controls	7q36.1	7	150676640	rs11762408	11762408	intergenic_variant	NR	1e-06	6	1.0665	NR	Affymetrix, Illumina [8278136] (imputed)	N	multiple sclerosis	http://www.ebi.ac.uk/efo/EFO_0003885	GCST009597	Genome-wide genotyping array
31604244	International Multiple Sclerosis Genetics Consortium	Science	www.ncbi.nlm.nih.gov/pubmed/31604244	Multiple sclerosis genomic map implicates peripheral immune cells and microglia in susceptibility.	Multiple sclerosis	14,802 European and unknown ancestry cases, 26,703 European and unknown ancestry controls	32,627 European and unknown ancestry cases, 41,672 European and unknown ancestry controls	3q28	3	188269836	rs13066789	13066789	intron_variant	NR	1e-08	8	1.0666	NR	Affymetrix, Illumina [8278136] (imputed)	N	multiple sclerosis	http://www.ebi.ac.uk/efo/EFO_0003885	GCST009597	Genome-wide genotyping array
31604244	International Multiple Sclerosis Genetics Consortium	Science	www.ncbi.nlm.nih.gov/pubmed/31604244	Multiple sclerosis genomic map implicates peripheral immune cells and microglia in susceptibility.	Multiple sclerosis	14,802 European and unknown ancestry cases, 26,703 European and unknown ancestry controls	32,627 European and unknown ancestry cases, 41,672 European and unknown ancestry controls	5q21.2	5	104354615	rs1442118	1442118	intron_variant	NR	8e-06	5.09691	1.0668	NR	Affymetrix, Illumina [8278136] (imputed)	N	multiple sclerosis	http://www.ebi.ac.uk/efo/EFO_0003885	GCST009597	Genome-wide genotyping array
31604244	International Multiple Sclerosis Genetics Consortium	Science	www.ncbi.nlm.nih.gov/pubmed/31604244	Multiple sclerosis genomic map implicates peripheral immune cells and microglia in susceptibility.	Multiple sclerosis	14,802 European and unknown ancestry cases, 26,703 European and unknown ancestry controls	32,627 European and unknown ancestry cases, 41,672 European and unknown ancestry controls	2q24.2	2	162105535	rs2052401	2052401	intergenic_variant	NR	2e-07	6.69897	1.0669	NR	Affymetrix, Illumina [8278136] (imputed)	N	multiple sclerosis	http://www.ebi.ac.uk/efo/EFO_0003885	GCST009597	Genome-wide genotyping array
31604244	International Multiple Sclerosis Genetics Consortium	Science	www.ncbi.nlm.nih.gov/pubmed/31604244	Multiple sclerosis genomic map implicates peripheral immune cells and microglia in susceptibility.	Multiple sclerosis	14,802 European and unknown ancestry cases, 26,703 European and unknown ancestry controls	32,627 European and unknown ancestry cases, 41,672 European and unknown ancestry controls	10q22.2	10	73894042	rs17741873	17741873	intergenic_variant	NR	5e-08	7.30103	1.0676	NR	Affymetrix, Illumina [8278136] (imputed)	N	multiple sclerosis	http://www.ebi.ac.uk/efo/EFO_0003885	GCST009597	Genome-wide genotyping array
31604244	International Multiple Sclerosis Genetics Consortium	Science	www.ncbi.nlm.nih.gov/pubmed/31604244	Multiple sclerosis genomic map implicates peripheral immune cells and microglia in susceptibility.	Multiple sclerosis	14,802 European and unknown ancestry cases, 26,703 European and unknown ancestry controls	32,627 European and unknown ancestry cases, 41,672 European and unknown ancestry controls	2p14	2	65434709	rs13385171	13385171	regulatory_region_variant	NR	3e-11	10.5229	1.0679	NR	Affymetrix, Illumina [8278136] (imputed)	N	multiple sclerosis	http://www.ebi.ac.uk/efo/EFO_0003885	GCST009597	Genome-wide genotyping array
31604244	International Multiple Sclerosis Genetics Consortium	Science	www.ncbi.nlm.nih.gov/pubmed/31604244	Multiple sclerosis genomic map implicates peripheral immune cells and microglia in susceptibility.	Multiple sclerosis	14,802 European and unknown ancestry cases, 26,703 European and unknown ancestry controls	32,627 European and unknown ancestry cases, 41,672 European and unknown ancestry controls	11q13.1	11	64327706	rs11231749	11231749	intron_variant	NR	1e-11	11	1.0681	NR	Affymetrix, Illumina [8278136] (imputed)	N	multiple sclerosis	http://www.ebi.ac.uk/efo/EFO_0003885	GCST009597	Genome-wide genotyping array
31604244	International Multiple Sclerosis Genetics Consortium	Science	www.ncbi.nlm.nih.gov/pubmed/31604244	Multiple sclerosis genomic map implicates peripheral immune cells and microglia in susceptibility.	Multiple sclerosis	14,802 European and unknown ancestry cases, 26,703 European and unknown ancestry controls	32,627 European and unknown ancestry cases, 41,672 European and unknown ancestry controls	5p15.33	5	1283640	rs72709458	72709458	intron_variant	NR	7e-07	6.1549	1.0683	NR	Affymetrix, Illumina [8278136] (imputed)	N	multiple sclerosis	http://www.ebi.ac.uk/efo/EFO_0003885	GCST009597	Genome-wide genotyping array
31604244	International Multiple Sclerosis Genetics Consortium	Science	www.ncbi.nlm.nih.gov/pubmed/31604244	Multiple sclerosis genomic map implicates peripheral immune cells and microglia in susceptibility.	Multiple sclerosis	14,802 European and unknown ancestry cases, 26,703 European and unknown ancestry controls	32,627 European and unknown ancestry cases, 41,672 European and unknown ancestry controls	2q31.3	2	181106510	rs6433892	6433892	intron_variant	NR	1e-06	6	1.0689	NR	Affymetrix, Illumina [8278136] (imputed)	N	multiple sclerosis	http://www.ebi.ac.uk/efo/EFO_0003885	GCST009597	Genome-wide genotyping array
31604244	International Multiple Sclerosis Genetics Consortium	Science	www.ncbi.nlm.nih.gov/pubmed/31604244	Multiple sclerosis genomic map implicates peripheral immune cells and microglia in susceptibility.	Multiple sclerosis	14,802 European and unknown ancestry cases, 26,703 European and unknown ancestry controls	32,627 European and unknown ancestry cases, 41,672 European and unknown ancestry controls	1q32.2	1	207692807	rs7525478	7525478	intron_variant	NR	1e-07	7	1.0697	NR	Affymetrix, Illumina [8278136] (imputed)	N	multiple sclerosis	http://www.ebi.ac.uk/efo/EFO_0003885	GCST009597	Genome-wide genotyping array
31604244	International Multiple Sclerosis Genetics Consortium	Science	www.ncbi.nlm.nih.gov/pubmed/31604244	Multiple sclerosis genomic map implicates peripheral immune cells and microglia in susceptibility.	Multiple sclerosis	14,802 European and unknown ancestry cases, 26,703 European and unknown ancestry controls	32,627 European and unknown ancestry cases, 41,672 European and unknown ancestry controls	22q12.3	22	36862944	rs760517	760517	intron_variant	NR	5e-11	10.301	1.07	NR	Affymetrix, Illumina [8278136] (imputed)	N	multiple sclerosis	http://www.ebi.ac.uk/efo/EFO_0003885	GCST009597	Genome-wide genotyping array
31604244	International Multiple Sclerosis Genetics Consortium	Science	www.ncbi.nlm.nih.gov/pubmed/31604244	Multiple sclerosis genomic map implicates peripheral immune cells and microglia in susceptibility.	Multiple sclerosis	14,802 European and unknown ancestry cases, 26,703 European and unknown ancestry controls	32,627 European and unknown ancestry cases, 41,672 European and unknown ancestry controls	3p22.3	3	33130167	rs4392367	4392367	intron_variant	NR	1e-07	7	1.0701	NR	Affymetrix, Illumina [8278136] (imputed)	N	multiple sclerosis	http://www.ebi.ac.uk/efo/EFO_0003885	GCST009597	Genome-wide genotyping array
31604244	International Multiple Sclerosis Genetics Consortium	Science	www.ncbi.nlm.nih.gov/pubmed/31604244	Multiple sclerosis genomic map implicates peripheral immune cells and microglia in susceptibility.	Multiple sclerosis	14,802 European and unknown ancestry cases, 26,703 European and unknown ancestry controls	32,627 European and unknown ancestry cases, 41,672 European and unknown ancestry controls	12q22	12	94267677	rs61708525	61708525	intron_variant	NR	2e-08	7.69897	1.0702	NR	Affymetrix, Illumina [8278136] (imputed)	N	multiple sclerosis	http://www.ebi.ac.uk/efo/EFO_0003885	GCST009597	Genome-wide genotyping array
31604244	International Multiple Sclerosis Genetics Consortium	Science	www.ncbi.nlm.nih.gov/pubmed/31604244	Multiple sclerosis genomic map implicates peripheral immune cells and microglia in susceptibility.	Multiple sclerosis	14,802 European and unknown ancestry cases, 26,703 European and unknown ancestry controls	32,627 European and unknown ancestry cases, 41,672 European and unknown ancestry controls	6p22.3	6	16672529	rs719316	719316	intron_variant	NR	2e-13	12.699	1.0723	NR	Affymetrix, Illumina [8278136] (imputed)	N	multiple sclerosis	http://www.ebi.ac.uk/efo/EFO_0003885	GCST009597	Genome-wide genotyping array
31604244	International Multiple Sclerosis Genetics Consortium	Science	www.ncbi.nlm.nih.gov/pubmed/31604244	Multiple sclerosis genomic map implicates peripheral immune cells and microglia in susceptibility.	Multiple sclerosis	14,802 European and unknown ancestry cases, 26,703 European and unknown ancestry controls	32,627 European and unknown ancestry cases, 41,672 European and unknown ancestry controls	8q24.21	8	127163451	rs735542	735542	intron_variant	NR	6e-13	12.2218	1.0728	NR	Affymetrix, Illumina [8278136] (imputed)	N	multiple sclerosis	http://www.ebi.ac.uk/efo/EFO_0003885	GCST009597	Genome-wide genotyping array
31604244	International Multiple Sclerosis Genetics Consortium	Science	www.ncbi.nlm.nih.gov/pubmed/31604244	Multiple sclerosis genomic map implicates peripheral immune cells and microglia in susceptibility.	Multiple sclerosis	14,802 European and unknown ancestry cases, 26,703 European and unknown ancestry controls	32,627 European and unknown ancestry cases, 41,672 European and unknown ancestry controls	1q23.2	1	160420194	rs3737798	3737798	intron_variant	NR	4e-14	13.3979	1.0741	NR	Affymetrix, Illumina [8278136] (imputed)	N	multiple sclerosis	http://www.ebi.ac.uk/efo/EFO_0003885	GCST009597	Genome-wide genotyping array
31604244	International Multiple Sclerosis Genetics Consortium	Science	www.ncbi.nlm.nih.gov/pubmed/31604244	Multiple sclerosis genomic map implicates peripheral immune cells and microglia in susceptibility.	Multiple sclerosis	14,802 European and unknown ancestry cases, 26,703 European and unknown ancestry controls	32,627 European and unknown ancestry cases, 41,672 European and unknown ancestry controls	2q32.3	2	191124630	rs6738544	6738544	intron_variant	NR	2e-13	12.699	1.0741	NR	Affymetrix, Illumina [8278136] (imputed)	N	multiple sclerosis	http://www.ebi.ac.uk/efo/EFO_0003885	GCST009597	Genome-wide genotyping array
31604244	International Multiple Sclerosis Genetics Consortium	Science	www.ncbi.nlm.nih.gov/pubmed/31604244	Multiple sclerosis genomic map implicates peripheral immune cells and microglia in susceptibility.	Multiple sclerosis	14,802 European and unknown ancestry cases, 26,703 European and unknown ancestry controls	32,627 European and unknown ancestry cases, 41,672 European and unknown ancestry controls	20q13.12	20	43950411	rs4812772	4812772	intron_variant	NR	6e-09	8.22185	1.0743	NR	Affymetrix, Illumina [8278136] (imputed)	N	multiple sclerosis	http://www.ebi.ac.uk/efo/EFO_0003885	GCST009597	Genome-wide genotyping array
31604244	International Multiple Sclerosis Genetics Consortium	Science	www.ncbi.nlm.nih.gov/pubmed/31604244	Multiple sclerosis genomic map implicates peripheral immune cells and microglia in susceptibility.	Multiple sclerosis	14,802 European and unknown ancestry cases, 26,703 European and unknown ancestry controls	32,627 European and unknown ancestry cases, 41,672 European and unknown ancestry controls	2q33.2	2	203768138	rs12614091	12614091	intergenic_variant	NR	6e-12	11.2218	1.076	NR	Affymetrix, Illumina [8278136] (imputed)	N	multiple sclerosis	http://www.ebi.ac.uk/efo/EFO_0003885	GCST009597	Genome-wide genotyping array
31604244	International Multiple Sclerosis Genetics Consortium	Science	www.ncbi.nlm.nih.gov/pubmed/31604244	Multiple sclerosis genomic map implicates peripheral immune cells and microglia in susceptibility.	Multiple sclerosis	14,802 European and unknown ancestry cases, 26,703 European and unknown ancestry controls	32,627 European and unknown ancestry cases, 41,672 European and unknown ancestry controls	2q36.2	2	224942047	rs1857996	1857996	intron_variant	NR	8e-07	6.09691	1.0761	NR	Affymetrix, Illumina [8278136] (imputed)	N	multiple sclerosis	http://www.ebi.ac.uk/efo/EFO_0003885	GCST009597	Genome-wide genotyping array
31604244	International Multiple Sclerosis Genetics Consortium	Science	www.ncbi.nlm.nih.gov/pubmed/31604244	Multiple sclerosis genomic map implicates peripheral immune cells and microglia in susceptibility.	Multiple sclerosis	14,802 European and unknown ancestry cases, 26,703 European and unknown ancestry controls	32,627 European and unknown ancestry cases, 41,672 European and unknown ancestry controls	3q26.2	3	169818849	rs10936602	10936602	intergenic_variant	NR	2e-11	10.699	1.0766	NR	Affymetrix, Illumina [8278136] (imputed)	N	multiple sclerosis	http://www.ebi.ac.uk/efo/EFO_0003885	GCST009597	Genome-wide genotyping array
31604244	International Multiple Sclerosis Genetics Consortium	Science	www.ncbi.nlm.nih.gov/pubmed/31604244	Multiple sclerosis genomic map implicates peripheral immune cells and microglia in susceptibility.	Multiple sclerosis	14,802 European and unknown ancestry cases, 26,703 European and unknown ancestry controls	32,627 European and unknown ancestry cases, 41,672 European and unknown ancestry controls	19q13.32	19	47135282	rs11083862	11083862	intron_variant	NR	2e-09	8.69897	1.0769	NR	Affymetrix, Illumina [8278136] (imputed)	N	multiple sclerosis	http://www.ebi.ac.uk/efo/EFO_0003885	GCST009597	Genome-wide genotyping array
31604244	International Multiple Sclerosis Genetics Consortium	Science	www.ncbi.nlm.nih.gov/pubmed/31604244	Multiple sclerosis genomic map implicates peripheral immune cells and microglia in susceptibility.	Multiple sclerosis	14,802 European and unknown ancestry cases, 26,703 European and unknown ancestry controls	32,627 European and unknown ancestry cases, 41,672 European and unknown ancestry controls	9q22.33	9	98105907	rs7855251	7855251	intron_variant	NR	1e-10	10	1.0774	NR	Affymetrix, Illumina [8278136] (imputed)	N	multiple sclerosis	http://www.ebi.ac.uk/efo/EFO_0003885	GCST009597	Genome-wide genotyping array
31604244	International Multiple Sclerosis Genetics Consortium	Science	www.ncbi.nlm.nih.gov/pubmed/31604244	Multiple sclerosis genomic map implicates peripheral immune cells and microglia in susceptibility.	Multiple sclerosis	14,802 European and unknown ancestry cases, 26,703 European and unknown ancestry controls	32,627 European and unknown ancestry cases, 41,672 European and unknown ancestry controls	4p14	4	40305547	rs13136820	13136820	intergenic_variant	NR	8e-10	9.09691	1.0775	NR	Affymetrix, Illumina [8278136] (imputed)	N	multiple sclerosis	http://www.ebi.ac.uk/efo/EFO_0003885	GCST009597	Genome-wide genotyping array
31604244	International Multiple Sclerosis Genetics Consortium	Science	www.ncbi.nlm.nih.gov/pubmed/31604244	Multiple sclerosis genomic map implicates peripheral immune cells and microglia in susceptibility.	Multiple sclerosis	14,802 European and unknown ancestry cases, 26,703 European and unknown ancestry controls	32,627 European and unknown ancestry cases, 41,672 European and unknown ancestry controls				chr6:119215402			NR	3e-10	9.52288	1.0776	NR	Affymetrix, Illumina [8278136] (imputed)	N	multiple sclerosis	http://www.ebi.ac.uk/efo/EFO_0003885	GCST009597	Genome-wide genotyping array
31604244	International Multiple Sclerosis Genetics Consortium	Science	www.ncbi.nlm.nih.gov/pubmed/31604244	Multiple sclerosis genomic map implicates peripheral immune cells and microglia in susceptibility.	Multiple sclerosis	14,802 European and unknown ancestry cases, 26,703 European and unknown ancestry controls	32,627 European and unknown ancestry cases, 41,672 European and unknown ancestry controls	3q21.3	3	126148404	rs3845959	3845959	intron_variant	NR	2e-07	6.69897	1.0787	NR	Affymetrix, Illumina [8278136] (imputed)	N	multiple sclerosis	http://www.ebi.ac.uk/efo/EFO_0003885	GCST009597	Genome-wide genotyping array
31604244	International Multiple Sclerosis Genetics Consortium	Science	www.ncbi.nlm.nih.gov/pubmed/31604244	Multiple sclerosis genomic map implicates peripheral immune cells and microglia in susceptibility.	Multiple sclerosis	14,802 European and unknown ancestry cases, 26,703 European and unknown ancestry controls	32,627 European and unknown ancestry cases, 41,672 European and unknown ancestry controls	18q21.33	18	63263862	rs2187163	2187163	intron_variant	NR	4e-07	6.39794	1.0793	NR	Affymetrix, Illumina [8278136] (imputed)	N	multiple sclerosis	http://www.ebi.ac.uk/efo/EFO_0003885	GCST009597	Genome-wide genotyping array
31604244	International Multiple Sclerosis Genetics Consortium	Science	www.ncbi.nlm.nih.gov/pubmed/31604244	Multiple sclerosis genomic map implicates peripheral immune cells and microglia in susceptibility.	Multiple sclerosis	14,802 European and unknown ancestry cases, 26,703 European and unknown ancestry controls	32,627 European and unknown ancestry cases, 41,672 European and unknown ancestry controls	1q23.1	1	157716547	rs2317231	2317231	intergenic_variant	NR	3e-16	15.5229	1.0804	NR	Affymetrix, Illumina [8278136] (imputed)	N	multiple sclerosis	http://www.ebi.ac.uk/efo/EFO_0003885	GCST009597	Genome-wide genotyping array
31604244	International Multiple Sclerosis Genetics Consortium	Science	www.ncbi.nlm.nih.gov/pubmed/31604244	Multiple sclerosis genomic map implicates peripheral immune cells and microglia in susceptibility.	Multiple sclerosis	14,802 European and unknown ancestry cases, 26,703 European and unknown ancestry controls	32,627 European and unknown ancestry cases, 41,672 European and unknown ancestry controls	7q36.1	7	149592373	rs354033	354033	intron_variant	NR	8e-10	9.09691	1.0813	NR	Affymetrix, Illumina [8278136] (imputed)	N	multiple sclerosis	http://www.ebi.ac.uk/efo/EFO_0003885	GCST009597	Genome-wide genotyping array
31604244	International Multiple Sclerosis Genetics Consortium	Science	www.ncbi.nlm.nih.gov/pubmed/31604244	Multiple sclerosis genomic map implicates peripheral immune cells and microglia in susceptibility.	Multiple sclerosis	14,802 European and unknown ancestry cases, 26,703 European and unknown ancestry controls	32,627 European and unknown ancestry cases, 41,672 European and unknown ancestry controls	5p15.31	5	6712721	rs34681760	34681760	regulatory_region_variant	NR	2e-11	10.699	1.0819	NR	Affymetrix, Illumina [8278136] (imputed)	N	multiple sclerosis	http://www.ebi.ac.uk/efo/EFO_0003885	GCST009597	Genome-wide genotyping array
31604244	International Multiple Sclerosis Genetics Consortium	Science	www.ncbi.nlm.nih.gov/pubmed/31604244	Multiple sclerosis genomic map implicates peripheral immune cells and microglia in susceptibility.	Multiple sclerosis	14,802 European and unknown ancestry cases, 26,703 European and unknown ancestry controls	32,627 European and unknown ancestry cases, 41,672 European and unknown ancestry controls	21q22.11	21	33415005	rs9808753	9808753	missense_variant	NR	2e-09	8.69897	1.082	NR	Affymetrix, Illumina [8278136] (imputed)	N	multiple sclerosis	http://www.ebi.ac.uk/efo/EFO_0003885	GCST009597	Genome-wide genotyping array
31604244	International Multiple Sclerosis Genetics Consortium	Science	www.ncbi.nlm.nih.gov/pubmed/31604244	Multiple sclerosis genomic map implicates peripheral immune cells and microglia in susceptibility.	Multiple sclerosis	14,802 European and unknown ancestry cases, 26,703 European and unknown ancestry controls	32,627 European and unknown ancestry cases, 41,672 European and unknown ancestry controls	14q24.1	14	68786647	rs12434551	12434551	regulatory_region_variant	NR	4e-17	16.3979	1.0822	NR	Affymetrix, Illumina [8278136] (imputed)	N	multiple sclerosis	http://www.ebi.ac.uk/efo/EFO_0003885	GCST009597	Genome-wide genotyping array
31604244	International Multiple Sclerosis Genetics Consortium	Science	www.ncbi.nlm.nih.gov/pubmed/31604244	Multiple sclerosis genomic map implicates peripheral immune cells and microglia in susceptibility.	Multiple sclerosis	14,802 European and unknown ancestry cases, 26,703 European and unknown ancestry controls	32,627 European and unknown ancestry cases, 41,672 European and unknown ancestry controls	14q24.3	14	75547955	rs34695601	34695601	regulatory_region_variant	NR	6e-13	12.2218	1.0832	NR	Affymetrix, Illumina [8278136] (imputed)	N	multiple sclerosis	http://www.ebi.ac.uk/efo/EFO_0003885	GCST009597	Genome-wide genotyping array
31604244	International Multiple Sclerosis Genetics Consortium	Science	www.ncbi.nlm.nih.gov/pubmed/31604244	Multiple sclerosis genomic map implicates peripheral immune cells and microglia in susceptibility.	Multiple sclerosis	14,802 European and unknown ancestry cases, 26,703 European and unknown ancestry controls	32,627 European and unknown ancestry cases, 41,672 European and unknown ancestry controls	5q31.1	5	134555592	rs2084007	2084007	intron_variant	NR	2e-13	12.699	1.0835	NR	Affymetrix, Illumina [8278136] (imputed)	N	multiple sclerosis	http://www.ebi.ac.uk/efo/EFO_0003885	GCST009597	Genome-wide genotyping array
31604244	International Multiple Sclerosis Genetics Consortium	Science	www.ncbi.nlm.nih.gov/pubmed/31604244	Multiple sclerosis genomic map implicates peripheral immune cells and microglia in susceptibility.	Multiple sclerosis	14,802 European and unknown ancestry cases, 26,703 European and unknown ancestry controls	32,627 European and unknown ancestry cases, 41,672 European and unknown ancestry controls	2q22.1	2	136127109	rs10191360	10191360	intergenic_variant	NR	4e-10	9.39794	1.0836	NR	Affymetrix, Illumina [8278136] (imputed)	N	multiple sclerosis	http://www.ebi.ac.uk/efo/EFO_0003885	GCST009597	Genome-wide genotyping array
31604244	International Multiple Sclerosis Genetics Consortium	Science	www.ncbi.nlm.nih.gov/pubmed/31604244	Multiple sclerosis genomic map implicates peripheral immune cells and microglia in susceptibility.	Multiple sclerosis	14,802 European and unknown ancestry cases, 26,703 European and unknown ancestry controls	32,627 European and unknown ancestry cases, 41,672 European and unknown ancestry controls	3q13.11	3	105737111	rs2289746	2289746	intron_variant	NR	5e-12	11.301	1.0846	NR	Affymetrix, Illumina [8278136] (imputed)	N	multiple sclerosis	http://www.ebi.ac.uk/efo/EFO_0003885	GCST009597	Genome-wide genotyping array
31604244	International Multiple Sclerosis Genetics Consortium	Science	www.ncbi.nlm.nih.gov/pubmed/31604244	Multiple sclerosis genomic map implicates peripheral immune cells and microglia in susceptibility.	Multiple sclerosis	14,802 European and unknown ancestry cases, 26,703 European and unknown ancestry controls	32,627 European and unknown ancestry cases, 41,672 European and unknown ancestry controls	16q24.3	16	89075315	rs55733613	55733613	intergenic_variant	NR	1e-06	6	1.0852	NR	Affymetrix, Illumina [8278136] (imputed)	N	multiple sclerosis	http://www.ebi.ac.uk/efo/EFO_0003885	GCST009597	Genome-wide genotyping array
31604244	International Multiple Sclerosis Genetics Consortium	Science	www.ncbi.nlm.nih.gov/pubmed/31604244	Multiple sclerosis genomic map implicates peripheral immune cells and microglia in susceptibility.	Multiple sclerosis	14,802 European and unknown ancestry cases, 26,703 European and unknown ancestry controls	32,627 European and unknown ancestry cases, 41,672 European and unknown ancestry controls	21q22.11	21	33323876	rs71314176	71314176	regulatory_region_variant	NR	8e-06	5.09691	1.0854	NR	Affymetrix, Illumina [8278136] (imputed)	N	multiple sclerosis	http://www.ebi.ac.uk/efo/EFO_0003885	GCST009597	Genome-wide genotyping array
31604244	International Multiple Sclerosis Genetics Consortium	Science	www.ncbi.nlm.nih.gov/pubmed/31604244	Multiple sclerosis genomic map implicates peripheral immune cells and microglia in susceptibility.	Multiple sclerosis	14,802 European and unknown ancestry cases, 26,703 European and unknown ancestry controls	32,627 European and unknown ancestry cases, 41,672 European and unknown ancestry controls	1p12	1	119731286	rs12094392	12094392	intron_variant	NR	2e-06	5.69897	1.17606	NR	Affymetrix, Illumina [8278136] (imputed)	N	multiple sclerosis	http://www.ebi.ac.uk/efo/EFO_0003885	GCST009597	Genome-wide genotyping array
31604244	International Multiple Sclerosis Genetics Consortium	Science	www.ncbi.nlm.nih.gov/pubmed/31604244	Multiple sclerosis genomic map implicates peripheral immune cells and microglia in susceptibility.	Multiple sclerosis	14,802 European and unknown ancestry cases, 26,703 European and unknown ancestry controls	32,627 European and unknown ancestry cases, 41,672 European and unknown ancestry controls	14q32.32	14	102799507	rs12147246	12147246	intron_variant	NR	2e-15	14.699	1.09433	NR	Affymetrix, Illumina [8278136] (imputed)	N	multiple sclerosis	http://www.ebi.ac.uk/efo/EFO_0003885	GCST009597	Genome-wide genotyping array
31604244	International Multiple Sclerosis Genetics Consortium	Science	www.ncbi.nlm.nih.gov/pubmed/31604244	Multiple sclerosis genomic map implicates peripheral immune cells and microglia in susceptibility.	Multiple sclerosis	14,802 European and unknown ancestry cases, 26,703 European and unknown ancestry controls	32,627 European and unknown ancestry cases, 41,672 European and unknown ancestry controls	6p25.1	6	7099796	rs12211604	12211604	regulatory_region_variant	NR	2e-08	7.69897	1.06542	NR	Affymetrix, Illumina [8278136] (imputed)	N	multiple sclerosis	http://www.ebi.ac.uk/efo/EFO_0003885	GCST009597	Genome-wide genotyping array
31604244	International Multiple Sclerosis Genetics Consortium	Science	www.ncbi.nlm.nih.gov/pubmed/31604244	Multiple sclerosis genomic map implicates peripheral immune cells and microglia in susceptibility.	Multiple sclerosis	14,802 European and unknown ancestry cases, 26,703 European and unknown ancestry controls	32,627 European and unknown ancestry cases, 41,672 European and unknown ancestry controls	18q21.31	18	58546158	rs12456021	12456021	intron_variant	NR	2e-07	6.69897	1.06883	NR	Affymetrix, Illumina [8278136] (imputed)	N	multiple sclerosis	http://www.ebi.ac.uk/efo/EFO_0003885	GCST009597	Genome-wide genotyping array
31604244	International Multiple Sclerosis Genetics Consortium	Science	www.ncbi.nlm.nih.gov/pubmed/31604244	Multiple sclerosis genomic map implicates peripheral immune cells and microglia in susceptibility.	Multiple sclerosis	14,802 European and unknown ancestry cases, 26,703 European and unknown ancestry controls	32,627 European and unknown ancestry cases, 41,672 European and unknown ancestry controls	10q22.3	10	79299578	rs1250551	1250551	intron_variant	NR	2e-23	22.699	1.10096	NR	Affymetrix, Illumina [8278136] (imputed)	N	multiple sclerosis	http://www.ebi.ac.uk/efo/EFO_0003885	GCST009597	Genome-wide genotyping array
31604244	International Multiple Sclerosis Genetics Consortium	Science	www.ncbi.nlm.nih.gov/pubmed/31604244	Multiple sclerosis genomic map implicates peripheral immune cells and microglia in susceptibility.	Multiple sclerosis	14,802 European and unknown ancestry cases, 26,703 European and unknown ancestry controls	32,627 European and unknown ancestry cases, 41,672 European and unknown ancestry controls	14q32.32	14	102764421	rs12588969	12588969	TF_binding_site_variant	NR	2e-09	8.69897	1.07666	NR	Affymetrix, Illumina [8278136] (imputed)	N	multiple sclerosis	http://www.ebi.ac.uk/efo/EFO_0003885	GCST009597	Genome-wide genotyping array
31604244	International Multiple Sclerosis Genetics Consortium	Science	www.ncbi.nlm.nih.gov/pubmed/31604244	Multiple sclerosis genomic map implicates peripheral immune cells and microglia in susceptibility.	Multiple sclerosis	14,802 European and unknown ancestry cases, 26,703 European and unknown ancestry controls	32,627 European and unknown ancestry cases, 41,672 European and unknown ancestry controls	10p15.1	10	6024499	rs12722574	12722574	intron_variant	NR	4e-07	6.39794	1.104	NR	Affymetrix, Illumina [8278136] (imputed)	N	multiple sclerosis	http://www.ebi.ac.uk/efo/EFO_0003885	GCST009597	Genome-wide genotyping array
31604244	International Multiple Sclerosis Genetics Consortium	Science	www.ncbi.nlm.nih.gov/pubmed/31604244	Multiple sclerosis genomic map implicates peripheral immune cells and microglia in susceptibility.	Multiple sclerosis	14,802 European and unknown ancestry cases, 26,703 European and unknown ancestry controls	32,627 European and unknown ancestry cases, 41,672 European and unknown ancestry controls	1q21.3	1	150722004	rs12755416	12755416	intergenic_variant	NR	6e-08	7.22185	1.08249	NR	Affymetrix, Illumina [8278136] (imputed)	N	multiple sclerosis	http://www.ebi.ac.uk/efo/EFO_0003885	GCST009597	Genome-wide genotyping array
31604244	International Multiple Sclerosis Genetics Consortium	Science	www.ncbi.nlm.nih.gov/pubmed/31604244	Multiple sclerosis genomic map implicates peripheral immune cells and microglia in susceptibility.	Multiple sclerosis	14,802 European and unknown ancestry cases, 26,703 European and unknown ancestry controls	32,627 European and unknown ancestry cases, 41,672 European and unknown ancestry controls	19p13.3	19	4466469	rs12971909	12971909	intron_variant	NR	6e-09	8.22185	1.0725	NR	Affymetrix, Illumina [8278136] (imputed)	N	multiple sclerosis	http://www.ebi.ac.uk/efo/EFO_0003885	GCST009597	Genome-wide genotyping array
31604244	International Multiple Sclerosis Genetics Consortium	Science	www.ncbi.nlm.nih.gov/pubmed/31604244	Multiple sclerosis genomic map implicates peripheral immune cells and microglia in susceptibility.	Multiple sclerosis	14,802 European and unknown ancestry cases, 26,703 European and unknown ancestry controls	32,627 European and unknown ancestry cases, 41,672 European and unknown ancestry controls	6q21	6	113828132	rs13193860	13193860	intron_variant	NR	1e-06	6	1.06655	NR	Affymetrix, Illumina [8278136] (imputed)	N	multiple sclerosis	http://www.ebi.ac.uk/efo/EFO_0003885	GCST009597	Genome-wide genotyping array
31604244	International Multiple Sclerosis Genetics Consortium	Science	www.ncbi.nlm.nih.gov/pubmed/31604244	Multiple sclerosis genomic map implicates peripheral immune cells and microglia in susceptibility.	Multiple sclerosis	14,802 European and unknown ancestry cases, 26,703 European and unknown ancestry controls	32,627 European and unknown ancestry cases, 41,672 European and unknown ancestry controls	8q24.21	8	128064205	rs13254990	13254990	intron_variant	NR	6e-08	7.22185	1.06326	NR	Affymetrix, Illumina [8278136] (imputed)	N	multiple sclerosis	http://www.ebi.ac.uk/efo/EFO_0003885	GCST009597	Genome-wide genotyping array
31604244	International Multiple Sclerosis Genetics Consortium	Science	www.ncbi.nlm.nih.gov/pubmed/31604244	Multiple sclerosis genomic map implicates peripheral immune cells and microglia in susceptibility.	Multiple sclerosis	14,802 European and unknown ancestry cases, 26,703 European and unknown ancestry controls	32,627 European and unknown ancestry cases, 41,672 European and unknown ancestry controls	3p24.1	3	27741524	rs13327021	13327021	intergenic_variant	NR	2e-16	15.699	1.08319	NR	Affymetrix, Illumina [8278136] (imputed)	N	multiple sclerosis	http://www.ebi.ac.uk/efo/EFO_0003885	GCST009597	Genome-wide genotyping array
31604244	International Multiple Sclerosis Genetics Consortium	Science	www.ncbi.nlm.nih.gov/pubmed/31604244	Multiple sclerosis genomic map implicates peripheral immune cells and microglia in susceptibility.	Multiple sclerosis	14,802 European and unknown ancestry cases, 26,703 European and unknown ancestry controls	32,627 European and unknown ancestry cases, 41,672 European and unknown ancestry controls	2p23.3	2	25269598	rs13428812	13428812	intron_variant	NR	1e-07	7	1.0543	NR	Affymetrix, Illumina [8278136] (imputed)	N	multiple sclerosis	http://www.ebi.ac.uk/efo/EFO_0003885	GCST009597	Genome-wide genotyping array
31604244	International Multiple Sclerosis Genetics Consortium	Science	www.ncbi.nlm.nih.gov/pubmed/31604244	Multiple sclerosis genomic map implicates peripheral immune cells and microglia in susceptibility.	Multiple sclerosis	14,802 European and unknown ancestry cases, 26,703 European and unknown ancestry controls	32,627 European and unknown ancestry cases, 41,672 European and unknown ancestry controls	11p12	11	36416525	rs1365120	1365120	intron_variant	NR	4e-08	7.39794	1.09577	NR	Affymetrix, Illumina [8278136] (imputed)	N	multiple sclerosis	http://www.ebi.ac.uk/efo/EFO_0003885	GCST009597	Genome-wide genotyping array
31604244	International Multiple Sclerosis Genetics Consortium	Science	www.ncbi.nlm.nih.gov/pubmed/31604244	Multiple sclerosis genomic map implicates peripheral immune cells and microglia in susceptibility.	Multiple sclerosis	14,802 European and unknown ancestry cases, 26,703 European and unknown ancestry controls	32,627 European and unknown ancestry cases, 41,672 European and unknown ancestry controls	10p14	10	8056756	rs1399180	1399180	intron_variant	NR	7e-11	10.1549	1.10156	NR	Affymetrix, Illumina [8278136] (imputed)	N	multiple sclerosis	http://www.ebi.ac.uk/efo/EFO_0003885	GCST009597	Genome-wide genotyping array
31604244	International Multiple Sclerosis Genetics Consortium	Science	www.ncbi.nlm.nih.gov/pubmed/31604244	Multiple sclerosis genomic map implicates peripheral immune cells and microglia in susceptibility.	Multiple sclerosis	14,802 European and unknown ancestry cases, 26,703 European and unknown ancestry controls	32,627 European and unknown ancestry cases, 41,672 European and unknown ancestry controls	22q13.33	22	50532837	rs140522	140522	regulatory_region_variant	NR	1e-21	21	1.11582	NR	Affymetrix, Illumina [8278136] (imputed)	N	multiple sclerosis	http://www.ebi.ac.uk/efo/EFO_0003885	GCST009597	Genome-wide genotyping array
31604244	International Multiple Sclerosis Genetics Consortium	Science	www.ncbi.nlm.nih.gov/pubmed/31604244	Multiple sclerosis genomic map implicates peripheral immune cells and microglia in susceptibility.	Multiple sclerosis	14,802 European and unknown ancestry cases, 26,703 European and unknown ancestry controls	32,627 European and unknown ancestry cases, 41,672 European and unknown ancestry controls	1p22.1	1	92961312	rs1415069	1415069	intron_variant	NR	3e-08	7.52288	1.07411	NR	Affymetrix, Illumina [8278136] (imputed)	N	multiple sclerosis	http://www.ebi.ac.uk/efo/EFO_0003885	GCST009597	Genome-wide genotyping array
31604244	International Multiple Sclerosis Genetics Consortium	Science	www.ncbi.nlm.nih.gov/pubmed/31604244	Multiple sclerosis genomic map implicates peripheral immune cells and microglia in susceptibility.	Multiple sclerosis	14,802 European and unknown ancestry cases, 26,703 European and unknown ancestry controls	32,627 European and unknown ancestry cases, 41,672 European and unknown ancestry controls	19q13.33	19	49333989	rs1465697	1465697	intron_variant	NR	3e-18	17.5229	1.09733	NR	Affymetrix, Illumina [8278136] (imputed)	N	multiple sclerosis	http://www.ebi.ac.uk/efo/EFO_0003885	GCST009597	Genome-wide genotyping array
31604244	International Multiple Sclerosis Genetics Consortium	Science	www.ncbi.nlm.nih.gov/pubmed/31604244	Multiple sclerosis genomic map implicates peripheral immune cells and microglia in susceptibility.	Multiple sclerosis	14,802 European and unknown ancestry cases, 26,703 European and unknown ancestry controls	32,627 European and unknown ancestry cases, 41,672 European and unknown ancestry controls	10q21.2	10	62637778	rs16917546	16917546	intron_variant	NR	6e-06	5.22185	1.06485	NR	Affymetrix, Illumina [8278136] (imputed)	N	multiple sclerosis	http://www.ebi.ac.uk/efo/EFO_0003885	GCST009597	Genome-wide genotyping array
31604244	International Multiple Sclerosis Genetics Consortium	Science	www.ncbi.nlm.nih.gov/pubmed/31604244	Multiple sclerosis genomic map implicates peripheral immune cells and microglia in susceptibility.	Multiple sclerosis	14,802 European and unknown ancestry cases, 26,703 European and unknown ancestry controls	32,627 European and unknown ancestry cases, 41,672 European and unknown ancestry controls	4q27	4	121198294	rs17051321	17051321	intron_variant	NR	1e-10	10	1.08436	NR	Affymetrix, Illumina [8278136] (imputed)	N	multiple sclerosis	http://www.ebi.ac.uk/efo/EFO_0003885	GCST009597	Genome-wide genotyping array
31604244	International Multiple Sclerosis Genetics Consortium	Science	www.ncbi.nlm.nih.gov/pubmed/31604244	Multiple sclerosis genomic map implicates peripheral immune cells and microglia in susceptibility.	Multiple sclerosis	14,802 European and unknown ancestry cases, 26,703 European and unknown ancestry controls	32,627 European and unknown ancestry cases, 41,672 European and unknown ancestry controls	6q25.3	6	159044945	rs1738074	1738074	5_prime_UTR_variant	NR	3e-35	34.5229	1.13276	NR	Affymetrix, Illumina [8278136] (imputed)	N	multiple sclerosis	http://www.ebi.ac.uk/efo/EFO_0003885	GCST009597	Genome-wide genotyping array
31604244	International Multiple Sclerosis Genetics Consortium	Science	www.ncbi.nlm.nih.gov/pubmed/31604244	Multiple sclerosis genomic map implicates peripheral immune cells and microglia in susceptibility.	Multiple sclerosis	14,802 European and unknown ancestry cases, 26,703 European and unknown ancestry controls	32,627 European and unknown ancestry cases, 41,672 European and unknown ancestry controls	12p13.31	12	6330843	rs1800693	1800693	non_coding_transcript_exon_variant	NR	2e-47	46.699	1.14943	NR	Affymetrix, Illumina [8278136] (imputed)	N	multiple sclerosis	http://www.ebi.ac.uk/efo/EFO_0003885	GCST009597	Genome-wide genotyping array
31604244	International Multiple Sclerosis Genetics Consortium	Science	www.ncbi.nlm.nih.gov/pubmed/31604244	Multiple sclerosis genomic map implicates peripheral immune cells and microglia in susceptibility.	Multiple sclerosis	14,802 European and unknown ancestry cases, 26,703 European and unknown ancestry controls	32,627 European and unknown ancestry cases, 41,672 European and unknown ancestry controls	1p36.22	1	11796321	rs1801133	1801133	missense_variant	NR	2e-15	14.699	1.10705	NR	Affymetrix, Illumina [8278136] (imputed)	N	multiple sclerosis	http://www.ebi.ac.uk/efo/EFO_0003885	GCST009597	Genome-wide genotyping array
31604244	International Multiple Sclerosis Genetics Consortium	Science	www.ncbi.nlm.nih.gov/pubmed/31604244	Multiple sclerosis genomic map implicates peripheral immune cells and microglia in susceptibility.	Multiple sclerosis	14,802 European and unknown ancestry cases, 26,703 European and unknown ancestry controls	32,627 European and unknown ancestry cases, 41,672 European and unknown ancestry controls	10q23.31	10	88067364	rs1819577	1819577	regulatory_region_variant	NR	1e-07	7	1.06067	NR	Affymetrix, Illumina [8278136] (imputed)	N	multiple sclerosis	http://www.ebi.ac.uk/efo/EFO_0003885	GCST009597	Genome-wide genotyping array
31604244	International Multiple Sclerosis Genetics Consortium	Science	www.ncbi.nlm.nih.gov/pubmed/31604244	Multiple sclerosis genomic map implicates peripheral immune cells and microglia in susceptibility.	Multiple sclerosis	14,802 European and unknown ancestry cases, 26,703 European and unknown ancestry controls	32,627 European and unknown ancestry cases, 41,672 European and unknown ancestry controls	4p14	4	38719543	rs2045769	2045769	intergenic_variant	NR	5e-06	5.30103	1.06372	NR	Affymetrix, Illumina [8278136] (imputed)	N	multiple sclerosis	http://www.ebi.ac.uk/efo/EFO_0003885	GCST009597	Genome-wide genotyping array
31604244	International Multiple Sclerosis Genetics Consortium	Science	www.ncbi.nlm.nih.gov/pubmed/31604244	Multiple sclerosis genomic map implicates peripheral immune cells and microglia in susceptibility.	Multiple sclerosis	14,802 European and unknown ancestry cases, 26,703 European and unknown ancestry controls	32,627 European and unknown ancestry cases, 41,672 European and unknown ancestry controls	11q12.2	11	61026179	rs4939490	4939490	intergenic_variant	NR	2e-29	28.699	1.1237	NR	Affymetrix, Illumina [8278136] (imputed)	N	multiple sclerosis	http://www.ebi.ac.uk/efo/EFO_0003885	GCST009597	Genome-wide genotyping array
31604244	International Multiple Sclerosis Genetics Consortium	Science	www.ncbi.nlm.nih.gov/pubmed/31604244	Multiple sclerosis genomic map implicates peripheral immune cells and microglia in susceptibility.	Multiple sclerosis	14,802 European and unknown ancestry cases, 26,703 European and unknown ancestry controls	32,627 European and unknown ancestry cases, 41,672 European and unknown ancestry controls	12q14.1	12	57713053	rs701006	701006	intron_variant	NR	1e-30	30	1.124	NR	Affymetrix, Illumina [8278136] (imputed)	N	multiple sclerosis	http://www.ebi.ac.uk/efo/EFO_0003885	GCST009597	Genome-wide genotyping array
31604244	International Multiple Sclerosis Genetics Consortium	Science	www.ncbi.nlm.nih.gov/pubmed/31604244	Multiple sclerosis genomic map implicates peripheral immune cells and microglia in susceptibility.	Multiple sclerosis	14,802 European and unknown ancestry cases, 26,703 European and unknown ancestry controls	32,627 European and unknown ancestry cases, 41,672 European and unknown ancestry controls	7q22.3	7	106066016	rs73414214	73414214	intergenic_variant	NR	6e-10	9.22185	1.1282	NR	Affymetrix, Illumina [8278136] (imputed)	N	multiple sclerosis	http://www.ebi.ac.uk/efo/EFO_0003885	GCST009597	Genome-wide genotyping array
31604244	International Multiple Sclerosis Genetics Consortium	Science	www.ncbi.nlm.nih.gov/pubmed/31604244	Multiple sclerosis genomic map implicates peripheral immune cells and microglia in susceptibility.	Multiple sclerosis	14,802 European and unknown ancestry cases, 26,703 European and unknown ancestry controls	32,627 European and unknown ancestry cases, 41,672 European and unknown ancestry controls	1p22.1	1	91756532	rs12133753	12133753	intron_variant	NR	2e-16	15.699	1.131	NR	Affymetrix, Illumina [8278136] (imputed)	N	multiple sclerosis	http://www.ebi.ac.uk/efo/EFO_0003885	GCST009597	Genome-wide genotyping array
31604244	International Multiple Sclerosis Genetics Consortium	Science	www.ncbi.nlm.nih.gov/pubmed/31604244	Multiple sclerosis genomic map implicates peripheral immune cells and microglia in susceptibility.	Multiple sclerosis	14,802 European and unknown ancestry cases, 26,703 European and unknown ancestry controls	32,627 European and unknown ancestry cases, 41,672 European and unknown ancestry controls	16q24.1	16	85987899	rs35703946	35703946	intron_variant	NR	3e-17	16.5229	1.1315	NR	Affymetrix, Illumina [8278136] (imputed)	N	multiple sclerosis	http://www.ebi.ac.uk/efo/EFO_0003885	GCST009597	Genome-wide genotyping array
31604244	International Multiple Sclerosis Genetics Consortium	Science	www.ncbi.nlm.nih.gov/pubmed/31604244	Multiple sclerosis genomic map implicates peripheral immune cells and microglia in susceptibility.	Multiple sclerosis	14,802 European and unknown ancestry cases, 26,703 European and unknown ancestry controls	32,627 European and unknown ancestry cases, 41,672 European and unknown ancestry controls				chr3:100656795			NR	2e-06	5.69897	1.1368	NR	Affymetrix, Illumina [8278136] (imputed)	N	multiple sclerosis	http://www.ebi.ac.uk/efo/EFO_0003885	GCST009597	Genome-wide genotyping array
31604244	International Multiple Sclerosis Genetics Consortium	Science	www.ncbi.nlm.nih.gov/pubmed/31604244	Multiple sclerosis genomic map implicates peripheral immune cells and microglia in susceptibility.	Multiple sclerosis	14,802 European and unknown ancestry cases, 26,703 European and unknown ancestry controls	32,627 European and unknown ancestry cases, 41,672 European and unknown ancestry controls	10p15.1	10	6028310	rs12722559	12722559	intron_variant	NR	2e-15	14.699	1.1372	NR	Affymetrix, Illumina [8278136] (imputed)	N	multiple sclerosis	http://www.ebi.ac.uk/efo/EFO_0003885	GCST009597	Genome-wide genotyping array
31604244	International Multiple Sclerosis Genetics Consortium	Science	www.ncbi.nlm.nih.gov/pubmed/31604244	Multiple sclerosis genomic map implicates peripheral immune cells and microglia in susceptibility.	Multiple sclerosis	14,802 European and unknown ancestry cases, 26,703 European and unknown ancestry controls	32,627 European and unknown ancestry cases, 41,672 European and unknown ancestry controls				chr3:121765368			NR	7e-43	42.1549	1.1384	NR	Affymetrix, Illumina [8278136] (imputed)	N	multiple sclerosis	http://www.ebi.ac.uk/efo/EFO_0003885	GCST009597	Genome-wide genotyping array
31604244	International Multiple Sclerosis Genetics Consortium	Science	www.ncbi.nlm.nih.gov/pubmed/31604244	Multiple sclerosis genomic map implicates peripheral immune cells and microglia in susceptibility.	Multiple sclerosis	14,802 European and unknown ancestry cases, 26,703 European and unknown ancestry controls	32,627 European and unknown ancestry cases, 41,672 European and unknown ancestry controls	2q37.1	2	230257114	rs35540610	35540610	intron_variant	NR	3e-33	32.5229	1.1423	NR	Affymetrix, Illumina [8278136] (imputed)	N	multiple sclerosis	http://www.ebi.ac.uk/efo/EFO_0003885	GCST009597	Genome-wide genotyping array
31604244	International Multiple Sclerosis Genetics Consortium	Science	www.ncbi.nlm.nih.gov/pubmed/31604244	Multiple sclerosis genomic map implicates peripheral immune cells and microglia in susceptibility.	Multiple sclerosis	14,802 European and unknown ancestry cases, 26,703 European and unknown ancestry controls	32,627 European and unknown ancestry cases, 41,672 European and unknown ancestry controls	16q23.2	16	79316307	rs17724508	17724508	regulatory_region_variant	NR	6e-14	13.2218	1.1431	NR	Affymetrix, Illumina [8278136] (imputed)	N	multiple sclerosis	http://www.ebi.ac.uk/efo/EFO_0003885	GCST009597	Genome-wide genotyping array
31604244	International Multiple Sclerosis Genetics Consortium	Science	www.ncbi.nlm.nih.gov/pubmed/31604244	Multiple sclerosis genomic map implicates peripheral immune cells and microglia in susceptibility.	Multiple sclerosis	14,802 European and unknown ancestry cases, 26,703 European and unknown ancestry controls	32,627 European and unknown ancestry cases, 41,672 European and unknown ancestry controls	6q23.3	6	137116920	rs62420820	62420820	intergenic_variant	NR	9e-36	35.0458	1.1444	NR	Affymetrix, Illumina [8278136] (imputed)	N	multiple sclerosis	http://www.ebi.ac.uk/efo/EFO_0003885	GCST009597	Genome-wide genotyping array
31604244	International Multiple Sclerosis Genetics Consortium	Science	www.ncbi.nlm.nih.gov/pubmed/31604244	Multiple sclerosis genomic map implicates peripheral immune cells and microglia in susceptibility.	Multiple sclerosis	14,802 European and unknown ancestry cases, 26,703 European and unknown ancestry controls	32,627 European and unknown ancestry cases, 41,672 European and unknown ancestry controls	16p13.13	16	11319069	rs34947566	34947566	intron_variant	NR	1e-23	23	1.1463	NR	Affymetrix, Illumina [8278136] (imputed)	N	multiple sclerosis	http://www.ebi.ac.uk/efo/EFO_0003885	GCST009597	Genome-wide genotyping array
31604244	International Multiple Sclerosis Genetics Consortium	Science	www.ncbi.nlm.nih.gov/pubmed/31604244	Multiple sclerosis genomic map implicates peripheral immune cells and microglia in susceptibility.	Multiple sclerosis	14,802 European and unknown ancestry cases, 26,703 European and unknown ancestry controls	32,627 European and unknown ancestry cases, 41,672 European and unknown ancestry controls	20q13.33	20	63743088	rs6742	6742	3_prime_UTR_variant	NR	4e-14	13.3979	1.1492	NR	Affymetrix, Illumina [8278136] (imputed)	N	multiple sclerosis	http://www.ebi.ac.uk/efo/EFO_0003885	GCST009597	Genome-wide genotyping array
31604244	International Multiple Sclerosis Genetics Consortium	Science	www.ncbi.nlm.nih.gov/pubmed/31604244	Multiple sclerosis genomic map implicates peripheral immune cells and microglia in susceptibility.	Multiple sclerosis	14,802 European and unknown ancestry cases, 26,703 European and unknown ancestry controls	32,627 European and unknown ancestry cases, 41,672 European and unknown ancestry controls	2q22.3	2	144232981	rs72855540	72855540	intron_variant	NR	2e-07	6.69897	1.1495	NR	Affymetrix, Illumina [8278136] (imputed)	N	multiple sclerosis	http://www.ebi.ac.uk/efo/EFO_0003885	GCST009597	Genome-wide genotyping array
31604244	International Multiple Sclerosis Genetics Consortium	Science	www.ncbi.nlm.nih.gov/pubmed/31604244	Multiple sclerosis genomic map implicates peripheral immune cells and microglia in susceptibility.	Multiple sclerosis	14,802 European and unknown ancestry cases, 26,703 European and unknown ancestry controls	32,627 European and unknown ancestry cases, 41,672 European and unknown ancestry controls	3p24.1	3	28030595	rs438613	438613	intron_variant	NR	2e-49	48.699	1.1504	NR	Affymetrix, Illumina [8278136] (imputed)	N	multiple sclerosis	http://www.ebi.ac.uk/efo/EFO_0003885	GCST009597	Genome-wide genotyping array
31604244	International Multiple Sclerosis Genetics Consortium	Science	www.ncbi.nlm.nih.gov/pubmed/31604244	Multiple sclerosis genomic map implicates peripheral immune cells and microglia in susceptibility.	Multiple sclerosis	14,802 European and unknown ancestry cases, 26,703 European and unknown ancestry controls	32,627 European and unknown ancestry cases, 41,672 European and unknown ancestry controls	3q13.33	3	119509661	rs9843355	9843355	intron_variant	NR	4e-30	29.3979	1.1525	NR	Affymetrix, Illumina [8278136] (imputed)	N	multiple sclerosis	http://www.ebi.ac.uk/efo/EFO_0003885	GCST009597	Genome-wide genotyping array
31604244	International Multiple Sclerosis Genetics Consortium	Science	www.ncbi.nlm.nih.gov/pubmed/31604244	Multiple sclerosis genomic map implicates peripheral immune cells and microglia in susceptibility.	Multiple sclerosis	14,802 European and unknown ancestry cases, 26,703 European and unknown ancestry controls	32,627 European and unknown ancestry cases, 41,672 European and unknown ancestry controls	19p13.3	19	6668961	rs1077667	1077667	intron_variant	NR	8e-33	32.0969	1.1546	NR	Affymetrix, Illumina [8278136] (imputed)	N	multiple sclerosis	http://www.ebi.ac.uk/efo/EFO_0003885	GCST009597	Genome-wide genotyping array
31604244	International Multiple Sclerosis Genetics Consortium	Science	www.ncbi.nlm.nih.gov/pubmed/31604244	Multiple sclerosis genomic map implicates peripheral immune cells and microglia in susceptibility.	Multiple sclerosis	14,802 European and unknown ancestry cases, 26,703 European and unknown ancestry controls	32,627 European and unknown ancestry cases, 41,672 European and unknown ancestry controls				chr3:100848597			NR	6e-11	10.2218	1.1557	NR	Affymetrix, Illumina [8278136] (imputed)	N	multiple sclerosis	http://www.ebi.ac.uk/efo/EFO_0003885	GCST009597	Genome-wide genotyping array
31604244	International Multiple Sclerosis Genetics Consortium	Science	www.ncbi.nlm.nih.gov/pubmed/31604244	Multiple sclerosis genomic map implicates peripheral immune cells and microglia in susceptibility.	Multiple sclerosis	14,802 European and unknown ancestry cases, 26,703 European and unknown ancestry controls	32,627 European and unknown ancestry cases, 41,672 European and unknown ancestry controls	1q31.2	1	192571891	rs1323292	1323292	intron_variant	NR	4e-33	32.3979	1.1625	NR	Affymetrix, Illumina [8278136] (imputed)	N	multiple sclerosis	http://www.ebi.ac.uk/efo/EFO_0003885	GCST009597	Genome-wide genotyping array
31604244	International Multiple Sclerosis Genetics Consortium	Science	www.ncbi.nlm.nih.gov/pubmed/31604244	Multiple sclerosis genomic map implicates peripheral immune cells and microglia in susceptibility.	Multiple sclerosis	14,802 European and unknown ancestry cases, 26,703 European and unknown ancestry controls	32,627 European and unknown ancestry cases, 41,672 European and unknown ancestry controls	1p31.3	1	64963636	rs72922276	72922276	intron_variant	NR	1e-15	15	1.1642	NR	Affymetrix, Illumina [8278136] (imputed)	N	multiple sclerosis	http://www.ebi.ac.uk/efo/EFO_0003885	GCST009597	Genome-wide genotyping array
31604244	International Multiple Sclerosis Genetics Consortium	Science	www.ncbi.nlm.nih.gov/pubmed/31604244	Multiple sclerosis genomic map implicates peripheral immune cells and microglia in susceptibility.	Multiple sclerosis	14,802 European and unknown ancestry cases, 26,703 European and unknown ancestry controls	32,627 European and unknown ancestry cases, 41,672 European and unknown ancestry controls	12p13.31	12	6332456	rs12832171	12832171	intron_variant	NR	4e-10	9.39794	1.166	NR	Affymetrix, Illumina [8278136] (imputed)	N	multiple sclerosis	http://www.ebi.ac.uk/efo/EFO_0003885	GCST009597	Genome-wide genotyping array
31604244	International Multiple Sclerosis Genetics Consortium	Science	www.ncbi.nlm.nih.gov/pubmed/31604244	Multiple sclerosis genomic map implicates peripheral immune cells and microglia in susceptibility.	Multiple sclerosis	14,802 European and unknown ancestry cases, 26,703 European and unknown ancestry controls	32,627 European and unknown ancestry cases, 41,672 European and unknown ancestry controls				rs34536443	34536443		NR	3e-11	10.5229	1.204	NR	Affymetrix, Illumina [8278136] (imputed)	N	multiple sclerosis	http://www.ebi.ac.uk/efo/EFO_0003885	GCST009597	Genome-wide genotyping array
31604244	International Multiple Sclerosis Genetics Consortium	Science	www.ncbi.nlm.nih.gov/pubmed/31604244	Multiple sclerosis genomic map implicates peripheral immune cells and microglia in susceptibility.	Multiple sclerosis	14,802 European and unknown ancestry cases, 26,703 European and unknown ancestry controls	32,627 European and unknown ancestry cases, 41,672 European and unknown ancestry controls	10p15.1	10	6075359	rs11256593	11256593	regulatory_region_variant	NR	3e-65	64.5229	1.2062	NR	Affymetrix, Illumina [8278136] (imputed)	N	multiple sclerosis	http://www.ebi.ac.uk/efo/EFO_0003885	GCST009597	Genome-wide genotyping array
31604244	International Multiple Sclerosis Genetics Consortium	Science	www.ncbi.nlm.nih.gov/pubmed/31604244	Multiple sclerosis genomic map implicates peripheral immune cells and microglia in susceptibility.	Multiple sclerosis	14,802 European and unknown ancestry cases, 26,703 European and unknown ancestry controls	32,627 European and unknown ancestry cases, 41,672 European and unknown ancestry controls				chr1:198573373			NR	2e-07	6.69897	1.2197	NR	Affymetrix, Illumina [8278136] (imputed)	N	multiple sclerosis	http://www.ebi.ac.uk/efo/EFO_0003885	GCST009597	Genome-wide genotyping array
31604244	International Multiple Sclerosis Genetics Consortium	Science	www.ncbi.nlm.nih.gov/pubmed/31604244	Multiple sclerosis genomic map implicates peripheral immune cells and microglia in susceptibility.	Multiple sclerosis	14,802 European and unknown ancestry cases, 26,703 European and unknown ancestry controls	32,627 European and unknown ancestry cases, 41,672 European and unknown ancestry controls				rs9591325	9591325		NR	1e-19	19	1.2276	NR	Affymetrix, Illumina [8278136] (imputed)	N	multiple sclerosis	http://www.ebi.ac.uk/efo/EFO_0003885	GCST009597	Genome-wide genotyping array
31604244	International Multiple Sclerosis Genetics Consortium	Science	www.ncbi.nlm.nih.gov/pubmed/31604244	Multiple sclerosis genomic map implicates peripheral immune cells and microglia in susceptibility.	Multiple sclerosis	14,802 European and unknown ancestry cases, 26,703 European and unknown ancestry controls	32,627 European and unknown ancestry cases, 41,672 European and unknown ancestry controls	17q21.2	17	42377817	rs1026916	1026916	intron_variant	NR	2e-28	27.699	1.11408	NR	Affymetrix, Illumina [8278136] (imputed)	N	multiple sclerosis	http://www.ebi.ac.uk/efo/EFO_0003885	GCST009597	Genome-wide genotyping array
31604244	International Multiple Sclerosis Genetics Consortium	Science	www.ncbi.nlm.nih.gov/pubmed/31604244	Multiple sclerosis genomic map implicates peripheral immune cells and microglia in susceptibility.	Multiple sclerosis	14,802 European and unknown ancestry cases, 26,703 European and unknown ancestry controls	32,627 European and unknown ancestry cases, 41,672 European and unknown ancestry controls	7q34	7	139045049	rs10271373	10271373	3_prime_UTR_variant	NR	3e-09	8.52288	1.05719	NR	Affymetrix, Illumina [8278136] (imputed)	N	multiple sclerosis	http://www.ebi.ac.uk/efo/EFO_0003885	GCST009597	Genome-wide genotyping array
31604244	International Multiple Sclerosis Genetics Consortium	Science	www.ncbi.nlm.nih.gov/pubmed/31604244	Multiple sclerosis genomic map implicates peripheral immune cells and microglia in susceptibility.	Multiple sclerosis	14,802 European and unknown ancestry cases, 26,703 European and unknown ancestry controls	32,627 European and unknown ancestry cases, 41,672 European and unknown ancestry controls	19q13.11	19	33230549	rs10414065	10414065	intergenic_variant	NR	4e-06	5.39794	1.08849	NR	Affymetrix, Illumina [8278136] (imputed)	N	multiple sclerosis	http://www.ebi.ac.uk/efo/EFO_0003885	GCST009597	Genome-wide genotyping array
31604244	International Multiple Sclerosis Genetics Consortium	Science	www.ncbi.nlm.nih.gov/pubmed/31604244	Multiple sclerosis genomic map implicates peripheral immune cells and microglia in susceptibility.	Multiple sclerosis	14,802 European and unknown ancestry cases, 26,703 European and unknown ancestry controls	32,627 European and unknown ancestry cases, 41,672 European and unknown ancestry controls	12p13.31	12	6451407	rs1059501	1059501	3_prime_UTR_variant	NR	6e-07	6.22185	1.05887	NR	Affymetrix, Illumina [8278136] (imputed)	N	multiple sclerosis	http://www.ebi.ac.uk/efo/EFO_0003885	GCST009597	Genome-wide genotyping array
31604244	International Multiple Sclerosis Genetics Consortium	Science	www.ncbi.nlm.nih.gov/pubmed/31604244	Multiple sclerosis genomic map implicates peripheral immune cells and microglia in susceptibility.	Multiple sclerosis	14,802 European and unknown ancestry cases, 26,703 European and unknown ancestry controls	32,627 European and unknown ancestry cases, 41,672 European and unknown ancestry controls	9p24.1	9	4981602	rs10758669	10758669	intergenic_variant	NR	3e-07	6.52288	1.06056	NR	Affymetrix, Illumina [8278136] (imputed)	N	multiple sclerosis	http://www.ebi.ac.uk/efo/EFO_0003885	GCST009597	Genome-wide genotyping array
31604244	International Multiple Sclerosis Genetics Consortium	Science	www.ncbi.nlm.nih.gov/pubmed/31604244	Multiple sclerosis genomic map implicates peripheral immune cells and microglia in susceptibility.	Multiple sclerosis	14,802 European and unknown ancestry cases, 26,703 European and unknown ancestry controls	32,627 European and unknown ancestry cases, 41,672 European and unknown ancestry controls	6p21.31	6	36380912	rs1076928	1076928	intron_variant	NR	3e-19	18.5229	1.12994	NR	Affymetrix, Illumina [8278136] (imputed)	N	multiple sclerosis	http://www.ebi.ac.uk/efo/EFO_0003885	GCST009597	Genome-wide genotyping array
31604244	International Multiple Sclerosis Genetics Consortium	Science	www.ncbi.nlm.nih.gov/pubmed/31604244	Multiple sclerosis genomic map implicates peripheral immune cells and microglia in susceptibility.	Multiple sclerosis	14,802 European and unknown ancestry cases, 26,703 European and unknown ancestry controls	32,627 European and unknown ancestry cases, 41,672 European and unknown ancestry controls	19q13.41	19	51784930	rs10853845	10853845	intron_variant	NR	2e-06	5.69897	1.04844	NR	Affymetrix, Illumina [8278136] (imputed)	N	multiple sclerosis	http://www.ebi.ac.uk/efo/EFO_0003885	GCST009597	Genome-wide genotyping array
31604244	International Multiple Sclerosis Genetics Consortium	Science	www.ncbi.nlm.nih.gov/pubmed/31604244	Multiple sclerosis genomic map implicates peripheral immune cells and microglia in susceptibility.	Multiple sclerosis	14,802 European and unknown ancestry cases, 26,703 European and unknown ancestry controls	32,627 European and unknown ancestry cases, 41,672 European and unknown ancestry controls	10p11.22	10	31106832	rs1087056	1087056	intron_variant	NR	3e-19	18.5229	1.08778	NR	Affymetrix, Illumina [8278136] (imputed)	N	multiple sclerosis	http://www.ebi.ac.uk/efo/EFO_0003885	GCST009597	Genome-wide genotyping array
31604244	International Multiple Sclerosis Genetics Consortium	Science	www.ncbi.nlm.nih.gov/pubmed/31604244	Multiple sclerosis genomic map implicates peripheral immune cells and microglia in susceptibility.	Multiple sclerosis	14,802 European and unknown ancestry cases, 26,703 European and unknown ancestry controls	32,627 European and unknown ancestry cases, 41,672 European and unknown ancestry controls	11q23.1	11	111405360	rs10891261	10891261	intron_variant	NR	6e-08	7.22185	1.06701	NR	Affymetrix, Illumina [8278136] (imputed)	N	multiple sclerosis	http://www.ebi.ac.uk/efo/EFO_0003885	GCST009597	Genome-wide genotyping array
31604244	International Multiple Sclerosis Genetics Consortium	Science	www.ncbi.nlm.nih.gov/pubmed/31604244	Multiple sclerosis genomic map implicates peripheral immune cells and microglia in susceptibility.	Multiple sclerosis	14,802 European and unknown ancestry cases, 26,703 European and unknown ancestry controls	32,627 European and unknown ancestry cases, 41,672 European and unknown ancestry controls	11q24.3	11	128632327	rs10893900	10893900	intron_variant	NR	3e-06	5.52288	1.04822	NR	Affymetrix, Illumina [8278136] (imputed)	N	multiple sclerosis	http://www.ebi.ac.uk/efo/EFO_0003885	GCST009597	Genome-wide genotyping array
31604244	International Multiple Sclerosis Genetics Consortium	Science	www.ncbi.nlm.nih.gov/pubmed/31604244	Multiple sclerosis genomic map implicates peripheral immune cells and microglia in susceptibility.	Multiple sclerosis	14,802 European and unknown ancestry cases, 26,703 European and unknown ancestry controls	32,627 European and unknown ancestry cases, 41,672 European and unknown ancestry controls	10p15.1	10	3875982	rs10904115	10904115	intergenic_variant	NR	1e-07	7	1.05955	NR	Affymetrix, Illumina [8278136] (imputed)	N	multiple sclerosis	http://www.ebi.ac.uk/efo/EFO_0003885	GCST009597	Genome-wide genotyping array
31604244	International Multiple Sclerosis Genetics Consortium	Science	www.ncbi.nlm.nih.gov/pubmed/31604244	Multiple sclerosis genomic map implicates peripheral immune cells and microglia in susceptibility.	Multiple sclerosis	14,802 European and unknown ancestry cases, 26,703 European and unknown ancestry controls	32,627 European and unknown ancestry cases, 41,672 European and unknown ancestry controls	1q24.1	1	165863039	rs10918297	10918297	intron_variant	NR	8e-07	6.09691	1.05686	NR	Affymetrix, Illumina [8278136] (imputed)	N	multiple sclerosis	http://www.ebi.ac.uk/efo/EFO_0003885	GCST009597	Genome-wide genotyping array
31604244	International Multiple Sclerosis Genetics Consortium	Science	www.ncbi.nlm.nih.gov/pubmed/31604244	Multiple sclerosis genomic map implicates peripheral immune cells and microglia in susceptibility.	Multiple sclerosis	14,802 European and unknown ancestry cases, 26,703 European and unknown ancestry controls	32,627 European and unknown ancestry cases, 41,672 European and unknown ancestry controls	7p15.2	7	27095695	rs10951154	10951154	missense_variant	NR	3e-10	9.52288	1.07991	NR	Affymetrix, Illumina [8278136] (imputed)	N	multiple sclerosis	http://www.ebi.ac.uk/efo/EFO_0003885	GCST009597	Genome-wide genotyping array
31604244	International Multiple Sclerosis Genetics Consortium	Science	www.ncbi.nlm.nih.gov/pubmed/31604244	Multiple sclerosis genomic map implicates peripheral immune cells and microglia in susceptibility.	Multiple sclerosis	14,802 European and unknown ancestry cases, 26,703 European and unknown ancestry controls	32,627 European and unknown ancestry cases, 41,672 European and unknown ancestry controls	9p21.3	9	22133285	rs10965250	10965250	intergenic_variant	NR	4e-07	6.39794	1.06349	NR	Affymetrix, Illumina [8278136] (imputed)	N	multiple sclerosis	http://www.ebi.ac.uk/efo/EFO_0003885	GCST009597	Genome-wide genotyping array
31604244	International Multiple Sclerosis Genetics Consortium	Science	www.ncbi.nlm.nih.gov/pubmed/31604244	Multiple sclerosis genomic map implicates peripheral immune cells and microglia in susceptibility.	Multiple sclerosis	14,802 European and unknown ancestry cases, 26,703 European and unknown ancestry controls	32,627 European and unknown ancestry cases, 41,672 European and unknown ancestry controls	2p23.3	2	24829308	rs11125803	11125803	intron_variant	NR	5e-10	9.30103	1.07089	NR	Affymetrix, Illumina [8278136] (imputed)	N	multiple sclerosis	http://www.ebi.ac.uk/efo/EFO_0003885	GCST009597	Genome-wide genotyping array
31604244	International Multiple Sclerosis Genetics Consortium	Science	www.ncbi.nlm.nih.gov/pubmed/31604244	Multiple sclerosis genomic map implicates peripheral immune cells and microglia in susceptibility.	Multiple sclerosis	14,802 European and unknown ancestry cases, 26,703 European and unknown ancestry controls	32,627 European and unknown ancestry cases, 41,672 European and unknown ancestry controls	16p11.2	16	30982502	rs11150602	11150602	intron_variant	NR	5e-06	5.30103	1.07296	NR	Affymetrix, Illumina [8278136] (imputed)	N	multiple sclerosis	http://www.ebi.ac.uk/efo/EFO_0003885	GCST009597	Genome-wide genotyping array
31604244	International Multiple Sclerosis Genetics Consortium	Science	www.ncbi.nlm.nih.gov/pubmed/31604244	Multiple sclerosis genomic map implicates peripheral immune cells and microglia in susceptibility.	Multiple sclerosis	14,802 European and unknown ancestry cases, 26,703 European and unknown ancestry controls	32,627 European and unknown ancestry cases, 41,672 European and unknown ancestry controls	1p22.3	1	85216337	rs11161550	11161550	intergenic_variant	NR	2e-09	8.69897	1.06101	NR	Affymetrix, Illumina [8278136] (imputed)	N	multiple sclerosis	http://www.ebi.ac.uk/efo/EFO_0003885	GCST009597	Genome-wide genotyping array
31604244	International Multiple Sclerosis Genetics Consortium	Science	www.ncbi.nlm.nih.gov/pubmed/31604244	Multiple sclerosis genomic map implicates peripheral immune cells and microglia in susceptibility.	Multiple sclerosis	14,802 European and unknown ancestry cases, 26,703 European and unknown ancestry controls	32,627 European and unknown ancestry cases, 41,672 European and unknown ancestry controls	3p21.31	3	45828480	rs1129183	1129183	missense_variant	NR	4e-07	6.39794	1.07654	NR	Affymetrix, Illumina [8278136] (imputed)	N	multiple sclerosis	http://www.ebi.ac.uk/efo/EFO_0003885	GCST009597	Genome-wide genotyping array
31604244	International Multiple Sclerosis Genetics Consortium	Science	www.ncbi.nlm.nih.gov/pubmed/31604244	Multiple sclerosis genomic map implicates peripheral immune cells and microglia in susceptibility.	Multiple sclerosis	14,802 European and unknown ancestry cases, 26,703 European and unknown ancestry controls	32,627 European and unknown ancestry cases, 41,672 European and unknown ancestry controls	1p21.2	1	100947346	rs11578655	11578655	intron_variant	NR	3e-08	7.52288	1.0866	NR	Affymetrix, Illumina [8278136] (imputed)	N	multiple sclerosis	http://www.ebi.ac.uk/efo/EFO_0003885	GCST009597	Genome-wide genotyping array
31604244	International Multiple Sclerosis Genetics Consortium	Science	www.ncbi.nlm.nih.gov/pubmed/31604244	Multiple sclerosis genomic map implicates peripheral immune cells and microglia in susceptibility.	Multiple sclerosis	14,802 European and unknown ancestry cases, 26,703 European and unknown ancestry controls	32,627 European and unknown ancestry cases, 41,672 European and unknown ancestry controls	19p13.11	19	19166593	rs11669861	11669861	intron_variant	NR	8e-06	5.09691	1.05064	NR	Affymetrix, Illumina [8278136] (imputed)	N	multiple sclerosis	http://www.ebi.ac.uk/efo/EFO_0003885	GCST009597	Genome-wide genotyping array
31604244	International Multiple Sclerosis Genetics Consortium	Science	www.ncbi.nlm.nih.gov/pubmed/31604244	Multiple sclerosis genomic map implicates peripheral immune cells and microglia in susceptibility.	Multiple sclerosis	14,802 European and unknown ancestry cases, 26,703 European and unknown ancestry controls	32,627 European and unknown ancestry cases, 41,672 European and unknown ancestry controls	5p13.1	5	40396323	rs11749040	11749040	regulatory_region_variant	NR	5e-25	24.301	1.14956	NR	Affymetrix, Illumina [8278136] (imputed)	N	multiple sclerosis	http://www.ebi.ac.uk/efo/EFO_0003885	GCST009597	Genome-wide genotyping array
31604244	International Multiple Sclerosis Genetics Consortium	Science	www.ncbi.nlm.nih.gov/pubmed/31604244	Multiple sclerosis genomic map implicates peripheral immune cells and microglia in susceptibility.	Multiple sclerosis	14,802 European and unknown ancestry cases, 26,703 European and unknown ancestry controls	32,627 European and unknown ancestry cases, 41,672 European and unknown ancestry controls	1p22.1	1	92687078	rs11809700	11809700	intron_variant	NR	3e-30	29.5229	1.13007	NR	Affymetrix, Illumina [8278136] (imputed)	N	multiple sclerosis	http://www.ebi.ac.uk/efo/EFO_0003885	GCST009597	Genome-wide genotyping array
31604244	International Multiple Sclerosis Genetics Consortium	Science	www.ncbi.nlm.nih.gov/pubmed/31604244	Multiple sclerosis genomic map implicates peripheral immune cells and microglia in susceptibility.	Multiple sclerosis	14,802 European and unknown ancestry cases, 26,703 European and unknown ancestry controls	32,627 European and unknown ancestry cases, 41,672 European and unknown ancestry controls	1p13.1	1	116800821	rs11810158	11810158	intergenic_variant	NR	5e-06	5.30103	1.08003	NR	Affymetrix, Illumina [8278136] (imputed)	N	multiple sclerosis	http://www.ebi.ac.uk/efo/EFO_0003885	GCST009597	Genome-wide genotyping array
31604244	International Multiple Sclerosis Genetics Consortium	Science	www.ncbi.nlm.nih.gov/pubmed/31604244	Multiple sclerosis genomic map implicates peripheral immune cells and microglia in susceptibility.	Multiple sclerosis	14,802 European and unknown ancestry cases, 26,703 European and unknown ancestry controls	32,627 European and unknown ancestry cases, 41,672 European and unknown ancestry controls	14q22.1	14	51839373	rs11852059	11852059	intron_variant	NR	1e-09	9	1.09505	NR	Affymetrix, Illumina [8278136] (imputed)	N	multiple sclerosis	http://www.ebi.ac.uk/efo/EFO_0003885	GCST009597	Genome-wide genotyping array
31604244	International Multiple Sclerosis Genetics Consortium	Science	www.ncbi.nlm.nih.gov/pubmed/31604244	Multiple sclerosis genomic map implicates peripheral immune cells and microglia in susceptibility.	Multiple sclerosis	14,802 European and unknown ancestry cases, 26,703 European and unknown ancestry controls	32,627 European and unknown ancestry cases, 41,672 European and unknown ancestry controls	2p24.3	2	12467767	rs11899404	11899404	intron_variant	NR	2e-08	7.69897	1.05463	NR	Affymetrix, Illumina [8278136] (imputed)	N	multiple sclerosis	http://www.ebi.ac.uk/efo/EFO_0003885	GCST009597	Genome-wide genotyping array
31604244	International Multiple Sclerosis Genetics Consortium	Science	www.ncbi.nlm.nih.gov/pubmed/31604244	Multiple sclerosis genomic map implicates peripheral immune cells and microglia in susceptibility.	Multiple sclerosis	14,802 European and unknown ancestry cases, 26,703 European and unknown ancestry controls	32,627 European and unknown ancestry cases, 41,672 European and unknown ancestry controls	12q12	12	42460403	rs3747562	3747562	synonymous_variant	NR	9e-06	5.04576	1.05719	NR	Affymetrix, Illumina [8278136] (imputed)	N	multiple sclerosis	http://www.ebi.ac.uk/efo/EFO_0003885	GCST009597	Genome-wide genotyping array
31604244	International Multiple Sclerosis Genetics Consortium	Science	www.ncbi.nlm.nih.gov/pubmed/31604244	Multiple sclerosis genomic map implicates peripheral immune cells and microglia in susceptibility.	Multiple sclerosis	14,802 European and unknown ancestry cases, 26,703 European and unknown ancestry controls	32,627 European and unknown ancestry cases, 41,672 European and unknown ancestry controls	16p11.2	16	30091839	rs3809627	3809627	5_prime_UTR_variant	NR	1e-21	21	1.09433	NR	Affymetrix, Illumina [8278136] (imputed)	N	multiple sclerosis	http://www.ebi.ac.uk/efo/EFO_0003885	GCST009597	Genome-wide genotyping array
31604244	International Multiple Sclerosis Genetics Consortium	Science	www.ncbi.nlm.nih.gov/pubmed/31604244	Multiple sclerosis genomic map implicates peripheral immune cells and microglia in susceptibility.	Multiple sclerosis	14,802 European and unknown ancestry cases, 26,703 European and unknown ancestry controls	32,627 European and unknown ancestry cases, 41,672 European and unknown ancestry controls	16p13.3	16	1017832	rs405343	405343	intergenic_variant	NR	3e-15	14.5229	1.10108	NR	Affymetrix, Illumina [8278136] (imputed)	N	multiple sclerosis	http://www.ebi.ac.uk/efo/EFO_0003885	GCST009597	Genome-wide genotyping array
31604244	International Multiple Sclerosis Genetics Consortium	Science	www.ncbi.nlm.nih.gov/pubmed/31604244	Multiple sclerosis genomic map implicates peripheral immune cells and microglia in susceptibility.	Multiple sclerosis	14,802 European and unknown ancestry cases, 26,703 European and unknown ancestry controls	32,627 European and unknown ancestry cases, 41,672 European and unknown ancestry controls	14q31.3	14	87951477	rs408667	408667	intron_variant	NR	3e-07	6.52288	1.05263	NR	Affymetrix, Illumina [8278136] (imputed)	N	multiple sclerosis	http://www.ebi.ac.uk/efo/EFO_0003885	GCST009597	Genome-wide genotyping array
31604244	International Multiple Sclerosis Genetics Consortium	Science	www.ncbi.nlm.nih.gov/pubmed/31604244	Multiple sclerosis genomic map implicates peripheral immune cells and microglia in susceptibility.	Multiple sclerosis	14,802 European and unknown ancestry cases, 26,703 European and unknown ancestry controls	32,627 European and unknown ancestry cases, 41,672 European and unknown ancestry controls	11q24.3	11	128551280	rs4262739	4262739	intron_variant	NR	4e-12	11.3979	1.06769	NR	Affymetrix, Illumina [8278136] (imputed)	N	multiple sclerosis	http://www.ebi.ac.uk/efo/EFO_0003885	GCST009597	Genome-wide genotyping array
31604244	International Multiple Sclerosis Genetics Consortium	Science	www.ncbi.nlm.nih.gov/pubmed/31604244	Multiple sclerosis genomic map implicates peripheral immune cells and microglia in susceptibility.	Multiple sclerosis	14,802 European and unknown ancestry cases, 26,703 European and unknown ancestry controls	32,627 European and unknown ancestry cases, 41,672 European and unknown ancestry controls	3q12.3	3	102030178	rs4325907	4325907	regulatory_region_variant	NR	2e-09	8.69897	1.07515	NR	Affymetrix, Illumina [8278136] (imputed)	N	multiple sclerosis	http://www.ebi.ac.uk/efo/EFO_0003885	GCST009597	Genome-wide genotyping array
31604244	International Multiple Sclerosis Genetics Consortium	Science	www.ncbi.nlm.nih.gov/pubmed/31604244	Multiple sclerosis genomic map implicates peripheral immune cells and microglia in susceptibility.	Multiple sclerosis	14,802 European and unknown ancestry cases, 26,703 European and unknown ancestry controls	32,627 European and unknown ancestry cases, 41,672 European and unknown ancestry controls	11q21	11	95578258	rs4409785	4409785	intron_variant	NR	7e-12	11.1549	1.08743	NR	Affymetrix, Illumina [8278136] (imputed)	N	multiple sclerosis	http://www.ebi.ac.uk/efo/EFO_0003885	GCST009597	Genome-wide genotyping array
31604244	International Multiple Sclerosis Genetics Consortium	Science	www.ncbi.nlm.nih.gov/pubmed/31604244	Multiple sclerosis genomic map implicates peripheral immune cells and microglia in susceptibility.	Multiple sclerosis	14,802 European and unknown ancestry cases, 26,703 European and unknown ancestry controls	32,627 European and unknown ancestry cases, 41,672 European and unknown ancestry controls	1q23.1	1	157119355	rs4661089	4661089	intergenic_variant	NR	2e-06	5.69897	1.06056	NR	Affymetrix, Illumina [8278136] (imputed)	N	multiple sclerosis	http://www.ebi.ac.uk/efo/EFO_0003885	GCST009597	Genome-wide genotyping array
31604244	International Multiple Sclerosis Genetics Consortium	Science	www.ncbi.nlm.nih.gov/pubmed/31604244	Multiple sclerosis genomic map implicates peripheral immune cells and microglia in susceptibility.	Multiple sclerosis	14,802 European and unknown ancestry cases, 26,703 European and unknown ancestry controls	32,627 European and unknown ancestry cases, 41,672 European and unknown ancestry controls	7q32.1	7	128933913	rs4728142	4728142	intergenic_variant	NR	3e-09	8.52288	1.05831	NR	Affymetrix, Illumina [8278136] (imputed)	N	multiple sclerosis	http://www.ebi.ac.uk/efo/EFO_0003885	GCST009597	Genome-wide genotyping array
31604244	International Multiple Sclerosis Genetics Consortium	Science	www.ncbi.nlm.nih.gov/pubmed/31604244	Multiple sclerosis genomic map implicates peripheral immune cells and microglia in susceptibility.	Multiple sclerosis	14,802 European and unknown ancestry cases, 26,703 European and unknown ancestry controls	32,627 European and unknown ancestry cases, 41,672 European and unknown ancestry controls	12q24.31	12	124466106	rs4765569	4765569	intron_variant	NR	2e-07	6.69897	1.08873	NR	Affymetrix, Illumina [8278136] (imputed)	N	multiple sclerosis	http://www.ebi.ac.uk/efo/EFO_0003885	GCST009597	Genome-wide genotyping array
31604244	International Multiple Sclerosis Genetics Consortium	Science	www.ncbi.nlm.nih.gov/pubmed/31604244	Multiple sclerosis genomic map implicates peripheral immune cells and microglia in susceptibility.	Multiple sclerosis	14,802 European and unknown ancestry cases, 26,703 European and unknown ancestry controls	32,627 European and unknown ancestry cases, 41,672 European and unknown ancestry controls	17q12	17	36486677	rs4796224	4796224	5_prime_UTR_variant	NR	1e-15	15	1.09158	NR	Affymetrix, Illumina [8278136] (imputed)	N	multiple sclerosis	http://www.ebi.ac.uk/efo/EFO_0003885	GCST009597	Genome-wide genotyping array
31604244	International Multiple Sclerosis Genetics Consortium	Science	www.ncbi.nlm.nih.gov/pubmed/31604244	Multiple sclerosis genomic map implicates peripheral immune cells and microglia in susceptibility.	Multiple sclerosis	14,802 European and unknown ancestry cases, 26,703 European and unknown ancestry controls	32,627 European and unknown ancestry cases, 41,672 European and unknown ancestry controls	19p13.11	19	18191169	rs4808760	4808760	intergenic_variant	NR	6e-25	24.2218	1.11982	NR	Affymetrix, Illumina [8278136] (imputed)	N	multiple sclerosis	http://www.ebi.ac.uk/efo/EFO_0003885	GCST009597	Genome-wide genotyping array
31604244	International Multiple Sclerosis Genetics Consortium	Science	www.ncbi.nlm.nih.gov/pubmed/31604244	Multiple sclerosis genomic map implicates peripheral immune cells and microglia in susceptibility.	Multiple sclerosis	14,802 European and unknown ancestry cases, 26,703 European and unknown ancestry controls	32,627 European and unknown ancestry cases, 41,672 European and unknown ancestry controls	20q12	20	41309482	rs4812492	4812492	intron_variant	NR	3e-06	5.52288	1.06644	NR	Affymetrix, Illumina [8278136] (imputed)	N	multiple sclerosis	http://www.ebi.ac.uk/efo/EFO_0003885	GCST009597	Genome-wide genotyping array
31604244	International Multiple Sclerosis Genetics Consortium	Science	www.ncbi.nlm.nih.gov/pubmed/31604244	Multiple sclerosis genomic map implicates peripheral immune cells and microglia in susceptibility.	Multiple sclerosis	14,802 European and unknown ancestry cases, 26,703 European and unknown ancestry controls	32,627 European and unknown ancestry cases, 41,672 European and unknown ancestry controls	1p12	1	119724882	rs483180	483180	splice_region_variant	NR	1e-17	17	1.08589	NR	Affymetrix, Illumina [8278136] (imputed)	N	multiple sclerosis	http://www.ebi.ac.uk/efo/EFO_0003885	GCST009597	Genome-wide genotyping array
31604244	International Multiple Sclerosis Genetics Consortium	Science	www.ncbi.nlm.nih.gov/pubmed/31604244	Multiple sclerosis genomic map implicates peripheral immune cells and microglia in susceptibility.	Multiple sclerosis	14,802 European and unknown ancestry cases, 26,703 European and unknown ancestry controls	32,627 European and unknown ancestry cases, 41,672 European and unknown ancestry controls	4q25	4	112153589	rs4834222	4834222	intron_variant	NR	2e-07	6.69897	1.06474	NR	Affymetrix, Illumina [8278136] (imputed)	N	multiple sclerosis	http://www.ebi.ac.uk/efo/EFO_0003885	GCST009597	Genome-wide genotyping array
31604244	International Multiple Sclerosis Genetics Consortium	Science	www.ncbi.nlm.nih.gov/pubmed/31604244	Multiple sclerosis genomic map implicates peripheral immune cells and microglia in susceptibility.	Multiple sclerosis	14,802 European and unknown ancestry cases, 26,703 European and unknown ancestry controls	32,627 European and unknown ancestry cases, 41,672 European and unknown ancestry controls	6q23.3	6	135512325	rs4896153	4896153	intron_variant	NR	3e-29	28.5229	1.1152	NR	Affymetrix, Illumina [8278136] (imputed)	N	multiple sclerosis	http://www.ebi.ac.uk/efo/EFO_0003885	GCST009597	Genome-wide genotyping array
31604244	International Multiple Sclerosis Genetics Consortium	Science	www.ncbi.nlm.nih.gov/pubmed/31604244	Multiple sclerosis genomic map implicates peripheral immune cells and microglia in susceptibility.	Multiple sclerosis	14,802 European and unknown ancestry cases, 26,703 European and unknown ancestry controls	32,627 European and unknown ancestry cases, 41,672 European and unknown ancestry controls	6q24.1	6	139580677	rs4896477	4896477	intron_variant	NR	8e-08	7.09691	1.05541	NR	Affymetrix, Illumina [8278136] (imputed)	N	multiple sclerosis	http://www.ebi.ac.uk/efo/EFO_0003885	GCST009597	Genome-wide genotyping array
31604244	International Multiple Sclerosis Genetics Consortium	Science	www.ncbi.nlm.nih.gov/pubmed/31604244	Multiple sclerosis genomic map implicates peripheral immune cells and microglia in susceptibility.	Multiple sclerosis	14,802 European and unknown ancestry cases, 26,703 European and unknown ancestry controls	32,627 European and unknown ancestry cases, 41,672 European and unknown ancestry controls	11q13.1	11	65937961	rs531612	531612	regulatory_region_variant	NR	1e-09	9	1.06895	NR	Affymetrix, Illumina [8278136] (imputed)	N	multiple sclerosis	http://www.ebi.ac.uk/efo/EFO_0003885	GCST009597	Genome-wide genotyping array
31604244	International Multiple Sclerosis Genetics Consortium	Science	www.ncbi.nlm.nih.gov/pubmed/31604244	Multiple sclerosis genomic map implicates peripheral immune cells and microglia in susceptibility.	Multiple sclerosis	14,802 European and unknown ancestry cases, 26,703 European and unknown ancestry controls	32,627 European and unknown ancestry cases, 41,672 European and unknown ancestry controls	7p22.3	7	2403667	rs55858457	55858457	5_prime_UTR_variant	NR	3e-08	7.52288	1.06655	NR	Affymetrix, Illumina [8278136] (imputed)	N	multiple sclerosis	http://www.ebi.ac.uk/efo/EFO_0003885	GCST009597	Genome-wide genotyping array
31604244	International Multiple Sclerosis Genetics Consortium	Science	www.ncbi.nlm.nih.gov/pubmed/31604244	Multiple sclerosis genomic map implicates peripheral immune cells and microglia in susceptibility.	Multiple sclerosis	14,802 European and unknown ancestry cases, 26,703 European and unknown ancestry controls	32,627 European and unknown ancestry cases, 41,672 European and unknown ancestry controls	11q21	11	95688666	rs56095240	56095240	intron_variant	NR	1e-09	9	1.10816	NR	Affymetrix, Illumina [8278136] (imputed)	N	multiple sclerosis	http://www.ebi.ac.uk/efo/EFO_0003885	GCST009597	Genome-wide genotyping array
31604244	International Multiple Sclerosis Genetics Consortium	Science	www.ncbi.nlm.nih.gov/pubmed/31604244	Multiple sclerosis genomic map implicates peripheral immune cells and microglia in susceptibility.	Multiple sclerosis	14,802 European and unknown ancestry cases, 26,703 European and unknown ancestry controls	32,627 European and unknown ancestry cases, 41,672 European and unknown ancestry controls	11q23.2	11	113978180	rs56376240	56376240	intron_variant	NR	7e-08	7.1549	1.08519	NR	Affymetrix, Illumina [8278136] (imputed)	N	multiple sclerosis	http://www.ebi.ac.uk/efo/EFO_0003885	GCST009597	Genome-wide genotyping array
31604244	International Multiple Sclerosis Genetics Consortium	Science	www.ncbi.nlm.nih.gov/pubmed/31604244	Multiple sclerosis genomic map implicates peripheral immune cells and microglia in susceptibility.	Multiple sclerosis	14,802 European and unknown ancestry cases, 26,703 European and unknown ancestry controls	32,627 European and unknown ancestry cases, 41,672 European and unknown ancestry controls	2q13	2	112013222	rs57116599	57116599	intron_variant	NR	1e-11	11	1.09445	NR	Affymetrix, Illumina [8278136] (imputed)	N	multiple sclerosis	http://www.ebi.ac.uk/efo/EFO_0003885	GCST009597	Genome-wide genotyping array
31604244	International Multiple Sclerosis Genetics Consortium	Science	www.ncbi.nlm.nih.gov/pubmed/31604244	Multiple sclerosis genomic map implicates peripheral immune cells and microglia in susceptibility.	Multiple sclerosis	14,802 European and unknown ancestry cases, 26,703 European and unknown ancestry controls	32,627 European and unknown ancestry cases, 41,672 European and unknown ancestry controls	1p22.1	1	92474402	rs58394161	58394161	3_prime_UTR_variant	NR	1e-14	14	1.13263	NR	Affymetrix, Illumina [8278136] (imputed)	N	multiple sclerosis	http://www.ebi.ac.uk/efo/EFO_0003885	GCST009597	Genome-wide genotyping array
31604244	International Multiple Sclerosis Genetics Consortium	Science	www.ncbi.nlm.nih.gov/pubmed/31604244	Multiple sclerosis genomic map implicates peripheral immune cells and microglia in susceptibility.	Multiple sclerosis	14,802 European and unknown ancestry cases, 26,703 European and unknown ancestry controls	32,627 European and unknown ancestry cases, 41,672 European and unknown ancestry controls	7p14.1	7	37342861	rs60600003	60600003	intron_variant	NR	5e-19	18.301	1.146	NR	Affymetrix, Illumina [8278136] (imputed)	N	multiple sclerosis	http://www.ebi.ac.uk/efo/EFO_0003885	GCST009597	Genome-wide genotyping array
31604244	International Multiple Sclerosis Genetics Consortium	Science	www.ncbi.nlm.nih.gov/pubmed/31604244	Multiple sclerosis genomic map implicates peripheral immune cells and microglia in susceptibility.	Multiple sclerosis	14,802 European and unknown ancestry cases, 26,703 European and unknown ancestry controls	32,627 European and unknown ancestry cases, 41,672 European and unknown ancestry controls	11q24.3	11	128481247	rs61909096	61909096	intron_variant	NR	5e-06	5.30103	1.05274	NR	Affymetrix, Illumina [8278136] (imputed)	N	multiple sclerosis	http://www.ebi.ac.uk/efo/EFO_0003885	GCST009597	Genome-wide genotyping array
31604244	International Multiple Sclerosis Genetics Consortium	Science	www.ncbi.nlm.nih.gov/pubmed/31604244	Multiple sclerosis genomic map implicates peripheral immune cells and microglia in susceptibility.	Multiple sclerosis	14,802 European and unknown ancestry cases, 26,703 European and unknown ancestry controls	32,627 European and unknown ancestry cases, 41,672 European and unknown ancestry controls	7p11.2	7	56083796	rs2242508	2242508	intron_variant	NR	3e-07	6.52288	1.05899	NR	Affymetrix, Illumina [8278136] (imputed)	N	multiple sclerosis	http://www.ebi.ac.uk/efo/EFO_0003885	GCST009597	Genome-wide genotyping array
31604244	International Multiple Sclerosis Genetics Consortium	Science	www.ncbi.nlm.nih.gov/pubmed/31604244	Multiple sclerosis genomic map implicates peripheral immune cells and microglia in susceptibility.	Multiple sclerosis	14,802 European and unknown ancestry cases, 26,703 European and unknown ancestry controls	32,627 European and unknown ancestry cases, 41,672 European and unknown ancestry controls	20q13.2	20	54173204	rs2248137	2248137	intron_variant	NR	2e-19	18.699	1.09194	NR	Affymetrix, Illumina [8278136] (imputed)	N	multiple sclerosis	http://www.ebi.ac.uk/efo/EFO_0003885	GCST009597	Genome-wide genotyping array
31604244	International Multiple Sclerosis Genetics Consortium	Science	www.ncbi.nlm.nih.gov/pubmed/31604244	Multiple sclerosis genomic map implicates peripheral immune cells and microglia in susceptibility.	Multiple sclerosis	14,802 European and unknown ancestry cases, 26,703 European and unknown ancestry controls	32,627 European and unknown ancestry cases, 41,672 European and unknown ancestry controls	11p11.2	11	47338861	rs2269434	2269434	intron_variant	NR	1e-13	13	1.09063	NR	Affymetrix, Illumina [8278136] (imputed)	N	multiple sclerosis	http://www.ebi.ac.uk/efo/EFO_0003885	GCST009597	Genome-wide genotyping array
31604244	International Multiple Sclerosis Genetics Consortium	Science	www.ncbi.nlm.nih.gov/pubmed/31604244	Multiple sclerosis genomic map implicates peripheral immune cells and microglia in susceptibility.	Multiple sclerosis	14,802 European and unknown ancestry cases, 26,703 European and unknown ancestry controls	32,627 European and unknown ancestry cases, 41,672 European and unknown ancestry controls	6q27	6	170276994	rs2273215	2273215	non_coding_transcript_exon_variant	NR	3e-06	5.52288	1.07677	NR	Affymetrix, Illumina [8278136] (imputed)	N	multiple sclerosis	http://www.ebi.ac.uk/efo/EFO_0003885	GCST009597	Genome-wide genotyping array
31604244	International Multiple Sclerosis Genetics Consortium	Science	www.ncbi.nlm.nih.gov/pubmed/31604244	Multiple sclerosis genomic map implicates peripheral immune cells and microglia in susceptibility.	Multiple sclerosis	14,802 European and unknown ancestry cases, 26,703 European and unknown ancestry controls	32,627 European and unknown ancestry cases, 41,672 European and unknown ancestry controls	16p13.13	16	11020655	rs2286974	2286974	intron_variant	NR	4e-09	8.39794	1.10084	NR	Affymetrix, Illumina [8278136] (imputed)	N	multiple sclerosis	http://www.ebi.ac.uk/efo/EFO_0003885	GCST009597	Genome-wide genotyping array
31604244	International Multiple Sclerosis Genetics Consortium	Science	www.ncbi.nlm.nih.gov/pubmed/31604244	Multiple sclerosis genomic map implicates peripheral immune cells and microglia in susceptibility.	Multiple sclerosis	14,802 European and unknown ancestry cases, 26,703 European and unknown ancestry controls	32,627 European and unknown ancestry cases, 41,672 European and unknown ancestry controls	12p13.31	12	6405797	rs2364485	2364485	intergenic_variant	NR	2e-20	19.699	1.11582	NR	Affymetrix, Illumina [8278136] (imputed)	N	multiple sclerosis	http://www.ebi.ac.uk/efo/EFO_0003885	GCST009597	Genome-wide genotyping array
31604244	International Multiple Sclerosis Genetics Consortium	Science	www.ncbi.nlm.nih.gov/pubmed/31604244	Multiple sclerosis genomic map implicates peripheral immune cells and microglia in susceptibility.	Multiple sclerosis	14,802 European and unknown ancestry cases, 26,703 European and unknown ancestry controls	32,627 European and unknown ancestry cases, 41,672 European and unknown ancestry controls	18q22.2	18	69876810	rs2469434	2469434	intron_variant	NR	3e-08	7.52288	1.05463	NR	Affymetrix, Illumina [8278136] (imputed)	N	multiple sclerosis	http://www.ebi.ac.uk/efo/EFO_0003885	GCST009597	Genome-wide genotyping array
31604244	International Multiple Sclerosis Genetics Consortium	Science	www.ncbi.nlm.nih.gov/pubmed/31604244	Multiple sclerosis genomic map implicates peripheral immune cells and microglia in susceptibility.	Multiple sclerosis	14,802 European and unknown ancestry cases, 26,703 European and unknown ancestry controls	32,627 European and unknown ancestry cases, 41,672 European and unknown ancestry controls	5q31.3	5	142159774	rs249677	249677	intergenic_variant	NR	6e-13	12.2218	1.07377	NR	Affymetrix, Illumina [8278136] (imputed)	N	multiple sclerosis	http://www.ebi.ac.uk/efo/EFO_0003885	GCST009597	Genome-wide genotyping array
31604244	International Multiple Sclerosis Genetics Consortium	Science	www.ncbi.nlm.nih.gov/pubmed/31604244	Multiple sclerosis genomic map implicates peripheral immune cells and microglia in susceptibility.	Multiple sclerosis	14,802 European and unknown ancestry cases, 26,703 European and unknown ancestry controls	32,627 European and unknown ancestry cases, 41,672 European and unknown ancestry controls	20q13.2	20	54127898	rs2585447	2585447	regulatory_region_variant	NR	3e-10	9.52288	1.0879	NR	Affymetrix, Illumina [8278136] (imputed)	N	multiple sclerosis	http://www.ebi.ac.uk/efo/EFO_0003885	GCST009597	Genome-wide genotyping array
31604244	International Multiple Sclerosis Genetics Consortium	Science	www.ncbi.nlm.nih.gov/pubmed/31604244	Multiple sclerosis genomic map implicates peripheral immune cells and microglia in susceptibility.	Multiple sclerosis	14,802 European and unknown ancestry cases, 26,703 European and unknown ancestry controls	32,627 European and unknown ancestry cases, 41,672 European and unknown ancestry controls	3q27.3	3	187848180	rs2590438	2590438	intergenic_variant	NR	5e-09	8.30103	1.06872	NR	Affymetrix, Illumina [8278136] (imputed)	N	multiple sclerosis	http://www.ebi.ac.uk/efo/EFO_0003885	GCST009597	Genome-wide genotyping array
31604244	International Multiple Sclerosis Genetics Consortium	Science	www.ncbi.nlm.nih.gov/pubmed/31604244	Multiple sclerosis genomic map implicates peripheral immune cells and microglia in susceptibility.	Multiple sclerosis	14,802 European and unknown ancestry cases, 26,703 European and unknown ancestry controls	32,627 European and unknown ancestry cases, 41,672 European and unknown ancestry controls	3p24.1	3	27883014	rs2618101	2618101	intron_variant	NR	9e-08	7.04576	1.06746	NR	Affymetrix, Illumina [8278136] (imputed)	N	multiple sclerosis	http://www.ebi.ac.uk/efo/EFO_0003885	GCST009597	Genome-wide genotyping array
31604244	International Multiple Sclerosis Genetics Consortium	Science	www.ncbi.nlm.nih.gov/pubmed/31604244	Multiple sclerosis genomic map implicates peripheral immune cells and microglia in susceptibility.	Multiple sclerosis	14,802 European and unknown ancestry cases, 26,703 European and unknown ancestry controls	32,627 European and unknown ancestry cases, 41,672 European and unknown ancestry controls	5q15	5	94870132	rs27002	27002	intron_variant	NR	4e-06	5.39794	1.05664	NR	Affymetrix, Illumina [8278136] (imputed)	N	multiple sclerosis	http://www.ebi.ac.uk/efo/EFO_0003885	GCST009597	Genome-wide genotyping array
31604244	International Multiple Sclerosis Genetics Consortium	Science	www.ncbi.nlm.nih.gov/pubmed/31604244	Multiple sclerosis genomic map implicates peripheral immune cells and microglia in susceptibility.	Multiple sclerosis	14,802 European and unknown ancestry cases, 26,703 European and unknown ancestry controls	32,627 European and unknown ancestry cases, 41,672 European and unknown ancestry controls	4q21.3	4	86941244	rs2705616	2705616	intron_variant	NR	1e-11	11	1.07724	NR	Affymetrix, Illumina [8278136] (imputed)	N	multiple sclerosis	http://www.ebi.ac.uk/efo/EFO_0003885	GCST009597	Genome-wide genotyping array
31604244	International Multiple Sclerosis Genetics Consortium	Science	www.ncbi.nlm.nih.gov/pubmed/31604244	Multiple sclerosis genomic map implicates peripheral immune cells and microglia in susceptibility.	Multiple sclerosis	14,802 European and unknown ancestry cases, 26,703 European and unknown ancestry controls	32,627 European and unknown ancestry cases, 41,672 European and unknown ancestry controls	11q22.3	11	110375886	rs2724416	2724416	intron_variant	NR	2e-06	5.69897	1.05775	NR	Affymetrix, Illumina [8278136] (imputed)	N	multiple sclerosis	http://www.ebi.ac.uk/efo/EFO_0003885	GCST009597	Genome-wide genotyping array
31604244	International Multiple Sclerosis Genetics Consortium	Science	www.ncbi.nlm.nih.gov/pubmed/31604244	Multiple sclerosis genomic map implicates peripheral immune cells and microglia in susceptibility.	Multiple sclerosis	14,802 European and unknown ancestry cases, 26,703 European and unknown ancestry controls	32,627 European and unknown ancestry cases, 41,672 European and unknown ancestry controls	4q24	4	105334432	rs2726479	2726479	intergenic_variant	NR	4e-11	10.3979	1.06746	NR	Affymetrix, Illumina [8278136] (imputed)	N	multiple sclerosis	http://www.ebi.ac.uk/efo/EFO_0003885	GCST009597	Genome-wide genotyping array
31604244	International Multiple Sclerosis Genetics Consortium	Science	www.ncbi.nlm.nih.gov/pubmed/31604244	Multiple sclerosis genomic map implicates peripheral immune cells and microglia in susceptibility.	Multiple sclerosis	14,802 European and unknown ancestry cases, 26,703 European and unknown ancestry controls	32,627 European and unknown ancestry cases, 41,672 European and unknown ancestry controls	11q23.3	11	116817667	rs2727790	2727790	intergenic_variant	NR	9e-06	5.04576	1.25251	NR	Affymetrix, Illumina [8278136] (imputed)	N	multiple sclerosis	http://www.ebi.ac.uk/efo/EFO_0003885	GCST009597	Genome-wide genotyping array
31604244	International Multiple Sclerosis Genetics Consortium	Science	www.ncbi.nlm.nih.gov/pubmed/31604244	Multiple sclerosis genomic map implicates peripheral immune cells and microglia in susceptibility.	Multiple sclerosis	14,802 European and unknown ancestry cases, 26,703 European and unknown ancestry controls	32,627 European and unknown ancestry cases, 41,672 European and unknown ancestry controls	21q22.2	21	38492803	rs2836438	2836438	intron_variant	NR	3e-10	9.52288	1.10619	NR	Affymetrix, Illumina [8278136] (imputed)	N	multiple sclerosis	http://www.ebi.ac.uk/efo/EFO_0003885	GCST009597	Genome-wide genotyping array
31604244	International Multiple Sclerosis Genetics Consortium	Science	www.ncbi.nlm.nih.gov/pubmed/31604244	Multiple sclerosis genomic map implicates peripheral immune cells and microglia in susceptibility.	Multiple sclerosis	14,802 European and unknown ancestry cases, 26,703 European and unknown ancestry controls	32,627 European and unknown ancestry cases, 41,672 European and unknown ancestry controls	8q21.13	8	78504987	rs28703878	28703878	intron_variant	NR	5e-22	21.301	1.10791	NR	Affymetrix, Illumina [8278136] (imputed)	N	multiple sclerosis	http://www.ebi.ac.uk/efo/EFO_0003885	GCST009597	Genome-wide genotyping array
31604244	International Multiple Sclerosis Genetics Consortium	Science	www.ncbi.nlm.nih.gov/pubmed/31604244	Multiple sclerosis genomic map implicates peripheral immune cells and microglia in susceptibility.	Multiple sclerosis	14,802 European and unknown ancestry cases, 26,703 European and unknown ancestry controls	32,627 European and unknown ancestry cases, 41,672 European and unknown ancestry controls	17q21.33	17	49302219	rs2960172	2960172	intron_variant	NR	2e-06	5.69897	1.05719	NR	Affymetrix, Illumina [8278136] (imputed)	N	multiple sclerosis	http://www.ebi.ac.uk/efo/EFO_0003885	GCST009597	Genome-wide genotyping array
31604244	International Multiple Sclerosis Genetics Consortium	Science	www.ncbi.nlm.nih.gov/pubmed/31604244	Multiple sclerosis genomic map implicates peripheral immune cells and microglia in susceptibility.	Multiple sclerosis	14,802 European and unknown ancestry cases, 26,703 European and unknown ancestry controls	32,627 European and unknown ancestry cases, 41,672 European and unknown ancestry controls	1p36.31	1	6452487	rs2986736	2986736	intron_variant	NR	9e-17	16.0458	1.12007	NR	Affymetrix, Illumina [8278136] (imputed)	N	multiple sclerosis	http://www.ebi.ac.uk/efo/EFO_0003885	GCST009597	Genome-wide genotyping array
31604244	International Multiple Sclerosis Genetics Consortium	Science	www.ncbi.nlm.nih.gov/pubmed/31604244	Multiple sclerosis genomic map implicates peripheral immune cells and microglia in susceptibility.	Multiple sclerosis	14,802 European and unknown ancestry cases, 26,703 European and unknown ancestry controls	32,627 European and unknown ancestry cases, 41,672 European and unknown ancestry controls	5q33.3	5	157163344	rs31220	31220	synonymous_variant	NR	3e-06	5.52288	1.06485	NR	Affymetrix, Illumina [8278136] (imputed)	N	multiple sclerosis	http://www.ebi.ac.uk/efo/EFO_0003885	GCST009597	Genome-wide genotyping array
31604244	International Multiple Sclerosis Genetics Consortium	Science	www.ncbi.nlm.nih.gov/pubmed/31604244	Multiple sclerosis genomic map implicates peripheral immune cells and microglia in susceptibility.	Multiple sclerosis	14,802 European and unknown ancestry cases, 26,703 European and unknown ancestry controls	32,627 European and unknown ancestry cases, 41,672 European and unknown ancestry controls	5q23.1	5	119367967	rs32658	32658	intron_variant	NR	3e-08	7.52288	1.06315	NR	Affymetrix, Illumina [8278136] (imputed)	N	multiple sclerosis	http://www.ebi.ac.uk/efo/EFO_0003885	GCST009597	Genome-wide genotyping array
31604244	International Multiple Sclerosis Genetics Consortium	Science	www.ncbi.nlm.nih.gov/pubmed/31604244	Multiple sclerosis genomic map implicates peripheral immune cells and microglia in susceptibility.	Multiple sclerosis	14,802 European and unknown ancestry cases, 26,703 European and unknown ancestry controls	32,627 European and unknown ancestry cases, 41,672 European and unknown ancestry controls	11q23.3	11	118609980	rs34026809	34026809	intron_variant	NR	8e-17	16.0969	1.09051	NR	Affymetrix, Illumina [8278136] (imputed)	N	multiple sclerosis	http://www.ebi.ac.uk/efo/EFO_0003885	GCST009597	Genome-wide genotyping array
31604244	International Multiple Sclerosis Genetics Consortium	Science	www.ncbi.nlm.nih.gov/pubmed/31604244	Multiple sclerosis genomic map implicates peripheral immune cells and microglia in susceptibility.	Multiple sclerosis	14,802 European and unknown ancestry cases, 26,703 European and unknown ancestry controls	32,627 European and unknown ancestry cases, 41,672 European and unknown ancestry controls	11p15.5	11	321138	rs35218683	35218683	splice_region_variant	NR	1e-08	8	1.07921	NR	Affymetrix, Illumina [8278136] (imputed)	N	multiple sclerosis	http://www.ebi.ac.uk/efo/EFO_0003885	GCST009597	Genome-wide genotyping array
31604244	International Multiple Sclerosis Genetics Consortium	Science	www.ncbi.nlm.nih.gov/pubmed/31604244	Multiple sclerosis genomic map implicates peripheral immune cells and microglia in susceptibility.	Multiple sclerosis	14,802 European and unknown ancestry cases, 26,703 European and unknown ancestry controls	32,627 European and unknown ancestry cases, 41,672 European and unknown ancestry controls	1p22.3	1	85264137	rs35486093	35486093	intergenic_variant	NR	2e-31	30.699	1.20904	NR	Affymetrix, Illumina [8278136] (imputed)	N	multiple sclerosis	http://www.ebi.ac.uk/efo/EFO_0003885	GCST009597	Genome-wide genotyping array
31604244	International Multiple Sclerosis Genetics Consortium	Science	www.ncbi.nlm.nih.gov/pubmed/31604244	Multiple sclerosis genomic map implicates peripheral immune cells and microglia in susceptibility.	Multiple sclerosis	14,802 European and unknown ancestry cases, 26,703 European and unknown ancestry controls	32,627 European and unknown ancestry cases, 41,672 European and unknown ancestry controls	17p13.1	17	7272525	rs62059189	62059189	regulatory_region_variant	NR	3e-06	5.52288	1.07527	NR	Affymetrix, Illumina [8278136] (imputed)	N	multiple sclerosis	http://www.ebi.ac.uk/efo/EFO_0003885	GCST009597	Genome-wide genotyping array
31604244	International Multiple Sclerosis Genetics Consortium	Science	www.ncbi.nlm.nih.gov/pubmed/31604244	Multiple sclerosis genomic map implicates peripheral immune cells and microglia in susceptibility.	Multiple sclerosis	14,802 European and unknown ancestry cases, 26,703 European and unknown ancestry controls	32,627 European and unknown ancestry cases, 41,672 European and unknown ancestry controls	15q15.1	15	40940837	rs6492971	6492971	intergenic_variant	NR	3e-06	5.52288	1.05396	NR	Affymetrix, Illumina [8278136] (imputed)	N	multiple sclerosis	http://www.ebi.ac.uk/efo/EFO_0003885	GCST009597	Genome-wide genotyping array
31604244	International Multiple Sclerosis Genetics Consortium	Science	www.ncbi.nlm.nih.gov/pubmed/31604244	Multiple sclerosis genomic map implicates peripheral immune cells and microglia in susceptibility.	Multiple sclerosis	14,802 European and unknown ancestry cases, 26,703 European and unknown ancestry controls	32,627 European and unknown ancestry cases, 41,672 European and unknown ancestry controls	15q24.1	15	74862438	rs6495124	6495124	intron_variant	NR	3e-07	6.52288	1.05241	NR	Affymetrix, Illumina [8278136] (imputed)	N	multiple sclerosis	http://www.ebi.ac.uk/efo/EFO_0003885	GCST009597	Genome-wide genotyping array
31604244	International Multiple Sclerosis Genetics Consortium	Science	www.ncbi.nlm.nih.gov/pubmed/31604244	Multiple sclerosis genomic map implicates peripheral immune cells and microglia in susceptibility.	Multiple sclerosis	14,802 European and unknown ancestry cases, 26,703 European and unknown ancestry controls	32,627 European and unknown ancestry cases, 41,672 European and unknown ancestry controls	15q26.1	15	90344352	rs6496663	6496663	regulatory_region_variant	NR	1e-12	12	1.08968	NR	Affymetrix, Illumina [8278136] (imputed)	N	multiple sclerosis	http://www.ebi.ac.uk/efo/EFO_0003885	GCST009597	Genome-wide genotyping array
31604244	International Multiple Sclerosis Genetics Consortium	Science	www.ncbi.nlm.nih.gov/pubmed/31604244	Multiple sclerosis genomic map implicates peripheral immune cells and microglia in susceptibility.	Multiple sclerosis	14,802 European and unknown ancestry cases, 26,703 European and unknown ancestry controls	32,627 European and unknown ancestry cases, 41,672 European and unknown ancestry controls	16q23.2	16	79618823	rs6564681	6564681	regulatory_region_variant	NR	4e-14	13.3979	1.08085	NR	Affymetrix, Illumina [8278136] (imputed)	N	multiple sclerosis	http://www.ebi.ac.uk/efo/EFO_0003885	GCST009597	Genome-wide genotyping array
31604244	International Multiple Sclerosis Genetics Consortium	Science	www.ncbi.nlm.nih.gov/pubmed/31604244	Multiple sclerosis genomic map implicates peripheral immune cells and microglia in susceptibility.	Multiple sclerosis	14,802 European and unknown ancestry cases, 26,703 European and unknown ancestry controls	32,627 European and unknown ancestry cases, 41,672 European and unknown ancestry controls	11q24.1	11	122647817	rs6589939	6589939	regulatory_region_variant	NR	2e-12	11.699	1.08284	NR	Affymetrix, Illumina [8278136] (imputed)	N	multiple sclerosis	http://www.ebi.ac.uk/efo/EFO_0003885	GCST009597	Genome-wide genotyping array
31604244	International Multiple Sclerosis Genetics Consortium	Science	www.ncbi.nlm.nih.gov/pubmed/31604244	Multiple sclerosis genomic map implicates peripheral immune cells and microglia in susceptibility.	Multiple sclerosis	14,802 European and unknown ancestry cases, 26,703 European and unknown ancestry controls	32,627 European and unknown ancestry cases, 41,672 European and unknown ancestry controls	1p36.32	1	2589088	rs6670198	6670198	intron_variant	NR	2e-36	35.699	1.13675	NR	Affymetrix, Illumina [8278136] (imputed)	N	multiple sclerosis	http://www.ebi.ac.uk/efo/EFO_0003885	GCST009597	Genome-wide genotyping array
31604244	International Multiple Sclerosis Genetics Consortium	Science	www.ncbi.nlm.nih.gov/pubmed/31604244	Multiple sclerosis genomic map implicates peripheral immune cells and microglia in susceptibility.	Multiple sclerosis	14,802 European and unknown ancestry cases, 26,703 European and unknown ancestry controls	32,627 European and unknown ancestry cases, 41,672 European and unknown ancestry controls	1p36.11	1	24964519	rs6672420	6672420	missense_variant	NR	1e-09	9	1.06338	NR	Affymetrix, Illumina [8278136] (imputed)	N	multiple sclerosis	http://www.ebi.ac.uk/efo/EFO_0003885	GCST009597	Genome-wide genotyping array
31604244	International Multiple Sclerosis Genetics Consortium	Science	www.ncbi.nlm.nih.gov/pubmed/31604244	Multiple sclerosis genomic map implicates peripheral immune cells and microglia in susceptibility.	Multiple sclerosis	14,802 European and unknown ancestry cases, 26,703 European and unknown ancestry controls	32,627 European and unknown ancestry cases, 41,672 European and unknown ancestry controls	17p13.3	17	2061984	rs67457628	67457628	3_prime_UTR_variant	NR	7e-06	5.1549	1.06304	NR	Affymetrix, Illumina [8278136] (imputed)	N	multiple sclerosis	http://www.ebi.ac.uk/efo/EFO_0003885	GCST009597	Genome-wide genotyping array
31604244	International Multiple Sclerosis Genetics Consortium	Science	www.ncbi.nlm.nih.gov/pubmed/31604244	Multiple sclerosis genomic map implicates peripheral immune cells and microglia in susceptibility.	Multiple sclerosis	14,802 European and unknown ancestry cases, 26,703 European and unknown ancestry controls	32,627 European and unknown ancestry cases, 41,672 European and unknown ancestry controls				rs67934705	67934705		NR	4e-08	7.39794	1.06849	NR	Affymetrix, Illumina [8278136] (imputed)	N	multiple sclerosis	http://www.ebi.ac.uk/efo/EFO_0003885	GCST009597	Genome-wide genotyping array
31604244	International Multiple Sclerosis Genetics Consortium	Science	www.ncbi.nlm.nih.gov/pubmed/31604244	Multiple sclerosis genomic map implicates peripheral immune cells and microglia in susceptibility.	Multiple sclerosis	14,802 European and unknown ancestry cases, 26,703 European and unknown ancestry controls	32,627 European and unknown ancestry cases, 41,672 European and unknown ancestry controls	4p12	4	48125245	rs6837324	6837324	intron_variant	NR	1e-11	11	1.06655	NR	Affymetrix, Illumina [8278136] (imputed)	N	multiple sclerosis	http://www.ebi.ac.uk/efo/EFO_0003885	GCST009597	Genome-wide genotyping array
31604244	International Multiple Sclerosis Genetics Consortium	Science	www.ncbi.nlm.nih.gov/pubmed/31604244	Multiple sclerosis genomic map implicates peripheral immune cells and microglia in susceptibility.	Multiple sclerosis	14,802 European and unknown ancestry cases, 26,703 European and unknown ancestry controls	32,627 European and unknown ancestry cases, 41,672 European and unknown ancestry controls	6q24.2	6	143544084	rs6911131	6911131	intron_variant	NR	1e-10	10	1.1212	NR	Affymetrix, Illumina [8278136] (imputed)	N	multiple sclerosis	http://www.ebi.ac.uk/efo/EFO_0003885	GCST009597	Genome-wide genotyping array
31604244	International Multiple Sclerosis Genetics Consortium	Science	www.ncbi.nlm.nih.gov/pubmed/31604244	Multiple sclerosis genomic map implicates peripheral immune cells and microglia in susceptibility.	Multiple sclerosis	14,802 European and unknown ancestry cases, 26,703 European and unknown ancestry controls	32,627 European and unknown ancestry cases, 41,672 European and unknown ancestry controls	8q24.21	8	127801845	rs6990534	6990534	intron_variant	NR	6e-20	19.2218	1.10205	NR	Affymetrix, Illumina [8278136] (imputed)	N	multiple sclerosis	http://www.ebi.ac.uk/efo/EFO_0003885	GCST009597	Genome-wide genotyping array
31604244	International Multiple Sclerosis Genetics Consortium	Science	www.ncbi.nlm.nih.gov/pubmed/31604244	Multiple sclerosis genomic map implicates peripheral immune cells and microglia in susceptibility.	Multiple sclerosis	14,802 European and unknown ancestry cases, 26,703 European and unknown ancestry controls	32,627 European and unknown ancestry cases, 41,672 European and unknown ancestry controls	19q13.31	19	44640642	rs7260482	7260482	intron_variant	NR	1e-09	9	1.07782	NR	Affymetrix, Illumina [8278136] (imputed)	N	multiple sclerosis	http://www.ebi.ac.uk/efo/EFO_0003885	GCST009597	Genome-wide genotyping array
31604244	International Multiple Sclerosis Genetics Consortium	Science	www.ncbi.nlm.nih.gov/pubmed/31604244	Multiple sclerosis genomic map implicates peripheral immune cells and microglia in susceptibility.	Multiple sclerosis	14,802 European and unknown ancestry cases, 26,703 European and unknown ancestry controls	32,627 European and unknown ancestry cases, 41,672 European and unknown ancestry controls	4q21.3	4	86592426	rs72665771	72665771	intron_variant	NR	8e-06	5.09691	1.05563	NR	Affymetrix, Illumina [8278136] (imputed)	N	multiple sclerosis	http://www.ebi.ac.uk/efo/EFO_0003885	GCST009597	Genome-wide genotyping array
31604244	International Multiple Sclerosis Genetics Consortium	Science	www.ncbi.nlm.nih.gov/pubmed/31604244	Multiple sclerosis genomic map implicates peripheral immune cells and microglia in susceptibility.	Multiple sclerosis	14,802 European and unknown ancestry cases, 26,703 European and unknown ancestry controls	32,627 European and unknown ancestry cases, 41,672 European and unknown ancestry controls	6q15	6	90267049	rs72928038	72928038	intron_variant	NR	8e-29	28.0969	1.15433	NR	Affymetrix, Illumina [8278136] (imputed)	N	multiple sclerosis	http://www.ebi.ac.uk/efo/EFO_0003885	GCST009597	Genome-wide genotyping array
31604244	International Multiple Sclerosis Genetics Consortium	Science	www.ncbi.nlm.nih.gov/pubmed/31604244	Multiple sclerosis genomic map implicates peripheral immune cells and microglia in susceptibility.	Multiple sclerosis	14,802 European and unknown ancestry cases, 26,703 European and unknown ancestry controls	32,627 European and unknown ancestry cases, 41,672 European and unknown ancestry controls	12q13.12	12	50827114	rs7295386	7295386	intergenic_variant	NR	9e-06	5.04576	1.05396	NR	Affymetrix, Illumina [8278136] (imputed)	N	multiple sclerosis	http://www.ebi.ac.uk/efo/EFO_0003885	GCST009597	Genome-wide genotyping array
31604244	International Multiple Sclerosis Genetics Consortium	Science	www.ncbi.nlm.nih.gov/pubmed/31604244	Multiple sclerosis genomic map implicates peripheral immune cells and microglia in susceptibility.	Multiple sclerosis	14,802 European and unknown ancestry cases, 26,703 European and unknown ancestry controls	32,627 European and unknown ancestry cases, 41,672 European and unknown ancestry controls	12p13.2	12	12015197	rs73060045	73060045	regulatory_region_variant	NR	8e-07	6.09691	1.12145	NR	Affymetrix, Illumina [8278136] (imputed)	N	multiple sclerosis	http://www.ebi.ac.uk/efo/EFO_0003885	GCST009597	Genome-wide genotyping array
31604244	International Multiple Sclerosis Genetics Consortium	Science	www.ncbi.nlm.nih.gov/pubmed/31604244	Multiple sclerosis genomic map implicates peripheral immune cells and microglia in susceptibility.	Multiple sclerosis	14,802 European and unknown ancestry cases, 26,703 European and unknown ancestry controls	32,627 European and unknown ancestry cases, 41,672 European and unknown ancestry controls	12p13.2	12	11845842	rs73277163	73277163	intron_variant	NR	2e-06	5.69897	1.20337	NR	Affymetrix, Illumina [8278136] (imputed)	N	multiple sclerosis	http://www.ebi.ac.uk/efo/EFO_0003885	GCST009597	Genome-wide genotyping array
31604244	International Multiple Sclerosis Genetics Consortium	Science	www.ncbi.nlm.nih.gov/pubmed/31604244	Multiple sclerosis genomic map implicates peripheral immune cells and microglia in susceptibility.	Multiple sclerosis	14,802 European and unknown ancestry cases, 26,703 European and unknown ancestry controls	32,627 European and unknown ancestry cases, 41,672 European and unknown ancestry controls	4p14	4	40190429	rs7698247	7698247	non_coding_transcript_exon_variant	NR	6e-07	6.22185	1.06157	NR	Affymetrix, Illumina [8278136] (imputed)	N	multiple sclerosis	http://www.ebi.ac.uk/efo/EFO_0003885	GCST009597	Genome-wide genotyping array
31604244	International Multiple Sclerosis Genetics Consortium	Science	www.ncbi.nlm.nih.gov/pubmed/31604244	Multiple sclerosis genomic map implicates peripheral immune cells and microglia in susceptibility.	Multiple sclerosis	14,802 European and unknown ancestry cases, 26,703 European and unknown ancestry controls	32,627 European and unknown ancestry cases, 41,672 European and unknown ancestry controls	8q13.3	8	70529879	rs7830997	7830997	intron_variant	NR	9e-08	7.04576	1.06259	NR	Affymetrix, Illumina [8278136] (imputed)	N	multiple sclerosis	http://www.ebi.ac.uk/efo/EFO_0003885	GCST009597	Genome-wide genotyping array
31604244	International Multiple Sclerosis Genetics Consortium	Science	www.ncbi.nlm.nih.gov/pubmed/31604244	Multiple sclerosis genomic map implicates peripheral immune cells and microglia in susceptibility.	Multiple sclerosis	14,802 European and unknown ancestry cases, 26,703 European and unknown ancestry controls	32,627 European and unknown ancestry cases, 41,672 European and unknown ancestry controls	12q24.31	12	123119506	rs7975763	7975763	intron_variant	NR	3e-13	12.5229	1.0853	NR	Affymetrix, Illumina [8278136] (imputed)	N	multiple sclerosis	http://www.ebi.ac.uk/efo/EFO_0003885	GCST009597	Genome-wide genotyping array
31604244	International Multiple Sclerosis Genetics Consortium	Science	www.ncbi.nlm.nih.gov/pubmed/31604244	Multiple sclerosis genomic map implicates peripheral immune cells and microglia in susceptibility.	Multiple sclerosis	14,802 European and unknown ancestry cases, 26,703 European and unknown ancestry controls	32,627 European and unknown ancestry cases, 41,672 European and unknown ancestry controls	12p13.31	12	9713753	rs7977720	7977720	intergenic_variant	NR	5e-24	23.301	1.09951	NR	Affymetrix, Illumina [8278136] (imputed)	N	multiple sclerosis	http://www.ebi.ac.uk/efo/EFO_0003885	GCST009597	Genome-wide genotyping array
31604244	International Multiple Sclerosis Genetics Consortium	Science	www.ncbi.nlm.nih.gov/pubmed/31604244	Multiple sclerosis genomic map implicates peripheral immune cells and microglia in susceptibility.	Multiple sclerosis	14,802 European and unknown ancestry cases, 26,703 European and unknown ancestry controls	32,627 European and unknown ancestry cases, 41,672 European and unknown ancestry controls	17q21.1	17	40096407	rs883871	883871	intron_variant	NR	9e-14	13.0458	1.12803	NR	Affymetrix, Illumina [8278136] (imputed)	N	multiple sclerosis	http://www.ebi.ac.uk/efo/EFO_0003885	GCST009597	Genome-wide genotyping array
31604244	International Multiple Sclerosis Genetics Consortium	Science	www.ncbi.nlm.nih.gov/pubmed/31604244	Multiple sclerosis genomic map implicates peripheral immune cells and microglia in susceptibility.	Multiple sclerosis	14,802 European and unknown ancestry cases, 26,703 European and unknown ancestry controls	32,627 European and unknown ancestry cases, 41,672 European and unknown ancestry controls	1q32.3	1	212704434	rs9308424	9308424	intergenic_variant	NR	9e-14	13.0458	1.09457	NR	Affymetrix, Illumina [8278136] (imputed)	N	multiple sclerosis	http://www.ebi.ac.uk/efo/EFO_0003885	GCST009597	Genome-wide genotyping array
31604244	International Multiple Sclerosis Genetics Consortium	Science	www.ncbi.nlm.nih.gov/pubmed/31604244	Multiple sclerosis genomic map implicates peripheral immune cells and microglia in susceptibility.	Multiple sclerosis	14,802 European and unknown ancestry cases, 26,703 European and unknown ancestry controls	32,627 European and unknown ancestry cases, 41,672 European and unknown ancestry controls	10q23.33	10	92719350	rs1112718	1112718	intergenic_variant	NR	2e-17	16.699	1.086	NR	Affymetrix, Illumina [8278136] (imputed)	N	multiple sclerosis	http://www.ebi.ac.uk/efo/EFO_0003885	GCST009597	Genome-wide genotyping array
31604244	International Multiple Sclerosis Genetics Consortium	Science	www.ncbi.nlm.nih.gov/pubmed/31604244	Multiple sclerosis genomic map implicates peripheral immune cells and microglia in susceptibility.	Multiple sclerosis	14,802 European and unknown ancestry cases, 26,703 European and unknown ancestry controls	32,627 European and unknown ancestry cases, 41,672 European and unknown ancestry controls	16q23.2	16	79252606	rs11859008	11859008	regulatory_region_variant	NR	2e-07	6.69897	1.0863	NR	Affymetrix, Illumina [8278136] (imputed)	N	multiple sclerosis	http://www.ebi.ac.uk/efo/EFO_0003885	GCST009597	Genome-wide genotyping array
31604244	International Multiple Sclerosis Genetics Consortium	Science	www.ncbi.nlm.nih.gov/pubmed/31604244	Multiple sclerosis genomic map implicates peripheral immune cells and microglia in susceptibility.	Multiple sclerosis	14,802 European and unknown ancestry cases, 26,703 European and unknown ancestry controls	32,627 European and unknown ancestry cases, 41,672 European and unknown ancestry controls	1q23.3	1	160734175	rs983494	983494	regulatory_region_variant	NR	6e-16	15.2218	1.0875	NR	Affymetrix, Illumina [8278136] (imputed)	N	multiple sclerosis	http://www.ebi.ac.uk/efo/EFO_0003885	GCST009597	Genome-wide genotyping array
31604244	International Multiple Sclerosis Genetics Consortium	Science	www.ncbi.nlm.nih.gov/pubmed/31604244	Multiple sclerosis genomic map implicates peripheral immune cells and microglia in susceptibility.	Multiple sclerosis	14,802 European and unknown ancestry cases, 26,703 European and unknown ancestry controls	32,627 European and unknown ancestry cases, 41,672 European and unknown ancestry controls	7p12.2	7	50200284	rs10230723	10230723	regulatory_region_variant	NR	8e-11	10.0969	1.0876	NR	Affymetrix, Illumina [8278136] (imputed)	N	multiple sclerosis	http://www.ebi.ac.uk/efo/EFO_0003885	GCST009597	Genome-wide genotyping array
31604244	International Multiple Sclerosis Genetics Consortium	Science	www.ncbi.nlm.nih.gov/pubmed/31604244	Multiple sclerosis genomic map implicates peripheral immune cells and microglia in susceptibility.	Multiple sclerosis	14,802 European and unknown ancestry cases, 26,703 European and unknown ancestry controls	32,627 European and unknown ancestry cases, 41,672 European and unknown ancestry controls	5q33.3	5	159332892	rs2546890	2546890	non_coding_transcript_exon_variant	NR	5e-19	18.301	1.0878	NR	Affymetrix, Illumina [8278136] (imputed)	N	multiple sclerosis	http://www.ebi.ac.uk/efo/EFO_0003885	GCST009597	Genome-wide genotyping array
31604244	International Multiple Sclerosis Genetics Consortium	Science	www.ncbi.nlm.nih.gov/pubmed/31604244	Multiple sclerosis genomic map implicates peripheral immune cells and microglia in susceptibility.	Multiple sclerosis	14,802 European and unknown ancestry cases, 26,703 European and unknown ancestry controls	32,627 European and unknown ancestry cases, 41,672 European and unknown ancestry controls	16q13	16	57043182	rs8062446	8062446	intron_variant	NR	4e-09	8.39794	1.0878	NR	Affymetrix, Illumina [8278136] (imputed)	N	multiple sclerosis	http://www.ebi.ac.uk/efo/EFO_0003885	GCST009597	Genome-wide genotyping array
31604244	International Multiple Sclerosis Genetics Consortium	Science	www.ncbi.nlm.nih.gov/pubmed/31604244	Multiple sclerosis genomic map implicates peripheral immune cells and microglia in susceptibility.	Multiple sclerosis	14,802 European and unknown ancestry cases, 26,703 European and unknown ancestry controls	32,627 European and unknown ancestry cases, 41,672 European and unknown ancestry controls	10q21.2	10	62689789	rs61863928	61863928	intron_variant	NR	3e-16	15.5229	1.0891	NR	Affymetrix, Illumina [8278136] (imputed)	N	multiple sclerosis	http://www.ebi.ac.uk/efo/EFO_0003885	GCST009597	Genome-wide genotyping array
31604244	International Multiple Sclerosis Genetics Consortium	Science	www.ncbi.nlm.nih.gov/pubmed/31604244	Multiple sclerosis genomic map implicates peripheral immune cells and microglia in susceptibility.	Multiple sclerosis	14,802 European and unknown ancestry cases, 26,703 European and unknown ancestry controls	32,627 European and unknown ancestry cases, 41,672 European and unknown ancestry controls	22q11.22	22	21851064	rs9610458	9610458	intron_variant	NR	1e-19	19	1.0893	NR	Affymetrix, Illumina [8278136] (imputed)	N	multiple sclerosis	http://www.ebi.ac.uk/efo/EFO_0003885	GCST009597	Genome-wide genotyping array
31604244	International Multiple Sclerosis Genetics Consortium	Science	www.ncbi.nlm.nih.gov/pubmed/31604244	Multiple sclerosis genomic map implicates peripheral immune cells and microglia in susceptibility.	Multiple sclerosis	14,802 European and unknown ancestry cases, 26,703 European and unknown ancestry controls	32,627 European and unknown ancestry cases, 41,672 European and unknown ancestry controls	2p13.3	2	68419404	rs12622670	12622670	regulatory_region_variant	NR	5e-16	15.301	1.0901	NR	Affymetrix, Illumina [8278136] (imputed)	N	multiple sclerosis	http://www.ebi.ac.uk/efo/EFO_0003885	GCST009597	Genome-wide genotyping array
31604244	International Multiple Sclerosis Genetics Consortium	Science	www.ncbi.nlm.nih.gov/pubmed/31604244	Multiple sclerosis genomic map implicates peripheral immune cells and microglia in susceptibility.	Multiple sclerosis	14,802 European and unknown ancestry cases, 26,703 European and unknown ancestry controls	32,627 European and unknown ancestry cases, 41,672 European and unknown ancestry controls				chr7:50328339			NR	3e-16	15.5229	1.0912	NR	Affymetrix, Illumina [8278136] (imputed)	N	multiple sclerosis	http://www.ebi.ac.uk/efo/EFO_0003885	GCST009597	Genome-wide genotyping array
31604244	International Multiple Sclerosis Genetics Consortium	Science	www.ncbi.nlm.nih.gov/pubmed/31604244	Multiple sclerosis genomic map implicates peripheral immune cells and microglia in susceptibility.	Multiple sclerosis	14,802 European and unknown ancestry cases, 26,703 European and unknown ancestry controls	32,627 European and unknown ancestry cases, 41,672 European and unknown ancestry controls	8q12.2	8	60927999	rs13257990	13257990	intron_variant	NR	6e-06	5.22185	1.0912	NR	Affymetrix, Illumina [8278136] (imputed)	N	multiple sclerosis	http://www.ebi.ac.uk/efo/EFO_0003885	GCST009597	Genome-wide genotyping array
31604244	International Multiple Sclerosis Genetics Consortium	Science	www.ncbi.nlm.nih.gov/pubmed/31604244	Multiple sclerosis genomic map implicates peripheral immune cells and microglia in susceptibility.	Multiple sclerosis	14,802 European and unknown ancestry cases, 26,703 European and unknown ancestry controls	32,627 European and unknown ancestry cases, 41,672 European and unknown ancestry controls	2p23.1	2	30249576	rs13414105	13414105	intron_variant	NR	7e-10	9.1549	1.0912	NR	Affymetrix, Illumina [8278136] (imputed)	N	multiple sclerosis	http://www.ebi.ac.uk/efo/EFO_0003885	GCST009597	Genome-wide genotyping array
31604244	International Multiple Sclerosis Genetics Consortium	Science	www.ncbi.nlm.nih.gov/pubmed/31604244	Multiple sclerosis genomic map implicates peripheral immune cells and microglia in susceptibility.	Multiple sclerosis	14,802 European and unknown ancestry cases, 26,703 European and unknown ancestry controls	32,627 European and unknown ancestry cases, 41,672 European and unknown ancestry controls	6q21	6	105813894	rs17066362	17066362	intron_variant	NR	1e-06	6	1.0919	NR	Affymetrix, Illumina [8278136] (imputed)	N	multiple sclerosis	http://www.ebi.ac.uk/efo/EFO_0003885	GCST009597	Genome-wide genotyping array
31604244	International Multiple Sclerosis Genetics Consortium	Science	www.ncbi.nlm.nih.gov/pubmed/31604244	Multiple sclerosis genomic map implicates peripheral immune cells and microglia in susceptibility.	Multiple sclerosis	14,802 European and unknown ancestry cases, 26,703 European and unknown ancestry controls	32,627 European and unknown ancestry cases, 41,672 European and unknown ancestry controls	4q24	4	102990624	rs6533052	6533052	intron_variant	NR	7e-16	15.1549	1.0927	NR	Affymetrix, Illumina [8278136] (imputed)	N	multiple sclerosis	http://www.ebi.ac.uk/efo/EFO_0003885	GCST009597	Genome-wide genotyping array
31604244	International Multiple Sclerosis Genetics Consortium	Science	www.ncbi.nlm.nih.gov/pubmed/31604244	Multiple sclerosis genomic map implicates peripheral immune cells and microglia in susceptibility.	Multiple sclerosis	14,802 European and unknown ancestry cases, 26,703 European and unknown ancestry controls	32,627 European and unknown ancestry cases, 41,672 European and unknown ancestry controls	5q11.2	5	56148856	rs7731626	7731626	intron_variant	NR	4e-15	14.3979	1.0944	NR	Affymetrix, Illumina [8278136] (imputed)	N	multiple sclerosis	http://www.ebi.ac.uk/efo/EFO_0003885	GCST009597	Genome-wide genotyping array
31604244	International Multiple Sclerosis Genetics Consortium	Science	www.ncbi.nlm.nih.gov/pubmed/31604244	Multiple sclerosis genomic map implicates peripheral immune cells and microglia in susceptibility.	Multiple sclerosis	14,802 European and unknown ancestry cases, 26,703 European and unknown ancestry controls	32,627 European and unknown ancestry cases, 41,672 European and unknown ancestry controls	3q13.33	3	121824051	rs2331964	2331964	intron_variant	NR	5e-20	19.301	1.0948	NR	Affymetrix, Illumina [8278136] (imputed)	N	multiple sclerosis	http://www.ebi.ac.uk/efo/EFO_0003885	GCST009597	Genome-wide genotyping array
31604244	International Multiple Sclerosis Genetics Consortium	Science	www.ncbi.nlm.nih.gov/pubmed/31604244	Multiple sclerosis genomic map implicates peripheral immune cells and microglia in susceptibility.	Multiple sclerosis	14,802 European and unknown ancestry cases, 26,703 European and unknown ancestry controls	32,627 European and unknown ancestry cases, 41,672 European and unknown ancestry controls	2p15	2	61015275	rs1177228	1177228	intron_variant	NR	2e-19	18.699	1.0953	NR	Affymetrix, Illumina [8278136] (imputed)	N	multiple sclerosis	http://www.ebi.ac.uk/efo/EFO_0003885	GCST009597	Genome-wide genotyping array
31604244	International Multiple Sclerosis Genetics Consortium	Science	www.ncbi.nlm.nih.gov/pubmed/31604244	Multiple sclerosis genomic map implicates peripheral immune cells and microglia in susceptibility.	Multiple sclerosis	14,802 European and unknown ancestry cases, 26,703 European and unknown ancestry controls	32,627 European and unknown ancestry cases, 41,672 European and unknown ancestry controls	11p15.2	11	14381384	rs61884005	61884005	intergenic_variant	NR	6e-09	8.22185	1.0953	NR	Affymetrix, Illumina [8278136] (imputed)	N	multiple sclerosis	http://www.ebi.ac.uk/efo/EFO_0003885	GCST009597	Genome-wide genotyping array
31604244	International Multiple Sclerosis Genetics Consortium	Science	www.ncbi.nlm.nih.gov/pubmed/31604244	Multiple sclerosis genomic map implicates peripheral immune cells and microglia in susceptibility.	Multiple sclerosis	14,802 European and unknown ancestry cases, 26,703 European and unknown ancestry controls	32,627 European and unknown ancestry cases, 41,672 European and unknown ancestry controls	3q25.33	3	159994586	rs10936182	10936182	intron_variant	NR	5e-08	7.30103	1.0971	NR	Affymetrix, Illumina [8278136] (imputed)	N	multiple sclerosis	http://www.ebi.ac.uk/efo/EFO_0003885	GCST009597	Genome-wide genotyping array
31604244	International Multiple Sclerosis Genetics Consortium	Science	www.ncbi.nlm.nih.gov/pubmed/31604244	Multiple sclerosis genomic map implicates peripheral immune cells and microglia in susceptibility.	Multiple sclerosis	14,802 European and unknown ancestry cases, 26,703 European and unknown ancestry controls	32,627 European and unknown ancestry cases, 41,672 European and unknown ancestry controls				rs34723276	1554421711		NR	1e-22	22	1.0973	NR	Affymetrix, Illumina [8278136] (imputed)	N	multiple sclerosis	http://www.ebi.ac.uk/efo/EFO_0003885	GCST009597	Genome-wide genotyping array
31604244	International Multiple Sclerosis Genetics Consortium	Science	www.ncbi.nlm.nih.gov/pubmed/31604244	Multiple sclerosis genomic map implicates peripheral immune cells and microglia in susceptibility.	Multiple sclerosis	14,802 European and unknown ancestry cases, 26,703 European and unknown ancestry controls	32,627 European and unknown ancestry cases, 41,672 European and unknown ancestry controls	22q12.1	22	28334187	rs134490	134490	intron_variant	NR	1e-07	7	1.0975	NR	Affymetrix, Illumina [8278136] (imputed)	N	multiple sclerosis	http://www.ebi.ac.uk/efo/EFO_0003885	GCST009597	Genome-wide genotyping array
31604244	International Multiple Sclerosis Genetics Consortium	Science	www.ncbi.nlm.nih.gov/pubmed/31604244	Multiple sclerosis genomic map implicates peripheral immune cells and microglia in susceptibility.	Multiple sclerosis	14,802 European and unknown ancestry cases, 26,703 European and unknown ancestry controls	32,627 European and unknown ancestry cases, 41,672 European and unknown ancestry controls	20q13.12	20	46105671	rs6032662	6032662	intergenic_variant	NR	5e-19	18.301	1.0995	NR	Affymetrix, Illumina [8278136] (imputed)	N	multiple sclerosis	http://www.ebi.ac.uk/efo/EFO_0003885	GCST009597	Genome-wide genotyping array
31604244	International Multiple Sclerosis Genetics Consortium	Science	www.ncbi.nlm.nih.gov/pubmed/31604244	Multiple sclerosis genomic map implicates peripheral immune cells and microglia in susceptibility.	Multiple sclerosis	14,802 European and unknown ancestry cases, 26,703 European and unknown ancestry controls	32,627 European and unknown ancestry cases, 41,672 European and unknown ancestry controls	3p13	3	71486187	rs9878602	9878602	intron_variant	NR	2e-18	17.699	1.1002	NR	Affymetrix, Illumina [8278136] (imputed)	N	multiple sclerosis	http://www.ebi.ac.uk/efo/EFO_0003885	GCST009597	Genome-wide genotyping array
31604244	International Multiple Sclerosis Genetics Consortium	Science	www.ncbi.nlm.nih.gov/pubmed/31604244	Multiple sclerosis genomic map implicates peripheral immune cells and microglia in susceptibility.	Multiple sclerosis	14,802 European and unknown ancestry cases, 26,703 European and unknown ancestry controls	32,627 European and unknown ancestry cases, 41,672 European and unknown ancestry controls	6q23.3	6	137858009	rs17780048	17780048	non_coding_transcript_exon_variant	NR	5e-12	11.301	1.1008	NR	Affymetrix, Illumina [8278136] (imputed)	N	multiple sclerosis	http://www.ebi.ac.uk/efo/EFO_0003885	GCST009597	Genome-wide genotyping array
31604244	International Multiple Sclerosis Genetics Consortium	Science	www.ncbi.nlm.nih.gov/pubmed/31604244	Multiple sclerosis genomic map implicates peripheral immune cells and microglia in susceptibility.	Multiple sclerosis	14,802 European and unknown ancestry cases, 26,703 European and unknown ancestry controls	32,627 European and unknown ancestry cases, 41,672 European and unknown ancestry controls	7p22.2	7	3099783	rs10951042	10951042	intron_variant	NR	1e-18	18	1.1021	NR	Affymetrix, Illumina [8278136] (imputed)	N	multiple sclerosis	http://www.ebi.ac.uk/efo/EFO_0003885	GCST009597	Genome-wide genotyping array
31604244	International Multiple Sclerosis Genetics Consortium	Science	www.ncbi.nlm.nih.gov/pubmed/31604244	Multiple sclerosis genomic map implicates peripheral immune cells and microglia in susceptibility.	Multiple sclerosis	14,802 European and unknown ancestry cases, 26,703 European and unknown ancestry controls	32,627 European and unknown ancestry cases, 41,672 European and unknown ancestry controls	5q35.3	5	177363161	rs67111717	67111717	intron_variant	NR	3e-21	20.5229	1.1041	NR	Affymetrix, Illumina [8278136] (imputed)	N	multiple sclerosis	http://www.ebi.ac.uk/efo/EFO_0003885	GCST009597	Genome-wide genotyping array
31604244	International Multiple Sclerosis Genetics Consortium	Science	www.ncbi.nlm.nih.gov/pubmed/31604244	Multiple sclerosis genomic map implicates peripheral immune cells and microglia in susceptibility.	Multiple sclerosis	14,802 European and unknown ancestry cases, 26,703 European and unknown ancestry controls	32,627 European and unknown ancestry cases, 41,672 European and unknown ancestry controls	1q32.1	1	200906769	rs59655222	59655222	intron_variant	NR	6e-21	20.2218	1.1049	NR	Affymetrix, Illumina [8278136] (imputed)	N	multiple sclerosis	http://www.ebi.ac.uk/efo/EFO_0003885	GCST009597	Genome-wide genotyping array
31604244	International Multiple Sclerosis Genetics Consortium	Science	www.ncbi.nlm.nih.gov/pubmed/31604244	Multiple sclerosis genomic map implicates peripheral immune cells and microglia in susceptibility.	Multiple sclerosis	14,802 European and unknown ancestry cases, 26,703 European and unknown ancestry controls	32,627 European and unknown ancestry cases, 41,672 European and unknown ancestry controls	6q23.3	6	135174088	rs2327586	2327586	regulatory_region_variant	NR	9e-20	19.0458	1.1053	NR	Affymetrix, Illumina [8278136] (imputed)	N	multiple sclerosis	http://www.ebi.ac.uk/efo/EFO_0003885	GCST009597	Genome-wide genotyping array
31604244	International Multiple Sclerosis Genetics Consortium	Science	www.ncbi.nlm.nih.gov/pubmed/31604244	Multiple sclerosis genomic map implicates peripheral immune cells and microglia in susceptibility.	Multiple sclerosis	14,802 European and unknown ancestry cases, 26,703 European and unknown ancestry controls	32,627 European and unknown ancestry cases, 41,672 European and unknown ancestry controls	15q25.1	15	78955140	rs62013236	62013236	intergenic_variant	NR	9e-17	16.0458	1.106	NR	Affymetrix, Illumina [8278136] (imputed)	N	multiple sclerosis	http://www.ebi.ac.uk/efo/EFO_0003885	GCST009597	Genome-wide genotyping array
31604244	International Multiple Sclerosis Genetics Consortium	Science	www.ncbi.nlm.nih.gov/pubmed/31604244	Multiple sclerosis genomic map implicates peripheral immune cells and microglia in susceptibility.	Multiple sclerosis	14,802 European and unknown ancestry cases, 26,703 European and unknown ancestry controls	32,627 European and unknown ancestry cases, 41,672 European and unknown ancestry controls	1q23.3	1	160664798	rs6427540	6427540	intergenic_variant	NR	1e-09	9	1.106	NR	Affymetrix, Illumina [8278136] (imputed)	N	multiple sclerosis	http://www.ebi.ac.uk/efo/EFO_0003885	GCST009597	Genome-wide genotyping array
31604244	International Multiple Sclerosis Genetics Consortium	Science	www.ncbi.nlm.nih.gov/pubmed/31604244	Multiple sclerosis genomic map implicates peripheral immune cells and microglia in susceptibility.	Multiple sclerosis	14,802 European and unknown ancestry cases, 26,703 European and unknown ancestry controls	32,627 European and unknown ancestry cases, 41,672 European and unknown ancestry controls	16q23.1	16	79077400	rs12925972	12925972	non_coding_transcript_exon_variant	NR	1e-19	19	1.107	NR	Affymetrix, Illumina [8278136] (imputed)	N	multiple sclerosis	http://www.ebi.ac.uk/efo/EFO_0003885	GCST009597	Genome-wide genotyping array
31604244	International Multiple Sclerosis Genetics Consortium	Science	www.ncbi.nlm.nih.gov/pubmed/31604244	Multiple sclerosis genomic map implicates peripheral immune cells and microglia in susceptibility.	Multiple sclerosis	14,802 European and unknown ancestry cases, 26,703 European and unknown ancestry controls	32,627 European and unknown ancestry cases, 41,672 European and unknown ancestry controls	17q21.32	17	47624914	rs11079784	11079784	intron_variant	NR	2e-27	26.699	1.1074	NR	Affymetrix, Illumina [8278136] (imputed)	N	multiple sclerosis	http://www.ebi.ac.uk/efo/EFO_0003885	GCST009597	Genome-wide genotyping array
31604244	International Multiple Sclerosis Genetics Consortium	Science	www.ncbi.nlm.nih.gov/pubmed/31604244	Multiple sclerosis genomic map implicates peripheral immune cells and microglia in susceptibility.	Multiple sclerosis	14,802 European and unknown ancestry cases, 26,703 European and unknown ancestry controls	32,627 European and unknown ancestry cases, 41,672 European and unknown ancestry controls	19p13.11	19	16448610	rs58166386	58166386	intron_variant	NR	4e-24	23.3979	1.108	NR	Affymetrix, Illumina [8278136] (imputed)	N	multiple sclerosis	http://www.ebi.ac.uk/efo/EFO_0003885	GCST009597	Genome-wide genotyping array
31604244	International Multiple Sclerosis Genetics Consortium	Science	www.ncbi.nlm.nih.gov/pubmed/31604244	Multiple sclerosis genomic map implicates peripheral immune cells and microglia in susceptibility.	Multiple sclerosis	14,802 European and unknown ancestry cases, 26,703 European and unknown ancestry controls	32,627 European and unknown ancestry cases, 41,672 European and unknown ancestry controls				chr5:1519833			NR	8e-06	5.09691	1.1081	NR	Affymetrix, Illumina [8278136] (imputed)	N	multiple sclerosis	http://www.ebi.ac.uk/efo/EFO_0003885	GCST009597	Genome-wide genotyping array
31604244	International Multiple Sclerosis Genetics Consortium	Science	www.ncbi.nlm.nih.gov/pubmed/31604244	Multiple sclerosis genomic map implicates peripheral immune cells and microglia in susceptibility.	Multiple sclerosis	14,802 European and unknown ancestry cases, 26,703 European and unknown ancestry controls	32,627 European and unknown ancestry cases, 41,672 European and unknown ancestry controls	20q12	20	41317131	rs62208470	62208470	5_prime_UTR_variant	NR	5e-06	5.30103	1.1088	NR	Affymetrix, Illumina [8278136] (imputed)	N	multiple sclerosis	http://www.ebi.ac.uk/efo/EFO_0003885	GCST009597	Genome-wide genotyping array
31604244	International Multiple Sclerosis Genetics Consortium	Science	www.ncbi.nlm.nih.gov/pubmed/31604244	Multiple sclerosis genomic map implicates peripheral immune cells and microglia in susceptibility.	Multiple sclerosis	14,802 European and unknown ancestry cases, 26,703 European and unknown ancestry controls	32,627 European and unknown ancestry cases, 41,672 European and unknown ancestry controls				chr13:100026952			NR	9e-17	16.0458	1.11	NR	Affymetrix, Illumina [8278136] (imputed)	N	multiple sclerosis	http://www.ebi.ac.uk/efo/EFO_0003885	GCST009597	Genome-wide genotyping array
31604244	International Multiple Sclerosis Genetics Consortium	Science	www.ncbi.nlm.nih.gov/pubmed/31604244	Multiple sclerosis genomic map implicates peripheral immune cells and microglia in susceptibility.	Multiple sclerosis	14,802 European and unknown ancestry cases, 26,703 European and unknown ancestry controls	32,627 European and unknown ancestry cases, 41,672 European and unknown ancestry controls	3q25.33	3	159973324	rs1014486	1014486	intron_variant	NR	3e-28	27.5229	1.11	NR	Affymetrix, Illumina [8278136] (imputed)	N	multiple sclerosis	http://www.ebi.ac.uk/efo/EFO_0003885	GCST009597	Genome-wide genotyping array
31604244	International Multiple Sclerosis Genetics Consortium	Science	www.ncbi.nlm.nih.gov/pubmed/31604244	Multiple sclerosis genomic map implicates peripheral immune cells and microglia in susceptibility.	Multiple sclerosis	14,802 European and unknown ancestry cases, 26,703 European and unknown ancestry controls	32,627 European and unknown ancestry cases, 41,672 European and unknown ancestry controls	11q23.3	11	118877104	rs6589706	6589706	regulatory_region_variant	NR	5e-26	25.301	1.11	NR	Affymetrix, Illumina [8278136] (imputed)	N	multiple sclerosis	http://www.ebi.ac.uk/efo/EFO_0003885	GCST009597	Genome-wide genotyping array
31604244	International Multiple Sclerosis Genetics Consortium	Science	www.ncbi.nlm.nih.gov/pubmed/31604244	Multiple sclerosis genomic map implicates peripheral immune cells and microglia in susceptibility.	Multiple sclerosis	14,802 European and unknown ancestry cases, 26,703 European and unknown ancestry controls	32,627 European and unknown ancestry cases, 41,672 European and unknown ancestry controls				chr6:14691215			NR	1e-17	17	1.1108	NR	Affymetrix, Illumina [8278136] (imputed)	N	multiple sclerosis	http://www.ebi.ac.uk/efo/EFO_0003885	GCST009597	Genome-wide genotyping array
31604244	International Multiple Sclerosis Genetics Consortium	Science	www.ncbi.nlm.nih.gov/pubmed/31604244	Multiple sclerosis genomic map implicates peripheral immune cells and microglia in susceptibility.	Multiple sclerosis	14,802 European and unknown ancestry cases, 26,703 European and unknown ancestry controls	32,627 European and unknown ancestry cases, 41,672 European and unknown ancestry controls	5q31.1	5	134114136	rs244656	244656	regulatory_region_variant	NR	3e-14	13.5229	1.1116	NR	Affymetrix, Illumina [8278136] (imputed)	N	multiple sclerosis	http://www.ebi.ac.uk/efo/EFO_0003885	GCST009597	Genome-wide genotyping array
31604244	International Multiple Sclerosis Genetics Consortium	Science	www.ncbi.nlm.nih.gov/pubmed/31604244	Multiple sclerosis genomic map implicates peripheral immune cells and microglia in susceptibility.	Multiple sclerosis	14,802 European and unknown ancestry cases, 26,703 European and unknown ancestry controls	32,627 European and unknown ancestry cases, 41,672 European and unknown ancestry controls	6q23.3	6	137638318	rs631204	631204	intergenic_variant	NR	5e-25	24.301	1.1127	NR	Affymetrix, Illumina [8278136] (imputed)	N	multiple sclerosis	http://www.ebi.ac.uk/efo/EFO_0003885	GCST009597	Genome-wide genotyping array
31604244	International Multiple Sclerosis Genetics Consortium	Science	www.ncbi.nlm.nih.gov/pubmed/31604244	Multiple sclerosis genomic map implicates peripheral immune cells and microglia in susceptibility.	Multiple sclerosis	14,802 European and unknown ancestry cases, 26,703 European and unknown ancestry controls	32,627 European and unknown ancestry cases, 41,672 European and unknown ancestry controls	3p26.1	3	4849521	rs4560284	4560284	intron_variant	NR	6e-08	7.22185	1.1138	NR	Affymetrix, Illumina [8278136] (imputed)	N	multiple sclerosis	http://www.ebi.ac.uk/efo/EFO_0003885	GCST009597	Genome-wide genotyping array
31604244	International Multiple Sclerosis Genetics Consortium	Science	www.ncbi.nlm.nih.gov/pubmed/31604244	Multiple sclerosis genomic map implicates peripheral immune cells and microglia in susceptibility.	Multiple sclerosis	14,802 European and unknown ancestry cases, 26,703 European and unknown ancestry controls	32,627 European and unknown ancestry cases, 41,672 European and unknown ancestry controls				chr3:5035903			NR	2e-06	5.69897	1.1146	NR	Affymetrix, Illumina [8278136] (imputed)	N	multiple sclerosis	http://www.ebi.ac.uk/efo/EFO_0003885	GCST009597	Genome-wide genotyping array
31604244	International Multiple Sclerosis Genetics Consortium	Science	www.ncbi.nlm.nih.gov/pubmed/31604244	Multiple sclerosis genomic map implicates peripheral immune cells and microglia in susceptibility.	Multiple sclerosis	14,802 European and unknown ancestry cases, 26,703 European and unknown ancestry controls	32,627 European and unknown ancestry cases, 41,672 European and unknown ancestry controls				chr10:6390285			NR	1e-06	6	1.1147	NR	Affymetrix, Illumina [8278136] (imputed)	N	multiple sclerosis	http://www.ebi.ac.uk/efo/EFO_0003885	GCST009597	Genome-wide genotyping array
31604244	International Multiple Sclerosis Genetics Consortium	Science	www.ncbi.nlm.nih.gov/pubmed/31604244	Multiple sclerosis genomic map implicates peripheral immune cells and microglia in susceptibility.	Multiple sclerosis	14,802 European and unknown ancestry cases, 26,703 European and unknown ancestry controls	32,627 European and unknown ancestry cases, 41,672 European and unknown ancestry controls	17q23.1	17	59781849	rs2150879	2150879	intron_variant	NR	4e-31	30.3979	1.1163	NR	Affymetrix, Illumina [8278136] (imputed)	N	multiple sclerosis	http://www.ebi.ac.uk/efo/EFO_0003885	GCST009597	Genome-wide genotyping array
31604244	International Multiple Sclerosis Genetics Consortium	Science	www.ncbi.nlm.nih.gov/pubmed/31604244	Multiple sclerosis genomic map implicates peripheral immune cells and microglia in susceptibility.	Multiple sclerosis	14,802 European and unknown ancestry cases, 26,703 European and unknown ancestry controls	32,627 European and unknown ancestry cases, 41,672 European and unknown ancestry controls	2p21	2	43128185	rs12478539	12478539	intron_variant	NR	2e-24	23.699	1.1165	NR	Affymetrix, Illumina [8278136] (imputed)	N	multiple sclerosis	http://www.ebi.ac.uk/efo/EFO_0003885	GCST009597	Genome-wide genotyping array
31604244	International Multiple Sclerosis Genetics Consortium	Science	www.ncbi.nlm.nih.gov/pubmed/31604244	Multiple sclerosis genomic map implicates peripheral immune cells and microglia in susceptibility.	Multiple sclerosis	14,802 European and unknown ancestry cases, 26,703 European and unknown ancestry controls	32,627 European and unknown ancestry cases, 41,672 European and unknown ancestry controls	19p13.2	19	10481468	rs28834106	28834106	intergenic_variant	NR	4e-19	18.3979	1.1171	NR	Affymetrix, Illumina [8278136] (imputed)	N	multiple sclerosis	http://www.ebi.ac.uk/efo/EFO_0003885	GCST009597	Genome-wide genotyping array
31604244	International Multiple Sclerosis Genetics Consortium	Science	www.ncbi.nlm.nih.gov/pubmed/31604244	Multiple sclerosis genomic map implicates peripheral immune cells and microglia in susceptibility.	Multiple sclerosis	14,802 European and unknown ancestry cases, 26,703 European and unknown ancestry controls	32,627 European and unknown ancestry cases, 41,672 European and unknown ancestry controls	7p15.3	7	22732641	rs2069852	2069852	regulatory_region_variant	NR	8e-07	6.09691	1.1173	NR	Affymetrix, Illumina [8278136] (imputed)	N	multiple sclerosis	http://www.ebi.ac.uk/efo/EFO_0003885	GCST009597	Genome-wide genotyping array
31604244	International Multiple Sclerosis Genetics Consortium	Science	www.ncbi.nlm.nih.gov/pubmed/31604244	Multiple sclerosis genomic map implicates peripheral immune cells and microglia in susceptibility.	Multiple sclerosis	14,802 European and unknown ancestry cases, 26,703 European and unknown ancestry controls	32,627 European and unknown ancestry cases, 41,672 European and unknown ancestry controls				chr3:121783015			NR	8e-10	9.09691	1.1199	NR	Affymetrix, Illumina [8278136] (imputed)	N	multiple sclerosis	http://www.ebi.ac.uk/efo/EFO_0003885	GCST009597	Genome-wide genotyping array
31604244	International Multiple Sclerosis Genetics Consortium	Science	www.ncbi.nlm.nih.gov/pubmed/31604244	Multiple sclerosis genomic map implicates peripheral immune cells and microglia in susceptibility.	Multiple sclerosis	14,802 European and unknown ancestry cases, 26,703 European and unknown ancestry controls	32,627 European and unknown ancestry cases, 41,672 European and unknown ancestry controls	11q23.3	11	118872577	rs12365699	12365699	regulatory_region_variant	NR	2e-19	18.699	1.1237	NR	Affymetrix, Illumina [8278136] (imputed)	N	multiple sclerosis	http://www.ebi.ac.uk/efo/EFO_0003885	GCST009597	Genome-wide genotyping array
31604244	International Multiple Sclerosis Genetics Consortium	Science	www.ncbi.nlm.nih.gov/pubmed/31604244	Multiple sclerosis genomic map implicates peripheral immune cells and microglia in susceptibility.	Multiple sclerosis	14,802 European and unknown ancestry cases, 26,703 European and unknown ancestry controls	32,627 European and unknown ancestry cases, 41,672 European and unknown ancestry controls				chr11:118783424			NR	9e-11	10.0458	1.2659	NR	Affymetrix, Illumina [8278136] (imputed)	N	multiple sclerosis	http://www.ebi.ac.uk/efo/EFO_0003885	GCST009597	Genome-wide genotyping array
31604244	International Multiple Sclerosis Genetics Consortium	Science	www.ncbi.nlm.nih.gov/pubmed/31604244	Multiple sclerosis genomic map implicates peripheral immune cells and microglia in susceptibility.	Multiple sclerosis	14,802 European and unknown ancestry cases, 26,703 European and unknown ancestry controls	32,627 European and unknown ancestry cases, 41,672 European and unknown ancestry controls	1p13.1	1	116547871	rs10801908	10801908	intron_variant	NR	5e-70	69.301	1.2987	NR	Affymetrix, Illumina [8278136] (imputed)	N	multiple sclerosis	http://www.ebi.ac.uk/efo/EFO_0003885	GCST009597	Genome-wide genotyping array
31604244	International Multiple Sclerosis Genetics Consortium	Science	www.ncbi.nlm.nih.gov/pubmed/31604244	Multiple sclerosis genomic map implicates peripheral immune cells and microglia in susceptibility.	Multiple sclerosis	14,802 European and unknown ancestry cases, 26,703 European and unknown ancestry controls	32,627 European and unknown ancestry cases, 41,672 European and unknown ancestry controls				chr14:88523488			NR	2e-30	29.699	1.3316	NR	Affymetrix, Illumina [8278136] (imputed)	N	multiple sclerosis	http://www.ebi.ac.uk/efo/EFO_0003885	GCST009597	Genome-wide genotyping array
31604244	International Multiple Sclerosis Genetics Consortium	Science	www.ncbi.nlm.nih.gov/pubmed/31604244	Multiple sclerosis genomic map implicates peripheral immune cells and microglia in susceptibility.	Multiple sclerosis	14,802 European and unknown ancestry cases, 26,703 European and unknown ancestry controls	32,627 European and unknown ancestry cases, 41,672 European and unknown ancestry controls				chr3:112693983			NR	3e-09	8.52288	1.3609	NR	Affymetrix, Illumina [8278136] (imputed)	N	multiple sclerosis	http://www.ebi.ac.uk/efo/EFO_0003885	GCST009597	Genome-wide genotyping array
31604244	International Multiple Sclerosis Genetics Consortium	Science	www.ncbi.nlm.nih.gov/pubmed/31604244	Multiple sclerosis genomic map implicates peripheral immune cells and microglia in susceptibility.	Multiple sclerosis	14,802 European and unknown ancestry cases, 26,703 European and unknown ancestry controls	32,627 European and unknown ancestry cases, 41,672 European and unknown ancestry controls				chr1:150593391			NR	1e-06	6	1.09613	NR	Affymetrix, Illumina [8278136] (imputed)	N	multiple sclerosis	http://www.ebi.ac.uk/efo/EFO_0003885	GCST009597	Genome-wide genotyping array
31604244	International Multiple Sclerosis Genetics Consortium	Science	www.ncbi.nlm.nih.gov/pubmed/31604244	Multiple sclerosis genomic map implicates peripheral immune cells and microglia in susceptibility.	Multiple sclerosis	14,802 European and unknown ancestry cases, 26,703 European and unknown ancestry controls	32,627 European and unknown ancestry cases, 41,672 European and unknown ancestry controls				chr1:154983036			NR	2e-08	7.69897	1.18371	NR	Affymetrix, Illumina [8278136] (imputed)	N	multiple sclerosis	http://www.ebi.ac.uk/efo/EFO_0003885	GCST009597	Genome-wide genotyping array
31604244	International Multiple Sclerosis Genetics Consortium	Science	www.ncbi.nlm.nih.gov/pubmed/31604244	Multiple sclerosis genomic map implicates peripheral immune cells and microglia in susceptibility.	Multiple sclerosis	14,802 European and unknown ancestry cases, 26,703 European and unknown ancestry controls	32,627 European and unknown ancestry cases, 41,672 European and unknown ancestry controls				chr1:1682374			NR	3e-06	5.52288	1.04581	NR	Affymetrix, Illumina [8278136] (imputed)	N	multiple sclerosis	http://www.ebi.ac.uk/efo/EFO_0003885	GCST009597	Genome-wide genotyping array
31604244	International Multiple Sclerosis Genetics Consortium	Science	www.ncbi.nlm.nih.gov/pubmed/31604244	Multiple sclerosis genomic map implicates peripheral immune cells and microglia in susceptibility.	Multiple sclerosis	14,802 European and unknown ancestry cases, 26,703 European and unknown ancestry controls	32,627 European and unknown ancestry cases, 41,672 European and unknown ancestry controls				chr1:32715071			NR	7e-07	6.1549	1.16822	NR	Affymetrix, Illumina [8278136] (imputed)	N	multiple sclerosis	http://www.ebi.ac.uk/efo/EFO_0003885	GCST009597	Genome-wide genotyping array
31604244	International Multiple Sclerosis Genetics Consortium	Science	www.ncbi.nlm.nih.gov/pubmed/31604244	Multiple sclerosis genomic map implicates peripheral immune cells and microglia in susceptibility.	Multiple sclerosis	14,802 European and unknown ancestry cases, 26,703 European and unknown ancestry controls	32,627 European and unknown ancestry cases, 41,672 European and unknown ancestry controls				chr1:32738415			NR	1e-15	15	1.13186	NR	Affymetrix, Illumina [8278136] (imputed)	N	multiple sclerosis	http://www.ebi.ac.uk/efo/EFO_0003885	GCST009597	Genome-wide genotyping array
31604244	International Multiple Sclerosis Genetics Consortium	Science	www.ncbi.nlm.nih.gov/pubmed/31604244	Multiple sclerosis genomic map implicates peripheral immune cells and microglia in susceptibility.	Multiple sclerosis	14,802 European and unknown ancestry cases, 26,703 European and unknown ancestry controls	32,627 European and unknown ancestry cases, 41,672 European and unknown ancestry controls				chr11:14868316			NR	9e-12	11.0458	1.28667	NR	Affymetrix, Illumina [8278136] (imputed)	N	multiple sclerosis	http://www.ebi.ac.uk/efo/EFO_0003885	GCST009597	Genome-wide genotyping array
31604244	International Multiple Sclerosis Genetics Consortium	Science	www.ncbi.nlm.nih.gov/pubmed/31604244	Multiple sclerosis genomic map implicates peripheral immune cells and microglia in susceptibility.	Multiple sclerosis	14,802 European and unknown ancestry cases, 26,703 European and unknown ancestry controls	32,627 European and unknown ancestry cases, 41,672 European and unknown ancestry controls				chr16:11213951			NR	4e-71	70.3979	1.19517	NR	Affymetrix, Illumina [8278136] (imputed)	N	multiple sclerosis	http://www.ebi.ac.uk/efo/EFO_0003885	GCST009597	Genome-wide genotyping array
31604244	International Multiple Sclerosis Genetics Consortium	Science	www.ncbi.nlm.nih.gov/pubmed/31604244	Multiple sclerosis genomic map implicates peripheral immune cells and microglia in susceptibility.	Multiple sclerosis	14,802 European and unknown ancestry cases, 26,703 European and unknown ancestry controls	32,627 European and unknown ancestry cases, 41,672 European and unknown ancestry controls				chr16:11353879			NR	5e-16	15.301	1.09063	NR	Affymetrix, Illumina [8278136] (imputed)	N	multiple sclerosis	http://www.ebi.ac.uk/efo/EFO_0003885	GCST009597	Genome-wide genotyping array
31604244	International Multiple Sclerosis Genetics Consortium	Science	www.ncbi.nlm.nih.gov/pubmed/31604244	Multiple sclerosis genomic map implicates peripheral immune cells and microglia in susceptibility.	Multiple sclerosis	14,802 European and unknown ancestry cases, 26,703 European and unknown ancestry controls	32,627 European and unknown ancestry cases, 41,672 European and unknown ancestry controls				chr16:68335911			NR	4e-06	5.39794	1.11198	NR	Affymetrix, Illumina [8278136] (imputed)	N	multiple sclerosis	http://www.ebi.ac.uk/efo/EFO_0003885	GCST009597	Genome-wide genotyping array
31604244	International Multiple Sclerosis Genetics Consortium	Science	www.ncbi.nlm.nih.gov/pubmed/31604244	Multiple sclerosis genomic map implicates peripheral immune cells and microglia in susceptibility.	Multiple sclerosis	14,802 European and unknown ancestry cases, 26,703 European and unknown ancestry controls	32,627 European and unknown ancestry cases, 41,672 European and unknown ancestry controls				chr16:68694818			NR	8e-07	6.09691	1.07308	NR	Affymetrix, Illumina [8278136] (imputed)	N	multiple sclerosis	http://www.ebi.ac.uk/efo/EFO_0003885	GCST009597	Genome-wide genotyping array
31604244	International Multiple Sclerosis Genetics Consortium	Science	www.ncbi.nlm.nih.gov/pubmed/31604244	Multiple sclerosis genomic map implicates peripheral immune cells and microglia in susceptibility.	Multiple sclerosis	14,802 European and unknown ancestry cases, 26,703 European and unknown ancestry controls	32,627 European and unknown ancestry cases, 41,672 European and unknown ancestry controls				chr18:60902282			NR	9e-07	6.04576	1.15287	NR	Affymetrix, Illumina [8278136] (imputed)	N	multiple sclerosis	http://www.ebi.ac.uk/efo/EFO_0003885	GCST009597	Genome-wide genotyping array
31604244	International Multiple Sclerosis Genetics Consortium	Science	www.ncbi.nlm.nih.gov/pubmed/31604244	Multiple sclerosis genomic map implicates peripheral immune cells and microglia in susceptibility.	Multiple sclerosis	14,802 European and unknown ancestry cases, 26,703 European and unknown ancestry controls	32,627 European and unknown ancestry cases, 41,672 European and unknown ancestry controls				chr2:112492986			NR	2e-12	11.699	1.06998	NR	Affymetrix, Illumina [8278136] (imputed)	N	multiple sclerosis	http://www.ebi.ac.uk/efo/EFO_0003885	GCST009597	Genome-wide genotyping array
31604244	International Multiple Sclerosis Genetics Consortium	Science	www.ncbi.nlm.nih.gov/pubmed/31604244	Multiple sclerosis genomic map implicates peripheral immune cells and microglia in susceptibility.	Multiple sclerosis	14,802 European and unknown ancestry cases, 26,703 European and unknown ancestry controls	32,627 European and unknown ancestry cases, 41,672 European and unknown ancestry controls				chr20:52783991			NR	2e-06	5.69897	1.07782	NR	Affymetrix, Illumina [8278136] (imputed)	N	multiple sclerosis	http://www.ebi.ac.uk/efo/EFO_0003885	GCST009597	Genome-wide genotyping array
31604244	International Multiple Sclerosis Genetics Consortium	Science	www.ncbi.nlm.nih.gov/pubmed/31604244	Multiple sclerosis genomic map implicates peripheral immune cells and microglia in susceptibility.	Multiple sclerosis	14,802 European and unknown ancestry cases, 26,703 European and unknown ancestry controls	32,627 European and unknown ancestry cases, 41,672 European and unknown ancestry controls				chr5:40429250			NR	1e-11	11	1.0717	NR	Affymetrix, Illumina [8278136] (imputed)	N	multiple sclerosis	http://www.ebi.ac.uk/efo/EFO_0003885	GCST009597	Genome-wide genotyping array
31604244	International Multiple Sclerosis Genetics Consortium	Science	www.ncbi.nlm.nih.gov/pubmed/31604244	Multiple sclerosis genomic map implicates peripheral immune cells and microglia in susceptibility.	Multiple sclerosis	14,802 European and unknown ancestry cases, 26,703 European and unknown ancestry controls	32,627 European and unknown ancestry cases, 41,672 European and unknown ancestry controls				chr8:129177769			NR	3e-25	24.5229	1.12473	NR	Affymetrix, Illumina [8278136] (imputed)	N	multiple sclerosis	http://www.ebi.ac.uk/efo/EFO_0003885	GCST009597	Genome-wide genotyping array
31604244	International Multiple Sclerosis Genetics Consortium	Science	www.ncbi.nlm.nih.gov/pubmed/31604244	Multiple sclerosis genomic map implicates peripheral immune cells and microglia in susceptibility.	Multiple sclerosis	14,802 European and unknown ancestry cases, 26,703 European and unknown ancestry controls	32,627 European and unknown ancestry cases, 41,672 European and unknown ancestry controls				chr8:95851818			NR	3e-10	9.52288	1.15287	NR	Affymetrix, Illumina [8278136] (imputed)	N	multiple sclerosis	http://www.ebi.ac.uk/efo/EFO_0003885	GCST009597	Genome-wide genotyping array
31604244	International Multiple Sclerosis Genetics Consortium	Science	www.ncbi.nlm.nih.gov/pubmed/31604244	Multiple sclerosis genomic map implicates peripheral immune cells and microglia in susceptibility.	Multiple sclerosis	14,802 European and unknown ancestry cases, 26,703 European and unknown ancestry controls	32,627 European and unknown ancestry cases, 41,672 European and unknown ancestry controls				chr9:86543849			NR	1e-06	6	1.05285	NR	Affymetrix, Illumina [8278136] (imputed)	N	multiple sclerosis	http://www.ebi.ac.uk/efo/EFO_0003885	GCST009597	Genome-wide genotyping array
31604244	International Multiple Sclerosis Genetics Consortium	Science	www.ncbi.nlm.nih.gov/pubmed/31604244	Multiple sclerosis genomic map implicates peripheral immune cells and microglia in susceptibility.	Multiple sclerosis	14,802 European and unknown ancestry cases, 26,703 European and unknown ancestry controls	32,627 European and unknown ancestry cases, 41,672 European and unknown ancestry controls	5p13.2	5	35877403	rs10063294	10063294	3_prime_UTR_variant	NR	2e-28	27.699	1.12689	NR	Affymetrix, Illumina [8278136] (imputed)	N	multiple sclerosis	http://www.ebi.ac.uk/efo/EFO_0003885	GCST009597	Genome-wide genotyping array
31604244	International Multiple Sclerosis Genetics Consortium	Science	www.ncbi.nlm.nih.gov/pubmed/31604244	Multiple sclerosis genomic map implicates peripheral immune cells and microglia in susceptibility.	Multiple sclerosis	14,802 European and unknown ancestry cases, 26,703 European and unknown ancestry controls	32,627 European and unknown ancestry cases, 41,672 European and unknown ancestry controls	5q31.1	5	132454924	rs10066308	10066308	intron_variant	NR	3e-07	6.52288	1.06213	NR	Affymetrix, Illumina [8278136] (imputed)	N	multiple sclerosis	http://www.ebi.ac.uk/efo/EFO_0003885	GCST009597	Genome-wide genotyping array
31604244	International Multiple Sclerosis Genetics Consortium	Science	www.ncbi.nlm.nih.gov/pubmed/31604244	Multiple sclerosis genomic map implicates peripheral immune cells and microglia in susceptibility.	Multiple sclerosis	14,802 European and unknown ancestry cases, 26,703 European and unknown ancestry controls	32,627 European and unknown ancestry cases, 41,672 European and unknown ancestry controls	8p23.1	8	11427875	rs10102600	10102600	intron_variant	NR	1e-06	6	1.06906	NR	Affymetrix, Illumina [8278136] (imputed)	N	multiple sclerosis	http://www.ebi.ac.uk/efo/EFO_0003885	GCST009597	Genome-wide genotyping array
31604244	International Multiple Sclerosis Genetics Consortium	Science	www.ncbi.nlm.nih.gov/pubmed/31604244	Multiple sclerosis genomic map implicates peripheral immune cells and microglia in susceptibility.	Multiple sclerosis	14,802 European and unknown ancestry cases, 26,703 European and unknown ancestry controls	32,627 European and unknown ancestry cases, 41,672 European and unknown ancestry controls	7p15.1	7	28102567	rs10245867	10245867	intron_variant	NR	1e-11	11	1.06963	NR	Affymetrix, Illumina [8278136] (imputed)	N	multiple sclerosis	http://www.ebi.ac.uk/efo/EFO_0003885	GCST009597	Genome-wide genotyping array
31604244	International Multiple Sclerosis Genetics Consortium	Science	www.ncbi.nlm.nih.gov/pubmed/31604244	Multiple sclerosis genomic map implicates peripheral immune cells and microglia in susceptibility.	Multiple sclerosis	14,802 European and unknown ancestry cases, 26,703 European and unknown ancestry controls	32,627 European and unknown ancestry cases, 41,672 European and unknown ancestry controls	6q23.3	6	134876770	rs9399125	9399125	intergenic_variant	NR	7e-07	6.1549	1.0661	NR	Affymetrix, Illumina [8278136] (imputed)	N	multiple sclerosis	http://www.ebi.ac.uk/efo/EFO_0003885	GCST009597	Genome-wide genotyping array
31604244	International Multiple Sclerosis Genetics Consortium	Science	www.ncbi.nlm.nih.gov/pubmed/31604244	Multiple sclerosis genomic map implicates peripheral immune cells and microglia in susceptibility.	Multiple sclerosis	14,802 European and unknown ancestry cases, 26,703 European and unknown ancestry controls	32,627 European and unknown ancestry cases, 41,672 European and unknown ancestry controls	13q14.3	13	50387821	rs9568402	9568402	intron_variant	NR	5e-09	8.30103	1.08992	NR	Affymetrix, Illumina [8278136] (imputed)	N	multiple sclerosis	http://www.ebi.ac.uk/efo/EFO_0003885	GCST009597	Genome-wide genotyping array
31604244	International Multiple Sclerosis Genetics Consortium	Science	www.ncbi.nlm.nih.gov/pubmed/31604244	Multiple sclerosis genomic map implicates peripheral immune cells and microglia in susceptibility.	Multiple sclerosis	14,802 European and unknown ancestry cases, 26,703 European and unknown ancestry controls	32,627 European and unknown ancestry cases, 41,672 European and unknown ancestry controls				rs9844930	9844930	intron_variant	NR	8e-07	6.09691	1.05876	NR	Affymetrix, Illumina [8278136] (imputed)	N	multiple sclerosis	http://www.ebi.ac.uk/efo/EFO_0003885	GCST009597	Genome-wide genotyping array
31604244	International Multiple Sclerosis Genetics Consortium	Science	www.ncbi.nlm.nih.gov/pubmed/31604244	Multiple sclerosis genomic map implicates peripheral immune cells and microglia in susceptibility.	Multiple sclerosis	14,802 European and unknown ancestry cases, 26,703 European and unknown ancestry controls	32,627 European and unknown ancestry cases, 41,672 European and unknown ancestry controls	3p24.3	3	18757356	rs9863496	9863496	intron_variant	NR	3e-14	13.5229	1.0755	NR	Affymetrix, Illumina [8278136] (imputed)	N	multiple sclerosis	http://www.ebi.ac.uk/efo/EFO_0003885	GCST009597	Genome-wide genotyping array
31604244	International Multiple Sclerosis Genetics Consortium	Science	www.ncbi.nlm.nih.gov/pubmed/31604244	Multiple sclerosis genomic map implicates peripheral immune cells and microglia in susceptibility.	Multiple sclerosis	14,802 European and unknown ancestry cases, 26,703 European and unknown ancestry controls	32,627 European and unknown ancestry cases, 41,672 European and unknown ancestry controls	17q21.1	17	39813896	rs9909593	9909593	intron_variant	NR	9e-17	16.0458	1.0812	NR	Affymetrix, Illumina [8278136] (imputed)	N	multiple sclerosis	http://www.ebi.ac.uk/efo/EFO_0003885	GCST009597	Genome-wide genotyping array
31604244	International Multiple Sclerosis Genetics Consortium	Science	www.ncbi.nlm.nih.gov/pubmed/31604244	Multiple sclerosis genomic map implicates peripheral immune cells and microglia in susceptibility.	Multiple sclerosis	14,802 European and unknown ancestry cases, 26,703 European and unknown ancestry controls	32,627 European and unknown ancestry cases, 41,672 European and unknown ancestry controls	18q21.32	18	58680812	rs9955954	9955954	intron_variant	NR	5e-11	10.301	1.08932	NR	Affymetrix, Illumina [8278136] (imputed)	N	multiple sclerosis	http://www.ebi.ac.uk/efo/EFO_0003885	GCST009597	Genome-wide genotyping array
31604244	International Multiple Sclerosis Genetics Consortium	Science	www.ncbi.nlm.nih.gov/pubmed/31604244	Multiple sclerosis genomic map implicates peripheral immune cells and microglia in susceptibility.	Multiple sclerosis	14,802 European and unknown ancestry cases, 26,703 European and unknown ancestry controls	32,627 European and unknown ancestry cases, 41,672 European and unknown ancestry controls	4q25	4	108137562	rs9992763	9992763	intron_variant	NR	2e-11	10.699	1.06564	NR	Affymetrix, Illumina [8278136] (imputed)	N	multiple sclerosis	http://www.ebi.ac.uk/efo/EFO_0003885	GCST009597	Genome-wide genotyping array
31604244	International Multiple Sclerosis Genetics Consortium	Science	www.ncbi.nlm.nih.gov/pubmed/31604244	Multiple sclerosis genomic map implicates peripheral immune cells and microglia in susceptibility.	Multiple sclerosis	14,802 European and unknown ancestry cases, 26,703 European and unknown ancestry controls	32,627 European and unknown ancestry cases, 41,672 European and unknown ancestry controls	20q12	20	41339548	rs6072343	6072343	intergenic_variant	NR	3e-09	8.52288	1.08155	NR	Affymetrix, Illumina [8278136] (imputed)	N	multiple sclerosis	http://www.ebi.ac.uk/efo/EFO_0003885	GCST009597	Genome-wide genotyping array
31407831	Din L	Genet Epidemiol	www.ncbi.nlm.nih.gov/pubmed/31407831	Genetic overlap between autoimmune diseases and non-Hodgkin lymphoma subtypes.	Chronic lymphocytic leukemia or multiple sclerosis	2,492 European ancestry chronic lymphocytic leukemia cases, 9,772 European ancestry multiple sclerosis cases, 24,529 European ancestry controls	NA	3q26.2	3	169800667	rs6793295	6793295	missense_variant	NR	2e-09	8.69897	1.1073		Illumina [~ 460000] (imputed)	N	multiple sclerosis, chronic lymphocytic leukemia	http://www.ebi.ac.uk/efo/EFO_0003885, http://www.ebi.ac.uk/efo/EFO_0000095	GCST008721	Genome-wide genotyping array
31407831	Din L	Genet Epidemiol	www.ncbi.nlm.nih.gov/pubmed/31407831	Genetic overlap between autoimmune diseases and non-Hodgkin lymphoma subtypes.	Chronic lymphocytic leukemia or multiple sclerosis	2,492 European ancestry chronic lymphocytic leukemia cases, 9,772 European ancestry multiple sclerosis cases, 24,529 European ancestry controls	NA	6p24.3	6	7118757	rs11755724	11755724	intron_variant	NR	1e-08	8	1.09135		Illumina [~ 460000] (imputed)	N	multiple sclerosis, chronic lymphocytic leukemia	http://www.ebi.ac.uk/efo/EFO_0003885, http://www.ebi.ac.uk/efo/EFO_0000095	GCST008721	Genome-wide genotyping array
31407831	Din L	Genet Epidemiol	www.ncbi.nlm.nih.gov/pubmed/31407831	Genetic overlap between autoimmune diseases and non-Hodgkin lymphoma subtypes.	Chronic lymphocytic leukemia or multiple sclerosis	2,492 European ancestry chronic lymphocytic leukemia cases, 9,772 European ancestry multiple sclerosis cases, 24,529 European ancestry controls	NA	6q22.33	6	127957653	rs802734	802734	intergenic_variant	NR	9e-09	8.04576	1.09349		Illumina [~ 460000] (imputed)	N	multiple sclerosis, chronic lymphocytic leukemia	http://www.ebi.ac.uk/efo/EFO_0003885, http://www.ebi.ac.uk/efo/EFO_0000095	GCST008721	Genome-wide genotyping array
31407831	Din L	Genet Epidemiol	www.ncbi.nlm.nih.gov/pubmed/31407831	Genetic overlap between autoimmune diseases and non-Hodgkin lymphoma subtypes.	Chronic lymphocytic leukemia or multiple sclerosis	2,492 European ancestry chronic lymphocytic leukemia cases, 9,772 European ancestry multiple sclerosis cases, 24,529 European ancestry controls	NA	13q14.2	13	50267187	rs806321	806321	intron_variant	NR	2e-08	7.69897	1.08637		Illumina [~ 460000] (imputed)	N	multiple sclerosis, chronic lymphocytic leukemia	http://www.ebi.ac.uk/efo/EFO_0003885, http://www.ebi.ac.uk/efo/EFO_0000095	GCST008721	Genome-wide genotyping array
31407831	Din L	Genet Epidemiol	www.ncbi.nlm.nih.gov/pubmed/31407831	Genetic overlap between autoimmune diseases and non-Hodgkin lymphoma subtypes.	Chronic lymphocytic leukemia or multiple sclerosis	2,492 European ancestry chronic lymphocytic leukemia cases, 9,772 European ancestry multiple sclerosis cases, 24,529 European ancestry controls	NA	17q23.1	17	59755030	rs2777899	2777899	intron_variant	NR	3e-08	7.52288	1.08578		Illumina [~ 460000] (imputed)	N	multiple sclerosis, chronic lymphocytic leukemia	http://www.ebi.ac.uk/efo/EFO_0003885, http://www.ebi.ac.uk/efo/EFO_0000095	GCST008721	Genome-wide genotyping array
31407831	Din L	Genet Epidemiol	www.ncbi.nlm.nih.gov/pubmed/31407831	Genetic overlap between autoimmune diseases and non-Hodgkin lymphoma subtypes.	Chronic lymphocytic leukemia or multiple sclerosis	2,492 European ancestry chronic lymphocytic leukemia cases, 9,772 European ancestry multiple sclerosis cases, 24,529 European ancestry controls	NA	17q23.1	17	59912499	rs1292034	1292034	intron_variant	NR	3e-08	7.52288	1.08613		Illumina [~ 460000] (imputed)	N	multiple sclerosis, chronic lymphocytic leukemia	http://www.ebi.ac.uk/efo/EFO_0003885, http://www.ebi.ac.uk/efo/EFO_0000095	GCST008721	Genome-wide genotyping array
31407831	Din L	Genet Epidemiol	www.ncbi.nlm.nih.gov/pubmed/31407831	Genetic overlap between autoimmune diseases and non-Hodgkin lymphoma subtypes.	Chronic lymphocytic leukemia or multiple sclerosis	2,492 European ancestry chronic lymphocytic leukemia cases, 9,772 European ancestry multiple sclerosis cases, 24,529 European ancestry controls	NA	22q13.33	22	50532837	rs140522	140522	regulatory_region_variant	NR	6e-11	10.2218	1.1084		Illumina [~ 460000] (imputed)	N	multiple sclerosis, chronic lymphocytic leukemia	http://www.ebi.ac.uk/efo/EFO_0003885, http://www.ebi.ac.uk/efo/EFO_0000095	GCST008721	Genome-wide genotyping array
30013178	Kowalec K	Nat Genet	www.ncbi.nlm.nih.gov/pubmed/30013178	Common variation near IRF6 is associated with IFN-Î²-induced liver injury in multiple sclerosis.	Drug-induced liver injury in interferon-beta-treated multiple sclerosis	38 European ancestry cases, 113 European ancestry controls	18 European ancestry cases, 13 European ancestry controls	1q32.2	1	209942767	rs2205986	2205986	intron_variant		2e-08	7.69897	8.3	[3.6-19.2]	Illumina [up to 1705969] (imputed)	N	response to interferon beta, drug-induced liver injury	http://purl.obolibrary.org/obo/GO_0035456, http://www.ebi.ac.uk/efo/EFO_0004228	GCST006270	Genome-wide genotyping array
25616667	Goris A	Brain	www.ncbi.nlm.nih.gov/pubmed/25616667	Genetic variants are major determinants of CSF antibody levels in multiple sclerosis.	Oligoclonal band status in multiple sclerosis	2,232 European ancestry OCB positive individuals, 275 European ancestry OCB negative individuals, 439 OCB positive individuals, 80 OCB negative individuals	3,026 OCB positive individuals, 452 OCB negative individuals	6p21.32	6	32624423	rs9271640	9271640	intergenic_variant	NR	5e-12	11.301	1.56	[1.38-1.77]	NR [485522]	N	oligoclonal band measurement	http://www.ebi.ac.uk/efo/EFO_0005206	GCST002758	Genome-wide genotyping array
25616667	Goris A	Brain	www.ncbi.nlm.nih.gov/pubmed/25616667	Genetic variants are major determinants of CSF antibody levels in multiple sclerosis.	Oligoclonal band status in multiple sclerosis	2,232 European ancestry OCB positive individuals, 275 European ancestry OCB negative individuals, 439 OCB positive individuals, 80 OCB negative individuals	3,026 OCB positive individuals, 452 OCB negative individuals	18q21.2	18	50997791	rs9807334	9807334	intron_variant	NR	8e-07	6.09691	1.52	[1.28-1.79]	NR [485522]	N	oligoclonal band measurement	http://www.ebi.ac.uk/efo/EFO_0005206	GCST002758	Genome-wide genotyping array
25616667	Goris A	Brain	www.ncbi.nlm.nih.gov/pubmed/25616667	Genetic variants are major determinants of CSF antibody levels in multiple sclerosis.	Immunoglobulin G index levels in multiple sclerosis	773 European ancestry Individuals, 165 Individuals	2,072 Individuals	6p21.32	6	32696074	rs6457617	6457617	intergenic_variant	NR	7e-17	16.1549	0.127	[NR] unit decrease	NR [485236]	N	IgG index	http://www.ebi.ac.uk/efo/EFO_0006929	GCST002757	Genome-wide genotyping array
25616667	Goris A	Brain	www.ncbi.nlm.nih.gov/pubmed/25616667	Genetic variants are major determinants of CSF antibody levels in multiple sclerosis.	Immunoglobulin G index levels in multiple sclerosis	773 European ancestry Individuals, 165 Individuals	2,072 Individuals	14q32.33	14	105706543	rs11621145	11621145	intron_variant	NR	4e-37	36.3979	0.23	[NR] unit increase	NR [485236]	N	IgG index	http://www.ebi.ac.uk/efo/EFO_0006929	GCST002757	Genome-wide genotyping array
25616667	Goris A	Brain	www.ncbi.nlm.nih.gov/pubmed/25616667	Genetic variants are major determinants of CSF antibody levels in multiple sclerosis.	Immunoglobulin G index levels in multiple sclerosis	773 European ancestry Individuals, 165 Individuals	2,072 Individuals	6p21.32	6;6	32624423;32696074	rs9271640; rs6457617; rs3957148		intergenic_variant; intergenic_variant; intergenic_variant	0.28	8e-14	13.0969			NR [485236]	N	IgG index	http://www.ebi.ac.uk/efo/EFO_0006929	GCST002757	Genome-wide genotyping array
21833088	Sawcer S	Nature	www.ncbi.nlm.nih.gov/pubmed/21833088	Genetic risk and a primary role for cell-mediated immune mechanisms in multiple sclerosis.	Multiple sclerosis	9,772 European ancestry cases, 16,849 European ancestry controls	4,218 European ancestry cases, 7,296 European ancestry controls	16q24.1	16	85977427	rs13333054	13333054	intron_variant	NR	1e-08	8	1.11	[1.1-1.13]	Illumina [465434]	N	multiple sclerosis	http://www.ebi.ac.uk/efo/EFO_0003885	GCST001198	Genome-wide genotyping array
21833088	Sawcer S	Nature	www.ncbi.nlm.nih.gov/pubmed/21833088	Genetic risk and a primary role for cell-mediated immune mechanisms in multiple sclerosis.	Multiple sclerosis	9,772 European ancestry cases, 16,849 European ancestry controls	4,218 European ancestry cases, 7,296 European ancestry controls	6q23.3	6	135418217	rs11154801	11154801	intron_variant	NR	1e-13	13	1.13	[1.11-1.15]	Illumina [465434]	N	multiple sclerosis	http://www.ebi.ac.uk/efo/EFO_0003885	GCST001198	Genome-wide genotyping array
21833088	Sawcer S	Nature	www.ncbi.nlm.nih.gov/pubmed/21833088	Genetic risk and a primary role for cell-mediated immune mechanisms in multiple sclerosis.	Multiple sclerosis	9,772 European ancestry cases, 16,849 European ancestry controls	4,218 European ancestry cases, 7,296 European ancestry controls	18q21.32	18	58716960	rs7238078	7238078	intron_variant	NR	3e-09	8.52288	1.12	[1.1-1.14]	Illumina [465434]	N	multiple sclerosis	http://www.ebi.ac.uk/efo/EFO_0003885	GCST001198	Genome-wide genotyping array
21833088	Sawcer S	Nature	www.ncbi.nlm.nih.gov/pubmed/21833088	Genetic risk and a primary role for cell-mediated immune mechanisms in multiple sclerosis.	Multiple sclerosis	9,772 European ancestry cases, 16,849 European ancestry controls	4,218 European ancestry cases, 7,296 European ancestry controls	6q15	6	90287050	rs12212193	12212193	intron_variant	NR	4e-08	7.39794	1.09	[1.08-1.1]	Illumina [465434]	N	multiple sclerosis	http://www.ebi.ac.uk/efo/EFO_0003885	GCST001198	Genome-wide genotyping array
21833088	Sawcer S	Nature	www.ncbi.nlm.nih.gov/pubmed/21833088	Genetic risk and a primary role for cell-mediated immune mechanisms in multiple sclerosis.	Multiple sclerosis	9,772 European ancestry cases, 16,849 European ancestry controls	4,218 European ancestry cases, 7,296 European ancestry controls	22q11.22	22	21776836	rs2283792	2283792	intron_variant	NR	5e-09	8.30103	1.1	[1.08-1.11]	Illumina [465434]	N	multiple sclerosis	http://www.ebi.ac.uk/efo/EFO_0003885	GCST001198	Genome-wide genotyping array
21833088	Sawcer S	Nature	www.ncbi.nlm.nih.gov/pubmed/21833088	Genetic risk and a primary role for cell-mediated immune mechanisms in multiple sclerosis.	Multiple sclerosis	9,772 European ancestry cases, 16,849 European ancestry controls	4,218 European ancestry cases, 7,296 European ancestry controls	2q13	2	111907624	rs17174870	17174870	intron_variant	NR	1e-08	8	1.11	[1.09-1.13]	Illumina [465434]	N	multiple sclerosis	http://www.ebi.ac.uk/efo/EFO_0003885	GCST001198	Genome-wide genotyping array
21833088	Sawcer S	Nature	www.ncbi.nlm.nih.gov/pubmed/21833088	Genetic risk and a primary role for cell-mediated immune mechanisms in multiple sclerosis.	Multiple sclerosis	9,772 European ancestry cases, 16,849 European ancestry controls	4,218 European ancestry cases, 7,296 European ancestry controls	1p36.32	1	2792599	rs4648356	4648356	intron_variant	NR	1e-14	14	1.14	[1.12-1.16]	Illumina [465434]	N	multiple sclerosis	http://www.ebi.ac.uk/efo/EFO_0003885	GCST001198	Genome-wide genotyping array
21833088	Sawcer S	Nature	www.ncbi.nlm.nih.gov/pubmed/21833088	Genetic risk and a primary role for cell-mediated immune mechanisms in multiple sclerosis.	Multiple sclerosis	9,772 European ancestry cases, 16,849 European ancestry controls	4,218 European ancestry cases, 7,296 European ancestry controls	6q23.3	6	135173737	rs9321490	9321490	regulatory_region_variant	NR	2e-06	5.69897	1.1	[1.08-1.11]	Illumina [465434]	N	multiple sclerosis	http://www.ebi.ac.uk/efo/EFO_0003885	GCST001198	Genome-wide genotyping array
21833088	Sawcer S	Nature	www.ncbi.nlm.nih.gov/pubmed/21833088	Genetic risk and a primary role for cell-mediated immune mechanisms in multiple sclerosis.	Multiple sclerosis	9,772 European ancestry cases, 16,849 European ancestry controls	4,218 European ancestry cases, 7,296 European ancestry controls	8q24.21	8	127802783	rs4410871	4410871	intron_variant	NR	8e-09	8.09691	1.11	[1.09-1.12]	Illumina [465434]	N	multiple sclerosis	http://www.ebi.ac.uk/efo/EFO_0003885	GCST001198	Genome-wide genotyping array
21833088	Sawcer S	Nature	www.ncbi.nlm.nih.gov/pubmed/21833088	Genetic risk and a primary role for cell-mediated immune mechanisms in multiple sclerosis.	Multiple sclerosis	9,772 European ancestry cases, 16,849 European ancestry controls	4,218 European ancestry cases, 7,296 European ancestry controls	1p13.1	1	116558335	rs1335532	1335532	intron_variant	NR	3e-16	15.5229	1.22	[1.19-1.24]	Illumina [465434]	N	multiple sclerosis	http://www.ebi.ac.uk/efo/EFO_0003885	GCST001198	Genome-wide genotyping array
21833088	Sawcer S	Nature	www.ncbi.nlm.nih.gov/pubmed/21833088	Genetic risk and a primary role for cell-mediated immune mechanisms in multiple sclerosis.	Multiple sclerosis	9,772 European ancestry cases, 16,849 European ancestry controls	4,218 European ancestry cases, 7,296 European ancestry controls	3q13.33	3	122077921	rs9282641	9282641	splice_region_variant	NR	1e-11	11	1.21	[1.18-1.24]	Illumina [465434]	N	multiple sclerosis	http://www.ebi.ac.uk/efo/EFO_0003885	GCST001198	Genome-wide genotyping array
21833088	Sawcer S	Nature	www.ncbi.nlm.nih.gov/pubmed/21833088	Genetic risk and a primary role for cell-mediated immune mechanisms in multiple sclerosis.	Multiple sclerosis	9,772 European ancestry cases, 16,849 European ancestry controls	4,218 European ancestry cases, 7,296 European ancestry controls	19p13.2	19	10409388	rs8112449	8112449	intron_variant	NR	1e-06	6	1.08	[1.07-1.1]	Illumina [465434]	N	multiple sclerosis	http://www.ebi.ac.uk/efo/EFO_0003885	GCST001198	Genome-wide genotyping array
21833088	Sawcer S	Nature	www.ncbi.nlm.nih.gov/pubmed/21833088	Genetic risk and a primary role for cell-mediated immune mechanisms in multiple sclerosis.	Multiple sclerosis	9,772 European ancestry cases, 16,849 European ancestry controls	4,218 European ancestry cases, 7,296 European ancestry controls	5q31.3	5	142143435	rs1062158	1062158	non_coding_transcript_exon_variant	NR	2e-06	5.69897	1.08	[1.07-1.1]	Illumina [465434]	N	multiple sclerosis	http://www.ebi.ac.uk/efo/EFO_0003885	GCST001198	Genome-wide genotyping array
21833088	Sawcer S	Nature	www.ncbi.nlm.nih.gov/pubmed/21833088	Genetic risk and a primary role for cell-mediated immune mechanisms in multiple sclerosis.	Multiple sclerosis	9,772 European ancestry cases, 16,849 European ancestry controls	4,218 European ancestry cases, 7,296 European ancestry controls	22q13.33	22	50532837	rs140522	140522	regulatory_region_variant	NR	2e-08	7.69897	1.1	[1.09-1.12]	Illumina [465434]	N	multiple sclerosis	http://www.ebi.ac.uk/efo/EFO_0003885	GCST001198	Genome-wide genotyping array
21833088	Sawcer S	Nature	www.ncbi.nlm.nih.gov/pubmed/21833088	Genetic risk and a primary role for cell-mediated immune mechanisms in multiple sclerosis.	Multiple sclerosis	9,772 European ancestry cases, 16,849 European ancestry controls	4,218 European ancestry cases, 7,296 European ancestry controls	8q21.13	8	78488803	rs1520333	1520333	intron_variant	NR	2e-07	6.69897	1.1	[1.08-1.11]	Illumina [465434]	N	multiple sclerosis	http://www.ebi.ac.uk/efo/EFO_0003885	GCST001198	Genome-wide genotyping array
21833088	Sawcer S	Nature	www.ncbi.nlm.nih.gov/pubmed/21833088	Genetic risk and a primary role for cell-mediated immune mechanisms in multiple sclerosis.	Multiple sclerosis	9,772 European ancestry cases, 16,849 European ancestry controls	4,218 European ancestry cases, 7,296 European ancestry controls	3p24.3	3	16929446	rs9821630	9821630	intron_variant	NR	4e-06	5.39794	1.08	[1.07-1.1]	Illumina [465434]	N	multiple sclerosis	http://www.ebi.ac.uk/efo/EFO_0003885	GCST001198	Genome-wide genotyping array
21833088	Sawcer S	Nature	www.ncbi.nlm.nih.gov/pubmed/21833088	Genetic risk and a primary role for cell-mediated immune mechanisms in multiple sclerosis.	Multiple sclerosis	9,772 European ancestry cases, 16,849 European ancestry controls	4,218 European ancestry cases, 7,296 European ancestry controls	11q23.3	11	118883644	rs630923	630923	regulatory_region_variant	NR	3e-07	6.52288	1.12	[1.1-1.14]	Illumina [465434]	N	multiple sclerosis	http://www.ebi.ac.uk/efo/EFO_0003885	GCST001198	Genome-wide genotyping array
21833088	Sawcer S	Nature	www.ncbi.nlm.nih.gov/pubmed/21833088	Genetic risk and a primary role for cell-mediated immune mechanisms in multiple sclerosis.	Multiple sclerosis	9,772 European ancestry cases, 16,849 European ancestry controls	4,218 European ancestry cases, 7,296 European ancestry controls	1p22.3	1	85306326	rs233100	233100	intron_variant	NR	1e-06	6	1.08	[1.07-1.1]	Illumina [465434]	N	multiple sclerosis	http://www.ebi.ac.uk/efo/EFO_0003885	GCST001198	Genome-wide genotyping array
21833088	Sawcer S	Nature	www.ncbi.nlm.nih.gov/pubmed/21833088	Genetic risk and a primary role for cell-mediated immune mechanisms in multiple sclerosis.	Multiple sclerosis	9,772 European ancestry cases, 16,849 European ancestry controls	4,218 European ancestry cases, 7,296 European ancestry controls	8q24.21	8	128180025	rs2019960	2019960	intron_variant	NR	5e-09	8.30103	1.12	[1.1-1.13]	Illumina [465434]	N	multiple sclerosis	http://www.ebi.ac.uk/efo/EFO_0003885	GCST001198	Genome-wide genotyping array
21833088	Sawcer S	Nature	www.ncbi.nlm.nih.gov/pubmed/21833088	Genetic risk and a primary role for cell-mediated immune mechanisms in multiple sclerosis.	Multiple sclerosis	9,772 European ancestry cases, 16,849 European ancestry controls	4,218 European ancestry cases, 7,296 European ancestry controls	5q35.3	5	177357511	rs4075958	4075958	TF_binding_site_variant	NR	5e-07	6.30103	1.09	[1.08-1.11]	Illumina [465434]	N	multiple sclerosis	http://www.ebi.ac.uk/efo/EFO_0003885	GCST001198	Genome-wide genotyping array
21833088	Sawcer S	Nature	www.ncbi.nlm.nih.gov/pubmed/21833088	Genetic risk and a primary role for cell-mediated immune mechanisms in multiple sclerosis.	Multiple sclerosis	9,772 European ancestry cases, 16,849 European ancestry controls	4,218 European ancestry cases, 7,296 European ancestry controls	17q23.1	17	59946914	rs180515	180515	3_prime_UTR_variant	NR	9e-08	7.04576	1.09	[1.08-1.11]	Illumina [465434]	N	multiple sclerosis	http://www.ebi.ac.uk/efo/EFO_0003885	GCST001198	Genome-wide genotyping array
21833088	Sawcer S	Nature	www.ncbi.nlm.nih.gov/pubmed/21833088	Genetic risk and a primary role for cell-mediated immune mechanisms in multiple sclerosis.	Multiple sclerosis	9,772 European ancestry cases, 16,849 European ancestry controls	4,218 European ancestry cases, 7,296 European ancestry controls	1p22.1	1	92682820	rs11810217	11810217	intron_variant	NR	6e-15	14.2218	1.15	[1.13-1.16]	Illumina [465434]	N	multiple sclerosis	http://www.ebi.ac.uk/efo/EFO_0003885	GCST001198	Genome-wide genotyping array
21833088	Sawcer S	Nature	www.ncbi.nlm.nih.gov/pubmed/21833088	Genetic risk and a primary role for cell-mediated immune mechanisms in multiple sclerosis.	Multiple sclerosis	9,772 European ancestry cases, 16,849 European ancestry controls	4,218 European ancestry cases, 7,296 European ancestry controls	1p21.2	1	100865980	rs12048904	12048904	intergenic_variant	NR	4e-08	7.39794	1.09	[1.08-1.11]	Illumina [465434]	N	multiple sclerosis	http://www.ebi.ac.uk/efo/EFO_0003885	GCST001198	Genome-wide genotyping array
21833088	Sawcer S	Nature	www.ncbi.nlm.nih.gov/pubmed/21833088	Genetic risk and a primary role for cell-mediated immune mechanisms in multiple sclerosis.	Multiple sclerosis	9,772 European ancestry cases, 16,849 European ancestry controls	4,218 European ancestry cases, 7,296 European ancestry controls	14q31.3	14	88021345	rs2119704	2119704	intron_variant	NR	2e-10	9.69897	1.22	[1.19-1.25]	Illumina [465434]	N	multiple sclerosis	http://www.ebi.ac.uk/efo/EFO_0003885	GCST001198	Genome-wide genotyping array
21833088	Sawcer S	Nature	www.ncbi.nlm.nih.gov/pubmed/21833088	Genetic risk and a primary role for cell-mediated immune mechanisms in multiple sclerosis.	Multiple sclerosis	9,772 European ancestry cases, 16,849 European ancestry controls	4,218 European ancestry cases, 7,296 European ancestry controls	10q23.33	10	92722160	rs7923837	7923837	intergenic_variant	NR	5e-09	8.30103	1.1	[1.08-1.11]	Illumina [465434]	N	multiple sclerosis	http://www.ebi.ac.uk/efo/EFO_0003885	GCST001198	Genome-wide genotyping array
21833088	Sawcer S	Nature	www.ncbi.nlm.nih.gov/pubmed/21833088	Genetic risk and a primary role for cell-mediated immune mechanisms in multiple sclerosis.	Multiple sclerosis	9,772 European ancestry cases, 16,849 European ancestry controls	4,218 European ancestry cases, 7,296 European ancestry controls	5q33.3	5	159332892	rs2546890	2546890	non_coding_transcript_exon_variant	NR	1e-11	11	1.11	[1.1-1.13]	Illumina [465434]	N	multiple sclerosis	http://www.ebi.ac.uk/efo/EFO_0003885	GCST001198	Genome-wide genotyping array
21833088	Sawcer S	Nature	www.ncbi.nlm.nih.gov/pubmed/21833088	Genetic risk and a primary role for cell-mediated immune mechanisms in multiple sclerosis.	Multiple sclerosis	9,772 European ancestry cases, 16,849 European ancestry controls	4,218 European ancestry cases, 7,296 European ancestry controls	6q23.3	6	137131771	rs17066096	17066096	intergenic_variant	NR	6e-13	12.2218	1.14	[1.12-1.15]	Illumina [465434]	N	multiple sclerosis	http://www.ebi.ac.uk/efo/EFO_0003885	GCST001198	Genome-wide genotyping array
21833088	Sawcer S	Nature	www.ncbi.nlm.nih.gov/pubmed/21833088	Genetic risk and a primary role for cell-mediated immune mechanisms in multiple sclerosis.	Multiple sclerosis	9,772 European ancestry cases, 16,849 European ancestry controls	4,218 European ancestry cases, 7,296 European ancestry controls	5p13.2	5	35874473	rs6897932	6897932	missense_variant	NR	2e-08	7.69897	1.11	[1.09-1.13]	Illumina [465434]	N	multiple sclerosis	http://www.ebi.ac.uk/efo/EFO_0003885	GCST001198	Genome-wide genotyping array
21833088	Sawcer S	Nature	www.ncbi.nlm.nih.gov/pubmed/21833088	Genetic risk and a primary role for cell-mediated immune mechanisms in multiple sclerosis.	Multiple sclerosis	9,772 European ancestry cases, 16,849 European ancestry controls	4,218 European ancestry cases, 7,296 European ancestry controls	12q14.1	12	57739473	rs12368653	12368653	intron_variant	NR	2e-09	8.69897	1.1	[1.09-1.12]	Illumina [465434]	N	multiple sclerosis	http://www.ebi.ac.uk/efo/EFO_0003885	GCST001198	Genome-wide genotyping array
21833088	Sawcer S	Nature	www.ncbi.nlm.nih.gov/pubmed/21833088	Genetic risk and a primary role for cell-mediated immune mechanisms in multiple sclerosis.	Multiple sclerosis	9,772 European ancestry cases, 16,849 European ancestry controls	4,218 European ancestry cases, 7,296 European ancestry controls	13q14.11	13	41565109	rs17594362	17594362	intron_variant	NR	4e-06	5.39794	1.11	[1.09-1.13]	Illumina [465434]	N	multiple sclerosis	http://www.ebi.ac.uk/efo/EFO_0003885	GCST001198	Genome-wide genotyping array
21833088	Sawcer S	Nature	www.ncbi.nlm.nih.gov/pubmed/21833088	Genetic risk and a primary role for cell-mediated immune mechanisms in multiple sclerosis.	Multiple sclerosis	9,772 European ancestry cases, 16,849 European ancestry controls	4,218 European ancestry cases, 7,296 European ancestry controls	18q21.31	18	58546158	rs12456021	12456021	intron_variant	NR	4e-06	5.39794	1.1	[1.08-1.12]	Illumina [465434]	N	multiple sclerosis	http://www.ebi.ac.uk/efo/EFO_0003885	GCST001198	Genome-wide genotyping array
21833088	Sawcer S	Nature	www.ncbi.nlm.nih.gov/pubmed/21833088	Genetic risk and a primary role for cell-mediated immune mechanisms in multiple sclerosis.	Multiple sclerosis	9,772 European ancestry cases, 16,849 European ancestry controls	4,218 European ancestry cases, 7,296 European ancestry controls	19q13.33	19	48711213	rs281380	281380	intergenic_variant	NR	2e-06	5.69897	1.08	[1.07-1.09]	Illumina [465434]	N	multiple sclerosis	http://www.ebi.ac.uk/efo/EFO_0003885	GCST001198	Genome-wide genotyping array
21833088	Sawcer S	Nature	www.ncbi.nlm.nih.gov/pubmed/21833088	Genetic risk and a primary role for cell-mediated immune mechanisms in multiple sclerosis.	Multiple sclerosis	9,772 European ancestry cases, 16,849 European ancestry controls	4,218 European ancestry cases, 7,296 European ancestry controls	4q24	4	102657480	rs228614	228614	intron_variant	NR	1e-07	7	1.09	[1.07-1.1]	Illumina [465434]	N	multiple sclerosis	http://www.ebi.ac.uk/efo/EFO_0003885	GCST001198	Genome-wide genotyping array
21833088	Sawcer S	Nature	www.ncbi.nlm.nih.gov/pubmed/21833088	Genetic risk and a primary role for cell-mediated immune mechanisms in multiple sclerosis.	Multiple sclerosis	9,772 European ancestry cases, 16,849 European ancestry controls	4,218 European ancestry cases, 7,296 European ancestry controls	14q24.3	14	75539214	rs2300603	2300603	intron_variant	NR	2e-08	7.69897	1.11	[1.09-1.12]	Illumina [465434]	N	multiple sclerosis	http://www.ebi.ac.uk/efo/EFO_0003885	GCST001198	Genome-wide genotyping array
21833088	Sawcer S	Nature	www.ncbi.nlm.nih.gov/pubmed/21833088	Genetic risk and a primary role for cell-mediated immune mechanisms in multiple sclerosis.	Multiple sclerosis	9,772 European ancestry cases, 16,849 European ancestry controls	4,218 European ancestry cases, 7,296 European ancestry controls	1q32.1	1	200912467	rs7522462	7522462	intron_variant	NR	2e-09	8.69897	1.11	[1.1-1.13]	Illumina [465434]	N	multiple sclerosis	http://www.ebi.ac.uk/efo/EFO_0003885	GCST001198	Genome-wide genotyping array
21833088	Sawcer S	Nature	www.ncbi.nlm.nih.gov/pubmed/21833088	Genetic risk and a primary role for cell-mediated immune mechanisms in multiple sclerosis.	Multiple sclerosis	9,772 European ancestry cases, 16,849 European ancestry controls	4,218 European ancestry cases, 7,296 European ancestry controls	3q13.33	3	119501087	rs2293370	2293370	intron_variant	NR	3e-09	8.52288	1.13	[1.11-1.15]	Illumina [465434]	N	multiple sclerosis	http://www.ebi.ac.uk/efo/EFO_0003885	GCST001198	Genome-wide genotyping array
21833088	Sawcer S	Nature	www.ncbi.nlm.nih.gov/pubmed/21833088	Genetic risk and a primary role for cell-mediated immune mechanisms in multiple sclerosis.	Multiple sclerosis	9,772 European ancestry cases, 16,849 European ancestry controls	4,218 European ancestry cases, 7,296 European ancestry controls	11q12.2	11	61064810	rs650258	650258	intron_variant	NR	2e-11	10.699	1.12	[1.1-1.13]	Illumina [465434]	N	multiple sclerosis	http://www.ebi.ac.uk/efo/EFO_0003885	GCST001198	Genome-wide genotyping array
21833088	Sawcer S	Nature	www.ncbi.nlm.nih.gov/pubmed/21833088	Genetic risk and a primary role for cell-mediated immune mechanisms in multiple sclerosis.	Multiple sclerosis	9,772 European ancestry cases, 16,849 European ancestry controls	4,218 European ancestry cases, 7,296 European ancestry controls	2p21	2	43131922	rs12466022	12466022	non_coding_transcript_exon_variant	NR	6e-10	9.22185	1.11	[1.1-1.13]	Illumina [465434]	N	multiple sclerosis	http://www.ebi.ac.uk/efo/EFO_0003885	GCST001198	Genome-wide genotyping array
21833088	Sawcer S	Nature	www.ncbi.nlm.nih.gov/pubmed/21833088	Genetic risk and a primary role for cell-mediated immune mechanisms in multiple sclerosis.	Multiple sclerosis	9,772 European ancestry cases, 16,849 European ancestry controls	4,218 European ancestry cases, 7,296 European ancestry controls	3p24.1	3	28029953	rs669607	669607	intron_variant	NR	2e-15	14.699	1.13	[1.12-1.15]	Illumina [465434]	N	multiple sclerosis	http://www.ebi.ac.uk/efo/EFO_0003885	GCST001198	Genome-wide genotyping array
21833088	Sawcer S	Nature	www.ncbi.nlm.nih.gov/pubmed/21833088	Genetic risk and a primary role for cell-mediated immune mechanisms in multiple sclerosis.	Multiple sclerosis	9,772 European ancestry cases, 16,849 European ancestry controls	4,218 European ancestry cases, 7,296 European ancestry controls	6q23.3	6	137646077	rs13192841	13192841	intergenic_variant	NR	1e-08	8	1.1	[1.09-1.12]	Illumina [465434]	N	multiple sclerosis	http://www.ebi.ac.uk/efo/EFO_0003885	GCST001198	Genome-wide genotyping array
21833088	Sawcer S	Nature	www.ncbi.nlm.nih.gov/pubmed/21833088	Genetic risk and a primary role for cell-mediated immune mechanisms in multiple sclerosis.	Multiple sclerosis	9,772 European ancestry cases, 16,849 European ancestry controls	4,218 European ancestry cases, 7,296 European ancestry controls	20q13.12	20	46073481	rs2425752	2425752	intron_variant	NR	5e-10	9.30103	1.11	[1.1-1.13]	Illumina [465434]	N	multiple sclerosis	http://www.ebi.ac.uk/efo/EFO_0003885	GCST001198	Genome-wide genotyping array
21833088	Sawcer S	Nature	www.ncbi.nlm.nih.gov/pubmed/21833088	Genetic risk and a primary role for cell-mediated immune mechanisms in multiple sclerosis.	Multiple sclerosis	9,772 European ancestry cases, 16,849 European ancestry controls	4,218 European ancestry cases, 7,296 European ancestry controls	7p22.3	7	2408858	rs6952809	6952809	intron_variant	NR	4e-06	5.39794	1.08	[1.06-1.09]	Illumina [465434]	N	multiple sclerosis	http://www.ebi.ac.uk/efo/EFO_0003885	GCST001198	Genome-wide genotyping array
21833088	Sawcer S	Nature	www.ncbi.nlm.nih.gov/pubmed/21833088	Genetic risk and a primary role for cell-mediated immune mechanisms in multiple sclerosis.	Multiple sclerosis	9,772 European ancestry cases, 16,849 European ancestry controls	4,218 European ancestry cases, 7,296 European ancestry controls	16p13.13	16	11083944	rs7200786	7200786	intron_variant	NR	9e-17	16.0458	1.15	[1.13-1.16]	Illumina [465434]	N	multiple sclerosis	http://www.ebi.ac.uk/efo/EFO_0003885	GCST001198	Genome-wide genotyping array
21833088	Sawcer S	Nature	www.ncbi.nlm.nih.gov/pubmed/21833088	Genetic risk and a primary role for cell-mediated immune mechanisms in multiple sclerosis.	Multiple sclerosis	9,772 European ancestry cases, 16,849 European ancestry controls	4,218 European ancestry cases, 7,296 European ancestry controls	12p13.31	12	9723495	rs10466829	10466829	intron_variant	NR	1e-08	8	1.09	[1.08-1.11]	Illumina [465434]	N	multiple sclerosis	http://www.ebi.ac.uk/efo/EFO_0003885	GCST001198	Genome-wide genotyping array
21833088	Sawcer S	Nature	www.ncbi.nlm.nih.gov/pubmed/21833088	Genetic risk and a primary role for cell-mediated immune mechanisms in multiple sclerosis.	Multiple sclerosis	9,772 European ancestry cases, 16,849 European ancestry controls	4,218 European ancestry cases, 7,296 European ancestry controls	2p13.3	2	68419963	rs7595037	7595037	regulatory_region_variant	NR	5e-11	10.301	1.11	[1.1-1.12]	Illumina [465434]	N	multiple sclerosis	http://www.ebi.ac.uk/efo/EFO_0003885	GCST001198	Genome-wide genotyping array
21833088	Sawcer S	Nature	www.ncbi.nlm.nih.gov/pubmed/21833088	Genetic risk and a primary role for cell-mediated immune mechanisms in multiple sclerosis.	Multiple sclerosis	9,772 European ancestry cases, 16,849 European ancestry controls	4,218 European ancestry cases, 7,296 European ancestry controls	5p13.1	5	40392626	rs4613763	4613763	regulatory_region_variant	NR	3e-16	15.5229	1.2	[1.18-1.22]	Illumina [465434]	N	multiple sclerosis	http://www.ebi.ac.uk/efo/EFO_0003885	GCST001198	Genome-wide genotyping array
21833088	Sawcer S	Nature	www.ncbi.nlm.nih.gov/pubmed/21833088	Genetic risk and a primary role for cell-mediated immune mechanisms in multiple sclerosis.	Multiple sclerosis	9,772 European ancestry cases, 16,849 European ancestry controls	4,218 European ancestry cases, 7,296 European ancestry controls	19q13.31	19	44642803	rs7255066	7255066	intron_variant	NR	1e-06	6	1.09	[1.07-1.11]	Illumina [465434]	N	multiple sclerosis	http://www.ebi.ac.uk/efo/EFO_0003885	GCST001198	Genome-wide genotyping array
21833088	Sawcer S	Nature	www.ncbi.nlm.nih.gov/pubmed/21833088	Genetic risk and a primary role for cell-mediated immune mechanisms in multiple sclerosis.	Multiple sclerosis	9,772 European ancestry cases, 16,849 European ancestry controls	4,218 European ancestry cases, 7,296 European ancestry controls	19q13.33	19	49365794	rs2303759	2303759	missense_variant	NR	5e-09	8.30103	1.11	[1.09-1.13]	Illumina [465434]	N	multiple sclerosis	http://www.ebi.ac.uk/efo/EFO_0003885	GCST001198	Genome-wide genotyping array
21833088	Sawcer S	Nature	www.ncbi.nlm.nih.gov/pubmed/21833088	Genetic risk and a primary role for cell-mediated immune mechanisms in multiple sclerosis.	Multiple sclerosis	9,772 European ancestry cases, 16,849 European ancestry controls	4,218 European ancestry cases, 7,296 European ancestry controls	3p24.1	3	27747289	rs11129295	11129295	intergenic_variant	NR	1e-09	9	1.11	[1.09-1.12]	Illumina [465434]	N	multiple sclerosis	http://www.ebi.ac.uk/efo/EFO_0003885	GCST001198	Genome-wide genotyping array
21833088	Sawcer S	Nature	www.ncbi.nlm.nih.gov/pubmed/21833088	Genetic risk and a primary role for cell-mediated immune mechanisms in multiple sclerosis.	Multiple sclerosis	9,772 European ancestry cases, 16,849 European ancestry controls	4,218 European ancestry cases, 7,296 European ancestry controls	6p24.3	6	7118757	rs11755724	11755724	intron_variant	NR	3e-06	5.52288	1.08	[1.06-1.09]	Illumina [465434]	N	multiple sclerosis	http://www.ebi.ac.uk/efo/EFO_0003885	GCST001198	Genome-wide genotyping array
21833088	Sawcer S	Nature	www.ncbi.nlm.nih.gov/pubmed/21833088	Genetic risk and a primary role for cell-mediated immune mechanisms in multiple sclerosis.	Multiple sclerosis	9,772 European ancestry cases, 16,849 European ancestry controls	4,218 European ancestry cases, 7,296 European ancestry controls	1p21.2	1	100941963	rs11581062	11581062	non_coding_transcript_exon_variant	NR	3e-10	9.52288	1.12	[1.1-1.13]	Illumina [465434]	N	multiple sclerosis	http://www.ebi.ac.uk/efo/EFO_0003885	GCST001198	Genome-wide genotyping array
21833088	Sawcer S	Nature	www.ncbi.nlm.nih.gov/pubmed/21833088	Genetic risk and a primary role for cell-mediated immune mechanisms in multiple sclerosis.	Multiple sclerosis	9,772 European ancestry cases, 16,849 European ancestry controls	4,218 European ancestry cases, 7,296 European ancestry controls	16p13.3	16	1023552	rs2744148	2744148	intergenic_variant	NR	8e-08	7.09691	1.12	[1.1-1.14]	Illumina [465434]	N	multiple sclerosis	http://www.ebi.ac.uk/efo/EFO_0003885	GCST001198	Genome-wide genotyping array
21833088	Sawcer S	Nature	www.ncbi.nlm.nih.gov/pubmed/21833088	Genetic risk and a primary role for cell-mediated immune mechanisms in multiple sclerosis.	Multiple sclerosis	9,772 European ancestry cases, 16,849 European ancestry controls	4,218 European ancestry cases, 7,296 European ancestry controls	17q21.2	17	42355962	rs9891119	9891119	intron_variant	NR	2e-10	9.69897	1.11	[1.09-1.12]	Illumina [465434]	N	multiple sclerosis	http://www.ebi.ac.uk/efo/EFO_0003885	GCST001198	Genome-wide genotyping array
21833088	Sawcer S	Nature	www.ncbi.nlm.nih.gov/pubmed/21833088	Genetic risk and a primary role for cell-mediated immune mechanisms in multiple sclerosis.	Multiple sclerosis	9,772 European ancestry cases, 16,849 European ancestry controls	4,218 European ancestry cases, 7,296 European ancestry controls	9q22.2	9	90801254	rs290986	290986	regulatory_region_variant	NR	9e-07	6.04576	1.1	[1.08-1.12]	Illumina [465434]	N	multiple sclerosis	http://www.ebi.ac.uk/efo/EFO_0003885	GCST001198	Genome-wide genotyping array
21833088	Sawcer S	Nature	www.ncbi.nlm.nih.gov/pubmed/21833088	Genetic risk and a primary role for cell-mediated immune mechanisms in multiple sclerosis.	Multiple sclerosis	9,772 European ancestry cases, 16,849 European ancestry controls	4,218 European ancestry cases, 7,296 European ancestry controls	6q25.3	6	159044945	rs1738074	1738074	5_prime_UTR_variant	NR	7e-15	14.1549	1.13	[1.12-1.15]	Illumina [465434]	N	multiple sclerosis	http://www.ebi.ac.uk/efo/EFO_0003885	GCST001198	Genome-wide genotyping array
21833088	Sawcer S	Nature	www.ncbi.nlm.nih.gov/pubmed/21833088	Genetic risk and a primary role for cell-mediated immune mechanisms in multiple sclerosis.	Multiple sclerosis	9,772 European ancestry cases, 16,849 European ancestry controls	4,218 European ancestry cases, 7,296 European ancestry controls	12p13.31	12	6330843	rs1800693	1800693	non_coding_transcript_exon_variant	NR	4e-14	13.3979	1.12	[1.11-1.14]	Illumina [465434]	N	multiple sclerosis	http://www.ebi.ac.uk/efo/EFO_0003885	GCST001198	Genome-wide genotyping array
21833088	Sawcer S	Nature	www.ncbi.nlm.nih.gov/pubmed/21833088	Genetic risk and a primary role for cell-mediated immune mechanisms in multiple sclerosis.	Multiple sclerosis	9,772 European ancestry cases, 16,849 European ancestry controls	4,218 European ancestry cases, 7,296 European ancestry controls	19p13.3	19	6668961	rs1077667	1077667	intron_variant	NR	9e-14	13.0458	1.16	[1.14-1.18]	Illumina [465434]	N	multiple sclerosis	http://www.ebi.ac.uk/efo/EFO_0003885	GCST001198	Genome-wide genotyping array
21833088	Sawcer S	Nature	www.ncbi.nlm.nih.gov/pubmed/21833088	Genetic risk and a primary role for cell-mediated immune mechanisms in multiple sclerosis.	Multiple sclerosis	9,772 European ancestry cases, 16,849 European ancestry controls	4,218 European ancestry cases, 7,296 European ancestry controls	14q24.1	14	68787474	rs4902647	4902647	regulatory_region_variant	NR	9e-12	11.0458	1.11	[1.1-1.13]	Illumina [465434]	N	multiple sclerosis	http://www.ebi.ac.uk/efo/EFO_0003885	GCST001198	Genome-wide genotyping array
21833088	Sawcer S	Nature	www.ncbi.nlm.nih.gov/pubmed/21833088	Genetic risk and a primary role for cell-mediated immune mechanisms in multiple sclerosis.	Multiple sclerosis	9,772 European ancestry cases, 16,849 European ancestry controls	4,218 European ancestry cases, 7,296 European ancestry controls	10q22.3	10	79300560	rs1250550	1250550	intron_variant	NR	6e-09	8.22185	1.1	[1.09-1.12]	Illumina [465434]	N	multiple sclerosis	http://www.ebi.ac.uk/efo/EFO_0003885	GCST001198	Genome-wide genotyping array
21833088	Sawcer S	Nature	www.ncbi.nlm.nih.gov/pubmed/21833088	Genetic risk and a primary role for cell-mediated immune mechanisms in multiple sclerosis.	Multiple sclerosis	9,772 European ancestry cases, 16,849 European ancestry controls	4,218 European ancestry cases, 7,296 European ancestry controls	7q36.1	7	149592373	rs354033	354033	intron_variant	NR	5e-09	8.30103	1.11	[1.1-1.13]	Illumina [465434]	N	multiple sclerosis	http://www.ebi.ac.uk/efo/EFO_0003885	GCST001198	Genome-wide genotyping array
21833088	Sawcer S	Nature	www.ncbi.nlm.nih.gov/pubmed/21833088	Genetic risk and a primary role for cell-mediated immune mechanisms in multiple sclerosis.	Multiple sclerosis	9,772 European ancestry cases, 16,849 European ancestry controls	4,218 European ancestry cases, 7,296 European ancestry controls	20q13.2	20	54174979	rs2248359	2248359	TF_binding_site_variant	NR	3e-11	10.5229	1.12	[1.1-1.13]	Illumina [465434]	N	multiple sclerosis	http://www.ebi.ac.uk/efo/EFO_0003885	GCST001198	Genome-wide genotyping array
21833088	Sawcer S	Nature	www.ncbi.nlm.nih.gov/pubmed/21833088	Genetic risk and a primary role for cell-mediated immune mechanisms in multiple sclerosis.	Multiple sclerosis	9,772 European ancestry cases, 16,849 European ancestry controls	4,218 European ancestry cases, 7,296 European ancestry controls	13q14.2	13	50267187	rs806321	806321	intron_variant	NR	5e-07	6.30103	1.08	[1.07-1.1]	Illumina [465434]	N	multiple sclerosis	http://www.ebi.ac.uk/efo/EFO_0003885	GCST001198	Genome-wide genotyping array
21833088	Sawcer S	Nature	www.ncbi.nlm.nih.gov/pubmed/21833088	Genetic risk and a primary role for cell-mediated immune mechanisms in multiple sclerosis.	Multiple sclerosis	9,772 European ancestry cases, 16,849 European ancestry controls	4,218 European ancestry cases, 7,296 European ancestry controls	1q23.1	1	157699488	rs3761959	3761959	intron_variant	NR	3e-06	5.52288	1.08	[1.06-1.09]	Illumina [465434]	N	multiple sclerosis	http://www.ebi.ac.uk/efo/EFO_0003885	GCST001198	Genome-wide genotyping array
21833088	Sawcer S	Nature	www.ncbi.nlm.nih.gov/pubmed/21833088	Genetic risk and a primary role for cell-mediated immune mechanisms in multiple sclerosis.	Multiple sclerosis	9,772 European ancestry cases, 16,849 European ancestry controls	4,218 European ancestry cases, 7,296 European ancestry controls	3q25.33	3	159991864	rs2243123	2243123	intron_variant	NR	7e-06	5.1549	1.08	[1.06-1.1]	Illumina [465434]	N	multiple sclerosis	http://www.ebi.ac.uk/efo/EFO_0003885	GCST001198	Genome-wide genotyping array
21833088	Sawcer S	Nature	www.ncbi.nlm.nih.gov/pubmed/21833088	Genetic risk and a primary role for cell-mediated immune mechanisms in multiple sclerosis.	Multiple sclerosis	9,772 European ancestry cases, 16,849 European ancestry controls	4,218 European ancestry cases, 7,296 European ancestry controls	10p15.1	10	6068866	rs7090512	7090512	intergenic_variant	NR	5e-20	19.301	1.19	[1.17-1.21]	Illumina [465434]	N	multiple sclerosis	http://www.ebi.ac.uk/efo/EFO_0003885	GCST001198	Genome-wide genotyping array
21833088	Sawcer S	Nature	www.ncbi.nlm.nih.gov/pubmed/21833088	Genetic risk and a primary role for cell-mediated immune mechanisms in multiple sclerosis.	Multiple sclerosis	9,772 European ancestry cases, 16,849 European ancestry controls	4,218 European ancestry cases, 7,296 European ancestry controls	16q23.2	16	79618644	rs386965	386965	regulatory_region_variant	NR	4e-06	5.39794	1.09	[1.07-1.11]	Illumina [465434]	N	multiple sclerosis	http://www.ebi.ac.uk/efo/EFO_0003885	GCST001198	Genome-wide genotyping array
21833088	Sawcer S	Nature	www.ncbi.nlm.nih.gov/pubmed/21833088	Genetic risk and a primary role for cell-mediated immune mechanisms in multiple sclerosis.	Multiple sclerosis	9,772 European ancestry cases, 16,849 European ancestry controls	4,218 European ancestry cases, 7,296 European ancestry controls	17q21.31	17	45325639	rs4792814	4792814	intergenic_variant	NR	3e-06	5.52288	1.08	[1.06-1.09]	Illumina [465434]	N	multiple sclerosis	http://www.ebi.ac.uk/efo/EFO_0003885	GCST001198	Genome-wide genotyping array
21833088	Sawcer S	Nature	www.ncbi.nlm.nih.gov/pubmed/21833088	Genetic risk and a primary role for cell-mediated immune mechanisms in multiple sclerosis.	Multiple sclerosis	9,772 European ancestry cases, 16,849 European ancestry controls	4,218 European ancestry cases, 7,296 European ancestry controls	19p13.11	19	18193890	rs874628	874628	missense_variant	NR	1e-08	8	1.11	[1.09-1.12]	Illumina [465434]	N	multiple sclerosis	http://www.ebi.ac.uk/efo/EFO_0003885	GCST001198	Genome-wide genotyping array
21833088	Sawcer S	Nature	www.ncbi.nlm.nih.gov/pubmed/21833088	Genetic risk and a primary role for cell-mediated immune mechanisms in multiple sclerosis.	Multiple sclerosis	9,772 European ancestry cases, 16,849 European ancestry controls	4,218 European ancestry cases, 7,296 European ancestry controls	3q26.2	3	169774313	rs10936599	10936599	missense_variant	NR	7e-07	6.1549	1.1	[1.08-1.11]	Illumina [465434]	N	multiple sclerosis	http://www.ebi.ac.uk/efo/EFO_0003885	GCST001198	Genome-wide genotyping array
21833088	Sawcer S	Nature	www.ncbi.nlm.nih.gov/pubmed/21833088	Genetic risk and a primary role for cell-mediated immune mechanisms in multiple sclerosis.	Multiple sclerosis	9,772 European ancestry cases, 16,849 European ancestry controls	4,218 European ancestry cases, 7,296 European ancestry controls	11q21	11	95578258	rs4409785	4409785	intron_variant	NR	6e-07	6.22185	1.1	[1.09-1.12]	Illumina [465434]	N	multiple sclerosis	http://www.ebi.ac.uk/efo/EFO_0003885	GCST001198	Genome-wide genotyping array
21833088	Sawcer S	Nature	www.ncbi.nlm.nih.gov/pubmed/21833088	Genetic risk and a primary role for cell-mediated immune mechanisms in multiple sclerosis.	Multiple sclerosis	9,772 European ancestry cases, 16,849 European ancestry controls	4,218 European ancestry cases, 7,296 European ancestry controls	3q12.3	3	102029794	rs771767	771767	regulatory_region_variant	NR	9e-09	8.04576	1.1	[1.09-1.12]	Illumina [465434]	N	multiple sclerosis	http://www.ebi.ac.uk/efo/EFO_0003885	GCST001198	Genome-wide genotyping array
21833088	Sawcer S	Nature	www.ncbi.nlm.nih.gov/pubmed/21833088	Genetic risk and a primary role for cell-mediated immune mechanisms in multiple sclerosis.	Multiple sclerosis	9,772 European ancestry cases, 16,849 European ancestry controls	4,218 European ancestry cases, 7,296 European ancestry controls	6q22.33	6	127957653	rs802734	802734	intergenic_variant	NR	6e-09	8.22185	1.1	[1.09-1.12]	Illumina [465434]	N	multiple sclerosis	http://www.ebi.ac.uk/efo/EFO_0003885	GCST001198	Genome-wide genotyping array
21833088	Sawcer S	Nature	www.ncbi.nlm.nih.gov/pubmed/21833088	Genetic risk and a primary role for cell-mediated immune mechanisms in multiple sclerosis.	Multiple sclerosis	9,772 European ancestry cases, 16,849 European ancestry controls	4,218 European ancestry cases, 7,296 European ancestry controls	1q31.2	1	192571891	rs1323292	1323292	intron_variant	NR	2e-08	7.69897	1.12	[1.1-1.14]	Illumina [465434]	N	multiple sclerosis	http://www.ebi.ac.uk/efo/EFO_0003885	GCST001198	Genome-wide genotyping array
21833088	Sawcer S	Nature	www.ncbi.nlm.nih.gov/pubmed/21833088	Genetic risk and a primary role for cell-mediated immune mechanisms in multiple sclerosis.	Multiple sclerosis	9,772 European ancestry cases, 16,849 European ancestry controls	4,218 European ancestry cases, 7,296 European ancestry controls	19q13.32	19	47158236	rs307896	307896	intron_variant	NR	5e-07	6.30103	1.09	[1.08-1.11]	Illumina [465434]	N	multiple sclerosis	http://www.ebi.ac.uk/efo/EFO_0003885	GCST001198	Genome-wide genotyping array
21833088	Sawcer S	Nature	www.ncbi.nlm.nih.gov/pubmed/21833088	Genetic risk and a primary role for cell-mediated immune mechanisms in multiple sclerosis.	Multiple sclerosis	9,772 European ancestry cases, 16,849 European ancestry controls	4,218 European ancestry cases, 7,296 European ancestry controls	2q37.1	2	230242009	rs10201872	10201872	intron_variant	NR	2e-10	9.69897	1.14	[1.12-1.16]	Illumina [465434]	N	multiple sclerosis	http://www.ebi.ac.uk/efo/EFO_0003885	GCST001198	Genome-wide genotyping array
21833088	Sawcer S	Nature	www.ncbi.nlm.nih.gov/pubmed/21833088	Genetic risk and a primary role for cell-mediated immune mechanisms in multiple sclerosis.	Multiple sclerosis	9,772 European ancestry cases, 16,849 European ancestry controls	4,218 European ancestry cases, 7,296 European ancestry controls	5q31.1	5	134110884	rs756699	756699	intergenic_variant	NR	6e-07	6.22185	1.12	[1.1-1.14]	Illumina [465434]	N	multiple sclerosis	http://www.ebi.ac.uk/efo/EFO_0003885	GCST001198	Genome-wide genotyping array
21833088	Sawcer S	Nature	www.ncbi.nlm.nih.gov/pubmed/21833088	Genetic risk and a primary role for cell-mediated immune mechanisms in multiple sclerosis.	Multiple sclerosis	9,772 European ancestry cases, 16,849 European ancestry controls	4,218 European ancestry cases, 7,296 European ancestry controls	1p21.2	1	100865980	rs12048904	12048904	intergenic_variant	NR	4e-08	7.39794	1.09	[1.08-1.11]	Illumina [465434]	N	multiple sclerosis	http://www.ebi.ac.uk/efo/EFO_0003885	GCST001198	Genome-wide genotyping array
21833088	Sawcer S	Nature	www.ncbi.nlm.nih.gov/pubmed/21833088	Genetic risk and a primary role for cell-mediated immune mechanisms in multiple sclerosis.	Multiple sclerosis	9,772 European ancestry cases, 16,849 European ancestry controls	4,218 European ancestry cases, 7,296 European ancestry controls	3q13.33	3	121941817	rs4285028	4285028	3_prime_UTR_variant	NR	2e-08	7.69897	1.1	[1.09-1.12]	Illumina [465434]	N	multiple sclerosis	http://www.ebi.ac.uk/efo/EFO_0003885	GCST001198	Genome-wide genotyping array
21833088	Sawcer S	Nature	www.ncbi.nlm.nih.gov/pubmed/21833088	Genetic risk and a primary role for cell-mediated immune mechanisms in multiple sclerosis.	Multiple sclerosis	9,772 European ancestry cases, 16,849 European ancestry controls	4,218 European ancestry cases, 7,296 European ancestry controls	3q13.33	3	122074340	rs4308217	4308217	intron_variant	NR	6e-08	7.22185	1.1	[1.08-1.11]	Illumina [465434]	N	multiple sclerosis	http://www.ebi.ac.uk/efo/EFO_0003885	GCST001198	Genome-wide genotyping array
21833088	Sawcer S	Nature	www.ncbi.nlm.nih.gov/pubmed/21833088	Genetic risk and a primary role for cell-mediated immune mechanisms in multiple sclerosis.	Multiple sclerosis	9,772 European ancestry cases, 16,849 European ancestry controls	4,218 European ancestry cases, 7,296 European ancestry controls	10p15.1	10	6059750	rs3118470	3118470	intron_variant	NR	3e-11	10.5229	1.12	[1.1-1.13]	Illumina [465434]	N	multiple sclerosis	http://www.ebi.ac.uk/efo/EFO_0003885	GCST001198	Genome-wide genotyping array
21833088	Sawcer S	Nature	www.ncbi.nlm.nih.gov/pubmed/21833088	Genetic risk and a primary role for cell-mediated immune mechanisms in multiple sclerosis.	Multiple sclerosis	9,772 European ancestry cases, 16,849 European ancestry controls	4,218 European ancestry cases, 7,296 European ancestry controls				DRB*15:01			NR	1e-132	132	3.08	NR	Illumina [465434]	N	multiple sclerosis	http://www.ebi.ac.uk/efo/EFO_0003885	GCST001198	Genome-wide genotyping array
21833088	Sawcer S	Nature	www.ncbi.nlm.nih.gov/pubmed/21833088	Genetic risk and a primary role for cell-mediated immune mechanisms in multiple sclerosis.	Multiple sclerosis	9,772 European ancestry cases, 16,849 European ancestry controls	4,218 European ancestry cases, 7,296 European ancestry controls				DRB*13:03			NR	1e-11	11	2.43	NR	Illumina [465434]	N	multiple sclerosis	http://www.ebi.ac.uk/efo/EFO_0003885	GCST001198	Genome-wide genotyping array
21833088	Sawcer S	Nature	www.ncbi.nlm.nih.gov/pubmed/21833088	Genetic risk and a primary role for cell-mediated immune mechanisms in multiple sclerosis.	Multiple sclerosis	9,772 European ancestry cases, 16,849 European ancestry controls	4,218 European ancestry cases, 7,296 European ancestry controls				DRB*03:01			NR	4e-10	9.39794	1.26	NR	Illumina [465434]	N	multiple sclerosis	http://www.ebi.ac.uk/efo/EFO_0003885	GCST001198	Genome-wide genotyping array
21833088	Sawcer S	Nature	www.ncbi.nlm.nih.gov/pubmed/21833088	Genetic risk and a primary role for cell-mediated immune mechanisms in multiple sclerosis.	Multiple sclerosis	9,772 European ancestry cases, 16,849 European ancestry controls	4,218 European ancestry cases, 7,296 European ancestry controls				A*02:01			NR	9e-23	22.0458	1.37	NR	Illumina [465434]	N	multiple sclerosis	http://www.ebi.ac.uk/efo/EFO_0003885	GCST001198	Genome-wide genotyping array
21833088	Sawcer S	Nature	www.ncbi.nlm.nih.gov/pubmed/21833088	Genetic risk and a primary role for cell-mediated immune mechanisms in multiple sclerosis.	Multiple sclerosis	9,772 European ancestry cases, 16,849 European ancestry controls	4,218 European ancestry cases, 7,296 European ancestry controls				DRB*08:01			NR	2e-07	6.69897	1.18	NR	Illumina [465434]	N	multiple sclerosis	http://www.ebi.ac.uk/efo/EFO_0003885	GCST001198	Genome-wide genotyping array
21833088	Sawcer S	Nature	www.ncbi.nlm.nih.gov/pubmed/21833088	Genetic risk and a primary role for cell-mediated immune mechanisms in multiple sclerosis.	Multiple sclerosis	9,772 European ancestry cases, 16,849 European ancestry controls	4,218 European ancestry cases, 7,296 European ancestry controls	20q13.33	20	63778360	rs6062314	6062314	intron_variant	NR	1e-07	7	1.16	[1.14-1.19]	Illumina [465434]	N	multiple sclerosis	http://www.ebi.ac.uk/efo/EFO_0003885	GCST001198	Genome-wide genotyping array
21833088	Sawcer S	Nature	www.ncbi.nlm.nih.gov/pubmed/21833088	Genetic risk and a primary role for cell-mediated immune mechanisms in multiple sclerosis.	Multiple sclerosis	9,772 European ancestry cases, 16,849 European ancestry controls	4,218 European ancestry cases, 7,296 European ancestry controls	10p11.22	10	31126177	rs793108	793108	intron_variant	NR	3e-06	5.52288	1.08	[1.06-1.09]	Illumina [465434]	N	multiple sclerosis	http://www.ebi.ac.uk/efo/EFO_0003885	GCST001198	Genome-wide genotyping array
24076602	Beecham AH	Nat Genet	www.ncbi.nlm.nih.gov/pubmed/24076602	Analysis of immune-related loci identifies 48 new susceptibility variants for multiple sclerosis.	Multiple sclerosis	14,498 European ancestry cases, 24,091 European ancestry controls	14,802 European ancestry cases, 26,703 European ancestry controls	1p36.31	1	6470129	rs3007421	3007421	intron_variant	0.13	5e-10	9.30103	1.11		Illumina [161311]	N	multiple sclerosis	http://www.ebi.ac.uk/efo/EFO_0003885	GCST005531	Targeted genotyping array [ImmunoChip]
24076602	Beecham AH	Nat Genet	www.ncbi.nlm.nih.gov/pubmed/24076602	Analysis of immune-related loci identifies 48 new susceptibility variants for multiple sclerosis.	Multiple sclerosis	14,498 European ancestry cases, 24,091 European ancestry controls	14,802 European ancestry cases, 26,703 European ancestry controls	1p22.3	1	85281310	rs12087340	12087340	intron_variant	0.09	1e-20	20	1.21		Illumina [161311]	N	multiple sclerosis	http://www.ebi.ac.uk/efo/EFO_0003885	GCST005531	Targeted genotyping array [ImmunoChip]
24076602	Beecham AH	Nat Genet	www.ncbi.nlm.nih.gov/pubmed/24076602	Analysis of immune-related loci identifies 48 new susceptibility variants for multiple sclerosis.	Multiple sclerosis	14,498 European ancestry cases, 24,091 European ancestry controls	14,802 European ancestry cases, 26,703 European ancestry controls	1p22.3	1	85449500	rs11587876	11587876	intron_variant	0.81	4e-09	8.39794	1.09		Illumina [161311]	N	multiple sclerosis	http://www.ebi.ac.uk/efo/EFO_0003885	GCST005531	Targeted genotyping array [ImmunoChip]
24076602	Beecham AH	Nat Genet	www.ncbi.nlm.nih.gov/pubmed/24076602	Analysis of immune-related loci identifies 48 new susceptibility variants for multiple sclerosis.	Multiple sclerosis	14,498 European ancestry cases, 24,091 European ancestry controls	14,802 European ancestry cases, 26,703 European ancestry controls	1p12	1	119716347	rs666930	666930	intron_variant	0.53	6e-12	11.2218	1.08		Illumina [161311]	N	multiple sclerosis	http://www.ebi.ac.uk/efo/EFO_0003885	GCST005531	Targeted genotyping array [ImmunoChip]
24076602	Beecham AH	Nat Genet	www.ncbi.nlm.nih.gov/pubmed/24076602	Analysis of immune-related loci identifies 48 new susceptibility variants for multiple sclerosis.	Multiple sclerosis	14,498 European ancestry cases, 24,091 European ancestry controls	14,802 European ancestry cases, 26,703 European ancestry controls	1q23.1	1	157800451	rs2050568	2050568	intron_variant	0.54	2e-10	9.69897	1.08		Illumina [161311]	N	multiple sclerosis	http://www.ebi.ac.uk/efo/EFO_0003885	GCST005531	Targeted genotyping array [ImmunoChip]
24076602	Beecham AH	Nat Genet	www.ncbi.nlm.nih.gov/pubmed/24076602	Analysis of immune-related loci identifies 48 new susceptibility variants for multiple sclerosis.	Multiple sclerosis	14,498 European ancestry cases, 24,091 European ancestry controls	14,802 European ancestry cases, 26,703 European ancestry controls	1q23.3	1	160742014	rs35967351	35967351	intron_variant	0.68	4e-11	10.3979	1.09		Illumina [161311]	N	multiple sclerosis	http://www.ebi.ac.uk/efo/EFO_0003885	GCST005531	Targeted genotyping array [ImmunoChip]
24076602	Beecham AH	Nat Genet	www.ncbi.nlm.nih.gov/pubmed/24076602	Analysis of immune-related loci identifies 48 new susceptibility variants for multiple sclerosis.	Multiple sclerosis	14,498 European ancestry cases, 24,091 European ancestry controls	14,802 European ancestry cases, 26,703 European ancestry controls	2p23.3	2	24794991	rs4665719	4665719	intron_variant	0.25	3e-09	8.52288	1.08		Illumina [161311]	N	multiple sclerosis	http://www.ebi.ac.uk/efo/EFO_0003885	GCST005531	Targeted genotyping array [ImmunoChip]
24076602	Beecham AH	Nat Genet	www.ncbi.nlm.nih.gov/pubmed/24076602	Analysis of immune-related loci identifies 48 new susceptibility variants for multiple sclerosis.	Multiple sclerosis	14,498 European ancestry cases, 24,091 European ancestry controls	14,802 European ancestry cases, 26,703 European ancestry controls	2p16.1	2	60868110	rs842639	842639	intron_variant	0.67	2e-14	13.699	1.1		Illumina [161311]	N	multiple sclerosis	http://www.ebi.ac.uk/efo/EFO_0003885	GCST005531	Targeted genotyping array [ImmunoChip]
24076602	Beecham AH	Nat Genet	www.ncbi.nlm.nih.gov/pubmed/24076602	Analysis of immune-related loci identifies 48 new susceptibility variants for multiple sclerosis.	Multiple sclerosis	14,498 European ancestry cases, 24,091 European ancestry controls	14,802 European ancestry cases, 26,703 European ancestry controls	2q32.3	2	191109709	rs9967792	9967792	intron_variant	0.64	4e-12	11.3979	1.09		Illumina [161311]	N	multiple sclerosis	http://www.ebi.ac.uk/efo/EFO_0003885	GCST005531	Targeted genotyping array [ImmunoChip]
24076602	Beecham AH	Nat Genet	www.ncbi.nlm.nih.gov/pubmed/24076602	Analysis of immune-related loci identifies 48 new susceptibility variants for multiple sclerosis.	Multiple sclerosis	14,498 European ancestry cases, 24,091 European ancestry controls	14,802 European ancestry cases, 26,703 European ancestry controls	3p24.3	3	18744093	rs11719975	11719975	intron_variant	0.28	1e-08	8	1.08		Illumina [161311]	N	multiple sclerosis	http://www.ebi.ac.uk/efo/EFO_0003885	GCST005531	Targeted genotyping array [ImmunoChip]
24076602	Beecham AH	Nat Genet	www.ncbi.nlm.nih.gov/pubmed/24076602	Analysis of immune-related loci identifies 48 new susceptibility variants for multiple sclerosis.	Multiple sclerosis	14,498 European ancestry cases, 24,091 European ancestry controls	14,802 European ancestry cases, 26,703 European ancestry controls	3p22.3	3	32971991	rs4679081	4679081	regulatory_region_variant	0.55	2e-09	8.69897	1.07		Illumina [161311]	N	multiple sclerosis	http://www.ebi.ac.uk/efo/EFO_0003885	GCST005531	Targeted genotyping array [ImmunoChip]
24076602	Beecham AH	Nat Genet	www.ncbi.nlm.nih.gov/pubmed/24076602	Analysis of immune-related loci identifies 48 new susceptibility variants for multiple sclerosis.	Multiple sclerosis	14,498 European ancestry cases, 24,091 European ancestry controls	14,802 European ancestry cases, 26,703 European ancestry controls	3p13	3	71481195	rs9828629	9828629	intron_variant	0.64	2e-10	9.69897	1.08		Illumina [161311]	N	multiple sclerosis	http://www.ebi.ac.uk/efo/EFO_0003885	GCST005531	Targeted genotyping array [ImmunoChip]
24076602	Beecham AH	Nat Genet	www.ncbi.nlm.nih.gov/pubmed/24076602	Analysis of immune-related loci identifies 48 new susceptibility variants for multiple sclerosis.	Multiple sclerosis	14,498 European ancestry cases, 24,091 European ancestry controls	14,802 European ancestry cases, 26,703 European ancestry controls	4q24	4	105252042	rs2726518	2726518	intron_variant	0.58	4e-08	7.39794	1.07		Illumina [161311]	N	multiple sclerosis	http://www.ebi.ac.uk/efo/EFO_0003885	GCST005531	Targeted genotyping array [ImmunoChip]
24076602	Beecham AH	Nat Genet	www.ncbi.nlm.nih.gov/pubmed/24076602	Analysis of immune-related loci identifies 48 new susceptibility variants for multiple sclerosis.	Multiple sclerosis	14,498 European ancestry cases, 24,091 European ancestry controls	14,802 European ancestry cases, 26,703 European ancestry controls	5q31.1	5	134110884	rs756699	756699	intergenic_variant	0.88	9e-11	10.0458	1.12		Illumina [161311]	N	multiple sclerosis	http://www.ebi.ac.uk/efo/EFO_0003885	GCST005531	Targeted genotyping array [ImmunoChip]
24076602	Beecham AH	Nat Genet	www.ncbi.nlm.nih.gov/pubmed/24076602	Analysis of immune-related loci identifies 48 new susceptibility variants for multiple sclerosis.	Multiple sclerosis	14,498 European ancestry cases, 24,091 European ancestry controls	14,802 European ancestry cases, 26,703 European ancestry controls	5q31.3	5	142119476	rs1036207	1036207	intron_variant	0.62	4e-09	8.39794	1.07		Illumina [161311]	N	multiple sclerosis	http://www.ebi.ac.uk/efo/EFO_0003885	GCST005531	Targeted genotyping array [ImmunoChip]
24076602	Beecham AH	Nat Genet	www.ncbi.nlm.nih.gov/pubmed/24076602	Analysis of immune-related loci identifies 48 new susceptibility variants for multiple sclerosis.	Multiple sclerosis	14,498 European ancestry cases, 24,091 European ancestry controls	14,802 European ancestry cases, 26,703 European ancestry controls	5q35.3	5	177361569	rs4976646	4976646	intron_variant	0.36	4e-18	17.3979	1.12		Illumina [161311]	N	multiple sclerosis	http://www.ebi.ac.uk/efo/EFO_0003885	GCST005531	Targeted genotyping array [ImmunoChip]
24076602	Beecham AH	Nat Genet	www.ncbi.nlm.nih.gov/pubmed/24076602	Analysis of immune-related loci identifies 48 new susceptibility variants for multiple sclerosis.	Multiple sclerosis	14,498 European ancestry cases, 24,091 European ancestry controls	14,802 European ancestry cases, 26,703 European ancestry controls	6p23	6	14719265	rs17119	17119	intron_variant	0.8	1e-10	10	1.1		Illumina [161311]	N	multiple sclerosis	http://www.ebi.ac.uk/efo/EFO_0003885	GCST005531	Targeted genotyping array [ImmunoChip]
24076602	Beecham AH	Nat Genet	www.ncbi.nlm.nih.gov/pubmed/24076602	Analysis of immune-related loci identifies 48 new susceptibility variants for multiple sclerosis.	Multiple sclerosis	14,498 European ancestry cases, 24,091 European ancestry controls	14,802 European ancestry cases, 26,703 European ancestry controls	6p21.31	6	36407527	rs941816	941816	intron_variant	0.2	4e-10	9.39794	1.11		Illumina [161311]	N	multiple sclerosis	http://www.ebi.ac.uk/efo/EFO_0003885	GCST005531	Targeted genotyping array [ImmunoChip]
24076602	Beecham AH	Nat Genet	www.ncbi.nlm.nih.gov/pubmed/24076602	Analysis of immune-related loci identifies 48 new susceptibility variants for multiple sclerosis.	Multiple sclerosis	14,498 European ancestry cases, 24,091 European ancestry controls	14,802 European ancestry cases, 26,703 European ancestry controls	7p22.2	7	3073400	rs1843938	1843938	intergenic_variant	0.44	1e-10	10	1.08		Illumina [161311]	N	multiple sclerosis	http://www.ebi.ac.uk/efo/EFO_0003885	GCST005531	Targeted genotyping array [ImmunoChip]
24076602	Beecham AH	Nat Genet	www.ncbi.nlm.nih.gov/pubmed/24076602	Analysis of immune-related loci identifies 48 new susceptibility variants for multiple sclerosis.	Multiple sclerosis	14,498 European ancestry cases, 24,091 European ancestry controls	14,802 European ancestry cases, 26,703 European ancestry controls	7p15.2	7	26975369	rs706015	706015	intron_variant	0.18	1e-10	10	1.1		Illumina [161311]	N	multiple sclerosis	http://www.ebi.ac.uk/efo/EFO_0003885	GCST005531	Targeted genotyping array [ImmunoChip]
24076602	Beecham AH	Nat Genet	www.ncbi.nlm.nih.gov/pubmed/24076602	Analysis of immune-related loci identifies 48 new susceptibility variants for multiple sclerosis.	Multiple sclerosis	14,498 European ancestry cases, 24,091 European ancestry controls	14,802 European ancestry cases, 26,703 European ancestry controls	7p15.1	7	28133120	rs917116	917116	intron_variant	0.21	3e-10	9.52288	1.09		Illumina [161311]	N	multiple sclerosis	http://www.ebi.ac.uk/efo/EFO_0003885	GCST005531	Targeted genotyping array [ImmunoChip]
24076602	Beecham AH	Nat Genet	www.ncbi.nlm.nih.gov/pubmed/24076602	Analysis of immune-related loci identifies 48 new susceptibility variants for multiple sclerosis.	Multiple sclerosis	14,498 European ancestry cases, 24,091 European ancestry controls	14,802 European ancestry cases, 26,703 European ancestry controls	7p14.1	7	37342861	rs60600003	60600003	intron_variant	0.1	6e-14	13.2218	1.15		Illumina [161311]	N	multiple sclerosis	http://www.ebi.ac.uk/efo/EFO_0003885	GCST005531	Targeted genotyping array [ImmunoChip]
24076602	Beecham AH	Nat Genet	www.ncbi.nlm.nih.gov/pubmed/24076602	Analysis of immune-related loci identifies 48 new susceptibility variants for multiple sclerosis.	Multiple sclerosis	14,498 European ancestry cases, 24,091 European ancestry controls	14,802 European ancestry cases, 26,703 European ancestry controls	10q11.21	10	43147362	rs3004212	3004212	intron_variant	0.73	3e-07	6.52288	1.07	[1.04-1.10]	Illumina [161311]	N	multiple sclerosis	http://www.ebi.ac.uk/efo/EFO_0003885	GCST005531	Targeted genotyping array [ImmunoChip]
24076602	Beecham AH	Nat Genet	www.ncbi.nlm.nih.gov/pubmed/24076602	Analysis of immune-related loci identifies 48 new susceptibility variants for multiple sclerosis.	Multiple sclerosis	14,498 European ancestry cases, 24,091 European ancestry controls	14,802 European ancestry cases, 26,703 European ancestry controls	7p12.2	7	50285971	rs201847125	201847125	intergenic_variant	0.7	1e-11	11	1.1		Illumina [161311]	N	multiple sclerosis	http://www.ebi.ac.uk/efo/EFO_0003885	GCST005531	Targeted genotyping array [ImmunoChip]
24076602	Beecham AH	Nat Genet	www.ncbi.nlm.nih.gov/pubmed/24076602	Analysis of immune-related loci identifies 48 new susceptibility variants for multiple sclerosis.	Multiple sclerosis	14,498 European ancestry cases, 24,091 European ancestry controls	14,802 European ancestry cases, 26,703 European ancestry controls	8q24.21	8	127180736	rs2456449	2456449	intron_variant	0.37	2e-09	8.69897	1.08		Illumina [161311]	N	multiple sclerosis	http://www.ebi.ac.uk/efo/EFO_0003885	GCST005531	Targeted genotyping array [ImmunoChip]
24076602	Beecham AH	Nat Genet	www.ncbi.nlm.nih.gov/pubmed/24076602	Analysis of immune-related loci identifies 48 new susceptibility variants for multiple sclerosis.	Multiple sclerosis	14,498 European ancestry cases, 24,091 European ancestry controls	14,802 European ancestry cases, 26,703 European ancestry controls	10p11.22	10	31126177	rs793108	793108	intron_variant	0.51	6e-12	11.2218	1.08		Illumina [161311]	N	multiple sclerosis	http://www.ebi.ac.uk/efo/EFO_0003885	GCST005531	Targeted genotyping array [ImmunoChip]
24076602	Beecham AH	Nat Genet	www.ncbi.nlm.nih.gov/pubmed/24076602	Analysis of immune-related loci identifies 48 new susceptibility variants for multiple sclerosis.	Multiple sclerosis	14,498 European ancestry cases, 24,091 European ancestry controls	14,802 European ancestry cases, 26,703 European ancestry controls	10q22.2	10	73898591	rs2688608	2688608	regulatory_region_variant	0.56	4e-08	7.39794	1.07		Illumina [161311]	N	multiple sclerosis	http://www.ebi.ac.uk/efo/EFO_0003885	GCST005531	Targeted genotyping array [ImmunoChip]
24076602	Beecham AH	Nat Genet	www.ncbi.nlm.nih.gov/pubmed/24076602	Analysis of immune-related loci identifies 48 new susceptibility variants for multiple sclerosis.	Multiple sclerosis	14,498 European ancestry cases, 24,091 European ancestry controls	14,802 European ancestry cases, 26,703 European ancestry controls	11p11.2	11	47680843	rs7120737	7120737	intron_variant	0.15	1e-09	9	1.1		Illumina [161311]	N	multiple sclerosis	http://www.ebi.ac.uk/efo/EFO_0003885	GCST005531	Targeted genotyping array [ImmunoChip]
24076602	Beecham AH	Nat Genet	www.ncbi.nlm.nih.gov/pubmed/24076602	Analysis of immune-related loci identifies 48 new susceptibility variants for multiple sclerosis.	Multiple sclerosis	14,498 European ancestry cases, 24,091 European ancestry controls	14,802 European ancestry cases, 26,703 European ancestry controls	11q13.1	11	64329761	rs694739	694739	regulatory_region_variant	0.62	2e-09	8.69897	1.07		Illumina [161311]	N	multiple sclerosis	http://www.ebi.ac.uk/efo/EFO_0003885	GCST005531	Targeted genotyping array [ImmunoChip]
24076602	Beecham AH	Nat Genet	www.ncbi.nlm.nih.gov/pubmed/24076602	Analysis of immune-related loci identifies 48 new susceptibility variants for multiple sclerosis.	Multiple sclerosis	14,498 European ancestry cases, 24,091 European ancestry controls	14,802 European ancestry cases, 26,703 European ancestry controls	11q23.3	11	118854185	rs9736016	9736016	intergenic_variant	0.63	3e-15	14.5229	1.1		Illumina [161311]	N	multiple sclerosis	http://www.ebi.ac.uk/efo/EFO_0003885	GCST005531	Targeted genotyping array [ImmunoChip]
24076602	Beecham AH	Nat Genet	www.ncbi.nlm.nih.gov/pubmed/24076602	Analysis of immune-related loci identifies 48 new susceptibility variants for multiple sclerosis.	Multiple sclerosis	14,498 European ancestry cases, 24,091 European ancestry controls	14,802 European ancestry cases, 26,703 European ancestry controls	12p13.31	12	6394334	rs12296430	12296430	splice_region_variant	0.21	7e-14	13.1549	1.12		Illumina [161311]	N	multiple sclerosis	http://www.ebi.ac.uk/efo/EFO_0003885	GCST005531	Targeted genotyping array [ImmunoChip]
24076602	Beecham AH	Nat Genet	www.ncbi.nlm.nih.gov/pubmed/24076602	Analysis of immune-related loci identifies 48 new susceptibility variants for multiple sclerosis.	Multiple sclerosis	14,498 European ancestry cases, 24,091 European ancestry controls	14,802 European ancestry cases, 26,703 European ancestry controls	13q32.3	13	99434005	rs4772201	4772201	regulatory_region_variant	0.83	1e-10	10	1.1		Illumina [161311]	N	multiple sclerosis	http://www.ebi.ac.uk/efo/EFO_0003885	GCST005531	Targeted genotyping array [ImmunoChip]
24076602	Beecham AH	Nat Genet	www.ncbi.nlm.nih.gov/pubmed/24076602	Analysis of immune-related loci identifies 48 new susceptibility variants for multiple sclerosis.	Multiple sclerosis	14,498 European ancestry cases, 24,091 European ancestry controls	14,802 European ancestry cases, 26,703 European ancestry controls	14q32.32	14	102797451	rs12148050	12148050	intron_variant	0.36	5e-13	12.301	1.09		Illumina [161311]	N	multiple sclerosis	http://www.ebi.ac.uk/efo/EFO_0003885	GCST005531	Targeted genotyping array [ImmunoChip]
24076602	Beecham AH	Nat Genet	www.ncbi.nlm.nih.gov/pubmed/24076602	Analysis of immune-related loci identifies 48 new susceptibility variants for multiple sclerosis.	Multiple sclerosis	14,498 European ancestry cases, 24,091 European ancestry controls	14,802 European ancestry cases, 26,703 European ancestry controls	15q25.1	15	78915124	rs59772922	59772922	regulatory_region_variant	0.83	1e-08	8	1.09		Illumina [161311]	N	multiple sclerosis	http://www.ebi.ac.uk/efo/EFO_0003885	GCST005531	Targeted genotyping array [ImmunoChip]
24076602	Beecham AH	Nat Genet	www.ncbi.nlm.nih.gov/pubmed/24076602	Analysis of immune-related loci identifies 48 new susceptibility variants for multiple sclerosis.	Multiple sclerosis	14,498 European ancestry cases, 24,091 European ancestry controls	14,802 European ancestry cases, 26,703 European ancestry controls	15q26.1	15	90434101	rs8042861	8042861	intron_variant	0.45	2e-09	8.69897	1.07		Illumina [161311]	N	multiple sclerosis	http://www.ebi.ac.uk/efo/EFO_0003885	GCST005531	Targeted genotyping array [ImmunoChip]
24076602	Beecham AH	Nat Genet	www.ncbi.nlm.nih.gov/pubmed/24076602	Analysis of immune-related loci identifies 48 new susceptibility variants for multiple sclerosis.	Multiple sclerosis	14,498 European ancestry cases, 24,091 European ancestry controls	14,802 European ancestry cases, 26,703 European ancestry controls	16p13.13	16	11342133	rs6498184	6498184	non_coding_transcript_exon_variant	0.82	7e-18	17.1549	1.15		Illumina [161311]	N	multiple sclerosis	http://www.ebi.ac.uk/efo/EFO_0003885	GCST005531	Targeted genotyping array [ImmunoChip]
24076602	Beecham AH	Nat Genet	www.ncbi.nlm.nih.gov/pubmed/24076602	Analysis of immune-related loci identifies 48 new susceptibility variants for multiple sclerosis.	Multiple sclerosis	14,498 European ancestry cases, 24,091 European ancestry controls	14,802 European ancestry cases, 26,703 European ancestry controls	16p11.2	16	30145642	rs7204270	7204270	intergenic_variant	0.49	2e-11	10.699	1.09		Illumina [161311]	N	multiple sclerosis	http://www.ebi.ac.uk/efo/EFO_0003885	GCST005531	Targeted genotyping array [ImmunoChip]
24076602	Beecham AH	Nat Genet	www.ncbi.nlm.nih.gov/pubmed/24076602	Analysis of immune-related loci identifies 48 new susceptibility variants for multiple sclerosis.	Multiple sclerosis	14,498 European ancestry cases, 24,091 European ancestry controls	14,802 European ancestry cases, 26,703 European ancestry controls	16q22.1	16	68652002	rs1886700	1886700	intron_variant	0.14	1e-08	8	1.1		Illumina [161311]	N	multiple sclerosis	http://www.ebi.ac.uk/efo/EFO_0003885	GCST005531	Targeted genotyping array [ImmunoChip]
[truncated: 89 more rows]

## Sheet: B
Final list
[truncated: 703 more rows]
