# Supplementary material for: Genome-wide discovery of multiple sclerosis genetic risk variant allelic regulatory activity
Source: G3 (Bethesda). 2025 Aug 21;15(11):jkaf192. doi: 10.1093/g3journal/jkaf192 (PMC12608076; doi:10.1093/g3journal/jkaf192)
Supplement: jkaf192_Supplementary_Data [file jkaf192_supplementary_data.zip › Supplementary_Table_2_G3-2025-406100.xlsx]

## Sheet: README
This table contains the coordinates of all variants after LD expansion of MS-associated tag variants from the GWAS catalog
Header	Definition
chr	Chromosome number
position	Location on chromosome
ID	rsID
REF	Reference allele
ALT	Alternate allele(s)
location_id	Chromosome coordinates of variant
tag_variant	Tag variant corresponding to each variant

## Sheet: LD_expanded_MS_variants
chr	position	rsid	REF	ALT	location_id	tag_variant
chr1	248876121	rs12130210	G	A,C	chr1_248876121	rs10157709
chr1	248873491	rs4926500	T	C	chr1_248873491	rs10157709
chr1	248873024	rs7518228	T	A,G	chr1_248873024	rs10157709
chr1	248871149	rs56331890	T	C	chr1_248871149	rs10157709
chr1	248870141	rs6677064	A	G	chr1_248870141	rs10157709
chr1	248866854	rs73152373	G	A,T	chr1_248866854	rs10157709
chr1	248864040	rs4072273	A	C	chr1_248864040	rs10157709
chr1	248863561	rs4437915	G	C	chr1_248863561	rs10157709
chr1	248863453	rs73152364	C	G,T	chr1_248863453	rs10157709
chr1	248863116	rs57752339	G	A,T	chr1_248863116	rs10157709
chr1	248860368	rs10157709	T	C	chr1_248860368	rs10157709
chr1	248859244	rs12138374	G	T	chr1_248859244	rs10157709
chr1	248856131	rs13313010	C	T	chr1_248856131	rs10157709
chr1	248856006	rs13313009	C	T	chr1_248856006	rs10157709
chr1	248855917	rs13313088	G	A,C,T	chr1_248855917	rs10157709
chr1	248855548	rs73152349	T	C	chr1_248855548	rs10157709
chr1	248854604	rs12117308	C	T	chr1_248854604	rs10157709
chr1	248852087	rs11205429	A	C,G	chr1_248852087	rs10157709
chr1	248850187	rs60266785	C	CA	chr1_248850187	rs10157709
chr1	248847970	rs58906520	C	T	chr1_248847970	rs10157709
chr1	248845229	rs55692539	T	C	chr1_248845229	rs10157709
chr1	248844122	rs146975447	G	GA,GAA	chr1_248844122	rs10157709
chr1	248843207	rs59251139	T	C	chr1_248843207	rs10157709
chr1	248840875	rs78707902	T	G	chr1_248840875	rs10157709
chr1	248838882	rs73152338	T	C	chr1_248838882	rs10157709
chr1	248838071	rs11205421	A	C,G	chr1_248838071	rs10157709
chr2	233595452	rs1597944	C	T	chr2_233595452	rs1597944
chr2	230291769	rs35008063	G	T	chr2_230291769	rs10201872
chr2	230257114	rs35540610	T	C	chr2_230257114	rs35540610
chr2	230255199	rs28693552	G	C,T	chr2_230255199	rs10201872
chr2	230252159	rs7423615	C	T	chr2_230252159	rs10201872
chr2	230251702	rs10498246	T	A	chr2_230251702	rs10201872
chr2	230251261	rs13385151	C	T	chr2_230251261	rs10201872
chr2	230251075	rs9989746	G	A	chr2_230251075	rs10201872
chr2	230250915	rs9989835	A	T	chr2_230250915	rs10201872
chr2	230250739	rs9989735	G	C,T	chr2_230250739	rs10201872
chr2	230250280	rs35857956	C	T	chr2_230250280	rs10201872
chr2	230250275	rs34855578	C	G	chr2_230250275	rs10201872
chr2	230249416	rs9989899	G	A	chr2_230249416	rs10201872
chr2	230248784	rs13426106	G	A	chr2_230248784	rs10201872
chr2	230245867	rs28445040	C	T	chr2_230245867	rs10201872
chr2	230244614	rs6743984	T	A,C,G	chr2_230244614	rs10201872
chr2	230242220	rs10202244	G	T	chr2_230242220	rs10201872
chr2	230242009	rs10201872	C	T	chr2_230242009	rs10201872
chr2	230240931	rs10198539	C	T	chr2_230240931	rs10201872
chr2	230233763	rs1946410	C	T	chr2_230233763	rs10201872
chr2	230233356	rs7557418	C	A	chr2_230233356	rs10201872
chr2	230233325	rs6436922	A	G	chr2_230233325	rs10201872
chr2	230232414	rs6716753	T	C,G	chr2_230232414	rs10201872
chr2	230230963	rs7563433	T	C	chr2_230230963	rs10201872
chr2	230226941	rs7584894	G	A	chr2_230226941	rs10201872
chr2	230226626	rs6705808	A	G,T	chr2_230226626	rs10201872
chr2	230226625	rs6734753	C	G,T	chr2_230226625	rs10201872
chr2	230226508	rs13397985	T	C,G	chr2_230226508	rs10201872
chr2	230225228	rs10209615	T	C	chr2_230225228	rs10201872
chr2	230223369	rs13384787	A	C,T	chr2_230223369	rs10201872
chr2	224942047	rs1857996	T	C	chr2_224942047	rs1857996
chr2	224908184	rs372441978	A	ACGTGTG	chr2_224908184	rs1857996
chr2	217046781	rs6708579	G	A,C	chr2_217046781	rs2888449
chr2	217046187	rs6723013	T	A,C,G	chr2_217046187	rs2888449
chr2	217035674	rs6735298	A	G,T	chr2_217035674	rs2888449
chr2	217035573	rs6721811	T	A,C,G	chr2_217035573	rs2888449
chr2	217035112	rs6705818	C	G,T	chr2_217035112	rs2888449
chr2	217034585	rs2372941	C	A,G,T	chr2_217034585	rs2888449
chr2	217034301	rs2372940	C	A,G,T	chr2_217034301	rs2888449
chr2	217034008	rs10199394	T	A,C,G	chr2_217034008	rs2888449
chr2	217032818	rs13399995	C	A,G,T	chr2_217032818	rs2888449
chr2	217031632	rs59348317	A	G,T	chr2_217031632	rs2888449
chr2	217031631	rs57222096	G	GT,GTGT	chr2_217031631	rs2888449
chr2	217029812	rs34909633	C	A,G,T	chr2_217029812	rs2888449
chr2	217029680	rs12465515	C	G,T	chr2_217029680	rs2888449
chr2	217024737	rs7425648	T	A,C	chr2_217024737	rs2888449
chr2	217023792	rs2372936	G	A,C,T	chr2_217023792	rs2888449
chr2	217022298	rs4276003	A	C,G,T	chr2_217022298	rs2888449
chr2	217022268	rs34787363	T	TG	chr2_217022268	rs2888449
chr2	217022247	rs4435428	G	A,C,T	chr2_217022247	rs2888449
chr2	217020936	rs10177578	C	G,T	chr2_217020936	rs2888449
chr2	217016108	rs6723019	T	A,C,G	chr2_217016108	rs2888449
chr2	217010173	rs6733648	A	C,G,T	chr2_217010173	rs2888449
chr2	217008866	rs2372935	C	G,T	chr2_217008866	rs2888449
chr2	217006531	rs7595393	G	A,C,T	chr2_217006531	rs2888449
chr2	217005931	rs10192415	C	G,T	chr2_217005931	rs2888449
chr2	217004274	rs4456677	A	C,G,T	chr2_217004274	rs2888449
chr2	217003166	rs4255939	T	A,G	chr2_217003166	rs2888449
chr2	217002841	rs6435956	G	A	chr2_217002841	rs2888449
chr2	217002694	rs4254482	G	A,C,T	chr2_217002694	rs2888449
chr2	217002118	rs2888450	T	A,G	chr2_217002118	rs2888449
chr2	216998612	rs67177828	ATT	A,AT	chr2_216998612	rs2888449
chr2	216997973	rs10195963	T	C,G	chr2_216997973	rs2888449
chr2	216997086	rs4571035	T	A,C	chr2_216997086	rs2888449
chr2	216996799	rs2888449	T	A,C	chr2_216996799	rs2888449
chr2	216995745	rs4396687	G	A,C,T	chr2_216995745	rs2888449
chr2	216992727	rs2252488	T	A,C,G	chr2_216992727	rs2888449
chr2	213173454	rs10197392	G	A,T	chr2_213173454	rs62189580
chr2	213172979	rs1441172	C	T	chr2_213172979	rs62189580
chr2	213170102	rs13406406	G	A,T	chr2_213170102	rs62189580
chr2	213169427	rs62186569	C	T	chr2_213169427	rs62189580
chr2	213169380	rs72949976	C	A,T	chr2_213169380	rs62189580
chr2	213169231	rs62186568	G	A	chr2_213169231	rs62189580
chr2	213167432	rs6747328	G	C,T	chr2_213167432	rs62189580
chr2	213163094	rs6752061	C	T	chr2_213163094	rs62189580
chr2	213161529	rs112289726	GT	G,GTT,GTTT	chr2_213161529	rs62189580
chr2	213161457	rs1922794	G	A,C	chr2_213161457	rs62189580
chr2	213160388	rs13389834	G	A	chr2_213160388	rs62189580
chr2	213159697	rs62186566	G	A	chr2_213159697	rs62189580
chr2	213158110	rs6732233	G	A,T	chr2_213158110	rs62189580
chr2	213157872	rs10176806	T	A,C,G	chr2_213157872	rs62189580
chr2	213154257	rs62189580	C	G	chr2_213154257	rs62189580
chr2	213152260	rs62189579	T	A	chr2_213152260	rs62189580
chr1	212704434	rs9308424	G	A,C,T	chr1_212704434	rs9308424
chr1	212699256	rs749166254	A	ACCG	chr1_212699256	rs9308424
chr1	209942767	rs2205986	G	A,T	chr1_209942767	rs2205986
chr1	209901488	rs72741075	C	T	chr1_209901488	rs2205986
chr1	207692807	rs7525478	T	C,G	chr1_207692807	rs7525478
chr1	207687862	rs12119104	A	C,G	chr1_207687862	rs7525478
chr1	207686398	rs12022909	T	A,C	chr1_207686398	rs7525478
chr1	207685241	rs11118360	G	A	chr1_207685241	rs7525478
chr1	207685201	rs11118359	T	A,C	chr1_207685201	rs7525478
chr1	207684428	rs12144801	A	G	chr1_207684428	rs7525478
chr1	207684415	rs4097398	C	T	chr1_207684415	rs7525478
chr1	207683813	rs12411037	T	A,C	chr1_207683813	rs7525478
chr1	207683523	rs11118354	A	C,G	chr1_207683523	rs7525478
chr1	207681750	rs10746386	C	T	chr1_207681750	rs7525478
chr1	207681482	rs11118345	A	G,T	chr1_207681482	rs7525478
chr1	207681327	rs12032970	C	T	chr1_207681327	rs7525478
chr1	207681010	rs12025522	G	T	chr1_207681010	rs7525478
chr1	207679348	rs11118337	G	A,C,T	chr1_207679348	rs7525478
chr1	207678415	rs2296159	G	A	chr1_207678415	rs7525478
chr1	207678016	rs12125256	C	T	chr1_207678016	rs7525478
chr1	207677824	rs2296156	T	C	chr1_207677824	rs7525478
chr1	207677244	rs34451130	A	C,T	chr1_207677244	rs7525478
chr1	207677215	rs67422482	A	C,G	chr1_207677215	rs7525478
chr1	207675273	rs75729926	T	TATC	chr1_207675273	rs7525478
chr1	207674706	rs11118322	T	C,G	chr1_207674706	rs7525478
chr1	207674531	rs10494884	C	G,T	chr1_207674531	rs7525478
chr1	207674065	rs6657436	C	A,T	chr1_207674065	rs7525478
chr1	207673850	rs6669885	A	C	chr1_207673850	rs7525478
chr1	207673783	rs6657161	C	T	chr1_207673783	rs7525478
chr1	207673485	rs6696228	G	A,T	chr1_207673485	rs7525478
chr1	207673317	rs58870963	T	TTA	chr1_207673317	rs7525478
chr1	207672897	rs6684643	A	T	chr1_207672897	rs7525478
chr1	207671777	rs6683750	T	A,C	chr1_207671777	rs7525478
chr1	207671280	rs12045913	A	G	chr1_207671280	rs7525478
chr1	207670717	rs12563520	C	A,T	chr1_207670717	rs7525478
chr1	207667431	rs10863461	G	A,T	chr1_207667431	rs7525478
chr1	207666322	rs6671969	G	A,C,T	chr1_207666322	rs7525478
chr1	207665629	rs4844387	G	A	chr1_207665629	rs7525478
chr1	207665007	rs7515149	T	G	chr1_207665007	rs7525478
chr1	207663832	rs4317806	C	T	chr1_207663832	rs7525478
chr1	207663756	rs4076514	C	T	chr1_207663756	rs7525478
chr1	207663586	rs4427403	A	C	chr1_207663586	rs7525478
chr1	207663413	rs7416027	A	G,T	chr1_207663413	rs7525478
chr1	207663335	rs9728503	C	A,G,T	chr1_207663335	rs7525478
chr1	207663063	rs4308978	G	A,T	chr1_207663063	rs7525478
chr1	207662717	rs6685242	A	G,T	chr1_207662717	rs7525478
chr1	207662342	rs6682464	A	C,G,T	chr1_207662342	rs7525478
chr1	207661949	rs11118285	T	C,G	chr1_207661949	rs7525478
chr1	207661516	rs10779351	C	G,T	chr1_207661516	rs7525478
chr1	207661179	rs10779350	A	G,T	chr1_207661179	rs7525478
chr1	207661028	rs9729474	T	A,G	chr1_207661028	rs7525478
chr1	207660956	rs9727645	C	T	chr1_207660956	rs7525478
chr1	207659991	rs7531923	T	G	chr1_207659991	rs7525478
chr1	207659956	rs7539772	G	A	chr1_207659956	rs7525478
chr1	207659383	rs1570567	G	A	chr1_207659383	rs7525478
chr1	207659057	rs11118282	G	A	chr1_207659057	rs7525478
chr1	207658808	rs10863451	C	A,T	chr1_207658808	rs7525478
chr1	207658757	rs11118281	C	T	chr1_207658757	rs7525478
chr1	207658324	rs11118280	G	A	chr1_207658324	rs7525478
chr1	207658012	rs11118278	C	A,G	chr1_207658012	rs7525478
chr1	207657038	rs10082154	T	C,G	chr1_207657038	rs7525478
chr1	207656308	rs2025372	T	G	chr1_207656308	rs7525478
chr1	207655407	rs11118268	G	A	chr1_207655407	rs7525478
chr1	207654193	rs4844611	G	C	chr1_207654193	rs7525478
chr1	207653724	rs960086	A	C,G	chr1_207653724	rs7525478
chr1	207653722	rs960088	A	C,T	chr1_207653722	rs7525478
chr1	207653513	rs960087	C	G,T	chr1_207653513	rs7525478
chr1	207652282	rs6702222	C	G,T	chr1_207652282	rs7525478
chr1	207652124	rs11118253	G	A,C,T	chr1_207652124	rs7525478
chr1	207651363	rs7517879	A	G	chr1_207651363	rs7525478
chr1	207651063	rs12041397	A	G,T	chr1_207651063	rs7525478
chr1	207650987	rs6662432	A	C,G,T	chr1_207650987	rs7525478
chr1	207650520	rs6540437	A	G	chr1_207650520	rs7525478
chr1	207649895	rs1323721	A	G	chr1_207649895	rs7525478
chr1	207649816	rs1323720	T	A,C	chr1_207649816	rs7525478
chr1	207649511	rs6667238	G	A	chr1_207649511	rs7525478
chr1	207649379	rs6667118	G	C,T	chr1_207649379	rs7525478
chr1	207648974	rs6704151	A	C,G,T	chr1_207648974	rs7525478
chr1	207648733	rs6666431	G	A	chr1_207648733	rs7525478
chr1	207648587	rs10573245	CAT	C	chr1_207648587	rs7525478
chr1	207647022	rs60443234	TAC	T,TACAC	chr1_207647022	rs7525478
chr1	207645374	rs11118237	G	A,C	chr1_207645374	rs7525478
chr1	207644267	rs10863437	T	A,C	chr1_207644267	rs7525478
chr2	203787541	rs10179483	G	A	chr2_203787541	rs12614091
chr2	203784553	rs3116499	G	A,C	chr2_203784553	rs6435203
chr2	203782538	rs749933	A	C,G,T	chr2_203782538	rs6435203
chr2	203781465	rs2882969	G	C	chr2_203781465	rs6435203
chr2	203779276	rs10170254	G	A,C	chr2_203779276	rs6435203
chr2	203777739	rs11904512	C	A	chr2_203777739	rs6435203
chr2	203777737	rs11888947	T	A,C	chr2_203777737	rs6435203
chr2	203771467	rs2558210	A	G,T	chr2_203771467	rs6435203
chr2	203770970	rs13429019	C	T	chr2_203770970	rs6435203
chr2	203770007	rs231389	C	A,T	chr2_203770007	rs6435203
chr2	203769846	rs4673266	A	T	chr2_203769846	rs6435203
chr2	203769026	rs13396269	A	G	chr2_203769026	rs12614091
chr2	203768537	rs10932021	C	A	chr2_203768537	rs6435203
chr2	203768433	rs10932020	G	A	chr2_203768433	rs6435203
chr2	203768208	rs231387	A	G	chr2_203768208	rs6435203
chr2	203768138	rs12614091	A	C,T	chr2_203768138	rs12614091
chr2	203768087	rs10210464	T	A,C	chr2_203768087	rs6435203
chr2	203767348	rs7420136	C	A,G,T	chr2_203767348	rs6435203
chr2	203767041	rs12999948	A	C	chr2_203767041	rs6435203
chr2	203767015	rs4673265	C	A,G,T	chr2_203767015	rs6435203
chr2	203766293	rs1973872	T	A,G	chr2_203766293	rs6435203
chr2	203764698	rs1974996	C	T	chr2_203764698	rs6435203
chr2	203764373	rs6721210	G	A,C,T	chr2_203764373	rs6435203
chr2	203764087	rs10932019	G	A,C	chr2_203764087	rs6435203
chr2	203763605	rs12467195	A	G	chr2_203763605	rs6435203
chr2	203762686	rs6435207	G	A,C,T	chr2_203762686	rs6435203
chr2	203762684	rs10932018	G	A	chr2_203762684	rs6435203
chr2	203759333	rs10186048	G	A	chr2_203759333	rs6435203
chr2	203758522	rs2352407	C	A	chr2_203758522	rs6435203
chr2	203757296	rs4673263	C	A,G,T	chr2_203757296	rs12614091
chr2	203756911	rs11571321	G	A,C,T	chr2_203756911	rs6435203
chr2	203756768	rs231385	A	G,T	chr2_203756768	rs6435203
chr2	203754674	rs1961361	T	C,G	chr2_203754674	rs6435203
chr2	203752415	rs12693994	T	C,G	chr2_203752415	rs6435203
chr2	203751166	rs67895606	AC	A	chr2_203751166	rs6435203
chr2	203749785	rs7588874	G	A,C,T	chr2_203749785	rs6435203
chr2	203747335	rs7426056	A	C,G,T	chr2_203747335	rs6435203
chr2	203747084	rs7422494	G	A,T	chr2_203747084	rs6435203
chr2	203746472	rs6435203	G	A	chr2_203746472	rs6435203
chr2	203745673	rs1980422	C	A,T	chr2_203745673	rs6435203
chr2	203745281	rs1980421	A	G	chr2_203745281	rs6435203
chr2	203742051	rs716611	T	C	chr2_203742051	rs12614091
chr2	203741909	rs13035157	A	G	chr2_203741909	rs6435203
chr2	203741492	rs6728441	G	A,C,T	chr2_203741492	rs6435203
chr2	203740764	rs4673260	C	G,T	chr2_203740764	rs6435203
chr2	203740732	rs4675365	A	C,G,T	chr2_203740732	rs6435203
chr2	203740620	rs17449312	T	C	chr2_203740620	rs12614091
chr2	203740565	rs4675364	A	G,T	chr2_203740565	rs6435203
chr2	203740306	rs62183988	C	T	chr2_203740306	rs12614091
chr2	203739880	rs12468949	A	G,T	chr2_203739880	rs6435203
chr2	203737430	rs55634483	CT	C,CTT,CTTT	chr2_203737430	rs12614091
chr2	203735734	rs45620941	G	T	chr2_203735734	rs12614091
chr2	203729789	rs3116496	T	C	chr2_203729789	rs12614091
chr2	203725935	rs2013278	A	C,G,T	chr2_203725935	rs6435203
chr2	203725285	rs4675362	C	A,G,T	chr2_203725285	rs6435203
chr1	203298326	rs56094739	T	A,C	chr1_203298326	rs4543864
chr1	203298324	rs10920604	T	A	chr1_203298324	rs4543864
chr1	203293916	rs4246550	C	G	chr1_203293916	rs4543864
chr1	203291372	rs4543864	T	C	chr1_203291372	rs4543864
chr1	203290045	rs12730855	T	A,C,G	chr1_203290045	rs4543864
chr1	203289557	rs4615902	G	C	chr1_203289557	rs4543864
chr1	203288591	rs4971211	C	T	chr1_203288591	rs4543864
chr1	203287672	rs4971226	T	C,G	chr1_203287672	rs4543864
chr1	203286365	rs2486942	T	A,C,G	chr1_203286365	rs4543864
chr1	203285950	rs2486941	T	G	chr1_203285950	rs4543864
chr1	203282810	rs2494276	T	A	chr1_203282810	rs4543864
chr1	203280802	rs57786338	G	A,C	chr1_203280802	rs4543864
chr1	203280800	rs112298555	A	ATCAT	chr1_203280800	rs4543864
chr1	203280285	rs2486935	C	G	chr1_203280285	rs4543864
chr1	203279909	rs2494274	G	A,C	chr1_203279909	rs4543864
chr1	203279313	rs2486934	G	T	chr1_203279313	rs4543864
chr1	203278831	rs2486933	A	G,T	chr1_203278831	rs4543864
chr1	203274047	rs2252183	T	A,C,G	chr1_203274047	rs4543864
chr2	201247748	rs10931933	G	A,C,T	chr2_201247748	rs10931933
chr1	201034923	rs11576681	C	G	chr1_201034923	rs7522462
chr1	201033045	rs11583328	G	A	chr1_201033045	rs7522462
chr1	201031177	rs72749166	G	C,T	chr1_201031177	rs55838263
chr1	201029403	rs17419032	C	T	chr1_201029403	rs55838263
chr1	201020647	rs55862304	C	T	chr1_201020647	rs55838263
chr1	201020316	rs11586763	C	A,G	chr1_201020316	rs55838263
chr1	201015352	rs12122721	G	A	chr1_201015352	rs7522462
chr1	201014361	rs11580823	T	G	chr1_201014361	rs55838263
chr1	201005987	rs11589573	G	C	chr1_201005987	rs55838263
chr1	200997848	rs55757739	C	T	chr1_200997848	rs55838263
chr1	200994697	rs12126806	C	T	chr1_200994697	rs55838263
chr1	200994407	rs35008389	G	GC	chr1_200994407	rs55838263
chr1	200993159	rs12140420	G	A	chr1_200993159	rs55838263
chr1	200987904	rs10494828	G	A	chr1_200987904	rs55838263
chr1	200986438	rs7539693	A	G,T	chr1_200986438	rs55838263
chr1	200981832	rs12118735	C	T	chr1_200981832	rs55838263
chr1	200977800	rs34873729	T	C	chr1_200977800	rs55838263
chr1	200970514	rs3208703	C	T	chr1_200970514	rs55838263
chr1	200960354	rs6427868	A	G	chr1_200960354	rs55838263
chr1	200951234	rs11579874	G	A,T	chr1_200951234	rs55838263
chr1	200943599	rs10920074	G	T	chr1_200943599	rs55838263
chr1	200933479	rs11583546	C	A,T	chr1_200933479	rs55838263
chr1	200925807	rs11589638	G	A	chr1_200925807	rs55838263
chr1	200921963	rs296546	T	A,C	chr1_200921963	rs55838263
chr1	200921564	rs296545	A	G,T	chr1_200921564	rs55838263
chr1	200920705	rs296543	T	A,C,G	chr1_200920705	rs55838263
chr1	200917763	rs404339	C	G	chr1_200917763	rs55838263
chr1	200915817	rs59557272	C	T	chr1_200915817	rs55838263
chr1	200912467	rs7522462	G	A	chr1_200912467	rs55838263
chr1	200912264	rs10800746	C	T	chr1_200912264	rs55838263
chr1	200911850	rs296520	C	A,G,T	chr1_200911850	rs55838263
chr1	200909599	rs12131796	G	A	chr1_200909599	rs55838263
chr1	200908722	rs41299637	T	A,G	chr1_200908722	rs55838263
chr1	200908434	rs7554511	C	A	chr1_200908434	rs55838263
chr1	200906769	rs59655222	T	C	chr1_200906769	rs55838263
chr1	200906114	rs12132349	T	A	chr1_200906114	rs55838263
chr1	200905967	rs12132298	T	C	chr1_200905967	rs55838263
chr1	200905600	rs55838263	A	G	chr1_200905600	rs55838263
chr1	200905101	rs35730213	G	C	chr1_200905101	rs55838263
chr1	198861813	rs113116201	T	C	chr1_198861813	rs113116201
chr1	198629819	rs72736096	T	C	chr1_198629819	rs78182292
chr1	198628862	rs72736094	T	C	chr1_198628862	rs78182292
chr1	198628687	rs72736092	G	A	chr1_198628687	rs78182292
chr1	198628237	rs72177609	AT	A	chr1_198628237	rs78182292
chr1	198628095	rs12137209	C	T	chr1_198628095	rs78182292
chr1	198628022	rs12126258	A	T	chr1_198628022	rs78182292
chr1	198628008	rs12126255	A	G	chr1_198628008	rs78182292
chr1	198627895	rs12126222	A	C,T	chr1_198627895	rs78182292
chr1	198627826	rs12136379	C	G	chr1_198627826	rs78182292
chr1	198627463	rs72736088	C	T	chr1_198627463	rs78182292
chr1	198627452	rs114811851	A	G,T	chr1_198627452	rs78182292
chr1	198627433	rs72736087	G	T	chr1_198627433	rs78182292
chr1	198627432	rs72736085	T	A	chr1_198627432	rs78182292
chr1	198627215	rs72736084	A	G	chr1_198627215	rs78182292
chr1	198626897	rs72736082	C	G	chr1_198626897	rs78182292
chr1	198626679	rs12124279	A	G	chr1_198626679	rs78182292
chr1	198624856	rs72736073	C	T	chr1_198624856	rs78182292
chr1	198620329	rs12134524	C	T	chr1_198620329	rs78182292
chr1	198604243	rs78182292	C	T	chr1_198604243	rs78182292
chr1	198603231	rs12120023	G	A	chr1_198603231	rs78182292
chr1	198602526	rs72736055	C	T	chr1_198602526	rs78182292
chr1	198592346	rs151064834	A	G	chr1_198592346	rs78182292
chr1	198590431	rs72736049	G	A	chr1_198590431	rs78182292
chr1	198588782	rs72736046	A	T	chr1_198588782	rs78182292
chr1	198576887	rs12141142	C	A,G	chr1_198576887	rs78182292
chr1	198575149	rs12120104	C	A,T	chr1_198575149	rs78182292
chr3	196633959	rs1684468	A	C,G,T	chr3_196633959	rs1684468
chr1	192575969	rs7535818	G	A,C,T	chr1_192575969	rs1323292
chr1	192575665	rs2984920	A	G,T	chr1_192575665	rs1323292
chr1	192574707	rs1547624	A	G,T	chr1_192574707	rs1323292
chr1	192572342	rs1359062	C	A,G,T	chr1_192572342	rs1323292
chr1	192572042	rs2984919	A	G,T	chr1_192572042	rs1323292
chr1	192571891	rs1323292	G	A,C	chr1_192571891	rs1323292
chr1	192568378	rs1323296	A	G,T	chr1_192568378	rs1323292
chr1	192568270	rs1323297	T	A,C	chr1_192568270	rs1323292
chr1	192567756	rs2816315	C	A,G,T	chr1_192567756	rs1323292
chr1	192567683	rs2816316	C	A,G	chr1_192567683	rs1323292
chr1	192567655	rs2760528	G	A,C,T	chr1_192567655	rs1323292
chr1	192567628	rs2760527	G	A	chr1_192567628	rs1323292
chr1	192567350	rs35216485	A	AT	chr1_192567350	rs1323292
chr1	192567321	rs4636437	G	C,T	chr1_192567321	rs1323292
chr1	192567255	rs2816317	G	A,C	chr1_192567255	rs1323292
chr1	192566423	rs1359063	G	A,T	chr1_192566423	rs1323292
chr1	192562400	rs10630758	G	GCA	chr1_192562400	rs1323292
chr1	192561837	rs10709521	GT	G	chr1_192561837	rs1323292
chr1	192561418	rs2760524	A	G,T	chr1_192561418	rs1323292
chr1	192560284	rs2760522	C	A,G,T	chr1_192560284	rs1323292
chr1	192556854	rs9427559	A	C,T	chr1_192556854	rs1323292
chr1	192556146	rs2760521	G	A,T	chr1_192556146	rs1323292
chr1	192555863	rs3011685	C	T	chr1_192555863	rs1323292
chr1	192555855	rs4658054	G	C,T	chr1_192555855	rs1323292
chr1	192555139	rs2816305	C	T	chr1_192555139	rs1323292
chr1	192554441	rs9804163	C	A,G,T	chr1_192554441	rs1323292
chr1	192554427	rs9803887	G	C,T	chr1_192554427	rs1323292
chr1	192554426	rs9803778	T	C	chr1_192554426	rs1323292
chr1	192550735	rs1323298	T	C	chr1_192550735	rs1323292
chr2	191141597	rs150128804	GTA	G,GTATA,GTATATA	chr2_191141597	rs6738544
chr2	191141003	rs34734710	C	G	chr2_191141003	rs6738544
chr2	191139719	rs4853545	C	A,T	chr2_191139719	rs6738544
chr2	191138400	rs62181460	T	A	chr2_191138400	rs6738544
chr2	191138305	rs7423529	T	A,C	chr2_191138305	rs6738544
chr2	191137812	rs2356350	G	A,C,T	chr2_191137812	rs6738544
chr2	191137432	rs2356349	C	A,G,T	chr2_191137432	rs6738544
chr2	191137326	rs6434444	C	A	chr2_191137326	rs6738544
chr2	191137269	rs6434443	G	A,C,T	chr2_191137269	rs6738544
chr2	191137031	rs116812788	C	G,T	chr2_191137031	rs6738544
chr2	191137030	rs74607674	A	T	chr2_191137030	rs6738544
chr2	191137023	rs34403636	GA	G	chr2_191137023	rs6738544
chr2	191136812	rs6744380	A	G	chr2_191136812	rs6738544
chr2	191136717	rs71301540	CTCTA	C	chr2_191136717	rs6738544
chr2	191136523	rs6434442	C	A,G,T	chr2_191136523	rs6738544
chr2	191136193	rs7566274	C	A,G	chr2_191136193	rs6738544
chr2	191136021	rs201274904	AAC	A	chr2_191136021	rs6738544
chr2	191135356	rs6434441	G	A,T	chr2_191135356	rs6738544
chr2	191133826	rs1584945	C	G,T	chr2_191133826	rs6738544
chr2	191133220	rs7574909	C	T	chr2_191133220	rs6738544
chr2	191133043	rs6434440	T	A,C,G	chr2_191133043	rs6738544
chr2	191132858	rs6434439	A	C,G	chr2_191132858	rs6738544
chr2	191131792	rs1551443	T	A,C,G	chr2_191131792	rs6738544
chr2	191131536	rs1551442	G	A	chr2_191131536	rs6738544
chr2	191131412	rs1020658	C	G	chr2_191131412	rs6738544
chr2	191131406	rs1551441	G	A	chr2_191131406	rs6738544
chr2	191131280	rs1551440	G	A	chr2_191131280	rs6738544
chr2	191130956	rs11399706	A	AG	chr2_191130956	rs6738544
chr2	191130635	rs6712821	C	G,T	chr2_191130635	rs6738544
chr2	191130516	rs11694530	T	A,C	chr2_191130516	rs6738544
chr2	191129877	rs6709270	G	A	chr2_191129877	rs6738544
chr2	191129609	rs12619030	C	A,G,T	chr2_191129609	rs6738544
chr2	191129374	rs12995923	G	A,C	chr2_191129374	rs6738544
chr2	191128900	rs6705162	G	A	chr2_191128900	rs6738544
chr2	191128263	rs6719707	T	C,G	chr2_191128263	rs6738544
chr2	191127885	rs4997835	C	G,T	chr2_191127885	rs6738544
chr2	191127511	rs6715826	T	A,G	chr2_191127511	rs6738544
chr2	191127434	rs6715714	T	C	chr2_191127434	rs6738544
chr2	191127165	rs10804037	C	A	chr2_191127165	rs6738544
chr2	191126939	rs4602251	C	A,T	chr2_191126939	rs6738544
chr2	191126916	rs4261749	T	A,C,G	chr2_191126916	rs6738544
chr2	191126733	rs4555370	T	A,C	chr2_191126733	rs6738544
chr2	191126506	rs4853544	G	C	chr2_191126506	rs6738544
chr2	191126052	rs4078213	G	A	chr2_191126052	rs6738544
chr2	191125919	rs4622765	A	C,G,T	chr2_191125919	rs6738544
chr2	191125636	rs4549119	C	A,T	chr2_191125636	rs6738544
chr2	191125380	rs4583497	C	G	chr2_191125380	rs6738544
chr2	191125317	rs4596007	A	C	chr2_191125317	rs6738544
chr2	191125210	rs4571082	C	G,T	chr2_191125210	rs6738544
chr2	191124630	rs6738544	A	C,T	chr2_191124630	rs6738544
chr2	191124524	rs10931483	A	C,G,T	chr2_191124524	rs6738544
chr2	191123903	rs10931482	T	C	chr2_191123903	rs6738544
chr2	191121947	rs7579720	A	C,G,T	chr2_191121947	rs6738544
chr2	191120733	rs10197066	G	A,C,T	chr2_191120733	rs6738544
chr2	191119560	rs4341967	A	C,T	chr2_191119560	rs6738544
chr2	191114633	rs4073699	A	G,T	chr2_191114633	rs6738544
chr2	191114452	rs4254532	G	A,C	chr2_191114452	rs6738544
chr2	191111908	rs4853543	A	C,G,T	chr2_191111908	rs6738544
chr2	191111876	rs4853542	A	C,G,T	chr2_191111876	rs6738544
chr2	191110500	rs10193465	T	A,C	chr2_191110500	rs6738544
chr2	191109709	rs9967792	T	A,C,G	chr2_191109709	rs6738544
chr2	190695727	rs7570988	A	G,T	chr2_190695727	rs929566
chr2	190668063	rs2159818	A	G,T	chr2_190668063	rs929566
chr2	190656715	rs929566	C	A,G,T	chr2_190656715	rs929566
chr3	188415730	rs13099273	A	C,G,T	chr3_188415730	rs4686953
chr3	188415651	rs6808893	C	G,T	chr3_188415651	rs4686953
chr3	188415548	rs60946162	C	T	chr3_188415548	rs4686953
chr3	188414322	rs6780858	A	G	chr3_188414322	rs4686953
chr3	188411191	rs9860547	G	A,T	chr3_188411191	rs4686953
chr3	188411006	rs73192661	C	T	chr3_188411006	rs4686953
chr3	188407204	rs11335233	AC	A	chr3_188407204	rs4686953
chr3	188405190	rs2049218	C	T	chr3_188405190	rs4686953
chr3	188403475	rs12639588	A	G	chr3_188403475	rs4686953
chr3	188402113	rs2030519	G	A	chr3_188402113	rs4686953
chr3	188401794	rs2030520	C	G,T	chr3_188401794	rs4686953
chr3	188401089	rs6778720	G	A,C,T	chr3_188401089	rs4686953
chr3	188400784	rs4686484	G	A,C	chr3_188400784	rs4686953
chr3	188400437	rs4686483	T	A	chr3_188400437	rs4686953
chr3	188399998	rs6444285	C	T	chr3_188399998	rs4686953
chr3	188399291	rs6790260	C	G,T	chr3_188399291	rs4686953
chr3	188397444	rs9834159	T	A,C,G	chr3_188397444	rs4686953
chr3	188393028	rs10719384	ATT	A,AT,ATTT	chr3_188393028	rs4686953
chr3	188392045	rs7613192	G	A,C	chr3_188392045	rs4686953
chr3	188390854	rs56046601	G	C	chr3_188390854	rs4686953
chr3	188388591	rs4686955	A	G	chr3_188388591	rs4686953
chr3	188387268	rs9864529	G	A	chr3_188387268	rs4686953
chr3	188384645	rs9848016	T	C	chr3_188384645	rs4686953
chr3	188384633	rs9848000	T	A,C,G	chr3_188384633	rs4686953
chr3	188384324	rs13079689	A	C,G,T	chr3_188384324	rs4686953
chr3	188383951	rs2030516	T	A,C	chr3_188383951	rs4686953
chr3	188383915	rs2030517	A	C,T	chr3_188383915	rs4686953
chr3	188383882	rs2030518	A	C,G,T	chr3_188383882	rs4686953
chr3	188382468	rs1915930	G	C,T	chr3_188382468	rs4686953
chr3	188381454	rs11706429	G	A	chr3_188381454	rs4686953
chr3	188381195	rs10662367	A	ATGC	chr3_188381195	rs4686953
chr3	188380247	rs11709294	T	A,C	chr3_188380247	rs4686953
chr3	188378669	rs2378416	G	A	chr3_188378669	rs4686953
chr3	188378442	rs11718576	C	T	chr3_188378442	rs4686953
chr3	188377352	rs9865817	G	A	chr3_188377352	rs4686953
chr3	188377294	rs9865528	C	A,T	chr3_188377294	rs4686953
chr3	188374758	rs62291440	G	C,T	chr3_188374758	rs4686953
chr3	188374140	rs9877752	G	A	chr3_188374140	rs4686953
chr3	188373850	rs9713173	T	G	chr3_188373850	rs4686953
chr3	188373848	rs9714227	G	A	chr3_188373848	rs4686953
chr3	188371012	rs13315917	A	C,T	chr3_188371012	rs4686953
chr3	188370852	rs11715716	C	A,G,T	chr3_188370852	rs4686953
chr3	188370530	rs11719821	T	C	chr3_188370530	rs4686953
chr3	188370473	rs11707807	A	G	chr3_188370473	rs4686953
chr3	188370330	rs11715549	C	A,G	chr3_188370330	rs4686953
chr3	188369840	rs9851967	C	T	chr3_188369840	rs4686953
chr3	188366894	rs9864554	G	T	chr3_188366894	rs4686953
chr3	188365702	rs9878655	T	A,C	chr3_188365702	rs4686953
chr3	188365131	rs4686953	T	C	chr3_188365131	rs4686953
chr3	188364930	rs11365699	AG	A	chr3_188364930	rs4686953
chr3	188362632	rs7628982	C	A,G,T	chr3_188362632	rs4686953
chr3	188362460	rs7640550	T	C,G	chr3_188362460	rs4686953
chr3	188362375	rs9842232	C	G,T	chr3_188362375	rs4686953
chr3	188359798	rs11709472	C	G,T	chr3_188359798	rs4686953
chr3	188354725	rs9865818	A	G	chr3_188354725	rs4686953
chr3	188284087	rs11713973	T	A,C	chr3_188284087	rs13066789
chr3	188269836	rs13066789	C	G,T	chr3_188269836	rs13066789
chr3	187870131	rs2611613	G	A	chr3_187870131	rs2590438
chr3	187869052	rs2611615	C	T	chr3_187869052	rs2590438
chr3	187868525	rs2679520	A	T	chr3_187868525	rs2590438
chr3	187868410	rs2679521	A	C,G,T	chr3_187868410	rs2590438
chr3	187865257	rs7633416	T	A,C	chr3_187865257	rs2590438
chr3	187865005	rs145889219	C	G	chr3_187865005	rs2590438
chr3	187863188	rs61536660	C	CT	chr3_187863188	rs2590438
chr3	187858720	rs2679525	T	C	chr3_187858720	rs2590438
chr3	187857264	rs508925	G	A,C	chr3_187857264	rs2590438
chr3	187857083	rs507205	G	A	chr3_187857083	rs2590438
chr3	187856053	rs2679526	T	C	chr3_187856053	rs2590438
chr3	187855976	rs2679527	G	A,C	chr3_187855976	rs2590438
chr3	187854595	rs534834	C	G,T	chr3_187854595	rs2590438
chr3	187854380	rs577650	G	A	chr3_187854380	rs2590438
chr3	187854281	rs576765	A	G	chr3_187854281	rs2590438
chr3	187852385	rs517116	C	T	chr3_187852385	rs2590438
chr3	187852160	rs515227	A	G,T	chr3_187852160	rs2590438
chr3	187851296	rs2713725	C	G	chr3_187851296	rs2590438
chr3	187850592	rs974671	A	G,T	chr3_187850592	rs2590438
chr3	187850100	rs969625	G	A,C	chr3_187850100	rs2590438
chr3	187849703	rs969624	C	T	chr3_187849703	rs2590438
chr3	187849381	rs2679510	A	G	chr3_187849381	rs2590438
chr3	187849135	rs534855	T	A,C,G	chr3_187849135	rs2590438
chr3	187849032	rs512798	G	A	chr3_187849032	rs2590438
chr3	187848945	rs511980	T	C	chr3_187848945	rs2590438
chr3	187848925	rs2611616	C	T	chr3_187848925	rs2590438
chr3	187848907	rs511879	C	A,T	chr3_187848907	rs2590438
chr3	187848784	rs2679511	T	C	chr3_187848784	rs2590438
chr3	187848596	rs473314	G	A	chr3_187848596	rs2590438
chr3	187848529	rs508307	C	G,T	chr3_187848529	rs2590438
chr3	187848180	rs2590438	T	A,G	chr3_187848180	rs2590438
chr3	187848129	rs2590437	C	A,T	chr3_187848129	rs2590438
chr3	187848026	rs2590436	T	C	chr3_187848026	rs2590438
chr3	187847403	rs60931776	AT	A,ATT,ATTT	chr3_187847403	rs2590438
chr3	187847398	rs56826962	T	C	chr3_187847398	rs2590438
chr3	187846336	rs2713715	G	A,T	chr3_187846336	rs2590438
chr3	187846267	rs2679513	C	T	chr3_187846267	rs2590438
chr3	187846026	rs56957644	C	T	chr3_187846026	rs2590438
chr3	187846001	rs58787552	T	C	chr3_187846001	rs2590438
chr3	187845992	rs78239432	CT	C	chr3_187845992	rs2590438
chr3	187845171	rs503787	A	G	chr3_187845171	rs2590438
chr3	187842989	rs2590434	A	G,T	chr3_187842989	rs2590438
chr3	187842863	rs516358	T	A	chr3_187842863	rs2590438
chr3	187842509	rs2713716	G	A	chr3_187842509	rs2590438
chr3	187841277	rs520785	T	C,G	chr3_187841277	rs2590438
chr3	187841276	rs520786	T	A	chr3_187841276	rs2590438
chr3	187838904	rs2611611	G	A,C	chr3_187838904	rs2590438
chr3	187838164	rs718952	G	C,T	chr3_187838164	rs2590438
chr3	187837171	rs577790	T	C	chr3_187837171	rs2590438
chr3	187836445	rs524214	A	C,G,T	chr3_187836445	rs2590438
chr3	187835792	rs2679538	G	A	chr3_187835792	rs2590438
chr3	187835038	rs2679537	T	A,C	chr3_187835038	rs2590438
chr3	187834646	rs2713719	T	A,C,G	chr3_187834646	rs2590438
chr3	187834424	rs520190	C	A,G,T	chr3_187834424	rs2590438
chr3	187834161	rs5855163	T	TG,TGG	chr3_187834161	rs2590438
chr3	187834073	rs1975515	A	C,T	chr3_187834073	rs2590438
chr3	187832629	rs2713717	T	A	chr3_187832629	rs2590438
chr3	187832454	rs34480677	GA	G	chr3_187832454	rs2590438
chr3	187831951	rs2679536	T	C	chr3_187831951	rs2590438
chr3	187831738	rs512178	G	A,C,T	chr3_187831738	rs2590438
chr3	187829462	rs878447	T	A,C	chr3_187829462	rs2590438
chr3	187829346	rs2611624	C	G,T	chr3_187829346	rs2590438
chr3	187827633	rs2013980	G	A,C,T	chr3_187827633	rs2590438
chr1	182579884	rs533259	A	G,T	chr1_182579884	rs533259
chr4	181486480	rs4861969	T	C	chr4_181486480	rs7672826
chr4	181485540	rs7672000	C	A	chr4_181485540	rs7672826
chr4	181485267	rs60993190	A	G,T	chr4_181485267	rs7672826
chr4	181484582	rs6822070	A	G	chr4_181484582	rs7672826
chr4	181481165	rs17071584	A	C,T	chr4_181481165	rs7672826
chr4	181480982	rs17090662	C	T	chr4_181480982	rs7672826
chr4	181480923	rs17090661	A	G	chr4_181480923	rs7672826
chr4	181480669	rs17090660	T	C,G	chr4_181480669	rs7672826
chr4	181480164	rs141395082	A	AC	chr4_181480164	rs7672826
chr4	181480108	rs2014721	G	A,T	chr4_181480108	rs7672826
chr4	181479526	rs12505454	G	A	chr4_181479526	rs7672826
chr4	181478542	rs7672826	G	A	chr4_181478542	rs7672826
chr4	181477630	rs4861968	T	A	chr4_181477630	rs7672826
chr4	181477440	rs4861967	C	T	chr4_181477440	rs7672826
chr4	181476379	rs17071568	G	A,T	chr4_181476379	rs7672826
chr4	181475433	rs7687690	G	T	chr4_181475433	rs7672826
chr4	181453328	rs4861476	G	T	chr4_181453328	rs7672826
chr4	181452486	rs4861961	T	A	chr4_181452486	rs7672826
chr2	181381757	rs2368201	T	A,G	chr2_181381757	rs6716355
chr2	181379608	rs6724900	A	G,T	chr2_181379608	rs6716355
chr2	181370365	rs6716355	T	G	chr2_181370365	rs6716355
chr2	181369594	rs6433910	C	A,G	chr2_181369594	rs6716355
chr2	181367111	rs13394574	C	T	chr2_181367111	rs6716355
chr2	181364520	rs6755680	C	T	chr2_181364520	rs6716355
chr2	181362365	rs9636302	T	A,C,G	chr2_181362365	rs6716355
chr2	181358904	rs72238098	AT	A,ATT	chr2_181358904	rs6716355
chr2	181355457	rs10184153	T	A,C	chr2_181355457	rs6716355
chr2	181352792	rs16867416	G	C	chr2_181352792	rs6716355
chr2	181347857	rs573742758	T	A	chr2_181347857	rs6716355
chr2	181347135	rs35874224	A	G	chr2_181347135	rs6716355
chr2	181341441	rs7557292	C	A,T	chr2_181341441	rs6716355
chr2	181305318	rs17365411	T	C	chr2_181305318	rs6716355
chr2	181256403	rs1371617	A	G,T	chr2_181256403	rs6716355
chr2	181155969	rs59395276	T	A,C	chr2_181155969	rs6433892
chr2	181154810	rs12999974	G	A	chr2_181154810	rs6433892
chr2	181154734	rs13025711	T	A,C	chr2_181154734	rs6433892
chr2	181153827	rs7558428	A	G	chr2_181153827	rs6433892
chr2	181153655	rs7598960	T	A,G	chr2_181153655	rs6433892
chr2	181153388	rs35543145	A	G	chr2_181153388	rs6433892
chr2	181153260	rs34714467	G	A	chr2_181153260	rs6433892
chr2	181153177	rs55900432	G	A,T	chr2_181153177	rs6433892
chr2	181152903	rs55954384	A	G,T	chr2_181152903	rs6433892
chr2	181152658	rs6759865	A	C,G	chr2_181152658	rs6433892
chr2	181152647	rs6746347	T	G	chr2_181152647	rs6433892
chr2	181152421	rs11893821	A	G	chr2_181152421	rs6433892
chr2	181152030	rs13033467	A	G	chr2_181152030	rs6433892
chr2	181148888	rs7566434	C	G,T	chr2_181148888	rs6433892
chr2	181148547	rs7566256	G	A	chr2_181148547	rs6433892
chr2	181148536	rs7592486	A	G	chr2_181148536	rs6433892
chr2	181148393	rs34601234	T	G	chr2_181148393	rs6433892
chr2	181148101	rs56169464	A	C	chr2_181148101	rs6433892
chr2	181147287	rs6433895	A	C	chr2_181147287	rs6433892
chr2	181145300	rs11891215	A	G	chr2_181145300	rs6433892
chr2	181131831	rs35323141	C	A,G	chr2_181131831	rs6433892
chr2	181117550	rs35049898	C	A,T	chr2_181117550	rs6433892
chr2	181116328	rs6706696	G	A,C,T	chr2_181116328	rs6433892
chr2	181115342	rs55664819	T	G	chr2_181115342	rs6433892
chr2	181113592	rs3060780	GTA	G,GTATA	chr2_181113592	rs6433892
chr2	181113042	rs7580796	T	A,C	chr2_181113042	rs6433892
chr2	181112301	rs6711938	C	T	chr2_181112301	rs6433892
chr2	181111767	rs11678264	T	C	chr2_181111767	rs6433892
chr2	181110525	rs7569991	T	G	chr2_181110525	rs6433892
chr2	181109527	rs71405442	CAGAG	C	chr2_181109527	rs6433892
chr2	181109359	rs7566146	T	C	chr2_181109359	rs6433892
chr2	181108672	rs62178846	G	A,C,T	chr2_181108672	rs6433892
chr2	181108080	rs6710650	T	C,G	chr2_181108080	rs6433892
chr2	181107073	rs6706397	T	G	chr2_181107073	rs6433892
chr2	181106510	rs6433892	A	G	chr2_181106510	rs6433892
chr4	179746494	rs17090640	G	A	chr4_179746494	rs17090640
chr4	179745978	rs75294343	T	A,C	chr4_179745978	rs17090640
chr4	179744687	rs3947897	G	A	chr4_179744687	rs17090640
chr4	179743949	rs77343352	G	C	chr4_179743949	rs17090640
chr4	179738630	rs2045525	A	C,G	chr4_179738630	rs17090640
chr4	179738250	rs17068069	T	A,G	chr4_179738250	rs17090640
chr4	179737876	rs6815453	A	G	chr4_179737876	rs17090640
chr4	179737118	rs111580318	A	G	chr4_179737118	rs17090640
chr4	179736333	rs80204412	T	A,G	chr4_179736333	rs17090640
chr4	179736069	rs145115618	A	AT	chr4_179736069	rs17090640
chr4	179735922	rs73866794	T	C	chr4_179735922	rs17090640
chr4	179735912	rs73866793	A	G	chr4_179735912	rs17090640
chr4	179734681	rs116042569	T	C	chr4_179734681	rs17090640
chr4	179734663	rs6831165	G	A,C,T	chr4_179734663	rs17090640
chr1	179572606	rs12021876	A	T	chr1_179572606	rs12047808
chr1	179566585	rs12238985	T	A,C	chr1_179566585	rs12047808
chr1	179565405	rs12048994	T	G	chr1_179565405	rs12047808
chr1	179562986	rs73035925	G	A	chr1_179562986	rs12047808
chr1	179562767	rs61373961	A	C,T	chr1_179562767	rs12047808
chr1	179556917	rs73051834	A	T	chr1_179556917	rs12047808
chr1	179556176	rs745317	C	A,T	chr1_179556176	rs12047808
chr1	179554140	rs1928005	C	G,T	chr1_179554140	rs12047808
chr1	179546759	rs1410586	T	A,C,G	chr1_179546759	rs12047808
chr1	179516413	rs60323829	C	A,G,T	chr1_179516413	rs12047808
chr1	179513469	rs55942649	T	C	chr1_179513469	rs12047808
chr1	179510640	rs73038541	A	T	chr1_179510640	rs12047808
chr1	179510442	rs142075493	TA	T	chr1_179510442	rs12047808
chr1	179508456	rs12216996	A	G,T	chr1_179508456	rs12047808
chr1	179508002	rs12216994	T	G	chr1_179508002	rs12047808
chr1	179507628	rs76475039	C	A,T	chr1_179507628	rs12047808
chr1	179505597	rs12023357	G	A	chr1_179505597	rs12047808
chr1	179504782	rs12029787	C	G,T	chr1_179504782	rs12047808
chr1	179504569	rs16854186	G	A	chr1_179504569	rs12047808
chr1	179501483	rs10913800	G	A	chr1_179501483	rs12047808
chr1	179501222	rs10798686	C	T	chr1_179501222	rs12047808
chr1	179500179	rs12047808	A	G	chr1_179500179	rs12047808
chr1	179499881	rs12022784	G	A	chr1_179499881	rs12047808
chr1	179499120	rs12047533	T	A,C	chr1_179499120	rs12047808
chr1	179496157	rs61100999	A	G	chr1_179496157	rs12047808
chr1	179494790	rs73036771	C	A,T	chr1_179494790	rs12047808
chr1	179493084	rs73036768	A	G	chr1_179493084	rs12047808
chr1	179492840	rs59377201	T	C	chr1_179492840	rs12047808
chr1	179490350	rs75408336	G	A	chr1_179490350	rs12047808
chr1	179488505	rs113882792	A	G	chr1_179488505	rs12047808
chr1	179488119	rs73036765	C	T	chr1_179488119	rs12047808
chr1	179484689	rs55998153	A	G	chr1_179484689	rs12047808
chr1	179483385	rs76901676	C	A	chr1_179483385	rs12047808
chr1	179481989	rs56392198	G	T	chr1_179481989	rs12047808
chr1	179481180	rs146555149	G	A	chr1_179481180	rs12047808
chr1	179479731	rs73036755	C	G,T	chr1_179479731	rs12047808
chr1	179473319	rs60770530	G	A	chr1_179473319	rs12047808
chr1	179472685	rs59913185	G	A	chr1_179472685	rs12047808
chr1	179471316	rs60940069	G	C	chr1_179471316	rs12047808
chr1	179471008	rs59288190	T	C	chr1_179471008	rs12047808
chr1	179466280	rs551394029	TTCTTC	T	chr1_179466280	rs12047808
chr1	179466071	rs55797340	G	A	chr1_179466071	rs12047808
chr1	179465561	rs7544684	C	A,T	chr1_179465561	rs12047808
chr1	179464835	rs138937691	A	G	chr1_179464835	rs12047808
chr1	179462575	rs143386393	C	A,T	chr1_179462575	rs12047808
chr1	179459227	rs60988936	A	G	chr1_179459227	rs12047808
chr1	179457133	rs73036735	A	G	chr1_179457133	rs12047808
chr1	179456147	rs55730224	G	A	chr1_179456147	rs12047808
chr1	179455245	rs74403477	A	G	chr1_179455245	rs12047808
chr1	179453576	rs55774592	G	A	chr1_179453576	rs12047808
chr1	179452692	rs141216463	C	T	chr1_179452692	rs12047808
chr1	179448600	rs73036715	C	A,T	chr1_179448600	rs12047808
chr1	179447433	rs58340590	G	A	chr1_179447433	rs12047808
chr1	179446916	rs78940976	A	G,T	chr1_179446916	rs12047808
chr1	179435583	rs9970948	A	G	chr1_179435583	rs12047808
chr1	179435142	rs6683326	G	A	chr1_179435142	rs12047808
chr1	179429797	rs55708548	G	C	chr1_179429797	rs12047808
chr1	179424258	rs10913751	T	A	chr1_179424258	rs12047808
chr1	179419980	rs60408652	G	T	chr1_179419980	rs12047808
chr1	179413417	rs73052637	G	C	chr1_179413417	rs12047808
chr1	179410270	rs56145419	G	A	chr1_179410270	rs12047808
chr1	179410062	rs78488371	T	A,C	chr1_179410062	rs12047808
chr1	179409884	rs73050574	A	T	chr1_179409884	rs12047808
chr1	179409652	rs79893062	C	A,T	chr1_179409652	rs12047808
chr1	179405276	rs61332003	A	G	chr1_179405276	rs12047808
chr1	179404545	rs55637213	T	A,C	chr1_179404545	rs12047808
chr1	179403734	rs59004575	C	T	chr1_179403734	rs12047808
chr1	179401218	rs112667627	A	G	chr1_179401218	rs12047808
chr1	179399526	rs55769548	C	T	chr1_179399526	rs12047808
chr1	179394140	rs16854064	C	A	chr1_179394140	rs12047808
chr1	179393480	rs55750883	AT	A,ATT	chr1_179393480	rs12047808
chr1	179393267	rs55682857	A	T	chr1_179393267	rs12047808
chr1	179392367	rs55633930	C	T	chr1_179392367	rs12047808
chr1	179380424	rs16854035	G	C	chr1_179380424	rs12047808
chr1	179376940	rs5779021	CT	C,CTT	chr1_179376940	rs12047808
chr1	179375626	rs61682649	CAT	C	chr1_179375626	rs12047808
chr1	179374257	rs144193712	A	G	chr1_179374257	rs12047808
chr1	179373499	rs56253737	A	G	chr1_179373499	rs12047808
chr2	178451054	rs62176113	C	T	chr2_178451054	rs3997881
chr2	178436244	rs62176107	G	A,T	chr2_178436244	rs3997881
chr2	178432094	rs3997876	G	A,T	chr2_178432094	rs3997881
chr2	178431939	rs3997877	T	C	chr2_178431939	rs3997881
chr2	178431899	rs3997878	G	A,C	chr2_178431899	rs3997881
chr2	178431784	rs3997879	C	T	chr2_178431784	rs3997881
chr2	178431654	rs3997880	ACAAT	A,ACAATCAAT	chr2_178431654	rs3997881
chr2	178431544	rs3997881	T	C	chr2_178431544	rs3997881
chr2	178431521	rs145339215	C	CACA	chr2_178431521	rs3997881
chr5	177373360	rs11748297	G	A,C,T	chr5_177373360	rs4075958
chr5	177373053	rs11748165	C	T	chr5_177373053	rs4075958
chr5	177371305	rs11746443	G	A,C	chr5_177371305	rs4075958
chr5	177370342	rs4074995	G	A	chr5_177370342	rs4075958
chr5	177367190	rs12654812	G	A,T	chr5_177367190	rs4976646
chr5	177365742	rs11741640	G	A	chr5_177365742	rs4075958
chr5	177365556	rs11135015	T	A,C	chr5_177365556	rs4976646
chr5	177365490	rs6556313	A	G	chr5_177365490	rs4976646
chr5	177363161	rs67111717	A	G,T	chr5_177363161	rs4976646
chr5	177361621	rs4976647	A	C,T	chr5_177361621	rs4976646
chr5	177361569	rs4976646	T	A,C	chr5_177361569	rs4976646
chr5	177357762	rs5873571	CGT	C,CGTGT,CGTGTGT	chr5_177357762	rs4976646
chr5	177357611	rs4075959	G	A	chr5_177357611	rs4976646
chr5	177357511	rs4075958	G	A	chr5_177357511	rs4075958
chr5	177357447	rs4976689	C	A,G,T	chr5_177357447	rs4976646
chr5	177357438	rs4976688	T	C	chr5_177357438	rs4976646
chr5	177355217	rs13153019	T	C	chr5_177355217	rs4075958
chr1	173328925	rs4916327	G	A	chr1_173328925	rs4916321
chr1	173328848	rs4916214	T	A,C	chr1_173328848	rs4916321
chr1	173326313	rs200133139	A	G	chr1_173326313	rs4916321
chr1	173326225	rs201337982	T	C	chr1_173326225	rs4916321
chr1	173325577	rs200562258	G	A,T	chr1_173325577	rs4916321
chr1	173324449	rs113512221	C	T	chr1_173324449	rs4916321
chr1	173324093	rs61281804	T	C	chr1_173324093	rs4916321
chr1	173323764	rs111377528	G	A,T	chr1_173323764	rs4916321
chr1	173322679	rs4916325	C	T	chr1_173322679	rs4916321
chr1	173322292	rs57044677	G	A	chr1_173322292	rs4916321
chr1	173320703	rs4916322	G	A	chr1_173320703	rs4916321
chr1	173318177	rs75344619	C	T	chr1_173318177	rs4916321
chr1	173316247	rs138746042	AGTTT	A	chr1_173316247	rs4916321
chr1	173315060	rs4916321	G	A,C,T	chr1_173315060	rs4916321
chr1	173314165	rs1557122	G	A,C	chr1_173314165	rs4916321
chr1	173313157	rs73037142	G	T	chr1_173313157	rs4916321
chr1	173312589	rs16845664	G	A	chr1_173312589	rs4916321
chr1	173312122	rs16845662	C	T	chr1_173312122	rs4916321
chr1	173307059	rs16845661	A	T	chr1_173307059	rs4916321
chr5	170523390	rs11957313	G	A,C	chr5_170523390	rs11957313
chr6	170276994	rs2273215	G	A	chr6_170276994	rs2273215
chr3	169852453	rs11709840	A	C,G,T	chr3_169852453	rs10936602
chr3	169850722	rs4955677	T	A,C,G	chr3_169850722	rs10936602
chr3	169850704	rs4955676	A	G,T	chr3_169850704	rs10936602
chr3	169850328	rs16847897	G	A,C	chr3_169850328	rs10936602
chr3	169849453	rs12485940	A	C,G,T	chr3_169849453	rs10936602
chr3	169848665	rs6772936	C	A,G	chr3_169848665	rs10936602
chr3	169848459	rs11717389	T	A,C	chr3_169848459	rs10936602
chr3	169847783	rs13074500	T	C	chr3_169847783	rs10936602
chr3	169847288	rs12493969	T	C	chr3_169847288	rs10936602
chr3	169845662	rs11928433	T	C	chr3_169845662	rs10936602
chr3	169845009	rs6785618	G	A,C,T	chr3_169845009	rs10936602
chr3	169844655	rs6807681	C	A,G,T	chr3_169844655	rs10936602
chr3	169844295	rs12492658	C	A,G,T	chr3_169844295	rs10936602
chr3	169843039	rs71634447	AT	A	chr3_169843039	rs10936602
chr3	169842068	rs12494201	T	A,C	chr3_169842068	rs10936602
chr3	169841914	rs55987393	G	A	chr3_169841914	rs10936602
chr3	169841446	rs16854453	G	A,C	chr3_169841446	rs10936602
chr3	169841033	rs12489230	G	A	chr3_169841033	rs10936602
chr3	169840923	rs12492588	T	A,C	chr3_169840923	rs10936602
chr3	169840585	rs9831336	G	A,C,T	chr3_169840585	rs10936602
chr3	169838595	rs59800107	T	A,C	chr3_169838595	rs10936602
chr3	169838094	rs2141593	T	C	chr3_169838094	rs10936602
chr3	169837374	rs66506858	TTC	T	chr3_169837374	rs10936602
chr3	169836953	rs34058457	G	C,T	chr3_169836953	rs10936602
chr3	169836476	rs2421829	T	C	chr3_169836476	rs10936602
chr3	169836341	rs2421830	G	A	chr3_169836341	rs10936602
chr3	169836296	rs4352416	G	A,C,T	chr3_169836296	rs10936602
chr3	169835710	rs9833035	G	C,T	chr3_169835710	rs10936602
chr3	169834593	rs7647824	A	G,T	chr3_169834593	rs10936602
chr3	169834082	rs34237331	C	A,G	chr3_169834082	rs10936602
chr3	169831986	rs35510081	A	T	chr3_169831986	rs10936602
chr3	169831985	rs13062210	A	T	chr3_169831985	rs10936602
chr3	169831763	rs34194057	G	A,C,T	chr3_169831763	rs10936602
chr3	169831325	rs2901548	G	A,C	chr3_169831325	rs10936602
chr3	169827864	rs10936603	G	A,C,T	chr3_169827864	rs10936602
chr3	169821484	rs59421827	AT	A	chr3_169821484	rs10936602
chr3	169820824	rs7632991	G	A,C	chr3_169820824	rs10936602
chr3	169818849	rs10936602	T	A,C,G	chr3_169818849	rs10936602
chr3	169816750	rs4955575	A	C,G	chr3_169816750	rs10936602
chr3	169810735	rs9831661	G	T	chr3_169810735	rs6793295
chr3	169810661	rs10936601	C	A,G,T	chr3_169810661	rs6793295
chr3	169808484	rs28626343	T	C	chr3_169808484	rs10936599
chr3	169807074	rs3796145	A	C,G	chr3_169807074	rs10936599
chr3	169806228	rs11711621	C	T	chr3_169806228	rs10936599
chr3	169804602	rs67321078	GAT	G	chr3_169804602	rs10936599
chr3	169804599	rs9827710	G	C	chr3_169804599	rs6793295
chr3	169800667	rs6793295	T	A,C,G	chr3_169800667	rs6793295
chr3	169799648	rs9876206	C	G,T	chr3_169799648	rs6793295
chr3	169796797	rs10936600	A	C,T	chr3_169796797	rs10936599
chr3	169795918	rs139385377	TAA	T	chr3_169795918	rs10936599
chr3	169794453	rs7643115	G	A,C,T	chr3_169794453	rs10936599
chr3	169794357	rs7621631	C	A	chr3_169794357	rs10936599
chr3	169793001	rs9868000	G	A	chr3_169793001	rs6793295
chr3	169791864	rs1997392	C	G,T	chr3_169791864	rs6793295
chr3	169791456	rs7633750	G	A	chr3_169791456	rs6793295
chr3	169791127	rs7625734	T	A,C,G	chr3_169791127	rs6793295
chr3	169790484	rs13069553	A	C,G	chr3_169790484	rs10936599
chr3	169788385	rs1920123	C	T	chr3_169788385	rs6793295
chr3	169788353	rs1920122	C	G,T	chr3_169788353	rs6793295
chr3	169785644	rs2141595	C	T	chr3_169785644	rs6793295
chr3	169784392	rs1920120	T	A,C,G	chr3_169784392	rs6793295
chr3	169782699	rs3772190	G	A,C	chr3_169782699	rs10936599
chr3	169779797	rs1317082	A	G	chr3_169779797	rs10936599
chr3	169778159	rs3046465	TATC	T,TATCATC	chr3_169778159	rs10936599
chr3	169776839	rs9866116	A	G,T	chr3_169776839	rs6793295
chr3	169775495	rs3950296	C	A,G,T	chr3_169775495	rs10936599
chr3	169774313	rs10936599	C	G,T	chr3_169774313	rs10936599
chr3	169774228	rs34847803	T	TA	chr3_169774228	rs10936599
chr3	169773941	rs2251795	T	A,G	chr3_169773941	rs10936599
chr3	169772158	rs3821383	A	C,G,T	chr3_169772158	rs6793295
chr3	169770360	rs55735727	A	C,G,T	chr3_169770360	rs10936599
chr3	169769863	rs9866776	C	A,T	chr3_169769863	rs6793295
chr3	169769713	rs9811216	T	C,G	chr3_169769713	rs6793295
chr3	169769649	rs12637184	G	A	chr3_169769649	rs10936599
chr3	169768720	rs35446936	G	A,C	chr3_169768720	rs10936599
chr3	169768483	rs9860874	C	A,G	chr3_169768483	rs6793295
chr3	169768356	rs9822885	A	G	chr3_169768356	rs6793295
chr3	169764547	rs2293607	T	A,C,G	chr3_169764547	rs10936599
chr3	169763483	rs12696304	C	G	chr3_169763483	rs6793295
chr3	169762416	rs12630450	A	G	chr3_169762416	rs6793295
chr3	169759718	rs12638862	A	G	chr3_169759718	rs10936599
chr2	169264275	rs35994058	A	T	chr2_169264275	rs12988804
chr2	169263553	rs370426304	T	C,G	chr2_169263553	rs12988804
chr2	169262943	rs36198025	A	G	chr2_169262943	rs12988804
chr2	169262753	rs36150989	C	A,G,T	chr2_169262753	rs12988804
chr2	169262320	rs4249429	C	A,G,T	chr2_169262320	rs12988804
chr2	169261301	rs12988804	C	T	chr2_169261301	rs12988804
chr4	165912656	rs13136952	C	T	chr4_165912656	rs12513380
chr4	165911197	rs34531079	C	T	chr4_165911197	rs12513380
chr4	165909995	rs1380584	C	A,G	chr4_165909995	rs12513380
chr4	165909212	rs12513380	G	A	chr4_165909212	rs12513380
chr4	165908446	rs12512407	G	A	chr4_165908446	rs12513380
chr4	165907828	rs111629377	G	A	chr4_165907828	rs12513380
chr4	165906653	rs7698885	T	A,C,G	chr4_165906653	rs12513380
chr4	165906600	rs12649273	G	A	chr4_165906600	rs12513380
chr4	165906599	rs7698848	T	A,C	chr4_165906599	rs12513380
chr4	165906386	rs7698450	T	C	chr4_165906386	rs12513380
chr4	165906312	rs11100626	G	A	chr4_165906312	rs12513380
chr4	165906012	rs28535573	A	G,T	chr4_165906012	rs12513380
chr4	165905296	rs1460057	C	T	chr4_165905296	rs12513380
chr4	165902855	rs12506813	G	C	chr4_165902855	rs12513380
chr4	165901758	rs4622957	A	T	chr4_165901758	rs12513380
chr4	165901165	rs12504692	C	G,T	chr4_165901165	rs12513380
chr4	165901004	rs35599554	AT	A,ATT	chr4_165901004	rs12513380
chr4	165900909	rs11100625	A	C,G,T	chr4_165900909	rs12513380
chr4	165900903	rs11100624	G	A,T	chr4_165900903	rs12513380
chr4	165900667	rs139239795	AT	A,ATT,ATTT	chr4_165900667	rs12513380
chr4	165899136	rs57428429	GTCTA	G	chr4_165899136	rs12513380
chr4	165898829	rs6813441	A	C,G,T	chr4_165898829	rs12513380
chr4	165897629	rs12506232	C	A,G,T	chr4_165897629	rs12513380
chr4	165896107	rs36099778	G	A,C	chr4_165896107	rs12513380
chr4	165895234	rs34441982	C	A,G,T	chr4_165895234	rs12513380
chr4	165894277	rs1460060	A	C	chr4_165894277	rs12513380
chr4	165892406	rs12500750	C	A,G	chr4_165892406	rs12513380
chr4	165891314	rs35961863	A	AT	chr4_165891314	rs12513380
chr4	165889942	rs1817312	G	A	chr4_165889942	rs12513380
chr1	165878252	rs12125493	T	A,C	chr1_165878252	rs10918297
chr1	165875805	rs12080800	C	G,T	chr1_165875805	rs10918297
chr1	165873832	rs10918301	C	T	chr1_165873832	rs10918297
chr1	165868741	rs2225980	C	G,T	chr1_165868741	rs10918297
chr1	165865957	rs4657486	A	G	chr1_165865957	rs10918297
chr1	165864074	rs58455992	AG	A	chr1_165864074	rs10918297
chr1	165863039	rs10918297	C	A,G,T	chr1_165863039	rs10918297
chr1	165861891	rs10494448	A	C,G,T	chr1_165861891	rs10918297
chr1	165861615	rs12122132	G	A	chr1_165861615	rs10918297
chr1	165861525	rs12118784	A	G	chr1_165861525	rs10918297
chr1	165861403	rs10159235	C	G,T	chr1_165861403	rs10918297
chr1	165861079	rs12121204	G	C,T	chr1_165861079	rs10918297
chr1	165860561	rs61802911	A	C,G	chr1_165860561	rs10918297
chr1	165859919	rs12562047	T	G	chr1_165859919	rs10918297
chr4	163595452	rs144099271	AGT	A	chr4_163595452	rs72989863
chr4	163593016	rs7693970	T	A,C	chr4_163593016	rs72989863
chr4	163582745	rs12508341	T	C	chr4_163582745	rs72989863
chr4	163580281	rs4691928	T	C	chr4_163580281	rs72989863
chr4	163576483	rs58327540	G	A	chr4_163576483	rs72989863
chr4	163572655	rs72989863	G	A,C	chr4_163572655	rs72989863
chr4	163566295	rs17473283	C	T	chr4_163566295	rs72989863
chr2	162138668	rs10198838	T	C,G	chr2_162138668	rs2052401
chr2	162138174	rs6729181	A	C,G	chr2_162138174	rs2052401
chr2	162137059	rs7599446	G	A,C	chr2_162137059	rs2052401
chr2	162136981	rs7599142	C	T	chr2_162136981	rs2052401
chr2	162133952	rs7607756	C	A,G	chr2_162133952	rs2052401
chr2	162132606	rs10176758	A	C,G,T	chr2_162132606	rs2052401
chr2	162132250	rs13011432	A	C,G,T	chr2_162132250	rs2052401
chr2	162131737	rs7599934	C	G,T	chr2_162131737	rs2052401
chr2	162131135	rs4395257	G	A,C,T	chr2_162131135	rs2052401
chr2	162127239	rs2052352	C	A,G,T	chr2_162127239	rs2052401
chr2	162122641	rs2389679	G	A,C,T	chr2_162122641	rs2052401
chr2	162121869	rs6432710	A	C,G	chr2_162121869	rs2052401
chr2	162115353	rs2193679	T	A,C	chr2_162115353	rs2052401
chr2	162110643	rs71408200	A	AAT	chr2_162110643	rs2052401
chr2	162105535	rs2052401	T	A,C	chr2_162105535	rs2052401
chr1	160753727	rs518721	A	C,G	chr1_160753727	rs35967351
chr1	160753658	rs11265473	T	G	chr1_160753658	rs35967351
chr1	160753466	rs495706	A	C,G,T	chr1_160753466	rs35967351
chr1	160752760	rs489286	A	C,G,T	chr1_160752760	rs35967351
chr1	160750764	rs3766374	G	A	chr1_160750764	rs35967351
chr1	160749448	rs10584474	CAT	C,CATAT	chr1_160749448	rs35967351
chr1	160747951	rs17313062	A	G	chr1_160747951	rs35967351
chr1	160747903	rs57058601	G	GT,GTT	chr1_160747903	rs35967351
chr1	160746029	rs11588524	A	G	chr1_160746029	rs35967351
chr1	160744934	rs3766373	A	G	chr1_160744934	rs35967351
chr1	160744058	rs17313034	T	C	chr1_160744058	rs35967351
chr1	160742014	rs35967351	A	T	chr1_160742014	rs35967351
chr1	160741687	rs3766370	C	G,T	chr1_160741687	rs35967351
chr1	160740367	rs2295616	G	A	chr1_160740367	rs35967351
chr1	160737614	rs2090756	G	A	chr1_160737614	rs983494
chr1	160734175	rs983494	G	A,T	chr1_160734175	rs983494
chr1	160733309	rs72710704	T	C,G	chr1_160733309	rs983494
chr1	160731216	rs3845628	A	G	chr1_160731216	rs983494
chr1	160730865	rs66692283	A	C,T	chr1_160730865	rs983494
chr1	160670469	rs2174219	A	T	chr1_160670469	rs6427540
chr1	160668460	rs7535367	G	A,T	chr1_160668460	rs6427540
chr1	160664798	rs6427540	C	T	chr1_160664798	rs6427540
chr1	160661318	rs60294056	A	G,T	chr1_160661318	rs6427540
chr1	160653382	rs16832302	G	A,C,T	chr1_160653382	rs6427540
chr1	160652974	rs1847397	A	C,G,T	chr1_160652974	rs6427540
chr1	160649131	rs61295253	G	A	chr1_160649131	rs6427540
chr1	160648558	rs12076119	T	C	chr1_160648558	rs6427540
chr1	160448305	rs12755299	T	A,C	chr1_160448305	rs17371986
chr1	160444303	rs11265403	T	C,G	chr1_160444303	rs17371986
chr1	160443300	rs11265402	C	T	chr1_160443300	rs17371986
chr1	160432992	rs35661692	C	T	chr1_160432992	rs17371986
chr1	160432749	rs10494343	T	A,C	chr1_160432749	rs17371986
chr1	160432469	rs17371986	A	G	chr1_160432469	rs17371986
chr1	160431440	rs11265395	T	C	chr1_160431440	rs17371986
chr1	160429796	rs6688100	T	A,C	chr1_160429796	rs3737798
chr1	160429052	rs11265393	G	A,C	chr1_160429052	rs17371986
chr1	160428449	rs66513715	AT	A,ATT	chr1_160428449	rs17371986
chr1	160424115	rs12086448	A	G	chr1_160424115	rs3737798
chr1	160421608	rs6427518	T	C	chr1_160421608	rs3737798
chr1	160420194	rs3737798	A	C,G	chr1_160420194	rs3737798
chr1	160413260	rs4656906	T	A,C,G	chr1_160413260	rs3737798
chr3	160030580	rs112992337	A	G,T	chr3_160030580	rs522127
chr3	160030028	rs2647928	A	G	chr3_160030028	rs522127
chr3	160028076	rs485499	T	C	chr3_160028076	rs522127
chr3	160019748	rs62270441	G	T	chr3_160019748	rs522127
chr3	160019289	rs2647931	G	A	chr3_160019289	rs522127
chr3	160019106	rs2647930	T	A,C,G	chr3_160019106	rs522127
chr3	160018785	rs2366644	T	C,G	chr3_160018785	rs522127
chr3	160018698	rs2366643	T	C,G	chr3_160018698	rs522127
chr3	160018604	rs4580600	A	C,G	chr3_160018604	rs522127
chr3	160018361	rs199803446	T	A,G	chr3_160018361	rs522127
chr3	160018356	rs201884698	TA	T,TAA,TAAA	chr3_160018356	rs522127
chr3	160017967	rs4680539	A	G,T	chr3_160017967	rs522127
chr3	160017793	rs4680538	G	A	chr3_160017793	rs522127
chr3	160017447	rs62792461	CT	C	chr3_160017447	rs522127
chr3	160017382	rs526734	C	A,G,T	chr3_160017382	rs522127
chr3	160017071	rs523886	G	A	chr3_160017071	rs522127
chr3	160016881	rs522127	A	C	chr3_160016881	rs522127
chr3	160016562	rs11716451	A	G	chr3_160016562	rs522127
chr3	160016523	rs11716424	A	G	chr3_160016523	rs522127
chr3	160016499	rs11708713	G	A,C	chr3_160016499	rs522127
chr3	160016405	rs59810432	A	ACTGG	chr3_160016405	rs522127
chr3	160016400	rs141231288	A	AT	chr3_160016400	rs522127
chr3	160015905	rs491966	T	C	chr3_160015905	rs522127
chr3	160015813	rs589545	G	A	chr3_160015813	rs522127
chr3	160015740	rs589446	G	T	chr3_160015740	rs522127
chr3	160015659	rs588998	A	G,T	chr3_160015659	rs522127
chr3	160015641	rs579079	C	G,T	chr3_160015641	rs522127
chr3	160015196	rs574808	T	A,C	chr3_160015196	rs522127
chr3	160015105	rs6441290	T	C	chr3_160015105	rs522127
chr3	160015095	rs6441289	T	C	chr3_160015095	rs522127
chr3	160015053	rs6441288	C	A,T	chr3_160015053	rs522127
chr3	160014854	rs11383537	G	GA,GAA	chr3_160014854	rs522127
chr3	160014777	rs571099	T	A,G	chr3_160014777	rs522127
chr3	160014715	rs1651081	A	T	chr3_160014715	rs522127
chr3	160014558	rs548018	A	C,G,T	chr3_160014558	rs522127
chr3	160014513	rs547875	G	C	chr3_160014513	rs522127
chr3	160014244	rs545232	C	T	chr3_160014244	rs522127
chr3	160014208	rs545143	C	A,T	chr3_160014208	rs522127
chr3	160014098	rs669003	A	G	chr3_160014098	rs522127
chr3	160013745	rs9845010	A	G	chr3_160013745	rs522127
chr3	160013513	rs2914116	A	T	chr3_160013513	rs522127
chr3	160013448	rs9290051	G	A,T	chr3_160013448	rs522127
chr3	160013434	rs7640862	G	A,C,T	chr3_160013434	rs522127
chr3	160013393	rs776749916	AAGAAAG	A	chr3_160013393	rs522127
chr3	160013267	rs2936302	G	A,C	chr3_160013267	rs522127
chr3	160013167	rs2936303	G	A,T	chr3_160013167	rs522127
chr3	160012951	rs6808518	T	A,C,G	chr3_160012951	rs522127
chr3	160012895	rs6771363	A	G,T	chr3_160012895	rs522127
chr3	160012892	rs6808498	T	A,C	chr3_160012892	rs522127
chr3	160012630	rs600519	G	A	chr3_160012630	rs522127
chr3	160012361	rs485789	G	T	chr3_160012361	rs522127
chr3	160012174	rs484600	A	C,G	chr3_160012174	rs522127
chr3	160012131	rs10575904	TATTA	T	chr3_160012131	rs522127
chr3	160012090	rs483714	T	A,C	chr3_160012090	rs522127
chr3	160012018	rs587422	G	A,C,T	chr3_160012018	rs522127
chr3	160011868	rs1874886	G	A	chr3_160011868	rs522127
chr3	160011793	rs480913	T	A,G	chr3_160011793	rs522127
chr3	160011761	rs586094	T	A,G	chr3_160011761	rs522127
chr3	160011745	rs480134	C	A,T	chr3_160011745	rs522127
chr3	160011272	rs564976	G	A	chr3_160011272	rs522127
chr3	160011200	rs564799	C	T	chr3_160011200	rs522127
chr3	160010926	rs629209	C	G	chr3_160010926	rs522127
chr6	160007529	rs10945649	T	A	chr6_160007529	rs6917747
chr3	160006116	rs4679867	T	A	chr3_160006116	rs522127
chr3	160002484	rs4680536	A	G,T	chr3_160002484	rs522127
chr6	160001183	rs9346805	C	T	chr6_160001183	rs6917747
chr3	159999536	rs62270438	C	T	chr3_159999536	rs2243123
chr3	159997624	rs2243148	T	C	chr3_159997624	rs2243123
chr3	159997470	rs2243146	A	G	chr3_159997470	rs2243123
chr3	159996760	rs2243140	T	A,C	chr3_159996760	rs2243123
chr3	159991864	rs2243123	T	C	chr3_159991864	rs2243123
chr6	159990715	rs9457800	C	G,T	chr6_159990715	rs6917747
chr3	159989399	rs7615589	G	A	chr3_159989399	rs2243123
chr6	159987293	rs9457799	G	T	chr6_159987293	rs6917747
chr6	159986683	rs9295118	A	T	chr6_159986683	rs6917747
chr6	159981673	rs6917747	G	A	chr6_159981673	rs6917747
chr3	159981157	rs4680534	T	A,C	chr3_159981157	rs4680534
chr6	159980630	rs10455861	G	A	chr6_159980630	rs6917747
chr6	159979996	rs9346804	G	A,T	chr6_159979996	rs6917747
chr3	159978319	rs2366409	A	G	chr3_159978319	rs4680534
chr3	159978311	rs2366408	G	A,T	chr3_159978311	rs4680534
chr1	159976961	rs766200303	AG	A	chr1_159976961	rs35967351
chr3	159973324	rs1014486	T	C	chr3_159973324	rs1014486
chr1	159848723	rs6659742	C	T	chr1_159848723	rs6659742
chr5	159491886	rs10866713	G	A	chr5_159491886	rs10866713
chr5	159332892	rs2546890	A	G	chr5_159332892	rs2546890
chr6	159112214	rs62636454	C	A,T	chr6_159112214	rs9355260
chr6	159111534	rs9347289	T	C	chr6_159111534	rs9355260
chr6	159104207	rs55966014	C	T	chr6_159104207	rs9355260
chr6	159103913	rs9364506	C	T	chr6_159103913	rs9355260
chr6	159103884	rs9365024	G	A	chr6_159103884	rs9355260
chr6	159103761	rs9346778	C	T	chr6_159103761	rs9355260
chr6	159103591	rs9346777	T	G	chr6_159103591	rs9355260
chr6	159103590	rs9355260	G	A	chr6_159103590	rs9355260
chr6	159103226	rs9347288	T	G	chr6_159103226	rs9355260
chr6	159103225	rs9365023	C	G	chr6_159103225	rs9355260
chr6	159103113	rs9347287	T	C	chr6_159103113	rs9355260
chr6	159102958	rs9355703	A	T	chr6_159102958	rs9355260
chr6	159102393	rs4708810	C	T	chr6_159102393	rs9355260
chr6	159102298	rs4708809	A	G,T	chr6_159102298	rs9355260
chr6	159102257	rs4708808	A	C,G,T	chr6_159102257	rs9355260
chr6	159102209	rs4708807	T	C,G	chr6_159102209	rs9355260
chr6	159102047	rs9355702	T	C	chr6_159102047	rs9355260
chr6	159101977	rs9355701	A	G	chr6_159101977	rs9355260
chr6	159101919	rs9355700	T	C	chr6_159101919	rs9355260
chr6	159101795	rs7744268	T	A,C,G	chr6_159101795	rs9355260
chr6	159101741	rs11368266	TC	T	chr6_159101741	rs9355260
chr6	159101240	rs9355699	C	T	chr6_159101240	rs9355260
chr6	159101109	rs57290802	C	T	chr6_159101109	rs9355260
chr6	159054238	rs177055	G	A,C	chr6_159054238	rs212405
chr6	159053592	rs212397	C	A	chr6_159053592	rs212405
chr6	159053233	rs212398	T	A,C	chr6_159053233	rs212405
chr6	159052729	rs212399	G	A,C	chr6_159052729	rs212405
chr6	159052542	rs212400	A	C,G,T	chr6_159052542	rs212405
chr6	159051263	rs212402	G	A,C	chr6_159051263	rs212405
chr6	159051117	rs212403	G	A,C,T	chr6_159051117	rs212405
chr6	159049527	rs212405	A	C,T	chr6_159049527	rs212405
chr6	159049385	rs212407	G	A	chr6_159049385	rs212405
chr6	159049210	rs212408	G	C,T	chr6_159049210	rs212405
chr6	159049026	rs212409	G	A	chr6_159049026	rs1738074
chr6	159048542	rs182429	A	G,T	chr6_159048542	rs1738074
chr6	159048220	rs212410	C	T	chr6_159048220	rs1738074
chr6	159047533	rs212411	G	A,C	chr6_159047533	rs1738074
chr6	159047431	rs5881307	CTG	C	chr6_159047431	rs1738074
chr6	159044945	rs1738074	T	C	chr6_159044945	rs1738074
chr1	157828210	rs2765493	G	A,C,T	chr1_157828210	rs2050568
chr1	157822512	rs2777817	T	C,G	chr1_157822512	rs2050568
chr1	157818731	rs10908597	T	A,C	chr1_157818731	rs2050568
chr1	157818658	rs10908595	G	A	chr1_157818658	rs2050568
chr1	157818480	rs11264825	A	G	chr1_157818480	rs2050568
chr1	157818230	rs6657802	G	A	chr1_157818230	rs2050568
chr1	157817337	rs2209557	C	A,G,T	chr1_157817337	rs2050568
chr1	157817263	rs56258490	CAA	C,CA	chr1_157817263	rs2050568
chr1	157817147	rs2225017	A	G	chr1_157817147	rs2050568
chr1	157815027	rs6690607	C	A,T	chr1_157815027	rs2050568
chr1	157814610	rs1073857	G	A	chr1_157814610	rs2050568
chr1	157814537	rs10908592	G	A	chr1_157814537	rs2050568
chr1	157813695	rs2148135	C	T	chr1_157813695	rs2050568
chr1	157813542	rs10443906	T	A	chr1_157813542	rs2050568
chr1	157813213	rs1998817	A	G,T	chr1_157813213	rs2050568
chr1	157812972	rs1998815	C	G	chr1_157812972	rs2050568
chr1	157812791	rs6696137	T	A,C	chr1_157812791	rs2050568
chr1	157812428	rs10443905	G	C	chr1_157812428	rs2050568
chr1	157812033	rs6692836	A	G,T	chr1_157812033	rs2050568
chr1	157811898	rs6695211	T	A,C,G	chr1_157811898	rs2050568
chr1	157811102	rs6689427	A	G	chr1_157811102	rs2050568
chr1	157811050	rs6689408	A	G,T	chr1_157811050	rs2050568
chr1	157811034	rs6689402	A	G	chr1_157811034	rs2050568
chr1	157810088	rs12749630	T	A,C	chr1_157810088	rs2050568
chr1	157809496	rs6685663	T	C	chr1_157809496	rs2050568
chr1	157809393	rs6427404	A	G,T	chr1_157809393	rs2050568
chr1	157808899	rs56380612	A	AT,ATT	chr1_157808899	rs2050568
chr1	157808844	rs7538531	T	A,C	chr1_157808844	rs2050568
chr1	157805107	rs6427403	T	C,G	chr1_157805107	rs2050568
chr1	157802090	rs4971154	C	A,G,T	chr1_157802090	rs2050568
chr1	157800451	rs2050568	C	T	chr1_157800451	rs2050568
chr1	157791629	rs7546623	C	T	chr1_157791629	rs2050568
chr1	157784250	rs7552368	A	G,T	chr1_157784250	rs2050568
chr1	157779754	rs6427402	C	T	chr1_157779754	rs2050568
chr1	157778774	rs6427401	A	G,T	chr1_157778774	rs2050568
chr1	157771447	rs7546211	T	A	chr1_157771447	rs2050568
chr1	157770399	rs57139984	A	G	chr1_157770399	rs2050568
chr1	157770396	rs10540465	GTC	G	chr1_157770396	rs2050568
chr1	157767714	rs2873413	G	A	chr1_157767714	rs2050568
chr1	157765117	rs6675393	C	A,G,T	chr1_157765117	rs2050568
chr1	157764025	rs11264817	A	G,T	chr1_157764025	rs2050568
chr1	157755474	rs7529060	T	G	chr1_157755474	rs2050568
chr1	157735935	rs6427397	C	G,T	chr1_157735935	rs2317231
chr1	157733448	rs10430455	T	A	chr1_157733448	rs2050568
chr1	157731459	rs1537949	T	C	chr1_157731459	rs2050568
chr1	157724822	rs11264804	C	T	chr1_157724822	rs2050568
chr1	157723932	rs1977710	A	G,T	chr1_157723932	rs2317231
chr1	157723924	rs1970265	G	C	chr1_157723924	rs2317231
chr1	157723195	rs2210918	T	A,C,G	chr1_157723195	rs2317231
chr1	157722254	rs2873405	T	C,G	chr1_157722254	rs2317231
chr1	157720625	rs6427394	C	T	chr1_157720625	rs2317231
chr1	157716547	rs2317231	G	T	chr1_157716547	rs2317231
chr1	157705207	rs2317230	G	T	chr1_157705207	rs2317231
chr1	157701026	rs7528684	A	C,G,T	chr1_157701026	rs3761959
chr1	157700500	rs945635	C	A,G,T	chr1_157700500	rs3761959
chr1	157699488	rs3761959	C	A,G,T	chr1_157699488	rs3761959
chr1	157699203	rs2210913	C	T	chr1_157699203	rs3761959
chr1	157698911	rs2210912	A	C,T	chr1_157698911	rs3761959
chr1	157698600	rs7522061	T	A,C,G	chr1_157698600	rs3761959
chr1	157696854	rs6681271	T	A,C	chr1_157696854	rs3761959
chr1	157692058	rs11264798	C	A,G,T	chr1_157692058	rs3761959
chr5	157166962	rs31216	C	T	chr5_157166962	rs31220
chr5	157166950	rs31217	T	C	chr5_157166950	rs31220
chr5	157164426	rs31218	A	G	chr5_157164426	rs31220
chr5	157163985	rs31219	A	G,T	chr5_157163985	rs31220
chr5	157163344	rs31220	A	G,T	chr5_157163344	rs31220
chr5	157162574	rs31208	A	G	chr5_157162574	rs31220
chr5	157161037	rs31206	C	T	chr5_157161037	rs31220
chr5	157158071	rs246870	A	C	chr5_157158071	rs31220
chr5	157157373	rs246869	C	T	chr5_157157373	rs31220
chr5	157156764	rs246868	A	G	chr5_157156764	rs31220
chr5	157155730	rs246867	A	C,T	chr5_157155730	rs31220
chr5	157155234	rs246865	C	A,T	chr5_157155234	rs31220
chr5	157155203	rs246864	C	T	chr5_157155203	rs31220
chr5	157154500	rs576044	C	T	chr5_157154500	rs31220
chr5	157154481	rs576716	G	A,T	chr5_157154481	rs31220
chr5	157152489	rs364935	G	A,T	chr5_157152489	rs31220
chr5	157151898	rs819254	A	G,T	chr5_157151898	rs31220
chr5	157151405	rs2434971	A	G	chr5_157151405	rs31220
chr5	157150709	rs13360007	A	G	chr5_157150709	rs31220
chr5	157146717	rs2562382	A	G	chr5_157146717	rs31220
chr1	157134678	rs6704373	C	G,T	chr1_157134678	rs4661089
chr1	157132661	rs998842	G	A,C,T	chr1_157132661	rs4661089
chr1	157120968	rs11264618	C	G,T	chr1_157120968	rs4661089
chr1	157119355	rs4661089	C	G,T	chr1_157119355	rs4661089
chr3	156979308	rs6780427	G	A,C	chr3_156979308	rs12638253
chr3	156978717	rs10936043	A	G,T	chr3_156978717	rs12638253
chr3	156977820	rs1384538	T	A,C	chr3_156977820	rs12638253
chr3	156973164	rs10212230	G	A,C	chr3_156973164	rs12638253
chr3	156972193	rs10936042	T	A,C,G	chr3_156972193	rs12638253
chr3	156971676	rs11707052	C	A,G,T	chr3_156971676	rs12638253
chr3	156970700	rs8179924	C	A	chr3_156970700	rs12638253
chr3	156970069	rs7373815	A	C,G,T	chr3_156970069	rs12638253
chr3	156968732	rs140022513	G	A,C	chr3_156968732	rs12638253
chr3	156966135	rs9853479	A	G	chr3_156966135	rs12638253
chr3	156964340	rs2874494	A	C,G,T	chr3_156964340	rs12638253
chr3	156963334	rs9875585	C	T	chr3_156963334	rs12638253
chr3	156960726	rs9289973	A	G,T	chr3_156960726	rs12638253
chr3	156959236	rs10936040	C	A,G	chr3_156959236	rs12638253
chr3	156957527	rs9844054	C	A,T	chr3_156957527	rs12638253
chr3	156954781	rs9856725	C	G,T	chr3_156954781	rs12638253
chr3	156953387	rs2874492	G	A	chr3_156953387	rs12638253
chr3	156952028	rs9878585	A	C,G,T	chr3_156952028	rs12638253
chr3	156951007	rs13088978	A	C,T	chr3_156951007	rs12638253
chr3	156942983	rs13316183	C	A,T	chr3_156942983	rs12638253
chr3	156941139	rs34450484	GA	G,GAA,GAAA	chr3_156941139	rs12638253
chr3	156938964	rs4680317	A	C,G,T	chr3_156938964	rs12638253
chr3	156938518	rs4680316	A	G,T	chr3_156938518	rs12638253
chr3	156937705	rs6784421	A	C,T	chr3_156937705	rs12638253
chr3	156933025	rs4589888	G	A,C	chr3_156933025	rs12638253
chr3	156931805	rs9865905	C	G,T	chr3_156931805	rs12638253
chr3	156927968	rs7637701	G	A,C	chr3_156927968	rs12638253
chr3	156925970	rs2321292	A	C,G,T	chr3_156925970	rs12638253
chr3	156909476	rs62275765	C	A,G,T	chr3_156909476	rs12638253
chr3	156908954	rs9875688	G	A	chr3_156908954	rs12638253
chr3	156908777	rs11425846	AT	A,ATT,ATTT	chr3_156908777	rs12638253
chr3	156908302	rs12638253	C	G,T	chr3_156908302	rs12638253
chr3	156906481	rs13322318	A	G	chr3_156906481	rs12638253
chr3	156901961	rs9866373	C	G,T	chr3_156901961	rs12638253
chr3	156899787	rs71141736	CATAT	C,CAT	chr3_156899787	rs12638253
chr3	156898291	rs12629380	A	G	chr3_156898291	rs12638253
chr3	156896774	rs9867621	C	T	chr3_156896774	rs12638253
chr3	156896309	rs11709901	A	G,T	chr3_156896309	rs12638253
chr3	156893887	rs9871817	T	C,G	chr3_156893887	rs12638253
chr3	156891151	rs11712111	C	A,T	chr3_156891151	rs12638253
chr3	156890754	rs17382070	G	T	chr3_156890754	rs12638253
chr3	156888140	rs4680312	C	A,T	chr3_156888140	rs12638253
chr3	156886370	rs9812895	T	A,C	chr3_156886370	rs12638253
chr3	156882849	rs13060355	G	A,C,T	chr3_156882849	rs12638253
chr3	156876957	rs35693679	CT	C	chr3_156876957	rs12638253
chr3	156875860	rs34667021	T	A,G	chr3_156875860	rs12638253
chr3	156874541	rs35305371	CTT	C,CT,CTTT	chr3_156874541	rs12638253
chr3	156873765	rs2321290	A	G	chr3_156873765	rs12638253
chr3	156873356	rs9847187	T	A,C,G	chr3_156873356	rs12638253
chr3	156856141	rs2060015	A	G	chr3_156856141	rs12638253
chr3	156854774	rs7652112	G	A,C,T	chr3_156854774	rs12638253
chr3	156854426	rs13071598	G	A	chr3_156854426	rs12638253
chr3	156850680	rs9837038	G	C,T	chr3_156850680	rs12638253
chr3	156845715	rs9876010	A	C,G,T	chr3_156845715	rs12638253
chr3	156845538	rs9858158	T	A	chr3_156845538	rs12638253
chr3	156843137	rs3910072	G	A	chr3_156843137	rs12638253
chr3	156840267	rs7638625	G	A	chr3_156840267	rs12638253
chr3	156824048	rs12492968	G	A,C,T	chr3_156824048	rs12638253
chr3	156821756	rs13097325	G	T	chr3_156821756	rs12638253
chr3	156820949	rs9837271	C	A,G,T	chr3_156820949	rs12638253
chr3	156819630	rs1560416	A	G,T	chr3_156819630	rs12638253
chr3	156819569	rs1560415	T	C	chr3_156819569	rs12638253
chr3	156815614	rs4680305	G	C	chr3_156815614	rs12638253
chr3	156815164	rs11711674	C	A,G,T	chr3_156815164	rs12638253
chr3	156814877	rs10936038	C	A,T	chr3_156814877	rs12638253
chr3	156814761	rs13086516	C	G,T	chr3_156814761	rs12638253
chr3	156810476	rs10936037	C	T	chr3_156810476	rs12638253
chr3	156806980	rs34205147	A	AG	chr3_156806980	rs12638253
chr3	156806431	rs9818684	G	A,C,T	chr3_156806431	rs12638253
chr5	156081718	rs73298688	C	A,T	chr5_156081718	rs4704970
chr5	156077507	rs73813229	T	C	chr5_156077507	rs4704970
chr5	156074572	rs113472609	T	C,G	chr5_156074572	rs4704970
chr5	156074428	rs80138336	A	G	chr5_156074428	rs4704970
chr5	156074346	rs73813228	A	G,T	chr5_156074346	rs4704970
chr5	156073982	rs4704970	G	A	chr5_156073982	rs4704970
chr5	156073637	rs10476276	A	G	chr5_156073637	rs4704970
chr5	156073532	rs73813227	T	C	chr5_156073532	rs4704970
chr5	156072815	rs13360000	C	A,T	chr5_156072815	rs4704970
chr5	156072520	rs537429774	T	C	chr5_156072520	rs4704970
chr5	156072361	rs140166559	A	G	chr5_156072361	rs4704970
chr5	156072325	rs186521532	G	A,C,T	chr5_156072325	rs4704970
chr5	156072270	rs10476273	A	C,G,T	chr5_156072270	rs4704970
chr5	156071905	rs10476271	G	C,T	chr5_156071905	rs4704970
chr5	156071300	rs4704965	G	A,C,T	chr5_156071300	rs4704970
chr5	156070873	rs4704964	A	T	chr5_156070873	rs4704970
chr5	156070831	rs140270015	G	T	chr5_156070831	rs4704970
chr5	156070561	rs146853940	G	A,T	chr5_156070561	rs4704970
chr5	156070343	rs58659977	G	A,C,T	chr5_156070343	rs4704970
chr5	156070179	rs139257230	C	T	chr5_156070179	rs4704970
chr5	156069853	rs146119960	G	C,T	chr5_156069853	rs4704970
chr5	156069761	rs199897929	GAATGAA	G	chr5_156069761	rs4704970
chr5	156069489	rs10476268	A	G	chr5_156069489	rs4704970
chr5	156069310	rs112059885	G	A,C	chr5_156069310	rs4704970
chr5	156068960	rs187138699	T	C,G	chr5_156068960	rs4704970
chr5	156068799	rs752136642	C	A,T	chr5_156068799	rs4704970
chr5	156068584	rs145210901	T	C,G	chr5_156068584	rs4704970
chr5	156068575	rs140303067	G	A	chr5_156068575	rs4704970
chr5	156068275	rs140658105	T	A,C	chr5_156068275	rs4704970
chr5	156068220	rs140165378	C	T	chr5_156068220	rs4704970
chr5	156068122	rs201856900	TTTATG	T	chr5_156068122	rs4704970
chr5	156046629	rs56347212	C	A,T	chr5_156046629	rs4704970
chr5	156045318	rs73812923	G	A	chr5_156045318	rs4704970
chr5	156044991	rs73812922	C	A,G,T	chr5_156044991	rs4704970
chr5	156044674	rs73812920	T	C	chr5_156044674	rs4704970
chr5	156042716	rs73812919	G	T	chr5_156042716	rs4704970
chr5	156041486	rs7736045	C	G	chr5_156041486	rs4704970
chr5	156041123	rs17537158	T	C,G	chr5_156041123	rs4704970
chr5	156040427	rs4601027	T	C	chr5_156040427	rs4704970
chr5	156038346	rs58982831	A	G	chr5_156038346	rs4704970
chr5	156037265	rs73812917	G	A	chr5_156037265	rs4704970
chr5	156036950	rs58327079	T	C,G	chr5_156036950	rs4704970
chr5	156035429	rs75174473	A	G	chr5_156035429	rs4704970
chr5	156031793	rs17537018	A	G	chr5_156031793	rs4704970
chr1	155010560	rs112344141	T	A,G	chr1_155010560	rs112344141
chr4	153232848	rs12644284	A	G	chr4_153232848	rs12644284
chr2	150797356	rs6728560	T	A,C	chr2_150797356	rs962052
chr2	150796504	rs7571986	A	G	chr2_150796504	rs962052
chr2	150796431	rs7574816	T	A,C,G	chr2_150796431	rs962052
chr2	150796082	rs56353073	C	A,G,T	chr2_150796082	rs962052
chr2	150796042	rs79177082	G	A	chr2_150796042	rs962052
chr2	150795653	rs115793259	G	A,T	chr2_150795653	rs962052
chr2	150793329	rs6743419	G	A,C,T	chr2_150793329	rs962052
chr2	150792022	rs995299	T	A,C	chr2_150792022	rs962052
chr2	150791282	rs2158819	G	A,C	chr2_150791282	rs962052
chr2	150791277	rs2158818	C	A,G,T	chr2_150791277	rs962052
chr2	150790358	rs1010330	G	A,C	chr2_150790358	rs962052
chr2	150789759	rs13022563	C	A,G	chr2_150789759	rs962052
chr2	150788536	rs5011637	T	A,G	chr2_150788536	rs962052
chr2	150788059	rs12990371	T	C,G	chr2_150788059	rs962052
chr2	150787893	rs12990101	T	C	chr2_150787893	rs962052
chr2	150787689	rs962052	C	T	chr2_150787689	rs962052
chr2	150786687	rs12465523	G	A	chr2_150786687	rs962052
chr2	150786502	rs16828685	A	T	chr2_150786502	rs962052
chr2	150782704	rs1519764	C	G	chr2_150782704	rs962052
chr2	150782313	rs13384483	T	C,G	chr2_150782313	rs962052
chr2	150781650	rs6726969	T	A,C	chr2_150781650	rs962052
chr1	150722004	rs12755416	A	G	chr1_150722004	rs12755416
chr7	150716382	rs73163555	A	G	chr7_150716382	rs11762408
chr7	150676640	rs11762408	C	A	chr7_150676640	rs11762408
chr1	150666427	rs145713490	C	T	chr1_150666427	rs12755416
chr1	150620915	rs77604525	T	G	chr1_150620915	rs77604525
chr1	150586692	rs116602821	T	A,C	chr1_150586692	rs77604525
chr7	149666049	rs855735	C	G	chr7_149666049	rs354033
chr7	149665971	rs855734	T	A,C	chr7_149665971	rs354033
chr7	149652337	rs60388846	CA	C,CAA	chr7_149652337	rs354033
chr7	149648590	rs10250289	A	G,T	chr7_149648590	rs354033
chr7	149644771	rs354093	A	G	chr7_149644771	rs354033
chr7	149643625	rs354092	T	A,C	chr7_149643625	rs354033
chr7	149643468	rs2888584	T	A,C	chr7_149643468	rs354033
chr7	149640961	rs11761031	C	T	chr7_149640961	rs354033
chr7	149640094	rs354085	C	G,T	chr7_149640094	rs354033
chr7	149636748	rs9791789	G	A	chr7_149636748	rs354033
chr7	149634728	rs56379656	C	T	chr7_149634728	rs354033
chr7	149634513	rs67512364	C	A	chr7_149634513	rs354033
chr7	149633951	rs62490577	T	C,G	chr7_149633951	rs354033
chr7	149618479	rs55845918	C	A,T	chr7_149618479	rs354033
chr7	149618117	rs73166072	C	T	chr7_149618117	rs354033
chr7	149617665	rs67256453	T	C	chr7_149617665	rs354033
chr7	149616720	rs735120	C	G,T	chr7_149616720	rs354033
chr7	149607633	rs35434259	AC	A	chr7_149607633	rs354033
chr7	149603517	rs354045	A	C,G,T	chr7_149603517	rs354033
chr7	149600241	rs354043	C	T	chr7_149600241	rs354033
chr7	149600013	rs354042	A	G	chr7_149600013	rs354033
chr7	149599944	rs354041	A	C	chr7_149599944	rs354033
chr7	149597011	rs354037	G	A,C,T	chr7_149597011	rs354033
chr7	149594719	rs354036	T	C	chr7_149594719	rs354033
chr7	149593406	rs354034	G	A	chr7_149593406	rs354033
chr7	149592373	rs354033	G	A	chr7_149592373	rs354033
chr7	149588830	rs354031	A	G	chr7_149588830	rs354033
chr7	149582529	rs11766910	C	T	chr7_149582529	rs354033
chr7	149579813	rs2079374	C	A,G,T	chr7_149579813	rs354033
chr7	149570613	rs4727091	G	A	chr7_149570613	rs354033
chr7	149568637	rs56707870	T	C	chr7_149568637	rs354033
chr7	149566596	rs4727087	T	A,C	chr7_149566596	rs354033
chr7	149549589	rs3735320	T	A	chr7_149549589	rs354033
chr7	149531019	rs4727082	C	T	chr7_149531019	rs354033
chr7	149527267	rs58026905	G	A	chr7_149527267	rs354033
chr7	149500624	rs137943119	TA	T	chr7_149500624	rs354033
chr7	149498881	rs6945729	A	T	chr7_149498881	rs354033
chr7	149496842	rs59347948	T	A	chr7_149496842	rs354033
chr7	149496151	rs1965618	G	A,T	chr7_149496151	rs354033
chr7	149496149	rs1965619	G	A	chr7_149496149	rs354033
chr7	149496148	rs1965620	T	A,C,G	chr7_149496148	rs354033
chr7	149492546	rs60206402	G	A	chr7_149492546	rs354033
chr7	149491717	rs58894762	T	C	chr7_149491717	rs354033
chr7	149490647	rs4727075	G	A,T	chr7_149490647	rs354033
chr7	149487759	rs6971236	C	A	chr7_149487759	rs354033
chr7	149483534	rs6949316	C	G	chr7_149483534	rs354033
chr7	149483128	rs56402950	C	G,T	chr7_149483128	rs354033
chr7	149477174	rs4725816	G	A	chr7_149477174	rs354033
chr7	149476455	rs56141489	G	GT	chr7_149476455	rs354033
chr7	149475803	rs62491927	C	A,T	chr7_149475803	rs354033
chr7	149473145	rs1046140	C	T	chr7_149473145	rs354033
chr3	148042457	rs1156787	T	A,C,G	chr3_148042457	rs1841770
chr3	148040043	rs34222829	GTTTC	G	chr3_148040043	rs1841770
chr3	148039433	rs2219328	A	C,G,T	chr3_148039433	rs1841770
chr3	148038899	rs1841770	G	A,T	chr3_148038899	rs1841770
chr2	144291265	rs72858407	A	G	chr2_144291265	rs72855540
chr2	144269924	rs149424337	CATT	C	chr2_144269924	rs72855540
chr2	144253338	rs72855553	G	A	chr2_144253338	rs72855540
chr2	144232981	rs72855540	A	G	chr2_144232981	rs72855540
chr8	143967165	rs11787365	T	A,C	chr8_143967165	rs3923387
chr8	143966399	rs6981529	C	G	chr8_143966399	rs3923387
chr8	143965940	rs6993022	T	A,C	chr8_143965940	rs3923387
chr8	143965232	rs72695409	T	C	chr8_143965232	rs3923387
chr8	143963405	rs11783655	T	A	chr8_143963405	rs3923387
chr8	143962447	rs7010330	T	C	chr8_143962447	rs3923387
chr8	143961174	rs7357417	A	G	chr8_143961174	rs3923387
chr8	143960684	rs11780978	G	A	chr8_143960684	rs3923387
chr8	143958164	rs74933891	C	CTG	chr8_143958164	rs3923387
chr8	143958134	rs10092179	A	C,G	chr8_143958134	rs3923387
chr8	143957097	rs11777239	G	A,T	chr8_143957097	rs3923387
chr8	143954419	rs58579887	T	C	chr8_143954419	rs3923387
chr8	143954337	rs112078789	C	CA,CCG	chr8_143954337	rs3923387
chr8	143953042	rs55786556	A	G	chr8_143953042	rs3923387
chr8	143952414	rs62523994	G	A	chr8_143952414	rs3923387
chr8	143952282	rs11778018	T	C	chr8_143952282	rs3923387
chr8	143949571	rs55754956	A	G	chr8_143949571	rs3923387
chr8	143948709	rs7818941	A	C,T	chr8_143948709	rs3923387
chr8	143948489	rs7832643	G	A,T	chr8_143948489	rs3923387
chr8	143948186	rs11136340	T	A,C,G	chr8_143948186	rs3923387
chr8	143947260	rs7462197	G	A,C,T	chr8_143947260	rs3923387
chr8	143946999	rs7464572	C	A,G,T	chr8_143946999	rs3923387
chr8	143946468	rs12549853	G	A	chr8_143946468	rs3923387
chr8	143946309	rs12543539	T	A,C	chr8_143946309	rs3923387
chr8	143945857	rs56334578	G	A	chr8_143945857	rs3923387
chr8	143940564	rs112979447	C	T	chr8_143940564	rs3923387
chr8	143940256	rs12541377	C	G	chr8_143940256	rs3923387
chr8	143939819	rs5895792	C	CA,CAA,CAG	chr8_143939819	rs3923387
chr8	143939781	rs4073082	C	T	chr8_143939781	rs3923387
chr8	143939725	rs4073081	C	A,G	chr8_143939725	rs3923387
chr8	143939177	rs11136339	C	T	chr8_143939177	rs3923387
chr8	143939147	rs11784501	G	A,T	chr8_143939147	rs3923387
chr8	143938609	rs7823393	C	A,G,T	chr8_143938609	rs3923387
chr8	143938298	rs11136338	A	G	chr8_143938298	rs3923387
chr8	143938038	rs13439519	G	A	chr8_143938038	rs3923387
chr8	143937036	rs6993938	A	C,G	chr8_143937036	rs3923387
chr8	143936584	rs11784417	C	T	chr8_143936584	rs3923387
chr8	143936346	rs56034811	T	C	chr8_143936346	rs3923387
chr8	143936137	rs6988767	A	C,G	chr8_143936137	rs3923387
chr8	143935442	rs11784762	A	C,G	chr8_143935442	rs3923387
chr8	143935425	rs6983908	A	C,G,T	chr8_143935425	rs3923387
chr8	143934763	rs6994460	G	A,C,T	chr8_143934763	rs3923387
chr8	143934538	rs11782433	C	T	chr8_143934538	rs3923387
chr8	143934392	rs11783799	A	G	chr8_143934392	rs3923387
chr8	143934275	rs11783772	A	T	chr8_143934275	rs3923387
chr8	143934174	rs11782331	C	A,T	chr8_143934174	rs3923387
chr8	143933821	rs11136337	A	G	chr8_143933821	rs3923387
chr8	143933779	rs6989119	G	A	chr8_143933779	rs3923387
chr8	143933366	rs7003580	C	T	chr8_143933366	rs3923387
chr8	143933019	rs11136336	G	A	chr8_143933019	rs3923387
chr8	143932622	rs10866916	T	C	chr8_143932622	rs3923387
chr8	143931520	rs35671527	A	AC	chr8_143931520	rs3923387
chr8	143929609	rs11136335	G	A	chr8_143929609	rs3923387
chr8	143928664	rs7005608	C	T	chr8_143928664	rs3923387
chr8	143928368	rs72693398	G	A	chr8_143928368	rs3923387
chr8	143928263	rs62522555	C	A,G	chr8_143928263	rs3923387
chr8	143928115	rs11993233	A	G	chr8_143928115	rs3923387
chr8	143927616	rs3135109	A	C,G	chr8_143927616	rs3923387
chr8	143927420	rs11136334	C	T	chr8_143927420	rs3923387
chr8	143927341	rs11136333	T	A,C	chr8_143927341	rs3923387
chr8	143927204	rs11782890	T	A,C	chr8_143927204	rs3923387
chr8	143927143	rs55812715	T	C	chr8_143927143	rs3923387
chr8	143927132	rs55984967	T	A,C	chr8_143927132	rs3923387
chr8	143926863	rs55895668	T	C	chr8_143926863	rs3923387
chr8	143926730	rs56401829	A	G	chr8_143926730	rs3923387
chr8	143926641	rs7017789	G	A	chr8_143926641	rs3923387
chr8	143926572	rs7017644	G	A,C	chr8_143926572	rs3923387
chr8	143926434	rs7006770	T	C,G	chr8_143926434	rs3923387
chr8	143926153	rs6993953	C	T	chr8_143926153	rs3923387
chr8	143926053	rs7016860	G	A,C	chr8_143926053	rs3923387
chr8	143925888	rs7002152	T	C	chr8_143925888	rs3923387
chr8	143925516	rs35916068	A	G,T	chr8_143925516	rs3923387
chr8	143925474	rs56117011	A	C,G,T	chr8_143925474	rs3923387
chr8	143925453	rs55646585	C	A,T	chr8_143925453	rs3923387
chr8	143925249	rs55836855	C	T	chr8_143925249	rs3923387
chr8	143924022	rs2857829	A	C,G	chr8_143924022	rs3923387
chr8	143924001	rs1140522	C	A,T	chr8_143924001	rs3923387
chr8	143923759	rs7002002	G	A	chr8_143923759	rs3923387
chr8	143923488	rs7016416	C	G,T	chr8_143923488	rs3923387
chr8	143922467	rs11786934	G	A,C	chr8_143922467	rs3923387
chr8	143922430	rs11786903	G	A,T	chr8_143922430	rs3923387
chr8	143922240	rs11778026	T	A,G	chr8_143922240	rs3923387
chr8	143921861	rs7833924	A	G	chr8_143921861	rs3923387
chr8	143921568	rs11777402	G	A	chr8_143921568	rs3923387
chr8	143921326	rs6558407	C	T	chr8_143921326	rs3923387
chr8	143919209	rs6992333	A	G,T	chr8_143919209	rs3923387
chr8	143919156	rs6984820	C	T	chr8_143919156	rs3923387
chr8	143918694	rs7819099	A	G,T	chr8_143918694	rs3923387
chr8	143918193	rs7822511	T	A,C	chr8_143918193	rs3923387
chr8	143917935	rs6558406	T	C	chr8_143917935	rs3923387
chr8	143917008	rs6558405	T	C	chr8_143917008	rs3923387
chr8	143916360	rs7014582	A	G	chr8_143916360	rs3923387
chr8	143916167	rs1065837	G	A	chr8_143916167	rs3923387
chr8	143915294	rs7155	A	G	chr8_143915294	rs3923387
chr8	143913053	rs6990361	C	T	chr8_143913053	rs3923387
chr8	143912625	rs3923387	C	T	chr8_143912625	rs3923387
chr8	143912510	rs3923388	G	A	chr8_143912510	rs3923387
chr8	143911935	rs11777835	T	C	chr8_143911935	rs3923387
chr8	143911032	rs4977183	A	G	chr8_143911032	rs3923387
chr8	143910788	rs7840395	A	C,G	chr8_143910788	rs3923387
chr8	143909325	rs56077246	T	C	chr8_143909325	rs3923387
chr8	143907330	rs7461753	A	C	chr8_143907330	rs3923387
chr8	143903111	rs4073900	T	C	chr8_143903111	rs3923387
chr8	143902404	rs4077669	A	C,G,T	chr8_143902404	rs3923387
chr6	143544084	rs6911131	A	G,T	chr6_143544084	rs6911131
chr5	143232923	rs258796	G	A,C	chr5_143232923	rs33384
chr5	143229960	rs33384	G	C	chr5_143229960	rs33384
chr5	143225607	rs853158	T	C	chr5_143225607	rs33384
chr5	143220729	rs258825	T	A,C	chr5_143220729	rs33384
chr5	142159774	rs249677	C	A,G,T	chr5_142159774	rs1036207
chr5	142158452	rs249681	G	A,C	chr5_142158452	rs1036207
chr5	142153497	rs449454	A	C,G,T	chr5_142153497	rs1036207
chr5	142151131	rs249638	G	C	chr5_142151131	rs1036207
chr5	142150592	rs413214	G	A,C	chr5_142150592	rs1036207
chr5	142149394	rs166079	C	G,T	chr5_142149394	rs1036207
chr5	142146492	rs181826	C	A,G	chr5_142146492	rs1036207
chr5	142145740	rs249641	A	G,T	chr5_142145740	rs1036207
chr5	142145415	rs249642	G	A,C	chr5_142145415	rs1036207
chr5	142145181	rs249643	C	A,G,T	chr5_142145181	rs1036207
chr5	142143435	rs1062158	C	A,G,T	chr5_142143435	rs1036207
chr5	142142648	rs12655465	C	G,T	chr5_142142648	rs1036207
chr5	142141894	rs7718955	A	G,T	chr5_142141894	rs1036207
chr5	142139731	rs4912807	G	A,C	chr5_142139731	rs1036207
chr5	142139375	rs10699671	A	AAGG	chr5_142139375	rs1036207
chr5	142138100	rs3765011	G	C	chr5_142138100	rs1036207
chr5	142136914	rs11278435	ATTAGCCG	A	chr5_142136914	rs1036207
chr5	142135999	rs7733850	C	A,G,T	chr5_142135999	rs1036207
chr5	142135169	rs70991736	C	CA,CAG	chr5_142135169	rs1036207
chr5	142135017	rs10041497	T	A,C,G	chr5_142135017	rs1036207
chr5	142134462	rs7705547	A	C,G,T	chr5_142134462	rs1036207
chr5	142134401	rs7723666	C	T	chr5_142134401	rs1036207
chr5	142134289	rs7709361	T	C	chr5_142134289	rs1036207
chr5	142134126	rs2043280	C	G,T	chr5_142134126	rs1036207
chr5	142133831	rs4385236	G	A	chr5_142133831	rs1036207
chr5	142133639	rs6863411	A	T	chr5_142133639	rs1036207
chr5	142131189	rs6580229	A	C,G,T	chr5_142131189	rs1036207
chr5	142130883	rs6580228	C	G,T	chr5_142130883	rs1036207
chr5	142130420	rs6860138	G	A,C	chr5_142130420	rs1036207
chr5	142130032	rs10062349	G	A,T	chr5_142130032	rs1036207
chr5	142129972	rs4391200	A	G,T	chr5_142129972	rs1036207
chr5	142129868	rs2338821	A	C,G,T	chr5_142129868	rs1036207
chr5	142128923	rs11739961	T	A,G	chr5_142128923	rs1036207
chr5	142127346	rs6874308	C	A,G,T	chr5_142127346	rs1036207
chr5	142127050	rs7737631	T	A,C,G	chr5_142127050	rs1036207
chr5	142125897	rs4912623	T	A,C,G	chr5_142125897	rs1036207
chr5	142125426	rs6883827	A	G,T	chr5_142125426	rs1036207
chr5	142124305	rs6882226	T	A,C,G	chr5_142124305	rs1036207
chr5	142124274	rs6877864	A	G,T	chr5_142124274	rs1036207
chr5	142123494	rs2338822	T	A,C,G	chr5_142123494	rs1036207
chr5	142123244	rs2338823	T	C,G	chr5_142123244	rs1036207
chr5	142122470	rs10463348	G	A,C,T	chr5_142122470	rs1036207
chr5	142122206	rs1835965	G	A	chr5_142122206	rs1036207
chr5	142121943	rs1835966	C	T	chr5_142121943	rs1036207
chr5	142121139	rs11750521	T	A,C,G	chr5_142121139	rs1036207
chr5	142120871	rs11749731	A	C,G,T	chr5_142120871	rs1036207
chr5	142119476	rs1036207	A	C,G,T	chr5_142119476	rs1036207
chr5	142119067	rs1036209	T	A	chr5_142119067	rs1036207
chr5	142118085	rs9324866	A	C,G,T	chr5_142118085	rs1036207
chr5	142117728	rs747339796	C	CATT,CCTTT	chr5_142117728	rs1036207
chr5	142116899	rs7712237	T	A,C	chr5_142116899	rs1036207
chr5	142116525	rs12515668	G	A,C,T	chr5_142116525	rs1036207
chr5	142116150	rs10875596	T	A,C,G	chr5_142116150	rs1036207
chr5	142115574	rs13188700	T	A,C,G	chr5_142115574	rs1036207
chr5	142115527	rs10079513	T	A,C,G	chr5_142115527	rs1036207
chr5	142115369	rs10068717	C	A,G,T	chr5_142115369	rs1036207
chr5	142115154	rs13184323	T	A,G	chr5_142115154	rs1036207
chr5	142114120	rs4912805	A	C,G	chr5_142114120	rs1036207
chr5	142114049	rs4912804	T	A,C,G	chr5_142114049	rs1036207
chr5	142112854	rs7705042	C	A,T	chr5_142112854	rs1036207
chr5	142112420	rs7700687	C	A,G,T	chr5_142112420	rs1036207
chr5	142111022	rs4912622	G	A,C	chr5_142111022	rs1036207
chr5	142110855	rs763587843	AT	A,ATT	chr5_142110855	rs1036207
chr5	142110854	rs11301861	CA	C	chr5_142110854	rs1036207
chr5	142110526	rs12656877	T	A,C	chr5_142110526	rs1036207
chr5	142110356	rs12653866	C	A,G,T	chr5_142110356	rs1036207
chr5	142110288	rs12653848	C	A,T	chr5_142110288	rs1036207
chr5	142110103	rs10569192	GCGGC	G	chr5_142110103	rs1036207
chr5	142109816	rs6580225	G	A,C,T	chr5_142109816	rs1036207
chr5	142109741	rs6580224	A	G,T	chr5_142109741	rs1036207
chr5	142109462	rs6580223	G	T	chr5_142109462	rs1036207
chr3	141432148	rs6789653	G	A,T	chr3_141432148	rs6789653
chr3	141431339	rs188300974	A	T	chr3_141431339	rs6789653
chr3	141431184	rs7625643	A	G	chr3_141431184	rs9846396
chr3	141429577	rs13069734	G	A	chr3_141429577	rs6789653
chr3	141428572	rs7650602	T	C	chr3_141428572	rs9846396
chr3	141423849	rs6440006	G	A,T	chr3_141423849	rs9846396
chr3	141422126	rs9846396	C	T	chr3_141422126	rs9846396
chr3	141421524	rs6763927	A	T	chr3_141421524	rs9846396
chr3	141420488	rs6785073	G	A	chr3_141420488	rs6789653
chr3	141415118	rs13091182	G	A,C,T	chr3_141415118	rs6789653
chr3	141414608	rs1991431	G	A,C	chr3_141414608	rs9846396
chr3	141411993	rs35225290	C	A,T	chr3_141411993	rs6789653
chr3	141411157	rs13066993	G	A,T	chr3_141411157	rs6789653
chr3	141409962	rs13099193	G	A,C,T	chr3_141409962	rs6789653
chr3	141406863	rs1344672	C	G	chr3_141406863	rs9846396
chr3	141406597	rs6767899	T	A,C	chr3_141406597	rs6789653
chr3	141406344	rs1344674	A	C,G	chr3_141406344	rs9846396
chr3	141405765	rs2011092	T	A,C	chr3_141405765	rs6789653
chr3	141402972	rs2871960	A	C	chr3_141402972	rs9846396
chr3	141399186	rs13068733	A	G,T	chr3_141399186	rs9846396
chr3	141396377	rs1582874	T	A,C	chr3_141396377	rs9846396
chr3	141395451	rs6807935	A	G	chr3_141395451	rs6789653
chr3	141391232	rs4683606	A	G	chr3_141391232	rs9846396
chr3	141390506	rs6785012	C	A,G,T	chr3_141390506	rs9846396
chr3	141390479	rs6808936	A	G	chr3_141390479	rs9846396
chr3	141388112	rs13077048	A	T	chr3_141388112	rs9846396
chr3	141387221	rs7632381	T	A,C	chr3_141387221	rs9846396
chr3	141386728	rs724016	A	G	chr3_141386728	rs9846396
chr3	141383991	rs6763931	G	A,T	chr3_141383991	rs9846396
chr3	141383119	rs9853018	C	T	chr3_141383119	rs9846396
chr3	141381438	rs6764769	A	G	chr3_141381438	rs9846396
chr3	141377913	rs9822327	C	T	chr3_141377913	rs6789653
chr3	141377894	rs9822195	C	T	chr3_141377894	rs6789653
chr3	141377343	rs9821337	C	G	chr3_141377343	rs6789653
chr3	141377107	rs9858603	A	G	chr3_141377107	rs6789653
chr3	141376882	rs13068065	G	A	chr3_141376882	rs6789653
chr3	141376530	rs13067032	A	G	chr3_141376530	rs6789653
chr3	141375927	rs4683605	C	A,T	chr3_141375927	rs9846396
chr3	141375367	rs6440003	G	A	chr3_141375367	rs9846396
chr3	141374443	rs7624084	T	C	chr3_141374443	rs9846396
chr3	140821876	rs908821	A	C,G,T	chr3_140821876	rs908821
chr3	140380851	rs17411949	C	T	chr3_140380851	rs17411949
chr3	140370825	rs73228935	T	C	chr3_140370825	rs17411949
chr6	139621216	rs9495546	A	C,T	chr6_139621216	rs727098
chr6	139621093	rs9495545	T	A,C	chr6_139621093	rs727098
chr6	139620773	rs4896482	A	C,G	chr6_139620773	rs727098
chr6	139617347	rs6914856	T	A,C	chr6_139617347	rs727098
chr6	139617137	rs6570366	A	G,T	chr6_139617137	rs727098
chr6	139616589	rs9495541	C	G,T	chr6_139616589	rs727098
chr6	139614655	rs4896481	C	T	chr6_139614655	rs727098
chr6	139609683	rs9484296	C	A,T	chr6_139609683	rs727098
chr6	139607642	rs10872521	T	C	chr6_139607642	rs727098
chr6	139604609	rs7357040	G	A,T	chr6_139604609	rs727098
chr6	139601989	rs4895571	C	T	chr6_139601989	rs727098
chr6	139600821	rs7739791	C	T	chr6_139600821	rs727098
chr6	139596041	rs1936207	C	A,T	chr6_139596041	rs727098
chr6	139590185	rs727098	C	A,T	chr6_139590185	rs727098
chr6	139587477	rs4895570	G	A,C,T	chr6_139587477	rs727098
chr6	139585562	rs7763275	A	G	chr6_139585562	rs727098
chr6	139581852	rs34235441	ATT	A,AT,ATTT	chr6_139581852	rs727098
chr6	139581633	rs9321730	T	C	chr6_139581633	rs727098
chr7	139050988	rs10245175	G	A,C	chr7_139050988	rs10271373
chr7	139050766	rs10273974	A	C,T	chr7_139050766	rs10271373
chr7	139050092	rs10270221	A	G,T	chr7_139050092	rs10271373
chr7	139049464	rs34416654	G	A	chr7_139049464	rs10271373
chr7	139049003	rs756017167	TGG	T	chr7_139049003	rs10271373
chr7	139049001	rs55877170	G	A,T	chr7_139049001	rs10271373
chr7	139048377	rs6966846	G	A	chr7_139048377	rs10271373
chr7	139048130	rs9886296	T	C	chr7_139048130	rs10271373
chr7	139048048	rs3823544	T	A,C	chr7_139048048	rs10271373
chr7	139047751	rs3735007	G	A	chr7_139047751	rs10271373
chr7	139047711	rs3735008	G	A,C	chr7_139047711	rs10271373
chr7	139047528	rs3087999	C	G,T	chr7_139047528	rs10271373
chr7	139047361	rs5022943	C	A,T	chr7_139047361	rs10271373
chr7	139047306	rs5022944	A	G	chr7_139047306	rs10271373
chr7	139047242	rs5022945	T	A,C	chr7_139047242	rs10271373
chr7	139047221	rs5022946	C	G,T	chr7_139047221	rs10271373
chr7	139047158	rs10250460	C	T	chr7_139047158	rs10271373
chr7	139047152	rs10250457	C	A,T	chr7_139047152	rs10271373
chr7	139047113	rs10250646	G	C,T	chr7_139047113	rs10271373
chr7	139047097	rs10250435	C	A,T	chr7_139047097	rs10271373
chr7	139047064	rs10265856	T	C	chr7_139047064	rs10271373
chr7	139046941	rs2354335	A	G	chr7_139046941	rs10271373
chr7	139046652	rs1047129	T	C	chr7_139046652	rs10271373
chr7	139045615	rs7803490	T	C	chr7_139045615	rs10271373
chr7	139045279	rs1044551	T	C	chr7_139045279	rs10271373
chr7	139045049	rs10271373	A	C	chr7_139045049	rs10271373
chr7	139044797	rs67134107	GAAT	G,GAATAAT	chr7_139044797	rs10271373
chr7	139041601	rs7800079	C	G,T	chr7_139041601	rs10271373
chr7	139041448	rs7799893	C	G,T	chr7_139041448	rs10271373
chr7	139040127	rs10280416	G	A	chr7_139040127	rs10271373
chr7	139038996	rs10954640	T	A,C	chr7_139038996	rs10271373
chr7	139038054	rs34832374	G	GC	chr7_139038054	rs10271373
chr6	137923679	rs67297943	T	C	chr6_137923679	rs67297943
chr6	137858009	rs17780048	C	G,T	chr6_137858009	rs17780048
chr6	137690014	rs12525643	A	G	chr6_137690014	rs13192841
chr6	137688763	rs34654849	C	T	chr6_137688763	rs13192841
chr6	137687542	rs66499821	T	C	chr6_137687542	rs13192841
chr6	137686987	rs1518048	T	C	chr6_137686987	rs7769192
chr6	137684291	rs13205649	C	G	chr6_137684291	rs13192841
chr6	137683431	rs80351603	G	A,T	chr6_137683431	rs13192841
chr6	137681500	rs10499194	C	T	chr6_137681500	rs13192841
chr6	137679978	rs6921233	G	A,C	chr6_137679978	rs7769192
chr6	137679261	rs617328	A	G,T	chr6_137679261	rs13192841
chr6	137678715	rs10607561	TTG	T	chr6_137678715	rs7769192
chr6	137678023	rs34996815	T	A,G	chr6_137678023	rs13192841
chr6	137676195	rs4896295	G	C	chr6_137676195	rs13192841
chr6	137676060	rs2327837	T	A,C	chr6_137676060	rs7769192
chr6	137675985	rs666619	G	A	chr6_137675985	rs7769192
chr6	137675957	rs666584	T	A,G	chr6_137675957	rs7769192
chr6	137675748	rs665668	A	T	chr6_137675748	rs7769192
chr6	137675066	rs652401	A	C,G	chr6_137675066	rs7769192
chr6	137674997	rs651973	G	A,T	chr6_137674997	rs631204
chr6	137673843	rs605777	C	A,T	chr6_137673843	rs7769192
chr6	137672813	rs590861	C	T	chr6_137672813	rs7769192
chr6	137672441	rs2152655	C	A,G,T	chr6_137672441	rs7769192
chr6	137672396	rs34885134	ATG	A,ATGTG	chr6_137672396	rs7769192
chr6	137672095	rs675520	A	C,G,T	chr6_137672095	rs7769192
chr6	137671912	rs536331	T	C	chr6_137671912	rs631204
chr6	137671413	rs678385	A	G,T	chr6_137671413	rs7769192
chr6	137670624	rs9402913	G	A,C	chr6_137670624	rs7769192
chr6	137670489	rs481095	T	C	chr6_137670489	rs7769192
chr6	137670323	rs2137868	G	A,T	chr6_137670323	rs7769192
chr6	137668401	rs530181	T	A,C	chr6_137668401	rs7769192
chr6	137668127	rs7768363	T	A,G	chr6_137668127	rs7769192
chr6	137667648	rs628791	G	A	chr6_137667648	rs7769192
chr6	137667158	rs10782265	C	G	chr6_137667158	rs7769192
chr6	137666771	rs6904167	G	A	chr6_137666771	rs7769192
chr6	137664925	rs529693	A	T	chr6_137664925	rs7769192
chr6	137664515	rs525977	G	A	chr6_137664515	rs7769192
chr6	137663798	rs498549	A	G	chr6_137663798	rs631204
chr6	137663322	rs598047	A	C,G	chr6_137663322	rs7769192
chr6	137662686	rs693699	T	C	chr6_137662686	rs7769192
chr6	137662299	rs678645	G	A,C	chr6_137662299	rs7769192
chr6	137662156	rs493179	T	A,C	chr6_137662156	rs7769192
chr6	137661807	rs11758213	A	C,G	chr6_137661807	rs7769192
chr6	137661523	rs67355614	C	T	chr6_137661523	rs13192841
chr6	137661481	rs627031	C	A,T	chr6_137661481	rs7769192
chr6	137661108	rs9321626	T	A,C,G	chr6_137661108	rs7769192
chr6	137659737	rs67178054	C	T	chr6_137659737	rs13192841
chr6	137659169	rs567915	G	A,T	chr6_137659169	rs7769192
chr6	137659103	rs36123502	AAGG	A	chr6_137659103	rs13192841
chr6	137658834	rs686851	C	G,T	chr6_137658834	rs7769192
chr6	137658461	rs540414	C	G,T	chr6_137658461	rs7769192
chr6	137657343	rs509260	T	A,G	chr6_137657343	rs7769192
chr6	137656969	rs505662	T	G	chr6_137656969	rs7769192
chr6	137656376	rs9376291	T	A,C,G	chr6_137656376	rs7769192
chr6	137656030	rs9376290	C	G,T	chr6_137656030	rs7769192
chr6	137655916	rs68161003	A	G	chr6_137655916	rs13192841
chr6	137655086	rs522563	T	C	chr6_137655086	rs7769192
chr6	137653982	rs73558137	G	C	chr6_137653982	rs13192841
chr6	137653699	rs66469519	T	A,G	chr6_137653699	rs13192841
chr6	137653498	rs2090108	C	A,T	chr6_137653498	rs7769192
chr6	137653313	rs583816	T	A,C	chr6_137653313	rs7769192
chr6	137653259	rs583719	C	A,T	chr6_137653259	rs7769192
chr6	137652633	rs593115	A	C,G,T	chr6_137652633	rs7769192
chr6	137652485	rs688096	C	G,T	chr6_137652485	rs7769192
chr6	137651454	rs609905	G	A	chr6_137651454	rs7769192
chr6	137650721	rs13199053	T	C	chr6_137650721	rs13192841
chr6	137650677	rs9389530	G	A	chr6_137650677	rs7769192
chr6	137650577	rs486165	C	A,G,T	chr6_137650577	rs7769192
chr6	137649927	rs928720	T	A,G	chr6_137649927	rs7769192
chr6	137649821	rs35858108	C	T	chr6_137649821	rs13192841
chr6	137649817	rs928721	G	A,C	chr6_137649817	rs7769192
chr6	137649388	rs1889135	T	A,C,G	chr6_137649388	rs7769192
chr6	137647500	rs2056223	G	A,C	chr6_137647500	rs13192841
chr6	137647462	rs2056224	C	T	chr6_137647462	rs13192841
chr6	137646115	rs12527282	C	T	chr6_137646115	rs13192841
chr6	137646077	rs13192841	G	A,C	chr6_137646077	rs13192841
chr6	137645806	rs9484079	G	C,T	chr6_137645806	rs7769192
chr6	137645723	rs34810205	C	T	chr6_137645723	rs13192841
chr6	137645498	rs9389529	A	G	chr6_137645498	rs7769192
chr6	137644750	rs4896289	C	G	chr6_137644750	rs13192841
chr6	137644528	rs535730	G	A	chr6_137644528	rs7769192
chr6	137644281	rs13207033	G	A	chr6_137644281	rs13192841
chr6	137643940	rs9385802	C	A,G,T	chr6_137643940	rs7769192
chr6	137643816	rs35706049	G	A,T	chr6_137643816	rs13192841
chr6	137643688	rs9484078	G	A	chr6_137643688	rs7769192
chr6	137642386	rs9389527	A	C,G,T	chr6_137642386	rs7769192
chr6	137642257	rs9402909	C	A,G,T	chr6_137642257	rs7769192
chr6	137642230	rs151268394	C	CTCCA	chr6_137642230	rs13192841
chr6	137641916	rs12524433	A	G,T	chr6_137641916	rs13192841
chr6	137641518	rs7769192	G	A,C	chr6_137641518	rs7769192
chr6	137641239	rs1547295	A	C,G,T	chr6_137641239	rs7769192
chr6	137640874	rs9484077	A	T	chr6_137640874	rs7769192
chr6	137640623	rs9373198	G	A	chr6_137640623	rs7769192
chr6	137640567	rs533091	A	C,T	chr6_137640567	rs7769192
chr6	137640535	rs600469	C	T	chr6_137640535	rs7769192
chr6	137639876	rs17066662	C	T	chr6_137639876	rs13192841
chr6	137639725	rs9389526	A	G,T	chr6_137639725	rs7769192
chr6	137639400	rs9373197	G	A	chr6_137639400	rs7769192
chr6	137639289	rs9321625	T	A	chr6_137639289	rs7769192
chr6	137639251	rs611460	T	A,G	chr6_137639251	rs7769192
chr6	137638917	rs9321624	G	A,C	chr6_137638917	rs7769192
chr6	137638735	rs9402908	G	A,T	chr6_137638735	rs7769192
chr6	137638318	rs631204	C	A,G,T	chr6_137638318	rs631204
chr6	137637981	rs632574	T	A,C	chr6_137637981	rs631204
chr6	137637128	rs9321623	C	G,T	chr6_137637128	rs7769192
chr6	137131771	rs17066096	A	G	chr6_137131771	rs17066096
chr6	137116920	rs62420820	G	A	chr6_137116920	rs17066096
chr6	137107396	rs12214014	C	T	chr6_137107396	rs17066096
chr6	137107395	rs12214115	G	A,T	chr6_137107395	rs17066096
chr6	137102710	rs72975618	C	T	chr6_137102710	rs17066096
chr6	137102642	rs17066063	G	A,T	chr6_137102642	rs17066096
chr6	137099603	rs1322553	A	G	chr6_137099603	rs17066096
chr9	136745506	rs2811727	A	C,G,T	chr9_136745506	rs2811727
chr2	136218685	rs882300	T	A,C,G	chr2_136218685	rs882300
chr2	136216211	rs1519528	A	C,G,T	chr2_136216211	rs882300
chr2	136206224	rs12691876	G	A,C	chr2_136206224	rs882300
chr2	136205502	rs2322864	C	T	chr2_136205502	rs882300
chr2	136176879	rs1519523	A	C,T	chr2_136176879	rs882300
chr2	136173017	rs13431630	T	A,C,G	chr2_136173017	rs882300
chr2	136172986	rs58085003	A	C,G,T	chr2_136172986	rs882300
chr2	136172313	rs11692725	A	C,G,T	chr2_136172313	rs882300
chr2	136161666	rs12472432	T	A,C,G	chr2_136161666	rs882300
chr2	136158128	rs12691875	C	A	chr2_136158128	rs882300
chr2	136149122	rs2102895	G	A	chr2_136149122	rs882300
chr2	136142289	rs2176717	C	A,T	chr2_136142289	rs882300
chr2	136129005	rs56046653	CTG	C	chr2_136129005	rs10191360
chr2	136127109	rs10191360	T	A,C,G	chr2_136127109	rs10191360
chr2	136122904	rs12691874	G	A	chr2_136122904	rs10191360
chr2	136103655	rs11897084	A	G	chr2_136103655	rs10191360
chr2	136103170	rs3863021	A	G	chr2_136103170	rs10191360
chr2	136097418	rs13395686	C	G,T	chr2_136097418	rs882300
chr6	135588658	rs7759677	T	C	chr6_135588658	rs11154801
chr6	135581461	rs761357	A	G,T	chr6_135581461	rs11154801
chr6	135572585	rs13208505	G	T	chr6_135572585	rs11154801
chr6	135570532	rs67316642	T	A	chr6_135570532	rs11154801
chr6	135552583	rs11154806	G	C,T	chr6_135552583	rs11154801
chr6	135546162	rs5880259	C	CTG	chr6_135546162	rs11154801
chr6	135523221	rs9399148	T	A,C	chr6_135523221	rs11154801
chr6	135519918	rs9647635	C	A,G	chr6_135519918	rs11154801
chr6	135515824	rs9385726	T	C	chr6_135515824	rs11154801
chr6	135514763	rs58761508	A	G,T	chr6_135514763	rs11154801
chr6	135512325	rs4896153	T	A,C,G	chr6_135512325	rs11154801
chr6	135506535	rs7750586	A	G	chr6_135506535	rs11154801
chr6	135497759	rs13197384	C	A,T	chr6_135497759	rs11154801
chr6	135483493	rs4526212	C	A	chr6_135483493	rs11154801
chr6	135477707	rs11154803	C	T	chr6_135477707	rs11154801
chr6	135476670	rs12206850	T	C,G	chr6_135476670	rs11154801
chr6	135472568	rs6908428	A	G	chr6_135472568	rs11154801
chr6	135425746	rs7759971	C	T	chr6_135425746	rs11154801
chr6	135418217	rs11154801	C	A	chr6_135418217	rs11154801
chr6	135182647	rs210962	C	T	chr6_135182647	rs2327586
chr6	135178949	rs12205603	G	C	chr6_135178949	rs2327586
chr6	135177595	rs9402694	G	C	chr6_135177595	rs2327586
chr6	135177114	rs1320961	A	C,G,T	chr6_135177114	rs2327586
chr6	135175976	rs76577602	G	A	chr6_135175976	rs2327586
chr6	135175974	rs35775236	G	A	chr6_135175974	rs2327586
chr6	135174436	rs9399141	T	C	chr6_135174436	rs2327586
chr6	135174088	rs2327586	C	A,G,T	chr6_135174088	rs2327586
chr6	135173737	rs9321490	T	C	chr6_135173737	rs2327586
chr6	135173452	rs9321489	C	G	chr6_135173452	rs2327586
chr6	134891089	rs2015898	G	A,T	chr6_134891089	rs9399125
chr6	134882641	rs9389237	T	C	chr6_134882641	rs9399125
chr6	134876770	rs9399125	C	T	chr6_134876770	rs9399125
chr6	134874751	rs9402659	G	A,C,T	chr6_134874751	rs9399125
chr6	134874134	rs2103564	G	C,T	chr6_134874134	rs9399125
chr6	134870937	rs9385708	C	G,T	chr6_134870937	rs9399125
chr6	134864730	rs9376070	C	A	chr6_134864730	rs9399125
chr6	134856547	rs2327576	A	G,T	chr6_134856547	rs9399125
chr6	134855038	rs1040806	T	A,G	chr6_134855038	rs9399125
chr6	134851742	rs9494090	T	A,G	chr6_134851742	rs9399125
chr6	134851377	rs9483760	T	A	chr6_134851377	rs9399125
chr6	134850125	rs737153	A	C	chr6_134850125	rs9399125
chr6	134848240	rs9376069	G	C	chr6_134848240	rs9399125
chr6	134847336	rs9385707	T	C	chr6_134847336	rs9399125
chr6	134837694	rs11756550	C	A,G	chr6_134837694	rs9399125
chr6	134830256	rs4551181	T	C	chr6_134830256	rs9399125
chr6	134828820	rs11758776	A	G	chr6_134828820	rs9399125
chr6	134825915	rs12524529	C	T	chr6_134825915	rs9399125
chr5	134563601	rs329309	G	C,T	chr5_134563601	rs2084007
chr5	134563090	rs329307	G	A,C	chr5_134563090	rs2084007
chr5	134562722	rs329305	C	G,T	chr5_134562722	rs2084007
chr5	134562139	rs329304	C	T	chr5_134562139	rs2084007
chr5	134561413	rs2569343	G	A,C,T	chr5_134561413	rs2084007
chr5	134561310	rs4958190	C	G,T	chr5_134561310	rs2084007
chr5	134557038	rs72155869	CCACA	C,CCA,CCACACA	chr5_134557038	rs2084007
chr5	134555592	rs2084007	C	T	chr5_134555592	rs2084007
chr2	134324873	rs11674550	G	A,C,T	chr2_134324873	rs4953911
chr2	134322407	rs935474	A	C,G,T	chr2_134322407	rs4953911
chr2	134319614	rs876887	A	G	chr2_134319614	rs4953911
chr2	134319070	rs1866456	C	G,T	chr2_134319070	rs4953911
chr2	134315905	rs7557129	C	G,T	chr2_134315905	rs4953911
chr2	134314430	rs7575908	G	A,C	chr2_134314430	rs4953911
chr2	134314357	rs7575818	G	A	chr2_134314357	rs4953911
chr2	134312220	rs55816735	C	G,T	chr2_134312220	rs4953911
chr2	134311901	rs7587559	G	A	chr2_134311901	rs4953911
chr2	134311223	rs4953911	T	A,C	chr2_134311223	rs4953911
chr2	134310182	rs2321678	T	A,C	chr2_134310182	rs4953911
chr2	134309718	rs749048	T	G	chr2_134309718	rs4953911
chr2	134309531	rs12618392	T	C	chr2_134309531	rs4953911
chr2	134308372	rs7573104	G	A,T	chr2_134308372	rs4953911
chr2	134307394	rs35028058	CA	C	chr2_134307394	rs4953911
chr2	134307234	rs4144831	C	G,T	chr2_134307234	rs4953911
chr2	134307025	rs4144833	C	T	chr2_134307025	rs4953911
chr2	134305027	rs1439112	G	A	chr2_134305027	rs4953911
chr2	134304758	rs1439113	T	G	chr2_134304758	rs4953911
chr2	134304491	rs2321733	A	G,T	chr2_134304491	rs4953911
chr2	134303777	rs6430506	T	A,C	chr2_134303777	rs4953911
chr2	134303393	rs7574239	G	A	chr2_134303393	rs4953911
chr2	134300604	rs7606775	A	G,T	chr2_134300604	rs4953911
chr2	134298309	rs13012463	G	A,C	chr2_134298309	rs4953911
chr2	134296487	rs2166736	A	G	chr2_134296487	rs4953911
chr2	134295546	rs6751660	G	A,C,T	chr2_134295546	rs4953911
chr2	134295220	rs11281498	A	AGAACAAT	chr2_134295220	rs4953911
chr2	134295062	rs10202994	A	C,G,T	chr2_134295062	rs4953911
chr2	134293051	rs13014122	G	A	chr2_134293051	rs4953911
chr2	134290960	rs10207197	A	C,T	chr2_134290960	rs4953911
chr2	134290348	rs3814022	C	G	chr2_134290348	rs4953911
chr2	134289413	rs4954125	T	A,C,G	chr2_134289413	rs4953911
chr2	134286991	rs62167965	T	G	chr2_134286991	rs4953911
chr2	134283304	rs34292435	GT	G	chr2_134283304	rs4953911
chr2	134281767	rs33928790	C	T	chr2_134281767	rs4953911
chr2	134280659	rs11896893	T	C,G	chr2_134280659	rs4953911
chr2	134279125	rs1257200	C	A,G,T	chr2_134279125	rs4953911
chr2	134277844	rs6722160	G	A	chr2_134277844	rs4953911
chr5	134116804	rs244691	C	A,G,T	chr5_134116804	rs244656
chr5	134114806	rs173424	A	C,G	chr5_134114806	rs244656
chr5	134114136	rs244656	T	A,C,G	chr5_134114136	rs244656
chr5	134112335	rs30493	G	C,T	chr5_134112335	rs244656
chr5	134111752	rs2432265	A	C,G,T	chr5_134111752	rs244656
chr5	134110884	rs756699	C	G,T	chr5_134110884	rs244656
chr5	134110017	rs244951	T	A,C,G	chr5_134110017	rs244656
chr5	134109937	rs244950	C	A,T	chr5_134109937	rs244656
chr5	134109607	rs244949	T	A,C,G	chr5_134109607	rs244656
chr5	134109370	rs244948	A	C,G,T	chr5_134109370	rs244656
chr5	134109229	rs168649	A	G,T	chr5_134109229	rs244656
chr5	134109127	rs2307772	TGATC	T	chr5_134109127	rs244656
chr5	134108259	rs30494	A	G,T	chr5_134108259	rs244656
chr5	134108235	rs30495	C	G,T	chr5_134108235	rs244656
chr5	134096941	rs244658	T	A,C,G	chr5_134096941	rs244656
chr5	134095924	rs244676	G	A,C	chr5_134095924	rs244656
chr5	134092391	rs244680	A	G	chr5_134092391	rs244656
chr9	133970221	rs3780792	A	G	chr9_133970221	rs3780792
chr2	133472646	rs1821625	G	C,T	chr2_133472646	rs1821625
chr8	133046706	rs2703000	C	A,T	chr8_133046706	rs2741190
chr8	133041985	rs2741190	C	A,G,T	chr8_133041985	rs2741190
chr2	132989057	rs1437898	A	C,T	chr2_132989057	rs1437898
chr5	132454924	rs10066308	G	A	chr5_132454924	rs10066308
chr4	130869609	rs6838359	A	C,G,T	chr4_130869609	rs1478091
chr4	130869346	rs1478091	C	A,G,T	chr4_130869346	rs1478091
chr4	130868967	rs1841918	C	A,G,T	chr4_130868967	rs1478091
chr4	130867765	rs13119594	T	A,C,G	chr4_130867765	rs1478091
chr4	130867331	rs11099093	T	A,C,G	chr4_130867331	rs1478091
chr4	130866627	rs2035213	A	C,T	chr4_130866627	rs1478091
chr4	130865841	rs931047	A	C,G,T	chr4_130865841	rs1478091
chr4	130864537	rs7694868	G	A,C,T	chr4_130864537	rs1478091
chr4	130862445	rs6826874	G	A,T	chr4_130862445	rs1478091
chr4	130861373	rs5861984	C	CT	chr4_130861373	rs1478091
chr4	130861229	rs5861983	A	ATGAAT,ATGTAT,AT	chr4_130861229	rs1478091
chr4	130861046	rs1478090	C	A,G	chr4_130861046	rs1478091
chr4	130860729	rs6818349	C	A,T	chr4_130860729	rs1478091
chr4	130860602	rs10023510	C	A,T	chr4_130860602	rs1478091
chr4	130859699	rs7696628	C	A,G,T	chr4_130859699	rs1478091
chr4	130859248	rs2035211	T	A,C,G	chr4_130859248	rs1478091
chr4	130858613	rs1382174	T	A,C,G	chr4_130858613	rs1478091
chr4	130858575	rs1382173	T	G	chr4_130858575	rs1478091
chr4	130858574	rs1382172	A	G	chr4_130858574	rs1478091
chr4	130857722	rs1038045	T	A,C,G	chr4_130857722	rs1478091
chr4	130857151	rs1038044	G	A,C	chr4_130857151	rs1478091
chr4	130857018	rs1038043	A	G,T	chr4_130857018	rs1478091
chr4	130843952	rs4864020	T	C,G	chr4_130843952	rs1478091
chr4	130833749	rs1478085	G	A,C,T	chr4_130833749	rs1478091
chr4	130827383	rs6818126	T	C,G	chr4_130827383	rs1478091
chr4	130823520	rs10018386	G	C	chr4_130823520	rs1478091
chr4	130814153	rs10011685	A	C,G,T	chr4_130814153	rs1478091
chr4	130806222	rs2312337	A	C	chr4_130806222	rs1478091
chr4	130796423	rs33961369	C	CT	chr4_130796423	rs1478091
chr4	130777885	rs499592	T	A,C,G	chr4_130777885	rs1478091
chr4	130775609	rs424918	A	C,G,T	chr4_130775609	rs1478091
chr4	130774955	rs386447	G	A	chr4_130774955	rs1478091
chr4	130772234	rs369191	T	C	chr4_130772234	rs1478091
chr4	130771474	rs434077	C	A,T	chr4_130771474	rs1478091
chr4	130770843	rs451875	G	A,C	chr4_130770843	rs1478091
chr4	130770655	rs559801	G	A,C,T	chr4_130770655	rs1478091
chr4	130770504	rs3113499	T	A,C	chr4_130770504	rs1478091
chr4	130770503	rs3113498	A	G	chr4_130770503	rs1478091
chr4	130769988	rs3103396	T	A,C,G	chr4_130769988	rs1478091
chr8	130440140	rs113102810	T	C	chr8_130440140	rs6984045
chr8	130438590	rs79216291	A	G	chr8_130438590	rs6984045
chr8	130437667	rs148077844	GT	G	chr8_130437667	rs6984045
chr8	130434785	rs112933323	T	A,C	chr8_130434785	rs6984045
chr8	130434174	rs116048927	T	C	chr8_130434174	rs6984045
chr8	130432403	rs80335278	T	C	chr8_130432403	rs6984045
chr8	130426952	rs77354712	T	C	chr8_130426952	rs6984045
chr8	130425956	rs111306091	G	A	chr8_130425956	rs6984045
chr8	130425892	rs79168379	T	C	chr8_130425892	rs6984045
chr8	130424403	rs112765450	G	A,C	chr8_130424403	rs6984045
chr8	130421178	rs77783234	G	A	chr8_130421178	rs6984045
chr8	130420128	rs76527033	C	A,T	chr8_130420128	rs6984045
chr8	130419952	rs369719252	CTTCT	C	chr8_130419952	rs6984045
chr8	130419604	rs111307562	G	A	chr8_130419604	rs6984045
chr8	130419188	rs114453362	C	T	chr8_130419188	rs6984045
chr8	130418671	rs117035642	G	A	chr8_130418671	rs6984045
chr8	130417040	rs112497046	C	A,G	chr8_130417040	rs6984045
chr8	130416558	rs75401969	C	T	chr8_130416558	rs6984045
chr8	130415614	rs144469993	C	A,G,T	chr8_130415614	rs6984045
chr8	130410832	rs7462977	G	A	chr8_130410832	rs6984045
chr8	130409424	rs16904266	C	T	chr8_130409424	rs6984045
chr8	130409354	rs16904265	C	G,T	chr8_130409354	rs6984045
chr8	130403604	rs111250035	G	A	chr8_130403604	rs6984045
chr8	130400190	rs111466250	G	A	chr8_130400190	rs6984045
chr8	130398143	rs56323699	G	A	chr8_130398143	rs6984045
chr8	130397753	rs56336751	T	A	chr8_130397753	rs6984045
chr8	130397442	rs117606691	G	A	chr8_130397442	rs6984045
chr8	130396857	rs80215014	T	A,C	chr8_130396857	rs6984045
chr8	130396120	rs80058714	T	C	chr8_130396120	rs6984045
chr8	130395158	rs117414932	G	C	chr8_130395158	rs6984045
chr8	130393743	rs150195168	G	A	chr8_130393743	rs6984045
chr8	130392596	rs114302452	G	T	chr8_130392596	rs6984045
chr8	130391807	rs6994477	G	A	chr8_130391807	rs6984045
chr8	130391745	rs6993944	A	T	chr8_130391745	rs6984045
chr8	130390453	rs56308942	G	A	chr8_130390453	rs6984045
chr8	130390408	rs56385215	C	T	chr8_130390408	rs6984045
chr8	130389994	rs115112553	C	G	chr8_130389994	rs6984045
chr8	130389364	rs146065260	A	C	chr8_130389364	rs6984045
chr8	130389358	rs148570138	CAGGA	C	chr8_130389358	rs6984045
chr8	130386817	rs56313701	G	A,T	chr8_130386817	rs6984045
chr8	130386662	rs55642195	C	A,T	chr8_130386662	rs6984045
chr8	130385434	rs115621139	G	A,C,T	chr8_130385434	rs6984045
chr8	130379514	rs141237061	CT	C	chr8_130379514	rs6984045
chr8	130378594	rs117729869	C	T	chr8_130378594	rs6984045
chr8	130374350	rs77164811	T	C	chr8_130374350	rs6984045
chr8	130374128	rs77137166	T	C	chr8_130374128	rs6984045
chr8	130373488	rs150516574	A	G	chr8_130373488	rs6984045
chr8	130373185	rs139170075	A	G	chr8_130373185	rs6984045
chr8	130373184	rs117447475	A	G	chr8_130373184	rs6984045
chr8	130370210	rs55686856	G	A	chr8_130370210	rs6984045
chr8	130366936	rs141588043	G	A	chr8_130366936	rs6984045
chr8	130366179	rs7005271	G	A	chr8_130366179	rs6984045
chr8	130364835	rs79140028	C	G	chr8_130364835	rs6984045
chr8	130364052	rs6994242	G	A,T	chr8_130364052	rs6984045
chr8	130362129	rs115247857	G	C	chr8_130362129	rs6984045
chr8	130360920	rs79588759	G	A	chr8_130360920	rs6984045
chr8	130360192	rs55891945	A	G	chr8_130360192	rs6984045
chr8	130359623	rs147557666	T	C,G	chr8_130359623	rs6984045
chr8	130359187	rs76106903	A	G,T	chr8_130359187	rs6984045
chr8	130358941	rs80150151	T	C	chr8_130358941	rs6984045
chr8	130357099	rs55759431	G	A	chr8_130357099	rs6984045
chr8	130355856	rs79376657	C	A,G,T	chr8_130355856	rs6984045
chr8	130353280	rs74639250	C	A	chr8_130353280	rs6984045
chr8	130350010	rs116415437	A	G	chr8_130350010	rs6984045
chr8	130348504	rs80068567	A	G	chr8_130348504	rs6984045
chr8	130347762	rs78083315	A	G	chr8_130347762	rs6984045
chr8	130346774	rs868187655	C	A,G	chr8_130346774	rs6984045
chr8	130346518	rs143668464	TTCA	T	chr8_130346518	rs6984045
chr8	130345374	rs78439789	C	T	chr8_130345374	rs6984045
chr8	130344754	rs77380857	C	G,T	chr8_130344754	rs6984045
chr8	130342318	rs80016886	T	C	chr8_130342318	rs6984045
chr8	130339562	rs117894128	G	C	chr8_130339562	rs6984045
chr8	130334293	rs56405390	G	C	chr8_130334293	rs6984045
chr8	130332851	rs56241132	T	A	chr8_130332851	rs6984045
chr8	130329710	rs55961633	G	C	chr8_130329710	rs6984045
chr8	130327887	rs77580775	G	A,C	chr8_130327887	rs6984045
chr8	130326104	rs78149066	T	C	chr8_130326104	rs6984045
chr8	130323601	rs117129430	A	C,G	chr8_130323601	rs6984045
chr8	130320632	rs146063233	G	A,T	chr8_130320632	rs6984045
chr8	130319341	rs80144607	G	C	chr8_130319341	rs6984045
chr8	130313582	rs114927099	G	C	chr8_130313582	rs6984045
chr8	130311941	rs56349599	G	A	chr8_130311941	rs6984045
[truncated: 13,204 more rows]
