# Supplementary material for: Genome-wide discovery of multiple sclerosis genetic risk variant allelic regulatory activity
Source: G3 (Bethesda). 2025 Aug 21;15(11):jkaf192. doi: 10.1093/g3journal/jkaf192 (PMC12608076; doi:10.1093/g3journal/jkaf192)
Supplement: jkaf192_Supplementary_Data [file jkaf192_supplementary_data.zip › Supplementary_Table_3_G3-2025-406100.xlsx]

## Sheet: README
This table contains the sequences for each oligo ordered from Twist
Header	Definition
seq_id	The name of the oligo,which contains the rsID and corresponding Reference or Non-reference allele. RC denotes "reverse complement"
twist_seq	The 200 base pair sequence ordered from TWIST

## Sheet: MPRA library design oligos
seq_id	twist_seq
rs12130210_Ref_G	ACTGGCCGCTTGACGTTACTCTTGTTGCCCAGGCTGGAGTGCAATGGTGTGATCTTGGCTCACCGCAACCTCCGCCTCCCTGGTTCAAGCGATTCTCCTGCCTCAGCCTCCCGAGTAGCTGGGATTACAGGCATGCACCACCATGCCTGGCTAATTTTGTATTTTTAGTAGAGACAGGGTTTCTCCACTGCGGCTCCTGC
rs12130210_Non-Ref_A	ACTGGCCGCTTGACGTTACTCTTGTTGCCCAGGCTGGAGTGCAATGGTGTGATCTTGGCTCACCGCAACCTCCGCCTCCCTGGTTCAAGCGATTCTCCTACCTCAGCCTCCCGAGTAGCTGGGATTACAGGCATGCACCACCATGCCTGGCTAATTTTGTATTTTTAGTAGAGACAGGGTTTCTCCACTGCGGCTCCTGC
rs12130210_Non-Ref_C	ACTGGCCGCTTGACGTTACTCTTGTTGCCCAGGCTGGAGTGCAATGGTGTGATCTTGGCTCACCGCAACCTCCGCCTCCCTGGTTCAAGCGATTCTCCTCCCTCAGCCTCCCGAGTAGCTGGGATTACAGGCATGCACCACCATGCCTGGCTAATTTTGTATTTTTAGTAGAGACAGGGTTTCTCCACTGCGGCTCCTGC
rs4926500_Ref_T	ACTGGCCGCTTGACGGGCACAATAAAGCAGAAAGCCGCTATAATAATGATGATAATGAAGAAAAACAAAAGCATCCATTCGTCACTTAGTGGCAAGCGTTTTTCCAACTACTTTCCGAGTAGTAACTGCTTGCCAGAGTTTCCCCAGCTTGGGCCGGAAGGTGAGGCGGTAGCTCGAGCTTTGCCCACTGCGGCTCCTGC
rs4926500_Non-Ref_C	ACTGGCCGCTTGACGGGCACAATAAAGCAGAAAGCCGCTATAATAATGATGATAATGAAGAAAAACAAAAGCATCCATTCGTCACTTAGTGGCAAGCGTCTTTCCAACTACTTTCCGAGTAGTAACTGCTTGCCAGAGTTTCCCCAGCTTGGGCCGGAAGGTGAGGCGGTAGCTCGAGCTTTGCCCACTGCGGCTCCTGC
rs7518228_Ref_T	ACTGGCCGCTTGACGCCTTACTTAACTGCACAGTCTAAAAATAGAACTTCTCCACCACTTCATTGCTTTTGGTTTTTCCTCACACTCTGTACATGTGATTGTGCTGGTCATCTCCTTCACTAGCAAATCAGCTCACCAAGTTGGGGCTTTGTCTATTTACCGTTGTGTTCCCAGTGGACACTCGACACTGCGGCTCCTGC
rs7518228_Non-Ref_A	ACTGGCCGCTTGACGCCTTACTTAACTGCACAGTCTAAAAATAGAACTTCTCCACCACTTCATTGCTTTTGGTTTTTCCTCACACTCTGTACATGTGATAGTGCTGGTCATCTCCTTCACTAGCAAATCAGCTCACCAAGTTGGGGCTTTGTCTATTTACCGTTGTGTTCCCAGTGGACACTCGACACTGCGGCTCCTGC
rs7518228_Non-Ref_G	ACTGGCCGCTTGACGCCTTACTTAACTGCACAGTCTAAAAATAGAACTTCTCCACCACTTCATTGCTTTTGGTTTTTCCTCACACTCTGTACATGTGATGGTGCTGGTCATCTCCTTCACTAGCAAATCAGCTCACCAAGTTGGGGCTTTGTCTATTTACCGTTGTGTTCCCAGTGGACACTCGACACTGCGGCTCCTGC
rs56331890_Ref_T	ACTGGCCGCTTGACGAAAAATATTAAAAACCTGGAAATAGACAAAAGAGATTACTAGGTGTCCTTCCCATGGAACTTGGCATTGTCTAGCAGACCTTTGTGGGATTATCTGTTTCCATTGGCATGTGCACCTTTATTAATTTTTATTGACTTGGCTATTTTGCAGCTTGGTAGGGAGGTAGAGGTCACTGCGGCTCCTGC
rs56331890_Non-Ref_C	ACTGGCCGCTTGACGAAAAATATTAAAAACCTGGAAATAGACAAAAGAGATTACTAGGTGTCCTTCCCATGGAACTTGGCATTGTCTAGCAGACCTTTGCGGGATTATCTGTTTCCATTGGCATGTGCACCTTTATTAATTTTTATTGACTTGGCTATTTTGCAGCTTGGTAGGGAGGTAGAGGTCACTGCGGCTCCTGC
rs6677064_Ref_A	ACTGGCCGCTTGACGCTGTCTCTACTAAAAACAAAAATTATGCTGGGCGTGGTGGTGCGTTCCCATAATCCCAGGTACTCGGGAGGCAGAGGCAGGAGAATCGCTTGAACCCAGGAGGTGGAGGTTGCAGTGAGCCTAGATTGCGCCACTGCACTCCAGCCTGGGTGACAAGAACGAACCTCTGTCACTGCGGCTCCTGC
rs6677064_Non-Ref_G	ACTGGCCGCTTGACGCTGTCTCTACTAAAAACAAAAATTATGCTGGGCGTGGTGGTGCGTTCCCATAATCCCAGGTACTCGGGAGGCAGAGGCAGGAGAGTCGCTTGAACCCAGGAGGTGGAGGTTGCAGTGAGCCTAGATTGCGCCACTGCACTCCAGCCTGGGTGACAAGAACGAACCTCTGTCACTGCGGCTCCTGC
rs73152373_Ref_G	ACTGGCCGCTTGACGATGAGAGACCACAGCACCTGGGTATAGCAAAGAAATAAGAAGAGCGGCATTGGCTGCGCTTGGTGGCTCATGCCTGTAATCTGAGCACTTCAGAAGGCTGAGGCAGGTGGATTGGTTGAGTTCAGGAGACCCCATGTCTACAAAAAATATACAAAAATTATCTAGGTGTGCACTGCGGCTCCTGC
rs73152373_Non-Ref_A	ACTGGCCGCTTGACGATGAGAGACCACAGCACCTGGGTATAGCAAAGAAATAAGAAGAGCGGCATTGGCTGCGCTTGGTGGCTCATGCCTGTAATCTGAACACTTCAGAAGGCTGAGGCAGGTGGATTGGTTGAGTTCAGGAGACCCCATGTCTACAAAAAATATACAAAAATTATCTAGGTGTGCACTGCGGCTCCTGC
rs73152373_Non-Ref_T	ACTGGCCGCTTGACGATGAGAGACCACAGCACCTGGGTATAGCAAAGAAATAAGAAGAGCGGCATTGGCTGCGCTTGGTGGCTCATGCCTGTAATCTGATCACTTCAGAAGGCTGAGGCAGGTGGATTGGTTGAGTTCAGGAGACCCCATGTCTACAAAAAATATACAAAAATTATCTAGGTGTGCACTGCGGCTCCTGC
rs4072273_Ref_A	ACTGGCCGCTTGACGATTGCATAATTTTGCCCCCTCTTTCTCTCCTTCATCTTCTCCCCTTTTCCTTGCCTCATCTCATTTCCTCCTTCTGTACCTAAAAAGTTTGGCATTTGGGCTAAAAAATGAAACAACCATTTCTCTTCAGCCATCTTCCAGCATTAAGCTTCTAATACAGAAGAGTTGGTCACTGCGGCTCCTGC
rs4072273_Non-Ref_C	ACTGGCCGCTTGACGATTGCATAATTTTGCCCCCTCTTTCTCTCCTTCATCTTCTCCCCTTTTCCTTGCCTCATCTCATTTCCTCCTTCTGTACCTAAACAGTTTGGCATTTGGGCTAAAAAATGAAACAACCATTTCTCTTCAGCCATCTTCCAGCATTAAGCTTCTAATACAGAAGAGTTGGTCACTGCGGCTCCTGC
rs4437915_Ref_G	ACTGGCCGCTTGACGCACAGCTACTGCGGCTCAAGCTGTGGCTGCAGACCCAGGCATCTCTTCACTCTCCAGGGGCTGGGAAGGACCCCGCTGCCCGCGGAGGCTCAGAAATGCCTGGTTCTGCTGCCTGGTCTCTCCCCGCTCCTGGTGCCTGCTCCACGGGCTCTGAAATGTCTGCTCCCAGTCACTGCGGCTCCTGC
rs4437915_Non-Ref_C	ACTGGCCGCTTGACGCACAGCTACTGCGGCTCAAGCTGTGGCTGCAGACCCAGGCATCTCTTCACTCTCCAGGGGCTGGGAAGGACCCCGCTGCCCGCGCAGGCTCAGAAATGCCTGGTTCTGCTGCCTGGTCTCTCCCCGCTCCTGGTGCCTGCTCCACGGGCTCTGAAATGTCTGCTCCCAGTCACTGCGGCTCCTGC
rs73152364_Ref_C	ACTGGCCGCTTGACGGGACCTTCGCGCTCACGGGTGCAGCCTCTGCCGCCCGGCTGTGGCTGCCGACCAAGGCCTCCCTGTGCTCTTGGGGGCCAGGAGCAGCCAGGAGCCCGCCCTCCCAGGCACAGCTACTGCGGCTCAAGCTGTGGCTGCAGACCCAGGCATCTCTTCACTCTCCAGGGGCTCACTGCGGCTCCTGC
rs73152364_Non-Ref_G	ACTGGCCGCTTGACGGGACCTTCGCGCTCACGGGTGCAGCCTCTGCCGCCCGGCTGTGGCTGCCGACCAAGGCCTCCCTGTGCTCTTGGGGGCCAGGAGGAGCCAGGAGCCCGCCCTCCCAGGCACAGCTACTGCGGCTCAAGCTGTGGCTGCAGACCCAGGCATCTCTTCACTCTCCAGGGGCTCACTGCGGCTCCTGC
rs73152364_Non-Ref_T	ACTGGCCGCTTGACGGGACCTTCGCGCTCACGGGTGCAGCCTCTGCCGCCCGGCTGTGGCTGCCGACCAAGGCCTCCCTGTGCTCTTGGGGGCCAGGAGTAGCCAGGAGCCCGCCCTCCCAGGCACAGCTACTGCGGCTCAAGCTGTGGCTGCAGACCCAGGCATCTCTTCACTCTCCAGGGGCTCACTGCGGCTCCTGC
rs57752339_Ref_G	ACTGGCCGCTTGACGGGCTGGCCCAGCTGCCTGGGTTGGTCCTGTTAGCTTTGGCTCCGGGCCGGAGGGCAGACGACATGAAGGAGGAGGAAGCCAGCCGCCAAGAGACTCGCCGTGGTAAATTCAGCGTCTGCAGGGGTGCTTGACGCGGCGGAGCCCGCGACGCCGGCAGCGGAGCGACATGTCACTGCGGCTCCTGC
rs57752339_Non-Ref_A	ACTGGCCGCTTGACGGGCTGGCCCAGCTGCCTGGGTTGGTCCTGTTAGCTTTGGCTCCGGGCCGGAGGGCAGACGACATGAAGGAGGAGGAAGCCAGCCACCAAGAGACTCGCCGTGGTAAATTCAGCGTCTGCAGGGGTGCTTGACGCGGCGGAGCCCGCGACGCCGGCAGCGGAGCGACATGTCACTGCGGCTCCTGC
rs57752339_Non-Ref_T	ACTGGCCGCTTGACGGGCTGGCCCAGCTGCCTGGGTTGGTCCTGTTAGCTTTGGCTCCGGGCCGGAGGGCAGACGACATGAAGGAGGAGGAAGCCAGCCTCCAAGAGACTCGCCGTGGTAAATTCAGCGTCTGCAGGGGTGCTTGACGCGGCGGAGCCCGCGACGCCGGCAGCGGAGCGACATGTCACTGCGGCTCCTGC
rs10157709_Ref_T	ACTGGCCGCTTGACGAAAAATTTATCTTAAATCCAATCACTTCTGACCCTCTCAACTGCTAAAACCCTACTCCAAGCCACTGGTATTAATTTTCTGTAATTGTTGTAACAAATTGTGTTGTGTGTTGTTTTCAGCCACAAACTTGCTCCCTTTACTCAAATTTATTTTCTCACAGTTCTGGAGGCCACTGCGGCTCCTGC
rs10157709_Non-Ref_C	ACTGGCCGCTTGACGAAAAATTTATCTTAAATCCAATCACTTCTGACCCTCTCAACTGCTAAAACCCTACTCCAAGCCACTGGTATTAATTTTCTGTAACTGTTGTAACAAATTGTGTTGTGTGTTGTTTTCAGCCACAAACTTGCTCCCTTTACTCAAATTTATTTTCTCACAGTTCTGGAGGCCACTGCGGCTCCTGC
rs12138374_Ref_G	ACTGGCCGCTTGACGCGCCCGCCGGGAATCGTGGTTGCCCGACTCAAGTCGCCCGCGCGTGTCGCGGAGCCCCGCGGCAGTTGTGGTTGGGTGGCTTCTGTGGTGAGCGTCTGCGCTTGGTGACCAAAGGTTTGAGGGAAAGTGGAAGAGACAGGGTCAGGCCTCCTGTGCTCCAACCCCAGCCCCACTGCGGCTCCTGC
rs12138374_Non-Ref_T	ACTGGCCGCTTGACGCGCCCGCCGGGAATCGTGGTTGCCCGACTCAAGTCGCCCGCGCGTGTCGCGGAGCCCCGCGGCAGTTGTGGTTGGGTGGCTTCTTTGGTGAGCGTCTGCGCTTGGTGACCAAAGGTTTGAGGGAAAGTGGAAGAGACAGGGTCAGGCCTCCTGTGCTCCAACCCCAGCCCCACTGCGGCTCCTGC
rs13313010_Ref_C	ACTGGCCGCTTGACGACAACCCTACCCCCACCCTAGGCTCCCCATTCATATCTGCTTTCAGCCCTCAATCTCCCTGCACCTGACTTCACCCCTTTTCACCCCCTCAGTTCAAAGCCTCTAGTTCTTTTTGCCTTCCCCAAAACCCACCCTTCCCTCCACACTAACAAGCCCTTCCCTCTAGTCTGCACTGCGGCTCCTGC
rs13313010_Non-Ref_T	ACTGGCCGCTTGACGACAACCCTACCCCCACCCTAGGCTCCCCATTCATATCTGCTTTCAGCCCTCAATCTCCCTGCACCTGACTTCACCCCTTTTCACTCCCTCAGTTCAAAGCCTCTAGTTCTTTTTGCCTTCCCCAAAACCCACCCTTCCCTCCACACTAACAAGCCCTTCCCTCTAGTCTGCACTGCGGCTCCTGC
rs13313009_Ref_C	ACTGGCCGCTTGACGTAGTCTGGGGGCATCAGGCTCACTACTGAAAGGAGAACAAAGAGGAAGATGGCATTAACTTTCTGGGCAGTCAGCCATCCCCTGCCCGACCCTAGCCCCTAAACTGAAAAGATCTCAAACTTGAAACAACCCTACCCCCACCCTAGGCTCCCCATTCATATCTGCTTTCACACTGCGGCTCCTGC
rs13313009_Non-Ref_T	ACTGGCCGCTTGACGTAGTCTGGGGGCATCAGGCTCACTACTGAAAGGAGAACAAAGAGGAAGATGGCATTAACTTTCTGGGCAGTCAGCCATCCCCTGTCCGACCCTAGCCCCTAAACTGAAAAGATCTCAAACTTGAAACAACCCTACCCCCACCCTAGGCTCCCCATTCATATCTGCTTTCACACTGCGGCTCCTGC
rs13313088_Ref_G	ACTGGCCGCTTGACGAAGGCCGGCACAGCAAGAGGACTGGAGAGTGCTGCAGGGGCTGGTGGTGTCTCCCCCTCTTTAGGTGTGCAGGTGACAGGGGAAGGCAGTAGTCTGGGGGCATCAGGCTCACTACTGAAAGGAGAACAAAGAGGAAGATGGCATTAACTTTCTGGGCAGTCAGCCATCCCCACTGCGGCTCCTGC
rs13313088_Non-Ref_A	ACTGGCCGCTTGACGAAGGCCGGCACAGCAAGAGGACTGGAGAGTGCTGCAGGGGCTGGTGGTGTCTCCCCCTCTTTAGGTGTGCAGGTGACAGGGGAAAGCAGTAGTCTGGGGGCATCAGGCTCACTACTGAAAGGAGAACAAAGAGGAAGATGGCATTAACTTTCTGGGCAGTCAGCCATCCCCACTGCGGCTCCTGC
rs13313088_Non-Ref_C	ACTGGCCGCTTGACGAAGGCCGGCACAGCAAGAGGACTGGAGAGTGCTGCAGGGGCTGGTGGTGTCTCCCCCTCTTTAGGTGTGCAGGTGACAGGGGAACGCAGTAGTCTGGGGGCATCAGGCTCACTACTGAAAGGAGAACAAAGAGGAAGATGGCATTAACTTTCTGGGCAGTCAGCCATCCCCACTGCGGCTCCTGC
rs13313088_Non-Ref_T	ACTGGCCGCTTGACGAAGGCCGGCACAGCAAGAGGACTGGAGAGTGCTGCAGGGGCTGGTGGTGTCTCCCCCTCTTTAGGTGTGCAGGTGACAGGGGAATGCAGTAGTCTGGGGGCATCAGGCTCACTACTGAAAGGAGAACAAAGAGGAAGATGGCATTAACTTTCTGGGCAGTCAGCCATCCCCACTGCGGCTCCTGC
rs73152349_Ref_T	ACTGGCCGCTTGACGGAGAAGAATGGAAAGGAGCAGCATGACTCCTGCCTGCCCTTCTCTGCCTCCCTCCTCTCGGCCCTCCCCAGAACCCCATCTCCCTAAGTCCTACCTAATTCTCTTGGGGCCAATTTGTGCAGTGTCCTCATCCCAGGCCGGGGTTGGAGCAGACTGGGCCTGACTCCCAGCACTGCGGCTCCTGC
rs73152349_Non-Ref_C	ACTGGCCGCTTGACGGAGAAGAATGGAAAGGAGCAGCATGACTCCTGCCTGCCCTTCTCTGCCTCCCTCCTCTCGGCCCTCCCCAGAACCCCATCTCCCCAAGTCCTACCTAATTCTCTTGGGGCCAATTTGTGCAGTGTCCTCATCCCAGGCCGGGGTTGGAGCAGACTGGGCCTGACTCCCAGCACTGCGGCTCCTGC
rs12117308_Ref_C	ACTGGCCGCTTGACGGTATATATATGATTTTCTTCTAAATCTGCTTTGGAAACACACACACACACACTCTCAACCTAGAACACTATTAAGGGTAACAGGCTCTTCAACCTTAACTCCTAAATATCAAAGTATTTCTCTTTTCACTGACCTAAGTTGGCATCCTGGCTCACTAAATTGCATGGGCTCACTGCGGCTCCTGC
rs12117308_Non-Ref_T	ACTGGCCGCTTGACGGTATATATATGATTTTCTTCTAAATCTGCTTTGGAAACACACACACACACACTCTCAACCTAGAACACTATTAAGGGTAACAGGTTCTTCAACCTTAACTCCTAAATATCAAAGTATTTCTCTTTTCACTGACCTAAGTTGGCATCCTGGCTCACTAAATTGCATGGGCTCACTGCGGCTCCTGC
rs11205429_Ref_A	ACTGGCCGCTTGACGCGTCAACTGTACTTGCTTGGTTAAAGCCCAACTCAGGATAGACACAACTTTTGGTCTGTTCCGGGCCTGCACATGTGTACTGTAAGGGCAAAATCTGCCTCTTGGCCACTCTTTTCATCTAAAACCACAAGTCTTAAGGCCGCCTTCTTGCCCTACTGTGTCTGCATTTCCACTGCGGCTCCTGC
rs11205429_Non-Ref_C	ACTGGCCGCTTGACGCGTCAACTGTACTTGCTTGGTTAAAGCCCAACTCAGGATAGACACAACTTTTGGTCTGTTCCGGGCCTGCACATGTGTACTGTACGGGCAAAATCTGCCTCTTGGCCACTCTTTTCATCTAAAACCACAAGTCTTAAGGCCGCCTTCTTGCCCTACTGTGTCTGCATTTCCACTGCGGCTCCTGC
rs11205429_Non-Ref_G	ACTGGCCGCTTGACGCGTCAACTGTACTTGCTTGGTTAAAGCCCAACTCAGGATAGACACAACTTTTGGTCTGTTCCGGGCCTGCACATGTGTACTGTAGGGGCAAAATCTGCCTCTTGGCCACTCTTTTCATCTAAAACCACAAGTCTTAAGGCCGCCTTCTTGCCCTACTGTGTCTGCATTTCCACTGCGGCTCCTGC
rs60266785_Ref_C	ACTGGCCGCTTGACGTAGTTCCTGGGGACCAAGCATCTGGCATTTCTCAAGCAGACCCTCTCCTTGTTGCTCCTTTTCAGTCCCTGGAGTCTGGCTTCCCAAAGCCAAAGCTGGAGGAGAGCTCATTGCTGAGGAAGCAGGGTTGGAGCCTGAGGAGATGCAGAGGGCCTGGACCCCTCGCTGGCACTGCGGCTCCTGC
rs60266785_Non-Ref_CA	ACTGGCCGCTTGACGTAGTTCCTGGGGACCAAGCATCTGGCATTTCTCAAGCAGACCCTCTCCTTGTTGCTCCTTTTCAGTCCCTGGAGTCTGGCTTCCCAAAAGCCAAAGCTGGAGGAGAGCTCATTGCTGAGGAAGCAGGGTTGGAGCCTGAGGAGATGCAGAGGGCCTGGACCCCTCGCTGGCACTGCGGCTCCTGC
rs58906520_Ref_C	ACTGGCCGCTTGACGCGGCAAGTGCTTTGGCAAGAGCTCTACGCTGACGCGACACCTGCAGACGCACTCGGGGGAGAAACCCTTCAAGTGCCCGGAGTGCGGCAAGGGCTTCCTGGAGAGCGCCACGCTGGTGCGCCACCAGCGCACACACACGGGCGAGAAGCCGTACGCATGTGGCGACTGTGCACTGCGGCTCCTGC
rs58906520_Non-Ref_T	ACTGGCCGCTTGACGCGGCAAGTGCTTTGGCAAGAGCTCTACGCTGACGCGACACCTGCAGACGCACTCGGGGGAGAAACCCTTCAAGTGCCCGGAGTGTGGCAAGGGCTTCCTGGAGAGCGCCACGCTGGTGCGCCACCAGCGCACACACACGGGCGAGAAGCCGTACGCATGTGGCGACTGTGCACTGCGGCTCCTGC
rs55692539_Ref_T	ACTGGCCGCTTGACGCCCAGTACTCAGGAGGCTGAGGCAAGGAGAATCCTCGAATCCGAGAGGCAGAGGTTGCAGTGAGCCGAGATGGAGTGACTGCTCTCTAGCCTGGGCGACAGGGCGAGACTGTCAGAAAGTCTACTCCAGAGCTCCTGCTTGCATTTTTTGTTTAAAAATCATACTAATCACACTGCGGCTCCTGC
rs55692539_Non-Ref_C	ACTGGCCGCTTGACGCCCAGTACTCAGGAGGCTGAGGCAAGGAGAATCCTCGAATCCGAGAGGCAGAGGTTGCAGTGAGCCGAGATGGAGTGACTGCTCCCTAGCCTGGGCGACAGGGCGAGACTGTCAGAAAGTCTACTCCAGAGCTCCTGCTTGCATTTTTTGTTTAAAAATCATACTAATCACACTGCGGCTCCTGC
rs146975447_Ref_G	ACTGGCCGCTTGACGAGAACAGATAACCAGGGAAGAAAAATCTTTATTCTGATTGAAAATAAGGATTTTCAATTATTTTCTTTTCAATTATTATTAAGGAAAAAAATGACATATGAAACTCAGAAGTTTATCTTGCCCCTATTATAGATATTGGTTTTTCCATTAGCTTATCTTCCTTCTTAGCACTGCGGCTCCTGC
rs146975447_Non-Ref_GA	ACTGGCCGCTTGACGAGAACAGATAACCAGGGAAGAAAAATCTTTATTCTGATTGAAAATAAGGATTTTCAATTATTTTCTTTTCAATTATTATTAAGGAAAAAAAATGACATATGAAACTCAGAAGTTTATCTTGCCCCTATTATAGATATTGGTTTTTCCATTAGCTTATCTTCCTTCTTAGCACTGCGGCTCCTGC
rs146975447_Non-Ref_GAA	ACTGGCCGCTTGACGAGAACAGATAACCAGGGAAGAAAAATCTTTATTCTGATTGAAAATAAGGATTTTCAATTATTTTCTTTTCAATTATTATTAAGGAAAAAAAAATGACATATGAAACTCAGAAGTTTATCTTGCCCCTATTATAGATATTGGTTTTTCCATTAGCTTATCTTCCTTCTTAGCACTGCGGCTCCTGC
rs59251139_Ref_T	ACTGGCCGCTTGACGCTGCTGACTTACTCCTGTCCCTAGACCCACCTGCGCACTTGTGCTGGATGACTGGACGAGCCTGTATAGGAAGCCCAGATCACATGGGGGTTACTAATAACACCCACCTCAAAGGACTACTGGGAGGACGAAAGGGAAACACATGTACAAACATGTGAGAATTCTTGTGTCACTGCGGCTCCTGC
rs59251139_Non-Ref_C	ACTGGCCGCTTGACGCTGCTGACTTACTCCTGTCCCTAGACCCACCTGCGCACTTGTGCTGGATGACTGGACGAGCCTGTATAGGAAGCCCAGATCACACGGGGGTTACTAATAACACCCACCTCAAAGGACTACTGGGAGGACGAAAGGGAAACACATGTACAAACATGTGAGAATTCTTGTGTCACTGCGGCTCCTGC
rs78707902_Ref_T	ACTGGCCGCTTGACGTCAGGGTACGATGACTGTAGTCAGAGTATTTGTATGTGCAGTGGGTAGTGCTGTGGAGGATATGATGACTGCAGTCAGAGTACTTGTATATGCAGTGGGTAGTGCTGTGGAGGATATGATGACTGTAGTCAGAGTATTTGTATGTGCAGTGGGTAGTGCTGTGGAGGGTACACTGCGGCTCCTGC
rs78707902_Non-Ref_G	ACTGGCCGCTTGACGTCAGGGTACGATGACTGTAGTCAGAGTATTTGTATGTGCAGTGGGTAGTGCTGTGGAGGATATGATGACTGCAGTCAGAGTACTGGTATATGCAGTGGGTAGTGCTGTGGAGGATATGATGACTGTAGTCAGAGTATTTGTATGTGCAGTGGGTAGTGCTGTGGAGGGTACACTGCGGCTCCTGC
rs73152338_Ref_T	ACTGGCCGCTTGACGGCTGGCGTCACCACGACAAACGTCGCCAGGCTGAGCCGACTTAAGGGGGCAACGGCCGCCACCGGGTTCTGGCAGCGTTAAACGTTCCCCACTACGTTTTTGGTGCCCGGTCTCGCCCTCCAAGTCGGCTGGCGCCACGGGCAAGGGGCTAGGGTAGGCTCGGGGTTGGGCACTGCGGCTCCTGC
rs73152338_Non-Ref_C	ACTGGCCGCTTGACGGCTGGCGTCACCACGACAAACGTCGCCAGGCTGAGCCGACTTAAGGGGGCAACGGCCGCCACCGGGTTCTGGCAGCGTTAAACGCTCCCCACTACGTTTTTGGTGCCCGGTCTCGCCCTCCAAGTCGGCTGGCGCCACGGGCAAGGGGCTAGGGTAGGCTCGGGGTTGGGCACTGCGGCTCCTGC
rs11205421_Ref_A	ACTGGCCGCTTGACGCCGCGGGAAGAGCTGCTGGAAGACTAGACGGTGGACCGCCTAGCTCCCGGGACTCCGCGGCTGGGGGCTGAGGCGCGCGCAGGGATCGGCGCCCTTTCCTCTGATTGGGCGGGACGAGGCCCAGGGGTGGGCCAACAGACAAAGCGGGAGGCAGGAATTGGTTAAGCCAGCACTGCGGCTCCTGC
rs11205421_Non-Ref_C	ACTGGCCGCTTGACGCCGCGGGAAGAGCTGCTGGAAGACTAGACGGTGGACCGCCTAGCTCCCGGGACTCCGCGGCTGGGGGCTGAGGCGCGCGCAGGGCTCGGCGCCCTTTCCTCTGATTGGGCGGGACGAGGCCCAGGGGTGGGCCAACAGACAAAGCGGGAGGCAGGAATTGGTTAAGCCAGCACTGCGGCTCCTGC
rs11205421_Non-Ref_G	ACTGGCCGCTTGACGCCGCGGGAAGAGCTGCTGGAAGACTAGACGGTGGACCGCCTAGCTCCCGGGACTCCGCGGCTGGGGGCTGAGGCGCGCGCAGGGGTCGGCGCCCTTTCCTCTGATTGGGCGGGACGAGGCCCAGGGGTGGGCCAACAGACAAAGCGGGAGGCAGGAATTGGTTAAGCCAGCACTGCGGCTCCTGC
rs1597944_Ref_C	ACTGGCCGCTTGACGGCATAAGTAATAAGGAGCCAAATGTTAATCCCTAATACAATGGGGAAAATGTCTCTAGGGCACATCAGAGGTCTTCATGTCAGCCGCTCCCACCATAAGCCTAGATGCTCAGGAGGAAAAAATGGTTTCCTGGGCTGGGCCCAGGACACCCCTGGTGTGTGTAGCCTAGGCACTGCGGCTCCTGC
rs1597944_Non-Ref_T	ACTGGCCGCTTGACGGCATAAGTAATAAGGAGCCAAATGTTAATCCCTAATACAATGGGGAAAATGTCTCTAGGGCACATCAGAGGTCTTCATGTCAGCTGCTCCCACCATAAGCCTAGATGCTCAGGAGGAAAAAATGGTTTCCTGGGCTGGGCCCAGGACACCCCTGGTGTGTGTAGCCTAGGCACTGCGGCTCCTGC
rs35008063_Ref_G	ACTGGCCGCTTGACGTCTTTGGCTATTATAAATAATGCTGTTCTGAACATTTGTGTAACAAGTTTTGTGTGAACATATTTCAGTTCTTTTGGGTATATAGTCAAGAGAGGAATGACTACATCGTATGGTAATTCTATGTTTAATTTATTGAGGAATCACCAAAGTGTTTCCACAGTGGCTGCACTCACTGCGGCTCCTGC
rs35008063_Non-Ref_T	ACTGGCCGCTTGACGTCTTTGGCTATTATAAATAATGCTGTTCTGAACATTTGTGTAACAAGTTTTGTGTGAACATATTTCAGTTCTTTTGGGTATATATTCAAGAGAGGAATGACTACATCGTATGGTAATTCTATGTTTAATTTATTGAGGAATCACCAAAGTGTTTCCACAGTGGCTGCACTCACTGCGGCTCCTGC
rs35540610_Ref_T	ACTGGCCGCTTGACGAAAAGAAAGAGCAGAGACCAGTGTCCTGGATGACTCCTTACAGGCTTTCAGTTCTATGAGGTGGGCATGGGTTGGGGTGGGGTCTCATAGTCTGAGTCCAATGTGGATGCCCAAAGGGTTTTTAGGAATCCAAGAGACTCTACCAGGGTTCAATGGAAAGAGACTTTTATCACTGCGGCTCCTGC
rs35540610_Non-Ref_C	ACTGGCCGCTTGACGAAAAGAAAGAGCAGAGACCAGTGTCCTGGATGACTCCTTACAGGCTTTCAGTTCTATGAGGTGGGCATGGGTTGGGGTGGGGTCCCATAGTCTGAGTCCAATGTGGATGCCCAAAGGGTTTTTAGGAATCCAAGAGACTCTACCAGGGTTCAATGGAAAGAGACTTTTATCACTGCGGCTCCTGC
rs28693552_Ref_G	ACTGGCCGCTTGACGCGCATGGAAACAAAGAGAAGCACCTGGAGCCACTGGCAGCAGGAAAGCAGGGCAGAGGCCTGAGTCTAATGTGGAAAGGGGGAGGGGGAGAAGGAGAGAGAATTAGGAGTCCAGGCAGCAAGTGAGCTGATGGATGGTTCTCAGCCTTGGTGGCAGCAACTGGAGTGTGTCACTGCGGCTCCTGC
rs28693552_Non-Ref_C	ACTGGCCGCTTGACGCGCATGGAAACAAAGAGAAGCACCTGGAGCCACTGGCAGCAGGAAAGCAGGGCAGAGGCCTGAGTCTAATGTGGAAAGGGGGAGCGGGAGAAGGAGAGAGAATTAGGAGTCCAGGCAGCAAGTGAGCTGATGGATGGTTCTCAGCCTTGGTGGCAGCAACTGGAGTGTGTCACTGCGGCTCCTGC
rs28693552_Non-Ref_T	ACTGGCCGCTTGACGCGCATGGAAACAAAGAGAAGCACCTGGAGCCACTGGCAGCAGGAAAGCAGGGCAGAGGCCTGAGTCTAATGTGGAAAGGGGGAGTGGGAGAAGGAGAGAGAATTAGGAGTCCAGGCAGCAAGTGAGCTGATGGATGGTTCTCAGCCTTGGTGGCAGCAACTGGAGTGTGTCACTGCGGCTCCTGC
rs7423615_Ref_C	ACTGGCCGCTTGACGTTTTATTAACAAGTAAAGCAAGCTTAAGGAGAGGAGTGGAAAAATTATTGAGAGTTAGAAAGTATGTAAATATAATCCATGATACGAGATAGGAGATATCCAGAAAAATAGAGCCAGGAAAGATACACAGAGATAGAATGTGCATAGCAGATGTAGCATATCACTGAAGGCACTGCGGCTCCTGC
rs7423615_Non-Ref_T	ACTGGCCGCTTGACGTTTTATTAACAAGTAAAGCAAGCTTAAGGAGAGGAGTGGAAAAATTATTGAGAGTTAGAAAGTATGTAAATATAATCCATGATATGAGATAGGAGATATCCAGAAAAATAGAGCCAGGAAAGATACACAGAGATAGAATGTGCATAGCAGATGTAGCATATCACTGAAGGCACTGCGGCTCCTGC
rs10498246_Ref_T	ACTGGCCGCTTGACGGATACTTTTTATCATTTTATTACAAACTTGACAAAGCCTTCAAAGAAATGGTATCCTACCCTCTAATTGACAGAATTCAGATGATCTCTTTATGAGACTAAATGCTATTTTTGACCAATACTCTTCATTATGTTATTGGATCATGCAGTATGTTTTTAGAGGACTCTGATCACTGCGGCTCCTGC
rs10498246_Non-Ref_A	ACTGGCCGCTTGACGGATACTTTTTATCATTTTATTACAAACTTGACAAAGCCTTCAAAGAAATGGTATCCTACCCTCTAATTGACAGAATTCAGATGAACTCTTTATGAGACTAAATGCTATTTTTGACCAATACTCTTCATTATGTTATTGGATCATGCAGTATGTTTTTAGAGGACTCTGATCACTGCGGCTCCTGC
rs13385151_Ref_C	ACTGGCCGCTTGACGTTAAATCTGAGATTTTTCACATTTTCTATACATGGATATTTGAGAAATGCAGGGAGGAATCTTGATATAGAAGTCTGTGTTTAACGGAATGGGTTTTATTGTTTGAACATATGTGTTTAGATAATCACGTGGTAGTTGGATTATGTCAAGGCAAGGCAATGTGTTCTCCCCACTGCGGCTCCTGC
rs13385151_Non-Ref_T	ACTGGCCGCTTGACGTTAAATCTGAGATTTTTCACATTTTCTATACATGGATATTTGAGAAATGCAGGGAGGAATCTTGATATAGAAGTCTGTGTTTAATGGAATGGGTTTTATTGTTTGAACATATGTGTTTAGATAATCACGTGGTAGTTGGATTATGTCAAGGCAAGGCAATGTGTTCTCCCCACTGCGGCTCCTGC
rs9989746_Ref_G	ACTGGCCGCTTGACGTGACTGTTCAGAAATGTGTGATGGAGAAGAGCCCCAGGAAGCCTCTAGCTCCCTAGCAAGATGTGGGTCAGGTAAAGAAGGGGAGGATTTCTGGCCCTGGGCTGCAGAGTGTCAGGAGGTTGAATTTGGAGCTTGTGTTTCCTGATTGTCTTTCCTCCAAGTATACTTCACACTGCGGCTCCTGC
rs9989746_Non-Ref_A	ACTGGCCGCTTGACGTGACTGTTCAGAAATGTGTGATGGAGAAGAGCCCCAGGAAGCCTCTAGCTCCCTAGCAAGATGTGGGTCAGGTAAAGAAGGGGAAGATTTCTGGCCCTGGGCTGCAGAGTGTCAGGAGGTTGAATTTGGAGCTTGTGTTTCCTGATTGTCTTTCCTCCAAGTATACTTCACACTGCGGCTCCTGC
rs9989835_Ref_A	ACTGGCCGCTTGACGACAGGCCAGGTGAACCCACCTACAGAACCCACCTACAGGCCAGGAGGGCCTGGGTGATGGACAGCCCCACCTAGGAGATACTTCAGCTTCCCACGTCTTCACTAAGTTTTCTCTTCATAATTTCTTGAGGGATTTCTTTTCTTTCTGCAGAGGGCAGTGATGACTGTTCACACTGCGGCTCCTGC
rs9989835_Non-Ref_T	ACTGGCCGCTTGACGACAGGCCAGGTGAACCCACCTACAGAACCCACCTACAGGCCAGGAGGGCCTGGGTGATGGACAGCCCCACCTAGGAGATACTTCTGCTTCCCACGTCTTCACTAAGTTTTCTCTTCATAATTTCTTGAGGGATTTCTTTTCTTTCTGCAGAGGGCAGTGATGACTGTTCACACTGCGGCTCCTGC
rs9989735_Ref_G	ACTGGCCGCTTGACGATGGAAACAAAGAGAAGCACCTGGAGCCACTGGCAGCAGGAAAGCAGGGCAAAGGCAGAAGAAATGTGCCTAGGAAAGGGGGAGGGGGAGAAGGAGAGAGAATTAGGAGTCCAGGCAGCAAGTGAGCTGATGGATGGTTCTCAGCCTTGGTGACAGCAACTGGAGTGCATCACTGCGGCTCCTGC
rs9989735_Non-Ref_C	ACTGGCCGCTTGACGATGGAAACAAAGAGAAGCACCTGGAGCCACTGGCAGCAGGAAAGCAGGGCAAAGGCAGAAGAAATGTGCCTAGGAAAGGGGGAGCGGGAGAAGGAGAGAGAATTAGGAGTCCAGGCAGCAAGTGAGCTGATGGATGGTTCTCAGCCTTGGTGACAGCAACTGGAGTGCATCACTGCGGCTCCTGC
rs9989735_Non-Ref_T	ACTGGCCGCTTGACGATGGAAACAAAGAGAAGCACCTGGAGCCACTGGCAGCAGGAAAGCAGGGCAAAGGCAGAAGAAATGTGCCTAGGAAAGGGGGAGTGGGAGAAGGAGAGAGAATTAGGAGTCCAGGCAGCAAGTGAGCTGATGGATGGTTCTCAGCCTTGGTGACAGCAACTGGAGTGCATCACTGCGGCTCCTGC
rs35857956_Ref_C	ACTGGCCGCTTGACGAATTGTTCTCTGCTTTAGCACAATTGGCAATTGCAAGATGTCAATCAGATCATTTTCTTTTCCCCTTAGACGCGGTGATCTTTGCTGCACAGGATTAGATGAATTATCCTTCCTGTGGATTTCTGTGGCTTCCACCCTTCATGGGTCCCCAGCCCATATCATCTGTCCCACACTGCGGCTCCTGC
rs35857956_Non-Ref_T	ACTGGCCGCTTGACGAATTGTTCTCTGCTTTAGCACAATTGGCAATTGCAAGATGTCAATCAGATCATTTTCTTTTCCCCTTAGACGCGGTGATCTTTGTTGCACAGGATTAGATGAATTATCCTTCCTGTGGATTTCTGTGGCTTCCACCCTTCATGGGTCCCCAGCCCATATCATCTGTCCCACACTGCGGCTCCTGC
rs34855578_Ref_C	ACTGGCCGCTTGACGAGCACAATTGTTCTCTGCTTTAGCACAATTGGCAATTGCAAGATGTCAATCAGATCATTTTCTTTTCCCCTTAGACGCGGTGATCTTTGCTGCACAGGATTAGATGAATTATCCTTCCTGTGGATTTCTGTGGCTTCCACCCTTCATGGGTCCCCAGCCCATATCATCTGCACTGCGGCTCCTGC
rs34855578_Non-Ref_G	ACTGGCCGCTTGACGAGCACAATTGTTCTCTGCTTTAGCACAATTGGCAATTGCAAGATGTCAATCAGATCATTTTCTTTTCCCCTTAGACGCGGTGATGTTTGCTGCACAGGATTAGATGAATTATCCTTCCTGTGGATTTCTGTGGCTTCCACCCTTCATGGGTCCCCAGCCCATATCATCTGCACTGCGGCTCCTGC
rs9989899_Ref_G	ACTGGCCGCTTGACGCAGAAGGATCTGGAGCACAGACATGTTTTGTGAAAGACCGAAGGCTTGCAACTGAGGAAAGTCATGCAGGAGACCCTTGGGATGGTGCTGACAAGGGAAGGACCTGTGGTGCTATAGCCCCTGCGTGAACAGAAGATCTTTTCCAACCTGGAAGAAGATAACTTTGAGAACACTGCGGCTCCTGC
rs9989899_Non-Ref_A	ACTGGCCGCTTGACGCAGAAGGATCTGGAGCACAGACATGTTTTGTGAAAGACCGAAGGCTTGCAACTGAGGAAAGTCATGCAGGAGACCCTTGGGATGATGCTGACAAGGGAAGGACCTGTGGTGCTATAGCCCCTGCGTGAACAGAAGATCTTTTCCAACCTGGAAGAAGATAACTTTGAGAACACTGCGGCTCCTGC
rs13426106_Ref_G	ACTGGCCGCTTGACGGCAGAACGGTGAGGAGGACACTGAGAATTACAGAGAAGGAGAAAGAGGAGCTGCAACAAGGTGGAGAAAAGGCGGAACAAGACAGGGGTGGCTCTCAGCATTTGCCCATCTTGGATGGCATGAACACACTGAGGCCTGTGTCCAAGTCACCCTCTGTGGTCTGTCAATTTCACTGCGGCTCCTGC
rs13426106_Non-Ref_A	ACTGGCCGCTTGACGGCAGAACGGTGAGGAGGACACTGAGAATTACAGAGAAGGAGAAAGAGGAGCTGCAACAAGGTGGAGAAAAGGCGGAACAAGACAAGGGTGGCTCTCAGCATTTGCCCATCTTGGATGGCATGAACACACTGAGGCCTGTGTCCAAGTCACCCTCTGTGGTCTGTCAATTTCACTGCGGCTCCTGC
rs28445040_Ref_C	ACTGGCCGCTTGACGAATATTAGAGCTCAGCATGGATCCAGGTAGGTGTCCAGGTCACTGCCAATTGTCTGTCATGTTCCTCTTTCACTCTGCAGTGTCCTGTAAACTTGCTATACAAATAGATGAAGGAGAATCAGAAGAAATGCCCAAGTTACTGCCTTATGATACAGAAGGTAATTAGGATTCACTGCGGCTCCTGC
rs28445040_Non-Ref_T	ACTGGCCGCTTGACGAATATTAGAGCTCAGCATGGATCCAGGTAGGTGTCCAGGTCACTGCCAATTGTCTGTCATGTTCCTCTTTCACTCTGCAGTGTCTTGTAAACTTGCTATACAAATAGATGAAGGAGAATCAGAAGAAATGCCCAAGTTACTGCCTTATGATACAGAAGGTAATTAGGATTCACTGCGGCTCCTGC
rs6743984_Ref_T	ACTGGCCGCTTGACGAAGGAGACTCTTATTCAGCAAAAGCATTTCCATGGCCAGAGCAGGGAAAAGCAGAGAGAAACGGTAAGATTGGAATCTGCCATGTGGGATGCAAGAAATCCAGAAGAAGAGAACCAGAAAGAAAAATGGAGACACAAGTAGGAAAATGTGATGGAGGGCATTGAAGAGCACACTGCGGCTCCTGC
rs6743984_Non-Ref_A	ACTGGCCGCTTGACGAAGGAGACTCTTATTCAGCAAAAGCATTTCCATGGCCAGAGCAGGGAAAAGCAGAGAGAAACGGTAAGATTGGAATCTGCCATGAGGGATGCAAGAAATCCAGAAGAAGAGAACCAGAAAGAAAAATGGAGACACAAGTAGGAAAATGTGATGGAGGGCATTGAAGAGCACACTGCGGCTCCTGC
rs6743984_Non-Ref_C	ACTGGCCGCTTGACGAAGGAGACTCTTATTCAGCAAAAGCATTTCCATGGCCAGAGCAGGGAAAAGCAGAGAGAAACGGTAAGATTGGAATCTGCCATGCGGGATGCAAGAAATCCAGAAGAAGAGAACCAGAAAGAAAAATGGAGACACAAGTAGGAAAATGTGATGGAGGGCATTGAAGAGCACACTGCGGCTCCTGC
rs6743984_Non-Ref_G	ACTGGCCGCTTGACGAAGGAGACTCTTATTCAGCAAAAGCATTTCCATGGCCAGAGCAGGGAAAAGCAGAGAGAAACGGTAAGATTGGAATCTGCCATGGGGGATGCAAGAAATCCAGAAGAAGAGAACCAGAAAGAAAAATGGAGACACAAGTAGGAAAATGTGATGGAGGGCATTGAAGAGCACACTGCGGCTCCTGC
rs10202244_Ref_G	ACTGGCCGCTTGACGATCAGAGGTAAAAATGGAGAGAGAAGTATATGGAAAAGGAAAGATGAGAGGAAAATAAATACCAAGAAATGGGGAAAGTAGAGAGGTACAGAGGCAACTATGTAGATAAAGAGTTAAGAAAAAAAGGGTGTAAAACACTTGAGAGTGAAAAGTGGATAAAAGGGAGAGAGCACTGCGGCTCCTGC
rs10202244_Non-Ref_T	ACTGGCCGCTTGACGATCAGAGGTAAAAATGGAGAGAGAAGTATATGGAAAAGGAAAGATGAGAGGAAAATAAATACCAAGAAATGGGGAAAGTAGAGATGTACAGAGGCAACTATGTAGATAAAGAGTTAAGAAAAAAAGGGTGTAAAACACTTGAGAGTGAAAAGTGGATAAAAGGGAGAGAGCACTGCGGCTCCTGC
rs10201872_Ref_C	ACTGGCCGCTTGACGAGTTAGGGGTCTCTAGTACTGTGGTCACAGTCCAAGAGGGGAGTTTGGATATGGAGAGAGAGGGGAGCCTGAAAGATAGAATTGCGCAGGGAGACAAAACTGAAATAGTGTTGGCAGATAGAAGATCAAAGTGAAATGGGAGAAACAGAAATGGAAAGAGAGGAAGTATACACTGCGGCTCCTGC
rs10201872_Non-Ref_T	ACTGGCCGCTTGACGAGTTAGGGGTCTCTAGTACTGTGGTCACAGTCCAAGAGGGGAGTTTGGATATGGAGAGAGAGGGGAGCCTGAAAGATAGAATTGTGCAGGGAGACAAAACTGAAATAGTGTTGGCAGATAGAAGATCAAAGTGAAATGGGAGAAACAGAAATGGAAAGAGAGGAAGTATACACTGCGGCTCCTGC
rs10198539_Ref_C	ACTGGCCGCTTGACGGTTTAAGAATGTTTATGGCAGCCTTATTCATAATAACTAAAATCTGGAACCAACCCAAATGCTCATCAACGGAGGGTAGATAAACTATGACTAATTTATAGAGTATAATACTATTCAGCAATAAAAAGAATGAACTGTTATCACATAGAGCAACATGGATAAATCTCAAACACTGCGGCTCCTGC
rs10198539_Non-Ref_T	ACTGGCCGCTTGACGGTTTAAGAATGTTTATGGCAGCCTTATTCATAATAACTAAAATCTGGAACCAACCCAAATGCTCATCAACGGAGGGTAGATAAATTATGACTAATTTATAGAGTATAATACTATTCAGCAATAAAAAGAATGAACTGTTATCACATAGAGCAACATGGATAAATCTCAAACACTGCGGCTCCTGC
rs1946410_Ref_C	ACTGGCCGCTTGACGTGATGTGTTTTTATGAAAAATAATAAAACTTTTCAAAATAGAAATAAATTAGCCAGAGGATTAGCATTGCTTTACATTTTTATACGTCTTTTAAATATAAGTAGAAGGCAGCTAGACCCTCCTATCTGCTTCTGCATTCAATCCGTTGTGACATCACAGGCCATTTAGCCCACTGCGGCTCCTGC
rs1946410_Non-Ref_T	ACTGGCCGCTTGACGTGATGTGTTTTTATGAAAAATAATAAAACTTTTCAAAATAGAAATAAATTAGCCAGAGGATTAGCATTGCTTTACATTTTTATATGTCTTTTAAATATAAGTAGAAGGCAGCTAGACCCTCCTATCTGCTTCTGCATTCAATCCGTTGTGACATCACAGGCCATTTAGCCCACTGCGGCTCCTGC
rs7557418_Ref_C	ACTGGCCGCTTGACGTTTGAAATAAGTTACTTAACTCAATTTTTTACTTGTCCTCACTCAATTTAAAAAACTTTACCAAGATATCGCACCACTGCACTCCAGCCTGGGTGACAGAGCGAGATTCCGTCTCAAAACAAAACAAAAAAAACATTAAAATAGAATCTAAAGTTTAAGATTGAAATTACCACTGCGGCTCCTGC
rs7557418_Non-Ref_A	ACTGGCCGCTTGACGTTTGAAATAAGTTACTTAACTCAATTTTTTACTTGTCCTCACTCAATTTAAAAAACTTTACCAAGATATCGCACCACTGCACTCAAGCCTGGGTGACAGAGCGAGATTCCGTCTCAAAACAAAACAAAAAAAACATTAAAATAGAATCTAAAGTTTAAGATTGAAATTACCACTGCGGCTCCTGC
rs6436922_Ref_A	ACTGGCCGCTTGACGCAAATTTATAACTATATCATTTGAATTTGTATTTGAAATAAGTTACTTAACTCAATTTTTTACTTGTCCTCACTCAATTTAAAAAACTTTACCAAGATATCGCACCACTGCACTCCAGCCTGGGTGACAGAGCGAGATTCCGTCTCAAAACAAAACAAAAAAAACATTAACACTGCGGCTCCTGC
rs6436922_Non-Ref_G	ACTGGCCGCTTGACGCAAATTTATAACTATATCATTTGAATTTGTATTTGAAATAAGTTACTTAACTCAATTTTTTACTTGTCCTCACTCAATTTAAAAGACTTTACCAAGATATCGCACCACTGCACTCCAGCCTGGGTGACAGAGCGAGATTCCGTCTCAAAACAAAACAAAAAAAACATTAACACTGCGGCTCCTGC
rs6716753_Ref_T	ACTGGCCGCTTGACGCCTGCTGCCTCAGATAGTTGATCTCGGCTAATTCTCTGGATTTGCCTGTATCTCCAGATTTTGGGGCAGTTTGCCTTGTGACTTTGGTTATTTGAGAGATAGAAGAAAAGTTGTTAATTCATAGTTTGTTCAGCAGGGTTGTTGTTGTTGTTGTGAGGATGGGAGCGATGCACTGCGGCTCCTGC
rs6716753_Non-Ref_C	ACTGGCCGCTTGACGCCTGCTGCCTCAGATAGTTGATCTCGGCTAATTCTCTGGATTTGCCTGTATCTCCAGATTTTGGGGCAGTTTGCCTTGTGACTTCGGTTATTTGAGAGATAGAAGAAAAGTTGTTAATTCATAGTTTGTTCAGCAGGGTTGTTGTTGTTGTTGTGAGGATGGGAGCGATGCACTGCGGCTCCTGC
rs6716753_Non-Ref_G	ACTGGCCGCTTGACGCCTGCTGCCTCAGATAGTTGATCTCGGCTAATTCTCTGGATTTGCCTGTATCTCCAGATTTTGGGGCAGTTTGCCTTGTGACTTGGGTTATTTGAGAGATAGAAGAAAAGTTGTTAATTCATAGTTTGTTCAGCAGGGTTGTTGTTGTTGTTGTGAGGATGGGAGCGATGCACTGCGGCTCCTGC
rs7563433_Ref_T	ACTGGCCGCTTGACGTACATATTTGTCACACTTTCTGAAATTATTCCAGCATTCTTGGATATTGTGTTCTGTTTTGTTTTTTCCTTTTTTTTTCCTCTTTGCATTTCTATTTGAGAAGTTTCTTTTGACATATCTTCAATTCACTGATTCTTTCCTTGGCCATGTCCAGGCTACTGATGAACTCACACTGCGGCTCCTGC
rs7563433_Non-Ref_C	ACTGGCCGCTTGACGTACATATTTGTCACACTTTCTGAAATTATTCCAGCATTCTTGGATATTGTGTTCTGTTTTGTTTTTTCCTTTTTTTTTCCTCTTCGCATTTCTATTTGAGAAGTTTCTTTTGACATATCTTCAATTCACTGATTCTTTCCTTGGCCATGTCCAGGCTACTGATGAACTCACACTGCGGCTCCTGC
rs7584894_Ref_G	ACTGGCCGCTTGACGAAATATTTTCTAAAAATTAAAAACATAAATAACAACAATAAAAAGTAATATAAAAATTTAAAATACAGTATAACTATTTGTATAGCATTTACATTGTATTAGGTATTATAAGTCTAGAGATGATTTAAAATATACAGGAGGATGTGCATAGGTTATATGTAAATACTACACACTGCGGCTCCTGC
rs7584894_Non-Ref_A	ACTGGCCGCTTGACGAAATATTTTCTAAAAATTAAAAACATAAATAACAACAATAAAAAGTAATATAAAAATTTAAAATACAGTATAACTATTTGTATAACATTTACATTGTATTAGGTATTATAAGTCTAGAGATGATTTAAAATATACAGGAGGATGTGCATAGGTTATATGTAAATACTACACACTGCGGCTCCTGC
rs6705808_Ref_A	ACTGGCCGCTTGACGTTAAAAAATGTAAGACAATGAGACCAGTCTGACCAACGTGGAGAAACCCTGTCTTTACTAAAAATACAAAATTAGCTGGGTGTCATGGTGTATGCCTGTAATTCCAGCTACTCAGGAGGCTGAGGCAGGATAATCGCTTGAACCAGGGAGGCAGAGGTTTTGGCGAGCCACACTGCGGCTCCTGC
rs6705808_Non-Ref_G	ACTGGCCGCTTGACGTTAAAAAATGTAAGACAATGAGACCAGTCTGACCAACGTGGAGAAACCCTGTCTTTACTAAAAATACAAAATTAGCTGGGTGTCGTGGTGTATGCCTGTAATTCCAGCTACTCAGGAGGCTGAGGCAGGATAATCGCTTGAACCAGGGAGGCAGAGGTTTTGGCGAGCCACACTGCGGCTCCTGC
rs6705808_Non-Ref_T	ACTGGCCGCTTGACGTTAAAAAATGTAAGACAATGAGACCAGTCTGACCAACGTGGAGAAACCCTGTCTTTACTAAAAATACAAAATTAGCTGGGTGTCTTGGTGTATGCCTGTAATTCCAGCTACTCAGGAGGCTGAGGCAGGATAATCGCTTGAACCAGGGAGGCAGAGGTTTTGGCGAGCCACACTGCGGCTCCTGC
rs6734753_Ref_C	ACTGGCCGCTTGACGTTTAAAAAATGTAAGACAATGAGACCAGTCTGACCAACGTGGAGAAACCCTGTCTTTACTAAAAATACAAAATTAGCTGGGTGTCATGGTGTATGCCTGTAATTCCAGCTACTCAGGAGGCTGAGGCAGGATAATCGCTTGAACCAGGGAGGCAGAGGTTTTGGCGAGCCCACTGCGGCTCCTGC
rs6734753_Non-Ref_G	ACTGGCCGCTTGACGTTTAAAAAATGTAAGACAATGAGACCAGTCTGACCAACGTGGAGAAACCCTGTCTTTACTAAAAATACAAAATTAGCTGGGTGTGATGGTGTATGCCTGTAATTCCAGCTACTCAGGAGGCTGAGGCAGGATAATCGCTTGAACCAGGGAGGCAGAGGTTTTGGCGAGCCCACTGCGGCTCCTGC
rs6734753_Non-Ref_T	ACTGGCCGCTTGACGTTTAAAAAATGTAAGACAATGAGACCAGTCTGACCAACGTGGAGAAACCCTGTCTTTACTAAAAATACAAAATTAGCTGGGTGTTATGGTGTATGCCTGTAATTCCAGCTACTCAGGAGGCTGAGGCAGGATAATCGCTTGAACCAGGGAGGCAGAGGTTTTGGCGAGCCCACTGCGGCTCCTGC
rs13397985_Ref_T	ACTGGCCGCTTGACGGCAGATGAGACCCAACAAAAAAGGCAAGCAGGTAGAGAGTGAGTGCTGCTTCTGCTTTTTTTATTCTTCTGTTCTGGTATTTTTTACATATCTGGTCAGAGAAGCCTGGAAATCATCTTTAAAAAATGTAAGACAATGAGACCAGTCTGACCAACGTGGAGAAACCCTGTCACTGCGGCTCCTGC
rs13397985_Non-Ref_C	ACTGGCCGCTTGACGGCAGATGAGACCCAACAAAAAAGGCAAGCAGGTAGAGAGTGAGTGCTGCTTCTGCTTTTTTTATTCTTCTGTTCTGGTATTTTTCACATATCTGGTCAGAGAAGCCTGGAAATCATCTTTAAAAAATGTAAGACAATGAGACCAGTCTGACCAACGTGGAGAAACCCTGTCACTGCGGCTCCTGC
rs13397985_Non-Ref_G	ACTGGCCGCTTGACGGCAGATGAGACCCAACAAAAAAGGCAAGCAGGTAGAGAGTGAGTGCTGCTTCTGCTTTTTTTATTCTTCTGTTCTGGTATTTTTGACATATCTGGTCAGAGAAGCCTGGAAATCATCTTTAAAAAATGTAAGACAATGAGACCAGTCTGACCAACGTGGAGAAACCCTGTCACTGCGGCTCCTGC
rs10209615_Ref_T	ACTGGCCGCTTGACGAAGCTCATTTTTTTCCCAGTCACCCCTGGCTGCTGTTGTAAAGTGCCCACATATTTGAGAAAACTTAGAATTGCACCTCATTTCTCTGCCCAACCTCAGCACTTGCCTTTGGCTGGAGGAGTTGAGAGAGTTGTCTTTTACCTCTGTCTGCTTTCATGGAGTGCTAAGAGCACTGCGGCTCCTGC
rs10209615_Non-Ref_C	ACTGGCCGCTTGACGAAGCTCATTTTTTTCCCAGTCACCCCTGGCTGCTGTTGTAAAGTGCCCACATATTTGAGAAAACTTAGAATTGCACCTCATTTCCCTGCCCAACCTCAGCACTTGCCTTTGGCTGGAGGAGTTGAGAGAGTTGTCTTTTACCTCTGTCTGCTTTCATGGAGTGCTAAGAGCACTGCGGCTCCTGC
rs13384787_Ref_A	ACTGGCCGCTTGACGTCAGCCTCCCGAAGTGCTGGGGTTATAGGCATGAGCCACCATGCCCAGCCCAGTCTGACATTCTATGGGATGTCCAGGTGATCCAGATATCTTTCAACTATATTATGACAAAGGGCAAGTGAGTCAATATAACCTGCCTGGACTGCCTACTTTCTTAACCTAGTCCTCTGCACTGCGGCTCCTGC
rs13384787_Non-Ref_C	ACTGGCCGCTTGACGTCAGCCTCCCGAAGTGCTGGGGTTATAGGCATGAGCCACCATGCCCAGCCCAGTCTGACATTCTATGGGATGTCCAGGTGATCCCGATATCTTTCAACTATATTATGACAAAGGGCAAGTGAGTCAATATAACCTGCCTGGACTGCCTACTTTCTTAACCTAGTCCTCTGCACTGCGGCTCCTGC
rs13384787_Non-Ref_T	ACTGGCCGCTTGACGTCAGCCTCCCGAAGTGCTGGGGTTATAGGCATGAGCCACCATGCCCAGCCCAGTCTGACATTCTATGGGATGTCCAGGTGATCCTGATATCTTTCAACTATATTATGACAAAGGGCAAGTGAGTCAATATAACCTGCCTGGACTGCCTACTTTCTTAACCTAGTCCTCTGCACTGCGGCTCCTGC
rs1857996_Ref_T	ACTGGCCGCTTGACGGAGGGAATCTTTACAATCAAAAAGTTTTGTACCACGGCCACCTTCCAGGAAATAAAGGGTTGCTGGGATCATGACCCTCCTTCCTGTCCCTGTTGCTACTCTTCTTCTCTAGCAAATGGTCCAGCCCATGCTCAGAAGCTTGGCTCACTTCTGGTTTAACTCTTCTCCCTCACTGCGGCTCCTGC
rs1857996_Non-Ref_C	ACTGGCCGCTTGACGGAGGGAATCTTTACAATCAAAAAGTTTTGTACCACGGCCACCTTCCAGGAAATAAAGGGTTGCTGGGATCATGACCCTCCTTCCCGTCCCTGTTGCTACTCTTCTTCTCTAGCAAATGGTCCAGCCCATGCTCAGAAGCTTGGCTCACTTCTGGTTTAACTCTTCTCCCTCACTGCGGCTCCTGC
rs372441978_Ref_A	ACTGGCCGCTTGACGCCTAGCCTCTTGCCGAACGTTCTGTGCCTACATAAAGTTGGCTTCTGCCCTGATTTAAATGAGTTGTGTGTGTGTGTGTGTATGTGTGTGTGTGTGTGTGTATTTTTTATGGACAGCTAGAGATTTCAACAACATTTACTTCGCCTTAAATCATATTTGTATTTCACTGCGGCTCCTGC
rs372441978_Non-Ref_ACGTGTG	ACTGGCCGCTTGACGCCTAGCCTCTTGCCGAACGTTCTGTGCCTACATAAAGTTGGCTTCTGCCCTGATTTAAATGAGTTGTGTGTGTGTGTGTGTACGTGTGTGTGTGTGTGTGTGTGTGTATTTTTTATGGACAGCTAGAGATTTCAACAACATTTACTTCGCCTTAAATCATATTTGTATTTCACTGCGGCTCCTGC
rs6708579_Ref_G	ACTGGCCGCTTGACGGACCTCAGGTGATCCACCTGCTTCGGCCTCCCAAAGTGCTGGGATTACAGCACTTTGCAATCCCATGCGTGAGCCACCGCACCCGGCCCATTGTCTGTCTTCATAAGCAGAAGGCTGTGGCACAGGGTAGGAGAAGAACATGAAGACAAAGTTGAGGGGAGTTGCTTATCCACTGCGGCTCCTGC
rs6708579_Non-Ref_A	ACTGGCCGCTTGACGGACCTCAGGTGATCCACCTGCTTCGGCCTCCCAAAGTGCTGGGATTACAGCACTTTGCAATCCCATGCGTGAGCCACCGCACCCAGCCCATTGTCTGTCTTCATAAGCAGAAGGCTGTGGCACAGGGTAGGAGAAGAACATGAAGACAAAGTTGAGGGGAGTTGCTTATCCACTGCGGCTCCTGC
rs6708579_Non-Ref_C	ACTGGCCGCTTGACGGACCTCAGGTGATCCACCTGCTTCGGCCTCCCAAAGTGCTGGGATTACAGCACTTTGCAATCCCATGCGTGAGCCACCGCACCCCGCCCATTGTCTGTCTTCATAAGCAGAAGGCTGTGGCACAGGGTAGGAGAAGAACATGAAGACAAAGTTGAGGGGAGTTGCTTATCCACTGCGGCTCCTGC
rs6723013_Ref_T	ACTGGCCGCTTGACGTGGTTGTGAACGCAGAGGATTCACTCAACTTTCAGCATGCAACAATAATCAAATGCAGTTTTATGGTTCACAGAGGGCTCCACCTTCATGATTTCATTTGATCCTCCTAACAACCCTGGGAGCTCAGAGAGACTAAGGAACTTGTCTCATATCACATACCCAGGAGTTGACACTGCGGCTCCTGC
rs6723013_Non-Ref_A	ACTGGCCGCTTGACGTGGTTGTGAACGCAGAGGATTCACTCAACTTTCAGCATGCAACAATAATCAAATGCAGTTTTATGGTTCACAGAGGGCTCCACCATCATGATTTCATTTGATCCTCCTAACAACCCTGGGAGCTCAGAGAGACTAAGGAACTTGTCTCATATCACATACCCAGGAGTTGACACTGCGGCTCCTGC
rs6723013_Non-Ref_C	ACTGGCCGCTTGACGTGGTTGTGAACGCAGAGGATTCACTCAACTTTCAGCATGCAACAATAATCAAATGCAGTTTTATGGTTCACAGAGGGCTCCACCCTCATGATTTCATTTGATCCTCCTAACAACCCTGGGAGCTCAGAGAGACTAAGGAACTTGTCTCATATCACATACCCAGGAGTTGACACTGCGGCTCCTGC
rs6723013_Non-Ref_G	ACTGGCCGCTTGACGTGGTTGTGAACGCAGAGGATTCACTCAACTTTCAGCATGCAACAATAATCAAATGCAGTTTTATGGTTCACAGAGGGCTCCACCGTCATGATTTCATTTGATCCTCCTAACAACCCTGGGAGCTCAGAGAGACTAAGGAACTTGTCTCATATCACATACCCAGGAGTTGACACTGCGGCTCCTGC
rs6735298_Ref_A	ACTGGCCGCTTGACGACATGACCATTGGGTCTAAGGAGCCAGAGAGAGGCCATTGTGTCTGAGCCTGGACAGCCAAGCTTCCTAGAGACAGAGGATGGGATGAGATGACTTCTGGCTGACTCTGCCTCCTTGAGCTCTTTAGGATCCCCTGCAGAATCTCCCAAAATGATGCTCATTGGAAACAGCACTGCGGCTCCTGC
rs6735298_Non-Ref_G	ACTGGCCGCTTGACGACATGACCATTGGGTCTAAGGAGCCAGAGAGAGGCCATTGTGTCTGAGCCTGGACAGCCAAGCTTCCTAGAGACAGAGGATGGGGTGAGATGACTTCTGGCTGACTCTGCCTCCTTGAGCTCTTTAGGATCCCCTGCAGAATCTCCCAAAATGATGCTCATTGGAAACAGCACTGCGGCTCCTGC
rs6735298_Non-Ref_T	ACTGGCCGCTTGACGACATGACCATTGGGTCTAAGGAGCCAGAGAGAGGCCATTGTGTCTGAGCCTGGACAGCCAAGCTTCCTAGAGACAGAGGATGGGTTGAGATGACTTCTGGCTGACTCTGCCTCCTTGAGCTCTTTAGGATCCCCTGCAGAATCTCCCAAAATGATGCTCATTGGAAACAGCACTGCGGCTCCTGC
rs6721811_Ref_T	ACTGGCCGCTTGACGCCTGACTCCGAAGCCCTGTTCTTTCTCTCACCCTGGAGGATGGATGAGGGTGGGATGGGGCAGTTAAAAGTTGAGGGGTATCTCTAGGAGAAAGATGAGACACATGACCATTGGGTCTAAGGAGCCAGAGAGAGGCCATTGTGTCTGAGCCTGGACAGCCAAGCTTCCTACACTGCGGCTCCTGC
rs6721811_Non-Ref_A	ACTGGCCGCTTGACGCCTGACTCCGAAGCCCTGTTCTTTCTCTCACCCTGGAGGATGGATGAGGGTGGGATGGGGCAGTTAAAAGTTGAGGGGTATCTCAAGGAGAAAGATGAGACACATGACCATTGGGTCTAAGGAGCCAGAGAGAGGCCATTGTGTCTGAGCCTGGACAGCCAAGCTTCCTACACTGCGGCTCCTGC
rs6721811_Non-Ref_C	ACTGGCCGCTTGACGCCTGACTCCGAAGCCCTGTTCTTTCTCTCACCCTGGAGGATGGATGAGGGTGGGATGGGGCAGTTAAAAGTTGAGGGGTATCTCCAGGAGAAAGATGAGACACATGACCATTGGGTCTAAGGAGCCAGAGAGAGGCCATTGTGTCTGAGCCTGGACAGCCAAGCTTCCTACACTGCGGCTCCTGC
rs6721811_Non-Ref_G	ACTGGCCGCTTGACGCCTGACTCCGAAGCCCTGTTCTTTCTCTCACCCTGGAGGATGGATGAGGGTGGGATGGGGCAGTTAAAAGTTGAGGGGTATCTCGAGGAGAAAGATGAGACACATGACCATTGGGTCTAAGGAGCCAGAGAGAGGCCATTGTGTCTGAGCCTGGACAGCCAAGCTTCCTACACTGCGGCTCCTGC
rs6705818_Ref_C	ACTGGCCGCTTGACGCTTTGGGAGTATAAAAGTGGATACCACCATTCCACCCCTTACCCGTCATCAGGAGAAGTTAGTTGGGAAGCAAAGGCGGAGTGACGTGGAGGGAAGAGTCTAAAAACAGCTCTACACTTAGCTTTGTCCTTGCATTGATGACAAGCGATGTTGGATCCTGAAAGGTGGGGCACTGCGGCTCCTGC
rs6705818_Non-Ref_G	ACTGGCCGCTTGACGCTTTGGGAGTATAAAAGTGGATACCACCATTCCACCCCTTACCCGTCATCAGGAGAAGTTAGTTGGGAAGCAAAGGCGGAGTGAGGTGGAGGGAAGAGTCTAAAAACAGCTCTACACTTAGCTTTGTCCTTGCATTGATGACAAGCGATGTTGGATCCTGAAAGGTGGGGCACTGCGGCTCCTGC
rs6705818_Non-Ref_T	ACTGGCCGCTTGACGCTTTGGGAGTATAAAAGTGGATACCACCATTCCACCCCTTACCCGTCATCAGGAGAAGTTAGTTGGGAAGCAAAGGCGGAGTGATGTGGAGGGAAGAGTCTAAAAACAGCTCTACACTTAGCTTTGTCCTTGCATTGATGACAAGCGATGTTGGATCCTGAAAGGTGGGGCACTGCGGCTCCTGC
rs2372941_Ref_C	ACTGGCCGCTTGACGAGATTCGGAAGGGAAAATGTTACCCAGTCGCTTCTCAGTCCTCTTTCTCTTGGAGCGAGCCCATCTCTGGAGCACATACACTCTCCCCTGCTCCTGTAGGTCTCGAGTTCTCAGGGGAAGGGTTTGCCCTGTAAGAGAGCTTGTCCTTCTCCAGTGAGGCCTGTCACTGGCACTGCGGCTCCTGC
rs2372941_Non-Ref_A	ACTGGCCGCTTGACGAGATTCGGAAGGGAAAATGTTACCCAGTCGCTTCTCAGTCCTCTTTCTCTTGGAGCGAGCCCATCTCTGGAGCACATACACTCTACCCTGCTCCTGTAGGTCTCGAGTTCTCAGGGGAAGGGTTTGCCCTGTAAGAGAGCTTGTCCTTCTCCAGTGAGGCCTGTCACTGGCACTGCGGCTCCTGC
rs2372941_Non-Ref_G	ACTGGCCGCTTGACGAGATTCGGAAGGGAAAATGTTACCCAGTCGCTTCTCAGTCCTCTTTCTCTTGGAGCGAGCCCATCTCTGGAGCACATACACTCTGCCCTGCTCCTGTAGGTCTCGAGTTCTCAGGGGAAGGGTTTGCCCTGTAAGAGAGCTTGTCCTTCTCCAGTGAGGCCTGTCACTGGCACTGCGGCTCCTGC
rs2372941_Non-Ref_T	ACTGGCCGCTTGACGAGATTCGGAAGGGAAAATGTTACCCAGTCGCTTCTCAGTCCTCTTTCTCTTGGAGCGAGCCCATCTCTGGAGCACATACACTCTTCCCTGCTCCTGTAGGTCTCGAGTTCTCAGGGGAAGGGTTTGCCCTGTAAGAGAGCTTGTCCTTCTCCAGTGAGGCCTGTCACTGGCACTGCGGCTCCTGC
rs2372940_Ref_C	ACTGGCCGCTTGACGCTAATTATTATAATTAGCATTTATTACGGGCTTACTATGTGCAAAGTGCCATTATTCCATTTATTATTCACAAAAATATTTAGTCTCTACTATTCTCTAATTTATTAGATAACCTAATATAAATCTTTTTTGTTTTGATTGTTGCTAGCTGATTGAAGGAAATAGAATTGCACTGCGGCTCCTGC
rs2372940_Non-Ref_A	ACTGGCCGCTTGACGCTAATTATTATAATTAGCATTTATTACGGGCTTACTATGTGCAAAGTGCCATTATTCCATTTATTATTCACAAAAATATTTAGTATCTACTATTCTCTAATTTATTAGATAACCTAATATAAATCTTTTTTGTTTTGATTGTTGCTAGCTGATTGAAGGAAATAGAATTGCACTGCGGCTCCTGC
rs2372940_Non-Ref_G	ACTGGCCGCTTGACGCTAATTATTATAATTAGCATTTATTACGGGCTTACTATGTGCAAAGTGCCATTATTCCATTTATTATTCACAAAAATATTTAGTGTCTACTATTCTCTAATTTATTAGATAACCTAATATAAATCTTTTTTGTTTTGATTGTTGCTAGCTGATTGAAGGAAATAGAATTGCACTGCGGCTCCTGC
rs2372940_Non-Ref_T	ACTGGCCGCTTGACGCTAATTATTATAATTAGCATTTATTACGGGCTTACTATGTGCAAAGTGCCATTATTCCATTTATTATTCACAAAAATATTTAGTTTCTACTATTCTCTAATTTATTAGATAACCTAATATAAATCTTTTTTGTTTTGATTGTTGCTAGCTGATTGAAGGAAATAGAATTGCACTGCGGCTCCTGC
rs10199394_Ref_T	ACTGGCCGCTTGACGATATAGCATCTCCTTCAAACTGGACTGCTCTCCTTGATCCCTTGTCTTTACCTGAAAATATCTTTCAAGGCCTAGCTCATGCTATCTTGGCCATAGGAACTTTCCTTATCACCTCCATCAATGCTGTTTGTCCCTCCACTAGAATCTTCTGTTTTGGTACTCCTCTTACTCACTGCGGCTCCTGC
rs10199394_Non-Ref_A	ACTGGCCGCTTGACGATATAGCATCTCCTTCAAACTGGACTGCTCTCCTTGATCCCTTGTCTTTACCTGAAAATATCTTTCAAGGCCTAGCTCATGCTAACTTGGCCATAGGAACTTTCCTTATCACCTCCATCAATGCTGTTTGTCCCTCCACTAGAATCTTCTGTTTTGGTACTCCTCTTACTCACTGCGGCTCCTGC
rs10199394_Non-Ref_C	ACTGGCCGCTTGACGATATAGCATCTCCTTCAAACTGGACTGCTCTCCTTGATCCCTTGTCTTTACCTGAAAATATCTTTCAAGGCCTAGCTCATGCTACCTTGGCCATAGGAACTTTCCTTATCACCTCCATCAATGCTGTTTGTCCCTCCACTAGAATCTTCTGTTTTGGTACTCCTCTTACTCACTGCGGCTCCTGC
rs10199394_Non-Ref_G	ACTGGCCGCTTGACGATATAGCATCTCCTTCAAACTGGACTGCTCTCCTTGATCCCTTGTCTTTACCTGAAAATATCTTTCAAGGCCTAGCTCATGCTAGCTTGGCCATAGGAACTTTCCTTATCACCTCCATCAATGCTGTTTGTCCCTCCACTAGAATCTTCTGTTTTGGTACTCCTCTTACTCACTGCGGCTCCTGC
rs13399995_Ref_C	ACTGGCCGCTTGACGTAAAAGACTATAGAGAATTGCTTATTTCTAAGGACTGAATTCCGAATGTTTTTGGTCAGGTTCTCTCTGAACAGAGAACCATTGCCCCTGAGCAGAAGCGGTCTTCACACAACTAGCAACCATGTAGTGTTTTCTCATTCAAATGGCGTTTGGTATTCACCTGCCTGTCCCACTGCGGCTCCTGC
rs13399995_Non-Ref_A	ACTGGCCGCTTGACGTAAAAGACTATAGAGAATTGCTTATTTCTAAGGACTGAATTCCGAATGTTTTTGGTCAGGTTCTCTCTGAACAGAGAACCATTGACCCTGAGCAGAAGCGGTCTTCACACAACTAGCAACCATGTAGTGTTTTCTCATTCAAATGGCGTTTGGTATTCACCTGCCTGTCCCACTGCGGCTCCTGC
rs13399995_Non-Ref_G	ACTGGCCGCTTGACGTAAAAGACTATAGAGAATTGCTTATTTCTAAGGACTGAATTCCGAATGTTTTTGGTCAGGTTCTCTCTGAACAGAGAACCATTGGCCCTGAGCAGAAGCGGTCTTCACACAACTAGCAACCATGTAGTGTTTTCTCATTCAAATGGCGTTTGGTATTCACCTGCCTGTCCCACTGCGGCTCCTGC
rs13399995_Non-Ref_T	ACTGGCCGCTTGACGTAAAAGACTATAGAGAATTGCTTATTTCTAAGGACTGAATTCCGAATGTTTTTGGTCAGGTTCTCTCTGAACAGAGAACCATTGTCCCTGAGCAGAAGCGGTCTTCACACAACTAGCAACCATGTAGTGTTTTCTCATTCAAATGGCGTTTGGTATTCACCTGCCTGTCCCACTGCGGCTCCTGC
rs59348317_Ref_A	ACTGGCCGCTTGACGGATATGTTTGAAGCCATATTAAGTGCCAGGTACCATAGAGGATACAGATGTTCATAATGTAAACTGCCCTCTAGCAGCTTACAGATACTACCTAGGAATAATGCTTACACTGCAGTAAACAACATAAGGCAGAATATATATATATGTCTTTGTACTCATAACAAAATGTACACTGCGGCTCCTGC
rs59348317_Non-Ref_G	ACTGGCCGCTTGACGGATATGTTTGAAGCCATATTAAGTGCCAGGTACCATAGAGGATACAGATGTTCATAATGTAAACTGCCCTCTAGCAGCTTACAGGTACTACCTAGGAATAATGCTTACACTGCAGTAAACAACATAAGGCAGAATATATATATATGTCTTTGTACTCATAACAAAATGTACACTGCGGCTCCTGC
rs59348317_Non-Ref_T	ACTGGCCGCTTGACGGATATGTTTGAAGCCATATTAAGTGCCAGGTACCATAGAGGATACAGATGTTCATAATGTAAACTGCCCTCTAGCAGCTTACAGTTACTACCTAGGAATAATGCTTACACTGCAGTAAACAACATAAGGCAGAATATATATATATGTCTTTGTACTCATAACAAAATGTACACTGCGGCTCCTGC
rs57222096_Ref_G	ACTGGCCGCTTGACGGATATGTTTGAAGCCATATTAAGTGCCAGGTACCATAGAGGATACAGATGTTCATAATGTAAACTGCCCTCTAGCAGCTTACAGATACTACCTAGGAATAATGCTTACACTGCAGTAAACAACATAAGGCAGAATATATATATATGTCTTTGTACTCATAACAAAATCACTGCGGCTCCTGC
rs57222096_Non-Ref_GT	ACTGGCCGCTTGACGGATATGTTTGAAGCCATATTAAGTGCCAGGTACCATAGAGGATACAGATGTTCATAATGTAAACTGCCCTCTAGCAGCTTACAGTATACTACCTAGGAATAATGCTTACACTGCAGTAAACAACATAAGGCAGAATATATATATATGTCTTTGTACTCATAACAAAATCACTGCGGCTCCTGC
rs57222096_Non-Ref_GTGT	ACTGGCCGCTTGACGGATATGTTTGAAGCCATATTAAGTGCCAGGTACCATAGAGGATACAGATGTTCATAATGTAAACTGCCCTCTAGCAGCTTACAGTGTATACTACCTAGGAATAATGCTTACACTGCAGTAAACAACATAAGGCAGAATATATATATATGTCTTTGTACTCATAACAAAATCACTGCGGCTCCTGC
rs34909633_Ref_C	ACTGGCCGCTTGACGTCATTTTGGGCAATCACAAAGCTACTGGCTACAGCAAAAGGAGGGGAAGAAAAGTGGTGGTGGGAGGGAGGCATGAGAAATTTGCTGCTGGCCATGTTAAGCTCCACCTCCTGTCACCAAGTGGTGATGCTCAGGAGATGTTTGTGTCCACAGGAGGAGAGTGATCTGGGCACTGCGGCTCCTGC
rs34909633_Non-Ref_A	ACTGGCCGCTTGACGTCATTTTGGGCAATCACAAAGCTACTGGCTACAGCAAAAGGAGGGGAAGAAAAGTGGTGGTGGGAGGGAGGCATGAGAAATTTGATGCTGGCCATGTTAAGCTCCACCTCCTGTCACCAAGTGGTGATGCTCAGGAGATGTTTGTGTCCACAGGAGGAGAGTGATCTGGGCACTGCGGCTCCTGC
rs34909633_Non-Ref_G	ACTGGCCGCTTGACGTCATTTTGGGCAATCACAAAGCTACTGGCTACAGCAAAAGGAGGGGAAGAAAAGTGGTGGTGGGAGGGAGGCATGAGAAATTTGGTGCTGGCCATGTTAAGCTCCACCTCCTGTCACCAAGTGGTGATGCTCAGGAGATGTTTGTGTCCACAGGAGGAGAGTGATCTGGGCACTGCGGCTCCTGC
rs34909633_Non-Ref_T	ACTGGCCGCTTGACGTCATTTTGGGCAATCACAAAGCTACTGGCTACAGCAAAAGGAGGGGAAGAAAAGTGGTGGTGGGAGGGAGGCATGAGAAATTTGTTGCTGGCCATGTTAAGCTCCACCTCCTGTCACCAAGTGGTGATGCTCAGGAGATGTTTGTGTCCACAGGAGGAGAGTGATCTGGGCACTGCGGCTCCTGC
rs12465515_Ref_C	ACTGGCCGCTTGACGCATAATAAATAAATAGAGTGGACAAGGAAATACTGATGGGGGTGAGAAAACAATTTGAGAGACATTTGAGAAGTAGTGAGATAACATTTGGTTACTGATTGAATATGGAGTGTTAGGATAACCCTGGGATCCTCATTTTGGGCAATCACAAAGCTACTGGCTACAGCAAACACTGCGGCTCCTGC
rs12465515_Non-Ref_G	ACTGGCCGCTTGACGCATAATAAATAAATAGAGTGGACAAGGAAATACTGATGGGGGTGAGAAAACAATTTGAGAGACATTTGAGAAGTAGTGAGATAAGATTTGGTTACTGATTGAATATGGAGTGTTAGGATAACCCTGGGATCCTCATTTTGGGCAATCACAAAGCTACTGGCTACAGCAAACACTGCGGCTCCTGC
rs12465515_Non-Ref_T	ACTGGCCGCTTGACGCATAATAAATAAATAGAGTGGACAAGGAAATACTGATGGGGGTGAGAAAACAATTTGAGAGACATTTGAGAAGTAGTGAGATAATATTTGGTTACTGATTGAATATGGAGTGTTAGGATAACCCTGGGATCCTCATTTTGGGCAATCACAAAGCTACTGGCTACAGCAAACACTGCGGCTCCTGC
rs7425648_Ref_T	ACTGGCCGCTTGACGTGGGTATATACCCAAGGGATTATAAATCATGCTGCTATAAAGACACATGCACACGTATGTTTATTGTGGCACTATTCATAATAGTAGACTTGGAACCAATCCAAATGTCCATCAGTGATAGACTGGATTAAGAAAATGTGGCACATATACACCATGGAATACCATGCAGCCACTGCGGCTCCTGC
rs7425648_Non-Ref_A	ACTGGCCGCTTGACGTGGGTATATACCCAAGGGATTATAAATCATGCTGCTATAAAGACACATGCACACGTATGTTTATTGTGGCACTATTCATAATAGAAGACTTGGAACCAATCCAAATGTCCATCAGTGATAGACTGGATTAAGAAAATGTGGCACATATACACCATGGAATACCATGCAGCCACTGCGGCTCCTGC
rs7425648_Non-Ref_C	ACTGGCCGCTTGACGTGGGTATATACCCAAGGGATTATAAATCATGCTGCTATAAAGACACATGCACACGTATGTTTATTGTGGCACTATTCATAATAGCAGACTTGGAACCAATCCAAATGTCCATCAGTGATAGACTGGATTAAGAAAATGTGGCACATATACACCATGGAATACCATGCAGCCACTGCGGCTCCTGC
rs2372936_Ref_G	ACTGGCCGCTTGACGCCTGGAGGGATTAAATGATACCCAGCCTTCACTGGGGAAGGTAATCTTCATTACTCAGTCTGCTGATTCAAATGTTAATCTCTTGCAGAAACACCCTCACAGTCACACCCAGAAATAATGTTTTAACAGCTACCTGGTCATCCCTTACCTCAGTCAAGTCGATACATAATCACTGCGGCTCCTGC
rs2372936_Non-Ref_A	ACTGGCCGCTTGACGCCTGGAGGGATTAAATGATACCCAGCCTTCACTGGGGAAGGTAATCTTCATTACTCAGTCTGCTGATTCAAATGTTAATCTCTTACAGAAACACCCTCACAGTCACACCCAGAAATAATGTTTTAACAGCTACCTGGTCATCCCTTACCTCAGTCAAGTCGATACATAATCACTGCGGCTCCTGC
rs2372936_Non-Ref_C	ACTGGCCGCTTGACGCCTGGAGGGATTAAATGATACCCAGCCTTCACTGGGGAAGGTAATCTTCATTACTCAGTCTGCTGATTCAAATGTTAATCTCTTCCAGAAACACCCTCACAGTCACACCCAGAAATAATGTTTTAACAGCTACCTGGTCATCCCTTACCTCAGTCAAGTCGATACATAATCACTGCGGCTCCTGC
rs2372936_Non-Ref_T	ACTGGCCGCTTGACGCCTGGAGGGATTAAATGATACCCAGCCTTCACTGGGGAAGGTAATCTTCATTACTCAGTCTGCTGATTCAAATGTTAATCTCTTTCAGAAACACCCTCACAGTCACACCCAGAAATAATGTTTTAACAGCTACCTGGTCATCCCTTACCTCAGTCAAGTCGATACATAATCACTGCGGCTCCTGC
rs4276003_Ref_A	ACTGGCCGCTTGACGTGCCACCATGGTGAAACTCCATCTCTACTAACAGTATAAAAATTTAGCCGGCCGTGTGGCACGTGCCTGTAATCCCAGCTATTCAGGAGGCTGAGGAAGGAGAATCACTTGAACCCAGGAAGCGGAGGTTACAGTGAGCTGAGGATTGTGCCATTGCACTTCAGCCTGGGCACTGCGGCTCCTGC
rs4276003_Non-Ref_C	ACTGGCCGCTTGACGTGCCACCATGGTGAAACTCCATCTCTACTAACAGTATAAAAATTTAGCCGGCCGTGTGGCACGTGCCTGTAATCCCAGCTATTCCGGAGGCTGAGGAAGGAGAATCACTTGAACCCAGGAAGCGGAGGTTACAGTGAGCTGAGGATTGTGCCATTGCACTTCAGCCTGGGCACTGCGGCTCCTGC
rs4276003_Non-Ref_G	ACTGGCCGCTTGACGTGCCACCATGGTGAAACTCCATCTCTACTAACAGTATAAAAATTTAGCCGGCCGTGTGGCACGTGCCTGTAATCCCAGCTATTCGGGAGGCTGAGGAAGGAGAATCACTTGAACCCAGGAAGCGGAGGTTACAGTGAGCTGAGGATTGTGCCATTGCACTTCAGCCTGGGCACTGCGGCTCCTGC
rs4276003_Non-Ref_T	ACTGGCCGCTTGACGTGCCACCATGGTGAAACTCCATCTCTACTAACAGTATAAAAATTTAGCCGGCCGTGTGGCACGTGCCTGTAATCCCAGCTATTCTGGAGGCTGAGGAAGGAGAATCACTTGAACCCAGGAAGCGGAGGTTACAGTGAGCTGAGGATTGTGCCATTGCACTTCAGCCTGGGCACTGCGGCTCCTGC
rs34787363_Ref_T	ACTGGCCGCTTGACGCTCTTGAGGTCAGGAGTTCGAGACCAGCCTTGCCACCATGGTGAAACTCCATCTCTACTAACAGTATAAAAATTTAGCCGGCCGTGTGGCACGTGCCTGTAATCCCAGCTATTCAGGAGGCTGAGGAAGGAGAATCACTTGAACCCAGGAAGCGGAGGTTACAGTGAGCCACTGCGGCTCCTGC
rs34787363_Non-Ref_TG	ACTGGCCGCTTGACGCTCTTGAGGTCAGGAGTTCGAGACCAGCCTTGCCACCATGGTGAAACTCCATCTCTACTAACAGTATAAAAATTTAGCCGGCCGTGGTGGCACGTGCCTGTAATCCCAGCTATTCAGGAGGCTGAGGAAGGAGAATCACTTGAACCCAGGAAGCGGAGGTTACAGTGAGCCACTGCGGCTCCTGC
rs4435428_Ref_G	ACTGGCCGCTTGACGGGGAGGCTGAGGCGGGTGGATCTCTTGAGGTCAGGAGTTCGAGACCAGCCTTGCCACCATGGTGAAACTCCATCTCTACTAACAGTATAAAAATTTAGCCGGCCGTGTGGCACGTGCCTGTAATCCCAGCTATTCAGGAGGCTGAGGAAGGAGAATCACTTGAACCCAGGCACTGCGGCTCCTGC
rs4435428_Non-Ref_A	ACTGGCCGCTTGACGGGGAGGCTGAGGCGGGTGGATCTCTTGAGGTCAGGAGTTCGAGACCAGCCTTGCCACCATGGTGAAACTCCATCTCTACTAACAATATAAAAATTTAGCCGGCCGTGTGGCACGTGCCTGTAATCCCAGCTATTCAGGAGGCTGAGGAAGGAGAATCACTTGAACCCAGGCACTGCGGCTCCTGC
rs4435428_Non-Ref_C	ACTGGCCGCTTGACGGGGAGGCTGAGGCGGGTGGATCTCTTGAGGTCAGGAGTTCGAGACCAGCCTTGCCACCATGGTGAAACTCCATCTCTACTAACACTATAAAAATTTAGCCGGCCGTGTGGCACGTGCCTGTAATCCCAGCTATTCAGGAGGCTGAGGAAGGAGAATCACTTGAACCCAGGCACTGCGGCTCCTGC
rs4435428_Non-Ref_T	ACTGGCCGCTTGACGGGGAGGCTGAGGCGGGTGGATCTCTTGAGGTCAGGAGTTCGAGACCAGCCTTGCCACCATGGTGAAACTCCATCTCTACTAACATTATAAAAATTTAGCCGGCCGTGTGGCACGTGCCTGTAATCCCAGCTATTCAGGAGGCTGAGGAAGGAGAATCACTTGAACCCAGGCACTGCGGCTCCTGC
rs10177578_Ref_C	ACTGGCCGCTTGACGAAGTTAATGTCCCCAAAGTATAAAGAATTTTTGAAATTGAGAATAAGCGGAAAACCAAAAACCAATATAAATGGGCAAAAGATACGTTCATATAATTTAAGTGGTCCCTAAATATATAAAAATATCTTCAACTTTCAAATATCCTTAAACATATAAACATACATTCAAATCACTGCGGCTCCTGC
rs10177578_Non-Ref_G	ACTGGCCGCTTGACGAAGTTAATGTCCCCAAAGTATAAAGAATTTTTGAAATTGAGAATAAGCGGAAAACCAAAAACCAATATAAATGGGCAAAAGATAGGTTCATATAATTTAAGTGGTCCCTAAATATATAAAAATATCTTCAACTTTCAAATATCCTTAAACATATAAACATACATTCAAATCACTGCGGCTCCTGC
rs10177578_Non-Ref_T	ACTGGCCGCTTGACGAAGTTAATGTCCCCAAAGTATAAAGAATTTTTGAAATTGAGAATAAGCGGAAAACCAAAAACCAATATAAATGGGCAAAAGATATGTTCATATAATTTAAGTGGTCCCTAAATATATAAAAATATCTTCAACTTTCAAATATCCTTAAACATATAAACATACATTCAAATCACTGCGGCTCCTGC
rs6723019_Ref_T	ACTGGCCGCTTGACGAACCAAAGACAGAGAGGCTCCAATGCAGGAGGCAGACAGATTTGGGCTTGAACCCAATGCCGCTTCCTTGCTGTGTGAGCTTTGTCAAGTTATTCTATTGCCTAATTTTTGGGGATTGTATTATGTTATGTTACATGTTATGTTTTGTTACATGATATTGTGTTATATTACACTGCGGCTCCTGC
rs6723019_Non-Ref_A	ACTGGCCGCTTGACGAACCAAAGACAGAGAGGCTCCAATGCAGGAGGCAGACAGATTTGGGCTTGAACCCAATGCCGCTTCCTTGCTGTGTGAGCTTTGACAAGTTATTCTATTGCCTAATTTTTGGGGATTGTATTATGTTATGTTACATGTTATGTTTTGTTACATGATATTGTGTTATATTACACTGCGGCTCCTGC
rs6723019_Non-Ref_C	ACTGGCCGCTTGACGAACCAAAGACAGAGAGGCTCCAATGCAGGAGGCAGACAGATTTGGGCTTGAACCCAATGCCGCTTCCTTGCTGTGTGAGCTTTGCCAAGTTATTCTATTGCCTAATTTTTGGGGATTGTATTATGTTATGTTACATGTTATGTTTTGTTACATGATATTGTGTTATATTACACTGCGGCTCCTGC
rs6723019_Non-Ref_G	ACTGGCCGCTTGACGAACCAAAGACAGAGAGGCTCCAATGCAGGAGGCAGACAGATTTGGGCTTGAACCCAATGCCGCTTCCTTGCTGTGTGAGCTTTGGCAAGTTATTCTATTGCCTAATTTTTGGGGATTGTATTATGTTATGTTACATGTTATGTTTTGTTACATGATATTGTGTTATATTACACTGCGGCTCCTGC
rs6733648_Ref_A	ACTGGCCGCTTGACGTGAATTCCTAATGCTATACCCATAGGTCATTGTGCCATGGTCCTCTGCACCCCCAACACCCCCAACACTGATCCTGAAGGTCTCAACAATCTTCATCTGCCTCTCTCCTTTCACCTTCTTTACACTCTCATTGATAGCCTTGGTTTTTTCTATACCTCCAGTATTCCCATCACTGCGGCTCCTGC
rs6733648_Non-Ref_C	ACTGGCCGCTTGACGTGAATTCCTAATGCTATACCCATAGGTCATTGTGCCATGGTCCTCTGCACCCCCAACACCCCCAACACTGATCCTGAAGGTCTCCACAATCTTCATCTGCCTCTCTCCTTTCACCTTCTTTACACTCTCATTGATAGCCTTGGTTTTTTCTATACCTCCAGTATTCCCATCACTGCGGCTCCTGC
rs6733648_Non-Ref_G	ACTGGCCGCTTGACGTGAATTCCTAATGCTATACCCATAGGTCATTGTGCCATGGTCCTCTGCACCCCCAACACCCCCAACACTGATCCTGAAGGTCTCGACAATCTTCATCTGCCTCTCTCCTTTCACCTTCTTTACACTCTCATTGATAGCCTTGGTTTTTTCTATACCTCCAGTATTCCCATCACTGCGGCTCCTGC
rs6733648_Non-Ref_T	ACTGGCCGCTTGACGTGAATTCCTAATGCTATACCCATAGGTCATTGTGCCATGGTCCTCTGCACCCCCAACACCCCCAACACTGATCCTGAAGGTCTCTACAATCTTCATCTGCCTCTCTCCTTTCACCTTCTTTACACTCTCATTGATAGCCTTGGTTTTTTCTATACCTCCAGTATTCCCATCACTGCGGCTCCTGC
rs2372935_Ref_C	ACTGGCCGCTTGACGGAACCCAGGGTTTTCAGAGGAGAATCCTCAAGGAGATAGGGCTTTCCTGCCTTGTGCCCATATAAGGTTGTGGATCCCAAGGGACGAAAGCATTTTCATCAGACTGGGAGAGGCAAGAAAAGGTCACTGGCAGTATAGATTCTTCTGGAGTTCACTGGCAACTTGTCCCACACTGCGGCTCCTGC
rs2372935_Non-Ref_G	ACTGGCCGCTTGACGGAACCCAGGGTTTTCAGAGGAGAATCCTCAAGGAGATAGGGCTTTCCTGCCTTGTGCCCATATAAGGTTGTGGATCCCAAGGGAGGAAAGCATTTTCATCAGACTGGGAGAGGCAAGAAAAGGTCACTGGCAGTATAGATTCTTCTGGAGTTCACTGGCAACTTGTCCCACACTGCGGCTCCTGC
rs2372935_Non-Ref_T	ACTGGCCGCTTGACGGAACCCAGGGTTTTCAGAGGAGAATCCTCAAGGAGATAGGGCTTTCCTGCCTTGTGCCCATATAAGGTTGTGGATCCCAAGGGATGAAAGCATTTTCATCAGACTGGGAGAGGCAAGAAAAGGTCACTGGCAGTATAGATTCTTCTGGAGTTCACTGGCAACTTGTCCCACACTGCGGCTCCTGC
rs7595393_Ref_G	ACTGGCCGCTTGACGTCTCAAGGCCCCAGCCCCAGCCCCTTCTCAGGTCATTTGGGGGCTTACATCACCTGCTACCTGTGTGGAGATGGAGGTCTGTTTGCCAGCACTGCCTTGCTTTTCCTCCTGCCCCACTGCATTTAATCACTGTGATAAGAGGAAACAAAGAGGGAACGTCATTGGTCCCACACTGCGGCTCCTGC
rs7595393_Non-Ref_A	ACTGGCCGCTTGACGTCTCAAGGCCCCAGCCCCAGCCCCTTCTCAGGTCATTTGGGGGCTTACATCACCTGCTACCTGTGTGGAGATGGAGGTCTGTTTACCAGCACTGCCTTGCTTTTCCTCCTGCCCCACTGCATTTAATCACTGTGATAAGAGGAAACAAAGAGGGAACGTCATTGGTCCCACACTGCGGCTCCTGC
rs7595393_Non-Ref_C	ACTGGCCGCTTGACGTCTCAAGGCCCCAGCCCCAGCCCCTTCTCAGGTCATTTGGGGGCTTACATCACCTGCTACCTGTGTGGAGATGGAGGTCTGTTTCCCAGCACTGCCTTGCTTTTCCTCCTGCCCCACTGCATTTAATCACTGTGATAAGAGGAAACAAAGAGGGAACGTCATTGGTCCCACACTGCGGCTCCTGC
rs7595393_Non-Ref_T	ACTGGCCGCTTGACGTCTCAAGGCCCCAGCCCCAGCCCCTTCTCAGGTCATTTGGGGGCTTACATCACCTGCTACCTGTGTGGAGATGGAGGTCTGTTTTCCAGCACTGCCTTGCTTTTCCTCCTGCCCCACTGCATTTAATCACTGTGATAAGAGGAAACAAAGAGGGAACGTCATTGGTCCCACACTGCGGCTCCTGC
rs10192415_Ref_C	ACTGGCCGCTTGACGATACTGTACTTCAATCATCTATATTAAATTGTGATAATATCACATTACCACATGTTGATGGCATTCTTGTAATCTGCCTGAAATCCATGAAAACACATGCAGTGGTCTGGCTCATGTTGTCTCAGGGAGTGCATTCTGGCTCCCAGTGATCATCAATTACTTTTATAAAACACTGCGGCTCCTGC
rs10192415_Non-Ref_G	ACTGGCCGCTTGACGATACTGTACTTCAATCATCTATATTAAATTGTGATAATATCACATTACCACATGTTGATGGCATTCTTGTAATCTGCCTGAAATGCATGAAAACACATGCAGTGGTCTGGCTCATGTTGTCTCAGGGAGTGCATTCTGGCTCCCAGTGATCATCAATTACTTTTATAAAACACTGCGGCTCCTGC
rs10192415_Non-Ref_T	ACTGGCCGCTTGACGATACTGTACTTCAATCATCTATATTAAATTGTGATAATATCACATTACCACATGTTGATGGCATTCTTGTAATCTGCCTGAAATTCATGAAAACACATGCAGTGGTCTGGCTCATGTTGTCTCAGGGAGTGCATTCTGGCTCCCAGTGATCATCAATTACTTTTATAAAACACTGCGGCTCCTGC
rs4456677_Ref_A	ACTGGCCGCTTGACGGACTTTTTAATGATTGCCATTCTAACTGGTGTGAGATGGTATCTCATTGTGGTTTTGATTTGCATTCCTCTGATGGCCAGTGATAGTGAGCATTTTTTTCATGTGTTTTTTGGCTGCATAAATGTCTTCTTTTGAGAAGTGTCTGTTCATGTCCTTCGCCCACTTTTTGACACTGCGGCTCCTGC
rs4456677_Non-Ref_C	ACTGGCCGCTTGACGGACTTTTTAATGATTGCCATTCTAACTGGTGTGAGATGGTATCTCATTGTGGTTTTGATTTGCATTCCTCTGATGGCCAGTGATCGTGAGCATTTTTTTCATGTGTTTTTTGGCTGCATAAATGTCTTCTTTTGAGAAGTGTCTGTTCATGTCCTTCGCCCACTTTTTGACACTGCGGCTCCTGC
rs4456677_Non-Ref_G	ACTGGCCGCTTGACGGACTTTTTAATGATTGCCATTCTAACTGGTGTGAGATGGTATCTCATTGTGGTTTTGATTTGCATTCCTCTGATGGCCAGTGATGGTGAGCATTTTTTTCATGTGTTTTTTGGCTGCATAAATGTCTTCTTTTGAGAAGTGTCTGTTCATGTCCTTCGCCCACTTTTTGACACTGCGGCTCCTGC
rs4456677_Non-Ref_T	ACTGGCCGCTTGACGGACTTTTTAATGATTGCCATTCTAACTGGTGTGAGATGGTATCTCATTGTGGTTTTGATTTGCATTCCTCTGATGGCCAGTGATTGTGAGCATTTTTTTCATGTGTTTTTTGGCTGCATAAATGTCTTCTTTTGAGAAGTGTCTGTTCATGTCCTTCGCCCACTTTTTGACACTGCGGCTCCTGC
rs4255939_Ref_T	ACTGGCCGCTTGACGGAGATCAGCTGACTTGTTAATTGGACTTCACTGATAAACATTTGCCTTAAAATCTGTAGAATCTAAAGCAGGGTATACCTAGTATGCGAGTAAGACATCATTTCTGGAATCAAGGGGGCTTTTCAGTGTTGACCAGATGTTTATCACTGCATGGGCAAATGGCCCAAGGACACTGCGGCTCCTGC
rs4255939_Non-Ref_A	ACTGGCCGCTTGACGGAGATCAGCTGACTTGTTAATTGGACTTCACTGATAAACATTTGCCTTAAAATCTGTAGAATCTAAAGCAGGGTATACCTAGTAAGCGAGTAAGACATCATTTCTGGAATCAAGGGGGCTTTTCAGTGTTGACCAGATGTTTATCACTGCATGGGCAAATGGCCCAAGGACACTGCGGCTCCTGC
rs4255939_Non-Ref_G	ACTGGCCGCTTGACGGAGATCAGCTGACTTGTTAATTGGACTTCACTGATAAACATTTGCCTTAAAATCTGTAGAATCTAAAGCAGGGTATACCTAGTAGGCGAGTAAGACATCATTTCTGGAATCAAGGGGGCTTTTCAGTGTTGACCAGATGTTTATCACTGCATGGGCAAATGGCCCAAGGACACTGCGGCTCCTGC
rs6435956_Ref_G	ACTGGCCGCTTGACGATCAATGATCTCTTACACTGTTAAATAAACTAGTCTTTTCCTTCTGCTTTCCACACCCATTTAACCTAGCCCACTGTTGACATCGTCAGAGAAAACTTTTCATCAGAAAGTCTGAACAGCACAATTATACTGTATCAATCCAGCTTAAATTACACATGATTGTTAGGATGCACTGCGGCTCCTGC
rs6435956_Non-Ref_A	ACTGGCCGCTTGACGATCAATGATCTCTTACACTGTTAAATAAACTAGTCTTTTCCTTCTGCTTTCCACACCCATTTAACCTAGCCCACTGTTGACATCATCAGAGAAAACTTTTCATCAGAAAGTCTGAACAGCACAATTATACTGTATCAATCCAGCTTAAATTACACATGATTGTTAGGATGCACTGCGGCTCCTGC
rs4254482_Ref_G	ACTGGCCGCTTGACGATTGTTATACTTTTAAAGTAGCTTTTCCACTCCTAGTCAGATACTTTCACATATAATAGTTGTCTACTTTCCTCCTGAATTAATGGGGATTTATTTTGGCATATGGTGTGAAGTAAGAAGCTAAATTCTTTTTCTTTTCTCTGCATCATCAATGATCTCTTACACTGTTACACTGCGGCTCCTGC
rs4254482_Non-Ref_A	ACTGGCCGCTTGACGATTGTTATACTTTTAAAGTAGCTTTTCCACTCCTAGTCAGATACTTTCACATATAATAGTTGTCTACTTTCCTCCTGAATTAATAGGGATTTATTTTGGCATATGGTGTGAAGTAAGAAGCTAAATTCTTTTTCTTTTCTCTGCATCATCAATGATCTCTTACACTGTTACACTGCGGCTCCTGC
rs4254482_Non-Ref_C	ACTGGCCGCTTGACGATTGTTATACTTTTAAAGTAGCTTTTCCACTCCTAGTCAGATACTTTCACATATAATAGTTGTCTACTTTCCTCCTGAATTAATCGGGATTTATTTTGGCATATGGTGTGAAGTAAGAAGCTAAATTCTTTTTCTTTTCTCTGCATCATCAATGATCTCTTACACTGTTACACTGCGGCTCCTGC
rs4254482_Non-Ref_T	ACTGGCCGCTTGACGATTGTTATACTTTTAAAGTAGCTTTTCCACTCCTAGTCAGATACTTTCACATATAATAGTTGTCTACTTTCCTCCTGAATTAATTGGGATTTATTTTGGCATATGGTGTGAAGTAAGAAGCTAAATTCTTTTTCTTTTCTCTGCATCATCAATGATCTCTTACACTGTTACACTGCGGCTCCTGC
rs2888450_Ref_T	ACTGGCCGCTTGACGCATGAAGTATAGTCCTGCACAACCAGCAGGCTCTGTGACTGCCTAACCTCATCCTTGGTCACTGACCTCTGTCTTAGTAGCAGTTCGTGCCATCCTACCTAGCTTTGCTGGGTCAAGTGCGTTCACATCTTAAAACCGTTTGAAGCGTTTGTCTAATTAACATGCAGAAACACTGCGGCTCCTGC
rs2888450_Non-Ref_A	ACTGGCCGCTTGACGCATGAAGTATAGTCCTGCACAACCAGCAGGCTCTGTGACTGCCTAACCTCATCCTTGGTCACTGACCTCTGTCTTAGTAGCAGTACGTGCCATCCTACCTAGCTTTGCTGGGTCAAGTGCGTTCACATCTTAAAACCGTTTGAAGCGTTTGTCTAATTAACATGCAGAAACACTGCGGCTCCTGC
rs2888450_Non-Ref_G	ACTGGCCGCTTGACGCATGAAGTATAGTCCTGCACAACCAGCAGGCTCTGTGACTGCCTAACCTCATCCTTGGTCACTGACCTCTGTCTTAGTAGCAGTGCGTGCCATCCTACCTAGCTTTGCTGGGTCAAGTGCGTTCACATCTTAAAACCGTTTGAAGCGTTTGTCTAATTAACATGCAGAAACACTGCGGCTCCTGC
rs67177828_Ref_ATT	ACTGGCCGCTTGACGCTTGCTGAAGGCAACAGAGCTGGTCTGCAGCATGGCCAAGACCAAAAACAGCTCTTTTCGCTCCCAGATAAATTGTCTTTTTTATTTTTTTCCCAAACTGCCTGTCTAACCCCCCTTTCATCTGGTTATAATGAATGCCATTGCTTGTGTATAGTTGCCTACATTAATAGCACTGCGGCTCCTGC
rs67177828_Non-Ref_A	ACTGGCCGCTTGACGCTTGCTGAAGGCAACAGAGCTGGTCTGCAGCATGGCCAAGACCAAAAACAGCTCTTTTCGCTCCCAGATAAATTGTCTTTTTTATTTTTCCCAAACTGCCTGTCTAACCCCCCTTTCATCTGGTTATAATGAATGCCATTGCTTGTGTATAGTTGCCTACATTAATAGCACTGCGGCTCCTGC
rs67177828_Non-Ref_AT	ACTGGCCGCTTGACGCTTGCTGAAGGCAACAGAGCTGGTCTGCAGCATGGCCAAGACCAAAAACAGCTCTTTTCGCTCCCAGATAAATTGTCTTTTTTATTTTTTCCCAAACTGCCTGTCTAACCCCCCTTTCATCTGGTTATAATGAATGCCATTGCTTGTGTATAGTTGCCTACATTAATAGCACTGCGGCTCCTGC
rs10195963_Ref_T	ACTGGCCGCTTGACGCCAGTGGTTCTCACACTCAAGGAAGCACCAAAGTCCCTGGAGGACCCGTCTAAATGAAGGATGCTAAGCCCCACCTCACAGAGATTGATGCAGTACGTCCCAGGAATCTGCATGTTAAAGGAGCTCTGCAGGTGATTCTGATGGAGGTGGCCCTTGCAGGATGCTTTGAGCACTGCGGCTCCTGC
rs10195963_Non-Ref_C	ACTGGCCGCTTGACGCCAGTGGTTCTCACACTCAAGGAAGCACCAAAGTCCCTGGAGGACCCGTCTAAATGAAGGATGCTAAGCCCCACCTCACAGAGACTGATGCAGTACGTCCCAGGAATCTGCATGTTAAAGGAGCTCTGCAGGTGATTCTGATGGAGGTGGCCCTTGCAGGATGCTTTGAGCACTGCGGCTCCTGC
rs10195963_Non-Ref_G	ACTGGCCGCTTGACGCCAGTGGTTCTCACACTCAAGGAAGCACCAAAGTCCCTGGAGGACCCGTCTAAATGAAGGATGCTAAGCCCCACCTCACAGAGAGTGATGCAGTACGTCCCAGGAATCTGCATGTTAAAGGAGCTCTGCAGGTGATTCTGATGGAGGTGGCCCTTGCAGGATGCTTTGAGCACTGCGGCTCCTGC
rs4571035_Ref_T	ACTGGCCGCTTGACGCCTCAGGATCTCAAGGTCAGCCTAGTAGAGGCATTGCTTTACCATAGTAGCAACTCAGGGAATATCTGTGGAACTGGATTCCTCTGAAGTTGGACAGTTGCTTTATCCCTGCTAGAGGCTCTCACTACTTAGACCCACACAGTCCTATAGATAGAAGAAACCTAGAGAGACACTGCGGCTCCTGC
rs4571035_Non-Ref_A	ACTGGCCGCTTGACGCCTCAGGATCTCAAGGTCAGCCTAGTAGAGGCATTGCTTTACCATAGTAGCAACTCAGGGAATATCTGTGGAACTGGATTCCTCAGAAGTTGGACAGTTGCTTTATCCCTGCTAGAGGCTCTCACTACTTAGACCCACACAGTCCTATAGATAGAAGAAACCTAGAGAGACACTGCGGCTCCTGC
rs4571035_Non-Ref_C	ACTGGCCGCTTGACGCCTCAGGATCTCAAGGTCAGCCTAGTAGAGGCATTGCTTTACCATAGTAGCAACTCAGGGAATATCTGTGGAACTGGATTCCTCCGAAGTTGGACAGTTGCTTTATCCCTGCTAGAGGCTCTCACTACTTAGACCCACACAGTCCTATAGATAGAAGAAACCTAGAGAGACACTGCGGCTCCTGC
rs2888449_Ref_T	ACTGGCCGCTTGACGCCCAACACTCCATGGGTTCCCTAGCCCTTCGTAGGTGCTTCGAAACACTCATGGGGTCCTTGACCTGATCCCAGTGGGGGTTTGTGTGTGGAAGTTAGGGAACCTCTCTTTGAGAGTTCTGGTGCCCCTAACTCTGTAGGGTCTGACTTCACTTCTGCCCCAATAAGAATCACTGCGGCTCCTGC
rs2888449_Non-Ref_A	ACTGGCCGCTTGACGCCCAACACTCCATGGGTTCCCTAGCCCTTCGTAGGTGCTTCGAAACACTCATGGGGTCCTTGACCTGATCCCAGTGGGGGTTTGAGTGTGGAAGTTAGGGAACCTCTCTTTGAGAGTTCTGGTGCCCCTAACTCTGTAGGGTCTGACTTCACTTCTGCCCCAATAAGAATCACTGCGGCTCCTGC
rs2888449_Non-Ref_C	ACTGGCCGCTTGACGCCCAACACTCCATGGGTTCCCTAGCCCTTCGTAGGTGCTTCGAAACACTCATGGGGTCCTTGACCTGATCCCAGTGGGGGTTTGCGTGTGGAAGTTAGGGAACCTCTCTTTGAGAGTTCTGGTGCCCCTAACTCTGTAGGGTCTGACTTCACTTCTGCCCCAATAAGAATCACTGCGGCTCCTGC
rs4396687_Ref_G	ACTGGCCGCTTGACGTTTCCTCTTCCTTCAAAGCTCTAGACCTGCCTCCCTGCCTGTTCTTAGCCCACTTTTGAGAAAGGACTTTCCAACCCCATCCTCGAAAGGGCAGGGTCTCTCTCCAGGGCTCCAACAGAGTTCTGAAAGAACACGGCTTCCACCATTGTGTCTTCTCTGTTTTGTCAACTCACTGCGGCTCCTGC
rs4396687_Non-Ref_A	ACTGGCCGCTTGACGTTTCCTCTTCCTTCAAAGCTCTAGACCTGCCTCCCTGCCTGTTCTTAGCCCACTTTTGAGAAAGGACTTTCCAACCCCATCCTCAAAAGGGCAGGGTCTCTCTCCAGGGCTCCAACAGAGTTCTGAAAGAACACGGCTTCCACCATTGTGTCTTCTCTGTTTTGTCAACTCACTGCGGCTCCTGC
rs4396687_Non-Ref_C	ACTGGCCGCTTGACGTTTCCTCTTCCTTCAAAGCTCTAGACCTGCCTCCCTGCCTGTTCTTAGCCCACTTTTGAGAAAGGACTTTCCAACCCCATCCTCCAAAGGGCAGGGTCTCTCTCCAGGGCTCCAACAGAGTTCTGAAAGAACACGGCTTCCACCATTGTGTCTTCTCTGTTTTGTCAACTCACTGCGGCTCCTGC
rs4396687_Non-Ref_T	ACTGGCCGCTTGACGTTTCCTCTTCCTTCAAAGCTCTAGACCTGCCTCCCTGCCTGTTCTTAGCCCACTTTTGAGAAAGGACTTTCCAACCCCATCCTCTAAAGGGCAGGGTCTCTCTCCAGGGCTCCAACAGAGTTCTGAAAGAACACGGCTTCCACCATTGTGTCTTCTCTGTTTTGTCAACTCACTGCGGCTCCTGC
rs2252488_Ref_T	ACTGGCCGCTTGACGTATGGTCTCTGTGGGGATGGGGGAATAAGGTGTGGACAAATCTGTTCAGCTCTAAATCCTTGACCAGAGGAGCAGCTCAGAGCATGAATCCACAGGGCAGTGGAGCCATGTGCAGGATCAAGCACAGCGGCATCACTGACTTGCAGGACACTGGAGTGCTGGGGCGTGGTCACTGCGGCTCCTGC
rs2252488_Non-Ref_A	ACTGGCCGCTTGACGTATGGTCTCTGTGGGGATGGGGGAATAAGGTGTGGACAAATCTGTTCAGCTCTAAATCCTTGACCAGAGGAGCAGCTCAGAGCAAGAATCCACAGGGCAGTGGAGCCATGTGCAGGATCAAGCACAGCGGCATCACTGACTTGCAGGACACTGGAGTGCTGGGGCGTGGTCACTGCGGCTCCTGC
rs2252488_Non-Ref_C	ACTGGCCGCTTGACGTATGGTCTCTGTGGGGATGGGGGAATAAGGTGTGGACAAATCTGTTCAGCTCTAAATCCTTGACCAGAGGAGCAGCTCAGAGCACGAATCCACAGGGCAGTGGAGCCATGTGCAGGATCAAGCACAGCGGCATCACTGACTTGCAGGACACTGGAGTGCTGGGGCGTGGTCACTGCGGCTCCTGC
rs2252488_Non-Ref_G	ACTGGCCGCTTGACGTATGGTCTCTGTGGGGATGGGGGAATAAGGTGTGGACAAATCTGTTCAGCTCTAAATCCTTGACCAGAGGAGCAGCTCAGAGCAGGAATCCACAGGGCAGTGGAGCCATGTGCAGGATCAAGCACAGCGGCATCACTGACTTGCAGGACACTGGAGTGCTGGGGCGTGGTCACTGCGGCTCCTGC
rs10197392_Ref_G	ACTGGCCGCTTGACGTCTCTACAAAGAATACAAAAATTAGCCAGGTGTGGTGATGTGCGTCTGTGGTCCCAGCTATAGGGAGGCTGAGGTAGGAGGATCGCTTGAGTCCAGAAGGTGGAGGTTGCAGTGAGCCAGGATCACGCCACTGTACTCCAGTCTGGGTGACAGAGCTAGACCTTGTCTCACACTGCGGCTCCTGC
rs10197392_Non-Ref_A	ACTGGCCGCTTGACGTCTCTACAAAGAATACAAAAATTAGCCAGGTGTGGTGATGTGCGTCTGTGGTCCCAGCTATAGGGAGGCTGAGGTAGGAGGATCACTTGAGTCCAGAAGGTGGAGGTTGCAGTGAGCCAGGATCACGCCACTGTACTCCAGTCTGGGTGACAGAGCTAGACCTTGTCTCACACTGCGGCTCCTGC
rs10197392_Non-Ref_T	ACTGGCCGCTTGACGTCTCTACAAAGAATACAAAAATTAGCCAGGTGTGGTGATGTGCGTCTGTGGTCCCAGCTATAGGGAGGCTGAGGTAGGAGGATCTCTTGAGTCCAGAAGGTGGAGGTTGCAGTGAGCCAGGATCACGCCACTGTACTCCAGTCTGGGTGACAGAGCTAGACCTTGTCTCACACTGCGGCTCCTGC
rs1441172_Ref_C	ACTGGCCGCTTGACGCTGCTGAGACACAGCAGAACTCTCCAAACAGCCAGGCTGCTCTATCATAGCCTCACTTTCTGTTGGCCAGCCACTAAATTAATGCCACTTATTTTTGGATATTGTGATTATAGTAGCACATGTCAAAGTACCAATTTCTGTACTTAGCAAGGTGGAATAGCTACTGTAACCACTGCGGCTCCTGC
rs1441172_Non-Ref_T	ACTGGCCGCTTGACGCTGCTGAGACACAGCAGAACTCTCCAAACAGCCAGGCTGCTCTATCATAGCCTCACTTTCTGTTGGCCAGCCACTAAATTAATGTCACTTATTTTTGGATATTGTGATTATAGTAGCACATGTCAAAGTACCAATTTCTGTACTTAGCAAGGTGGAATAGCTACTGTAACCACTGCGGCTCCTGC
rs13406406_Ref_G	ACTGGCCGCTTGACGACATATTAGGAGGGTGGGGGTTTCTTCTAGTAAGGAGAGAACTAGTATTTGTTACAAATAAGCCCCTAAATCTCTTAATATAGTGCCCAAAGCTTTTAGAGAGATTCAGGACCTTTCTGAACTGTTGATCAATCGTCTCTTCGGAAGATTTGAATCCTCCCCTGGCCCCTCACTGCGGCTCCTGC
rs13406406_Non-Ref_A	ACTGGCCGCTTGACGACATATTAGGAGGGTGGGGGTTTCTTCTAGTAAGGAGAGAACTAGTATTTGTTACAAATAAGCCCCTAAATCTCTTAATATAGTACCCAAAGCTTTTAGAGAGATTCAGGACCTTTCTGAACTGTTGATCAATCGTCTCTTCGGAAGATTTGAATCCTCCCCTGGCCCCTCACTGCGGCTCCTGC
rs13406406_Non-Ref_T	ACTGGCCGCTTGACGACATATTAGGAGGGTGGGGGTTTCTTCTAGTAAGGAGAGAACTAGTATTTGTTACAAATAAGCCCCTAAATCTCTTAATATAGTTCCCAAAGCTTTTAGAGAGATTCAGGACCTTTCTGAACTGTTGATCAATCGTCTCTTCGGAAGATTTGAATCCTCCCCTGGCCCCTCACTGCGGCTCCTGC
rs62186569_Ref_C	ACTGGCCGCTTGACGCAACAACAAAAGTGTCTGTACATGTTCATTATAGACACAAACATTCTATTTTTTTTGAATATTTTCAATCCATGTTTGGTTGAACGCACAGATGCAGAACCCACAGATATGGAACCCATAAATACGGAGGGCCAGTTTTTTTTTTTAATTTATTTGGTCATTCAGTGATACACTGCGGCTCCTGC
rs62186569_Non-Ref_T	ACTGGCCGCTTGACGCAACAACAAAAGTGTCTGTACATGTTCATTATAGACACAAACATTCTATTTTTTTTGAATATTTTCAATCCATGTTTGGTTGAATGCACAGATGCAGAACCCACAGATATGGAACCCATAAATACGGAGGGCCAGTTTTTTTTTTTAATTTATTTGGTCATTCAGTGATACACTGCGGCTCCTGC
rs72949976_Ref_C	ACTGGCCGCTTGACGCTAATACAATGTAAATTCTATGTAAATAATTGTTTAAGGAATAATGACAACAACAAAAGTGTCTGTACATGTTCATTATAGACACAAACATTCTATTTTTTTTGAATATTTTCAATCCATGTTTGGTTGAACGCACAGATGCAGAACCCACAGATATGGAACCCATAAATCACTGCGGCTCCTGC
rs72949976_Non-Ref_A	ACTGGCCGCTTGACGCTAATACAATGTAAATTCTATGTAAATAATTGTTTAAGGAATAATGACAACAACAAAAGTGTCTGTACATGTTCATTATAGACAAAAACATTCTATTTTTTTTGAATATTTTCAATCCATGTTTGGTTGAACGCACAGATGCAGAACCCACAGATATGGAACCCATAAATCACTGCGGCTCCTGC
rs72949976_Non-Ref_T	ACTGGCCGCTTGACGCTAATACAATGTAAATTCTATGTAAATAATTGTTTAAGGAATAATGACAACAACAAAAGTGTCTGTACATGTTCATTATAGACATAAACATTCTATTTTTTTTGAATATTTTCAATCCATGTTTGGTTGAACGCACAGATGCAGAACCCACAGATATGGAACCCATAAATCACTGCGGCTCCTGC
rs62186568_Ref_G	ACTGGCCGCTTGACGCCTCAGTATCCTGGTATTCTAGGACCTCCCCAGGAATACCAAAATTCATCGATGGTCAAGTCCCTGATATAGAATGTTGTAGTAGTTGAATGTAACTTGTGCATATCATCCCAGATACATTAAATTATCTCTACATTACTAAAAAAAATCTAATACAATGTAAATTCTATCACTGCGGCTCCTGC
rs62186568_Non-Ref_A	ACTGGCCGCTTGACGCCTCAGTATCCTGGTATTCTAGGACCTCCCCAGGAATACCAAAATTCATCGATGGTCAAGTCCCTGATATAGAATGTTGTAGTAATTGAATGTAACTTGTGCATATCATCCCAGATACATTAAATTATCTCTACATTACTAAAAAAAATCTAATACAATGTAAATTCTATCACTGCGGCTCCTGC
rs6747328_Ref_G	ACTGGCCGCTTGACGAGTACAATAACTACAATAGGAAGAAATCAGAATCTCTCTCATTACCTGCTTCTGTAATTGTGCATGCATAAAGTATGCCTGAAGGCTTTGGAAAGAGAGATTCTGCAAACTGAATACTAATTTTGTGAATACTGTAATTTCATGTCTGCCATCCATGTTCAAGCCGGTTGCACTGCGGCTCCTGC
rs6747328_Non-Ref_C	ACTGGCCGCTTGACGAGTACAATAACTACAATAGGAAGAAATCAGAATCTCTCTCATTACCTGCTTCTGTAATTGTGCATGCATAAAGTATGCCTGAAGCCTTTGGAAAGAGAGATTCTGCAAACTGAATACTAATTTTGTGAATACTGTAATTTCATGTCTGCCATCCATGTTCAAGCCGGTTGCACTGCGGCTCCTGC
rs6747328_Non-Ref_T	ACTGGCCGCTTGACGAGTACAATAACTACAATAGGAAGAAATCAGAATCTCTCTCATTACCTGCTTCTGTAATTGTGCATGCATAAAGTATGCCTGAAGTCTTTGGAAAGAGAGATTCTGCAAACTGAATACTAATTTTGTGAATACTGTAATTTCATGTCTGCCATCCATGTTCAAGCCGGTTGCACTGCGGCTCCTGC
rs6752061_Ref_C	ACTGGCCGCTTGACGCAAAGATAAATAAAAGGTAACTTTTTGTATCAGAGGTATATCTATCTATCTATCAATTGGCTCACCATGTAAAAGCTATTTTTACTCCCTATGGATTACAGGGTCAAAAGAAGACTGAAAGCTACTGGCCAAGAGAATGGATAAACAAATTGAAGTGTATCATTTCATTGCACTGCGGCTCCTGC
rs6752061_Non-Ref_T	ACTGGCCGCTTGACGCAAAGATAAATAAAAGGTAACTTTTTGTATCAGAGGTATATCTATCTATCTATCAATTGGCTCACCATGTAAAAGCTATTTTTATTCCCTATGGATTACAGGGTCAAAAGAAGACTGAAAGCTACTGGCCAAGAGAATGGATAAACAAATTGAAGTGTATCATTTCATTGCACTGCGGCTCCTGC
rs112289726_Ref_GT	ACTGGCCGCTTGACGCATGAGCCACCGCACCCAGCCTAGGCAATGGTTTTTTTTTAAAGAGGTAGGAGGCTATAGATGGATTTACCTGTTTGTTTTTGGTTTTTTTTTTCTTAAAAGAGGAGTTCCAGGGGCCATAATGAAAAAGCTTTGAGAGCATATTGAGCAGTGAGATATTGATTCAGGCACTGCGGCTCCTGC
rs112289726_Non-Ref_G	ACTGGCCGCTTGACGCATGAGCCACCGCACCCAGCCTAGGCAATGGTTTTTTTTTAAAGAGGTAGGAGGCTATAGATGGATTTACCTGTTTGTTTTTGGTTTTTTTTTCTTAAAAGAGGAGTTCCAGGGGCCATAATGAAAAAGCTTTGAGAGCATATTGAGCAGTGAGATATTGATTCAGGCACTGCGGCTCCTGC
rs112289726_Non-Ref_GTT	ACTGGCCGCTTGACGCATGAGCCACCGCACCCAGCCTAGGCAATGGTTTTTTTTTAAAGAGGTAGGAGGCTATAGATGGATTTACCTGTTTGTTTTTGGTTTTTTTTTTTCTTAAAAGAGGAGTTCCAGGGGCCATAATGAAAAAGCTTTGAGAGCATATTGAGCAGTGAGATATTGATTCAGGCACTGCGGCTCCTGC
rs112289726_Non-Ref_GTTT	ACTGGCCGCTTGACGCATGAGCCACCGCACCCAGCCTAGGCAATGGTTTTTTTTTAAAGAGGTAGGAGGCTATAGATGGATTTACCTGTTTGTTTTTGGTTTTTTTTTTTTCTTAAAAGAGGAGTTCCAGGGGCCATAATGAAAAAGCTTTGAGAGCATATTGAGCAGTGAGATATTGATTCAGGCACTGCGGCTCCTGC
rs1922794_Ref_G	ACTGGCCGCTTGACGGCCAGGCTGGTCTTGAACTCCTGACCTCAAGTGATCCACCTTCCTCGGCCTCCCAAAGTGCTGGGATTACAGACATGAGCCACCGCACCCAGCCTAGGCAATGGTTTTTTTTTAAAGAGGTAGGAGGCTATAGATGGATTTACCTGTTTGTTTTTGGTTTTTTTTTTCTTCACTGCGGCTCCTGC
rs1922794_Non-Ref_A	ACTGGCCGCTTGACGGCCAGGCTGGTCTTGAACTCCTGACCTCAAGTGATCCACCTTCCTCGGCCTCCCAAAGTGCTGGGATTACAGACATGAGCCACCACACCCAGCCTAGGCAATGGTTTTTTTTTAAAGAGGTAGGAGGCTATAGATGGATTTACCTGTTTGTTTTTGGTTTTTTTTTTCTTCACTGCGGCTCCTGC
rs1922794_Non-Ref_C	ACTGGCCGCTTGACGGCCAGGCTGGTCTTGAACTCCTGACCTCAAGTGATCCACCTTCCTCGGCCTCCCAAAGTGCTGGGATTACAGACATGAGCCACCCCACCCAGCCTAGGCAATGGTTTTTTTTTAAAGAGGTAGGAGGCTATAGATGGATTTACCTGTTTGTTTTTGGTTTTTTTTTTCTTCACTGCGGCTCCTGC
rs13389834_Ref_G	ACTGGCCGCTTGACGCTATAACTGTAACTGGGCTCACAGCCCAGATAGAATCTTGAAAAGAATGAACCACAGGATTGATCCAGTGTAAAAAATTCCACTGGCTGCGGAGCTGGAAGACATTGAATCAAAGAAGTTGAGCTTGACTTAAAGAAATGGATTGGAGTAATGGATCATCAAGTAAGCTACACTGCGGCTCCTGC
rs13389834_Non-Ref_A	ACTGGCCGCTTGACGCTATAACTGTAACTGGGCTCACAGCCCAGATAGAATCTTGAAAAGAATGAACCACAGGATTGATCCAGTGTAAAAAATTCCACTAGCTGCGGAGCTGGAAGACATTGAATCAAAGAAGTTGAGCTTGACTTAAAGAAATGGATTGGAGTAATGGATCATCAAGTAAGCTACACTGCGGCTCCTGC
rs62186566_Ref_G	ACTGGCCGCTTGACGCAGCAGTATTTTTGAAACAGCCTGACTCAATGGAGCCCCGCAGAGATCTGAGAGGAAACCCAAAAGATCTAAGAATGAGAAAAGGAGAGATTAACACCATCAAATTCTGCCTGTAATAATGACAGCAGAGTTGTTGAGAAAAGAATAAGTGAGGGAATGGAGGCTGTCAGCACTGCGGCTCCTGC
rs62186566_Non-Ref_A	ACTGGCCGCTTGACGCAGCAGTATTTTTGAAACAGCCTGACTCAATGGAGCCCCGCAGAGATCTGAGAGGAAACCCAAAAGATCTAAGAATGAGAAAAGAAGAGATTAACACCATCAAATTCTGCCTGTAATAATGACAGCAGAGTTGTTGAGAAAAGAATAAGTGAGGGAATGGAGGCTGTCAGCACTGCGGCTCCTGC
rs6732233_Ref_G	ACTGGCCGCTTGACGAGACGTCTTACTGTAGTTAAATCCAGCCTTATGAGTAATACGCAGTCCACTGTTGTATCTCTTGAAAGCATACTGAATGTCCAGGGTGTTTTAAGAAGGTTAATTGAATGTGGTATCAACATAGAACTTTTTACCAAACCCAGAACTTATCTATGTGTGAAACATTACCTCACTGCGGCTCCTGC
rs6732233_Non-Ref_A	ACTGGCCGCTTGACGAGACGTCTTACTGTAGTTAAATCCAGCCTTATGAGTAATACGCAGTCCACTGTTGTATCTCTTGAAAGCATACTGAATGTCCAGAGTGTTTTAAGAAGGTTAATTGAATGTGGTATCAACATAGAACTTTTTACCAAACCCAGAACTTATCTATGTGTGAAACATTACCTCACTGCGGCTCCTGC
rs6732233_Non-Ref_T	ACTGGCCGCTTGACGAGACGTCTTACTGTAGTTAAATCCAGCCTTATGAGTAATACGCAGTCCACTGTTGTATCTCTTGAAAGCATACTGAATGTCCAGTGTGTTTTAAGAAGGTTAATTGAATGTGGTATCAACATAGAACTTTTTACCAAACCCAGAACTTATCTATGTGTGAAACATTACCTCACTGCGGCTCCTGC
rs10176806_Ref_T	ACTGGCCGCTTGACGTACCATGGTAAGCATGTTACATGCATTATCTCATTTAACACCCACTGTCATTTTAAGAGAGGTAATACTACCCCATTTTTCACATGAAGAAAGCTTGGAGACAGTATTAACTTGTCCCTGGTCCCACAGTTTCAGAGCTAGACAGTGTCAAACACATATTTTAAGTTCTACACTGCGGCTCCTGC
rs10176806_Non-Ref_A	ACTGGCCGCTTGACGTACCATGGTAAGCATGTTACATGCATTATCTCATTTAACACCCACTGTCATTTTAAGAGAGGTAATACTACCCCATTTTTCACAAGAAGAAAGCTTGGAGACAGTATTAACTTGTCCCTGGTCCCACAGTTTCAGAGCTAGACAGTGTCAAACACATATTTTAAGTTCTACACTGCGGCTCCTGC
rs10176806_Non-Ref_C	ACTGGCCGCTTGACGTACCATGGTAAGCATGTTACATGCATTATCTCATTTAACACCCACTGTCATTTTAAGAGAGGTAATACTACCCCATTTTTCACACGAAGAAAGCTTGGAGACAGTATTAACTTGTCCCTGGTCCCACAGTTTCAGAGCTAGACAGTGTCAAACACATATTTTAAGTTCTACACTGCGGCTCCTGC
rs10176806_Non-Ref_G	ACTGGCCGCTTGACGTACCATGGTAAGCATGTTACATGCATTATCTCATTTAACACCCACTGTCATTTTAAGAGAGGTAATACTACCCCATTTTTCACAGGAAGAAAGCTTGGAGACAGTATTAACTTGTCCCTGGTCCCACAGTTTCAGAGCTAGACAGTGTCAAACACATATTTTAAGTTCTACACTGCGGCTCCTGC
rs62189580_Ref_C	ACTGGCCGCTTGACGCTTTGTTCAGAATTTCTCTGGGTAGTTTTGTTTGTTTGTTCGTTTTGGTTTTGTTTTTGTTGAGACAGAGTCTCACTCTGTCACCCAGGCTGGAGTGCAGTGGCGCCGTCTCGGCTCACTACAATCTCTGCTTCCTGGGTTCATGCGATTCTCCTGCCTCAGCCTTCTGACACTGCGGCTCCTGC
rs62189580_Non-Ref_G	ACTGGCCGCTTGACGCTTTGTTCAGAATTTCTCTGGGTAGTTTTGTTTGTTTGTTCGTTTTGGTTTTGTTTTTGTTGAGACAGAGTCTCACTCTGTCACGCAGGCTGGAGTGCAGTGGCGCCGTCTCGGCTCACTACAATCTCTGCTTCCTGGGTTCATGCGATTCTCCTGCCTCAGCCTTCTGACACTGCGGCTCCTGC
rs62189579_Ref_T	ACTGGCCGCTTGACGCGCGTGAAGTTTTCTTTCAAACTGGGATTGGTGGGGAGGCCGGGGGAAGGGAGCGGGGCGGCGATCTTGGCGCCCTGCGCGGAGTCCGGGAGCCGCGTCCCGGCCGAGTCGGGGAGTGTGCGTGGAGCCTCCCACCTACTGGTCTCCGCCGGCAACTCTGCGGCCCCATTCACTGCGGCTCCTGC
rs62189579_Non-Ref_A	ACTGGCCGCTTGACGCGCGTGAAGTTTTCTTTCAAACTGGGATTGGTGGGGAGGCCGGGGGAAGGGAGCGGGGCGGCGATCTTGGCGCCCTGCGCGGAGACCGGGAGCCGCGTCCCGGCCGAGTCGGGGAGTGTGCGTGGAGCCTCCCACCTACTGGTCTCCGCCGGCAACTCTGCGGCCCCATTCACTGCGGCTCCTGC
rs9308424_Ref_G	ACTGGCCGCTTGACGATCTGACTTGAGTTTTTTATGAGATCGCTTTGGTTGCTGTGTTAAGAACAGACTGAGAGGGGCAAGGAAGAAACAGGAAATGACGGCAGCAGTCCAGGATAGCTGGGATAGGGGCTTGGGAGATGTTGGGAGTGGGAAGGCCGAGGCAAATTTGCCAGGAAGTTAAAGGGCACTGCGGCTCCTGC
rs9308424_Non-Ref_A	ACTGGCCGCTTGACGATCTGACTTGAGTTTTTTATGAGATCGCTTTGGTTGCTGTGTTAAGAACAGACTGAGAGGGGCAAGGAAGAAACAGGAAATGACAGCAGCAGTCCAGGATAGCTGGGATAGGGGCTTGGGAGATGTTGGGAGTGGGAAGGCCGAGGCAAATTTGCCAGGAAGTTAAAGGGCACTGCGGCTCCTGC
rs9308424_Non-Ref_C	ACTGGCCGCTTGACGATCTGACTTGAGTTTTTTATGAGATCGCTTTGGTTGCTGTGTTAAGAACAGACTGAGAGGGGCAAGGAAGAAACAGGAAATGACCGCAGCAGTCCAGGATAGCTGGGATAGGGGCTTGGGAGATGTTGGGAGTGGGAAGGCCGAGGCAAATTTGCCAGGAAGTTAAAGGGCACTGCGGCTCCTGC
rs9308424_Non-Ref_T	ACTGGCCGCTTGACGATCTGACTTGAGTTTTTTATGAGATCGCTTTGGTTGCTGTGTTAAGAACAGACTGAGAGGGGCAAGGAAGAAACAGGAAATGACTGCAGCAGTCCAGGATAGCTGGGATAGGGGCTTGGGAGATGTTGGGAGTGGGAAGGCCGAGGCAAATTTGCCAGGAAGTTAAAGGGCACTGCGGCTCCTGC
rs749166254_Ref_A	ACTGGCCGCTTGACGCACCAGCTGGGGGCGGAGTCGGCCCTTTGTGGGTTCCCTCCGCCCAGGCTGACTAGTCCGGCGTTCTCCATTCCCGCGGCAGCACCCCCCCCACCCGGGGGAATCCTGGAGGGGCTACAGGCGCGGGTGGTGGGGTGGCAGTCGCTGGCTGCGCCAGGATGGGGCGGCACTGCGGCTCCTGC
rs749166254_Non-Ref_ACCG	ACTGGCCGCTTGACGCACCAGCTGGGGGCGGAGTCGGCCCTTTGTGGGTTCCCTCCGCCCAGGCTGACTAGTCCGGCGTTCTCCATTCCCGCGGCAGCACCGCCCCCCCCACCCGGGGGAATCCTGGAGGGGCTACAGGCGCGGGTGGTGGGGTGGCAGTCGCTGGCTGCGCCAGGATGGGGCGGCACTGCGGCTCCTGC
rs2205986_Ref_G	ACTGGCCGCTTGACGCTTAAAACCTCAAGATAAGGCTGGTCCTTAATGATCTAACTTCCTTCCTTCATCCGGTCCACATTTTTCTTTCTCTTCCATAAGGGTATCAGAAGACTCTGCAAACTGTTTTGCCAAAGTAAAAAATAAACACTTGTTACGTTGCTGTATTAACTTTACTTAACTTCTCTCACTGCGGCTCCTGC
rs2205986_Non-Ref_A	ACTGGCCGCTTGACGCTTAAAACCTCAAGATAAGGCTGGTCCTTAATGATCTAACTTCCTTCCTTCATCCGGTCCACATTTTTCTTTCTCTTCCATAAGAGTATCAGAAGACTCTGCAAACTGTTTTGCCAAAGTAAAAAATAAACACTTGTTACGTTGCTGTATTAACTTTACTTAACTTCTCTCACTGCGGCTCCTGC
rs2205986_Non-Ref_T	ACTGGCCGCTTGACGCTTAAAACCTCAAGATAAGGCTGGTCCTTAATGATCTAACTTCCTTCCTTCATCCGGTCCACATTTTTCTTTCTCTTCCATAAGTGTATCAGAAGACTCTGCAAACTGTTTTGCCAAAGTAAAAAATAAACACTTGTTACGTTGCTGTATTAACTTTACTTAACTTCTCTCACTGCGGCTCCTGC
rs72741075_Ref_C	ACTGGCCGCTTGACGCAAATTGCCTTGCTACCCCGAGGCCGCTTCAGAATACATATGCTGCATTGGTACTTGAAATCTGCATATCTTATTTTTGTTTTCCACTGCCTGTAATTCTATAAATAAAAGGGAAAATAATGTATGAAATTTCAACTTATCTGCAATTCATATTATATAAAACATTAACTCACTGCGGCTCCTGC
rs72741075_Non-Ref_T	ACTGGCCGCTTGACGCAAATTGCCTTGCTACCCCGAGGCCGCTTCAGAATACATATGCTGCATTGGTACTTGAAATCTGCATATCTTATTTTTGTTTTCTACTGCCTGTAATTCTATAAATAAAAGGGAAAATAATGTATGAAATTTCAACTTATCTGCAATTCATATTATATAAAACATTAACTCACTGCGGCTCCTGC
rs7525478_Ref_T	ACTGGCCGCTTGACGTCTCTCTCTACGTTCCTCGCACTGACCAACCTCTTTGTGATCTTCAGGCGTGCCATACCCCCAGCCCGTAATAAAATCTTTACTTCCATCTTGTGTTTCTTGTAATGACTGAAGAGGTTTTCTCTATCATAAAGATCCTAAATGAAAACATACCCGCATATGAGCTCTTTCACTGCGGCTCCTGC
rs7525478_Non-Ref_C	ACTGGCCGCTTGACGTCTCTCTCTACGTTCCTCGCACTGACCAACCTCTTTGTGATCTTCAGGCGTGCCATACCCCCAGCCCGTAATAAAATCTTTACTCCCATCTTGTGTTTCTTGTAATGACTGAAGAGGTTTTCTCTATCATAAAGATCCTAAATGAAAACATACCCGCATATGAGCTCTTTCACTGCGGCTCCTGC
rs7525478_Non-Ref_G	ACTGGCCGCTTGACGTCTCTCTCTACGTTCCTCGCACTGACCAACCTCTTTGTGATCTTCAGGCGTGCCATACCCCCAGCCCGTAATAAAATCTTTACTGCCATCTTGTGTTTCTTGTAATGACTGAAGAGGTTTTCTCTATCATAAAGATCCTAAATGAAAACATACCCGCATATGAGCTCTTTCACTGCGGCTCCTGC
rs12119104_Ref_A	ACTGGCCGCTTGACGTCTATGATTTTATTGTTTTGTAGAAGTTGTTTAAATATTCTCTTGTTTTCTAATAAATGTAACACAAATGTTGTCTTTCAGGCTATGGCTTTTCTTTTTCTTTTTCCCTTCTTAATGATGTCTTCTGTTGTAGTAAGTTCTACATTTTAATAATATTCAATTTATGGGTCCACTGCGGCTCCTGC
rs12119104_Non-Ref_C	ACTGGCCGCTTGACGTCTATGATTTTATTGTTTTGTAGAAGTTGTTTAAATATTCTCTTGTTTTCTAATAAATGTAACACAAATGTTGTCTTTCAGGCTCTGGCTTTTCTTTTTCTTTTTCCCTTCTTAATGATGTCTTCTGTTGTAGTAAGTTCTACATTTTAATAATATTCAATTTATGGGTCCACTGCGGCTCCTGC
rs12119104_Non-Ref_G	ACTGGCCGCTTGACGTCTATGATTTTATTGTTTTGTAGAAGTTGTTTAAATATTCTCTTGTTTTCTAATAAATGTAACACAAATGTTGTCTTTCAGGCTGTGGCTTTTCTTTTTCTTTTTCCCTTCTTAATGATGTCTTCTGTTGTAGTAAGTTCTACATTTTAATAATATTCAATTTATGGGTCCACTGCGGCTCCTGC
rs12022909_Ref_T	ACTGGCCGCTTGACGAGGATTAAAACATTTCACCATTAACCTGGTGTTTACAGTAGGCTTTTTGTAGGTAACCATTTTTGAATTAAGGACATTCTCATATACTCTTCATTATTAAAAATTTTTTGTCTTTGAAACATGTTGAAGTTTATCGAGCACTTTAGTTATATGTATCGATGTAATCATATCACTGCGGCTCCTGC
rs12022909_Non-Ref_A	ACTGGCCGCTTGACGAGGATTAAAACATTTCACCATTAACCTGGTGTTTACAGTAGGCTTTTTGTAGGTAACCATTTTTGAATTAAGGACATTCTCATAAACTCTTCATTATTAAAAATTTTTTGTCTTTGAAACATGTTGAAGTTTATCGAGCACTTTAGTTATATGTATCGATGTAATCATATCACTGCGGCTCCTGC
rs12022909_Non-Ref_C	ACTGGCCGCTTGACGAGGATTAAAACATTTCACCATTAACCTGGTGTTTACAGTAGGCTTTTTGTAGGTAACCATTTTTGAATTAAGGACATTCTCATACACTCTTCATTATTAAAAATTTTTTGTCTTTGAAACATGTTGAAGTTTATCGAGCACTTTAGTTATATGTATCGATGTAATCATATCACTGCGGCTCCTGC
rs11118360_Ref_G	ACTGGCCGCTTGACGATCTATATTTTTATCTCTGTTTCTAGTTCTGTAAACTCTCTATATCCAAATCCTGGTAAATGGCTGTAAGTCTTCTTGGAGAAGGCTAGGGGAAGATTTACAATACATGCTTTTGACTGCGTAGCATGGTGCTTCCTCAAGAGAATCCAGTCTCCCATCCGTTGGTGCTGCACTGCGGCTCCTGC
rs11118360_Non-Ref_A	ACTGGCCGCTTGACGATCTATATTTTTATCTCTGTTTCTAGTTCTGTAAACTCTCTATATCCAAATCCTGGTAAATGGCTGTAAGTCTTCTTGGAGAAGACTAGGGGAAGATTTACAATACATGCTTTTGACTGCGTAGCATGGTGCTTCCTCAAGAGAATCCAGTCTCCCATCCGTTGGTGCTGCACTGCGGCTCCTGC
rs11118359_Ref_T	ACTGGCCGCTTGACGATAGAAAAAACAAACAATATAATAATACACCTATACCTATATCTATATTTTTATCTCTGTTTCTAGTTCTGTAAACTCTCTATATCCAAATCCTGGTAAATGGCTGTAAGTCTTCTTGGAGAAGGCTAGGGGAAGATTTACAATACATGCTTTTGACTGCGTAGCATGGTCACTGCGGCTCCTGC
rs11118359_Non-Ref_A	ACTGGCCGCTTGACGATAGAAAAAACAAACAATATAATAATACACCTATACCTATATCTATATTTTTATCTCTGTTTCTAGTTCTGTAAACTCTCTATAACCAAATCCTGGTAAATGGCTGTAAGTCTTCTTGGAGAAGGCTAGGGGAAGATTTACAATACATGCTTTTGACTGCGTAGCATGGTCACTGCGGCTCCTGC
rs11118359_Non-Ref_C	ACTGGCCGCTTGACGATAGAAAAAACAAACAATATAATAATACACCTATACCTATATCTATATTTTTATCTCTGTTTCTAGTTCTGTAAACTCTCTATACCCAAATCCTGGTAAATGGCTGTAAGTCTTCTTGGAGAAGGCTAGGGGAAGATTTACAATACATGCTTTTGACTGCGTAGCATGGTCACTGCGGCTCCTGC
rs12144801_Ref_A	ACTGGCCGCTTGACGCGAGATCAACACATCCTCTTGAAAGGCCCCATGCACTATAAACCTCAGAAGTGGGCATGTATTTTAACCTACTTCTTAGAATTTATACTTAGGAAATAATCACACACTTTTTAAAGCAGTTTGGTATAAACTTTTCATTGCAGCATTATTTATATTAGTTAAAATGTTAGCACTGCGGCTCCTGC
rs12144801_Non-Ref_G	ACTGGCCGCTTGACGCGAGATCAACACATCCTCTTGAAAGGCCCCATGCACTATAAACCTCAGAAGTGGGCATGTATTTTAACCTACTTCTTAGAATTTGTACTTAGGAAATAATCACACACTTTTTAAAGCAGTTTGGTATAAACTTTTCATTGCAGCATTATTTATATTAGTTAAAATGTTAGCACTGCGGCTCCTGC
rs4097398_Ref_C	ACTGGCCGCTTGACGCTCTCATGTACCACGAGATCAACACATCCTCTTGAAAGGCCCCATGCACTATAAACCTCAGAAGTGGGCATGTATTTTAACCTACTTCTTAGAATTTATACTTAGGAAATAATCACACACTTTTTAAAGCAGTTTGGTATAAACTTTTCATTGCAGCATTATTTATATTACACTGCGGCTCCTGC
rs4097398_Non-Ref_T	ACTGGCCGCTTGACGCTCTCATGTACCACGAGATCAACACATCCTCTTGAAAGGCCCCATGCACTATAAACCTCAGAAGTGGGCATGTATTTTAACCTATTTCTTAGAATTTATACTTAGGAAATAATCACACACTTTTTAAAGCAGTTTGGTATAAACTTTTCATTGCAGCATTATTTATATTACACTGCGGCTCCTGC
rs12411037_Ref_T	ACTGGCCGCTTGACGTTTGGGAAGGTGATAGACAATTCTTTGACAAGTGGAAAATGTCCCTCTGAATTCTATAAGAGTGTAATCTCTGGAAGTAGTAATTTAATTGGGTAGTTGACCTGTGTATTTAGAATGTAACATTCCTTATTTTTTGCCTCTAGATACCGACTCATTGGTTCCTCGTCTGCCACTGCGGCTCCTGC
rs12411037_Non-Ref_A	ACTGGCCGCTTGACGTTTGGGAAGGTGATAGACAATTCTTTGACAAGTGGAAAATGTCCCTCTGAATTCTATAAGAGTGTAATCTCTGGAAGTAGTAATATAATTGGGTAGTTGACCTGTGTATTTAGAATGTAACATTCCTTATTTTTTGCCTCTAGATACCGACTCATTGGTTCCTCGTCTGCCACTGCGGCTCCTGC
rs12411037_Non-Ref_C	ACTGGCCGCTTGACGTTTGGGAAGGTGATAGACAATTCTTTGACAAGTGGAAAATGTCCCTCTGAATTCTATAAGAGTGTAATCTCTGGAAGTAGTAATCTAATTGGGTAGTTGACCTGTGTATTTAGAATGTAACATTCCTTATTTTTTGCCTCTAGATACCGACTCATTGGTTCCTCGTCTGCCACTGCGGCTCCTGC
rs11118354_Ref_A	ACTGGCCGCTTGACGCTTAGATGAATCTTACTGATAAAAGCCCATCCATGCATCCATATATTAATACTTATAAGGCATAGAAATACATACAACAGGACTACATACACACATACATATGTATATATATGACAGCTTCCCTGCACTCAAGAAGCTTGTGTTGTCTTTTAAAAAAATGAAATTTATAGCACTGCGGCTCCTGC
rs11118354_Non-Ref_C	ACTGGCCGCTTGACGCTTAGATGAATCTTACTGATAAAAGCCCATCCATGCATCCATATATTAATACTTATAAGGCATAGAAATACATACAACAGGACTCCATACACACATACATATGTATATATATGACAGCTTCCCTGCACTCAAGAAGCTTGTGTTGTCTTTTAAAAAAATGAAATTTATAGCACTGCGGCTCCTGC
rs11118354_Non-Ref_G	ACTGGCCGCTTGACGCTTAGATGAATCTTACTGATAAAAGCCCATCCATGCATCCATATATTAATACTTATAAGGCATAGAAATACATACAACAGGACTGCATACACACATACATATGTATATATATGACAGCTTCCCTGCACTCAAGAAGCTTGTGTTGTCTTTTAAAAAAATGAAATTTATAGCACTGCGGCTCCTGC
rs10746386_Ref_C	ACTGGCCGCTTGACGTTTGAACTTGCTTCACCATTCCTATCCCAACCCCCATGATTAGAAAATCAAAAAGAACACTTTGAGAAATAACCTCAGTGGGGTCAAAAGCCAGAGTCTCCAGGATGTCTTGTTCTTAAGACAAATAGAAGGAGGTACAAATATAGGATTGCAGACTTGTTTACTTCATTCACTGCGGCTCCTGC
rs10746386_Non-Ref_T	ACTGGCCGCTTGACGTTTGAACTTGCTTCACCATTCCTATCCCAACCCCCATGATTAGAAAATCAAAAAGAACACTTTGAGAAATAACCTCAGTGGGGTTAAAAGCCAGAGTCTCCAGGATGTCTTGTTCTTAAGACAAATAGAAGGAGGTACAAATATAGGATTGCAGACTTGTTTACTTCATTCACTGCGGCTCCTGC
rs11118345_Ref_A	ACTGGCCGCTTGACGATGAGAGTCCCTGGCTCTCCTTAAAATAAGTAGCATGGATTTTGTCTCTCTGCCTTACTTCCTCACAAACATTCTGAATGAGAAAAGTTCAAACCATTATTTGTTCAAGTACTTAATCTACTTTGGGACACAAGTTTAATAAATTAAAATATTCTTCTATCTGTTCCCTTCACTGCGGCTCCTGC
rs11118345_Non-Ref_G	ACTGGCCGCTTGACGATGAGAGTCCCTGGCTCTCCTTAAAATAAGTAGCATGGATTTTGTCTCTCTGCCTTACTTCCTCACAAACATTCTGAATGAGAAGAGTTCAAACCATTATTTGTTCAAGTACTTAATCTACTTTGGGACACAAGTTTAATAAATTAAAATATTCTTCTATCTGTTCCCTTCACTGCGGCTCCTGC
rs11118345_Non-Ref_T	ACTGGCCGCTTGACGATGAGAGTCCCTGGCTCTCCTTAAAATAAGTAGCATGGATTTTGTCTCTCTGCCTTACTTCCTCACAAACATTCTGAATGAGAATAGTTCAAACCATTATTTGTTCAAGTACTTAATCTACTTTGGGACACAAGTTTAATAAATTAAAATATTCTTCTATCTGTTCCCTTCACTGCGGCTCCTGC
rs12032970_Ref_C	ACTGGCCGCTTGACGATGTTCACCCACATCCTGTATGTGGTTTCTGGAAACGAAATGATCATGGCTTTTCCTGAACCATGGCTTAACTTTGTGAATCCACAACTCTCTCTTCCCCAGGAGATCCAAAAAGGTAGGGTAGGATGTAAAGGCTTCAATCTGTTTAAATGGATATGAGAGTCCCTGGCCACTGCGGCTCCTGC
rs12032970_Non-Ref_T	ACTGGCCGCTTGACGATGTTCACCCACATCCTGTATGTGGTTTCTGGAAACGAAATGATCATGGCTTTTCCTGAACCATGGCTTAACTTTGTGAATCCATAACTCTCTCTTCCCCAGGAGATCCAAAAAGGTAGGGTAGGATGTAAAGGCTTCAATCTGTTTAAATGGATATGAGAGTCCCTGGCCACTGCGGCTCCTGC
rs12025522_Ref_G	ACTGGCCGCTTGACGTAAGTGATACCTTACGTCCTCCACTTTGGAATGCTGACCCCATTCATTTGGAGTTGGTGTCTTCCAGGTGGCTACCCTTAAGCTGTGTGCTCAAATAAACTCTATCCTTAAATATATTTTCTGAATCTCATTATTTAAGGTTAACAATGTGCTAACCTAAACAATTCACACACTGCGGCTCCTGC
rs12025522_Non-Ref_T	ACTGGCCGCTTGACGTAAGTGATACCTTACGTCCTCCACTTTGGAATGCTGACCCCATTCATTTGGAGTTGGTGTCTTCCAGGTGGCTACCCTTAAGCTTTGTGCTCAAATAAACTCTATCCTTAAATATATTTTCTGAATCTCATTATTTAAGGTTAACAATGTGCTAACCTAAACAATTCACACACTGCGGCTCCTGC
rs11118337_Ref_G	ACTGGCCGCTTGACGCAAAGTGCTGGGATTACAGGCATGAGCCACCGCACCCAGCCCAAAATTCTCTCTTTCAATAAGGACACCAGTCATATTGGATTGGGGCCCACACTAACAACTTCATCTTAACTTGATTGCCTCTGCAAAGACCGTATTTCCAAATAAGGTCACATTAATAGGAACTGGGGCACTGCGGCTCCTGC
rs11118337_Non-Ref_A	ACTGGCCGCTTGACGCAAAGTGCTGGGATTACAGGCATGAGCCACCGCACCCAGCCCAAAATTCTCTCTTTCAATAAGGACACCAGTCATATTGGATTGAGGCCCACACTAACAACTTCATCTTAACTTGATTGCCTCTGCAAAGACCGTATTTCCAAATAAGGTCACATTAATAGGAACTGGGGCACTGCGGCTCCTGC
rs11118337_Non-Ref_C	ACTGGCCGCTTGACGCAAAGTGCTGGGATTACAGGCATGAGCCACCGCACCCAGCCCAAAATTCTCTCTTTCAATAAGGACACCAGTCATATTGGATTGCGGCCCACACTAACAACTTCATCTTAACTTGATTGCCTCTGCAAAGACCGTATTTCCAAATAAGGTCACATTAATAGGAACTGGGGCACTGCGGCTCCTGC
rs11118337_Non-Ref_T	ACTGGCCGCTTGACGCAAAGTGCTGGGATTACAGGCATGAGCCACCGCACCCAGCCCAAAATTCTCTCTTTCAATAAGGACACCAGTCATATTGGATTGTGGCCCACACTAACAACTTCATCTTAACTTGATTGCCTCTGCAAAGACCGTATTTCCAAATAAGGTCACATTAATAGGAACTGGGGCACTGCGGCTCCTGC
rs2296159_Ref_G	ACTGGCCGCTTGACGGTTCAAGGGTTCTAACACAGCCATACTACCTTCTAGTCACATCTCAGAAAGGACAACTAAACTATTACCATCTGCTCTTTAAAGGCTTCAACACAGGTGCTTAGCTCCTGACTGAAATGGACAAAGGTATGACAAGATCAGGGGGAAAATCATCTGTATCCTTGCTGGAACACTGCGGCTCCTGC
rs2296159_Non-Ref_A	ACTGGCCGCTTGACGGTTCAAGGGTTCTAACACAGCCATACTACCTTCTAGTCACATCTCAGAAAGGACAACTAAACTATTACCATCTGCTCTTTAAAGACTTCAACACAGGTGCTTAGCTCCTGACTGAAATGGACAAAGGTATGACAAGATCAGGGGGAAAATCATCTGTATCCTTGCTGGAACACTGCGGCTCCTGC
rs12125256_Ref_C	ACTGGCCGCTTGACGAGTTGAATTGAATTACAGATAATAACGAAGTTTACATTTTTCTGGGAGGCATAATATGGGGATGAAACAGATCTGAAAGGAAAGCTTTTTTTGAAAGGGAGCTGATCCTGAGGCAGTCTGGTGAGTTTCCTCAAGGTAGCAAAATCTGTGGAACCATCAGAACTGCATGTCACTGCGGCTCCTGC
rs12125256_Non-Ref_T	ACTGGCCGCTTGACGAGTTGAATTGAATTACAGATAATAACGAAGTTTACATTTTTCTGGGAGGCATAATATGGGGATGAAACAGATCTGAAAGGAAAGTTTTTTTTGAAAGGGAGCTGATCCTGAGGCAGTCTGGTGAGTTTCCTCAAGGTAGCAAAATCTGTGGAACCATCAGAACTGCATGTCACTGCGGCTCCTGC
rs2296156_Ref_T	ACTGGCCGCTTGACGACCTTCATTACAAGTTTATTTCATGAGAAACCGTCATTGCAGGACATGATTGAGGGAAAACCCCCATTCACTGGGGGTCTCCCATTTTCATGACTAAAATTAAGTAATGAATGACTTGGGACAAGAAAGAGAAGTGGATTAAATAACTAAAAGATGCGACAATCTTGGGCCACTGCGGCTCCTGC
rs2296156_Non-Ref_C	ACTGGCCGCTTGACGACCTTCATTACAAGTTTATTTCATGAGAAACCGTCATTGCAGGACATGATTGAGGGAAAACCCCCATTCACTGGGGGTCTCCCACTTTCATGACTAAAATTAAGTAATGAATGACTTGGGACAAGAAAGAGAAGTGGATTAAATAACTAAAAGATGCGACAATCTTGGGCCACTGCGGCTCCTGC
rs34451130_Ref_A	ACTGGCCGCTTGACGAAAAATTCAAAAATTAGCCGGATGTGATGGCAGGCGCCTGTAATCCCATCTACTCAGGAGGCTGAGGCAGGGAGAATTGCTTGAACCTGTGAGGCAGAGGATCGCACCACTGCACTCCAGCCTGGGTGACAGAGGGAGACTCTGTCACAAAAAAAAAAAAAAAAAAAAAACACTGCGGCTCCTGC
rs34451130_Non-Ref_C	ACTGGCCGCTTGACGAAAAATTCAAAAATTAGCCGGATGTGATGGCAGGCGCCTGTAATCCCATCTACTCAGGAGGCTGAGGCAGGGAGAATTGCTTGACCCTGTGAGGCAGAGGATCGCACCACTGCACTCCAGCCTGGGTGACAGAGGGAGACTCTGTCACAAAAAAAAAAAAAAAAAAAAAACACTGCGGCTCCTGC
rs34451130_Non-Ref_T	ACTGGCCGCTTGACGAAAAATTCAAAAATTAGCCGGATGTGATGGCAGGCGCCTGTAATCCCATCTACTCAGGAGGCTGAGGCAGGGAGAATTGCTTGATCCTGTGAGGCAGAGGATCGCACCACTGCACTCCAGCCTGGGTGACAGAGGGAGACTCTGTCACAAAAAAAAAAAAAAAAAAAAAACACTGCGGCTCCTGC
rs67422482_Ref_A	ACTGGCCGCTTGACGGGCCAACACGGTGAAACCTTGTTTCTACTAAAAATTCAAAAATTAGCCGGATGTGATGGCAGGCGCCTGTAATCCCATCTACTCAGGAGGCTGAGGCAGGGAGAATTGCTTGAACCTGTGAGGCAGAGGATCGCACCACTGCACTCCAGCCTGGGTGACAGAGGGAGACTCACTGCGGCTCCTGC
rs67422482_Non-Ref_C	ACTGGCCGCTTGACGGGCCAACACGGTGAAACCTTGTTTCTACTAAAAATTCAAAAATTAGCCGGATGTGATGGCAGGCGCCTGTAATCCCATCTACTCCGGAGGCTGAGGCAGGGAGAATTGCTTGAACCTGTGAGGCAGAGGATCGCACCACTGCACTCCAGCCTGGGTGACAGAGGGAGACTCACTGCGGCTCCTGC
rs67422482_Non-Ref_G	ACTGGCCGCTTGACGGGCCAACACGGTGAAACCTTGTTTCTACTAAAAATTCAAAAATTAGCCGGATGTGATGGCAGGCGCCTGTAATCCCATCTACTCGGGAGGCTGAGGCAGGGAGAATTGCTTGAACCTGTGAGGCAGAGGATCGCACCACTGCACTCCAGCCTGGGTGACAGAGGGAGACTCACTGCGGCTCCTGC
rs75729926_Ref_T	ACTGGCCGCTTGACGAAGCACACAAAATTAAAAAGCACAAATTGCAACCACAAACAATTATTGATATGAAAGGAAAAGGAAAGGGCCTGACTAGAAATTATAGGGTGGGGCAGAGGGAAGTAGTTTAGATTCCAAATCCCTGAGAGGGTCAGGGAAGGCATCAGACTAGATTGGGTGCGTTCCACTGCGGCTCCTGC
rs75729926_Non-Ref_TATC	ACTGGCCGCTTGACGAAGCACACAAAATTAAAAAGCACAAATTGCAACCACAAACAATTATTGATATGAAAGGAAAAGGAAAGGGCCTGACTAGAAATTATCATAGGGTGGGGCAGAGGGAAGTAGTTTAGATTCCAAATCCCTGAGAGGGTCAGGGAAGGCATCAGACTAGATTGGGTGCGTTCCACTGCGGCTCCTGC
rs11118322_Ref_T	ACTGGCCGCTTGACGAGAATGGTTCATTATATTTGCTTTGTTGCTTTGATCTAGTTCTAACCTCTCATTGCAAGCTTTGTTGTGACGTTTACCCTCTCTTAATACAGCTTTTGGCGCTAGGAGAGCTCCACTTGGAATCTCTTCCTTTGTCTAGCATCAATGCATAAGACACATATCAAAATTGTCACTGCGGCTCCTGC
rs11118322_Non-Ref_C	ACTGGCCGCTTGACGAGAATGGTTCATTATATTTGCTTTGTTGCTTTGATCTAGTTCTAACCTCTCATTGCAAGCTTTGTTGTGACGTTTACCCTCTCTCAATACAGCTTTTGGCGCTAGGAGAGCTCCACTTGGAATCTCTTCCTTTGTCTAGCATCAATGCATAAGACACATATCAAAATTGTCACTGCGGCTCCTGC
rs11118322_Non-Ref_G	ACTGGCCGCTTGACGAGAATGGTTCATTATATTTGCTTTGTTGCTTTGATCTAGTTCTAACCTCTCATTGCAAGCTTTGTTGTGACGTTTACCCTCTCTGAATACAGCTTTTGGCGCTAGGAGAGCTCCACTTGGAATCTCTTCCTTTGTCTAGCATCAATGCATAAGACACATATCAAAATTGTCACTGCGGCTCCTGC
rs10494884_Ref_C	ACTGGCCGCTTGACGTGAGGGATTGGTAATAAAGAGGGAAAGGAAACTACATCAAGCATTCTTTGTTGAAGGCTCATATGTTCCTTTTTTGGGCTACTACGCAAATTTATATTATTACCTATACTATGCATATACTACTATAAAGGTAAGAATATTAGGTAATTAAGGGGAAGGAACTTCTTTCTCACTGCGGCTCCTGC
rs10494884_Non-Ref_G	ACTGGCCGCTTGACGTGAGGGATTGGTAATAAAGAGGGAAAGGAAACTACATCAAGCATTCTTTGTTGAAGGCTCATATGTTCCTTTTTTGGGCTACTAGGCAAATTTATATTATTACCTATACTATGCATATACTACTATAAAGGTAAGAATATTAGGTAATTAAGGGGAAGGAACTTCTTTCTCACTGCGGCTCCTGC
rs10494884_Non-Ref_T	ACTGGCCGCTTGACGTGAGGGATTGGTAATAAAGAGGGAAAGGAAACTACATCAAGCATTCTTTGTTGAAGGCTCATATGTTCCTTTTTTGGGCTACTATGCAAATTTATATTATTACCTATACTATGCATATACTACTATAAAGGTAAGAATATTAGGTAATTAAGGGGAAGGAACTTCTTTCTCACTGCGGCTCCTGC
rs6657436_Ref_C	ACTGGCCGCTTGACGAGCAACAAAAGGAAACAATTTGTATATGTGCAGCAACCTAGATAGAACTCTAATTATGCTGTGTGAAGGCTAAAACATTTAAAACAATCGGAGTGATTTCCTTTATATGATAGGATATAAACGAAGTGATTCGGGTTATATGAAATTTTAGAAAGTCAAATCAATCTGTACACTGCGGCTCCTGC
rs6657436_Non-Ref_A	ACTGGCCGCTTGACGAGCAACAAAAGGAAACAATTTGTATATGTGCAGCAACCTAGATAGAACTCTAATTATGCTGTGTGAAGGCTAAAACATTTAAAAAAATCGGAGTGATTTCCTTTATATGATAGGATATAAACGAAGTGATTCGGGTTATATGAAATTTTAGAAAGTCAAATCAATCTGTACACTGCGGCTCCTGC
rs6657436_Non-Ref_T	ACTGGCCGCTTGACGAGCAACAAAAGGAAACAATTTGTATATGTGCAGCAACCTAGATAGAACTCTAATTATGCTGTGTGAAGGCTAAAACATTTAAAATAATCGGAGTGATTTCCTTTATATGATAGGATATAAACGAAGTGATTCGGGTTATATGAAATTTTAGAAAGTCAAATCAATCTGTACACTGCGGCTCCTGC
rs6669885_Ref_A	ACTGGCCGCTTGACGAAAACCTTACACACACACCTGTCATATTACTCAGCATTTTACTCTTAGGTTTTTACCCAAGAGAAATGAAATCATATGTCCACAAAAAGACTTGTACATGAATTTTCATAACAGTTTTGTTTGTAATAGCCAACGAGTGGGAACAATCCAAATGTCCCTCAACAAGTGAACACTGCGGCTCCTGC
rs6669885_Non-Ref_C	ACTGGCCGCTTGACGAAAACCTTACACACACACCTGTCATATTACTCAGCATTTTACTCTTAGGTTTTTACCCAAGAGAAATGAAATCATATGTCCACACAAAGACTTGTACATGAATTTTCATAACAGTTTTGTTTGTAATAGCCAACGAGTGGGAACAATCCAAATGTCCCTCAACAAGTGAACACTGCGGCTCCTGC
rs6657161_Ref_C	ACTGGCCGCTTGACGTATAATATACTGCTATTCGGCAGGTAAAATTACAACATAACTTTAGAAAATAGTTCAACCGTTTCTTAAAACCTTACACACACACCTGTCATATTACTCAGCATTTTACTCTTAGGTTTTTACCCAAGAGAAATGAAATCATATGTCCACAAAAAGACTTGTACATGAATCACTGCGGCTCCTGC
rs6657161_Non-Ref_T	ACTGGCCGCTTGACGTATAATATACTGCTATTCGGCAGGTAAAATTACAACATAACTTTAGAAAATAGTTCAACCGTTTCTTAAAACCTTACACACACATCTGTCATATTACTCAGCATTTTACTCTTAGGTTTTTACCCAAGAGAAATGAAATCATATGTCCACAAAAAGACTTGTACATGAATCACTGCGGCTCCTGC
rs6696228_Ref_G	ACTGGCCGCTTGACGAAAGCAAGTGCAAGTCTGTTCCTTAAAGGGTAAGTATGCAGAATGGAAAGCAGAGTGTACTTCGGGTTGACAGCTCATATTTGCGCAGACATGAAAGTGATGATGTGTTAATTGTGCGTATAGCACAGAATAAATCAGCTTGCTTTGAATGGAAGATCTGAACCAGGAGTCACTGCGGCTCCTGC
rs6696228_Non-Ref_A	ACTGGCCGCTTGACGAAAGCAAGTGCAAGTCTGTTCCTTAAAGGGTAAGTATGCAGAATGGAAAGCAGAGTGTACTTCGGGTTGACAGCTCATATTTGCACAGACATGAAAGTGATGATGTGTTAATTGTGCGTATAGCACAGAATAAATCAGCTTGCTTTGAATGGAAGATCTGAACCAGGAGTCACTGCGGCTCCTGC
rs6696228_Non-Ref_T	ACTGGCCGCTTGACGAAAGCAAGTGCAAGTCTGTTCCTTAAAGGGTAAGTATGCAGAATGGAAAGCAGAGTGTACTTCGGGTTGACAGCTCATATTTGCTCAGACATGAAAGTGATGATGTGTTAATTGTGCGTATAGCACAGAATAAATCAGCTTGCTTTGAATGGAAGATCTGAACCAGGAGTCACTGCGGCTCCTGC
rs58870963_Ref_T	ACTGGCCGCTTGACGTTAAGTGATCATGATTAACAGAGCATTTAAAATGTTTATTTTATCTGTTTTACATTTCAAAAATTTATATTTAGGCATATAATTTATATTTGTGTACATATATAATTTATTACTTTATATTTTTGAAAGTGCATGCTCTTTTTTTAAGCTGACAGACATGCCTAAGCACACTGCGGCTCCTGC
rs58870963_Non-Ref_TTA	ACTGGCCGCTTGACGTTAAGTGATCATGATTAACAGAGCATTTAAAATGTTTATTTTATCTGTTTTACATTTCAAAAATTTATATTTAGGCATATAATTTATATATTTGTGTACATATATAATTTATTACTTTATATTTTTGAAAGTGCATGCTCTTTTTTTAAGCTGACAGACATGCCTAAGCACACTGCGGCTCCTGC
rs6684643_Ref_A	ACTGGCCGCTTGACGTCTGTGCTTTGTGATGTATTCTGGTTTACATATGCTCGGATGAGTAGATGTATGATTTATATTATCTACTGTTATCTAAAATAAACTTCACATTCGGACAGGCAACATCAAAACTGTCCTACACAGAAATACTGGGTGAAGATCACTTAATAAGACGAACTCCAGAAAACCACTGCGGCTCCTGC
rs6684643_Non-Ref_T	ACTGGCCGCTTGACGTCTGTGCTTTGTGATGTATTCTGGTTTACATATGCTCGGATGAGTAGATGTATGATTTATATTATCTACTGTTATCTAAAATAATCTTCACATTCGGACAGGCAACATCAAAACTGTCCTACACAGAAATACTGGGTGAAGATCACTTAATAAGACGAACTCCAGAAAACCACTGCGGCTCCTGC
rs6683750_Ref_T	ACTGGCCGCTTGACGGGGTAGATAACTTGAGGTCAGGACTTTGAGACCAGCCTGGCCAACATGGTGAATACCCATTTCTACAAAAATCCAAAAATTAGCTGGGCATGATGGTGGGTGCCTGTAATCCCAGCTACTCAGGAGGCTGAGGCAGGAGAATCTCTTGAACCTGGGAGGCAGAGGTTGCACACTGCGGCTCCTGC
rs6683750_Non-Ref_A	ACTGGCCGCTTGACGGGGTAGATAACTTGAGGTCAGGACTTTGAGACCAGCCTGGCCAACATGGTGAATACCCATTTCTACAAAAATCCAAAAATTAGCAGGGCATGATGGTGGGTGCCTGTAATCCCAGCTACTCAGGAGGCTGAGGCAGGAGAATCTCTTGAACCTGGGAGGCAGAGGTTGCACACTGCGGCTCCTGC
rs6683750_Non-Ref_C	ACTGGCCGCTTGACGGGGTAGATAACTTGAGGTCAGGACTTTGAGACCAGCCTGGCCAACATGGTGAATACCCATTTCTACAAAAATCCAAAAATTAGCCGGGCATGATGGTGGGTGCCTGTAATCCCAGCTACTCAGGAGGCTGAGGCAGGAGAATCTCTTGAACCTGGGAGGCAGAGGTTGCACACTGCGGCTCCTGC
rs12045913_Ref_A	ACTGGCCGCTTGACGCAGGTGGGGTAGTGCATGTGACAGCGTTTTGTAATCTGAAAACCCTCATGCATGTCTGAAAAACCATGACTAAGCAGTCGTGCAAGACTGCAGGATCACTGAAAAGGGAGAAATCTCAACTCCTATGATCAGGAAAGGGTGAGGGAAAAGAGTATGACTTTACTAGCACTCACTGCGGCTCCTGC
rs12045913_Non-Ref_G	ACTGGCCGCTTGACGCAGGTGGGGTAGTGCATGTGACAGCGTTTTGTAATCTGAAAACCCTCATGCATGTCTGAAAAACCATGACTAAGCAGTCGTGCAGGACTGCAGGATCACTGAAAAGGGAGAAATCTCAACTCCTATGATCAGGAAAGGGTGAGGGAAAAGAGTATGACTTTACTAGCACTCACTGCGGCTCCTGC
rs12563520_Ref_C	ACTGGCCGCTTGACGTTATTTGAGTGTTCCTTCTTCTCTAAAAGAGTAAGGGGAAAAGAAAACCAAGTTCCCCCAAGAGTTGTTATTAATATTTGATCTCCTTAGGCACCAGAAAGTAACCTGTCTAGTGAAGAGATATGATAAAACTTACAATTTTATTTTTAGGAGAGAAGCATGCCCAGTAACACTGCGGCTCCTGC
rs12563520_Non-Ref_A	ACTGGCCGCTTGACGTTATTTGAGTGTTCCTTCTTCTCTAAAAGAGTAAGGGGAAAAGAAAACCAAGTTCCCCCAAGAGTTGTTATTAATATTTGATCTACTTAGGCACCAGAAAGTAACCTGTCTAGTGAAGAGATATGATAAAACTTACAATTTTATTTTTAGGAGAGAAGCATGCCCAGTAACACTGCGGCTCCTGC
rs12563520_Non-Ref_T	ACTGGCCGCTTGACGTTATTTGAGTGTTCCTTCTTCTCTAAAAGAGTAAGGGGAAAAGAAAACCAAGTTCCCCCAAGAGTTGTTATTAATATTTGATCTTCTTAGGCACCAGAAAGTAACCTGTCTAGTGAAGAGATATGATAAAACTTACAATTTTATTTTTAGGAGAGAAGCATGCCCAGTAACACTGCGGCTCCTGC
rs10863461_Ref_G	ACTGGCCGCTTGACGGTGGAGAACCTGTTTCTTGCTTCTAAGGGGCACTAGCATTCCCTGGCTCATGGCAGCAACACTCTGAGCTCTGTTTTCATCATTGCCTTCTGGTCTATTACCTTCCTCTTATAAGGATCCCTGTGATCATATCAGGTTCACCTAGCTACTCCAAGATACTCTTTCCATCTCACTGCGGCTCCTGC
rs10863461_Non-Ref_A	ACTGGCCGCTTGACGGTGGAGAACCTGTTTCTTGCTTCTAAGGGGCACTAGCATTCCCTGGCTCATGGCAGCAACACTCTGAGCTCTGTTTTCATCATTACCTTCTGGTCTATTACCTTCCTCTTATAAGGATCCCTGTGATCATATCAGGTTCACCTAGCTACTCCAAGATACTCTTTCCATCTCACTGCGGCTCCTGC
rs10863461_Non-Ref_T	ACTGGCCGCTTGACGGTGGAGAACCTGTTTCTTGCTTCTAAGGGGCACTAGCATTCCCTGGCTCATGGCAGCAACACTCTGAGCTCTGTTTTCATCATTTCCTTCTGGTCTATTACCTTCCTCTTATAAGGATCCCTGTGATCATATCAGGTTCACCTAGCTACTCCAAGATACTCTTTCCATCTCACTGCGGCTCCTGC
rs6671969_Ref_G	ACTGGCCGCTTGACGGAGCCATAGAACTCCAAAGGTTTATGGCTATAACTGTGTTTTGACATAATTGGCTTTCTTTATAGTCCTACGTGATTTACTTATGCATTACAAAAAACAGCTCTGAGAAGGGATTCATAATTCTGACCAGCCAGGCAAAGGTGTATACATGATACATAAAGATATTAAGACACTGCGGCTCCTGC
rs6671969_Non-Ref_A	ACTGGCCGCTTGACGGAGCCATAGAACTCCAAAGGTTTATGGCTATAACTGTGTTTTGACATAATTGGCTTTCTTTATAGTCCTACGTGATTTACTTATACATTACAAAAAACAGCTCTGAGAAGGGATTCATAATTCTGACCAGCCAGGCAAAGGTGTATACATGATACATAAAGATATTAAGACACTGCGGCTCCTGC
rs6671969_Non-Ref_C	ACTGGCCGCTTGACGGAGCCATAGAACTCCAAAGGTTTATGGCTATAACTGTGTTTTGACATAATTGGCTTTCTTTATAGTCCTACGTGATTTACTTATCCATTACAAAAAACAGCTCTGAGAAGGGATTCATAATTCTGACCAGCCAGGCAAAGGTGTATACATGATACATAAAGATATTAAGACACTGCGGCTCCTGC
rs6671969_Non-Ref_T	ACTGGCCGCTTGACGGAGCCATAGAACTCCAAAGGTTTATGGCTATAACTGTGTTTTGACATAATTGGCTTTCTTTATAGTCCTACGTGATTTACTTATTCATTACAAAAAACAGCTCTGAGAAGGGATTCATAATTCTGACCAGCCAGGCAAAGGTGTATACATGATACATAAAGATATTAAGACACTGCGGCTCCTGC
rs4844387_Ref_G	ACTGGCCGCTTGACGACACCATGCCAGGCTAATTTTTGTATTTTTAATAGAGATGGGGTTTCACCATGTTGGCCAGGCTGGTCTCGAACTCCTGACCTCGTGATCCACCCGCCTCAGCCTCCAAAAATGCTGGGATTACAGGCGTGAGCCACCATGCCTGGCAAAGAATGACACTGGGTGTATTACACTGCGGCTCCTGC
rs4844387_Non-Ref_A	ACTGGCCGCTTGACGACACCATGCCAGGCTAATTTTTGTATTTTTAATAGAGATGGGGTTTCACCATGTTGGCCAGGCTGGTCTCGAACTCCTGACCTCATGATCCACCCGCCTCAGCCTCCAAAAATGCTGGGATTACAGGCGTGAGCCACCATGCCTGGCAAAGAATGACACTGGGTGTATTACACTGCGGCTCCTGC
rs7515149_Ref_T	ACTGGCCGCTTGACGATTATGTAGTATAATACCACTTAACAGTTTTTTAAAAAGATACATATGTTTACCCCAAGCACATTACTTTTATGATTTATTACTTGTTATCTTCTAGGATTTCCATTATAAAATATGAAACGTAGTGAGCATTTTTTTGGTTTTTTTTTGAGACGGAGTCTTGCTCTGTTCACTGCGGCTCCTGC
rs7515149_Non-Ref_G	ACTGGCCGCTTGACGATTATGTAGTATAATACCACTTAACAGTTTTTTAAAAAGATACATATGTTTACCCCAAGCACATTACTTTTATGATTTATTACTGGTTATCTTCTAGGATTTCCATTATAAAATATGAAACGTAGTGAGCATTTTTTTGGTTTTTTTTTGAGACGGAGTCTTGCTCTGTTCACTGCGGCTCCTGC
rs4317806_Ref_C	ACTGGCCGCTTGACGTTCCTATTCGGCCATCTTGGCTCCTCCCTCCTATTTTATTCTTTTCAGAGTGATCTGTTGACACCTTTACTGAGTTTGTTCCTACTGCAGGACTCTTTGATTTTCTGGAGTGCAACCAGTTTGAGTCTTTTGATGTAACACATTTAAACAGGGAAATTTCTGCTGTCTGCCACTGCGGCTCCTGC
rs4317806_Non-Ref_T	ACTGGCCGCTTGACGTTCCTATTCGGCCATCTTGGCTCCTCCCTCCTATTTTATTCTTTTCAGAGTGATCTGTTGACACCTTTACTGAGTTTGTTCCTATTGCAGGACTCTTTGATTTTCTGGAGTGCAACCAGTTTGAGTCTTTTGATGTAACACATTTAAACAGGGAAATTTCTGCTGTCTGCCACTGCGGCTCCTGC
rs4076514_Ref_C	ACTGGCCGCTTGACGCCCGGTACCTCAGTTGGAAATGCAGAAATCACCCGTCTTCTGTGTCGCTCACACTGGGAGCTGTAGACTGGAGCTGTTCCTATTCGGCCATCTTGGCTCCTCCCTCCTATTTTATTCTTTTCAGAGTGATCTGTTGACACCTTTACTGAGTTTGTTCCTACTGCAGGACTCACTGCGGCTCCTGC
rs4076514_Non-Ref_T	ACTGGCCGCTTGACGCCCGGTACCTCAGTTGGAAATGCAGAAATCACCCGTCTTCTGTGTCGCTCACACTGGGAGCTGTAGACTGGAGCTGTTCCTATTTGGCCATCTTGGCTCCTCCCTCCTATTTTATTCTTTTCAGAGTGATCTGTTGACACCTTTACTGAGTTTGTTCCTACTGCAGGACTCACTGCGGCTCCTGC
rs4427403_Ref_A	ACTGGCCGCTTGACGTTAGGGTGGGAGTGACCCAATTTTCCAGGTGCCATCTGTCACCCCTTTCTTTGACTAGGAAAGGGAATTCCCTGACCCCTTGTGATTCCCAGGTGAGGCGATGCCTCGCCCTGCTTCGGCTCATGCACAGTGCGCTGCACCCACTGTCCTGCACTCCCCAGTGAGATGAACACTGCGGCTCCTGC
rs4427403_Non-Ref_C	ACTGGCCGCTTGACGTTAGGGTGGGAGTGACCCAATTTTCCAGGTGCCATCTGTCACCCCTTTCTTTGACTAGGAAAGGGAATTCCCTGACCCCTTGTGCTTCCCAGGTGAGGCGATGCCTCGCCCTGCTTCGGCTCATGCACAGTGCGCTGCACCCACTGTCCTGCACTCCCCAGTGAGATGAACACTGCGGCTCCTGC
rs7416027_Ref_A	ACTGGCCGCTTGACGAAGCCTCGGCAATGGTGGGCGCCCCTCCCCCAGCCTCACTGCTGCCTTGCAGTTTGATCTCAGACTGCTGTGCTAGCAATGAGCAAGACTCCGTGGGCGTAGGACCCTCTGAGCCATGTGCGGGATATAATCTCCTGGTGTGCCGTTTGTTAAGCCATTGGAAAAGCACACACTGCGGCTCCTGC
rs7416027_Non-Ref_G	ACTGGCCGCTTGACGAAGCCTCGGCAATGGTGGGCGCCCCTCCCCCAGCCTCACTGCTGCCTTGCAGTTTGATCTCAGACTGCTGTGCTAGCAATGAGCGAGACTCCGTGGGCGTAGGACCCTCTGAGCCATGTGCGGGATATAATCTCCTGGTGTGCCGTTTGTTAAGCCATTGGAAAAGCACACACTGCGGCTCCTGC
rs7416027_Non-Ref_T	ACTGGCCGCTTGACGAAGCCTCGGCAATGGTGGGCGCCCCTCCCCCAGCCTCACTGCTGCCTTGCAGTTTGATCTCAGACTGCTGTGCTAGCAATGAGCTAGACTCCGTGGGCGTAGGACCCTCTGAGCCATGTGCGGGATATAATCTCCTGGTGTGCCGTTTGTTAAGCCATTGGAAAAGCACACACTGCGGCTCCTGC
rs9728503_Ref_C	ACTGGCCGCTTGACGTACAGAGGCAGGCAGGCCTCCTTGAGCTGTGATGGGCTCCACCCAGTTCGAGCTTCCCGCAGCTTTGTTTACCTACTCAAGCCTCGGCAATGGTGGGCGCCCCTCCCCCAGCCTCACTGCTGCCTTGCAGTTTGATCTCAGACTGCTGTGCTAGCAATGAGCAAGACTCCCACTGCGGCTCCTGC
rs9728503_Non-Ref_A	ACTGGCCGCTTGACGTACAGAGGCAGGCAGGCCTCCTTGAGCTGTGATGGGCTCCACCCAGTTCGAGCTTCCCGCAGCTTTGTTTACCTACTCAAGCCTAGGCAATGGTGGGCGCCCCTCCCCCAGCCTCACTGCTGCCTTGCAGTTTGATCTCAGACTGCTGTGCTAGCAATGAGCAAGACTCCCACTGCGGCTCCTGC
rs9728503_Non-Ref_G	ACTGGCCGCTTGACGTACAGAGGCAGGCAGGCCTCCTTGAGCTGTGATGGGCTCCACCCAGTTCGAGCTTCCCGCAGCTTTGTTTACCTACTCAAGCCTGGGCAATGGTGGGCGCCCCTCCCCCAGCCTCACTGCTGCCTTGCAGTTTGATCTCAGACTGCTGTGCTAGCAATGAGCAAGACTCCCACTGCGGCTCCTGC
rs9728503_Non-Ref_T	ACTGGCCGCTTGACGTACAGAGGCAGGCAGGCCTCCTTGAGCTGTGATGGGCTCCACCCAGTTCGAGCTTCCCGCAGCTTTGTTTACCTACTCAAGCCTTGGCAATGGTGGGCGCCCCTCCCCCAGCCTCACTGCTGCCTTGCAGTTTGATCTCAGACTGCTGTGCTAGCAATGAGCAAGACTCCCACTGCGGCTCCTGC
rs4308978_Ref_G	ACTGGCCGCTTGACGAATGCTGCTGCCTGATCTTCCTTTGGAAGTTTTGTCTCAGAGGAGTACCCGCTGTGTGAGGTGTCAGTCCGCCCCTACTGGGGGGTGCCTCCCAGTTAGGCTATTTGGGGGTCAGGGACCCACTTGAGGAGGTAGTCTGCCCGTTCTCAGATCTCAAGCTGCGTGCTGGGCACTGCGGCTCCTGC
rs4308978_Non-Ref_A	ACTGGCCGCTTGACGAATGCTGCTGCCTGATCTTCCTTTGGAAGTTTTGTCTCAGAGGAGTACCCGCTGTGTGAGGTGTCAGTCCGCCCCTACTGGGGGATGCCTCCCAGTTAGGCTATTTGGGGGTCAGGGACCCACTTGAGGAGGTAGTCTGCCCGTTCTCAGATCTCAAGCTGCGTGCTGGGCACTGCGGCTCCTGC
rs4308978_Non-Ref_T	ACTGGCCGCTTGACGAATGCTGCTGCCTGATCTTCCTTTGGAAGTTTTGTCTCAGAGGAGTACCCGCTGTGTGAGGTGTCAGTCCGCCCCTACTGGGGGTTGCCTCCCAGTTAGGCTATTTGGGGGTCAGGGACCCACTTGAGGAGGTAGTCTGCCCGTTCTCAGATCTCAAGCTGCGTGCTGGGCACTGCGGCTCCTGC
rs6685242_Ref_A	ACTGGCCGCTTGACGTTCTTCTCTCAACTCATCAAAGTCATTCTCCATCCAGCTTTGTTCCTTTGCTGGTGAGGAGCTGCGTTCCTTTGGAGGAGGAGAAGCGCTCTGATTTTTAGTGTTTCCAGTTTTTCTGCTCTGTTTTTTCCCCATCTTTGTAGTTTTATCTACCTTTGGTCTTTGATGATCACTGCGGCTCCTGC
rs6685242_Non-Ref_G	ACTGGCCGCTTGACGTTCTTCTCTCAACTCATCAAAGTCATTCTCCATCCAGCTTTGTTCCTTTGCTGGTGAGGAGCTGCGTTCCTTTGGAGGAGGAGAGGCGCTCTGATTTTTAGTGTTTCCAGTTTTTCTGCTCTGTTTTTTCCCCATCTTTGTAGTTTTATCTACCTTTGGTCTTTGATGATCACTGCGGCTCCTGC
rs6685242_Non-Ref_T	ACTGGCCGCTTGACGTTCTTCTCTCAACTCATCAAAGTCATTCTCCATCCAGCTTTGTTCCTTTGCTGGTGAGGAGCTGCGTTCCTTTGGAGGAGGAGATGCGCTCTGATTTTTAGTGTTTCCAGTTTTTCTGCTCTGTTTTTTCCCCATCTTTGTAGTTTTATCTACCTTTGGTCTTTGATGATCACTGCGGCTCCTGC
rs6682464_Ref_A	ACTGGCCGCTTGACGATTCTCCCCATCACTTTCAGGTACACCAATCAGACGTAGATTTGGTCTTTCCATATAGTCCCATATTTCTTGGAGGCTTTGTTCATTTCTTTTTATTCTTTTTTCTCTAAACTTCTCTTCTCACTTCATTTGATTCATTTGATCTTCCATCTCTGATACCCTTTCTTCCACACTGCGGCTCCTGC
rs6682464_Non-Ref_C	ACTGGCCGCTTGACGATTCTCCCCATCACTTTCAGGTACACCAATCAGACGTAGATTTGGTCTTTCCATATAGTCCCATATTTCTTGGAGGCTTTGTTCCTTTCTTTTTATTCTTTTTTCTCTAAACTTCTCTTCTCACTTCATTTGATTCATTTGATCTTCCATCTCTGATACCCTTTCTTCCACACTGCGGCTCCTGC
rs6682464_Non-Ref_G	ACTGGCCGCTTGACGATTCTCCCCATCACTTTCAGGTACACCAATCAGACGTAGATTTGGTCTTTCCATATAGTCCCATATTTCTTGGAGGCTTTGTTCGTTTCTTTTTATTCTTTTTTCTCTAAACTTCTCTTCTCACTTCATTTGATTCATTTGATCTTCCATCTCTGATACCCTTTCTTCCACACTGCGGCTCCTGC
rs6682464_Non-Ref_T	ACTGGCCGCTTGACGATTCTCCCCATCACTTTCAGGTACACCAATCAGACGTAGATTTGGTCTTTCCATATAGTCCCATATTTCTTGGAGGCTTTGTTCTTTTCTTTTTATTCTTTTTTCTCTAAACTTCTCTTCTCACTTCATTTGATTCATTTGATCTTCCATCTCTGATACCCTTTCTTCCACACTGCGGCTCCTGC
rs11118285_Ref_T	ACTGGCCGCTTGACGTGCTTGTCTGTAAAGTATTTTATTTCTCCTTCACTTATGAAGCTTAGTTTGGCTGGATATGAAATTCTGGGTTGAAAATTCTTTTCTTTAAGAATGTTGAATATTGGCCCTCACTCTCTTCTGGCTTGTAGAGTTTCTGCTGAGAGATCCGCTGTTAGTCTGATGGGCGTCACTGCGGCTCCTGC
rs11118285_Non-Ref_C	ACTGGCCGCTTGACGTGCTTGTCTGTAAAGTATTTTATTTCTCCTTCACTTATGAAGCTTAGTTTGGCTGGATATGAAATTCTGGGTTGAAAATTCTTTCCTTTAAGAATGTTGAATATTGGCCCTCACTCTCTTCTGGCTTGTAGAGTTTCTGCTGAGAGATCCGCTGTTAGTCTGATGGGCGTCACTGCGGCTCCTGC
rs11118285_Non-Ref_G	ACTGGCCGCTTGACGTGCTTGTCTGTAAAGTATTTTATTTCTCCTTCACTTATGAAGCTTAGTTTGGCTGGATATGAAATTCTGGGTTGAAAATTCTTTGCTTTAAGAATGTTGAATATTGGCCCTCACTCTCTTCTGGCTTGTAGAGTTTCTGCTGAGAGATCCGCTGTTAGTCTGATGGGCGTCACTGCGGCTCCTGC
rs10779351_Ref_C	ACTGGCCGCTTGACGTTAAAGTCTGTTTTATCAGAGACTAGGATTGCAACCCCTGCCTTTTTTTTGTTTTCCATTTGCTTGGTAGATCTTCCTCCATCCCTTTATTTTGAGCCTATGTGTGTCTCTGCACATGAGATGGGTTTCCTGAAAACAGCACACTGATGGGTCTTGACTCTTTATCCTATCACTGCGGCTCCTGC
rs10779351_Non-Ref_G	ACTGGCCGCTTGACGTTAAAGTCTGTTTTATCAGAGACTAGGATTGCAACCCCTGCCTTTTTTTTGTTTTCCATTTGCTTGGTAGATCTTCCTCCATCCGTTTATTTTGAGCCTATGTGTGTCTCTGCACATGAGATGGGTTTCCTGAAAACAGCACACTGATGGGTCTTGACTCTTTATCCTATCACTGCGGCTCCTGC
rs10779351_Non-Ref_T	ACTGGCCGCTTGACGTTAAAGTCTGTTTTATCAGAGACTAGGATTGCAACCCCTGCCTTTTTTTTGTTTTCCATTTGCTTGGTAGATCTTCCTCCATCCTTTTATTTTGAGCCTATGTGTGTCTCTGCACATGAGATGGGTTTCCTGAAAACAGCACACTGATGGGTCTTGACTCTTTATCCTATCACTGCGGCTCCTGC
rs10779350_Ref_A	ACTGGCCGCTTGACGGTGGTGCTGAAAAGAATGTATATTCTGTTGATTTGGGGTGGAGAGTTCTGTAGATGTCTATTAGGTCTGCTTGGTGCAGAGCTGAGTTCAATTCCTGGATATCCTTGTTAACTTTCTGTCTCATTGATCGTCTAATGTTGACAGTGGGGTGTTAAACTCTCCCATTATTACACTGCGGCTCCTGC
rs10779350_Non-Ref_G	ACTGGCCGCTTGACGGTGGTGCTGAAAAGAATGTATATTCTGTTGATTTGGGGTGGAGAGTTCTGTAGATGTCTATTAGGTCTGCTTGGTGCAGAGCTGGGTTCAATTCCTGGATATCCTTGTTAACTTTCTGTCTCATTGATCGTCTAATGTTGACAGTGGGGTGTTAAACTCTCCCATTATTACACTGCGGCTCCTGC
rs10779350_Non-Ref_T	ACTGGCCGCTTGACGGTGGTGCTGAAAAGAATGTATATTCTGTTGATTTGGGGTGGAGAGTTCTGTAGATGTCTATTAGGTCTGCTTGGTGCAGAGCTGTGTTCAATTCCTGGATATCCTTGTTAACTTTCTGTCTCATTGATCGTCTAATGTTGACAGTGGGGTGTTAAACTCTCCCATTATTACACTGCGGCTCCTGC
rs9729474_Ref_T	ACTGGCCGCTTGACGGTTGAGCTGTTTCGAGTGAGTTTCTTAATCCTGAGTTCTAGTTTGATTGCACTGTGGTCTGAGAGACAGTTTGTTATAATTTCTTTTCTTTTACATTTGCTGTGGAGCGCTTTACTTCCAACTATGTGGTCAATTTTGGAATAAGTGTGGTGTGGTGCTGAAAAGAATGTCACTGCGGCTCCTGC
rs9729474_Non-Ref_A	ACTGGCCGCTTGACGGTTGAGCTGTTTCGAGTGAGTTTCTTAATCCTGAGTTCTAGTTTGATTGCACTGTGGTCTGAGAGACAGTTTGTTATAATTTCTATTCTTTTACATTTGCTGTGGAGCGCTTTACTTCCAACTATGTGGTCAATTTTGGAATAAGTGTGGTGTGGTGCTGAAAAGAATGTCACTGCGGCTCCTGC
rs9729474_Non-Ref_G	ACTGGCCGCTTGACGGTTGAGCTGTTTCGAGTGAGTTTCTTAATCCTGAGTTCTAGTTTGATTGCACTGTGGTCTGAGAGACAGTTTGTTATAATTTCTGTTCTTTTACATTTGCTGTGGAGCGCTTTACTTCCAACTATGTGGTCAATTTTGGAATAAGTGTGGTGTGGTGCTGAAAAGAATGTCACTGCGGCTCCTGC
rs9727645_Ref_C	ACTGGCCGCTTGACGATCTTTATTTCTGCTTTCATTTCGTTATGTACCCAGTAGTCATTCAGGAGCGGGTTGTTCAGTTTCCATGTAGTTGAGCTGTTTCGAGTGAGTTTCTTAATCCTGAGTTCTAGTTTGATTGCACTGTGGTCTGAGAGACAGTTTGTTATAATTTCTTTTCTTTTACATTTCACTGCGGCTCCTGC
rs9727645_Non-Ref_T	ACTGGCCGCTTGACGATCTTTATTTCTGCTTTCATTTCGTTATGTACCCAGTAGTCATTCAGGAGCGGGTTGTTCAGTTTCCATGTAGTTGAGCTGTTTTGAGTGAGTTTCTTAATCCTGAGTTCTAGTTTGATTGCACTGTGGTCTGAGAGACAGTTTGTTATAATTTCTTTTCTTTTACATTTCACTGCGGCTCCTGC
rs7531923_Ref_T	ACTGGCCGCTTGACGAGCAGTGTGAGATCCACCTGGGATGCTGGAACTTGGCTGGGGGAGGAGCGTCCGACATTGCTAAGGCTTGACTGGGCGGTTCTATGCTCACAGTGTAAACAAAGCGCCAGGGAAGCCTGAACTGGGTGGAGCCCACTGCAGCTCAGCAAGGCCTACTGCCTCTCTAGATTCACTGCGGCTCCTGC
rs7531923_Non-Ref_G	ACTGGCCGCTTGACGAGCAGTGTGAGATCCACCTGGGATGCTGGAACTTGGCTGGGGGAGGAGCGTCCGACATTGCTAAGGCTTGACTGGGCGGTTCTAGGCTCACAGTGTAAACAAAGCGCCAGGGAAGCCTGAACTGGGTGGAGCCCACTGCAGCTCAGCAAGGCCTACTGCCTCTCTAGATTCACTGCGGCTCCTGC
rs7539772_Ref_G	ACTGGCCGCTTGACGTCCCACGCCCACGGAGCCTTGCTCGCTGCTAGTGCAGCAGTGTGAGATCCACCTGGGATGCTGGAACTTGGCTGGGGGAGGAGCGTCCGACATTGCTAAGGCTTGACTGGGCGGTTCTATGCTCACAGTGTAAACAAAGCGCCAGGGAAGCCTGAACTGGGTGGAGCCCACACTGCGGCTCCTGC
rs7539772_Non-Ref_A	ACTGGCCGCTTGACGTCCCACGCCCACGGAGCCTTGCTCGCTGCTAGTGCAGCAGTGTGAGATCCACCTGGGATGCTGGAACTTGGCTGGGGGAGGAGCATCCGACATTGCTAAGGCTTGACTGGGCGGTTCTATGCTCACAGTGTAAACAAAGCGCCAGGGAAGCCTGAACTGGGTGGAGCCCACACTGCGGCTCCTGC
rs1570567_Ref_G	ACTGGCCGCTTGACGAGGGCAAGCCGGAGGCTGGTCTCAGCAGGAGCTAGGGCTCTCCTCAAAGGCTTTCTGACCTTGGGGCAGGCTTGACATCCCCATGGCCCTGCATCCCTCATCCCTTTTCATGTCTACTGGAGGACAGTGAGCCATAGCTGCAGCAATCTTGTTTAAATTTAGGTAGTTGACACTGCGGCTCCTGC
rs1570567_Non-Ref_A	ACTGGCCGCTTGACGAGGGCAAGCCGGAGGCTGGTCTCAGCAGGAGCTAGGGCTCTCCTCAAAGGCTTTCTGACCTTGGGGCAGGCTTGACATCCCCATAGCCCTGCATCCCTCATCCCTTTTCATGTCTACTGGAGGACAGTGAGCCATAGCTGCAGCAATCTTGTTTAAATTTAGGTAGTTGACACTGCGGCTCCTGC
rs11118282_Ref_G	ACTGGCCGCTTGACGACAACCTGGACACACAGTGCTGACCCGCATGATGGGATGCACCAAGCTGGGCCCCTGCAACGCACTTGGAGGCTTGGCCCTGCCGCCGCCCCACCTCCCAGCTCCAGCTACAATTGCAGTCTGACCTGGGCAAGCAAGAGCACATGGTGGAGATCCTGATGGAGACCTGACACTGCGGCTCCTGC
rs11118282_Non-Ref_A	ACTGGCCGCTTGACGACAACCTGGACACACAGTGCTGACCCGCATGATGGGATGCACCAAGCTGGGCCCCTGCAACGCACTTGGAGGCTTGGCCCTGCCACCGCCCCACCTCCCAGCTCCAGCTACAATTGCAGTCTGACCTGGGCAAGCAAGAGCACATGGTGGAGATCCTGATGGAGACCTGACACTGCGGCTCCTGC
rs10863451_Ref_C	ACTGGCCGCTTGACGGGAGCCAGAGGGGGAGCACCATGCCCCCCACTTCGGAGACTGCTGCACGAAGGGGCCAGGTATCAGACCTTTGCTGTCTCACCTCAGCACTGGCACCAGGAGCCCTGCAAAGCAGCATCTGGGAGATGGACAGCCAGGGGGAAAATAAAGGAAGCTTTCAGAAGTGGCTACACTGCGGCTCCTGC
rs10863451_Non-Ref_A	ACTGGCCGCTTGACGGGAGCCAGAGGGGGAGCACCATGCCCCCCACTTCGGAGACTGCTGCACGAAGGGGCCAGGTATCAGACCTTTGCTGTCTCACCTAAGCACTGGCACCAGGAGCCCTGCAAAGCAGCATCTGGGAGATGGACAGCCAGGGGGAAAATAAAGGAAGCTTTCAGAAGTGGCTACACTGCGGCTCCTGC
rs10863451_Non-Ref_T	ACTGGCCGCTTGACGGGAGCCAGAGGGGGAGCACCATGCCCCCCACTTCGGAGACTGCTGCACGAAGGGGCCAGGTATCAGACCTTTGCTGTCTCACCTTAGCACTGGCACCAGGAGCCCTGCAAAGCAGCATCTGGGAGATGGACAGCCAGGGGGAAAATAAAGGAAGCTTTCAGAAGTGGCTACACTGCGGCTCCTGC
rs11118281_Ref_C	ACTGGCCGCTTGACGCTGCCTGGTTTCTGCAGAGATCCTGTGCCAGTGCCCTGTGCCCGCCACACAGGAGCCAGAGGGGGAGCACCATGCCCCCCACTTCGGAGACTGCTGCACGAAGGGGCCAGGTATCAGACCTTTGCTGTCTCACCTCAGCACTGGCACCAGGAGCCCTGCAAAGCAGCATCCACTGCGGCTCCTGC
rs11118281_Non-Ref_T	ACTGGCCGCTTGACGCTGCCTGGTTTCTGCAGAGATCCTGTGCCAGTGCCCTGTGCCCGCCACACAGGAGCCAGAGGGGGAGCACCATGCCCCCCACTTTGGAGACTGCTGCACGAAGGGGCCAGGTATCAGACCTTTGCTGTCTCACCTCAGCACTGGCACCAGGAGCCCTGCAAAGCAGCATCCACTGCGGCTCCTGC
rs11118280_Ref_G	ACTGGCCGCTTGACGTAAATCCCAAACTAGCAGATGTAAGGAAATGATAAAGATAGAGCCAAAATCAATGAAACTGAGAAGAGAAAAAAAAATAGAGAAGATCAATGAAACCAACAGTTGCTACTTGGAGATCAATAAAATGTGTAAACCTACAGCCAGACTGACAAAGAAAAAAAAGACACAAACACTGCGGCTCCTGC
rs11118280_Non-Ref_A	ACTGGCCGCTTGACGTAAATCCCAAACTAGCAGATGTAAGGAAATGATAAAGATAGAGCCAAAATCAATGAAACTGAGAAGAGAAAAAAAAATAGAGAAAATCAATGAAACCAACAGTTGCTACTTGGAGATCAATAAAATGTGTAAACCTACAGCCAGACTGACAAAGAAAAAAAAGACACAAACACTGCGGCTCCTGC
rs11118278_Ref_C	ACTGGCCGCTTGACGTCATTCAAAATACATTATCTGATCACAACAGAATGAAAGTAGGAATCAACAACAAGGCCAATCCCCAAAGAAATGAAAAGTATACAAGACACTCCTAAATAATCCATGCATAAAAATAGTAGTCAGCCGGGAAATTAGAAAGTGTTTTGAATTGAATCATAACACATCAACACTGCGGCTCCTGC
rs11118278_Non-Ref_A	ACTGGCCGCTTGACGTCATTCAAAATACATTATCTGATCACAACAGAATGAAAGTAGGAATCAACAACAAGGCCAATCCCCAAAGAAATGAAAAGTATAAAAGACACTCCTAAATAATCCATGCATAAAAATAGTAGTCAGCCGGGAAATTAGAAAGTGTTTTGAATTGAATCATAACACATCAACACTGCGGCTCCTGC
rs11118278_Non-Ref_G	ACTGGCCGCTTGACGTCATTCAAAATACATTATCTGATCACAACAGAATGAAAGTAGGAATCAACAACAAGGCCAATCCCCAAAGAAATGAAAAGTATAGAAGACACTCCTAAATAATCCATGCATAAAAATAGTAGTCAGCCGGGAAATTAGAAAGTGTTTTGAATTGAATCATAACACATCAACACTGCGGCTCCTGC
rs10082154_Ref_T	ACTGGCCGCTTGACGTTGAATTTGGGATGATATATTTGCTCATAGAAACCTTCTTTTAAATCCATATTGAATTCACAACCAGCTTGTAGAAACCCTATATTGACAAATTCACTGAAGACACAGAAATTTTACTAATGCTGCCTTAATCTTTTACATTTCTTTCCTCTTTTTCTTCAATTTTAAGACACTGCGGCTCCTGC
rs10082154_Non-Ref_C	ACTGGCCGCTTGACGTTGAATTTGGGATGATATATTTGCTCATAGAAACCTTCTTTTAAATCCATATTGAATTCACAACCAGCTTGTAGAAACCCTATACTGACAAATTCACTGAAGACACAGAAATTTTACTAATGCTGCCTTAATCTTTTACATTTCTTTCCTCTTTTTCTTCAATTTTAAGACACTGCGGCTCCTGC
rs10082154_Non-Ref_G	ACTGGCCGCTTGACGTTGAATTTGGGATGATATATTTGCTCATAGAAACCTTCTTTTAAATCCATATTGAATTCACAACCAGCTTGTAGAAACCCTATAGTGACAAATTCACTGAAGACACAGAAATTTTACTAATGCTGCCTTAATCTTTTACATTTCTTTCCTCTTTTTCTTCAATTTTAAGACACTGCGGCTCCTGC
rs2025372_Ref_T	ACTGGCCGCTTGACGCGAGATTCCGTCTCAAAATCAATCAATCAATCAATCAATCAATCACTATACACTTATAAGGATGAGAGTGAAAAAAGACAATATTTTGGTGGTATTGTGAATCACCAATTTAGAAAATGGATATATTTAAAAATTGCAAAGGATTTCTCAGCTAGCGCTCAGTTAAGCATCACTGCGGCTCCTGC
rs2025372_Non-Ref_G	ACTGGCCGCTTGACGCGAGATTCCGTCTCAAAATCAATCAATCAATCAATCAATCAATCACTATACACTTATAAGGATGAGAGTGAAAAAAGACAATATGTTGGTGGTATTGTGAATCACCAATTTAGAAAATGGATATATTTAAAAATTGCAAAGGATTTCTCAGCTAGCGCTCAGTTAAGCATCACTGCGGCTCCTGC
rs11118268_Ref_G	ACTGGCCGCTTGACGCAAAGATTTTTTGCCTCAGGGCACCTTTTACATTTTAAGATTAACAAAGATCCCAAAGAGGTTTCTTTTATGTGGGTTATATCTGTTGGTATTTATCATATTGGAATTCAAACTGAGAGATTTTTTAAATAAGTATTGATTCTTTTTGTTTTTGTTTTTGTTTTTCCTAACACTGCGGCTCCTGC
rs11118268_Non-Ref_A	ACTGGCCGCTTGACGCAAAGATTTTTTGCCTCAGGGCACCTTTTACATTTTAAGATTAACAAAGATCCCAAAGAGGTTTCTTTTATGTGGGTTATATCTATTGGTATTTATCATATTGGAATTCAAACTGAGAGATTTTTTAAATAAGTATTGATTCTTTTTGTTTTTGTTTTTGTTTTTCCTAACACTGCGGCTCCTGC
rs4844611_Ref_G	ACTGGCCGCTTGACGATCATTTCTGAAAGGCCCCATCACCTCTCACTGCTGTTACACTGGCAATTAAATTTCAATAAGAGTTTTGGTAGAGACAAACCAGATTCAAACAATAGCAATAATACACTATAATATATAAACAAAGTGAGTCTTGGAGGAAAAGTGCACTGTGACCATGTAAGGCAGTTCACTGCGGCTCCTGC
rs4844611_Non-Ref_C	ACTGGCCGCTTGACGATCATTTCTGAAAGGCCCCATCACCTCTCACTGCTGTTACACTGGCAATTAAATTTCAATAAGAGTTTTGGTAGAGACAAACCACATTCAAACAATAGCAATAATACACTATAATATATAAACAAAGTGAGTCTTGGAGGAAAAGTGCACTGTGACCATGTAAGGCAGTTCACTGCGGCTCCTGC
rs960086_Ref_A	ACTGGCCGCTTGACGGAGACTGCTACAATGTGAAGCATCTCAAGAACAGGCACTGAGCACTCGGTAATAGCCTTTGTTCTGCAGGACTTTTAAAGTCATAGATATTGGGGATACTGGACATTTAAGTGAAATGTGCTTTTAGAGAGTAAATGTAATTTTCATAGATTTTCTATTGCTATAACACACACTGCGGCTCCTGC
rs960086_Non-Ref_C	ACTGGCCGCTTGACGGAGACTGCTACAATGTGAAGCATCTCAAGAACAGGCACTGAGCACTCGGTAATAGCCTTTGTTCTGCAGGACTTTTAAAGTCATCGATATTGGGGATACTGGACATTTAAGTGAAATGTGCTTTTAGAGAGTAAATGTAATTTTCATAGATTTTCTATTGCTATAACACACACTGCGGCTCCTGC
rs960086_Non-Ref_G	ACTGGCCGCTTGACGGAGACTGCTACAATGTGAAGCATCTCAAGAACAGGCACTGAGCACTCGGTAATAGCCTTTGTTCTGCAGGACTTTTAAAGTCATGGATATTGGGGATACTGGACATTTAAGTGAAATGTGCTTTTAGAGAGTAAATGTAATTTTCATAGATTTTCTATTGCTATAACACACACTGCGGCTCCTGC
rs960088_Ref_A	ACTGGCCGCTTGACGCTGAGACTGCTACAATGTGAAGCATCTCAAGAACAGGCACTGAGCACTCGGTAATAGCCTTTGTTCTGCAGGACTTTTAAAGTCATAGATATTGGGGATACTGGACATTTAAGTGAAATGTGCTTTTAGAGAGTAAATGTAATTTTCATAGATTTTCTATTGCTATAACACACTGCGGCTCCTGC
rs960088_Non-Ref_C	ACTGGCCGCTTGACGCTGAGACTGCTACAATGTGAAGCATCTCAAGAACAGGCACTGAGCACTCGGTAATAGCCTTTGTTCTGCAGGACTTTTAAAGTCCTAGATATTGGGGATACTGGACATTTAAGTGAAATGTGCTTTTAGAGAGTAAATGTAATTTTCATAGATTTTCTATTGCTATAACACACTGCGGCTCCTGC
rs960088_Non-Ref_T	ACTGGCCGCTTGACGCTGAGACTGCTACAATGTGAAGCATCTCAAGAACAGGCACTGAGCACTCGGTAATAGCCTTTGTTCTGCAGGACTTTTAAAGTCTTAGATATTGGGGATACTGGACATTTAAGTGAAATGTGCTTTTAGAGAGTAAATGTAATTTTCATAGATTTTCTATTGCTATAACACACTGCGGCTCCTGC
rs960087_Ref_C	ACTGGCCGCTTGACGGAGTGTAGTAATCATGAGAATTCATCCTTCACAACTGAGTGTCCCCTATTTAAATCTGCAAACTCTTAGAGTTAAAGTAGGGCTCACAGAAATGAGAAATAGAATTGCCAACTAAAAATATGCTTGTATCCAGATGACTCTGTAAAGTGTGACCTGGTTAGCCTTTACCACACTGCGGCTCCTGC
rs960087_Non-Ref_G	ACTGGCCGCTTGACGGAGTGTAGTAATCATGAGAATTCATCCTTCACAACTGAGTGTCCCCTATTTAAATCTGCAAACTCTTAGAGTTAAAGTAGGGCTGACAGAAATGAGAAATAGAATTGCCAACTAAAAATATGCTTGTATCCAGATGACTCTGTAAAGTGTGACCTGGTTAGCCTTTACCACACTGCGGCTCCTGC
rs960087_Non-Ref_T	ACTGGCCGCTTGACGGAGTGTAGTAATCATGAGAATTCATCCTTCACAACTGAGTGTCCCCTATTTAAATCTGCAAACTCTTAGAGTTAAAGTAGGGCTTACAGAAATGAGAAATAGAATTGCCAACTAAAAATATGCTTGTATCCAGATGACTCTGTAAAGTGTGACCTGGTTAGCCTTTACCACACTGCGGCTCCTGC
rs6702222_Ref_C	ACTGGCCGCTTGACGGTAGATGACTTCTTAGAGGAGAAGTTACTTTTGAAATGAATTTAGAAAAATGTGGAGAAAGATGCATCCATATATATTTTAAGACCAAAGACATTAATGCTGTCTCTTCAGTTTATTGTCGAATGTTTATTCCCAAACAAACCAAAAGCTAATAGGATGTTACTTAAAACCACTGCGGCTCCTGC
rs6702222_Non-Ref_G	ACTGGCCGCTTGACGGTAGATGACTTCTTAGAGGAGAAGTTACTTTTGAAATGAATTTAGAAAAATGTGGAGAAAGATGCATCCATATATATTTTAAGAGCAAAGACATTAATGCTGTCTCTTCAGTTTATTGTCGAATGTTTATTCCCAAACAAACCAAAAGCTAATAGGATGTTACTTAAAACCACTGCGGCTCCTGC
rs6702222_Non-Ref_T	ACTGGCCGCTTGACGGTAGATGACTTCTTAGAGGAGAAGTTACTTTTGAAATGAATTTAGAAAAATGTGGAGAAAGATGCATCCATATATATTTTAAGATCAAAGACATTAATGCTGTCTCTTCAGTTTATTGTCGAATGTTTATTCCCAAACAAACCAAAAGCTAATAGGATGTTACTTAAAACCACTGCGGCTCCTGC
rs11118253_Ref_G	ACTGGCCGCTTGACGAGCACCCACAAGGTGGGTAGAGTGTAGTAGAAAAAGAAGAACATGGTCCTTGACCCCCAGGAACTTGCCTTTTAAGAGAAGACAGCCTGAAGTGACAAGCTGTTATAAGTTAGTGTTTTAAACTATGGAAGAACAATCTGAGCAGAGTGCTCTATACTGTAGATGACTTCCACTGCGGCTCCTGC
rs11118253_Non-Ref_A	ACTGGCCGCTTGACGAGCACCCACAAGGTGGGTAGAGTGTAGTAGAAAAAGAAGAACATGGTCCTTGACCCCCAGGAACTTGCCTTTTAAGAGAAGACAACCTGAAGTGACAAGCTGTTATAAGTTAGTGTTTTAAACTATGGAAGAACAATCTGAGCAGAGTGCTCTATACTGTAGATGACTTCCACTGCGGCTCCTGC
rs11118253_Non-Ref_C	ACTGGCCGCTTGACGAGCACCCACAAGGTGGGTAGAGTGTAGTAGAAAAAGAAGAACATGGTCCTTGACCCCCAGGAACTTGCCTTTTAAGAGAAGACACCCTGAAGTGACAAGCTGTTATAAGTTAGTGTTTTAAACTATGGAAGAACAATCTGAGCAGAGTGCTCTATACTGTAGATGACTTCCACTGCGGCTCCTGC
rs11118253_Non-Ref_T	ACTGGCCGCTTGACGAGCACCCACAAGGTGGGTAGAGTGTAGTAGAAAAAGAAGAACATGGTCCTTGACCCCCAGGAACTTGCCTTTTAAGAGAAGACATCCTGAAGTGACAAGCTGTTATAAGTTAGTGTTTTAAACTATGGAAGAACAATCTGAGCAGAGTGCTCTATACTGTAGATGACTTCCACTGCGGCTCCTGC
rs7517879_Ref_A	ACTGGCCGCTTGACGTTTCCATAGGAAGAAAGTCCTCTGAAAACGTATTGCCAATAAGTGCATTGCAGGACATGATATATAAAGAAAATATTGGACAGTATATATATGGAGAATTTTAGAATTTAGAATATGACATGAAATGAAGGTGAGATTTCACTTGGTTAGAATTTTCTTGACCAGTCTCTCACTGCGGCTCCTGC
rs7517879_Non-Ref_G	ACTGGCCGCTTGACGTTTCCATAGGAAGAAAGTCCTCTGAAAACGTATTGCCAATAAGTGCATTGCAGGACATGATATATAAAGAAAATATTGGACAGTGTATATATGGAGAATTTTAGAATTTAGAATATGACATGAAATGAAGGTGAGATTTCACTTGGTTAGAATTTTCTTGACCAGTCTCTCACTGCGGCTCCTGC
rs12041397_Ref_A	ACTGGCCGCTTGACGGTTTCACCATGTTAGCCAGGATGGTCTCTATCTCCTGACCTCGTGATCCGCCCGCCTCGGCCTCCCAAACTGCTGGGATTACAGACGTGAGCCACTGCACCCGGCCCAGTGTAGATAATTCACTTTACTAAAACTCACCTGGAACTTTGGGGAAATTTCTGACTGCACCTCACTGCGGCTCCTGC
rs12041397_Non-Ref_G	ACTGGCCGCTTGACGGTTTCACCATGTTAGCCAGGATGGTCTCTATCTCCTGACCTCGTGATCCGCCCGCCTCGGCCTCCCAAACTGCTGGGATTACAGGCGTGAGCCACTGCACCCGGCCCAGTGTAGATAATTCACTTTACTAAAACTCACCTGGAACTTTGGGGAAATTTCTGACTGCACCTCACTGCGGCTCCTGC
rs12041397_Non-Ref_T	ACTGGCCGCTTGACGGTTTCACCATGTTAGCCAGGATGGTCTCTATCTCCTGACCTCGTGATCCGCCCGCCTCGGCCTCCCAAACTGCTGGGATTACAGTCGTGAGCCACTGCACCCGGCCCAGTGTAGATAATTCACTTTACTAAAACTCACCTGGAACTTTGGGGAAATTTCTGACTGCACCTCACTGCGGCTCCTGC
rs6662432_Ref_A	ACTGGCCGCTTGACGAGCCTCCCGAGTAGCTGGGACTACAGGCGTGTGCCACTACACCTGGCTAATTTTTTGTATTTTTAGTAGAAATGGGGTTTCACCATGTTAGCCAGGATGGTCTCTATCTCCTGACCTCGTGATCCGCCCGCCTCGGCCTCCCAAACTGCTGGGATTACAGACGTGAGCCACACTGCGGCTCCTGC
rs6662432_Non-Ref_C	ACTGGCCGCTTGACGAGCCTCCCGAGTAGCTGGGACTACAGGCGTGTGCCACTACACCTGGCTAATTTTTTGTATTTTTAGTAGAAATGGGGTTTCACCCTGTTAGCCAGGATGGTCTCTATCTCCTGACCTCGTGATCCGCCCGCCTCGGCCTCCCAAACTGCTGGGATTACAGACGTGAGCCACACTGCGGCTCCTGC
rs6662432_Non-Ref_G	ACTGGCCGCTTGACGAGCCTCCCGAGTAGCTGGGACTACAGGCGTGTGCCACTACACCTGGCTAATTTTTTGTATTTTTAGTAGAAATGGGGTTTCACCGTGTTAGCCAGGATGGTCTCTATCTCCTGACCTCGTGATCCGCCCGCCTCGGCCTCCCAAACTGCTGGGATTACAGACGTGAGCCACACTGCGGCTCCTGC
rs6662432_Non-Ref_T	ACTGGCCGCTTGACGAGCCTCCCGAGTAGCTGGGACTACAGGCGTGTGCCACTACACCTGGCTAATTTTTTGTATTTTTAGTAGAAATGGGGTTTCACCTTGTTAGCCAGGATGGTCTCTATCTCCTGACCTCGTGATCCGCCCGCCTCGGCCTCCCAAACTGCTGGGATTACAGACGTGAGCCACACTGCGGCTCCTGC
rs6540437_Ref_A	ACTGGCCGCTTGACGAGGAAGAGACTGTTAGGAGGAGTTTAACAAGGAGGAGGCCCTTTAATGACTCAGAAAGTAGTTGAAGTAATTTTCATAGACCTAAAAATGAGTGGGAAGTGAGAAATAAAATTGAAATATGTAGATGTCAGAGTTTATGTTTTGTGGAAGCAAAAAAGGTTTTAAATAGACACTGCGGCTCCTGC
rs6540437_Non-Ref_G	ACTGGCCGCTTGACGAGGAAGAGACTGTTAGGAGGAGTTTAACAAGGAGGAGGCCCTTTAATGACTCAGAAAGTAGTTGAAGTAATTTTCATAGACCTAGAAATGAGTGGGAAGTGAGAAATAAAATTGAAATATGTAGATGTCAGAGTTTATGTTTTGTGGAAGCAAAAAAGGTTTTAAATAGACACTGCGGCTCCTGC
rs1323721_Ref_A	ACTGGCCGCTTGACGATTACTCTGTCATATAAATACTGCTCTGGTAATGTGAAAAATGAATTGAATGAAAGGTGGCAAGATAGGTATGGAGACCTATTTAGTTATGTCGTGGTAATCCAGATAAGAAATGATAGTGGCTTGAATGAAAAGTAAAGGATACAACTACATAGAATAAACGGGCATTTCACTGCGGCTCCTGC
rs1323721_Non-Ref_G	ACTGGCCGCTTGACGATTACTCTGTCATATAAATACTGCTCTGGTAATGTGAAAAATGAATTGAATGAAAGGTGGCAAGATAGGTATGGAGACCTATTTGGTTATGTCGTGGTAATCCAGATAAGAAATGATAGTGGCTTGAATGAAAAGTAAAGGATACAACTACATAGAATAAACGGGCATTTCACTGCGGCTCCTGC
rs1323720_Ref_T	ACTGGCCGCTTGACGAGCTATGTTAGGAAGCCTTAGACATTATCCTGAGGTCATTGGAGAGCCATCGAAAGGTATCTGTCTTGGAAAAACCTTGATTACTCTGTCATATAAATACTGCTCTGGTAATGTGAAAAATGAATTGAATGAAAGGTGGCAAGATAGGTATGGAGACCTATTTAGTTATGCACTGCGGCTCCTGC
rs1323720_Non-Ref_A	ACTGGCCGCTTGACGAGCTATGTTAGGAAGCCTTAGACATTATCCTGAGGTCATTGGAGAGCCATCGAAAGGTATCTGTCTTGGAAAAACCTTGATTACACTGTCATATAAATACTGCTCTGGTAATGTGAAAAATGAATTGAATGAAAGGTGGCAAGATAGGTATGGAGACCTATTTAGTTATGCACTGCGGCTCCTGC
rs1323720_Non-Ref_C	ACTGGCCGCTTGACGAGCTATGTTAGGAAGCCTTAGACATTATCCTGAGGTCATTGGAGAGCCATCGAAAGGTATCTGTCTTGGAAAAACCTTGATTACCCTGTCATATAAATACTGCTCTGGTAATGTGAAAAATGAATTGAATGAAAGGTGGCAAGATAGGTATGGAGACCTATTTAGTTATGCACTGCGGCTCCTGC
rs6667238_Ref_G	ACTGGCCGCTTGACGATTCCCTGTCCTTTTAGGGCAGCTTGAGCCCTTTTGTTTGACTTAGCACAACGTGACTCCAAACTAGGGTTGTTTTAATTTCCCGAGACACAGTAGTAGGCAATTTCTTGAGGACCTAATTGCAGATAGAGTTTGTCGGTCTCAGCATGTGGGAGCTCCAGATGAATGGCCACTGCGGCTCCTGC
rs6667238_Non-Ref_A	ACTGGCCGCTTGACGATTCCCTGTCCTTTTAGGGCAGCTTGAGCCCTTTTGTTTGACTTAGCACAACGTGACTCCAAACTAGGGTTGTTTTAATTTCCCAAGACACAGTAGTAGGCAATTTCTTGAGGACCTAATTGCAGATAGAGTTTGTCGGTCTCAGCATGTGGGAGCTCCAGATGAATGGCCACTGCGGCTCCTGC
rs6667118_Ref_G	ACTGGCCGCTTGACGTTCAGTGTGGCAGAGTAGGGTAAAGGAGACAACAAAGAAGGGAGAGGAATAAATCACAGGGTGAGCAGTTCTAAAAAGCAACAGGCTTGTCAGGAATAAACAATCACCATCGTAAACTCAGACTTTGGTATTATTCCCTGTCCTTTTAGGGCAGCTTGAGCCCTTTTGTTCACTGCGGCTCCTGC
rs6667118_Non-Ref_C	ACTGGCCGCTTGACGTTCAGTGTGGCAGAGTAGGGTAAAGGAGACAACAAAGAAGGGAGAGGAATAAATCACAGGGTGAGCAGTTCTAAAAAGCAACAGCCTTGTCAGGAATAAACAATCACCATCGTAAACTCAGACTTTGGTATTATTCCCTGTCCTTTTAGGGCAGCTTGAGCCCTTTTGTTCACTGCGGCTCCTGC
rs6667118_Non-Ref_T	ACTGGCCGCTTGACGTTCAGTGTGGCAGAGTAGGGTAAAGGAGACAACAAAGAAGGGAGAGGAATAAATCACAGGGTGAGCAGTTCTAAAAAGCAACAGTCTTGTCAGGAATAAACAATCACCATCGTAAACTCAGACTTTGGTATTATTCCCTGTCCTTTTAGGGCAGCTTGAGCCCTTTTGTTCACTGCGGCTCCTGC
rs6704151_Ref_A	ACTGGCCGCTTGACGTTTTCAATATGAAATTGATTACAATATATTCTTCACATTGTTTTGTGTTTGACAGCAGTGGACTTTGAGTACCAAATTTTTTTCAAATAGCTACTATGAGGGACATATTGTGCTGGGTGTTGTGGCCACATGGATGAATGGAGTCGGCCTTGTTAACTATTAAACTCAAACACTGCGGCTCCTGC
rs6704151_Non-Ref_C	ACTGGCCGCTTGACGTTTTCAATATGAAATTGATTACAATATATTCTTCACATTGTTTTGTGTTTGACAGCAGTGGACTTTGAGTACCAAATTTTTTTCCAATAGCTACTATGAGGGACATATTGTGCTGGGTGTTGTGGCCACATGGATGAATGGAGTCGGCCTTGTTAACTATTAAACTCAAACACTGCGGCTCCTGC
rs6704151_Non-Ref_G	ACTGGCCGCTTGACGTTTTCAATATGAAATTGATTACAATATATTCTTCACATTGTTTTGTGTTTGACAGCAGTGGACTTTGAGTACCAAATTTTTTTCGAATAGCTACTATGAGGGACATATTGTGCTGGGTGTTGTGGCCACATGGATGAATGGAGTCGGCCTTGTTAACTATTAAACTCAAACACTGCGGCTCCTGC
rs6704151_Non-Ref_T	ACTGGCCGCTTGACGTTTTCAATATGAAATTGATTACAATATATTCTTCACATTGTTTTGTGTTTGACAGCAGTGGACTTTGAGTACCAAATTTTTTTCTAATAGCTACTATGAGGGACATATTGTGCTGGGTGTTGTGGCCACATGGATGAATGGAGTCGGCCTTGTTAACTATTAAACTCAAACACTGCGGCTCCTGC
rs6666431_Ref_G	ACTGGCCGCTTGACGAAAACCCCCGATCTCCTGTTGTGTGTGGTCTCTTCTGCCTATTTCAGGTGTTTTCCTTATTTTCAATGAAAGAAGCCAAGACCAGTAAGTTCTTATTGCTTCTTAGTTTCCTCACTCGGCATACTACAATGCAAAAAGAGCAGTCCATATCTGGTCACCTGCCAGGATACCACTGCGGCTCCTGC
rs6666431_Non-Ref_A	ACTGGCCGCTTGACGAAAACCCCCGATCTCCTGTTGTGTGTGGTCTCTTCTGCCTATTTCAGGTGTTTTCCTTATTTTCAATGAAAGAAGCCAAGACCAATAAGTTCTTATTGCTTCTTAGTTTCCTCACTCGGCATACTACAATGCAAAAAGAGCAGTCCATATCTGGTCACCTGCCAGGATACCACTGCGGCTCCTGC
rs10573245_Ref_CAT	ACTGGCCGCTTGACGGTTTTGTAAGCAGGTGGTGCTGTGCATGGGAGACCTGCCCTCTCAAAGGTAGTTGCCAAATGGTTCCAGATAGCAGAAGGAAACATGTGTCAAATTTCAGGCCAGTCTCATTCATTCCTCCAGAAGAGGAGCTGCTTTTTTGGACAAAACCCCCGATCTCCTGTTGTGTGCACTGCGGCTCCTGC
rs10573245_Non-Ref_C	ACTGGCCGCTTGACGGTTTTGTAAGCAGGTGGTGCTGTGCATGGGAGACCTGCCCTCTCAAAGGTAGTTGCCAAATGGTTCCAGATAGCAGAAGGAAACGTGTCAAATTTCAGGCCAGTCTCATTCATTCCTCCAGAAGAGGAGCTGCTTTTTTGGACAAAACCCCCGATCTCCTGTTGTGTGCACTGCGGCTCCTGC
rs60443234_Ref_TAC	ACTGGCCGCTTGACGGGTCTTGTATGTCTGGTGCTGTTACACTAGTAGGTAATAACAGACAATTCCTATTTTCTTTATCCTTTTTTTACTATTTGTTTACACACACGTACATGCAGGAAGATAAGCAGGGACTTTTTTTGCTCATTGTTAAGTGCTTAATGCCGGGAACACAGTAGGCAATCACACTGCGGCTCCTGC
rs60443234_Non-Ref_T	ACTGGCCGCTTGACGGGTCTTGTATGTCTGGTGCTGTTACACTAGTAGGTAATAACAGACAATTCCTATTTTCTTTATCCTTTTTTTACTATTTGTTTACACACGTACATGCAGGAAGATAAGCAGGGACTTTTTTTGCTCATTGTTAAGTGCTTAATGCCGGGAACACAGTAGGCAATCACACTGCGGCTCCTGC
rs60443234_Non-Ref_TACAC	ACTGGCCGCTTGACGGGTCTTGTATGTCTGGTGCTGTTACACTAGTAGGTAATAACAGACAATTCCTATTTTCTTTATCCTTTTTTTACTATTTGTTTACACACACACGTACATGCAGGAAGATAAGCAGGGACTTTTTTTGCTCATTGTTAAGTGCTTAATGCCGGGAACACAGTAGGCAATCACACTGCGGCTCCTGC
rs11118237_Ref_G	ACTGGCCGCTTGACGGCTTCTGGCGGCCCTGGTGTTGCTGCTGTCCTCCTTCTCCGGTAGGACCCCGGGGTGGATTCGCGCGTCCGCGGCGAGGCTAGAGCTCTGCTCAGTCAGTCGGGCAGGAGGCGCGGGGCGAAGCTCACTGCACGTCGTGCCTGCTTGGGATAGAGAGCGAGGCCAGGGTTCACTGCGGCTCCTGC
rs11118237_Non-Ref_A	ACTGGCCGCTTGACGGCTTCTGGCGGCCCTGGTGTTGCTGCTGTCCTCCTTCTCCGGTAGGACCCCGGGGTGGATTCGCGCGTCCGCGGCGAGGCTAGAACTCTGCTCAGTCAGTCGGGCAGGAGGCGCGGGGCGAAGCTCACTGCACGTCGTGCCTGCTTGGGATAGAGAGCGAGGCCAGGGTTCACTGCGGCTCCTGC
rs11118237_Non-Ref_C	ACTGGCCGCTTGACGGCTTCTGGCGGCCCTGGTGTTGCTGCTGTCCTCCTTCTCCGGTAGGACCCCGGGGTGGATTCGCGCGTCCGCGGCGAGGCTAGACCTCTGCTCAGTCAGTCGGGCAGGAGGCGCGGGGCGAAGCTCACTGCACGTCGTGCCTGCTTGGGATAGAGAGCGAGGCCAGGGTTCACTGCGGCTCCTGC
rs10863437_Ref_T	ACTGGCCGCTTGACGCTAACACAAGTCATTTCCACTTTAAGACTTTTAACATTCTGAAAAGTTATGTTACAAACAGAGTGCTGGTCCCCCTGCAACATGTTCACTCACATTGGCTGACGTTTTAATTCTTTGCCAATCTGAGGGGAAGAGATGTCAACTTTTTTTGTTTGCTCTTTTAATGCCAGCACTGCGGCTCCTGC
rs10863437_Non-Ref_A	ACTGGCCGCTTGACGCTAACACAAGTCATTTCCACTTTAAGACTTTTAACATTCTGAAAAGTTATGTTACAAACAGAGTGCTGGTCCCCCTGCAACATGATCACTCACATTGGCTGACGTTTTAATTCTTTGCCAATCTGAGGGGAAGAGATGTCAACTTTTTTTGTTTGCTCTTTTAATGCCAGCACTGCGGCTCCTGC
rs10863437_Non-Ref_C	ACTGGCCGCTTGACGCTAACACAAGTCATTTCCACTTTAAGACTTTTAACATTCTGAAAAGTTATGTTACAAACAGAGTGCTGGTCCCCCTGCAACATGCTCACTCACATTGGCTGACGTTTTAATTCTTTGCCAATCTGAGGGGAAGAGATGTCAACTTTTTTTGTTTGCTCTTTTAATGCCAGCACTGCGGCTCCTGC
rs10179483_Ref_G	ACTGGCCGCTTGACGAAAAGGCTTTCTGTAGGCCATGAAACTAGTTATGCTTTGCGATTGTAAATCCATATTGACCACTATAATTCAAGTGTTTAACTTGCATATTCTTAGAAACTGAATTTTTCAGAAAAGCAAGCATCAATATAAGCTTCTAAAATCAAAGCTAATTTAGTCATTTATTTATGCACTGCGGCTCCTGC
rs10179483_Non-Ref_A	ACTGGCCGCTTGACGAAAAGGCTTTCTGTAGGCCATGAAACTAGTTATGCTTTGCGATTGTAAATCCATATTGACCACTATAATTCAAGTGTTTAACTTACATATTCTTAGAAACTGAATTTTTCAGAAAAGCAAGCATCAATATAAGCTTCTAAAATCAAAGCTAATTTAGTCATTTATTTATGCACTGCGGCTCCTGC
rs3116499_Ref_G	ACTGGCCGCTTGACGTCCAGAGGCTGAGGCAGGAGAATCGCCTGAACCCGGGAGGAGGAGCTTGCAGTGAGCCGAGATCGCGCCACTGCACTTCAGCCTGGGCAACAGAGCGAGACTCCATCTTAAAAAAAAAAAAAAAAAAAGTTAACTTTTTGGGTTTGGCGTCGGTGCACATCTCTAGTCATCACTGCGGCTCCTGC
rs3116499_Non-Ref_A	ACTGGCCGCTTGACGTCCAGAGGCTGAGGCAGGAGAATCGCCTGAACCCGGGAGGAGGAGCTTGCAGTGAGCCGAGATCGCGCCACTGCACTTCAGCCTAGGCAACAGAGCGAGACTCCATCTTAAAAAAAAAAAAAAAAAAAGTTAACTTTTTGGGTTTGGCGTCGGTGCACATCTCTAGTCATCACTGCGGCTCCTGC
rs3116499_Non-Ref_C	ACTGGCCGCTTGACGTCCAGAGGCTGAGGCAGGAGAATCGCCTGAACCCGGGAGGAGGAGCTTGCAGTGAGCCGAGATCGCGCCACTGCACTTCAGCCTCGGCAACAGAGCGAGACTCCATCTTAAAAAAAAAAAAAAAAAAAGTTAACTTTTTGGGTTTGGCGTCGGTGCACATCTCTAGTCATCACTGCGGCTCCTGC
rs749933_Ref_A	ACTGGCCGCTTGACGGGAATATTGCTGGGCTTCAGCTGGATGCTCAACATCTCCCCCTACAGGAGTCAGAGATGCAAATCCTCTACTTGTGTTGGCTGTAGTAATTTGTTTAGTTCACACTCAGTCACATAGAAGCAGGCGCTGGCAGCCTTAGTAATTTTGTCAGGTAGCCATGGAGACTCTATCACTGCGGCTCCTGC
rs749933_Non-Ref_C	ACTGGCCGCTTGACGGGAATATTGCTGGGCTTCAGCTGGATGCTCAACATCTCCCCCTACAGGAGTCAGAGATGCAAATCCTCTACTTGTGTTGGCTGTCGTAATTTGTTTAGTTCACACTCAGTCACATAGAAGCAGGCGCTGGCAGCCTTAGTAATTTTGTCAGGTAGCCATGGAGACTCTATCACTGCGGCTCCTGC
rs749933_Non-Ref_G	ACTGGCCGCTTGACGGGAATATTGCTGGGCTTCAGCTGGATGCTCAACATCTCCCCCTACAGGAGTCAGAGATGCAAATCCTCTACTTGTGTTGGCTGTGGTAATTTGTTTAGTTCACACTCAGTCACATAGAAGCAGGCGCTGGCAGCCTTAGTAATTTTGTCAGGTAGCCATGGAGACTCTATCACTGCGGCTCCTGC
rs749933_Non-Ref_T	ACTGGCCGCTTGACGGGAATATTGCTGGGCTTCAGCTGGATGCTCAACATCTCCCCCTACAGGAGTCAGAGATGCAAATCCTCTACTTGTGTTGGCTGTTGTAATTTGTTTAGTTCACACTCAGTCACATAGAAGCAGGCGCTGGCAGCCTTAGTAATTTTGTCAGGTAGCCATGGAGACTCTATCACTGCGGCTCCTGC
rs2882969_Ref_G	ACTGGCCGCTTGACGTGCCACAGATGGTGACAGATCCAAAGTCATGTGGGACACAGTTGAAGGAACTAGATAAAGTCAAACTGGAAAAAAATGATACCTGTTCTCAAATATACCTCCCTCAAATATTCAAAGTGCTGTTGTGTGGAATAAGGAATATACTTATTCTGGATAGCTTCTGAAGGCAGCACTGCGGCTCCTGC
rs2882969_Non-Ref_C	ACTGGCCGCTTGACGTGCCACAGATGGTGACAGATCCAAAGTCATGTGGGACACAGTTGAAGGAACTAGATAAAGTCAAACTGGAAAAAAATGATACCTCTTCTCAAATATACCTCCCTCAAATATTCAAAGTGCTGTTGTGTGGAATAAGGAATATACTTATTCTGGATAGCTTCTGAAGGCAGCACTGCGGCTCCTGC
rs10170254_Ref_G	ACTGGCCGCTTGACGAGCCTGGGCGACAGAGTGAGACTCCTGTCTCAAAAAAAAAAAAAAAAAAAAAAAAAAGACATTGTGGATGAAACTTACAAATGTGATACTGGGCAAGAGAGTACACACAGTATGATTCCGTGTATATAAAACGCAAAACACAAAAATAATCTGGCTGCTAGAAGGCAGGGCACTGCGGCTCCTGC
rs10170254_Non-Ref_A	ACTGGCCGCTTGACGAGCCTGGGCGACAGAGTGAGACTCCTGTCTCAAAAAAAAAAAAAAAAAAAAAAAAAAGACATTGTGGATGAAACTTACAAATGTAATACTGGGCAAGAGAGTACACACAGTATGATTCCGTGTATATAAAACGCAAAACACAAAAATAATCTGGCTGCTAGAAGGCAGGGCACTGCGGCTCCTGC
rs10170254_Non-Ref_C	ACTGGCCGCTTGACGAGCCTGGGCGACAGAGTGAGACTCCTGTCTCAAAAAAAAAAAAAAAAAAAAAAAAAAGACATTGTGGATGAAACTTACAAATGTCATACTGGGCAAGAGAGTACACACAGTATGATTCCGTGTATATAAAACGCAAAACACAAAAATAATCTGGCTGCTAGAAGGCAGGGCACTGCGGCTCCTGC
rs11904512_Ref_C	ACTGGCCGCTTGACGGGCCAAGGCGGGTGGATCACCTGAGGTCAGGAGTTCAAGACCAGCCTGGCCAACATGATGAAACTCCATCTCTACTAAAAAATACACAAATTAGCCAGGCGTGATGGCAGGTGCCTGTAATCCCAGCTACTCAGGAGGCTGAGGCAGGGAGAACTGCTTGAACCTAGGAGCACTGCGGCTCCTGC
rs11904512_Non-Ref_A	ACTGGCCGCTTGACGGGCCAAGGCGGGTGGATCACCTGAGGTCAGGAGTTCAAGACCAGCCTGGCCAACATGATGAAACTCCATCTCTACTAAAAAATAAACAAATTAGCCAGGCGTGATGGCAGGTGCCTGTAATCCCAGCTACTCAGGAGGCTGAGGCAGGGAGAACTGCTTGAACCTAGGAGCACTGCGGCTCCTGC
rs11888947_Ref_T	ACTGGCCGCTTGACGGAGGCCAAGGCGGGTGGATCACCTGAGGTCAGGAGTTCAAGACCAGCCTGGCCAACATGATGAAACTCCATCTCTACTAAAAAATACACAAATTAGCCAGGCGTGATGGCAGGTGCCTGTAATCCCAGCTACTCAGGAGGCTGAGGCAGGGAGAACTGCTTGAACCTAGGCACTGCGGCTCCTGC
rs11888947_Non-Ref_A	ACTGGCCGCTTGACGGAGGCCAAGGCGGGTGGATCACCTGAGGTCAGGAGTTCAAGACCAGCCTGGCCAACATGATGAAACTCCATCTCTACTAAAAAAAACACAAATTAGCCAGGCGTGATGGCAGGTGCCTGTAATCCCAGCTACTCAGGAGGCTGAGGCAGGGAGAACTGCTTGAACCTAGGCACTGCGGCTCCTGC
rs11888947_Non-Ref_C	ACTGGCCGCTTGACGGAGGCCAAGGCGGGTGGATCACCTGAGGTCAGGAGTTCAAGACCAGCCTGGCCAACATGATGAAACTCCATCTCTACTAAAAAACACACAAATTAGCCAGGCGTGATGGCAGGTGCCTGTAATCCCAGCTACTCAGGAGGCTGAGGCAGGGAGAACTGCTTGAACCTAGGCACTGCGGCTCCTGC
rs2558210_Ref_A	ACTGGCCGCTTGACGAGCGCATATTTCCATTTTGTGTTTTATCTTTACATGACCTTTACGATGTCGTCTTGGCTGAGATAAAATTGATAATTTCTGCCTAAAGTGTTTTCCTTTTAAGTTTGTGTGTTTGGGTTCCATTTTTAAAAATCTCTTACCTGAGATCATAAACATATTTTCTCTAAAGGCACTGCGGCTCCTGC
rs2558210_Non-Ref_G	ACTGGCCGCTTGACGAGCGCATATTTCCATTTTGTGTTTTATCTTTACATGACCTTTACGATGTCGTCTTGGCTGAGATAAAATTGATAATTTCTGCCTGAAGTGTTTTCCTTTTAAGTTTGTGTGTTTGGGTTCCATTTTTAAAAATCTCTTACCTGAGATCATAAACATATTTTCTCTAAAGGCACTGCGGCTCCTGC
rs2558210_Non-Ref_T	ACTGGCCGCTTGACGAGCGCATATTTCCATTTTGTGTTTTATCTTTACATGACCTTTACGATGTCGTCTTGGCTGAGATAAAATTGATAATTTCTGCCTTAAGTGTTTTCCTTTTAAGTTTGTGTGTTTGGGTTCCATTTTTAAAAATCTCTTACCTGAGATCATAAACATATTTTCTCTAAAGGCACTGCGGCTCCTGC
rs13429019_Ref_C	ACTGGCCGCTTGACGACAGTATCTCTCCCAGCGCTTTGGGAGGACAAGGCGGGCGGATCACCTGAGGTCAGGAGTTTGAGACCAGCCTGGCCAACATGGCAAAACCCCGTCTCTACTAAAAGTACAAAAATTAGCCGGGCGTGGTGGCAGGCTCCTGTAATCCCAGCTACTCAGGAGGCTGAGGCCACTGCGGCTCCTGC
rs13429019_Non-Ref_T	ACTGGCCGCTTGACGACAGTATCTCTCCCAGCGCTTTGGGAGGACAAGGCGGGCGGATCACCTGAGGTCAGGAGTTTGAGACCAGCCTGGCCAACATGGTAAAACCCCGTCTCTACTAAAAGTACAAAAATTAGCCGGGCGTGGTGGCAGGCTCCTGTAATCCCAGCTACTCAGGAGGCTGAGGCCACTGCGGCTCCTGC
rs231389_Ref_C	ACTGGCCGCTTGACGTACATACCATGGAATACAGTTCAGCCTTAAAAAAAGAAGGAAATCCTGTCATTTGTGACACGGTTCAACCTGGAGGACAGTACGCTAAGTGAAATAAACCAGTCACAGAAGGACAAATCCTGCATGATTCTAGCTGTATAAGGTATTTGTAATAGTCAAACTCATAGAAGCACTGCGGCTCCTGC
rs231389_Non-Ref_A	ACTGGCCGCTTGACGTACATACCATGGAATACAGTTCAGCCTTAAAAAAAGAAGGAAATCCTGTCATTTGTGACACGGTTCAACCTGGAGGACAGTACGATAAGTGAAATAAACCAGTCACAGAAGGACAAATCCTGCATGATTCTAGCTGTATAAGGTATTTGTAATAGTCAAACTCATAGAAGCACTGCGGCTCCTGC
rs231389_Non-Ref_T	ACTGGCCGCTTGACGTACATACCATGGAATACAGTTCAGCCTTAAAAAAAGAAGGAAATCCTGTCATTTGTGACACGGTTCAACCTGGAGGACAGTACGTTAAGTGAAATAAACCAGTCACAGAAGGACAAATCCTGCATGATTCTAGCTGTATAAGGTATTTGTAATAGTCAAACTCATAGAAGCACTGCGGCTCCTGC
rs4673266_Ref_A	ACTGGCCGCTTGACGGGTTTACATCCAAAATAATTGAAATCAAGATCTTGAAGCGATCATAGCACTCCCACTTTCATTGCAGTTTTTTTTCCCACCATAACCAGGATACAACCAGGATAACCAGAAGCAACACAAATATCCATGAACAGATGAACGGATGAAGGAAATGTGGTATGTACATACCACACTGCGGCTCCTGC
rs4673266_Non-Ref_T	ACTGGCCGCTTGACGGGTTTACATCCAAAATAATTGAAATCAAGATCTTGAAGCGATCATAGCACTCCCACTTTCATTGCAGTTTTTTTTCCCACCATATCCAGGATACAACCAGGATAACCAGAAGCAACACAAATATCCATGAACAGATGAACGGATGAAGGAAATGTGGTATGTACATACCACACTGCGGCTCCTGC
rs13396269_Ref_A	ACTGGCCGCTTGACGCTCCCCCCACCCCACCACAGTCCCCAGAGTGTGATATTCCCCTTCCTGTGTCCATGTGATCTCATTGTTCAATTCCCACCTATGAGTGAGAATATGCGGTGTTTGGTTTTTTGTTCTTGCGATAGTTTACTGAGAATGATGATTTCCAATTTCATCCATGTCAGAGAAAACACTGCGGCTCCTGC
rs13396269_Non-Ref_G	ACTGGCCGCTTGACGCTCCCCCCACCCCACCACAGTCCCCAGAGTGTGATATTCCCCTTCCTGTGTCCATGTGATCTCATTGTTCAATTCCCACCTATGGGTGAGAATATGCGGTGTTTGGTTTTTTGTTCTTGCGATAGTTTACTGAGAATGATGATTTCCAATTTCATCCATGTCAGAGAAAACACTGCGGCTCCTGC
rs10932021_Ref_C	ACTGGCCGCTTGACGAAGATTTTCTTTAAAGGACATATATCTAGGAATGGAATTGCTGCATTTTAGGTTGTGTTAAATTTCAACTTTTCTAGATAATGGCAAATTGTTTTCCAGTTATTGTGTCAATCCTCTTTACCATTAGCAATGTTTAGGATTATCTGAAACTGTAAAACTCCTAGAAGAACCACTGCGGCTCCTGC
rs10932021_Non-Ref_A	ACTGGCCGCTTGACGAAGATTTTCTTTAAAGGACATATATCTAGGAATGGAATTGCTGCATTTTAGGTTGTGTTAAATTTCAACTTTTCTAGATAATGGAAAATTGTTTTCCAGTTATTGTGTCAATCCTCTTTACCATTAGCAATGTTTAGGATTATCTGAAACTGTAAAACTCCTAGAAGAACCACTGCGGCTCCTGC
rs10932020_Ref_G	ACTGGCCGCTTGACGTTCCATTGTTTGAACATATCCTTCCAATTTTAGTTGTTTTCCTTTTCTTTTTCTTTTCTATTTTAAGGAATCAGGCTATTATATGTCTCCTTGTGCATGAGTGGAAGATTTTCTTTAAAGGACATATATCTAGGAATGGAATTGCTGCATTTTAGGTTGTGTTAAATTTCCACTGCGGCTCCTGC
rs10932020_Non-Ref_A	ACTGGCCGCTTGACGTTCCATTGTTTGAACATATCCTTCCAATTTTAGTTGTTTTCCTTTTCTTTTTCTTTTCTATTTTAAGGAATCAGGCTATTATATATCTCCTTGTGCATGAGTGGAAGATTTTCTTTAAAGGACATATATCTAGGAATGGAATTGCTGCATTTTAGGTTGTGTTAAATTTCCACTGCGGCTCCTGC
rs231387_Ref_A	ACTGGCCGCTTGACGCTTATCAGAGATAAACATTGATTTGTGTTTTTATCATTTTCTTGCTTTTCTTTAATTTTAACATATATGTATGCATTTTAAAGCAATATGTTTTTTAGTTTTGCATGTTTTGACCTTTATGTAGAATCATATTCTATGTTTTCTTCTGCAACTTGCTTTTTTGCTCAGTACACTGCGGCTCCTGC
rs231387_Non-Ref_G	ACTGGCCGCTTGACGCTTATCAGAGATAAACATTGATTTGTGTTTTTATCATTTTCTTGCTTTTCTTTAATTTTAACATATATGTATGCATTTTAAAGCGATATGTTTTTTAGTTTTGCATGTTTTGACCTTTATGTAGAATCATATTCTATGTTTTCTTCTGCAACTTGCTTTTTTGCTCAGTACACTGCGGCTCCTGC
rs12614091_Ref_A	ACTGGCCGCTTGACGTTCTATTGCATGGAAGATTGCCTACATGGGAAGTTCCTTGCATCCCTCCTCTATTCCATCTCCCTCTCTCCTTATCAGAGATAAACATTGATTTGTGTTTTTATCATTTTCTTGCTTTTCTTTAATTTTAACATATATGTATGCATTTTAAAGCAATATGTTTTTTAGTTCACTGCGGCTCCTGC
rs12614091_Non-Ref_C	ACTGGCCGCTTGACGTTCTATTGCATGGAAGATTGCCTACATGGGAAGTTCCTTGCATCCCTCCTCTATTCCATCTCCCTCTCTCCTTATCAGAGATAACCATTGATTTGTGTTTTTATCATTTTCTTGCTTTTCTTTAATTTTAACATATATGTATGCATTTTAAAGCAATATGTTTTTTAGTTCACTGCGGCTCCTGC
rs12614091_Non-Ref_T	ACTGGCCGCTTGACGTTCTATTGCATGGAAGATTGCCTACATGGGAAGTTCCTTGCATCCCTCCTCTATTCCATCTCCCTCTCTCCTTATCAGAGATAATCATTGATTTGTGTTTTTATCATTTTCTTGCTTTTCTTTAATTTTAACATATATGTATGCATTTTAAAGCAATATGTTTTTTAGTTCACTGCGGCTCCTGC
rs10210464_Ref_T	ACTGGCCGCTTGACGATGAAAACCTGTATCCACCTGTCCTAGAATAAGAAATAGAAAATATTTATTTTCTATTGCATGGAAGATTGCCTACATGGGAAGTTCCTTGCATCCCTCCTCTATTCCATCTCCCTCTCTCCTTATCAGAGATAAACATTGATTTGTGTTTTTATCATTTTCTTGCTTTTCACTGCGGCTCCTGC
rs10210464_Non-Ref_A	ACTGGCCGCTTGACGATGAAAACCTGTATCCACCTGTCCTAGAATAAGAAATAGAAAATATTTATTTTCTATTGCATGGAAGATTGCCTACATGGGAAGATCCTTGCATCCCTCCTCTATTCCATCTCCCTCTCTCCTTATCAGAGATAAACATTGATTTGTGTTTTTATCATTTTCTTGCTTTTCACTGCGGCTCCTGC
rs10210464_Non-Ref_C	ACTGGCCGCTTGACGATGAAAACCTGTATCCACCTGTCCTAGAATAAGAAATAGAAAATATTTATTTTCTATTGCATGGAAGATTGCCTACATGGGAAGCTCCTTGCATCCCTCCTCTATTCCATCTCCCTCTCTCCTTATCAGAGATAAACATTGATTTGTGTTTTTATCATTTTCTTGCTTTTCACTGCGGCTCCTGC
rs7420136_Ref_C	ACTGGCCGCTTGACGAAACATAGCAATTAACCCTTCTGGTCTTAAAGCTTAAAACTTAACATTTGTTTTATCTGAGTTCCTAACTTAGGAAACAACCCTCAGGATTCTGAAAAAATATCAAATAACTGAAACTCACCAGATTATCCATCTAGACAATGAGGTGCCAGACCCCTCACTTGTCATAACACTGCGGCTCCTGC
rs7420136_Non-Ref_A	ACTGGCCGCTTGACGAAACATAGCAATTAACCCTTCTGGTCTTAAAGCTTAAAACTTAACATTTGTTTTATCTGAGTTCCTAACTTAGGAAACAACCCTAAGGATTCTGAAAAAATATCAAATAACTGAAACTCACCAGATTATCCATCTAGACAATGAGGTGCCAGACCCCTCACTTGTCATAACACTGCGGCTCCTGC
rs7420136_Non-Ref_G	ACTGGCCGCTTGACGAAACATAGCAATTAACCCTTCTGGTCTTAAAGCTTAAAACTTAACATTTGTTTTATCTGAGTTCCTAACTTAGGAAACAACCCTGAGGATTCTGAAAAAATATCAAATAACTGAAACTCACCAGATTATCCATCTAGACAATGAGGTGCCAGACCCCTCACTTGTCATAACACTGCGGCTCCTGC
rs7420136_Non-Ref_T	ACTGGCCGCTTGACGAAACATAGCAATTAACCCTTCTGGTCTTAAAGCTTAAAACTTAACATTTGTTTTATCTGAGTTCCTAACTTAGGAAACAACCCTTAGGATTCTGAAAAAATATCAAATAACTGAAACTCACCAGATTATCCATCTAGACAATGAGGTGCCAGACCCCTCACTTGTCATAACACTGCGGCTCCTGC
rs12999948_Ref_A	ACTGGCCGCTTGACGAGTGAGCTAGTGAGCTGAGATTGCACCCTTGTACCCTAGCCTGGGCAACAGTGTGAGACTCTGTCTCAAAAAAAAAAAAAAAAAAAAAAAACCCAAAACCAAAAACCTGTCATTGACAAGAATGTGATCTGAAGATCATGAGAGAAGACTACAGTTGGGACTAGAATTCTCACTGCGGCTCCTGC
rs12999948_Non-Ref_C	ACTGGCCGCTTGACGAGTGAGCTAGTGAGCTGAGATTGCACCCTTGTACCCTAGCCTGGGCAACAGTGTGAGACTCTGTCTCAAAAAAAAAAAAAAAAACAAAAAACCCAAAACCAAAAACCTGTCATTGACAAGAATGTGATCTGAAGATCATGAGAGAAGACTACAGTTGGGACTAGAATTCTCACTGCGGCTCCTGC
rs4673265_Ref_C	ACTGGCCGCTTGACGATGTGAGCCCGGGAGGCAGAGATTGGAGTGAGCTAGTGAGCTGAGATTGCACCCTTGTACCCTAGCCTGGGCAACAGTGTGAGACTCTGTCTCAAAAAAAAAAAAAAAAAAAAAAAACCCAAAACCAAAAACCTGTCATTGACAAGAATGTGATCTGAAGATCATGAGAGCACTGCGGCTCCTGC
rs4673265_Non-Ref_A	ACTGGCCGCTTGACGATGTGAGCCCGGGAGGCAGAGATTGGAGTGAGCTAGTGAGCTGAGATTGCACCCTTGTACCCTAGCCTGGGCAACAGTGTGAGAATCTGTCTCAAAAAAAAAAAAAAAAAAAAAAAACCCAAAACCAAAAACCTGTCATTGACAAGAATGTGATCTGAAGATCATGAGAGCACTGCGGCTCCTGC
rs4673265_Non-Ref_G	ACTGGCCGCTTGACGATGTGAGCCCGGGAGGCAGAGATTGGAGTGAGCTAGTGAGCTGAGATTGCACCCTTGTACCCTAGCCTGGGCAACAGTGTGAGAGTCTGTCTCAAAAAAAAAAAAAAAAAAAAAAAACCCAAAACCAAAAACCTGTCATTGACAAGAATGTGATCTGAAGATCATGAGAGCACTGCGGCTCCTGC
rs4673265_Non-Ref_T	ACTGGCCGCTTGACGATGTGAGCCCGGGAGGCAGAGATTGGAGTGAGCTAGTGAGCTGAGATTGCACCCTTGTACCCTAGCCTGGGCAACAGTGTGAGATTCTGTCTCAAAAAAAAAAAAAAAAAAAAAAAACCCAAAACCAAAAACCTGTCATTGACAAGAATGTGATCTGAAGATCATGAGAGCACTGCGGCTCCTGC
rs1973872_Ref_T	ACTGGCCGCTTGACGGAGTGCAGTGGCACAATCCTGGCTCACTGCAACCTCCGCCTCCCAGGTTCAAGCAATTCTTGTGCCTCAGCCTCTCCAGTAGCTTGGATCACAGGCATACACCACCATGCTCAGCTAATTTTTGTATTTTTAGTGAAGACAGGGTTTCACCGTGTTTGCCAGGCTGGTGTCACTGCGGCTCCTGC
rs1973872_Non-Ref_A	ACTGGCCGCTTGACGGAGTGCAGTGGCACAATCCTGGCTCACTGCAACCTCCGCCTCCCAGGTTCAAGCAATTCTTGTGCCTCAGCCTCTCCAGTAGCTAGGATCACAGGCATACACCACCATGCTCAGCTAATTTTTGTATTTTTAGTGAAGACAGGGTTTCACCGTGTTTGCCAGGCTGGTGTCACTGCGGCTCCTGC
rs1973872_Non-Ref_G	ACTGGCCGCTTGACGGAGTGCAGTGGCACAATCCTGGCTCACTGCAACCTCCGCCTCCCAGGTTCAAGCAATTCTTGTGCCTCAGCCTCTCCAGTAGCTGGGATCACAGGCATACACCACCATGCTCAGCTAATTTTTGTATTTTTAGTGAAGACAGGGTTTCACCGTGTTTGCCAGGCTGGTGTCACTGCGGCTCCTGC
rs1974996_Ref_C	ACTGGCCGCTTGACGCTTCAGGCTGTTCTCCAAGCTGGCCTCCAGATTTTTCATCCAGTCCAGGTCGATCTCCAAGGCCTGGACTGTATGTCTCAGCTCCGTGAGCATCATCACAGCAGCTCCAACCTCAGCGGACTGGGTGGTGACCACTGTGGTGCTCTCCTCAATCTGCTGAGACCAGTACTCACTGCGGCTCCTGC
rs1974996_Non-Ref_T	ACTGGCCGCTTGACGCTTCAGGCTGTTCTCCAAGCTGGCCTCCAGATTTTTCATCCAGTCCAGGTCGATCTCCAAGGCCTGGACTGTATGTCTCAGCTCTGTGAGCATCATCACAGCAGCTCCAACCTCAGCGGACTGGGTGGTGACCACTGTGGTGCTCTCCTCAATCTGCTGAGACCAGTACTCACTGCGGCTCCTGC
rs6721210_Ref_G	ACTGGCCGCTTGACGGTTGGCTTAATGTCTCAGAACTTTGGTGTCATTGGTCTCAGACACCACTTTGCCATCCACTGTTGGCAGGTGGGAGTCTTTTGGGTGGTTTGCGTGGAGTTGCTGCTGTCCAGAGCATCACCAAAATTGAAGTCCTCGCCATCTTCCAGCAGGCGGCGGTAGGTGGCGATCACTGCGGCTCCTGC
rs6721210_Non-Ref_A	ACTGGCCGCTTGACGGTTGGCTTAATGTCTCAGAACTTTGGTGTCATTGGTCTCAGACACCACTTTGCCATCCACTGTTGGCAGGTGGGAGTCTTTTGGATGGTTTGCGTGGAGTTGCTGCTGTCCAGAGCATCACCAAAATTGAAGTCCTCGCCATCTTCCAGCAGGCGGCGGTAGGTGGCGATCACTGCGGCTCCTGC
rs6721210_Non-Ref_C	ACTGGCCGCTTGACGGTTGGCTTAATGTCTCAGAACTTTGGTGTCATTGGTCTCAGACACCACTTTGCCATCCACTGTTGGCAGGTGGGAGTCTTTTGGCTGGTTTGCGTGGAGTTGCTGCTGTCCAGAGCATCACCAAAATTGAAGTCCTCGCCATCTTCCAGCAGGCGGCGGTAGGTGGCGATCACTGCGGCTCCTGC
rs6721210_Non-Ref_T	ACTGGCCGCTTGACGGTTGGCTTAATGTCTCAGAACTTTGGTGTCATTGGTCTCAGACACCACTTTGCCATCCACTGTTGGCAGGTGGGAGTCTTTTGGTTGGTTTGCGTGGAGTTGCTGCTGTCCAGAGCATCACCAAAATTGAAGTCCTCGCCATCTTCCAGCAGGCGGCGGTAGGTGGCGATCACTGCGGCTCCTGC
rs10932019_Ref_G	ACTGGCCGCTTGACGGAGCTTATGATCTGACTCAGAGAGACCTGAAAACATTCGAGAGAAGGGGAGGAAGGTGTGTGCTTTGGGAGGATATGAGTGCACGCACATAGGACAGTACATCTGTCACTTTGAGAGTGTACTGGAACATTTGCATACCCTAAATAAGGACGTGAGTGTTACTTGGGCTTCACTGCGGCTCCTGC
rs10932019_Non-Ref_A	ACTGGCCGCTTGACGGAGCTTATGATCTGACTCAGAGAGACCTGAAAACATTCGAGAGAAGGGGAGGAAGGTGTGTGCTTTGGGAGGATATGAGTGCACACACATAGGACAGTACATCTGTCACTTTGAGAGTGTACTGGAACATTTGCATACCCTAAATAAGGACGTGAGTGTTACTTGGGCTTCACTGCGGCTCCTGC
rs10932019_Non-Ref_C	ACTGGCCGCTTGACGGAGCTTATGATCTGACTCAGAGAGACCTGAAAACATTCGAGAGAAGGGGAGGAAGGTGTGTGCTTTGGGAGGATATGAGTGCACCCACATAGGACAGTACATCTGTCACTTTGAGAGTGTACTGGAACATTTGCATACCCTAAATAAGGACGTGAGTGTTACTTGGGCTTCACTGCGGCTCCTGC
rs12467195_Ref_A	ACTGGCCGCTTGACGAGATCTCTTCTATTTCAGAGACTCTACAAGTCTACTAACTTCTGCAACAAAGCACAGTAGCAAAAGGAGATGATATAATACTGTATGAGGTTTCCTTCCCACCTGTTTTTCTTCATTTAAAATTGAAAAGATTAACACATCATAACTTTTCAAACAAACAAGTGAGTGTACACTGCGGCTCCTGC
rs12467195_Non-Ref_G	ACTGGCCGCTTGACGAGATCTCTTCTATTTCAGAGACTCTACAAGTCTACTAACTTCTGCAACAAAGCACAGTAGCAAAAGGAGATGATATAATACTGTGTGAGGTTTCCTTCCCACCTGTTTTTCTTCATTTAAAATTGAAAAGATTAACACATCATAACTTTTCAAACAAACAAGTGAGTGTACACTGCGGCTCCTGC
rs6435207_Ref_G	ACTGGCCGCTTGACGAGTCACATATAGTGGTGACTAATTGAATAACTCACCCTTGACTTGGCTTTCCCTTCGTCCAGGTTTTGTGTCACCTTGCTACGAGTACTGCCTCCTGGATTCACTCCCCAATAAAGTATTCATATAGACATCTTTGTTTCCCACTTTGCTTTCTGAGGAACCCAAGCTAACACTGCGGCTCCTGC
rs6435207_Non-Ref_A	ACTGGCCGCTTGACGAGTCACATATAGTGGTGACTAATTGAATAACTCACCCTTGACTTGGCTTTCCCTTCGTCCAGGTTTTGTGTCACCTTGCTACGAATACTGCCTCCTGGATTCACTCCCCAATAAAGTATTCATATAGACATCTTTGTTTCCCACTTTGCTTTCTGAGGAACCCAAGCTAACACTGCGGCTCCTGC
rs6435207_Non-Ref_C	ACTGGCCGCTTGACGAGTCACATATAGTGGTGACTAATTGAATAACTCACCCTTGACTTGGCTTTCCCTTCGTCCAGGTTTTGTGTCACCTTGCTACGACTACTGCCTCCTGGATTCACTCCCCAATAAAGTATTCATATAGACATCTTTGTTTCCCACTTTGCTTTCTGAGGAACCCAAGCTAACACTGCGGCTCCTGC
rs6435207_Non-Ref_T	ACTGGCCGCTTGACGAGTCACATATAGTGGTGACTAATTGAATAACTCACCCTTGACTTGGCTTTCCCTTCGTCCAGGTTTTGTGTCACCTTGCTACGATTACTGCCTCCTGGATTCACTCCCCAATAAAGTATTCATATAGACATCTTTGTTTCCCACTTTGCTTTCTGAGGAACCCAAGCTAACACTGCGGCTCCTGC
rs10932018_Ref_G	ACTGGCCGCTTGACGCCAGTCACATATAGTGGTGACTAATTGAATAACTCACCCTTGACTTGGCTTTCCCTTCGTCCAGGTTTTGTGTCACCTTGCTACGAGTACTGCCTCCTGGATTCACTCCCCAATAAAGTATTCATATAGACATCTTTGTTTCCCACTTTGCTTTCTGAGGAACCCAAGCTCACTGCGGCTCCTGC
rs10932018_Non-Ref_A	ACTGGCCGCTTGACGCCAGTCACATATAGTGGTGACTAATTGAATAACTCACCCTTGACTTGGCTTTCCCTTCGTCCAGGTTTTGTGTCACCTTGCTACAAGTACTGCCTCCTGGATTCACTCCCCAATAAAGTATTCATATAGACATCTTTGTTTCCCACTTTGCTTTCTGAGGAACCCAAGCTCACTGCGGCTCCTGC
rs10186048_Ref_G	ACTGGCCGCTTGACGAGGTGGTGAATCCATCCAGGCTTGTGTCTTTTTCTTCAGGGAGGTGAGCTTCCCCTGGCCCAGGGCAGGTCCAGAAATGCCATCGGGCAGCCAGGGCCTGGAGTCAGGAACCTGAGGAATGTACTTGGTGCTCTATCCTCCTGCAGCTGAGCTGACACCCAAGCCACAAGCACTGCGGCTCCTGC
rs10186048_Non-Ref_A	ACTGGCCGCTTGACGAGGTGGTGAATCCATCCAGGCTTGTGTCTTTTTCTTCAGGGAGGTGAGCTTCCCCTGGCCCAGGGCAGGTCCAGAAATGCCATCAGGCAGCCAGGGCCTGGAGTCAGGAACCTGAGGAATGTACTTGGTGCTCTATCCTCCTGCAGCTGAGCTGACACCCAAGCCACAAGCACTGCGGCTCCTGC
rs2352407_Ref_C	ACTGGCCGCTTGACGTGGTCTCGATCTCCTGACCTCGTGATCCACCCGCCTTGACCTCCCAAAGTGCTGGGATTACAGGCGTGAGCCACCACGCCTGGCCTGGATTTTTAAAAATTATTTCAATCTCCTTGTTAAATTTATCTGATAGGATTTTGAATTCCTTCTTTATGTTTTCATGAATTTCACACTGCGGCTCCTGC
rs2352407_Non-Ref_A	ACTGGCCGCTTGACGTGGTCTCGATCTCCTGACCTCGTGATCCACCCGCCTTGACCTCCCAAAGTGCTGGGATTACAGGCGTGAGCCACCACGCCTGGCATGGATTTTTAAAAATTATTTCAATCTCCTTGTTAAATTTATCTGATAGGATTTTGAATTCCTTCTTTATGTTTTCATGAATTTCACACTGCGGCTCCTGC
rs4673263_Ref_C	ACTGGCCGCTTGACGTCTCGGCTCACTGCAAGCTCTGCCTCCTGGGTTCATGCCATTCTCCTGCCTCAGCCTCTCGAGTAGCTAGGACTACAGCCACCACGCCCAGCTAATTTTTTTTGTTTTTTGTATTTTTAGTAGAGACAGGGTTTCACTGTGTTAGCCAGGATGGTCTCGATCTCCTGACCCACTGCGGCTCCTGC
rs4673263_Non-Ref_A	ACTGGCCGCTTGACGTCTCGGCTCACTGCAAGCTCTGCCTCCTGGGTTCATGCCATTCTCCTGCCTCAGCCTCTCGAGTAGCTAGGACTACAGCCACCAAGCCCAGCTAATTTTTTTTGTTTTTTGTATTTTTAGTAGAGACAGGGTTTCACTGTGTTAGCCAGGATGGTCTCGATCTCCTGACCCACTGCGGCTCCTGC
rs4673263_Non-Ref_G	ACTGGCCGCTTGACGTCTCGGCTCACTGCAAGCTCTGCCTCCTGGGTTCATGCCATTCTCCTGCCTCAGCCTCTCGAGTAGCTAGGACTACAGCCACCAGGCCCAGCTAATTTTTTTTGTTTTTTGTATTTTTAGTAGAGACAGGGTTTCACTGTGTTAGCCAGGATGGTCTCGATCTCCTGACCCACTGCGGCTCCTGC
rs4673263_Non-Ref_T	ACTGGCCGCTTGACGTCTCGGCTCACTGCAAGCTCTGCCTCCTGGGTTCATGCCATTCTCCTGCCTCAGCCTCTCGAGTAGCTAGGACTACAGCCACCATGCCCAGCTAATTTTTTTTGTTTTTTGTATTTTTAGTAGAGACAGGGTTTCACTGTGTTAGCCAGGATGGTCTCGATCTCCTGACCCACTGCGGCTCCTGC
rs11571321_Ref_G	ACTGGCCGCTTGACGTCATAGTAGTCTCTAATGATCCTTTGAATTTCTGCAGTATCAGTTGTAATGTCTCCTTTTTCATCTCTGATTATATTTATTTGGGTCTTCTCTCTTTTCTTCTTAGTATCACTAAAGATTTGTCAATTTTGTTTATCTTTTCAAAAAACCAACTATTCATTTCAGTTATCCACTGCGGCTCCTGC
rs11571321_Non-Ref_A	ACTGGCCGCTTGACGTCATAGTAGTCTCTAATGATCCTTTGAATTTCTGCAGTATCAGTTGTAATGTCTCCTTTTTCATCTCTGATTATATTTATTTGGATCTTCTCTCTTTTCTTCTTAGTATCACTAAAGATTTGTCAATTTTGTTTATCTTTTCAAAAAACCAACTATTCATTTCAGTTATCCACTGCGGCTCCTGC
rs11571321_Non-Ref_C	ACTGGCCGCTTGACGTCATAGTAGTCTCTAATGATCCTTTGAATTTCTGCAGTATCAGTTGTAATGTCTCCTTTTTCATCTCTGATTATATTTATTTGGCTCTTCTCTCTTTTCTTCTTAGTATCACTAAAGATTTGTCAATTTTGTTTATCTTTTCAAAAAACCAACTATTCATTTCAGTTATCCACTGCGGCTCCTGC
rs11571321_Non-Ref_T	ACTGGCCGCTTGACGTCATAGTAGTCTCTAATGATCCTTTGAATTTCTGCAGTATCAGTTGTAATGTCTCCTTTTTCATCTCTGATTATATTTATTTGGTTCTTCTCTCTTTTCTTCTTAGTATCACTAAAGATTTGTCAATTTTGTTTATCTTTTCAAAAAACCAACTATTCATTTCAGTTATCCACTGCGGCTCCTGC
rs231385_Ref_A	ACTGGCCGCTTGACGTTTTTATTATGACTTCAATCTCATTACTTCTTATTGGTCTATTCAGGTTCCGGATTTCTTCATGGTTCAATCTTGGTAGGTTGTATGTATCTAGGAATTTATTCATTTATTCTAGTTTTCCCAATTTATTGGCCTATAGTTGCTCATAGTAGTCTCTAATGATCCTTTGACACTGCGGCTCCTGC
rs231385_Non-Ref_G	ACTGGCCGCTTGACGTTTTTATTATGACTTCAATCTCATTACTTCTTATTGGTCTATTCAGGTTCCGGATTTCTTCATGGTTCAATCTTGGTAGGTTGTGTGTATCTAGGAATTTATTCATTTATTCTAGTTTTCCCAATTTATTGGCCTATAGTTGCTCATAGTAGTCTCTAATGATCCTTTGACACTGCGGCTCCTGC
rs231385_Non-Ref_T	ACTGGCCGCTTGACGTTTTTATTATGACTTCAATCTCATTACTTCTTATTGGTCTATTCAGGTTCCGGATTTCTTCATGGTTCAATCTTGGTAGGTTGTTTGTATCTAGGAATTTATTCATTTATTCTAGTTTTCCCAATTTATTGGCCTATAGTTGCTCATAGTAGTCTCTAATGATCCTTTGACACTGCGGCTCCTGC
rs1961361_Ref_T	ACTGGCCGCTTGACGTTTTTTGAGATGGAGTCTTGCTCTGTCACCCAGGCTGAAGTGCAGTGGTATGATCTCAGCTCACTGCAACCTCCGCCTCCCGGATTCAAGTGATTCTCCTGCCTCAGCCTCCTGAGTAGGTGGGATTACAGGTGCGTGCCACCACACCAGGCTAATTTTTGTATTTTTAGCACTGCGGCTCCTGC
rs1961361_Non-Ref_C	ACTGGCCGCTTGACGTTTTTTGAGATGGAGTCTTGCTCTGTCACCCAGGCTGAAGTGCAGTGGTATGATCTCAGCTCACTGCAACCTCCGCCTCCCGGACTCAAGTGATTCTCCTGCCTCAGCCTCCTGAGTAGGTGGGATTACAGGTGCGTGCCACCACACCAGGCTAATTTTTGTATTTTTAGCACTGCGGCTCCTGC
rs1961361_Non-Ref_G	ACTGGCCGCTTGACGTTTTTTGAGATGGAGTCTTGCTCTGTCACCCAGGCTGAAGTGCAGTGGTATGATCTCAGCTCACTGCAACCTCCGCCTCCCGGAGTCAAGTGATTCTCCTGCCTCAGCCTCCTGAGTAGGTGGGATTACAGGTGCGTGCCACCACACCAGGCTAATTTTTGTATTTTTAGCACTGCGGCTCCTGC
rs12693994_Ref_T	ACTGGCCGCTTGACGCTCATGCCTGTAATCCCAGCACTTTGGGAGGCCGAGGCGGGTGGCTCACCTGAGGTCAGGAGTTCAAGACCAGCCTGGCCAACATGGTGAAACCCCGTCTCTACTAAAAATACAAAAATTAGCCGGGCTTGTTGGCGGGCGCCTGTATTCCCAGCTACTTGGGAGAGTGACACTGCGGCTCCTGC
rs12693994_Non-Ref_C	ACTGGCCGCTTGACGCTCATGCCTGTAATCCCAGCACTTTGGGAGGCCGAGGCGGGTGGCTCACCTGAGGTCAGGAGTTCAAGACCAGCCTGGCCAACACGGTGAAACCCCGTCTCTACTAAAAATACAAAAATTAGCCGGGCTTGTTGGCGGGCGCCTGTATTCCCAGCTACTTGGGAGAGTGACACTGCGGCTCCTGC
rs12693994_Non-Ref_G	ACTGGCCGCTTGACGCTCATGCCTGTAATCCCAGCACTTTGGGAGGCCGAGGCGGGTGGCTCACCTGAGGTCAGGAGTTCAAGACCAGCCTGGCCAACAGGGTGAAACCCCGTCTCTACTAAAAATACAAAAATTAGCCGGGCTTGTTGGCGGGCGCCTGTATTCCCAGCTACTTGGGAGAGTGACACTGCGGCTCCTGC
rs67895606_Ref_AC	ACTGGCCGCTTGACGTTATTTATTTAATTAATTTATTTTTTTTGAGACAGCGTCTCGCTCTGTTGCCCAGACTGGAGTGCAGTGGCACAATCCCAGCTCACTGCAAGCTCTGCCTCCCAGGTTCACGCCATTCTCCTACCTCAGCCTCCCGAGTAGCTGGGACTACAGGCGCACGCCACCGCACCCACTGCGGCTCCTGC
rs67895606_Non-Ref_A	ACTGGCCGCTTGACGTTATTTATTTAATTAATTTATTTTTTTTGAGACAGCGTCTCGCTCTGTTGCCCAGACTGGAGTGCAGTGGCACAATCCCAGCTCATGCAAGCTCTGCCTCCCAGGTTCACGCCATTCTCCTACCTCAGCCTCCCGAGTAGCTGGGACTACAGGCGCACGCCACCGCACCCACTGCGGCTCCTGC
rs7588874_Ref_G	ACTGGCCGCTTGACGAGGAGAAGGTCACTCCTTGGTTTTATTTATTTATTTATTTTTGGAGATGGAGTCTTGCTCTGTCGCCCAGGCTGGAGTGCAGTGGCACGATCTCAGCTCACTGCAACCTCCGCCTCCTGGGTTAAAGCAATTCTCCTGCCTCAGCCTCCCAAGTAGCTGGGACTACAGGTCACTGCGGCTCCTGC
rs7588874_Non-Ref_A	ACTGGCCGCTTGACGAGGAGAAGGTCACTCCTTGGTTTTATTTATTTATTTATTTTTGGAGATGGAGTCTTGCTCTGTCGCCCAGGCTGGAGTGCAGTGACACGATCTCAGCTCACTGCAACCTCCGCCTCCTGGGTTAAAGCAATTCTCCTGCCTCAGCCTCCCAAGTAGCTGGGACTACAGGTCACTGCGGCTCCTGC
rs7588874_Non-Ref_C	ACTGGCCGCTTGACGAGGAGAAGGTCACTCCTTGGTTTTATTTATTTATTTATTTTTGGAGATGGAGTCTTGCTCTGTCGCCCAGGCTGGAGTGCAGTGCCACGATCTCAGCTCACTGCAACCTCCGCCTCCTGGGTTAAAGCAATTCTCCTGCCTCAGCCTCCCAAGTAGCTGGGACTACAGGTCACTGCGGCTCCTGC
rs7588874_Non-Ref_T	ACTGGCCGCTTGACGAGGAGAAGGTCACTCCTTGGTTTTATTTATTTATTTATTTTTGGAGATGGAGTCTTGCTCTGTCGCCCAGGCTGGAGTGCAGTGTCACGATCTCAGCTCACTGCAACCTCCGCCTCCTGGGTTAAAGCAATTCTCCTGCCTCAGCCTCCCAAGTAGCTGGGACTACAGGTCACTGCGGCTCCTGC
rs7426056_Ref_A	ACTGGCCGCTTGACGCTCGAACTCCTGACCTCAAGTGATCTGCCCGCCTCAGCCTTCCAAAGTGCTGAGTTTACAGGCATGAGCCACCAAGTCCAGCCAATATTTGTATTTTGAATTAAAGTATGTATGTGAAAAATGAGAACACTGGCTCACTTCCTGGTAATATAAAATACAACATATCAGTACACTGCGGCTCCTGC
rs7426056_Non-Ref_C	ACTGGCCGCTTGACGCTCGAACTCCTGACCTCAAGTGATCTGCCCGCCTCAGCCTTCCAAAGTGCTGAGTTTACAGGCATGAGCCACCAAGTCCAGCCACTATTTGTATTTTGAATTAAAGTATGTATGTGAAAAATGAGAACACTGGCTCACTTCCTGGTAATATAAAATACAACATATCAGTACACTGCGGCTCCTGC
rs7426056_Non-Ref_G	ACTGGCCGCTTGACGCTCGAACTCCTGACCTCAAGTGATCTGCCCGCCTCAGCCTTCCAAAGTGCTGAGTTTACAGGCATGAGCCACCAAGTCCAGCCAGTATTTGTATTTTGAATTAAAGTATGTATGTGAAAAATGAGAACACTGGCTCACTTCCTGGTAATATAAAATACAACATATCAGTACACTGCGGCTCCTGC
rs7426056_Non-Ref_T	ACTGGCCGCTTGACGCTCGAACTCCTGACCTCAAGTGATCTGCCCGCCTCAGCCTTCCAAAGTGCTGAGTTTACAGGCATGAGCCACCAAGTCCAGCCATTATTTGTATTTTGAATTAAAGTATGTATGTGAAAAATGAGAACACTGGCTCACTTCCTGGTAATATAAAATACAACATATCAGTACACTGCGGCTCCTGC
rs7422494_Ref_G	ACTGGCCGCTTGACGAGCACCTCCAGGAAGGAACCAAATTATTTGTATTTTTCTGTTATTTTTAGTTTTGAGACCCGGTCTCACTCTGTCACCCAGGCCGGAGTGCAGTGGTACAGTGGCTCACTGCAACCTCTGCCTCCCAGGTTCAAGCAATTCTCCTGCATCAGCCTCCCAAGTAGCTGGGACACTGCGGCTCCTGC
rs7422494_Non-Ref_A	ACTGGCCGCTTGACGAGCACCTCCAGGAAGGAACCAAATTATTTGTATTTTTCTGTTATTTTTAGTTTTGAGACCCGGTCTCACTCTGTCACCCAGGCCAGAGTGCAGTGGTACAGTGGCTCACTGCAACCTCTGCCTCCCAGGTTCAAGCAATTCTCCTGCATCAGCCTCCCAAGTAGCTGGGACACTGCGGCTCCTGC
rs7422494_Non-Ref_T	ACTGGCCGCTTGACGAGCACCTCCAGGAAGGAACCAAATTATTTGTATTTTTCTGTTATTTTTAGTTTTGAGACCCGGTCTCACTCTGTCACCCAGGCCTGAGTGCAGTGGTACAGTGGCTCACTGCAACCTCTGCCTCCCAGGTTCAAGCAATTCTCCTGCATCAGCCTCCCAAGTAGCTGGGACACTGCGGCTCCTGC
rs6435203_Ref_G	ACTGGCCGCTTGACGTTCTGCTATAGAATGTTATGTCTGCAAGCAGCATCTGATATAGCCTCTTTGCGACCAGGGGAGGAATTGGCCTGAGAACATGCTGAGGCAGGAAGAGCAGAAAGAGGGGAGGAACCTGGATCTTGGTGACATTATTGAGCTGCAGATTGAGCCGACTTGAATTCTCCTTGCACTGCGGCTCCTGC
rs6435203_Non-Ref_A	ACTGGCCGCTTGACGTTCTGCTATAGAATGTTATGTCTGCAAGCAGCATCTGATATAGCCTCTTTGCGACCAGGGGAGGAATTGGCCTGAGAACATGCTAAGGCAGGAAGAGCAGAAAGAGGGGAGGAACCTGGATCTTGGTGACATTATTGAGCTGCAGATTGAGCCGACTTGAATTCTCCTTGCACTGCGGCTCCTGC
rs1980422_Ref_C	ACTGGCCGCTTGACGGAATCAATGGATGGATGGATAAATGAATGACTATCTTTCATTTGATAAATATCCGCAAGCTATTTTGGTTTTTGACAAATTAGACGAAACAGGTATTATGAAAAGACTTGGGAAAATTGAGGACAAATTAGTTAACTAGATACTATGAAAAGACTTGGGAAATTCATATTCACTGCGGCTCCTGC
rs1980422_Non-Ref_A	ACTGGCCGCTTGACGGAATCAATGGATGGATGGATAAATGAATGACTATCTTTCATTTGATAAATATCCGCAAGCTATTTTGGTTTTTGACAAATTAGAAGAAACAGGTATTATGAAAAGACTTGGGAAAATTGAGGACAAATTAGTTAACTAGATACTATGAAAAGACTTGGGAAATTCATATTCACTGCGGCTCCTGC
rs1980422_Non-Ref_T	ACTGGCCGCTTGACGGAATCAATGGATGGATGGATAAATGAATGACTATCTTTCATTTGATAAATATCCGCAAGCTATTTTGGTTTTTGACAAATTAGATGAAACAGGTATTATGAAAAGACTTGGGAAAATTGAGGACAAATTAGTTAACTAGATACTATGAAAAGACTTGGGAAATTCATATTCACTGCGGCTCCTGC
rs1980421_Ref_A	ACTGGCCGCTTGACGCCATTGTTTTGGGTTTCTCCACTATCACATTTCTAAGTCTTACAGATATAAATATTTTATGTTTGAGATTTGTCAACCAGGATTATTTGAATAAATGTATAATTCTCTACAACAGTTAAGTTTACTAATTTATCAAAATTGTTTCCATCACTTTTTCTGGAGAAAATAATCACTGCGGCTCCTGC
rs1980421_Non-Ref_G	ACTGGCCGCTTGACGCCATTGTTTTGGGTTTCTCCACTATCACATTTCTAAGTCTTACAGATATAAATATTTTATGTTTGAGATTTGTCAACCAGGATTGTTTGAATAAATGTATAATTCTCTACAACAGTTAAGTTTACTAATTTATCAAAATTGTTTCCATCACTTTTTCTGGAGAAAATAATCACTGCGGCTCCTGC
rs716611_Ref_T	ACTGGCCGCTTGACGTTTGACATGTTCCTATTTAACATCTCTAACTCTTTCAATGTCATAGATCAGGAATCAGCAAATTTTTTTCTGTTAAGGGCCAGATAGTAAATATTTTAGGCTTTGTGACTATACTGTCTCTTATAGATAATAAGTTTTGCCACTGTAGTGTGAAAGCAGCCATAAACAATCACTGCGGCTCCTGC
rs716611_Non-Ref_C	ACTGGCCGCTTGACGTTTGACATGTTCCTATTTAACATCTCTAACTCTTTCAATGTCATAGATCAGGAATCAGCAAATTTTTTTCTGTTAAGGGCCAGACAGTAAATATTTTAGGCTTTGTGACTATACTGTCTCTTATAGATAATAAGTTTTGCCACTGTAGTGTGAAAGCAGCCATAAACAATCACTGCGGCTCCTGC
rs13035157_Ref_A	ACTGGCCGCTTGACGTTTGTATATTACTTCAGTTTTTTTTTTCTTTTCCTGCCCCCTATATCCTGCTTCTAGGGGTAACCACTTAGTCTTGATTTTGGGACTTAGATCTTAATGTGGCTACTTGATAGCCTTTGTTGGTTTGCCTGAAATTCATTTCTTTGACATGTTCCTATTTAACATCTCTACACTGCGGCTCCTGC
rs13035157_Non-Ref_G	ACTGGCCGCTTGACGTTTGTATATTACTTCAGTTTTTTTTTTCTTTTCCTGCCCCCTATATCCTGCTTCTAGGGGTAACCACTTAGTCTTGATTTTGGGGCTTAGATCTTAATGTGGCTACTTGATAGCCTTTGTTGGTTTGCCTGAAATTCATTTCTTTGACATGTTCCTATTTAACATCTCTACACTGCGGCTCCTGC
rs6728441_Ref_G	ACTGGCCGCTTGACGTCGTCTGAATTTATTCTCTGGACTAAATATATTTGCATCTGGTGACTGAGGAAGGGGTGGAAAAGGTGACCTTGAATGGGCATCGGGGTAGTTACCATAGTTATTTAGTCATTTCTTCAGTCTCTTGGGCACACACTTAGCTTCCCAAATGGAGGTTTCTGCTAACTTTTCACTGCGGCTCCTGC
rs6728441_Non-Ref_A	ACTGGCCGCTTGACGTCGTCTGAATTTATTCTCTGGACTAAATATATTTGCATCTGGTGACTGAGGAAGGGGTGGAAAAGGTGACCTTGAATGGGCATCAGGGTAGTTACCATAGTTATTTAGTCATTTCTTCAGTCTCTTGGGCACACACTTAGCTTCCCAAATGGAGGTTTCTGCTAACTTTTCACTGCGGCTCCTGC
rs6728441_Non-Ref_C	ACTGGCCGCTTGACGTCGTCTGAATTTATTCTCTGGACTAAATATATTTGCATCTGGTGACTGAGGAAGGGGTGGAAAAGGTGACCTTGAATGGGCATCCGGGTAGTTACCATAGTTATTTAGTCATTTCTTCAGTCTCTTGGGCACACACTTAGCTTCCCAAATGGAGGTTTCTGCTAACTTTTCACTGCGGCTCCTGC
rs6728441_Non-Ref_T	ACTGGCCGCTTGACGTCGTCTGAATTTATTCTCTGGACTAAATATATTTGCATCTGGTGACTGAGGAAGGGGTGGAAAAGGTGACCTTGAATGGGCATCTGGGTAGTTACCATAGTTATTTAGTCATTTCTTCAGTCTCTTGGGCACACACTTAGCTTCCCAAATGGAGGTTTCTGCTAACTTTTCACTGCGGCTCCTGC
rs4673260_Ref_C	ACTGGCCGCTTGACGCACTTGGAAACCTAGGCCACTGTCCAGAGCAGAAGGTCACACAATTTCTCAGAGTGACTTTTGTTCATTTCAGGGTGTTGACACCGGGCCCAACACTTGAAAATTGCTTGAGATGATAAATTGCTTGAGGTGATCAAAGAATATATCAGCTCTTCAAAGCTGACCTCATTCACTGCGGCTCCTGC
rs4673260_Non-Ref_G	ACTGGCCGCTTGACGCACTTGGAAACCTAGGCCACTGTCCAGAGCAGAAGGTCACACAATTTCTCAGAGTGACTTTTGTTCATTTCAGGGTGTTGACACGGGGCCCAACACTTGAAAATTGCTTGAGATGATAAATTGCTTGAGGTGATCAAAGAATATATCAGCTCTTCAAAGCTGACCTCATTCACTGCGGCTCCTGC
rs4673260_Non-Ref_T	ACTGGCCGCTTGACGCACTTGGAAACCTAGGCCACTGTCCAGAGCAGAAGGTCACACAATTTCTCAGAGTGACTTTTGTTCATTTCAGGGTGTTGACACTGGGCCCAACACTTGAAAATTGCTTGAGATGATAAATTGCTTGAGGTGATCAAAGAATATATCAGCTCTTCAAAGCTGACCTCATTCACTGCGGCTCCTGC
rs4675365_Ref_A	ACTGGCCGCTTGACGTGCTTTCTCTTTGAAGATTCACAGGATCCTAGCACTTGGAAACCTAGGCCACTGTCCAGAGCAGAAGGTCACACAATTTCTCAGAGTGACTTTTGTTCATTTCAGGGTGTTGACACCGGGCCCAACACTTGAAAATTGCTTGAGATGATAAATTGCTTGAGGTGATCAAACACTGCGGCTCCTGC
rs4675365_Non-Ref_C	ACTGGCCGCTTGACGTGCTTTCTCTTTGAAGATTCACAGGATCCTAGCACTTGGAAACCTAGGCCACTGTCCAGAGCAGAAGGTCACACAATTTCTCAGCGTGACTTTTGTTCATTTCAGGGTGTTGACACCGGGCCCAACACTTGAAAATTGCTTGAGATGATAAATTGCTTGAGGTGATCAAACACTGCGGCTCCTGC
rs4675365_Non-Ref_G	ACTGGCCGCTTGACGTGCTTTCTCTTTGAAGATTCACAGGATCCTAGCACTTGGAAACCTAGGCCACTGTCCAGAGCAGAAGGTCACACAATTTCTCAGGGTGACTTTTGTTCATTTCAGGGTGTTGACACCGGGCCCAACACTTGAAAATTGCTTGAGATGATAAATTGCTTGAGGTGATCAAACACTGCGGCTCCTGC
rs4675365_Non-Ref_T	ACTGGCCGCTTGACGTGCTTTCTCTTTGAAGATTCACAGGATCCTAGCACTTGGAAACCTAGGCCACTGTCCAGAGCAGAAGGTCACACAATTTCTCAGTGTGACTTTTGTTCATTTCAGGGTGTTGACACCGGGCCCAACACTTGAAAATTGCTTGAGATGATAAATTGCTTGAGGTGATCAAACACTGCGGCTCCTGC
rs17449312_Ref_T	ACTGGCCGCTTGACGAGCTACTTAGGAGGCTGAGGCTGCAGTGAACTGGGATCATACCCCTTCAAGAACACATGTGAATGGTGGGGCCTCTCAGCTTTCTCTGATTTGGCAACCCAGAAGAAATATGTGCTTTCTCTTTGAAGATTCACAGGATCCTAGCACTTGGAAACCTAGGCCACTGTCCACACTGCGGCTCCTGC
rs17449312_Non-Ref_C	ACTGGCCGCTTGACGAGCTACTTAGGAGGCTGAGGCTGCAGTGAACTGGGATCATACCCCTTCAAGAACACATGTGAATGGTGGGGCCTCTCAGCTTTCCCTGATTTGGCAACCCAGAAGAAATATGTGCTTTCTCTTTGAAGATTCACAGGATCCTAGCACTTGGAAACCTAGGCCACTGTCCACACTGCGGCTCCTGC
rs4675364_Ref_A	ACTGGCCGCTTGACGTGTCTGTATTAAAAAAAAAAATTAGCCAGACGTGATGGTGCAGGCCTGTAGTCCCAGCTACTTAGGAGGCTGAGGCTGCAGTGAACTGGGATCATACCCCTTCAAGAACACATGTGAATGGTGGGGCCTCTCAGCTTTCTCTGATTTGGCAACCCAGAAGAAATATGTGCCACTGCGGCTCCTGC
rs4675364_Non-Ref_G	ACTGGCCGCTTGACGTGTCTGTATTAAAAAAAAAAATTAGCCAGACGTGATGGTGCAGGCCTGTAGTCCCAGCTACTTAGGAGGCTGAGGCTGCAGTGAGCTGGGATCATACCCCTTCAAGAACACATGTGAATGGTGGGGCCTCTCAGCTTTCTCTGATTTGGCAACCCAGAAGAAATATGTGCCACTGCGGCTCCTGC
rs4675364_Non-Ref_T	ACTGGCCGCTTGACGTGTCTGTATTAAAAAAAAAAATTAGCCAGACGTGATGGTGCAGGCCTGTAGTCCCAGCTACTTAGGAGGCTGAGGCTGCAGTGATCTGGGATCATACCCCTTCAAGAACACATGTGAATGGTGGGGCCTCTCAGCTTTCTCTGATTTGGCAACCCAGAAGAAATATGTGCCACTGCGGCTCCTGC
rs62183988_Ref_C	ACTGGCCGCTTGACGAACCATCACACTATGCAGCAGCAAATGGGATGGTCTGGAAAGCAGACCAGAACCTTGTCTGGTAACTTTGCTTCTAATGTCTGTCTGTGTTTCCTAAACTGAGGCCTAACTCTTGACTTTTTGACAGTGGTGCTCATAAGAAAGTTTGGGGCTGGGCACGGTCACTCATGCACTGCGGCTCCTGC
rs62183988_Non-Ref_T	ACTGGCCGCTTGACGAACCATCACACTATGCAGCAGCAAATGGGATGGTCTGGAAAGCAGACCAGAACCTTGTCTGGTAACTTTGCTTCTAATGTCTGTTTGTGTTTCCTAAACTGAGGCCTAACTCTTGACTTTTTGACAGTGGTGCTCATAAGAAAGTTTGGGGCTGGGCACGGTCACTCATGCACTGCGGCTCCTGC
rs12468949_Ref_A	ACTGGCCGCTTGACGAACTCAGCTGGTTACTCATGGATAGTTCAATAAGACAAATCAAATCAATTGGAAAGGAACGAGATGGGTAAAAAAAAAAAAGCCATTAAATGAATCTGCTCAATAAGCACTCCTTTACCATGCTAATAAAAATAATGTAACCCAGTTCTGTAAAAAGGTTCTAGTACTTTCACTGCGGCTCCTGC
rs12468949_Non-Ref_G	ACTGGCCGCTTGACGAACTCAGCTGGTTACTCATGGATAGTTCAATAAGACAAATCAAATCAATTGGAAAGGAACGAGATGGGTAAAAAAAAAAAAGCCGTTAAATGAATCTGCTCAATAAGCACTCCTTTACCATGCTAATAAAAATAATGTAACCCAGTTCTGTAAAAAGGTTCTAGTACTTTCACTGCGGCTCCTGC
rs12468949_Non-Ref_T	ACTGGCCGCTTGACGAACTCAGCTGGTTACTCATGGATAGTTCAATAAGACAAATCAAATCAATTGGAAAGGAACGAGATGGGTAAAAAAAAAAAAGCCTTTAAATGAATCTGCTCAATAAGCACTCCTTTACCATGCTAATAAAAATAATGTAACCCAGTTCTGTAAAAAGGTTCTAGTACTTTCACTGCGGCTCCTGC
rs55634483_Ref_CT	ACTGGCCGCTTGACGTCTTCAATCCAAGTTATCAGATTGTATTTGAAAATGACAGAGCTGGAGAGTTTTTTGAAATGGCAGTGGCAAATAAATAAATACTTTTTTTTAAATGGAAAGACTTGATCTATGGTAATAAATGATTTTGTTTTCTGACTGGAAAAATAGGCCTACTAAAGATGAATCCACTGCGGCTCCTGC
rs55634483_Non-Ref_C	ACTGGCCGCTTGACGTCTTCAATCCAAGTTATCAGATTGTATTTGAAAATGACAGAGCTGGAGAGTTTTTTGAAATGGCAGTGGCAAATAAATAAATACTTTTTTTAAATGGAAAGACTTGATCTATGGTAATAAATGATTTTGTTTTCTGACTGGAAAAATAGGCCTACTAAAGATGAATCCACTGCGGCTCCTGC
rs55634483_Non-Ref_CTT	ACTGGCCGCTTGACGTCTTCAATCCAAGTTATCAGATTGTATTTGAAAATGACAGAGCTGGAGAGTTTTTTGAAATGGCAGTGGCAAATAAATAAATACTTTTTTTTTAAATGGAAAGACTTGATCTATGGTAATAAATGATTTTGTTTTCTGACTGGAAAAATAGGCCTACTAAAGATGAATCCACTGCGGCTCCTGC
rs55634483_Non-Ref_CTTT	ACTGGCCGCTTGACGTCTTCAATCCAAGTTATCAGATTGTATTTGAAAATGACAGAGCTGGAGAGTTTTTTGAAATGGCAGTGGCAAATAAATAAATACTTTTTTTTTTAAATGGAAAGACTTGATCTATGGTAATAAATGATTTTGTTTTCTGACTGGAAAAATAGGCCTACTAAAGATGAATCCACTGCGGCTCCTGC
rs45620941_Ref_G	ACTGGCCGCTTGACGAAGAATAAAATAGTTCTCCTACATGAAGAAAGAATATGTCAGGAAATAAGGTCACTTTATGTCAAAATTATTTGAGTACTATGGGACCTGGCGCAGTGGCTCATGCTTGTAATCCCAGCACTTTGGGAGGCCGAGGTGGGCAGATCACTTGAGATCAGGACCAGCCTGGTCACTGCGGCTCCTGC
rs45620941_Non-Ref_T	ACTGGCCGCTTGACGAAGAATAAAATAGTTCTCCTACATGAAGAAAGAATATGTCAGGAAATAAGGTCACTTTATGTCAAAATTATTTGAGTACTATGGTACCTGGCGCAGTGGCTCATGCTTGTAATCCCAGCACTTTGGGAGGCCGAGGTGGGCAGATCACTTGAGATCAGGACCAGCCTGGTCACTGCGGCTCCTGC
rs3116496_Ref_T	ACTGGCCGCTTGACGTGGTGGTGGTTGGTGGAGTCCTGGCTTGCTATAGCTTGCTAGTAACAGTGGCCTTTATTATTTTCTGGGTAAGAGAAGCAGCACTGCTTTTATGTAACTTTTCCACTGCACATGAAATCTGAACACATTCAAGAATTTTGCCTATGTGGTTTATTTTCTGTTTAATATAGCACTGCGGCTCCTGC
rs3116496_Non-Ref_C	ACTGGCCGCTTGACGTGGTGGTGGTTGGTGGAGTCCTGGCTTGCTATAGCTTGCTAGTAACAGTGGCCTTTATTATTTTCTGGGTAAGAGAAGCAGCACCGCTTTTATGTAACTTTTCCACTGCACATGAAATCTGAACACATTCAAGAATTTTGCCTATGTGGTTTATTTTCTGTTTAATATAGCACTGCGGCTCCTGC
rs2013278_Ref_A	ACTGGCCGCTTGACGAAAGTAAAAATGTTTCAAAATATTTTAATTCCTTTACAAAAACCTGTATCACAACTTAAAAACAAATCTATTTGTAGGTTGGGCATGGTGGCTCATGCTTGTAATCCCAGCACTTTGGGAGGCCAAGGTGGTCAGATCACTTGAGGCCAGGAGTTTGAGACCAGGCTAGCCACTGCGGCTCCTGC
rs2013278_Non-Ref_C	ACTGGCCGCTTGACGAAAGTAAAAATGTTTCAAAATATTTTAATTCCTTTACAAAAACCTGTATCACAACTTAAAAACAAATCTATTTGTAGGTTGGGCCTGGTGGCTCATGCTTGTAATCCCAGCACTTTGGGAGGCCAAGGTGGTCAGATCACTTGAGGCCAGGAGTTTGAGACCAGGCTAGCCACTGCGGCTCCTGC
rs2013278_Non-Ref_G	ACTGGCCGCTTGACGAAAGTAAAAATGTTTCAAAATATTTTAATTCCTTTACAAAAACCTGTATCACAACTTAAAAACAAATCTATTTGTAGGTTGGGCGTGGTGGCTCATGCTTGTAATCCCAGCACTTTGGGAGGCCAAGGTGGTCAGATCACTTGAGGCCAGGAGTTTGAGACCAGGCTAGCCACTGCGGCTCCTGC
rs2013278_Non-Ref_T	ACTGGCCGCTTGACGAAAGTAAAAATGTTTCAAAATATTTTAATTCCTTTACAAAAACCTGTATCACAACTTAAAAACAAATCTATTTGTAGGTTGGGCTTGGTGGCTCATGCTTGTAATCCCAGCACTTTGGGAGGCCAAGGTGGTCAGATCACTTGAGGCCAGGAGTTTGAGACCAGGCTAGCCACTGCGGCTCCTGC
rs4675362_Ref_C	ACTGGCCGCTTGACGAATCACCTGAACCCAGAGGGCGGAGGTTGCAGTCAGCTGAGATCGCACCATTGCACTCCAGCCTGGGCAACAAGAGCGAAACTCCGTCTCCAGAAAAAAAAAAAAAAAGAAAAATTTTGGAAGGTGTCTTGGTTGCAAAGTTGATTCCCAGTTTCTCAGTGCTTCAGTGGCACTGCGGCTCCTGC
rs4675362_Non-Ref_A	ACTGGCCGCTTGACGAATCACCTGAACCCAGAGGGCGGAGGTTGCAGTCAGCTGAGATCGCACCATTGCACTCCAGCCTGGGCAACAAGAGCGAAACTCAGTCTCCAGAAAAAAAAAAAAAAAGAAAAATTTTGGAAGGTGTCTTGGTTGCAAAGTTGATTCCCAGTTTCTCAGTGCTTCAGTGGCACTGCGGCTCCTGC
rs4675362_Non-Ref_G	ACTGGCCGCTTGACGAATCACCTGAACCCAGAGGGCGGAGGTTGCAGTCAGCTGAGATCGCACCATTGCACTCCAGCCTGGGCAACAAGAGCGAAACTCGGTCTCCAGAAAAAAAAAAAAAAAGAAAAATTTTGGAAGGTGTCTTGGTTGCAAAGTTGATTCCCAGTTTCTCAGTGCTTCAGTGGCACTGCGGCTCCTGC
rs4675362_Non-Ref_T	ACTGGCCGCTTGACGAATCACCTGAACCCAGAGGGCGGAGGTTGCAGTCAGCTGAGATCGCACCATTGCACTCCAGCCTGGGCAACAAGAGCGAAACTCTGTCTCCAGAAAAAAAAAAAAAAAGAAAAATTTTGGAAGGTGTCTTGGTTGCAAAGTTGATTCCCAGTTTCTCAGTGCTTCAGTGGCACTGCGGCTCCTGC
rs56094739_Ref_T	ACTGGCCGCTTGACGGGGGGCAGAGGCTGCAGTGAGCCGAGATCTCGCCATTGCACTCCAGCCTGGGTGACAGAGTGAGACTTCATCTAAAAAAAAATATATATATATATATACACACACACACACACACACATATATATATATGATATGTATGTATATACTTAATAACTGATTCAGTAGTTTGACACTGCGGCTCCTGC
rs56094739_Non-Ref_A	ACTGGCCGCTTGACGGGGGGCAGAGGCTGCAGTGAGCCGAGATCTCGCCATTGCACTCCAGCCTGGGTGACAGAGTGAGACTTCATCTAAAAAAAAATAAATATATATATATACACACACACACACACACACATATATATATATGATATGTATGTATATACTTAATAACTGATTCAGTAGTTTGACACTGCGGCTCCTGC
rs56094739_Non-Ref_C	ACTGGCCGCTTGACGGGGGGCAGAGGCTGCAGTGAGCCGAGATCTCGCCATTGCACTCCAGCCTGGGTGACAGAGTGAGACTTCATCTAAAAAAAAATACATATATATATATACACACACACACACACACACATATATATATATGATATGTATGTATATACTTAATAACTGATTCAGTAGTTTGACACTGCGGCTCCTGC
rs10920604_Ref_T	ACTGGCCGCTTGACGTGGGGGGCAGAGGCTGCAGTGAGCCGAGATCTCGCCATTGCACTCCAGCCTGGGTGACAGAGTGAGACTTCATCTAAAAAAAAATATATATATATATATACACACACACACACACACACATATATATATATGATATGTATGTATATACTTAATAACTGATTCAGTAGTTTCACTGCGGCTCCTGC
rs10920604_Non-Ref_A	ACTGGCCGCTTGACGTGGGGGGCAGAGGCTGCAGTGAGCCGAGATCTCGCCATTGCACTCCAGCCTGGGTGACAGAGTGAGACTTCATCTAAAAAAAAAAATATATATATATATACACACACACACACACACACATATATATATATGATATGTATGTATATACTTAATAACTGATTCAGTAGTTTCACTGCGGCTCCTGC
rs4246550_Ref_C	ACTGGCCGCTTGACGCCTTGGCTTCCTGGAAGTTCAAAGATAAATTTAGGTGTCAAAGAAGTATCTGATTCAAACAAGTTTGTAAATATCTATCTTTCTCTTTCTTCCTCCTACTACCAATTCGTTTCTGATCTTTAATATAATATAAACACACACATAAAATCATCCTCTATGTGGTTTAATATCACTGCGGCTCCTGC
rs4246550_Non-Ref_G	ACTGGCCGCTTGACGCCTTGGCTTCCTGGAAGTTCAAAGATAAATTTAGGTGTCAAAGAAGTATCTGATTCAAACAAGTTTGTAAATATCTATCTTTCTGTTTCTTCCTCCTACTACCAATTCGTTTCTGATCTTTAATATAATATAAACACACACATAAAATCATCCTCTATGTGGTTTAATATCACTGCGGCTCCTGC
rs4543864_Ref_T	ACTGGCCGCTTGACGCTGCCTTTCCCGGGCCACACCCATGTGCTGTGAGAATGCCCTTTGACCCTGTTGAAAAGCTTAAGCTGTGTAAATAAAGTCATCTGGAGTTTGCCTCTTGTGTGTACTGTGGCGAGCTGTTTGTCTGGGGCCTCTGTTAGTAAGCAAGTGGTGAGCATGCTGGAGATGATCACTGCGGCTCCTGC
rs4543864_Non-Ref_C	ACTGGCCGCTTGACGCTGCCTTTCCCGGGCCACACCCATGTGCTGTGAGAATGCCCTTTGACCCTGTTGAAAAGCTTAAGCTGTGTAAATAAAGTCATCCGGAGTTTGCCTCTTGTGTGTACTGTGGCGAGCTGTTTGTCTGGGGCCTCTGTTAGTAAGCAAGTGGTGAGCATGCTGGAGATGATCACTGCGGCTCCTGC
rs12730855_Ref_T	ACTGGCCGCTTGACGGCCTCTGGAAACCCTCGTTTTTCAGGCTGCTTCTCCGTCAGCCCCTAGGCCAGACCTTTTTATTTGACTGGTCTGGGGAAGACATGGGGAGGCCACTTGGCTAATGAGAAGCCAGTCGCCTTACAGCAGTGCCTCTTCTGAGACTTTCTGGGATTCTCTGGAAACACAGACACTGCGGCTCCTGC
rs12730855_Non-Ref_A	ACTGGCCGCTTGACGGCCTCTGGAAACCCTCGTTTTTCAGGCTGCTTCTCCGTCAGCCCCTAGGCCAGACCTTTTTATTTGACTGGTCTGGGGAAGACAAGGGGAGGCCACTTGGCTAATGAGAAGCCAGTCGCCTTACAGCAGTGCCTCTTCTGAGACTTTCTGGGATTCTCTGGAAACACAGACACTGCGGCTCCTGC
rs12730855_Non-Ref_C	ACTGGCCGCTTGACGGCCTCTGGAAACCCTCGTTTTTCAGGCTGCTTCTCCGTCAGCCCCTAGGCCAGACCTTTTTATTTGACTGGTCTGGGGAAGACACGGGGAGGCCACTTGGCTAATGAGAAGCCAGTCGCCTTACAGCAGTGCCTCTTCTGAGACTTTCTGGGATTCTCTGGAAACACAGACACTGCGGCTCCTGC
rs12730855_Non-Ref_G	ACTGGCCGCTTGACGGCCTCTGGAAACCCTCGTTTTTCAGGCTGCTTCTCCGTCAGCCCCTAGGCCAGACCTTTTTATTTGACTGGTCTGGGGAAGACAGGGGGAGGCCACTTGGCTAATGAGAAGCCAGTCGCCTTACAGCAGTGCCTCTTCTGAGACTTTCTGGGATTCTCTGGAAACACAGACACTGCGGCTCCTGC
rs4615902_Ref_G	ACTGGCCGCTTGACGCAATGCCCTGCCAAGGAGGGCCACTAGCTATTTTTCATGCCTCAAACTCCCACTCTATCACAGCACCCAGAGCTTGGGGATGGGGTGAGTTGTCCCCCCAGACAACTCTCTACCGTGGAGAGACTGGGCCAGGGGAAGTAGAGAGAGGAAGTAGACCTTAGATAGAGGAGCACTGCGGCTCCTGC
rs4615902_Non-Ref_C	ACTGGCCGCTTGACGCAATGCCCTGCCAAGGAGGGCCACTAGCTATTTTTCATGCCTCAAACTCCCACTCTATCACAGCACCCAGAGCTTGGGGATGGGCTGAGTTGTCCCCCCAGACAACTCTCTACCGTGGAGAGACTGGGCCAGGGGAAGTAGAGAGAGGAAGTAGACCTTAGATAGAGGAGCACTGCGGCTCCTGC
rs4971211_Ref_C	ACTGGCCGCTTGACGCAGGCTGAGGTCGGGATGGTGGAGGAGGTGGTGGAGGTGATGAGGTACCAGAGCAACCTCGAAGAAAGCTGAGAGGCAGGAGACCGCCAAAGGCAAACTTGGAACACCTGGTGACTCCGACTAACTCTCCATGTGGTGTCCTTGAGGACTTTTATGATACTGCTACCACTCACTGCGGCTCCTGC
rs4971211_Non-Ref_T	ACTGGCCGCTTGACGCAGGCTGAGGTCGGGATGGTGGAGGAGGTGGTGGAGGTGATGAGGTACCAGAGCAACCTCGAAGAAAGCTGAGAGGCAGGAGACTGCCAAAGGCAAACTTGGAACACCTGGTGACTCCGACTAACTCTCCATGTGGTGTCCTTGAGGACTTTTATGATACTGCTACCACTCACTGCGGCTCCTGC
rs4971226_Ref_T	ACTGGCCGCTTGACGGAGCTCAGCAGAAGAGGAAATGGTTTGCCTGTGCGGTGGGGGAGGAGGAGAGGGTAGGGTTTTAGGTTAGTGCCCTGGCTGTGATGAAGTGGAACTTGTTACCCAAGGACTTCCCTTTTAGGCAGAATGTCTGCTTTCCTACCAGGAAGAGTGGCTTGGCCCTCTGCTGACACTGCGGCTCCTGC
rs4971226_Non-Ref_C	ACTGGCCGCTTGACGGAGCTCAGCAGAAGAGGAAATGGTTTGCCTGTGCGGTGGGGGAGGAGGAGAGGGTAGGGTTTTAGGTTAGTGCCCTGGCTGTGACGAAGTGGAACTTGTTACCCAAGGACTTCCCTTTTAGGCAGAATGTCTGCTTTCCTACCAGGAAGAGTGGCTTGGCCCTCTGCTGACACTGCGGCTCCTGC
rs4971226_Non-Ref_G	ACTGGCCGCTTGACGGAGCTCAGCAGAAGAGGAAATGGTTTGCCTGTGCGGTGGGGGAGGAGGAGAGGGTAGGGTTTTAGGTTAGTGCCCTGGCTGTGAGGAAGTGGAACTTGTTACCCAAGGACTTCCCTTTTAGGCAGAATGTCTGCTTTCCTACCAGGAAGAGTGGCTTGGCCCTCTGCTGACACTGCGGCTCCTGC
rs2486942_Ref_T	ACTGGCCGCTTGACGGTGAACCTGGGACTGGGAGGGACAGCCTGCTGAGGACTGAGAGCGTGGGACACTTATGACTGTCACACTCCTTCTCTGCAAATCTTCCTCTAAAAGGCTTCCCAGGGCTTGGCTCTGCTTGGTTCTCTGAGCTCCTCCTGCAGGCAGCTGCCTTTCAGTTCACTATTGTACACTGCGGCTCCTGC
rs2486942_Non-Ref_A	ACTGGCCGCTTGACGGTGAACCTGGGACTGGGAGGGACAGCCTGCTGAGGACTGAGAGCGTGGGACACTTATGACTGTCACACTCCTTCTCTGCAAATCATCCTCTAAAAGGCTTCCCAGGGCTTGGCTCTGCTTGGTTCTCTGAGCTCCTCCTGCAGGCAGCTGCCTTTCAGTTCACTATTGTACACTGCGGCTCCTGC
rs2486942_Non-Ref_C	ACTGGCCGCTTGACGGTGAACCTGGGACTGGGAGGGACAGCCTGCTGAGGACTGAGAGCGTGGGACACTTATGACTGTCACACTCCTTCTCTGCAAATCCTCCTCTAAAAGGCTTCCCAGGGCTTGGCTCTGCTTGGTTCTCTGAGCTCCTCCTGCAGGCAGCTGCCTTTCAGTTCACTATTGTACACTGCGGCTCCTGC
rs2486942_Non-Ref_G	ACTGGCCGCTTGACGGTGAACCTGGGACTGGGAGGGACAGCCTGCTGAGGACTGAGAGCGTGGGACACTTATGACTGTCACACTCCTTCTCTGCAAATCGTCCTCTAAAAGGCTTCCCAGGGCTTGGCTCTGCTTGGTTCTCTGAGCTCCTCCTGCAGGCAGCTGCCTTTCAGTTCACTATTGTACACTGCGGCTCCTGC
rs2486941_Ref_T	ACTGGCCGCTTGACGGAACCCAAGCGGTCTGGCACAGCAGCCGGAACCTCCGACCACCCATCACACAGTTCCGCCTCTATTAGAAGAAGACCACTCTGGTGAGCTTCCTGGGGGAGGAGAAACTCTTGTTACAATAATCAATAATCAATCAAATTTCCAAGGAGATTTCTCTGGACCTTTGGAGGCACTGCGGCTCCTGC
rs2486941_Non-Ref_G	ACTGGCCGCTTGACGGAACCCAAGCGGTCTGGCACAGCAGCCGGAACCTCCGACCACCCATCACACAGTTCCGCCTCTATTAGAAGAAGACCACTCTGGGGAGCTTCCTGGGGGAGGAGAAACTCTTGTTACAATAATCAATAATCAATCAAATTTCCAAGGAGATTTCTCTGGACCTTTGGAGGCACTGCGGCTCCTGC
rs2494276_Ref_T	ACTGGCCGCTTGACGTGGTCAAGCTCCACAGAAATTCAACCACTCACTCCCCTGTGTTTTGGGTCTCCCAGGAGGGCCTTGGGAGTATGTGCAGTGGGCTGCCCCTATGGGAGGTGGCTGAGAATAGGGAAGGTGGAGAACACAGCCAGGGCCATGCAAGCGTGCAGTGAGGCGTTCTGTCCTGTCACTGCGGCTCCTGC
rs2494276_Non-Ref_A	ACTGGCCGCTTGACGTGGTCAAGCTCCACAGAAATTCAACCACTCACTCCCCTGTGTTTTGGGTCTCCCAGGAGGGCCTTGGGAGTATGTGCAGTGGGCAGCCCCTATGGGAGGTGGCTGAGAATAGGGAAGGTGGAGAACACAGCCAGGGCCATGCAAGCGTGCAGTGAGGCGTTCTGTCCTGTCACTGCGGCTCCTGC
rs57786338_Ref_G	ACTGGCCGCTTGACGACAGGCATGAGCCATTGCGCCTGGCCTCACTATTGGTACCTTCTATCCCACTTTGCTGCTGGATTATTTCACGTTAGCCTTTATGATAGTATTTATCATTAGTAAATATCATTAATATTTATCAATAGTAAATATCATTACTATTTTAGGTATTTCCTTATTTACCGTCTCACTGCGGCTCCTGC
rs57786338_Non-Ref_A	ACTGGCCGCTTGACGACAGGCATGAGCCATTGCGCCTGGCCTCACTATTGGTACCTTCTATCCCACTTTGCTGCTGGATTATTTCACGTTAGCCTTTATAATAGTATTTATCATTAGTAAATATCATTAATATTTATCAATAGTAAATATCATTACTATTTTAGGTATTTCCTTATTTACCGTCTCACTGCGGCTCCTGC
rs57786338_Non-Ref_C	ACTGGCCGCTTGACGACAGGCATGAGCCATTGCGCCTGGCCTCACTATTGGTACCTTCTATCCCACTTTGCTGCTGGATTATTTCACGTTAGCCTTTATCATAGTATTTATCATTAGTAAATATCATTAATATTTATCAATAGTAAATATCATTACTATTTTAGGTATTTCCTTATTTACCGTCTCACTGCGGCTCCTGC
rs112298555_Ref_A	ACTGGCCGCTTGACGACAGGCATGAGCCATTGCGCCTGGCCTCACTATTGGTACCTTCTATCCCACTTTGCTGCTGGATTATTTCACGTTAGCCTTTATGATAGTATTTATCATTAGTAAATATCATTAATATTTATCAATAGTAAATATCATTACTATTTTAGGTATTTCCTTATTTACCCACTGCGGCTCCTGC
rs112298555_Non-Ref_ATCAT	ACTGGCCGCTTGACGACAGGCATGAGCCATTGCGCCTGGCCTCACTATTGGTACCTTCTATCCCACTTTGCTGCTGGATTATTTCACGTTAGCCTTTATCATTGATAGTATTTATCATTAGTAAATATCATTAATATTTATCAATAGTAAATATCATTACTATTTTAGGTATTTCCTTATTTACCCACTGCGGCTCCTGC
rs2486935_Ref_C	ACTGGCCGCTTGACGGGCCCTTTAGGATGGTGTCGCCCACCACCACTGACTCCACCTCTTCACTTTCTCCCCTGCTCTCCTGGCTCCAGCTGCACGCCACTCTGCCCAGTGCCCTTCTACGTGCCATTTCCTCAGCTTGGAATTCTATTCCTTCAGAATCCTCATGCCTCCCTCAAAGGCTGCCTCACTGCGGCTCCTGC
rs2486935_Non-Ref_G	ACTGGCCGCTTGACGGGCCCTTTAGGATGGTGTCGCCCACCACCACTGACTCCACCTCTTCACTTTCTCCCCTGCTCTCCTGGCTCCAGCTGCACGCCAGTCTGCCCAGTGCCCTTCTACGTGCCATTTCCTCAGCTTGGAATTCTATTCCTTCAGAATCCTCATGCCTCCCTCAAAGGCTGCCTCACTGCGGCTCCTGC
rs2494274_Ref_G	ACTGGCCGCTTGACGCCGTCTCAAAAAAAAAAAAAAAAAAAAAATAGAACCTTGCTTACGTGATTAACGTAAAATTTTAACGACATTACATATTCCCATGGTGCCTGGCACACATGGGTTTTTCTCACAACCCACATTTTGTCAGCAAACCCTGTAGATTCCTCTTTTAAAATGTCCAGTCTCTTCACTGCGGCTCCTGC
rs2494274_Non-Ref_A	ACTGGCCGCTTGACGCCGTCTCAAAAAAAAAAAAAAAAAAAAAATAGAACCTTGCTTACGTGATTAACGTAAAATTTTAACGACATTACATATTCCCATAGTGCCTGGCACACATGGGTTTTTCTCACAACCCACATTTTGTCAGCAAACCCTGTAGATTCCTCTTTTAAAATGTCCAGTCTCTTCACTGCGGCTCCTGC
rs2494274_Non-Ref_C	ACTGGCCGCTTGACGCCGTCTCAAAAAAAAAAAAAAAAAAAAAATAGAACCTTGCTTACGTGATTAACGTAAAATTTTAACGACATTACATATTCCCATCGTGCCTGGCACACATGGGTTTTTCTCACAACCCACATTTTGTCAGCAAACCCTGTAGATTCCTCTTTTAAAATGTCCAGTCTCTTCACTGCGGCTCCTGC
rs2486934_Ref_G	ACTGGCCGCTTGACGATCTGTGCGTCCTCAACATGTAGACCAGTGCCTGAAGCAGAGCTGATGAGCAATGGAGAATTGTTGAATGAATGGATGAGATTTGTACAGTATAGCTGCTAAGAGTTCAAGGTCTGTGTTCAGTGGAAGATTTGGTTTAAATACCAGCTCTATGTGAACTTAACCTGGAACACTGCGGCTCCTGC
rs2486934_Non-Ref_T	ACTGGCCGCTTGACGATCTGTGCGTCCTCAACATGTAGACCAGTGCCTGAAGCAGAGCTGATGAGCAATGGAGAATTGTTGAATGAATGGATGAGATTTTTACAGTATAGCTGCTAAGAGTTCAAGGTCTGTGTTCAGTGGAAGATTTGGTTTAAATACCAGCTCTATGTGAACTTAACCTGGAACACTGCGGCTCCTGC
rs2486933_Ref_A	ACTGGCCGCTTGACGGGGAGCATCATACTGAAATAGGGAAAACTGTGTCTGCTGCCTGGTGTCCGCCCTCCACATAAGGAGAGATCTGATTCGCTCCACACCCCCTTGGTAACTGCAACGACTGCCCCTAGCCTGGGGAAGCCCTTTCCAGGCGTTCCTGACTGCCCCGCTCACTTCTCTGTCTCCACTGCGGCTCCTGC
rs2486933_Non-Ref_G	ACTGGCCGCTTGACGGGGAGCATCATACTGAAATAGGGAAAACTGTGTCTGCTGCCTGGTGTCCGCCCTCCACATAAGGAGAGATCTGATTCGCTCCACGCCCCCTTGGTAACTGCAACGACTGCCCCTAGCCTGGGGAAGCCCTTTCCAGGCGTTCCTGACTGCCCCGCTCACTTCTCTGTCTCCACTGCGGCTCCTGC
rs2486933_Non-Ref_T	ACTGGCCGCTTGACGGGGAGCATCATACTGAAATAGGGAAAACTGTGTCTGCTGCCTGGTGTCCGCCCTCCACATAAGGAGAGATCTGATTCGCTCCACTCCCCCTTGGTAACTGCAACGACTGCCCCTAGCCTGGGGAAGCCCTTTCCAGGCGTTCCTGACTGCCCCGCTCACTTCTCTGTCTCCACTGCGGCTCCTGC
rs2252183_Ref_T	ACTGGCCGCTTGACGAAGAGACCACTGTTTGCAGGACGATACTCCCCAGGATAGTCAGGCTGGTCTGGGAGGCAGCCTGTGGCCACACAGGGTGGAGAATGCGAACTCAAACTGTGAAGCAGACAGGGCTCGCGGAGGCCCCTCCCATCTGCCCCGCCAGCATCCCCTTTTTGCTTCTGCACTTCCACTGCGGCTCCTGC
rs2252183_Non-Ref_A	ACTGGCCGCTTGACGAAGAGACCACTGTTTGCAGGACGATACTCCCCAGGATAGTCAGGCTGGTCTGGGAGGCAGCCTGTGGCCACACAGGGTGGAGAAAGCGAACTCAAACTGTGAAGCAGACAGGGCTCGCGGAGGCCCCTCCCATCTGCCCCGCCAGCATCCCCTTTTTGCTTCTGCACTTCCACTGCGGCTCCTGC
rs2252183_Non-Ref_C	ACTGGCCGCTTGACGAAGAGACCACTGTTTGCAGGACGATACTCCCCAGGATAGTCAGGCTGGTCTGGGAGGCAGCCTGTGGCCACACAGGGTGGAGAACGCGAACTCAAACTGTGAAGCAGACAGGGCTCGCGGAGGCCCCTCCCATCTGCCCCGCCAGCATCCCCTTTTTGCTTCTGCACTTCCACTGCGGCTCCTGC
rs2252183_Non-Ref_G	ACTGGCCGCTTGACGAAGAGACCACTGTTTGCAGGACGATACTCCCCAGGATAGTCAGGCTGGTCTGGGAGGCAGCCTGTGGCCACACAGGGTGGAGAAGGCGAACTCAAACTGTGAAGCAGACAGGGCTCGCGGAGGCCCCTCCCATCTGCCCCGCCAGCATCCCCTTTTTGCTTCTGCACTTCCACTGCGGCTCCTGC
rs10931933_Ref_G	ACTGGCCGCTTGACGAGATGGAGTCTCGCTCTGTTGCCCAGGCTGGAGTGCAGTGGTGCGATCTCGGCTCACTGCAACCTCCACCTCCCGGGTTCAAGGGATTCTCCTGCCTCAGCCTCCCGAGTAGCTGGGACTACAGGTGCCCGCCACCACACCTGGCTAATTTTTTGTATTTTTAGTGGAGACACTGCGGCTCCTGC
rs10931933_Non-Ref_A	ACTGGCCGCTTGACGAGATGGAGTCTCGCTCTGTTGCCCAGGCTGGAGTGCAGTGGTGCGATCTCGGCTCACTGCAACCTCCACCTCCCGGGTTCAAGGAATTCTCCTGCCTCAGCCTCCCGAGTAGCTGGGACTACAGGTGCCCGCCACCACACCTGGCTAATTTTTTGTATTTTTAGTGGAGACACTGCGGCTCCTGC
rs10931933_Non-Ref_C	ACTGGCCGCTTGACGAGATGGAGTCTCGCTCTGTTGCCCAGGCTGGAGTGCAGTGGTGCGATCTCGGCTCACTGCAACCTCCACCTCCCGGGTTCAAGGCATTCTCCTGCCTCAGCCTCCCGAGTAGCTGGGACTACAGGTGCCCGCCACCACACCTGGCTAATTTTTTGTATTTTTAGTGGAGACACTGCGGCTCCTGC
rs10931933_Non-Ref_T	ACTGGCCGCTTGACGAGATGGAGTCTCGCTCTGTTGCCCAGGCTGGAGTGCAGTGGTGCGATCTCGGCTCACTGCAACCTCCACCTCCCGGGTTCAAGGTATTCTCCTGCCTCAGCCTCCCGAGTAGCTGGGACTACAGGTGCCCGCCACCACACCTGGCTAATTTTTTGTATTTTTAGTGGAGACACTGCGGCTCCTGC
rs11576681_Ref_C	ACTGGCCGCTTGACGATGTCTGCAGGGAACTGTCAGGGAGAAGACAGGGATCTGGCACACACTGTCCCTGGCCAGTGCCCCCAGGTAACAGAAGGGAGCCCACCTGCTCCTACGGGTACACTGTCTCTGTCAGGGGGTCCTGCTGAGGGGCGTCTGTCTTCTCTGTATTTGCCCACTTCCCCTCCCACTGCGGCTCCTGC
rs11576681_Non-Ref_G	ACTGGCCGCTTGACGATGTCTGCAGGGAACTGTCAGGGAGAAGACAGGGATCTGGCACACACTGTCCCTGGCCAGTGCCCCCAGGTAACAGAAGGGAGCGCACCTGCTCCTACGGGTACACTGTCTCTGTCAGGGGGTCCTGCTGAGGGGCGTCTGTCTTCTCTGTATTTGCCCACTTCCCCTCCCACTGCGGCTCCTGC
rs11583328_Ref_G	ACTGGCCGCTTGACGCATACAAGAGGGAATGGGAATTTGTATTCTCCAAGTCCAGGGCCTCACTCTGCTGCACCCTGCACGTTTCAGGACAGCCTTTCTGAAGCTTGGTTGAGGGAGCCTGGGGTCTCTTCCTGGTTCTTCTCATGAACTTAGTGATGTGAGGTACATGGAGTTCTTTCCTTCCCCACTGCGGCTCCTGC
rs11583328_Non-Ref_A	ACTGGCCGCTTGACGCATACAAGAGGGAATGGGAATTTGTATTCTCCAAGTCCAGGGCCTCACTCTGCTGCACCCTGCACGTTTCAGGACAGCCTTTCTAAAGCTTGGTTGAGGGAGCCTGGGGTCTCTTCCTGGTTCTTCTCATGAACTTAGTGATGTGAGGTACATGGAGTTCTTTCCTTCCCCACTGCGGCTCCTGC
rs72749166_Ref_G	ACTGGCCGCTTGACGACCCTGCAGAGCAAATTGCCAGCAAATGTTCATTGAACACTTTAAAAATCGAGGGGAAGAGGAGAGGGCTTGGAGGCAGCATGTGGGGAGAGGTCAACCTCTAAAGTGCCAGCTCTCCAGAAATGCAGCCGGAATGAAGGTTTGAAGGGATGGTAGTGAATGGAGCACTCCACTGCGGCTCCTGC
rs72749166_Non-Ref_C	ACTGGCCGCTTGACGACCCTGCAGAGCAAATTGCCAGCAAATGTTCATTGAACACTTTAAAAATCGAGGGGAAGAGGAGAGGGCTTGGAGGCAGCATGTCGGGAGAGGTCAACCTCTAAAGTGCCAGCTCTCCAGAAATGCAGCCGGAATGAAGGTTTGAAGGGATGGTAGTGAATGGAGCACTCCACTGCGGCTCCTGC
rs72749166_Non-Ref_T	ACTGGCCGCTTGACGACCCTGCAGAGCAAATTGCCAGCAAATGTTCATTGAACACTTTAAAAATCGAGGGGAAGAGGAGAGGGCTTGGAGGCAGCATGTTGGGAGAGGTCAACCTCTAAAGTGCCAGCTCTCCAGAAATGCAGCCGGAATGAAGGTTTGAAGGGATGGTAGTGAATGGAGCACTCCACTGCGGCTCCTGC
rs17419032_Ref_C	ACTGGCCGCTTGACGCTGTGAAATGGAGCCACTTCAAAGGGTTAGGGTAACTGCTCGGAGATTCTAGAGGAAGCCCATTTCGGATTGTATAGATCTTCTCAGAGGTGCCTGCAAAATAAGAACAGCTACTATTTCTGAACATTGTGCTGGGCGTTGCACTAAATGCTTCAGATCCATACAGTCATCACTGCGGCTCCTGC
rs17419032_Non-Ref_T	ACTGGCCGCTTGACGCTGTGAAATGGAGCCACTTCAAAGGGTTAGGGTAACTGCTCGGAGATTCTAGAGGAAGCCCATTTCGGATTGTATAGATCTTCTTAGAGGTGCCTGCAAAATAAGAACAGCTACTATTTCTGAACATTGTGCTGGGCGTTGCACTAAATGCTTCAGATCCATACAGTCATCACTGCGGCTCCTGC
rs55862304_Ref_C	ACTGGCCGCTTGACGTCCATCTAGCTGGGGAGGCCACAAGGTGGGGCTTTTGGGGTCTGCTCACCCCTGAACTTTCTTCCCTTACCCTGAGCCCCAGGTCCTGAAAGTTTCCTCCTCCGGCTCTCCAGGAGCCCAGGCCTTCACTGAAGCGTTTCACAGCCAGCCAGCTTCGATCTCTTCATCCCCACTGCGGCTCCTGC
rs55862304_Non-Ref_T	ACTGGCCGCTTGACGTCCATCTAGCTGGGGAGGCCACAAGGTGGGGCTTTTGGGGTCTGCTCACCCCTGAACTTTCTTCCCTTACCCTGAGCCCCAGGTTCTGAAAGTTTCCTCCTCCGGCTCTCCAGGAGCCCAGGCCTTCACTGAAGCGTTTCACAGCCAGCCAGCTTCGATCTCTTCATCCCCACTGCGGCTCCTGC
rs11586763_Ref_C	ACTGGCCGCTTGACGAACAAATTTGCCATGTGACTTAGCTTCCTTCCCCAATTTCAACTTTGCCAACTTGCATTTCTTAACAGCTACCCCTTTCTCGCCCCATTTGTCAGGCCTATATCTCTGCAGCCTGGGGCAGGTCACAGCTCCGCCCCACCTCTCTCTAGCCTTGCTACACACCTCCTCCCCACTGCGGCTCCTGC
rs11586763_Non-Ref_A	ACTGGCCGCTTGACGAACAAATTTGCCATGTGACTTAGCTTCCTTCCCCAATTTCAACTTTGCCAACTTGCATTTCTTAACAGCTACCCCTTTCTCGCCACATTTGTCAGGCCTATATCTCTGCAGCCTGGGGCAGGTCACAGCTCCGCCCCACCTCTCTCTAGCCTTGCTACACACCTCCTCCCCACTGCGGCTCCTGC
rs11586763_Non-Ref_G	ACTGGCCGCTTGACGAACAAATTTGCCATGTGACTTAGCTTCCTTCCCCAATTTCAACTTTGCCAACTTGCATTTCTTAACAGCTACCCCTTTCTCGCCGCATTTGTCAGGCCTATATCTCTGCAGCCTGGGGCAGGTCACAGCTCCGCCCCACCTCTCTCTAGCCTTGCTACACACCTCCTCCCCACTGCGGCTCCTGC
rs12122721_Ref_G	ACTGGCCGCTTGACGTGCACTTTAGGGATTTTAGGCTGGCAGACACCCTCTTCCCTACCTCAAAGGCTTTGAGAAGAACCAGACAGCTGGACTAGAATCGCCTTTCAGATGGCCAAAATGTTAGTCCCTTCAGAAAAAGCCCCAGGGGGGCTAAAAGCATATCTGCTCTTTTCTGCTATAAGACCCACTGCGGCTCCTGC
rs12122721_Non-Ref_A	ACTGGCCGCTTGACGTGCACTTTAGGGATTTTAGGCTGGCAGACACCCTCTTCCCTACCTCAAAGGCTTTGAGAAGAACCAGACAGCTGGACTAGAATCACCTTTCAGATGGCCAAAATGTTAGTCCCTTCAGAAAAAGCCCCAGGGGGGCTAAAAGCATATCTGCTCTTTTCTGCTATAAGACCCACTGCGGCTCCTGC
rs11580823_Ref_T	ACTGGCCGCTTGACGCAGGCTGACCCCACCCCCTGCCCCTGACCCGCTGGGTGCCTGCGGTGGCAGCGGGACAAAGGCTGCGAGCCTGGAGCACAGAGCTGCAGGAAGAGCTGAGCTCAGCGGATCCTCGGCTCTTAGGGGAGCCAGGAGGACAGGGCGGAAGGGGAGGACAGAGGAGACAGGGACACTGCGGCTCCTGC
rs11580823_Non-Ref_G	ACTGGCCGCTTGACGCAGGCTGACCCCACCCCCTGCCCCTGACCCGCTGGGTGCCTGCGGTGGCAGCGGGACAAAGGCTGCGAGCCTGGAGCACAGAGCGGCAGGAAGAGCTGAGCTCAGCGGATCCTCGGCTCTTAGGGGAGCCAGGAGGACAGGGCGGAAGGGGAGGACAGAGGAGACAGGGACACTGCGGCTCCTGC
rs11589573_Ref_G	ACTGGCCGCTTGACGCTCATTCCCTAAGGAACCAGCAGCCAGCAGCTCGGTCCCAGCATGGGCTGAGGACCAAAAGAGGACAAAGGGACACGGGTCCCAGATGTAGGAGATAAGGAAGATGTGGCCACAATTTGAGAAGATCCTGTCGTATTCCTGGACTTGGAAAGAGTAGATGGGGATGTGATCACTGCGGCTCCTGC
rs11589573_Non-Ref_C	ACTGGCCGCTTGACGCTCATTCCCTAAGGAACCAGCAGCCAGCAGCTCGGTCCCAGCATGGGCTGAGGACCAAAAGAGGACAAAGGGACACGGGTCCCACATGTAGGAGATAAGGAAGATGTGGCCACAATTTGAGAAGATCCTGTCGTATTCCTGGACTTGGAAAGAGTAGATGGGGATGTGATCACTGCGGCTCCTGC
rs55757739_Ref_C	ACTGGCCGCTTGACGAAACAAAACTCCAACTCACTCTTCAGTAGTTCCTGTTCCCCTTCCTGGCTATACTTATCACCATTTGACACACTATAGTTTCTGCTCTTTCGTTTATGTTTGTCTTTCCCCACTAGAATGTATGCTGCACGAGAGCAGGGATTCTGTCCACTCCAATATCTCTAGCACTACACTGCGGCTCCTGC
rs55757739_Non-Ref_T	ACTGGCCGCTTGACGAAACAAAACTCCAACTCACTCTTCAGTAGTTCCTGTTCCCCTTCCTGGCTATACTTATCACCATTTGACACACTATAGTTTCTGTTCTTTCGTTTATGTTTGTCTTTCCCCACTAGAATGTATGCTGCACGAGAGCAGGGATTCTGTCCACTCCAATATCTCTAGCACTACACTGCGGCTCCTGC
rs12126806_Ref_C	ACTGGCCGCTTGACGTGCCAGGCTTCAGAGCCATACAAGGATCTTCCCTCATGAGGCTCTCCAGGGCCTCCGCAGCTGAGATGTGAGCTGGCCAGGACACGATGGGGTACCCTGCAATGGCATCAGCTGGGAACTCCCAGGGAGACAGAGTGGGGACGCACATAAGCGCACCCCAGAAGCTGCAACACTGCGGCTCCTGC
rs12126806_Non-Ref_T	ACTGGCCGCTTGACGTGCCAGGCTTCAGAGCCATACAAGGATCTTCCCTCATGAGGCTCTCCAGGGCCTCCGCAGCTGAGATGTGAGCTGGCCAGGACATGATGGGGTACCCTGCAATGGCATCAGCTGGGAACTCCCAGGGAGACAGAGTGGGGACGCACATAAGCGCACCCCAGAAGCTGCAACACTGCGGCTCCTGC
rs35008389_Ref_G	ACTGGCCGCTTGACGTCGCTGGGGCCCTGTAGCTGAACAGCCATGGGAGGATTCTGGGGCACTGGCTCTCACAGTGTCTGATTTGAATCCTCGGCTGCTGCACCTTCTGTCCCTCCAACAGAAAACCTAGGCCCCTCCTGGGATGACCCAAGGGTGTTCCTCTCTGCTTCTAGCTCTGGGTTCACACTGCGGCTCCTGC
rs35008389_Non-Ref_GC	ACTGGCCGCTTGACGTCGCTGGGGCCCTGTAGCTGAACAGCCATGGGAGGATTCTGGGGCACTGGCTCTCACAGTGTCTGATTTGAATCCTCGGCTGCTGCCACCTTCTGTCCCTCCAACAGAAAACCTAGGCCCCTCCTGGGATGACCCAAGGGTGTTCCTCTCTGCTTCTAGCTCTGGGTTCACACTGCGGCTCCTGC
rs12140420_Ref_G	ACTGGCCGCTTGACGAGCTAAGGACCAAGCACAGAGAACCTGGACCCCAGAGTTGTTGGAAATGTAGCCAAAGGCACAGAAAGCACCATTAGTGCGGCCGGAGGCGACCCAATGTGCTGGGAAGCCACTGACCTCGGGCCCTGCGGCATCTGCCTCCCTATTCCTGGTGCCCAGAACATAGAAGTCACTGCGGCTCCTGC
rs12140420_Non-Ref_A	ACTGGCCGCTTGACGAGCTAAGGACCAAGCACAGAGAACCTGGACCCCAGAGTTGTTGGAAATGTAGCCAAAGGCACAGAAAGCACCATTAGTGCGGCCAGAGGCGACCCAATGTGCTGGGAAGCCACTGACCTCGGGCCCTGCGGCATCTGCCTCCCTATTCCTGGTGCCCAGAACATAGAAGTCACTGCGGCTCCTGC
rs10494828_Ref_G	ACTGGCCGCTTGACGCTTAATAAACCCTGCATCTTGCTTCAGTCTAATGAAACTGATCCCTCATTATTAGGTAAACTTCCTTATTTTTGACTCCCATATGGTTGAATTGACTGTGTGCACGTAAGATAACCAGACATTTAGAGGTAGGTTTTGACTTAGAGTGTGAGGCAGAATCATGGGTGGGGCACTGCGGCTCCTGC
rs10494828_Non-Ref_A	ACTGGCCGCTTGACGCTTAATAAACCCTGCATCTTGCTTCAGTCTAATGAAACTGATCCCTCATTATTAGGTAAACTTCCTTATTTTTGACTCCCATATAGTTGAATTGACTGTGTGCACGTAAGATAACCAGACATTTAGAGGTAGGTTTTGACTTAGAGTGTGAGGCAGAATCATGGGTGGGGCACTGCGGCTCCTGC
rs7539693_Ref_A	ACTGGCCGCTTGACGTTTTTTTTTCTTTTTTTTTTTTGAGACAGAGTCTCTCTCTGTTACCCAGGCTGCAGCGTAGTGGCACGATCTCAGCTCACTGCAATCTCTGCCTCCCAGGTTCGAACCATTCTAATGCCTCAGCCTCCCGAGTAGCTGGGAATACAGGCATGTGCCACTATGCCTGGCTACACTGCGGCTCCTGC
rs7539693_Non-Ref_G	ACTGGCCGCTTGACGTTTTTTTTTCTTTTTTTTTTTTGAGACAGAGTCTCTCTCTGTTACCCAGGCTGCAGCGTAGTGGCACGATCTCAGCTCACTGCAGTCTCTGCCTCCCAGGTTCGAACCATTCTAATGCCTCAGCCTCCCGAGTAGCTGGGAATACAGGCATGTGCCACTATGCCTGGCTACACTGCGGCTCCTGC
rs7539693_Non-Ref_T	ACTGGCCGCTTGACGTTTTTTTTTCTTTTTTTTTTTTGAGACAGAGTCTCTCTCTGTTACCCAGGCTGCAGCGTAGTGGCACGATCTCAGCTCACTGCATTCTCTGCCTCCCAGGTTCGAACCATTCTAATGCCTCAGCCTCCCGAGTAGCTGGGAATACAGGCATGTGCCACTATGCCTGGCTACACTGCGGCTCCTGC
rs12118735_Ref_C	ACTGGCCGCTTGACGTTTGGGTAGGAGGTTTGGGGCTCTCTGGAATGGGGCTGTATGGACCTGGAACAACACCTCCTCGCTCCCATGATGCTAGGGGAGCGAGAAGGAGGCTGGCCCAAGTGAGCGTGAGGGTTTTGCCACATCCAGCTTCCTGAGGTTCTGAAGATGATTTTTTTCTCAGTGAGCACTGCGGCTCCTGC
rs12118735_Non-Ref_T	ACTGGCCGCTTGACGTTTGGGTAGGAGGTTTGGGGCTCTCTGGAATGGGGCTGTATGGACCTGGAACAACACCTCCTCGCTCCCATGATGCTAGGGGAGTGAGAAGGAGGCTGGCCCAAGTGAGCGTGAGGGTTTTGCCACATCCAGCTTCCTGAGGTTCTGAAGATGATTTTTTTCTCAGTGAGCACTGCGGCTCCTGC
rs34873729_Ref_T	ACTGGCCGCTTGACGTATATCCATTCTGTTTACTATTTTTTTTTTTTTTTCTGAATGGAGTTTCGCTCTTGTTGCCCAGGCTGGAGCGCAATGGCATGATCTCGGCTCACTGCAACCTCTGCCTCCCGGGTTCAAGCGATTCTCCTGCCTCACCCTCCCGAGTAGCTGGGATTATAGGCATGCGCCACTGCGGCTCCTGC
rs34873729_Non-Ref_C	ACTGGCCGCTTGACGTATATCCATTCTGTTTACTATTTTTTTTTTTTTTTCTGAATGGAGTTTCGCTCTTGTTGCCCAGGCTGGAGCGCAATGGCATGACCTCGGCTCACTGCAACCTCTGCCTCCCGGGTTCAAGCGATTCTCCTGCCTCACCCTCCCGAGTAGCTGGGATTATAGGCATGCGCCACTGCGGCTCCTGC
rs3208703_Ref_C	ACTGGCCGCTTGACGACCTCAAAGGCTTGGGTGTGCCAGGCTCCGCCTGTTAATCTTTCCTCCTTCCTTGGAAATCTCGCAAGGCAACTCCATGCGCTGCCTTTGAGAGTTCTGGCTGCTTCAGAAGAGTCCGCCACTCACGTGAAAGCAAATACTGAACTGACTGATAGTGAGGACAGGGCCCTCACTGCGGCTCCTGC
rs3208703_Non-Ref_T	ACTGGCCGCTTGACGACCTCAAAGGCTTGGGTGTGCCAGGCTCCGCCTGTTAATCTTTCCTCCTTCCTTGGAAATCTCGCAAGGCAACTCCATGCGCTGTCTTTGAGAGTTCTGGCTGCTTCAGAAGAGTCCGCCACTCACGTGAAAGCAAATACTGAACTGACTGATAGTGAGGACAGGGCCCTCACTGCGGCTCCTGC
rs6427868_Ref_A	ACTGGCCGCTTGACGCCTCTGTGTCCCTGCCCAGTGCCACTCCCCAGCTCCTCATGCTGAGCCTCCTTGTCTCCCAGATCTGCCGGTCTGCCCTCTGCCACACTGCTGCCGTGCTGGGCTGGTCAAAGCTGAAAGCAGTATTTGCAGAGAAAGATGTGTGGAACATTCTTGGAGCCCTGGTAAGCCACTGCGGCTCCTGC
rs6427868_Non-Ref_G	ACTGGCCGCTTGACGCCTCTGTGTCCCTGCCCAGTGCCACTCCCCAGCTCCTCATGCTGAGCCTCCTTGTCTCCCAGATCTGCCGGTCTGCCCTCTGCCGCACTGCTGCCGTGCTGGGCTGGTCAAAGCTGAAAGCAGTATTTGCAGAGAAAGATGTGTGGAACATTCTTGGAGCCCTGGTAAGCCACTGCGGCTCCTGC
rs11579874_Ref_G	ACTGGCCGCTTGACGAATACTAGGATGTACACTGATGTTATCCCAGTGTGTCATCGTGTGCCCTTATGTGGATTACAGGACACTGGTGTCTTGTTGGAAGGTGTCCACTGCTAGAGGCTGATCTGTACATGTTGGTATGGGGTGCTGAGATACACATTCAAGGATATATGTCATGTTGGCAGAACCACTGCGGCTCCTGC
rs11579874_Non-Ref_A	ACTGGCCGCTTGACGAATACTAGGATGTACACTGATGTTATCCCAGTGTGTCATCGTGTGCCCTTATGTGGATTACAGGACACTGGTGTCTTGTTGGAAAGTGTCCACTGCTAGAGGCTGATCTGTACATGTTGGTATGGGGTGCTGAGATACACATTCAAGGATATATGTCATGTTGGCAGAACCACTGCGGCTCCTGC
rs11579874_Non-Ref_T	ACTGGCCGCTTGACGAATACTAGGATGTACACTGATGTTATCCCAGTGTGTCATCGTGTGCCCTTATGTGGATTACAGGACACTGGTGTCTTGTTGGAATGTGTCCACTGCTAGAGGCTGATCTGTACATGTTGGTATGGGGTGCTGAGATACACATTCAAGGATATATGTCATGTTGGCAGAACCACTGCGGCTCCTGC
rs10920074_Ref_G	ACTGGCCGCTTGACGTTTCTTCCATATGAGAATGTTTCAATTTTACCTTCTTTTTTTTTTTTTTTTGAGGCAGAGTTTCGCTCTTGTCACCAGCTCTTGGCACCCAGGCTGGAGTGCAATGGCGTGATCTCTGCTCACTCCAACCTCTGCCTCCTGGGTTCAAGTGATTCTCCTGTCTCAGCCTCCACTGCGGCTCCTGC
rs10920074_Non-Ref_T	ACTGGCCGCTTGACGTTTCTTCCATATGAGAATGTTTCAATTTTACCTTCTTTTTTTTTTTTTTTTGAGGCAGAGTTTCGCTCTTGTCACCAGCTCTTGTCACCCAGGCTGGAGTGCAATGGCGTGATCTCTGCTCACTCCAACCTCTGCCTCCTGGGTTCAAGTGATTCTCCTGTCTCAGCCTCCACTGCGGCTCCTGC
rs11583546_Ref_C	ACTGGCCGCTTGACGATGCTAATCTTCTCTGTGTTATTCCAATTTTAGTATCTGTGAAGCGAGCACAATGCTCGTAATCTCTTCGAGAGCACCCCAGACCACTGGACACCCAGACGGTGCTGAAAGCAATCTTGAGGCCCTCGCTACCTTAAACCATAGCTCATTTGTATTTGTAAATGACTTTCCACTGCGGCTCCTGC
rs11583546_Non-Ref_A	ACTGGCCGCTTGACGATGCTAATCTTCTCTGTGTTATTCCAATTTTAGTATCTGTGAAGCGAGCACAATGCTCGTAATCTCTTCGAGAGCACCCCAGACAACTGGACACCCAGACGGTGCTGAAAGCAATCTTGAGGCCCTCGCTACCTTAAACCATAGCTCATTTGTATTTGTAAATGACTTTCCACTGCGGCTCCTGC
rs11583546_Non-Ref_T	ACTGGCCGCTTGACGATGCTAATCTTCTCTGTGTTATTCCAATTTTAGTATCTGTGAAGCGAGCACAATGCTCGTAATCTCTTCGAGAGCACCCCAGACTACTGGACACCCAGACGGTGCTGAAAGCAATCTTGAGGCCCTCGCTACCTTAAACCATAGCTCATTTGTATTTGTAAATGACTTTCCACTGCGGCTCCTGC
rs11589638_Ref_G	ACTGGCCGCTTGACGAAATTAGCCGGGCGTGGTGGCACATGCCTGTAATCCCAGCTATTTGGGAGGCTGAGGCAGGAGAATCGCTGGAACCTAGGAGGCGGAGATTGCTGTGAGCCGAGATTGCGCCATTGCACCTTAGCCTGGGCAACAAGAGCAAAACTCCCTCTCAAAAAAAAAAAAGGAGGCACTGCGGCTCCTGC
rs11589638_Non-Ref_A	ACTGGCCGCTTGACGAAATTAGCCGGGCGTGGTGGCACATGCCTGTAATCCCAGCTATTTGGGAGGCTGAGGCAGGAGAATCGCTGGAACCTAGGAGGCAGAGATTGCTGTGAGCCGAGATTGCGCCATTGCACCTTAGCCTGGGCAACAAGAGCAAAACTCCCTCTCAAAAAAAAAAAAGGAGGCACTGCGGCTCCTGC
rs296546_Ref_T	ACTGGCCGCTTGACGATGGAGAGCTCCACGGGGAGGTTTTGTCTTTGGAGTCACCTCTTGCCCTTTAACTCTCCCTCCTTTCTCCTGCTCTGACCTCTCTGCAGAGCTCTTGGCCCCATGTTCCTGGGGCTGCTAAGAAGCACTCCAGCTGTCGTACCCTCACCTGTCTTTCCAGGGATTGGCCCCACTGCGGCTCCTGC
rs296546_Non-Ref_A	ACTGGCCGCTTGACGATGGAGAGCTCCACGGGGAGGTTTTGTCTTTGGAGTCACCTCTTGCCCTTTAACTCTCCCTCCTTTCTCCTGCTCTGACCTCTCAGCAGAGCTCTTGGCCCCATGTTCCTGGGGCTGCTAAGAAGCACTCCAGCTGTCGTACCCTCACCTGTCTTTCCAGGGATTGGCCCCACTGCGGCTCCTGC
rs296546_Non-Ref_C	ACTGGCCGCTTGACGATGGAGAGCTCCACGGGGAGGTTTTGTCTTTGGAGTCACCTCTTGCCCTTTAACTCTCCCTCCTTTCTCCTGCTCTGACCTCTCCGCAGAGCTCTTGGCCCCATGTTCCTGGGGCTGCTAAGAAGCACTCCAGCTGTCGTACCCTCACCTGTCTTTCCAGGGATTGGCCCCACTGCGGCTCCTGC
rs296545_Ref_A	ACTGGCCGCTTGACGCTGCATCCTTGGGTGGAGGGGGTGTTCTCCAATTGTACTTTTGGAAGCCTATTAAGACGTCCAGTGAGGGAAGCTTCCCTAGCAACCCAGGCCCTCCTTCCCTGGAGGAGAGGCTATTAGAAAGTGTTTGGGGGCTCAGATCCCCACTGTTTCCTGCATCTCAGAAACAGCACTGCGGCTCCTGC
rs296545_Non-Ref_G	ACTGGCCGCTTGACGCTGCATCCTTGGGTGGAGGGGGTGTTCTCCAATTGTACTTTTGGAAGCCTATTAAGACGTCCAGTGAGGGAAGCTTCCCTAGCAGCCCAGGCCCTCCTTCCCTGGAGGAGAGGCTATTAGAAAGTGTTTGGGGGCTCAGATCCCCACTGTTTCCTGCATCTCAGAAACAGCACTGCGGCTCCTGC
rs296545_Non-Ref_T	ACTGGCCGCTTGACGCTGCATCCTTGGGTGGAGGGGGTGTTCTCCAATTGTACTTTTGGAAGCCTATTAAGACGTCCAGTGAGGGAAGCTTCCCTAGCATCCCAGGCCCTCCTTCCCTGGAGGAGAGGCTATTAGAAAGTGTTTGGGGGCTCAGATCCCCACTGTTTCCTGCATCTCAGAAACAGCACTGCGGCTCCTGC
rs296543_Ref_T	ACTGGCCGCTTGACGAAGCCACCAGATACTCAGCCCATTGTTGCCTCGTGACTGGGCAGATCTTTGGTGGCTAGGCCACTGGACAGGGTGTCTAGGGCTTAGATCTTGCAGTTCCCTTCCTGTAGGAAGGATCTTTGTCAGAGATCCTTAGCCCCACTGTCCTCCAGAGCCCTACACAGGTGGCCCACTGCGGCTCCTGC
rs296543_Non-Ref_A	ACTGGCCGCTTGACGAAGCCACCAGATACTCAGCCCATTGTTGCCTCGTGACTGGGCAGATCTTTGGTGGCTAGGCCACTGGACAGGGTGTCTAGGGCTAAGATCTTGCAGTTCCCTTCCTGTAGGAAGGATCTTTGTCAGAGATCCTTAGCCCCACTGTCCTCCAGAGCCCTACACAGGTGGCCCACTGCGGCTCCTGC
rs296543_Non-Ref_C	ACTGGCCGCTTGACGAAGCCACCAGATACTCAGCCCATTGTTGCCTCGTGACTGGGCAGATCTTTGGTGGCTAGGCCACTGGACAGGGTGTCTAGGGCTCAGATCTTGCAGTTCCCTTCCTGTAGGAAGGATCTTTGTCAGAGATCCTTAGCCCCACTGTCCTCCAGAGCCCTACACAGGTGGCCCACTGCGGCTCCTGC
rs296543_Non-Ref_G	ACTGGCCGCTTGACGAAGCCACCAGATACTCAGCCCATTGTTGCCTCGTGACTGGGCAGATCTTTGGTGGCTAGGCCACTGGACAGGGTGTCTAGGGCTGAGATCTTGCAGTTCCCTTCCTGTAGGAAGGATCTTTGTCAGAGATCCTTAGCCCCACTGTCCTCCAGAGCCCTACACAGGTGGCCCACTGCGGCTCCTGC
rs404339_Ref_C	ACTGGCCGCTTGACGGTCTCTGCATGCCTGTGCTTTTTCAGGCCTGCCTCCCTGAGAAGCCTGGAGCTGAGCCAGGAACAAGACATTGCCTGAGACTTTCAGTGACACCTCCTCTAGCTGACAGCTGTTCAGGAGAGCCAGAACGCTCTCTCTCTCTCTCTCTCTCTCTCTCTCTCTCTCTCTCTCACTGCGGCTCCTGC
rs404339_Non-Ref_G	ACTGGCCGCTTGACGGTCTCTGCATGCCTGTGCTTTTTCAGGCCTGCCTCCCTGAGAAGCCTGGAGCTGAGCCAGGAACAAGACATTGCCTGAGACTTTGAGTGACACCTCCTCTAGCTGACAGCTGTTCAGGAGAGCCAGAACGCTCTCTCTCTCTCTCTCTCTCTCTCTCTCTCTCTCTCTCTCACTGCGGCTCCTGC
rs59557272_Ref_C	ACTGGCCGCTTGACGCTGAGCTGGGGATGAGGGATTTTTTATTTTTATTTATTTTTATTTTTTGGTGTGTGTGTGTGTGTGTGTGTGTGTGTGTGTGCGCGCGCGCGCGCGCCAGGTTTCCCCGAGCAGAGGCTGAGCCCGGCCCCCTGGGCTGCCCGCCAAGGTGGCCAAGTTGCCCGGCCCCTCACTGCGGCTCCTGC
rs59557272_Non-Ref_T	ACTGGCCGCTTGACGCTGAGCTGGGGATGAGGGATTTTTTATTTTTATTTATTTTTATTTTTTGGTGTGTGTGTGTGTGTGTGTGTGTGTGTGTGTGCGTGCGCGCGCGCGCCAGGTTTCCCCGAGCAGAGGCTGAGCCCGGCCCCCTGGGCTGCCCGCCAAGGTGGCCAAGTTGCCCGGCCCCTCACTGCGGCTCCTGC
rs7522462_Ref_G	ACTGGCCGCTTGACGGGAGATGATCCCCGAAGATAGCTGAGACTTTTTCTCTCCCTAAATGATGATGCACAAAGCAGATAAGCCTCTTCATAATCAAAAGTCCAGTCCAAATCAGCCCCTCAGATTTCCATTTGAAGGTCTAGGACAAAGGGAGAGTAGGAAATGAGTTGCAGAAGCCAGAACCTCACTGCGGCTCCTGC
rs7522462_Non-Ref_A	ACTGGCCGCTTGACGGGAGATGATCCCCGAAGATAGCTGAGACTTTTTCTCTCCCTAAATGATGATGCACAAAGCAGATAAGCCTCTTCATAATCAAAAATCCAGTCCAAATCAGCCCCTCAGATTTCCATTTGAAGGTCTAGGACAAAGGGAGAGTAGGAAATGAGTTGCAGAAGCCAGAACCTCACTGCGGCTCCTGC
rs10800746_Ref_C	ACTGGCCGCTTGACGTGTTTTGTTGGGGAGGGGCTGCAATTCTAGTATGTCCAAGGGTACAGAGGCATCAAAGCAGCAACCTAGTGGCCGGGTAATCCCCGTCTAGGAAGAACAGGCCAAAAAATCATTTCCTCTTGGCTTTGGAAGGCACTCTTGGCTTCCCTGGGGCACCTCCTAATTTTGCCCACTGCGGCTCCTGC
rs10800746_Non-Ref_T	ACTGGCCGCTTGACGTGTTTTGTTGGGGAGGGGCTGCAATTCTAGTATGTCCAAGGGTACAGAGGCATCAAAGCAGCAACCTAGTGGCCGGGTAATCCCTGTCTAGGAAGAACAGGCCAAAAAATCATTTCCTCTTGGCTTTGGAAGGCACTCTTGGCTTCCCTGGGGCACCTCCTAATTTTGCCCACTGCGGCTCCTGC
rs296520_Ref_C	ACTGGCCGCTTGACGCTACTGCTGCCGCCTGGCTATTTCCCGGCGGGGCGGTACGTGGTGGTGGCTGAGAGCCCCCTGCCGCCTGGCGAGTGGGAGCTGCGCCGCGCAGCCCCGGGCCCTGCTTACGAGGAGGAGGGCACTCCCCTGCGCTACCAGCGTCTGGTGCCCTCCCGCAGCCGCATCGTCACTGCGGCTCCTGC
rs296520_Non-Ref_A	ACTGGCCGCTTGACGCTACTGCTGCCGCCTGGCTATTTCCCGGCGGGGCGGTACGTGGTGGTGGCTGAGAGCCCCCTGCCGCCTGGCGAGTGGGAGCTGAGCCGCGCAGCCCCGGGCCCTGCTTACGAGGAGGAGGGCACTCCCCTGCGCTACCAGCGTCTGGTGCCCTCCCGCAGCCGCATCGTCACTGCGGCTCCTGC
rs296520_Non-Ref_G	ACTGGCCGCTTGACGCTACTGCTGCCGCCTGGCTATTTCCCGGCGGGGCGGTACGTGGTGGTGGCTGAGAGCCCCCTGCCGCCTGGCGAGTGGGAGCTGGGCCGCGCAGCCCCGGGCCCTGCTTACGAGGAGGAGGGCACTCCCCTGCGCTACCAGCGTCTGGTGCCCTCCCGCAGCCGCATCGTCACTGCGGCTCCTGC
rs296520_Non-Ref_T	ACTGGCCGCTTGACGCTACTGCTGCCGCCTGGCTATTTCCCGGCGGGGCGGTACGTGGTGGTGGCTGAGAGCCCCCTGCCGCCTGGCGAGTGGGAGCTGTGCCGCGCAGCCCCGGGCCCTGCTTACGAGGAGGAGGGCACTCCCCTGCGCTACCAGCGTCTGGTGCCCTCCCGCAGCCGCATCGTCACTGCGGCTCCTGC
rs12131796_Ref_G	ACTGGCCGCTTGACGTTCTCTTAGGATCTCTTCTTGGGGCGCCTCTTGACAGAGAATGCACTGCACCCCACTAAGCCAAAGGCCATCCATGAAGCAAGTGGTTTTCTTCCAAAGACTCTAGTTTTGTCTTTTTGCATAACTTGATTCAAATTTTCTACCCTTGCCATGTTTCCTTGTGCTGGTAGCACTGCGGCTCCTGC
rs12131796_Non-Ref_A	ACTGGCCGCTTGACGTTCTCTTAGGATCTCTTCTTGGGGCGCCTCTTGACAGAGAATGCACTGCACCCCACTAAGCCAAAGGCCATCCATGAAGCAAGTAGTTTTCTTCCAAAGACTCTAGTTTTGTCTTTTTGCATAACTTGATTCAAATTTTCTACCCTTGCCATGTTTCCTTGTGCTGGTAGCACTGCGGCTCCTGC
rs41299637_Ref_T	ACTGGCCGCTTGACGGAGCGGCGAGGCATGGGCTGTGGTTTGTGGAGGTTCTTGTTGGGCCGGTTCCCCCAGCCTCTGGCCTTACCAGGTTTCTTTTACTCCTGCAGAGGAATCCCAAGTGCCAAAACCTCCTCCAGAGTCTCCAGCCCCACCTTCTCGGCCTCTCCCACCCCAAACCCTTGAGGCACTGCGGCTCCTGC
rs41299637_Non-Ref_A	ACTGGCCGCTTGACGGAGCGGCGAGGCATGGGCTGTGGTTTGTGGAGGTTCTTGTTGGGCCGGTTCCCCCAGCCTCTGGCCTTACCAGGTTTCTTTTACACCTGCAGAGGAATCCCAAGTGCCAAAACCTCCTCCAGAGTCTCCAGCCCCACCTTCTCGGCCTCTCCCACCCCAAACCCTTGAGGCACTGCGGCTCCTGC
rs41299637_Non-Ref_G	ACTGGCCGCTTGACGGAGCGGCGAGGCATGGGCTGTGGTTTGTGGAGGTTCTTGTTGGGCCGGTTCCCCCAGCCTCTGGCCTTACCAGGTTTCTTTTACGCCTGCAGAGGAATCCCAAGTGCCAAAACCTCCTCCAGAGTCTCCAGCCCCACCTTCTCGGCCTCTCCCACCCCAAACCCTTGAGGCACTGCGGCTCCTGC
rs7554511_Ref_C	ACTGGCCGCTTGACGCCAGGGGAGTGCCCAAGCCAATAAGGAAATAAATAGGCCATATGGGCATGGCAGGAACAAGAAAAATAGGTAAACAAAAGATAACTGCAGACATGGTACCAGGAACAAAGGTTAGAAAGTGGAGCACTGTAAGCCCAAGAGAGTCAATCTGGGAGGCTTCTTGAAGGAGGCACTGCGGCTCCTGC
rs7554511_Non-Ref_A	ACTGGCCGCTTGACGCCAGGGGAGTGCCCAAGCCAATAAGGAAATAAATAGGCCATATGGGCATGGCAGGAACAAGAAAAATAGGTAAACAAAAGATAAATGCAGACATGGTACCAGGAACAAAGGTTAGAAAGTGGAGCACTGTAAGCCCAAGAGAGTCAATCTGGGAGGCTTCTTGAAGGAGGCACTGCGGCTCCTGC
rs59655222_Ref_T	ACTGGCCGCTTGACGTGGGGCCAGCTGGCCAGACCTTATCTTAAATTCAAATTCCTACCTTGCGTTCCTCTTGTTGTTGGTAACACAGGAGGTCTCACATTGGGATCTTTGAATTGTGTTTGTGATGTGAGATGATTATACAAAAGTTAGAGTGAAATTCCCTTTTTTTTATTTGAGACAGGGTCCACTGCGGCTCCTGC
rs59655222_Non-Ref_C	ACTGGCCGCTTGACGTGGGGCCAGCTGGCCAGACCTTATCTTAAATTCAAATTCCTACCTTGCGTTCCTCTTGTTGTTGGTAACACAGGAGGTCTCACACTGGGATCTTTGAATTGTGTTTGTGATGTGAGATGATTATACAAAAGTTAGAGTGAAATTCCCTTTTTTTTATTTGAGACAGGGTCCACTGCGGCTCCTGC
rs12132349_Ref_T	ACTGGCCGCTTGACGTTGCAGGTGATAATATCTACCTTACGTGGTTGTTATGAGAATTACCTGAATTAATATATATAAAGTGCTGTATTTAGAAATGTATTGGCACAGTAGAAACATTAGCAATTATTACTTTTTCCTCATCTTCATTCTCAAACACAGTTGAAAATGTTTCGTGAGTTCCATCCCACTGCGGCTCCTGC
rs12132349_Non-Ref_A	ACTGGCCGCTTGACGTTGCAGGTGATAATATCTACCTTACGTGGTTGTTATGAGAATTACCTGAATTAATATATATAAAGTGCTGTATTTAGAAATGTAATGGCACAGTAGAAACATTAGCAATTATTACTTTTTCCTCATCTTCATTCTCAAACACAGTTGAAAATGTTTCGTGAGTTCCATCCCACTGCGGCTCCTGC
rs12132298_Ref_T	ACTGGCCGCTTGACGCAGGGGAGAGCCCATAAAGGGTTGTGGTTAAGAGCAGACTCCAGTCAGACTGTCTGGGTGTGAATTCTGACTCAACCACCTTTGTTGAATGTATAACCTAAACCACGTTACTCAACTCCTCTGAGACGTGGTTTCCTCAACTGTCACTTGCAGGTGATAATATCTACCTTCACTGCGGCTCCTGC
rs12132298_Non-Ref_C	ACTGGCCGCTTGACGCAGGGGAGAGCCCATAAAGGGTTGTGGTTAAGAGCAGACTCCAGTCAGACTGTCTGGGTGTGAATTCTGACTCAACCACCTTTGCTGAATGTATAACCTAAACCACGTTACTCAACTCCTCTGAGACGTGGTTTCCTCAACTGTCACTTGCAGGTGATAATATCTACCTTCACTGCGGCTCCTGC
rs55838263_Ref_A	ACTGGCCGCTTGACGACTCCAGCCTAGGCAACATTGTAACAACCCATCTTTAAAAAGATGGGTTAAACCTTTGTGGAGCAAAGGTTAACAAACTTTTCCATAAAGAGCCAGACAGTACATATTTTAGTCTTTGTAGGCTCTTTGGTCTTTATCACAACTGTTCAACTCTGCTACTTCAGTGCTAACACTGCGGCTCCTGC
rs55838263_Non-Ref_G	ACTGGCCGCTTGACGACTCCAGCCTAGGCAACATTGTAACAACCCATCTTTAAAAAGATGGGTTAAACCTTTGTGGAGCAAAGGTTAACAAACTTTTCCGTAAAGAGCCAGACAGTACATATTTTAGTCTTTGTAGGCTCTTTGGTCTTTATCACAACTGTTCAACTCTGCTACTTCAGTGCTAACACTGCGGCTCCTGC
rs35730213_Ref_G	ACTGGCCGCTTGACGATTATAGGTGTGCCTGGCCCAATGAAAATCTTTATTCCTAAGGTTTTTATAAAAGATCAAAGGCAGGAGACCAGAATTCAGTAAGAGGGGGTCTCTTTAATTGAACCCTAAAGCAAAGGCTACTTGTGAGCCAAGCAAAGCATGGGCTGGCTGGCTACTCAGGAGTCAAGCACTGCGGCTCCTGC
rs35730213_Non-Ref_C	ACTGGCCGCTTGACGATTATAGGTGTGCCTGGCCCAATGAAAATCTTTATTCCTAAGGTTTTTATAAAAGATCAAAGGCAGGAGACCAGAATTCAGTAACAGGGGGTCTCTTTAATTGAACCCTAAAGCAAAGGCTACTTGTGAGCCAAGCAAAGCATGGGCTGGCTGGCTACTCAGGAGTCAAGCACTGCGGCTCCTGC
rs113116201_Ref_T	ACTGGCCGCTTGACGAACATAAAAAAGTAGTGCAATGTGCCTCAGTAAAAAGCCATAGGGATTTGGGATGCTGAAGTTGTCTGTTTTAGGAATAGATTATATATCTTGTTTGATGATCTGTATTTAATTTAAGTGACTGCCTCTGCCAGTCCTTCCAGAGGGCAAGTGTGTGAAATAGAGCATCTCACTGCGGCTCCTGC
rs113116201_Non-Ref_C	ACTGGCCGCTTGACGAACATAAAAAAGTAGTGCAATGTGCCTCAGTAAAAAGCCATAGGGATTTGGGATGCTGAAGTTGTCTGTTTTAGGAATAGATTACATATCTTGTTTGATGATCTGTATTTAATTTAAGTGACTGCCTCTGCCAGTCCTTCCAGAGGGCAAGTGTGTGAAATAGAGCATCTCACTGCGGCTCCTGC
rs72736096_Ref_T	ACTGGCCGCTTGACGGTTTCAGTTGTTTATTTGAGATGTTGGTAACTTGGTCTAAGATAGTGATGGTCTAGACAGGAAGAAGTTCATAAACTTAAGATATGTTTAGAAAGTAACATGAAGAGGTATTAGTGATAAATTGGAGGAAGTAAGTTTCAAGAATGATACAGAGTGATGAAAAGAGAGTTCACTGCGGCTCCTGC
rs72736096_Non-Ref_C	ACTGGCCGCTTGACGGTTTCAGTTGTTTATTTGAGATGTTGGTAACTTGGTCTAAGATAGTGATGGTCTAGACAGGAAGAAGTTCATAAACTTAAGATACGTTTAGAAAGTAACATGAAGAGGTATTAGTGATAAATTGGAGGAAGTAAGTTTCAAGAATGATACAGAGTGATGAAAAGAGAGTTCACTGCGGCTCCTGC
rs72736094_Ref_T	ACTGGCCGCTTGACGCTCGTTAACAGTGTTTAGAGAAATAGGATCTTCCATTAAAATAGAACTATATCTTTGGGAGATAACTTTTGTTGTACATGCACATTTTGTTTCTTCCTGCATGCAGGGTAGAAAATGAATTTATAAGTAGGAAGAATAAAGGTGCTCTACTAAACAAGTTAGCAGATAAACACTGCGGCTCCTGC
rs72736094_Non-Ref_C	ACTGGCCGCTTGACGCTCGTTAACAGTGTTTAGAGAAATAGGATCTTCCATTAAAATAGAACTATATCTTTGGGAGATAACTTTTGTTGTACATGCACACTTTGTTTCTTCCTGCATGCAGGGTAGAAAATGAATTTATAAGTAGGAAGAATAAAGGTGCTCTACTAAACAAGTTAGCAGATAAACACTGCGGCTCCTGC
rs72736092_Ref_G	ACTGGCCGCTTGACGGATTACAGAGTCTCAGAATGAAACATACTATTAATTGAATCCCTATATGGAGAAGATCAGCTGCCGACCTTGGAACGCCACTTTGAACTGTTTCGTGAGGGAAGAAATAAGTTTCTGCTATGTTTGAGTCATTGTAAATTTGAGGATTTAATTGTTCCAGCAGATAACATCACTGCGGCTCCTGC
rs72736092_Non-Ref_A	ACTGGCCGCTTGACGGATTACAGAGTCTCAGAATGAAACATACTATTAATTGAATCCCTATATGGAGAAGATCAGCTGCCGACCTTGGAACGCCACTTTAAACTGTTTCGTGAGGGAAGAAATAAGTTTCTGCTATGTTTGAGTCATTGTAAATTTGAGGATTTAATTGTTCCAGCAGATAACATCACTGCGGCTCCTGC
rs72177609_Ref_AT	ACTGGCCGCTTGACGTGCTTTTGTCATTTTCCTCCCTGGACTGAACTCCTTGACAACACAGATAAGGTATTACTTATTTTTATTCCCACTGTACTCTACATTATAGTAGAATGATTCAGCACTTTCTTGTTTCTACTATCAAGTTCTCTTGGACAATTTTTTTCTTGTTCAAACTCAAGTTATTTCACTGCGGCTCCTGC
rs72177609_Non-Ref_A	ACTGGCCGCTTGACGTGCTTTTGTCATTTTCCTCCCTGGACTGAACTCCTTGACAACACAGATAAGGTATTACTTATTTTTATTCCCACTGTACTCTACATATAGTAGAATGATTCAGCACTTTCTTGTTTCTACTATCAAGTTCTCTTGGACAATTTTTTTCTTGTTCAAACTCAAGTTATTTCACTGCGGCTCCTGC
rs12137209_Ref_C	ACTGGCCGCTTGACGTAAGAGAAAACAAAGGAAATGTTAAAGATCTAAGCAAATCCTGAAGGCTCAAACAGACTTATATTTTATCAAAACTTGAACATACATACACATATATTTGTTTATACATCTATCACATATAATATTATATTACAGGTAGTTGTGCTTTTGTCATTTTCCTCCCTGGACTGCACTGCGGCTCCTGC
rs12137209_Non-Ref_T	ACTGGCCGCTTGACGTAAGAGAAAACAAAGGAAATGTTAAAGATCTAAGCAAATCCTGAAGGCTCAAACAGACTTATATTTTATCAAAACTTGAACATATATACACATATATTTGTTTATACATCTATCACATATAATATTATATTACAGGTAGTTGTGCTTTTGTCATTTTCCTCCCTGGACTGCACTGCGGCTCCTGC
rs12126258_Ref_A	ACTGGCCGCTTGACGGTCTATAAAACAAGTAACATTTTAAAAGTAATATCCCTTTGGCACCAACAAAACCCAATGCTTGGCATTCATCTAAGAGAAAACAAAGGAAATGTTAAAGATCTAAGCAAATCCTGAAGGCTCAAACAGACTTATATTTTATCAAAACTTGAACATACATACACATATATCACTGCGGCTCCTGC
rs12126258_Non-Ref_T	ACTGGCCGCTTGACGGTCTATAAAACAAGTAACATTTTAAAAGTAATATCCCTTTGGCACCAACAAAACCCAATGCTTGGCATTCATCTAAGAGAAAACTAAGGAAATGTTAAAGATCTAAGCAAATCCTGAAGGCTCAAACAGACTTATATTTTATCAAAACTTGAACATACATACACATATATCACTGCGGCTCCTGC
rs12126255_Ref_A	ACTGGCCGCTTGACGCACAAATGCTGCACGTCTATAAAACAAGTAACATTTTAAAAGTAATATCCCTTTGGCACCAACAAAACCCAATGCTTGGCATTCATCTAAGAGAAAACAAAGGAAATGTTAAAGATCTAAGCAAATCCTGAAGGCTCAAACAGACTTATATTTTATCAAAACTTGAACATCACTGCGGCTCCTGC
rs12126255_Non-Ref_G	ACTGGCCGCTTGACGCACAAATGCTGCACGTCTATAAAACAAGTAACATTTTAAAAGTAATATCCCTTTGGCACCAACAAAACCCAATGCTTGGCATTCGTCTAAGAGAAAACAAAGGAAATGTTAAAGATCTAAGCAAATCCTGAAGGCTCAAACAGACTTATATTTTATCAAAACTTGAACATCACTGCGGCTCCTGC
rs12126222_Ref_A	ACTGGCCGCTTGACGTTGTTATATTGTTTACTTTACAAGATTTTTTGTAACATGAAAAATTACTACCTTACACAGTAACAGTCCATAAAAATGAAAGTAACAAGATTATTTGGCAGGAAATAAGGTATCACAAATGCTGCACGTCTATAAAACAAGTAACATTTTAAAAGTAATATCCCTTTGGCCACTGCGGCTCCTGC
rs12126222_Non-Ref_C	ACTGGCCGCTTGACGTTGTTATATTGTTTACTTTACAAGATTTTTTGTAACATGAAAAATTACTACCTTACACAGTAACAGTCCATAAAAATGAAAGTACCAAGATTATTTGGCAGGAAATAAGGTATCACAAATGCTGCACGTCTATAAAACAAGTAACATTTTAAAAGTAATATCCCTTTGGCCACTGCGGCTCCTGC
rs12126222_Non-Ref_T	ACTGGCCGCTTGACGTTGTTATATTGTTTACTTTACAAGATTTTTTGTAACATGAAAAATTACTACCTTACACAGTAACAGTCCATAAAAATGAAAGTATCAAGATTATTTGGCAGGAAATAAGGTATCACAAATGCTGCACGTCTATAAAACAAGTAACATTTTAAAAGTAATATCCCTTTGGCCACTGCGGCTCCTGC
rs12136379_Ref_C	ACTGGCCGCTTGACGGAGTCCCATAGAATTGTGCAAGCACATGATATTTTTCTATTTTCACTTCAGTTCACTTCTGTGATGTCTTTGTTATATTGTTTACTTTACAAGATTTTTTGTAACATGAAAAATTACTACCTTACACAGTAACAGTCCATAAAAATGAAAGTAACAAGATTATTTGGCAGCACTGCGGCTCCTGC
rs12136379_Non-Ref_G	ACTGGCCGCTTGACGGAGTCCCATAGAATTGTGCAAGCACATGATATTTTTCTATTTTCACTTCAGTTCACTTCTGTGATGTCTTTGTTATATTGTTTAGTTTACAAGATTTTTTGTAACATGAAAAATTACTACCTTACACAGTAACAGTCCATAAAAATGAAAGTAACAAGATTATTTGGCAGCACTGCGGCTCCTGC
rs72736088_Ref_C	ACTGGCCGCTTGACGGTGGCCATTTGAGTTACATAGAGTTTGATCTATTTGTCAGTGAAAACTCCTCATGGTAGAATATTTAGGGTTCATATTATTGAACGTGGGACTTGGGTTTAAACATAAGTTCTGTTTCTTATAGTATAAATAAGCTATGGGAAGTTTCTTTACTAATTTGGACCCGTTCACACTGCGGCTCCTGC
rs72736088_Non-Ref_T	ACTGGCCGCTTGACGGTGGCCATTTGAGTTACATAGAGTTTGATCTATTTGTCAGTGAAAACTCCTCATGGTAGAATATTTAGGGTTCATATTATTGAATGTGGGACTTGGGTTTAAACATAAGTTCTGTTTCTTATAGTATAAATAAGCTATGGGAAGTTTCTTTACTAATTTGGACCCGTTCACACTGCGGCTCCTGC
rs114811851_Ref_A	ACTGGCCGCTTGACGGTGTCATTTCGGTGGCCATTTGAGTTACATAGAGTTTGATCTATTTGTCAGTGAAAACTCCTCATGGTAGAATATTTAGGGTTCATATTATTGAACGTGGGACTTGGGTTTAAACATAAGTTCTGTTTCTTATAGTATAAATAAGCTATGGGAAGTTTCTTTACTAATTTCACTGCGGCTCCTGC
rs114811851_Non-Ref_G	ACTGGCCGCTTGACGGTGTCATTTCGGTGGCCATTTGAGTTACATAGAGTTTGATCTATTTGTCAGTGAAAACTCCTCATGGTAGAATATTTAGGGTTCGTATTATTGAACGTGGGACTTGGGTTTAAACATAAGTTCTGTTTCTTATAGTATAAATAAGCTATGGGAAGTTTCTTTACTAATTTCACTGCGGCTCCTGC
rs114811851_Non-Ref_T	ACTGGCCGCTTGACGGTGTCATTTCGGTGGCCATTTGAGTTACATAGAGTTTGATCTATTTGTCAGTGAAAACTCCTCATGGTAGAATATTTAGGGTTCTTATTATTGAACGTGGGACTTGGGTTTAAACATAAGTTCTGTTTCTTATAGTATAAATAAGCTATGGGAAGTTTCTTTACTAATTTCACTGCGGCTCCTGC
rs72736087_Ref_G	ACTGGCCGCTTGACGTAGAATGTTATTCGATTCTGTGTCATTTCGGTGGCCATTTGAGTTACATAGAGTTTGATCTATTTGTCAGTGAAAACTCCTCATGGTAGAATATTTAGGGTTCATATTATTGAACGTGGGACTTGGGTTTAAACATAAGTTCTGTTTCTTATAGTATAAATAAGCTATGGCACTGCGGCTCCTGC
rs72736087_Non-Ref_T	ACTGGCCGCTTGACGTAGAATGTTATTCGATTCTGTGTCATTTCGGTGGCCATTTGAGTTACATAGAGTTTGATCTATTTGTCAGTGAAAACTCCTCATTGTAGAATATTTAGGGTTCATATTATTGAACGTGGGACTTGGGTTTAAACATAAGTTCTGTTTCTTATAGTATAAATAAGCTATGGCACTGCGGCTCCTGC
rs72736085_Ref_T	ACTGGCCGCTTGACGTTAGAATGTTATTCGATTCTGTGTCATTTCGGTGGCCATTTGAGTTACATAGAGTTTGATCTATTTGTCAGTGAAAACTCCTCATGGTAGAATATTTAGGGTTCATATTATTGAACGTGGGACTTGGGTTTAAACATAAGTTCTGTTTCTTATAGTATAAATAAGCTATGCACTGCGGCTCCTGC
rs72736085_Non-Ref_A	ACTGGCCGCTTGACGTTAGAATGTTATTCGATTCTGTGTCATTTCGGTGGCCATTTGAGTTACATAGAGTTTGATCTATTTGTCAGTGAAAACTCCTCAAGGTAGAATATTTAGGGTTCATATTATTGAACGTGGGACTTGGGTTTAAACATAAGTTCTGTTTCTTATAGTATAAATAAGCTATGCACTGCGGCTCCTGC
rs72736084_Ref_A	ACTGGCCGCTTGACGAATATTGTTGGATATTTGAATCCCTAGAAACCTATAGTATTTCAGTTGGTGGGAATCAATAAAATCTTAAGAGAAAATGTGGAGAAAGAAGAGGGCCCCAAATGGTAATTTTTAGAAGTTAGATAGAAGAGATTAGATATCAACTCCCTAAAAATATTTCTTTTTGTATTCACTGCGGCTCCTGC
rs72736084_Non-Ref_G	ACTGGCCGCTTGACGAATATTGTTGGATATTTGAATCCCTAGAAACCTATAGTATTTCAGTTGGTGGGAATCAATAAAATCTTAAGAGAAAATGTGGAGGAAGAAGAGGGCCCCAAATGGTAATTTTTAGAAGTTAGATAGAAGAGATTAGATATCAACTCCCTAAAAATATTTCTTTTTGTATTCACTGCGGCTCCTGC
rs72736082_Ref_C	ACTGGCCGCTTGACGATATGGGAAGGAGAAGATGAAATTGATAAACATTTTAGAGGACAGAATGGAGAGAACTTGGTTCTGGATTGGGCTTGGATGCTTCAAATGAGAATGGGGAATGAGGACAAAGGAGGATCCAAGATGACATCAAGGTATCTGGCTTGAGTAGCTGTGTCCTCATCAAGGTACACTGCGGCTCCTGC
rs72736082_Non-Ref_G	ACTGGCCGCTTGACGATATGGGAAGGAGAAGATGAAATTGATAAACATTTTAGAGGACAGAATGGAGAGAACTTGGTTCTGGATTGGGCTTGGATGCTTGAAATGAGAATGGGGAATGAGGACAAAGGAGGATCCAAGATGACATCAAGGTATCTGGCTTGAGTAGCTGTGTCCTCATCAAGGTACACTGCGGCTCCTGC
rs12124279_Ref_A	ACTGGCCGCTTGACGTGATAAGGAGTTTGAATTTTATTTAAATTGCAAATAAAACCTTTGAACAGATTTTATGCAAGGAAATAGCATGGACTTGTTTACATTTTAAGAAACTCTTTTCTGCTGCAGTGTGGGAACGGCTTAGAGGAGCGTGAGAGTGGAAGCAGGGAGACAGGTTAGGAGGCTGCCACTGCGGCTCCTGC
rs12124279_Non-Ref_G	ACTGGCCGCTTGACGTGATAAGGAGTTTGAATTTTATTTAAATTGCAAATAAAACCTTTGAACAGATTTTATGCAAGGAAATAGCATGGACTTGTTTACGTTTTAAGAAACTCTTTTCTGCTGCAGTGTGGGAACGGCTTAGAGGAGCGTGAGAGTGGAAGCAGGGAGACAGGTTAGGAGGCTGCCACTGCGGCTCCTGC
rs72736073_Ref_C	ACTGGCCGCTTGACGATGTGTGGCCATCCTTAACCTCACACACTTTACCCACAGCAGGAAATTCTGGAGGGCAGAGGGTTTTGTTGAATTGTTTTCCTCCAAGTCAGTGGACCTTTTAACAATTAGGGTTCAATTATCAATATGATAAAATTTATGTCTTTATTTCAAACTTGGGGGAAAAATGCCACTGCGGCTCCTGC
rs72736073_Non-Ref_T	ACTGGCCGCTTGACGATGTGTGGCCATCCTTAACCTCACACACTTTACCCACAGCAGGAAATTCTGGAGGGCAGAGGGTTTTGTTGAATTGTTTTCCTCTAAGTCAGTGGACCTTTTAACAATTAGGGTTCAATTATCAATATGATAAAATTTATGTCTTTATTTCAAACTTGGGGGAAAAATGCCACTGCGGCTCCTGC
rs12134524_Ref_C	ACTGGCCGCTTGACGGAACACCACTCAGCTAATTAATAGCAGTAAAAAGACTAGATCCTAGATCTTTGATTTTTAGTTCTACCATTCACTATATCACTACTAGTGAATTTTTCTGATGCTTTCTTGAGAGTATGGTCTTTATAGTATGTCAACAATTGTAAACTTGCAGCTAAAATAGCTGATCACACTGCGGCTCCTGC
rs12134524_Non-Ref_T	ACTGGCCGCTTGACGGAACACCACTCAGCTAATTAATAGCAGTAAAAAGACTAGATCCTAGATCTTTGATTTTTAGTTCTACCATTCACTATATCACTATTAGTGAATTTTTCTGATGCTTTCTTGAGAGTATGGTCTTTATAGTATGTCAACAATTGTAAACTTGCAGCTAAAATAGCTGATCACACTGCGGCTCCTGC
rs78182292_Ref_C	ACTGGCCGCTTGACGATCTATAACCCATGCTAAGCCAAAATAATCCACGTGGATGGTAATTTACCTCAAAATTGATGCACTAATTGGAGATAATCCCTTCTCCACACTCACTGCAAGGTCAGTTGTTTAAAGTACAATGTCTTAATTAACCTTGAACTGTACAATTAGAGTTCTGCTGTTTCTATCACTGCGGCTCCTGC
rs78182292_Non-Ref_T	ACTGGCCGCTTGACGATCTATAACCCATGCTAAGCCAAAATAATCCACGTGGATGGTAATTTACCTCAAAATTGATGCACTAATTGGAGATAATCCCTTTTCCACACTCACTGCAAGGTCAGTTGTTTAAAGTACAATGTCTTAATTAACCTTGAACTGTACAATTAGAGTTCTGCTGTTTCTATCACTGCGGCTCCTGC
rs12120023_Ref_G	ACTGGCCGCTTGACGGCGCTAGCTCCCTGGCTGATATCCTTACATCAGTTCTTGGATCTCCATAGTACATGCATCATATTATGCAAAGTTTTTAAAGGAGAGCTTTTAAAAATGTAAGTCAGATTAATTTTTTTTTGAAAAATAGCAAAAAAAAAGGAATAAAAATGTAAGTTAGATTTTGTAACCACTGCGGCTCCTGC
rs12120023_Non-Ref_A	ACTGGCCGCTTGACGGCGCTAGCTCCCTGGCTGATATCCTTACATCAGTTCTTGGATCTCCATAGTACATGCATCATATTATGCAAAGTTTTTAAAGGAAAGCTTTTAAAAATGTAAGTCAGATTAATTTTTTTTTGAAAAATAGCAAAAAAAAAGGAATAAAAATGTAAGTTAGATTTTGTAACCACTGCGGCTCCTGC
rs72736055_Ref_C	ACTGGCCGCTTGACGCTACAGTAGAGCAAGGGAAAGACTAGGGAGAACAGGATAAGGGAGAGAGTGAGGAAAGAGCGAGACAAGAGGTGGTATATCTGACTCTCTTCTTTTATCAGATAAGAAACATCTTTCTAGGAACACATGCAGCAGAAGCATGCTTTCACTCACTTCTTGTTGGCAATAACCACTGCGGCTCCTGC
rs72736055_Non-Ref_T	ACTGGCCGCTTGACGCTACAGTAGAGCAAGGGAAAGACTAGGGAGAACAGGATAAGGGAGAGAGTGAGGAAAGAGCGAGACAAGAGGTGGTATATCTGATTCTCTTCTTTTATCAGATAAGAAACATCTTTCTAGGAACACATGCAGCAGAAGCATGCTTTCACTCACTTCTTGTTGGCAATAACCACTGCGGCTCCTGC
rs151064834_Ref_A	ACTGGCCGCTTGACGCCTTTAAAGATTTATGTGTTCTGTAGTGATATTATTTCTTTTATTTCTATTCTTTTATTTTGTACCATCTCTCTCTCTTTTTTCATGATCAGACTGGCCATGAGAACTTCATTAATTTTATTGACTTTTTCAAGGAATTAACTCTTGATTTCATTAACCTTCTTTATTATCACTGCGGCTCCTGC
rs151064834_Non-Ref_G	ACTGGCCGCTTGACGCCTTTAAAGATTTATGTGTTCTGTAGTGATATTATTTCTTTTATTTCTATTCTTTTATTTTGTACCATCTCTCTCTCTTTTTTCGTGATCAGACTGGCCATGAGAACTTCATTAATTTTATTGACTTTTTCAAGGAATTAACTCTTGATTTCATTAACCTTCTTTATTATCACTGCGGCTCCTGC
rs72736049_Ref_G	ACTGGCCGCTTGACGTTTGATTACATGTCACAGAGTGGGTCTCTTTGAGTTCATCCCACTTGGAGTTCAATGAGTTTCTTGGATGATGTTTACATTTATGTCTTTCATCAAATTTGGGAAGTTTTTGGCCATTATTTCTTCAAATAAGTTTTCTGCCACTTTCTCTCCATTCTCCCTGAAACTTCCACTGCGGCTCCTGC
rs72736049_Non-Ref_A	ACTGGCCGCTTGACGTTTGATTACATGTCACAGAGTGGGTCTCTTTGAGTTCATCCCACTTGGAGTTCAATGAGTTTCTTGGATGATGTTTACATTTATATCTTTCATCAAATTTGGGAAGTTTTTGGCCATTATTTCTTCAAATAAGTTTTCTGCCACTTTCTCTCCATTCTCCCTGAAACTTCCACTGCGGCTCCTGC
rs72736046_Ref_A	ACTGGCCGCTTGACGCCTATTTTGACTGTGTTAATTTTTGCTTCATATATTTTGATAGTCTGTTATTAGGTGTATAATGTTTATAATCATTATATCCTCATACCATATTGAAGCTTTTATTAAAATATAATGTCCTAATTTATGTCTCGTGAAATTTTTTGATTTATAGTCTATTTTGTCTGATACACTGCGGCTCCTGC
rs72736046_Non-Ref_T	ACTGGCCGCTTGACGCCTATTTTGACTGTGTTAATTTTTGCTTCATATATTTTGATAGTCTGTTATTAGGTGTATAATGTTTATAATCATTATATCCTCTTACCATATTGAAGCTTTTATTAAAATATAATGTCCTAATTTATGTCTCGTGAAATTTTTTGATTTATAGTCTATTTTGTCTGATACACTGCGGCTCCTGC
rs12141142_Ref_C	ACTGGCCGCTTGACGCAAGATAGTAAACACATCAATTTTCTGCAAACGTTTCCTGAATACCCTTCTCATTCCTTCTTACTTGCCCTCATTTCATTTGCCCAGAGGCAATTACTGATCTGCTTTCTGTTACAGGGAAATTTGCATCTTCTGGAGTTTTATAATTAATGGAATCATATCGTTTAGCCCACTGCGGCTCCTGC
rs12141142_Non-Ref_A	ACTGGCCGCTTGACGCAAGATAGTAAACACATCAATTTTCTGCAAACGTTTCCTGAATACCCTTCTCATTCCTTCTTACTTGCCCTCATTTCATTTGCCAAGAGGCAATTACTGATCTGCTTTCTGTTACAGGGAAATTTGCATCTTCTGGAGTTTTATAATTAATGGAATCATATCGTTTAGCCCACTGCGGCTCCTGC
rs12141142_Non-Ref_G	ACTGGCCGCTTGACGCAAGATAGTAAACACATCAATTTTCTGCAAACGTTTCCTGAATACCCTTCTCATTCCTTCTTACTTGCCCTCATTTCATTTGCCGAGAGGCAATTACTGATCTGCTTTCTGTTACAGGGAAATTTGCATCTTCTGGAGTTTTATAATTAATGGAATCATATCGTTTAGCCCACTGCGGCTCCTGC
rs12120104_Ref_C	ACTGGCCGCTTGACGTGCCAGTCATTCAATCTACAAGCAAATAAAGTACATTTATAAGTATATTTGATTTTTACCATGTTAGACCTCAATGGACCTGTACGATGAATGCTGGGGCTTAGTGAGGCAAAGCATCAAATCCGAGGCCATGTGACAGAATTGGAACTAGAACCAAGAGGTATTATCTTCACTGCGGCTCCTGC
rs12120104_Non-Ref_A	ACTGGCCGCTTGACGTGCCAGTCATTCAATCTACAAGCAAATAAAGTACATTTATAAGTATATTTGATTTTTACCATGTTAGACCTCAATGGACCTGTAAGATGAATGCTGGGGCTTAGTGAGGCAAAGCATCAAATCCGAGGCCATGTGACAGAATTGGAACTAGAACCAAGAGGTATTATCTTCACTGCGGCTCCTGC
rs12120104_Non-Ref_T	ACTGGCCGCTTGACGTGCCAGTCATTCAATCTACAAGCAAATAAAGTACATTTATAAGTATATTTGATTTTTACCATGTTAGACCTCAATGGACCTGTATGATGAATGCTGGGGCTTAGTGAGGCAAAGCATCAAATCCGAGGCCATGTGACAGAATTGGAACTAGAACCAAGAGGTATTATCTTCACTGCGGCTCCTGC
rs1684468_Ref_A	ACTGGCCGCTTGACGTTGGGCTGCACTGTCCCAGCGGCTGTGCCCTTCGTGCTCTCCCGCTCCCAGGACTCTCCCAGCACCGCGTGCCCATTTTCCCCAAGGTCCTTTCGGCCCTGGACCAGACCATGGTTAGTTATGGGTGCCCCTTCCCCTCGCTGTCCCACTCCACGCCCTGGCACTGATAGCACTGCGGCTCCTGC
rs1684468_Non-Ref_C	ACTGGCCGCTTGACGTTGGGCTGCACTGTCCCAGCGGCTGTGCCCTTCGTGCTCTCCCGCTCCCAGGACTCTCCCAGCACCGCGTGCCCATTTTCCCCACGGTCCTTTCGGCCCTGGACCAGACCATGGTTAGTTATGGGTGCCCCTTCCCCTCGCTGTCCCACTCCACGCCCTGGCACTGATAGCACTGCGGCTCCTGC
rs1684468_Non-Ref_G	ACTGGCCGCTTGACGTTGGGCTGCACTGTCCCAGCGGCTGTGCCCTTCGTGCTCTCCCGCTCCCAGGACTCTCCCAGCACCGCGTGCCCATTTTCCCCAGGGTCCTTTCGGCCCTGGACCAGACCATGGTTAGTTATGGGTGCCCCTTCCCCTCGCTGTCCCACTCCACGCCCTGGCACTGATAGCACTGCGGCTCCTGC
rs1684468_Non-Ref_T	ACTGGCCGCTTGACGTTGGGCTGCACTGTCCCAGCGGCTGTGCCCTTCGTGCTCTCCCGCTCCCAGGACTCTCCCAGCACCGCGTGCCCATTTTCCCCATGGTCCTTTCGGCCCTGGACCAGACCATGGTTAGTTATGGGTGCCCCTTCCCCTCGCTGTCCCACTCCACGCCCTGGCACTGATAGCACTGCGGCTCCTGC
rs7535818_Ref_G	ACTGGCCGCTTGACGTTCACTTCTAGACGACAAAATGCAAAAAAGGAGGCCAAAGACTTTGTAAGTTTGTTCAGAGTCTCACTTTGTGAATTTTAACAAGTTATCTTTAATGGCAGAAGGATTGAGAATGAATGGAAGAGAGTGTGAGCATTTAGTTTAGCCAGATCAGAGGAGTTAATTGCCTGCACTGCGGCTCCTGC
rs7535818_Non-Ref_A	ACTGGCCGCTTGACGTTCACTTCTAGACGACAAAATGCAAAAAAGGAGGCCAAAGACTTTGTAAGTTTGTTCAGAGTCTCACTTTGTGAATTTTAACAAATTATCTTTAATGGCAGAAGGATTGAGAATGAATGGAAGAGAGTGTGAGCATTTAGTTTAGCCAGATCAGAGGAGTTAATTGCCTGCACTGCGGCTCCTGC
rs7535818_Non-Ref_C	ACTGGCCGCTTGACGTTCACTTCTAGACGACAAAATGCAAAAAAGGAGGCCAAAGACTTTGTAAGTTTGTTCAGAGTCTCACTTTGTGAATTTTAACAACTTATCTTTAATGGCAGAAGGATTGAGAATGAATGGAAGAGAGTGTGAGCATTTAGTTTAGCCAGATCAGAGGAGTTAATTGCCTGCACTGCGGCTCCTGC
rs7535818_Non-Ref_T	ACTGGCCGCTTGACGTTCACTTCTAGACGACAAAATGCAAAAAAGGAGGCCAAAGACTTTGTAAGTTTGTTCAGAGTCTCACTTTGTGAATTTTAACAATTTATCTTTAATGGCAGAAGGATTGAGAATGAATGGAAGAGAGTGTGAGCATTTAGTTTAGCCAGATCAGAGGAGTTAATTGCCTGCACTGCGGCTCCTGC
rs2984920_Ref_A	ACTGGCCGCTTGACGGTTCTCGTTTGGTTAAGTTTCAACCACAAGACACCACTGTATGCTTTTTTTTTTTCAAGATACACGTCACAGCACACCAAGAAAAGGGGAACTTCCAGTGTCTGTGGTAACATCACTTGATAAACAGACTCCTTTAAACAGCAAGTGCCTGTCTGCATTCTACTATATAACACTGCGGCTCCTGC
rs2984920_Non-Ref_G	ACTGGCCGCTTGACGGTTCTCGTTTGGTTAAGTTTCAACCACAAGACACCACTGTATGCTTTTTTTTTTTCAAGATACACGTCACAGCACACCAAGAAAGGGGGAACTTCCAGTGTCTGTGGTAACATCACTTGATAAACAGACTCCTTTAAACAGCAAGTGCCTGTCTGCATTCTACTATATAACACTGCGGCTCCTGC
rs2984920_Non-Ref_T	ACTGGCCGCTTGACGGTTCTCGTTTGGTTAAGTTTCAACCACAAGACACCACTGTATGCTTTTTTTTTTTCAAGATACACGTCACAGCACACCAAGAAATGGGGAACTTCCAGTGTCTGTGGTAACATCACTTGATAAACAGACTCCTTTAAACAGCAAGTGCCTGTCTGCATTCTACTATATAACACTGCGGCTCCTGC
rs1547624_Ref_A	ACTGGCCGCTTGACGATCCAAGGAGGCTTAAGTTAAACTGGGTACTCTATAAATAAGCCACACTTGTTATATAAACTTTTGAAAGCTTATATTTTACTAACTTCTCTATCCTTATAAATGATTAGTCATCTAGTTCCTTGAGTTTTGTTTGTGTTTTAAACTTTAATCTCAATTAAAGCTAAAACCACTGCGGCTCCTGC
rs1547624_Non-Ref_G	ACTGGCCGCTTGACGATCCAAGGAGGCTTAAGTTAAACTGGGTACTCTATAAATAAGCCACACTTGTTATATAAACTTTTGAAAGCTTATATTTTACTAGCTTCTCTATCCTTATAAATGATTAGTCATCTAGTTCCTTGAGTTTTGTTTGTGTTTTAAACTTTAATCTCAATTAAAGCTAAAACCACTGCGGCTCCTGC
rs1547624_Non-Ref_T	ACTGGCCGCTTGACGATCCAAGGAGGCTTAAGTTAAACTGGGTACTCTATAAATAAGCCACACTTGTTATATAAACTTTTGAAAGCTTATATTTTACTATCTTCTCTATCCTTATAAATGATTAGTCATCTAGTTCCTTGAGTTTTGTTTGTGTTTTAAACTTTAATCTCAATTAAAGCTAAAACCACTGCGGCTCCTGC
rs1359062_Ref_C	ACTGGCCGCTTGACGTGAAAGTTTGCAAAGCTTTGTGAGTACATATGGGATCCATTTTTCCATGATCCTTCAACATAAAACTGGTCTCTTACTAGAGACCAGTTTCTCCATTGCAGCCATTTGAACTTTCCAAGGGATGCTAAACACAAATGCAGAAACAAGCAAAGAATAGATACATGTTGATTCACTGCGGCTCCTGC
rs1359062_Non-Ref_A	ACTGGCCGCTTGACGTGAAAGTTTGCAAAGCTTTGTGAGTACATATGGGATCCATTTTTCCATGATCCTTCAACATAAAACTGGTCTCTTACTAGAGACAAGTTTCTCCATTGCAGCCATTTGAACTTTCCAAGGGATGCTAAACACAAATGCAGAAACAAGCAAAGAATAGATACATGTTGATTCACTGCGGCTCCTGC
rs1359062_Non-Ref_G	ACTGGCCGCTTGACGTGAAAGTTTGCAAAGCTTTGTGAGTACATATGGGATCCATTTTTCCATGATCCTTCAACATAAAACTGGTCTCTTACTAGAGACGAGTTTCTCCATTGCAGCCATTTGAACTTTCCAAGGGATGCTAAACACAAATGCAGAAACAAGCAAAGAATAGATACATGTTGATTCACTGCGGCTCCTGC
rs1359062_Non-Ref_T	ACTGGCCGCTTGACGTGAAAGTTTGCAAAGCTTTGTGAGTACATATGGGATCCATTTTTCCATGATCCTTCAACATAAAACTGGTCTCTTACTAGAGACTAGTTTCTCCATTGCAGCCATTTGAACTTTCCAAGGGATGCTAAACACAAATGCAGAAACAAGCAAAGAATAGATACATGTTGATTCACTGCGGCTCCTGC
rs2984919_Ref_A	ACTGGCCGCTTGACGTTTAGTGTGTTGCATATATTTGCTCTTATTAAAACCCATCATATTTCTTCACAACAAAATCATAAGCAAGTCTAAAATGTTTAAACTTTTCATTCACACGATATAAAGTTTTCACCAACCCTCTATACACATACAGAGAAAAATCCTTCTAAACTCACTTTTGTTGCAGCCACTGCGGCTCCTGC
rs2984919_Non-Ref_G	ACTGGCCGCTTGACGTTTAGTGTGTTGCATATATTTGCTCTTATTAAAACCCATCATATTTCTTCACAACAAAATCATAAGCAAGTCTAAAATGTTTAAGCTTTTCATTCACACGATATAAAGTTTTCACCAACCCTCTATACACATACAGAGAAAAATCCTTCTAAACTCACTTTTGTTGCAGCCACTGCGGCTCCTGC
rs2984919_Non-Ref_T	ACTGGCCGCTTGACGTTTAGTGTGTTGCATATATTTGCTCTTATTAAAACCCATCATATTTCTTCACAACAAAATCATAAGCAAGTCTAAAATGTTTAATCTTTTCATTCACACGATATAAAGTTTTCACCAACCCTCTATACACATACAGAGAAAAATCCTTCTAAACTCACTTTTGTTGCAGCCACTGCGGCTCCTGC
rs1323292_Ref_G	ACTGGCCGCTTGACGTCAGTTCACTGAAGGTCCCACATACTATTTTCTTGTAAATTCTCAAATTATAGAAAGGAGGCAGTCAGTGTTGACTGAAAGATTGGAGCAGAGTGAGAAAAAGAAACTAGATTCTTATCTTGCTCAGTTGCACTTACTGAGATCATTGAAGTTTAGTGTGTTGCATATATCACTGCGGCTCCTGC
rs1323292_Non-Ref_A	ACTGGCCGCTTGACGTCAGTTCACTGAAGGTCCCACATACTATTTTCTTGTAAATTCTCAAATTATAGAAAGGAGGCAGTCAGTGTTGACTGAAAGATTAGAGCAGAGTGAGAAAAAGAAACTAGATTCTTATCTTGCTCAGTTGCACTTACTGAGATCATTGAAGTTTAGTGTGTTGCATATATCACTGCGGCTCCTGC
rs1323292_Non-Ref_C	ACTGGCCGCTTGACGTCAGTTCACTGAAGGTCCCACATACTATTTTCTTGTAAATTCTCAAATTATAGAAAGGAGGCAGTCAGTGTTGACTGAAAGATTCGAGCAGAGTGAGAAAAAGAAACTAGATTCTTATCTTGCTCAGTTGCACTTACTGAGATCATTGAAGTTTAGTGTGTTGCATATATCACTGCGGCTCCTGC
rs1323296_Ref_A	ACTGGCCGCTTGACGGAGATTTCAAAGCAGCAAGATGAACATGTCACTGGGATTCAACAGAATCAAAGCCTTTCATTTATTTTTTAAAATAGAATACAAATAAGATGGCAGACAAGGCTTAATAAAAAAAAAAAAAACAGAACAGACACAGAAAACAGTGGAACACCACAGACCACTTGTACTCACACTGCGGCTCCTGC
rs1323296_Non-Ref_G	ACTGGCCGCTTGACGGAGATTTCAAAGCAGCAAGATGAACATGTCACTGGGATTCAACAGAATCAAAGCCTTTCATTTATTTTTTAAAATAGAATACAAGTAAGATGGCAGACAAGGCTTAATAAAAAAAAAAAAAACAGAACAGACACAGAAAACAGTGGAACACCACAGACCACTTGTACTCACACTGCGGCTCCTGC
rs1323296_Non-Ref_T	ACTGGCCGCTTGACGGAGATTTCAAAGCAGCAAGATGAACATGTCACTGGGATTCAACAGAATCAAAGCCTTTCATTTATTTTTTAAAATAGAATACAATTAAGATGGCAGACAAGGCTTAATAAAAAAAAAAAAAACAGAACAGACACAGAAAACAGTGGAACACCACAGACCACTTGTACTCACACTGCGGCTCCTGC
rs1323297_Ref_T	ACTGGCCGCTTGACGTTTGACTTCTACACAAAGAAAACTGAAAAGAAGTTAGCTGATTTGATCAAACTCACACAGCAGGAAAAGGTATAGCTGTGAGAATTGGCTCACAGTCTTTTGAAATGTGAGATTTCAAAGCAGCAAGATGAACATGTCACTGGGATTCAACAGAATCAAAGCCTTTCATTCACTGCGGCTCCTGC
rs1323297_Non-Ref_A	ACTGGCCGCTTGACGTTTGACTTCTACACAAAGAAAACTGAAAAGAAGTTAGCTGATTTGATCAAACTCACACAGCAGGAAAAGGTATAGCTGTGAGAAATGGCTCACAGTCTTTTGAAATGTGAGATTTCAAAGCAGCAAGATGAACATGTCACTGGGATTCAACAGAATCAAAGCCTTTCATTCACTGCGGCTCCTGC
rs1323297_Non-Ref_C	ACTGGCCGCTTGACGTTTGACTTCTACACAAAGAAAACTGAAAAGAAGTTAGCTGATTTGATCAAACTCACACAGCAGGAAAAGGTATAGCTGTGAGAACTGGCTCACAGTCTTTTGAAATGTGAGATTTCAAAGCAGCAAGATGAACATGTCACTGGGATTCAACAGAATCAAAGCCTTTCATTCACTGCGGCTCCTGC
rs2816315_Ref_C	ACTGGCCGCTTGACGAACAGACAACTCAATATTCCTCCACAACAGGAGGGAGCTGGATAAGATCTGCAGTTGGGAGGGATCAATATCCAGCTATAAGTACCTAAGAAAAAGCAGGAAAATTAAATTGAAGTTGGAAGGAATAGTCTGTGACATTAACATCTGAACATACATTTATACATTTGATTCACTGCGGCTCCTGC
rs2816315_Non-Ref_A	ACTGGCCGCTTGACGAACAGACAACTCAATATTCCTCCACAACAGGAGGGAGCTGGATAAGATCTGCAGTTGGGAGGGATCAATATCCAGCTATAAGTAACTAAGAAAAAGCAGGAAAATTAAATTGAAGTTGGAAGGAATAGTCTGTGACATTAACATCTGAACATACATTTATACATTTGATTCACTGCGGCTCCTGC
rs2816315_Non-Ref_G	ACTGGCCGCTTGACGAACAGACAACTCAATATTCCTCCACAACAGGAGGGAGCTGGATAAGATCTGCAGTTGGGAGGGATCAATATCCAGCTATAAGTAGCTAAGAAAAAGCAGGAAAATTAAATTGAAGTTGGAAGGAATAGTCTGTGACATTAACATCTGAACATACATTTATACATTTGATTCACTGCGGCTCCTGC
rs2816315_Non-Ref_T	ACTGGCCGCTTGACGAACAGACAACTCAATATTCCTCCACAACAGGAGGGAGCTGGATAAGATCTGCAGTTGGGAGGGATCAATATCCAGCTATAAGTATCTAAGAAAAAGCAGGAAAATTAAATTGAAGTTGGAAGGAATAGTCTGTGACATTAACATCTGAACATACATTTATACATTTGATTCACTGCGGCTCCTGC
rs2816316_Ref_C	ACTGGCCGCTTGACGCTATTTACCTAAGCTAATTAACAGTCAATGTGGGGCTGCTGACACTTGCAGCTATGGAAATCCTATCTAAAACAACAGACAACTCAATATTCCTCCACAACAGGAGGGAGCTGGATAAGATCTGCAGTTGGGAGGGATCAATATCCAGCTATAAGTACCTAAGAAAAAGCCACTGCGGCTCCTGC
rs2816316_Non-Ref_A	ACTGGCCGCTTGACGCTATTTACCTAAGCTAATTAACAGTCAATGTGGGGCTGCTGACACTTGCAGCTATGGAAATCCTATCTAAAACAACAGACAACTAAATATTCCTCCACAACAGGAGGGAGCTGGATAAGATCTGCAGTTGGGAGGGATCAATATCCAGCTATAAGTACCTAAGAAAAAGCCACTGCGGCTCCTGC
rs2816316_Non-Ref_G	ACTGGCCGCTTGACGCTATTTACCTAAGCTAATTAACAGTCAATGTGGGGCTGCTGACACTTGCAGCTATGGAAATCCTATCTAAAACAACAGACAACTGAATATTCCTCCACAACAGGAGGGAGCTGGATAAGATCTGCAGTTGGGAGGGATCAATATCCAGCTATAAGTACCTAAGAAAAAGCCACTGCGGCTCCTGC
rs2760528_Ref_G	ACTGGCCGCTTGACGGGTACCCAAGGGTATTCCAGTTATCTTCCTATTTACCTAAGCTAATTAACAGTCAATGTGGGGCTGCTGACACTTGCAGCTATGGAAATCCTATCTAAAACAACAGACAACTCAATATTCCTCCACAACAGGAGGGAGCTGGATAAGATCTGCAGTTGGGAGGGATCAATCACTGCGGCTCCTGC
rs2760528_Non-Ref_A	ACTGGCCGCTTGACGGGTACCCAAGGGTATTCCAGTTATCTTCCTATTTACCTAAGCTAATTAACAGTCAATGTGGGGCTGCTGACACTTGCAGCTATGAAAATCCTATCTAAAACAACAGACAACTCAATATTCCTCCACAACAGGAGGGAGCTGGATAAGATCTGCAGTTGGGAGGGATCAATCACTGCGGCTCCTGC
rs2760528_Non-Ref_C	ACTGGCCGCTTGACGGGTACCCAAGGGTATTCCAGTTATCTTCCTATTTACCTAAGCTAATTAACAGTCAATGTGGGGCTGCTGACACTTGCAGCTATGCAAATCCTATCTAAAACAACAGACAACTCAATATTCCTCCACAACAGGAGGGAGCTGGATAAGATCTGCAGTTGGGAGGGATCAATCACTGCGGCTCCTGC
rs2760528_Non-Ref_T	ACTGGCCGCTTGACGGGTACCCAAGGGTATTCCAGTTATCTTCCTATTTACCTAAGCTAATTAACAGTCAATGTGGGGCTGCTGACACTTGCAGCTATGTAAATCCTATCTAAAACAACAGACAACTCAATATTCCTCCACAACAGGAGGGAGCTGGATAAGATCTGCAGTTGGGAGGGATCAATCACTGCGGCTCCTGC
rs2760527_Ref_G	ACTGGCCGCTTGACGTGTTCAACATTTCCTTTTATTACTTAAGGTACCCAAGGGTATTCCAGTTATCTTCCTATTTACCTAAGCTAATTAACAGTCAATGTGGGGCTGCTGACACTTGCAGCTATGGAAATCCTATCTAAAACAACAGACAACTCAATATTCCTCCACAACAGGAGGGAGCTGGACACTGCGGCTCCTGC
rs2760527_Non-Ref_A	ACTGGCCGCTTGACGTGTTCAACATTTCCTTTTATTACTTAAGGTACCCAAGGGTATTCCAGTTATCTTCCTATTTACCTAAGCTAATTAACAGTCAATATGGGGCTGCTGACACTTGCAGCTATGGAAATCCTATCTAAAACAACAGACAACTCAATATTCCTCCACAACAGGAGGGAGCTGGACACTGCGGCTCCTGC
rs35216485_Ref_A	ACTGGCCGCTTGACGCCTACCAAATATATTGCCCTGGTTTTCTGTTTTCATAACACAATAAAAAAAATAGGCAAGACAAAACACACAGGAGGAAAAAACATGGGTAAGAAGAGATTGTTTACACTTCAGGATTCTGCTGCCTTTAGAAGTGCAAAATATAAGCTTCACAAGTTGCTGACAGTCACACTGCGGCTCCTGC
rs35216485_Non-Ref_AT	ACTGGCCGCTTGACGCCTACCAAATATATTGCCCTGGTTTTCTGTTTTCATAACACAATAAAAAAAATAGGCAAGACAAAACACACAGGAGGAAAAAACATTGGGTAAGAAGAGATTGTTTACACTTCAGGATTCTGCTGCCTTTAGAAGTGCAAAATATAAGCTTCACAAGTTGCTGACAGTCACACTGCGGCTCCTGC
rs4636437_Ref_G	ACTGGCCGCTTGACGAGATTATGAGTTTGTTCTGTCTTTGAGTTCCTACCAAATATATTGCCCTGGTTTTCTGTTTTCATAACACAATAAAAAAAATAGGCAAGACAAAACACACAGGAGGAAAAAACATGGGTAAGAAGAGATTGTTTACACTTCAGGATTCTGCTGCCTTTAGAAGTGCAAAACACTGCGGCTCCTGC
rs4636437_Non-Ref_C	ACTGGCCGCTTGACGAGATTATGAGTTTGTTCTGTCTTTGAGTTCCTACCAAATATATTGCCCTGGTTTTCTGTTTTCATAACACAATAAAAAAAATAGCCAAGACAAAACACACAGGAGGAAAAAACATGGGTAAGAAGAGATTGTTTACACTTCAGGATTCTGCTGCCTTTAGAAGTGCAAAACACTGCGGCTCCTGC
rs4636437_Non-Ref_T	ACTGGCCGCTTGACGAGATTATGAGTTTGTTCTGTCTTTGAGTTCCTACCAAATATATTGCCCTGGTTTTCTGTTTTCATAACACAATAAAAAAAATAGTCAAGACAAAACACACAGGAGGAAAAAACATGGGTAAGAAGAGATTGTTTACACTTCAGGATTCTGCTGCCTTTAGAAGTGCAAAACACTGCGGCTCCTGC
rs2816317_Ref_G	ACTGGCCGCTTGACGGTTTATAGCAGTTCATAAATTTATATTTTCTGATCTTCCATAGCATCTGAAACAAAACATAAAACAAGATTATGAGTTTGTTCTGTCTTTGAGTTCCTACCAAATATATTGCCCTGGTTTTCTGTTTTCATAACACAATAAAAAAAATAGGCAAGACAAAACACACAGGACACTGCGGCTCCTGC
rs2816317_Non-Ref_A	ACTGGCCGCTTGACGGTTTATAGCAGTTCATAAATTTATATTTTCTGATCTTCCATAGCATCTGAAACAAAACATAAAACAAGATTATGAGTTTGTTCTATCTTTGAGTTCCTACCAAATATATTGCCCTGGTTTTCTGTTTTCATAACACAATAAAAAAAATAGGCAAGACAAAACACACAGGACACTGCGGCTCCTGC
rs2816317_Non-Ref_C	ACTGGCCGCTTGACGGTTTATAGCAGTTCATAAATTTATATTTTCTGATCTTCCATAGCATCTGAAACAAAACATAAAACAAGATTATGAGTTTGTTCTCTCTTTGAGTTCCTACCAAATATATTGCCCTGGTTTTCTGTTTTCATAACACAATAAAAAAAATAGGCAAGACAAAACACACAGGACACTGCGGCTCCTGC
rs1359063_Ref_G	ACTGGCCGCTTGACGCACACAAATTTTCTCATAAAAGAGAAGTGAAATTGTGACATTTTCTATGGTATTATTCTACTGTCTTGGAAACTGCCCCAAATCGGGGAAATTCTGTATAAAGGGGGAAAATCCTAATGGACTGATAATTTTTAGGTCTTCTCAGCAGCTTTTAATTTTCCATGAATGGTCACTGCGGCTCCTGC
rs1359063_Non-Ref_A	ACTGGCCGCTTGACGCACACAAATTTTCTCATAAAAGAGAAGTGAAATTGTGACATTTTCTATGGTATTATTCTACTGTCTTGGAAACTGCCCCAAATCAGGGAAATTCTGTATAAAGGGGGAAAATCCTAATGGACTGATAATTTTTAGGTCTTCTCAGCAGCTTTTAATTTTCCATGAATGGTCACTGCGGCTCCTGC
rs1359063_Non-Ref_T	ACTGGCCGCTTGACGCACACAAATTTTCTCATAAAAGAGAAGTGAAATTGTGACATTTTCTATGGTATTATTCTACTGTCTTGGAAACTGCCCCAAATCTGGGAAATTCTGTATAAAGGGGGAAAATCCTAATGGACTGATAATTTTTAGGTCTTCTCAGCAGCTTTTAATTTTCCATGAATGGTCACTGCGGCTCCTGC
rs10630758_Ref_G	ACTGGCCGCTTGACGTTAAAGGGGAAAAGGGTACAAATGAAAGTGGAACTAAGGGAAATGGTGACTTTTTCCTCCAATAAGGCCTTGCAGGAGGGAAGGCACAACCAGGCCTCCAGAGAGTTGGGGGGATGAAGTCAGAGCTAGGAGCAGACACAATGGATTAGACCACTAGCAAAGGGAAGACACTGCGGCTCCTGC
rs10630758_Non-Ref_GCA	ACTGGCCGCTTGACGTTAAAGGGGAAAAGGGTACAAATGAAAGTGGAACTAAGGGAAATGGTGACTTTTTCCTCCAATAAGGCCTTGCAGGAGGGAAGGCACACAACCAGGCCTCCAGAGAGTTGGGGGGATGAAGTCAGAGCTAGGAGCAGACACAATGGATTAGACCACTAGCAAAGGGAAGACACTGCGGCTCCTGC
rs10709521_Ref_GT	ACTGGCCGCTTGACGAAATCTCTTTCCCTGAATTGGCTTCTGGTCAACCCACACTGCAGCATTTCTCTTTATCTTCTTCAATATGAAGCAATATGAAAAGTTTTTGCACAGTTGGAGGAAAAATGGAACTAATGTACAAGGACTAGTGTATCTAATTCTGGAAAGTTTTGGTTTTATTTTTTAAACACTGCGGCTCCTGC
rs10709521_Non-Ref_G	ACTGGCCGCTTGACGAAATCTCTTTCCCTGAATTGGCTTCTGGTCAACCCACACTGCAGCATTTCTCTTTATCTTCTTCAATATGAAGCAATATGAAAAGTTTTGCACAGTTGGAGGAAAAATGGAACTAATGTACAAGGACTAGTGTATCTAATTCTGGAAAGTTTTGGTTTTATTTTTTAAACACTGCGGCTCCTGC
rs2760524_Ref_A	ACTGGCCGCTTGACGATGAAGAATGCAATCTGCACTGTTGATTGTCTTAATCATAGTGATTGCTCTGCTGTGCCACCCAGATTCCCCCACTTCAGGACTATAGCATTCATTCCCCAGTTGCTGAAAGTGTTGCCAACCAACACCTCTTAGCTAAGCACAGCTGAAGGGACCTACTTCCCCTAAGGCACTGCGGCTCCTGC
rs2760524_Non-Ref_G	ACTGGCCGCTTGACGATGAAGAATGCAATCTGCACTGTTGATTGTCTTAATCATAGTGATTGCTCTGCTGTGCCACCCAGATTCCCCCACTTCAGGACTGTAGCATTCATTCCCCAGTTGCTGAAAGTGTTGCCAACCAACACCTCTTAGCTAAGCACAGCTGAAGGGACCTACTTCCCCTAAGGCACTGCGGCTCCTGC
rs2760524_Non-Ref_T	ACTGGCCGCTTGACGATGAAGAATGCAATCTGCACTGTTGATTGTCTTAATCATAGTGATTGCTCTGCTGTGCCACCCAGATTCCCCCACTTCAGGACTTTAGCATTCATTCCCCAGTTGCTGAAAGTGTTGCCAACCAACACCTCTTAGCTAAGCACAGCTGAAGGGACCTACTTCCCCTAAGGCACTGCGGCTCCTGC
rs2760522_Ref_C	ACTGGCCGCTTGACGTAAAGTGAAGTGCAATTAGAGAAGATAGGCCTGCACACCCCTTCCAAGTGCACATAGATCATTTATGAAAATAGAACATATTTTCGGCCATAAAGTGTATCAATACGTTTTAAACGTATTGAGATCCAAGCCATACAGAGTATGTTCTCTGTATCTTAATAGGATTAAATCACTGCGGCTCCTGC
rs2760522_Non-Ref_A	ACTGGCCGCTTGACGTAAAGTGAAGTGCAATTAGAGAAGATAGGCCTGCACACCCCTTCCAAGTGCACATAGATCATTTATGAAAATAGAACATATTTTAGGCCATAAAGTGTATCAATACGTTTTAAACGTATTGAGATCCAAGCCATACAGAGTATGTTCTCTGTATCTTAATAGGATTAAATCACTGCGGCTCCTGC
rs2760522_Non-Ref_G	ACTGGCCGCTTGACGTAAAGTGAAGTGCAATTAGAGAAGATAGGCCTGCACACCCCTTCCAAGTGCACATAGATCATTTATGAAAATAGAACATATTTTGGGCCATAAAGTGTATCAATACGTTTTAAACGTATTGAGATCCAAGCCATACAGAGTATGTTCTCTGTATCTTAATAGGATTAAATCACTGCGGCTCCTGC
rs2760522_Non-Ref_T	ACTGGCCGCTTGACGTAAAGTGAAGTGCAATTAGAGAAGATAGGCCTGCACACCCCTTCCAAGTGCACATAGATCATTTATGAAAATAGAACATATTTTTGGCCATAAAGTGTATCAATACGTTTTAAACGTATTGAGATCCAAGCCATACAGAGTATGTTCTCTGTATCTTAATAGGATTAAATCACTGCGGCTCCTGC
rs9427559_Ref_A	ACTGGCCGCTTGACGACCAAATATATATGTGATTGAAGTCTCTAAAGGAGAGAAGGGGGGAGGCAACAGGAAGAATATTTGAAGAAATAATTGGTAAAAAATTTTGTAAATTTGATTAAAAGTATAAGACCATAAAGTGATATAATATCACTTGAAGGCAGACACTCATATGTTAAGGATGTTAACACTGCGGCTCCTGC
rs9427559_Non-Ref_C	ACTGGCCGCTTGACGACCAAATATATATGTGATTGAAGTCTCTAAAGGAGAGAAGGGGGGAGGCAACAGGAAGAATATTTGAAGAAATAATTGGTAAAACATTTTGTAAATTTGATTAAAAGTATAAGACCATAAAGTGATATAATATCACTTGAAGGCAGACACTCATATGTTAAGGATGTTAACACTGCGGCTCCTGC
rs9427559_Non-Ref_T	ACTGGCCGCTTGACGACCAAATATATATGTGATTGAAGTCTCTAAAGGAGAGAAGGGGGGAGGCAACAGGAAGAATATTTGAAGAAATAATTGGTAAAATATTTTGTAAATTTGATTAAAAGTATAAGACCATAAAGTGATATAATATCACTTGAAGGCAGACACTCATATGTTAAGGATGTTAACACTGCGGCTCCTGC
rs2760521_Ref_G	ACTGGCCGCTTGACGACTTCACAAAACTTGATTTGAAAAAATAAAAATATTTTCTAGTAACTGAACCTTATCTCAGAAATAAGGACAAGAATATTTATAGGAATGTGAAGTACCTAGTATTTGAAAAAATAAAATACACAATTTCTGCCATTCAATCAAAAATTGTCAGGCATGCAAAGAAGCCTCACTGCGGCTCCTGC
rs2760521_Non-Ref_A	ACTGGCCGCTTGACGACTTCACAAAACTTGATTTGAAAAAATAAAAATATTTTCTAGTAACTGAACCTTATCTCAGAAATAAGGACAAGAATATTTATAAGAATGTGAAGTACCTAGTATTTGAAAAAATAAAATACACAATTTCTGCCATTCAATCAAAAATTGTCAGGCATGCAAAGAAGCCTCACTGCGGCTCCTGC
rs2760521_Non-Ref_T	ACTGGCCGCTTGACGACTTCACAAAACTTGATTTGAAAAAATAAAAATATTTTCTAGTAACTGAACCTTATCTCAGAAATAAGGACAAGAATATTTATATGAATGTGAAGTACCTAGTATTTGAAAAAATAAAATACACAATTTCTGCCATTCAATCAAAAATTGTCAGGCATGCAAAGAAGCCTCACTGCGGCTCCTGC
rs3011685_Ref_C	ACTGGCCGCTTGACGATGCTACAGAGATAAATGACTGTAGAGTTTGTAGAGGGTTCCACTTCAGTATTCAGTTGAATACTGATTAGCATTTGTTTGTGACAAAACTACCAGGGGCCAAGGAAAAAAATGACTAGAAAGAATCAGAAGGAACAATGCTTAGACATCACACAGGGATGGGATTAATCCACTGCGGCTCCTGC
rs3011685_Non-Ref_T	ACTGGCCGCTTGACGATGCTACAGAGATAAATGACTGTAGAGTTTGTAGAGGGTTCCACTTCAGTATTCAGTTGAATACTGATTAGCATTTGTTTGTGATAAAACTACCAGGGGCCAAGGAAAAAAATGACTAGAAAGAATCAGAAGGAACAATGCTTAGACATCACACAGGGATGGGATTAATCCACTGCGGCTCCTGC
rs4658054_Ref_G	ACTGGCCGCTTGACGAAAAGAACATGCTACAGAGATAAATGACTGTAGAGTTTGTAGAGGGTTCCACTTCAGTATTCAGTTGAATACTGATTAGCATTTGTTTGTGACAAAACTACCAGGGGCCAAGGAAAAAAATGACTAGAAAGAATCAGAAGGAACAATGCTTAGACATCACACAGGGATGGCACTGCGGCTCCTGC
rs4658054_Non-Ref_C	ACTGGCCGCTTGACGAAAAGAACATGCTACAGAGATAAATGACTGTAGAGTTTGTAGAGGGTTCCACTTCAGTATTCAGTTGAATACTGATTAGCATTTCTTTGTGACAAAACTACCAGGGGCCAAGGAAAAAAATGACTAGAAAGAATCAGAAGGAACAATGCTTAGACATCACACAGGGATGGCACTGCGGCTCCTGC
rs4658054_Non-Ref_T	ACTGGCCGCTTGACGAAAAGAACATGCTACAGAGATAAATGACTGTAGAGTTTGTAGAGGGTTCCACTTCAGTATTCAGTTGAATACTGATTAGCATTTTTTTGTGACAAAACTACCAGGGGCCAAGGAAAAAAATGACTAGAAAGAATCAGAAGGAACAATGCTTAGACATCACACAGGGATGGCACTGCGGCTCCTGC
rs2816305_Ref_C	ACTGGCCGCTTGACGTAATGGAAAGTGTGGTCTAGAGGTTAGGACAAGTGGTTGGAAGTCATGCTCCCAAGAGCTGTCTCTTGCTCTGACAGTGACGCACTGGTTGACGCTAGACTAGACGGTTGACCAGCTATGAGCCAATCCGTTTATTTCAATTACTTCTTTTCAGCCTCAAATGCCATCACCACTGCGGCTCCTGC
rs2816305_Non-Ref_T	ACTGGCCGCTTGACGTAATGGAAAGTGTGGTCTAGAGGTTAGGACAAGTGGTTGGAAGTCATGCTCCCAAGAGCTGTCTCTTGCTCTGACAGTGACGCATTGGTTGACGCTAGACTAGACGGTTGACCAGCTATGAGCCAATCCGTTTATTTCAATTACTTCTTTTCAGCCTCAAATGCCATCACCACTGCGGCTCCTGC
rs9804163_Ref_C	ACTGGCCGCTTGACGGAGACCAACCTGACCAACATGGTGAAACCCCATCTCTCCTAAAAATACAAAAAATAAATAAATAAATAGTGGGGCGTGGTGGTGCGCGCCTGTAGTCTCAGCTACTCGGGAGGCTGAGGCAGGAGAATGGCTTGAACCTGGGAGGCAGAGGTTGTAGTGAGCCAAGATCGCACTGCGGCTCCTGC
rs9804163_Non-Ref_A	ACTGGCCGCTTGACGGAGACCAACCTGACCAACATGGTGAAACCCCATCTCTCCTAAAAATACAAAAAATAAATAAATAAATAGTGGGGCGTGGTGGTGAGCGCCTGTAGTCTCAGCTACTCGGGAGGCTGAGGCAGGAGAATGGCTTGAACCTGGGAGGCAGAGGTTGTAGTGAGCCAAGATCGCACTGCGGCTCCTGC
rs9804163_Non-Ref_G	ACTGGCCGCTTGACGGAGACCAACCTGACCAACATGGTGAAACCCCATCTCTCCTAAAAATACAAAAAATAAATAAATAAATAGTGGGGCGTGGTGGTGGGCGCCTGTAGTCTCAGCTACTCGGGAGGCTGAGGCAGGAGAATGGCTTGAACCTGGGAGGCAGAGGTTGTAGTGAGCCAAGATCGCACTGCGGCTCCTGC
rs9804163_Non-Ref_T	ACTGGCCGCTTGACGGAGACCAACCTGACCAACATGGTGAAACCCCATCTCTCCTAAAAATACAAAAAATAAATAAATAAATAGTGGGGCGTGGTGGTGTGCGCCTGTAGTCTCAGCTACTCGGGAGGCTGAGGCAGGAGAATGGCTTGAACCTGGGAGGCAGAGGTTGTAGTGAGCCAAGATCGCACTGCGGCTCCTGC
rs9803887_Ref_G	ACTGGCCGCTTGACGAAGGTCAGGAGATGGAGACCAACCTGACCAACATGGTGAAACCCCATCTCTCCTAAAAATACAAAAAATAAATAAATAAATAGTGGGGCGTGGTGGTGCGCGCCTGTAGTCTCAGCTACTCGGGAGGCTGAGGCAGGAGAATGGCTTGAACCTGGGAGGCAGAGGTTGTACACTGCGGCTCCTGC
rs9803887_Non-Ref_C	ACTGGCCGCTTGACGAAGGTCAGGAGATGGAGACCAACCTGACCAACATGGTGAAACCCCATCTCTCCTAAAAATACAAAAAATAAATAAATAAATAGTCGGGCGTGGTGGTGCGCGCCTGTAGTCTCAGCTACTCGGGAGGCTGAGGCAGGAGAATGGCTTGAACCTGGGAGGCAGAGGTTGTACACTGCGGCTCCTGC
rs9803887_Non-Ref_T	ACTGGCCGCTTGACGAAGGTCAGGAGATGGAGACCAACCTGACCAACATGGTGAAACCCCATCTCTCCTAAAAATACAAAAAATAAATAAATAAATAGTTGGGCGTGGTGGTGCGCGCCTGTAGTCTCAGCTACTCGGGAGGCTGAGGCAGGAGAATGGCTTGAACCTGGGAGGCAGAGGTTGTACACTGCGGCTCCTGC
rs9803778_Ref_T	ACTGGCCGCTTGACGCAAGGTCAGGAGATGGAGACCAACCTGACCAACATGGTGAAACCCCATCTCTCCTAAAAATACAAAAAATAAATAAATAAATAGTGGGGCGTGGTGGTGCGCGCCTGTAGTCTCAGCTACTCGGGAGGCTGAGGCAGGAGAATGGCTTGAACCTGGGAGGCAGAGGTTGTCACTGCGGCTCCTGC
rs9803778_Non-Ref_C	ACTGGCCGCTTGACGCAAGGTCAGGAGATGGAGACCAACCTGACCAACATGGTGAAACCCCATCTCTCCTAAAAATACAAAAAATAAATAAATAAATAGCGGGGCGTGGTGGTGCGCGCCTGTAGTCTCAGCTACTCGGGAGGCTGAGGCAGGAGAATGGCTTGAACCTGGGAGGCAGAGGTTGTCACTGCGGCTCCTGC
rs1323298_Ref_T	ACTGGCCGCTTGACGGATAACTGTGCCCAAAAGTATCTCCCTTTAACCATCCCAGTAACTGATTAAAATACACAGGGAATACATGTTATAATCATGCAATTACCCAGGAGGTTCGCTGGAGACAGTGTAGTCAAGAGCACTAGAAAAAGGTCATCCAGAGAGATGCAGGGGATTTACACATCAATCACTGCGGCTCCTGC
rs1323298_Non-Ref_C	ACTGGCCGCTTGACGGATAACTGTGCCCAAAAGTATCTCCCTTTAACCATCCCAGTAACTGATTAAAATACACAGGGAATACATGTTATAATCATGCAACTACCCAGGAGGTTCGCTGGAGACAGTGTAGTCAAGAGCACTAGAAAAAGGTCATCCAGAGAGATGCAGGGGATTTACACATCAATCACTGCGGCTCCTGC
rs150128804_Ref_GTA	ACTGGCCGCTTGACGTATGTATATCACATATACATATATGATATATATATTTTTATATATACCATATATGATATATATACATATACATATATATGTGTATATATACACACACACATATATATATATATGATTATATATATATATTTTTGAGACAGAGTCTTGCTGTGTTGTCCAGGCTGGACACTGCGGCTCCTGC
rs150128804_Non-Ref_G	ACTGGCCGCTTGACGTATGTATATCACATATACATATATGATATATATATTTTTATATATACCATATATGATATATATACATATACATATATATGTGTATATACACACACACATATATATATATATGATTATATATATATATTTTTGAGACAGAGTCTTGCTGTGTTGTCCAGGCTGGACACTGCGGCTCCTGC
rs150128804_Non-Ref_GTATA	ACTGGCCGCTTGACGTATGTATATCACATATACATATATGATATATATATTTTTATATATACCATATATGATATATATACATATACATATATATGTGTATATATATACACACACACATATATATATATATGATTATATATATATATTTTTGAGACAGAGTCTTGCTGTGTTGTCCAGGCTGGACACTGCGGCTCCTGC
rs150128804_Non-Ref_GTATATA	ACTGGCCGCTTGACGTATGTATATCACATATACATATATGATATATATATTTTTATATATACCATATATGATATATATACATATACATATATATGTGTATATATATATACACACACACATATATATATATATGATTATATATATATATTTTTGAGACAGAGTCTTGCTGTGTTGTCCAGGCTGGACACTGCGGCTCCTGC
rs34734710_Ref_C	ACTGGCCGCTTGACGGAAATAATGTCTTTTGCAGCAACCTGGATAAAACTGGAGGGCATTATTCTAAGTGAAGTAACTCATAAATGGAAAACCAAATATCATATGTTCTCACAAGTGGGAGCTAAGCTATGAGGATGCAAAGGCATAAGAGTGATATAACGGACTTTGGGGACTTGTGGGGGAAGCACTGCGGCTCCTGC
rs34734710_Non-Ref_G	ACTGGCCGCTTGACGGAAATAATGTCTTTTGCAGCAACCTGGATAAAACTGGAGGGCATTATTCTAAGTGAAGTAACTCATAAATGGAAAACCAAATATGATATGTTCTCACAAGTGGGAGCTAAGCTATGAGGATGCAAAGGCATAAGAGTGATATAACGGACTTTGGGGACTTGTGGGGGAAGCACTGCGGCTCCTGC
rs4853545_Ref_C	ACTGGCCGCTTGACGTCATGAATGGGAAGAATCAATATTGTGAAAATGACCACTCTGCCCAAATCAGTCTACAGATTCAATGCAATTTCCATCAAAATACCATCATCATTCTTCATAGATTTAGAAAAAACAATCCTAAAATTCATATGAAACCAAAAAACAACCTGCATAGCCAAAGCAATACTCACTGCGGCTCCTGC
rs4853545_Non-Ref_A	ACTGGCCGCTTGACGTCATGAATGGGAAGAATCAATATTGTGAAAATGACCACTCTGCCCAAATCAGTCTACAGATTCAATGCAATTTCCATCAAAATAACATCATCATTCTTCATAGATTTAGAAAAAACAATCCTAAAATTCATATGAAACCAAAAAACAACCTGCATAGCCAAAGCAATACTCACTGCGGCTCCTGC
rs4853545_Non-Ref_T	ACTGGCCGCTTGACGTCATGAATGGGAAGAATCAATATTGTGAAAATGACCACTCTGCCCAAATCAGTCTACAGATTCAATGCAATTTCCATCAAAATATCATCATCATTCTTCATAGATTTAGAAAAAACAATCCTAAAATTCATATGAAACCAAAAAACAACCTGCATAGCCAAAGCAATACTCACTGCGGCTCCTGC
rs62181460_Ref_T	ACTGGCCGCTTGACGAAAAGCATGTTATTTGAAAAGATAATATTGATAGACCATTAGTGAGATTAACCAAAAAAAGAAGAGAGAAGATCCAAATAAGATTTCATTTCGCATCGAGAAATGAAACTACAGCCAATACCGCAGAAATACAAAAGATTAGCTAAGGCTATTATGAACACTTTTATGTGCACTGCGGCTCCTGC
rs62181460_Non-Ref_A	ACTGGCCGCTTGACGAAAAGCATGTTATTTGAAAAGATAATATTGATAGACCATTAGTGAGATTAACCAAAAAAAGAAGAGAGAAGATCCAAATAAGATATCATTTCGCATCGAGAAATGAAACTACAGCCAATACCGCAGAAATACAAAAGATTAGCTAAGGCTATTATGAACACTTTTATGTGCACTGCGGCTCCTGC
rs7423529_Ref_T	ACTGGCCGCTTGACGAAAACTAAATCCAAACCCAGCATAACACAAGAAATAACAAAGATCAGAGAACTAAATAAAATCAAAACAAAAAAATACAAAAGATAAATGAAACAAAAAGCATGTTATTTGAAAAGATAATATTGATAGACCATTAGTGAGATTAACCAAAAAAAGAAGAGAGAAGATCCCACTGCGGCTCCTGC
rs7423529_Non-Ref_A	ACTGGCCGCTTGACGAAAACTAAATCCAAACCCAGCATAACACAAGAAATAACAAAGATCAGAGAACTAAATAAAATCAAAACAAAAAAATACAAAAGAAAAATGAAACAAAAAGCATGTTATTTGAAAAGATAATATTGATAGACCATTAGTGAGATTAACCAAAAAAAGAAGAGAGAAGATCCCACTGCGGCTCCTGC
rs7423529_Non-Ref_C	ACTGGCCGCTTGACGAAAACTAAATCCAAACCCAGCATAACACAAGAAATAACAAAGATCAGAGAACTAAATAAAATCAAAACAAAAAAATACAAAAGACAAATGAAACAAAAAGCATGTTATTTGAAAAGATAATATTGATAGACCATTAGTGAGATTAACCAAAAAAAGAAGAGAGAAGATCCCACTGCGGCTCCTGC
rs2356350_Ref_G	ACTGGCCGCTTGACGACTAATTTTTGACAAAGGTGCCAGGAACCTACACTCGGGCAAAAACATCCTCTTCAATAAATCGTGGTGGGATATCCCTACACCGAAGAATAGAACTGGACCCTATCTCTCACCATATATAAAAATCAACTCAAGATGGATTAAAGATTTAAATGTAACACCTAAAATTACACTGCGGCTCCTGC
rs2356350_Non-Ref_A	ACTGGCCGCTTGACGACTAATTTTTGACAAAGGTGCCAGGAACCTACACTCGGGCAAAAACATCCTCTTCAATAAATCGTGGTGGGATATCCCTACACCAAAGAATAGAACTGGACCCTATCTCTCACCATATATAAAAATCAACTCAAGATGGATTAAAGATTTAAATGTAACACCTAAAATTACACTGCGGCTCCTGC
rs2356350_Non-Ref_C	ACTGGCCGCTTGACGACTAATTTTTGACAAAGGTGCCAGGAACCTACACTCGGGCAAAAACATCCTCTTCAATAAATCGTGGTGGGATATCCCTACACCCAAGAATAGAACTGGACCCTATCTCTCACCATATATAAAAATCAACTCAAGATGGATTAAAGATTTAAATGTAACACCTAAAATTACACTGCGGCTCCTGC
rs2356350_Non-Ref_T	ACTGGCCGCTTGACGACTAATTTTTGACAAAGGTGCCAGGAACCTACACTCGGGCAAAAACATCCTCTTCAATAAATCGTGGTGGGATATCCCTACACCTAAGAATAGAACTGGACCCTATCTCTCACCATATATAAAAATCAACTCAAGATGGATTAAAGATTTAAATGTAACACCTAAAATTACACTGCGGCTCCTGC
rs2356349_Ref_C	ACTGGCCGCTTGACGATTGAAGAGGACACAAACAAATGGAAAGACATCTCTATGTTCATGGATTGGAAGAATTAATATCATTAAAATGATCATACTGCCCAAAGCAATCTACAGAATCAAAGCAATCCCTATTAAAATACCAATGTCGTTTTTCACAGAAATAGAAAAAACAAAATAGTAAAATACACTGCGGCTCCTGC
rs2356349_Non-Ref_A	ACTGGCCGCTTGACGATTGAAGAGGACACAAACAAATGGAAAGACATCTCTATGTTCATGGATTGGAAGAATTAATATCATTAAAATGATCATACTGCCAAAAGCAATCTACAGAATCAAAGCAATCCCTATTAAAATACCAATGTCGTTTTTCACAGAAATAGAAAAAACAAAATAGTAAAATACACTGCGGCTCCTGC
rs2356349_Non-Ref_G	ACTGGCCGCTTGACGATTGAAGAGGACACAAACAAATGGAAAGACATCTCTATGTTCATGGATTGGAAGAATTAATATCATTAAAATGATCATACTGCCGAAAGCAATCTACAGAATCAAAGCAATCCCTATTAAAATACCAATGTCGTTTTTCACAGAAATAGAAAAAACAAAATAGTAAAATACACTGCGGCTCCTGC
rs2356349_Non-Ref_T	ACTGGCCGCTTGACGATTGAAGAGGACACAAACAAATGGAAAGACATCTCTATGTTCATGGATTGGAAGAATTAATATCATTAAAATGATCATACTGCCTAAAGCAATCTACAGAATCAAAGCAATCCCTATTAAAATACCAATGTCGTTTTTCACAGAAATAGAAAAAACAAAATAGTAAAATACACTGCGGCTCCTGC
rs6434444_Ref_C	ACTGGCCGCTTGACGGGAGGCTGAGGCAGGAGAAATGCAGAGGTTGCAGTGAGCTGAGATTGTGCCAAGGCACTCCAGCCTGGGCAACAAACAAGGCTCCATCTCAAAAAAAAGAAAAAAAATTGAAGAGGACACAAACAAATGGAAAGACATCTCTATGTTCATGGATTGGAAGAATTAATATCCACTGCGGCTCCTGC
rs6434444_Non-Ref_A	ACTGGCCGCTTGACGGGAGGCTGAGGCAGGAGAAATGCAGAGGTTGCAGTGAGCTGAGATTGTGCCAAGGCACTCCAGCCTGGGCAACAAACAAGGCTCAATCTCAAAAAAAAGAAAAAAAATTGAAGAGGACACAAACAAATGGAAAGACATCTCTATGTTCATGGATTGGAAGAATTAATATCCACTGCGGCTCCTGC
rs6434443_Ref_G	ACTGGCCGCTTGACGATACAAACATTAGCCAGGCATGGTGGCACACGCCTGTAGTCCCAGCTACTCTTCTCGGGAGGCTGAGGCAGGAGAAATGCAGAGGTTGCAGTGAGCTGAGATTGTGCCAAGGCACTCCAGCCTGGGCAACAAACAAGGCTCCATCTCAAAAAAAAGAAAAAAAATTGAAGCACTGCGGCTCCTGC
rs6434443_Non-Ref_A	ACTGGCCGCTTGACGATACAAACATTAGCCAGGCATGGTGGCACACGCCTGTAGTCCCAGCTACTCTTCTCGGGAGGCTGAGGCAGGAGAAATGCAGAGATTGCAGTGAGCTGAGATTGTGCCAAGGCACTCCAGCCTGGGCAACAAACAAGGCTCCATCTCAAAAAAAAGAAAAAAAATTGAAGCACTGCGGCTCCTGC
rs6434443_Non-Ref_C	ACTGGCCGCTTGACGATACAAACATTAGCCAGGCATGGTGGCACACGCCTGTAGTCCCAGCTACTCTTCTCGGGAGGCTGAGGCAGGAGAAATGCAGAGCTTGCAGTGAGCTGAGATTGTGCCAAGGCACTCCAGCCTGGGCAACAAACAAGGCTCCATCTCAAAAAAAAGAAAAAAAATTGAAGCACTGCGGCTCCTGC
rs6434443_Non-Ref_T	ACTGGCCGCTTGACGATACAAACATTAGCCAGGCATGGTGGCACACGCCTGTAGTCCCAGCTACTCTTCTCGGGAGGCTGAGGCAGGAGAAATGCAGAGTTTGCAGTGAGCTGAGATTGTGCCAAGGCACTCCAGCCTGGGCAACAAACAAGGCTCCATCTCAAAAAAAAGAAAAAAAATTGAAGCACTGCGGCTCCTGC
rs116812788_Ref_C	ACTGGCCGCTTGACGATCTCATTTATAATACCTATAAAAAATAAAATACTTGGGAATAAATTTAACGAAGAAAGTGAAAGATCTCTACAAGGAAAACTACAAAACACTGATTAAAAAAATTGAAGAGGGCCAGGTGCGGTGTGGCTCATGTCTGTAATCCCAGGACTTTGGGAGGCCAAGGTGGGCACTGCGGCTCCTGC
rs116812788_Non-Ref_G	ACTGGCCGCTTGACGATCTCATTTATAATACCTATAAAAAATAAAATACTTGGGAATAAATTTAACGAAGAAAGTGAAAGATCTCTACAAGGAAAACTAGAAAACACTGATTAAAAAAATTGAAGAGGGCCAGGTGCGGTGTGGCTCATGTCTGTAATCCCAGGACTTTGGGAGGCCAAGGTGGGCACTGCGGCTCCTGC
rs116812788_Non-Ref_T	ACTGGCCGCTTGACGATCTCATTTATAATACCTATAAAAAATAAAATACTTGGGAATAAATTTAACGAAGAAAGTGAAAGATCTCTACAAGGAAAACTATAAAACACTGATTAAAAAAATTGAAGAGGGCCAGGTGCGGTGTGGCTCATGTCTGTAATCCCAGGACTTTGGGAGGCCAAGGTGGGCACTGCGGCTCCTGC
rs74607674_Ref_A	ACTGGCCGCTTGACGAATCTCATTTATAATACCTATAAAAAATAAAATACTTGGGAATAAATTTAACGAAGAAAGTGAAAGATCTCTACAAGGAAAACTACAAAACACTGATTAAAAAAATTGAAGAGGGCCAGGTGCGGTGTGGCTCATGTCTGTAATCCCAGGACTTTGGGAGGCCAAGGTGGCACTGCGGCTCCTGC
rs74607674_Non-Ref_T	ACTGGCCGCTTGACGAATCTCATTTATAATACCTATAAAAAATAAAATACTTGGGAATAAATTTAACGAAGAAAGTGAAAGATCTCTACAAGGAAAACTTCAAAACACTGATTAAAAAAATTGAAGAGGGCCAGGTGCGGTGTGGCTCATGTCTGTAATCCCAGGACTTTGGGAGGCCAAGGTGGCACTGCGGCTCCTGC
rs34403636_Ref_GA	ACTGGCCGCTTGACGAGAAGACAATCTCATTTATAATACCTATAAAAAATAAAATACTTGGGAATAAATTTAACGAAGAAAGTGAAAGATCTCTACAAGGAAAACTACAAAACACTGATTAAAAAAATTGAAGAGGGCCAGGTGCGGTGTGGCTCATGTCTGTAATCCCAGGACTTTGGGAGGCCCACTGCGGCTCCTGC
rs34403636_Non-Ref_G	ACTGGCCGCTTGACGAGAAGACAATCTCATTTATAATACCTATAAAAAATAAAATACTTGGGAATAAATTTAACGAAGAAAGTGAAAGATCTCTACAAGGAAACTACAAAACACTGATTAAAAAAATTGAAGAGGGCCAGGTGCGGTGTGGCTCATGTCTGTAATCCCAGGACTTTGGGAGGCCCACTGCGGCTCCTGC
rs6744380_Ref_A	ACTGGCCGCTTGACGCTGGGTGACAGAGTGAGACTCTGTATCAAAAAAGAAAAATTTGTCCTTCTTTGCTGATGATATGATTTTATACTAGAAAATCCTAAAGAGTCCACCAAAAATCTCCTAGGTCTGATAAATAGGTTCAGTAAAGTTGCAGGATACAAAATTAACATACAAAAATCAGTAGCCACTGCGGCTCCTGC
rs6744380_Non-Ref_G	ACTGGCCGCTTGACGCTGGGTGACAGAGTGAGACTCTGTATCAAAAAAGAAAAATTTGTCCTTCTTTGCTGATGATATGATTTTATACTAGAAAATCCTGAAGAGTCCACCAAAAATCTCCTAGGTCTGATAAATAGGTTCAGTAAAGTTGCAGGATACAAAATTAACATACAAAAATCAGTAGCCACTGCGGCTCCTGC
rs71301540_Ref_CTCTA	ACTGGCCGCTTGACGCAGCTACTCAGGAGGCTGATGCAGGAGAATTGCTTGAACCTGGGAGGCGCAGGTTGCAGTGGGCCAAGATCACACCACTGAACTCTATCTAGTCTGGGTGACAGAGTGAGACTCTGTATCAAAAAAGAAAAATTTGTCCTTCTTTGCTGATGATATGATTTTATACTAGACACTGCGGCTCCTGC
rs71301540_Non-Ref_C	ACTGGCCGCTTGACGCAGCTACTCAGGAGGCTGATGCAGGAGAATTGCTTGAACCTGGGAGGCGCAGGTTGCAGTGGGCCAAGATCACACCACTGAACTCTAGTCTGGGTGACAGAGTGAGACTCTGTATCAAAAAAGAAAAATTTGTCCTTCTTTGCTGATGATATGATTTTATACTAGACACTGCGGCTCCTGC
rs6434442_Ref_C	ACTGGCCGCTTGACGCTGGAAAAGAGGATGTCAAATTGTCTTTCTTGGCCAGGAGCTGTGGCTTACGCTTGTAATCCCAGCACCTTGGGAGGCCAAGACCGGCAGATCATTTGAGGTCAGGAGTTCGAGACCAGCCTGGTCAACACAGTGAAACCCCATCTCTGCTAAAAATACAAAAATTAGCTCACTGCGGCTCCTGC
rs6434442_Non-Ref_A	ACTGGCCGCTTGACGCTGGAAAAGAGGATGTCAAATTGTCTTTCTTGGCCAGGAGCTGTGGCTTACGCTTGTAATCCCAGCACCTTGGGAGGCCAAGACAGGCAGATCATTTGAGGTCAGGAGTTCGAGACCAGCCTGGTCAACACAGTGAAACCCCATCTCTGCTAAAAATACAAAAATTAGCTCACTGCGGCTCCTGC
rs6434442_Non-Ref_G	ACTGGCCGCTTGACGCTGGAAAAGAGGATGTCAAATTGTCTTTCTTGGCCAGGAGCTGTGGCTTACGCTTGTAATCCCAGCACCTTGGGAGGCCAAGACGGGCAGATCATTTGAGGTCAGGAGTTCGAGACCAGCCTGGTCAACACAGTGAAACCCCATCTCTGCTAAAAATACAAAAATTAGCTCACTGCGGCTCCTGC
rs6434442_Non-Ref_T	ACTGGCCGCTTGACGCTGGAAAAGAGGATGTCAAATTGTCTTTCTTGGCCAGGAGCTGTGGCTTACGCTTGTAATCCCAGCACCTTGGGAGGCCAAGACTGGCAGATCATTTGAGGTCAGGAGTTCGAGACCAGCCTGGTCAACACAGTGAAACCCCATCTCTGCTAAAAATACAAAAATTAGCTCACTGCGGCTCCTGC
rs7566274_Ref_C	ACTGGCCGCTTGACGTAAATCACATCAGCAGAATGAAGAACAAAAATCATATGACCATCTCAATAGATATAGAAAAAGCATTTGGTGAAATTCAATGTCCTTCATGACCAAAACTCTCAACAAATGAGGCATAGAAGGAATATACTTCAACATAAAAAGGCCATACATGACAAACCTACAGCTAACACTGCGGCTCCTGC
rs7566274_Non-Ref_A	ACTGGCCGCTTGACGTAAATCACATCAGCAGAATGAAGAACAAAAATCATATGACCATCTCAATAGATATAGAAAAAGCATTTGGTGAAATTCAATGTCATTCATGACCAAAACTCTCAACAAATGAGGCATAGAAGGAATATACTTCAACATAAAAAGGCCATACATGACAAACCTACAGCTAACACTGCGGCTCCTGC
rs7566274_Non-Ref_G	ACTGGCCGCTTGACGTAAATCACATCAGCAGAATGAAGAACAAAAATCATATGACCATCTCAATAGATATAGAAAAAGCATTTGGTGAAATTCAATGTCGTTCATGACCAAAACTCTCAACAAATGAGGCATAGAAGGAATATACTTCAACATAAAAAGGCCATACATGACAAACCTACAGCTAACACTGCGGCTCCTGC
rs201274904_Ref_AAC	ACTGGCCGCTTGACGTCCCTGATGAATACTGATGCAAAATTTGTCAACAAAATACTAGCAAATCAAATCCAACAGCATCTCAGAAAAAAAAAAAAAAAAACCAAAAAACAAAAAACCAATGTGATCAAGTGGGATTTATCCCAGGGATGCAAGGATGGTTCAACATATGCAAATCAGTAAACATGCACTGCGGCTCCTGC
rs201274904_Non-Ref_A	ACTGGCCGCTTGACGTCCCTGATGAATACTGATGCAAAATTTGTCAACAAAATACTAGCAAATCAAATCCAACAGCATCTCAGAAAAAAAAAAAAAAAACAAAAAACAAAAAACCAATGTGATCAAGTGGGATTTATCCCAGGGATGCAAGGATGGTTCAACATATGCAAATCAGTAAACATGCACTGCGGCTCCTGC
rs6434441_Ref_G	ACTGGCCGCTTGACGAATACACTAACAAGCTGGAAAACCTAGAAGAAATGGATAAATTCCTGGACTCATGCAACCTAGCAAGATTGAATCAGGAAAAAAGCCCAAAAAGACCTGAACAGACTAATAATGAGTAAGGAGATTGAATTAGTAAGTCTTCTGACAAAGTCCAGGACTGGATGACTTTACACTGCGGCTCCTGC
rs6434441_Non-Ref_A	ACTGGCCGCTTGACGAATACACTAACAAGCTGGAAAACCTAGAAGAAATGGATAAATTCCTGGACTCATGCAACCTAGCAAGATTGAATCAGGAAAAAAACCCAAAAAGACCTGAACAGACTAATAATGAGTAAGGAGATTGAATTAGTAAGTCTTCTGACAAAGTCCAGGACTGGATGACTTTACACTGCGGCTCCTGC
rs6434441_Non-Ref_T	ACTGGCCGCTTGACGAATACACTAACAAGCTGGAAAACCTAGAAGAAATGGATAAATTCCTGGACTCATGCAACCTAGCAAGATTGAATCAGGAAAAAATCCCAAAAAGACCTGAACAGACTAATAATGAGTAAGGAGATTGAATTAGTAAGTCTTCTGACAAAGTCCAGGACTGGATGACTTTACACTGCGGCTCCTGC
rs1584945_Ref_C	ACTGGCCGCTTGACGACAGTAAGTCCAATAATAATGATTCAGAAATCATGCTTCTAGATATTTATCCAAATGAGTTGAAAACTTACTCCTACACAAAATCGCATATGAATGCTAGTAGCAGCTTTATTCATAATAGCCAAAAATGAATAAACAAACTAGGGTACATCTGTACAAAAGAATATTATCACTGCGGCTCCTGC
rs1584945_Non-Ref_G	ACTGGCCGCTTGACGACAGTAAGTCCAATAATAATGATTCAGAAATCATGCTTCTAGATATTTATCCAAATGAGTTGAAAACTTACTCCTACACAAAATGGCATATGAATGCTAGTAGCAGCTTTATTCATAATAGCCAAAAATGAATAAACAAACTAGGGTACATCTGTACAAAAGAATATTATCACTGCGGCTCCTGC
rs1584945_Non-Ref_T	ACTGGCCGCTTGACGACAGTAAGTCCAATAATAATGATTCAGAAATCATGCTTCTAGATATTTATCCAAATGAGTTGAAAACTTACTCCTACACAAAATTGCATATGAATGCTAGTAGCAGCTTTATTCATAATAGCCAAAAATGAATAAACAAACTAGGGTACATCTGTACAAAAGAATATTATCACTGCGGCTCCTGC
rs7574909_Ref_C	ACTGGCCGCTTGACGTTAAAATAATATTTAATTGAATTCAAATAAAAATAAAATTTTATTTTAAAATATATATTAATAATATGGTTTCATTTTTTGATCCGATATTCCTATGTAGGTATTCATTTATTCATAAGTCACTTATTGAGCACCTAGTATGTGTCTAGGCACACTGTCCAGGCACTGGGCACTGCGGCTCCTGC
rs7574909_Non-Ref_T	ACTGGCCGCTTGACGTTAAAATAATATTTAATTGAATTCAAATAAAAATAAAATTTTATTTTAAAATATATATTAATAATATGGTTTCATTTTTTGATCTGATATTCCTATGTAGGTATTCATTTATTCATAAGTCACTTATTGAGCACCTAGTATGTGTCTAGGCACACTGTCCAGGCACTGGGCACTGCGGCTCCTGC
rs6434440_Ref_T	ACTGGCCGCTTGACGTTAGCCAGGATGGTCTCGATATCCTGACCTCGTGATCTGCCCACCTCGGCCTCCCAAAGTGCTGGGATTACAGGCGTGGGCCACTGCGCCTGGCGGTTTTCATAGTTTTAAAAATTAACTTGAGTGGAATTTCTTTTGGGAAAAAATATTTCTTATGGTAAGGAAACATTCACTGCGGCTCCTGC
rs6434440_Non-Ref_A	ACTGGCCGCTTGACGTTAGCCAGGATGGTCTCGATATCCTGACCTCGTGATCTGCCCACCTCGGCCTCCCAAAGTGCTGGGATTACAGGCGTGGGCCACAGCGCCTGGCGGTTTTCATAGTTTTAAAAATTAACTTGAGTGGAATTTCTTTTGGGAAAAAATATTTCTTATGGTAAGGAAACATTCACTGCGGCTCCTGC
rs6434440_Non-Ref_C	ACTGGCCGCTTGACGTTAGCCAGGATGGTCTCGATATCCTGACCTCGTGATCTGCCCACCTCGGCCTCCCAAAGTGCTGGGATTACAGGCGTGGGCCACCGCGCCTGGCGGTTTTCATAGTTTTAAAAATTAACTTGAGTGGAATTTCTTTTGGGAAAAAATATTTCTTATGGTAAGGAAACATTCACTGCGGCTCCTGC
rs6434440_Non-Ref_G	ACTGGCCGCTTGACGTTAGCCAGGATGGTCTCGATATCCTGACCTCGTGATCTGCCCACCTCGGCCTCCCAAAGTGCTGGGATTACAGGCGTGGGCCACGGCGCCTGGCGGTTTTCATAGTTTTAAAAATTAACTTGAGTGGAATTTCTTTTGGGAAAAAATATTTCTTATGGTAAGGAAACATTCACTGCGGCTCCTGC
rs6434439_Ref_A	ACTGGCCGCTTGACGAGACGGAGTCTCGCTCTGTCGCCCAGGCTGGAGTGCAGTGGCGTGATCTCGGCTCACTGCAAGCTCCGCCTCCCGGGTTCACGCAATTCTCCTTCCTCAGCCTCCCAAGTAGCTGAGACTGCAGGCGCCCGCCACCATGCCCGGCTAATTTTTTGTATTTTTAGTAGAGACACTGCGGCTCCTGC
rs6434439_Non-Ref_C	ACTGGCCGCTTGACGAGACGGAGTCTCGCTCTGTCGCCCAGGCTGGAGTGCAGTGGCGTGATCTCGGCTCACTGCAAGCTCCGCCTCCCGGGTTCACGCCATTCTCCTTCCTCAGCCTCCCAAGTAGCTGAGACTGCAGGCGCCCGCCACCATGCCCGGCTAATTTTTTGTATTTTTAGTAGAGACACTGCGGCTCCTGC
rs6434439_Non-Ref_G	ACTGGCCGCTTGACGAGACGGAGTCTCGCTCTGTCGCCCAGGCTGGAGTGCAGTGGCGTGATCTCGGCTCACTGCAAGCTCCGCCTCCCGGGTTCACGCGATTCTCCTTCCTCAGCCTCCCAAGTAGCTGAGACTGCAGGCGCCCGCCACCATGCCCGGCTAATTTTTTGTATTTTTAGTAGAGACACTGCGGCTCCTGC
rs1551443_Ref_T	ACTGGCCGCTTGACGAGCCAGAATTCTCCGATGTTTTGTATTAGAAGGAATAGATGGGTACTAAATTCCTGTATCTTGGTTTCCTCAATTAGTATCATCTGAATGTCCCAGGTGAAGAAGCTAAGTCCTAGGGACAAGATTTGGACCTTTGAATGCAGGTTTCTCCATGTCGATCCAAGGGCAGCCACTGCGGCTCCTGC
rs1551443_Non-Ref_A	ACTGGCCGCTTGACGAGCCAGAATTCTCCGATGTTTTGTATTAGAAGGAATAGATGGGTACTAAATTCCTGTATCTTGGTTTCCTCAATTAGTATCATCAGAATGTCCCAGGTGAAGAAGCTAAGTCCTAGGGACAAGATTTGGACCTTTGAATGCAGGTTTCTCCATGTCGATCCAAGGGCAGCCACTGCGGCTCCTGC
rs1551443_Non-Ref_C	ACTGGCCGCTTGACGAGCCAGAATTCTCCGATGTTTTGTATTAGAAGGAATAGATGGGTACTAAATTCCTGTATCTTGGTTTCCTCAATTAGTATCATCCGAATGTCCCAGGTGAAGAAGCTAAGTCCTAGGGACAAGATTTGGACCTTTGAATGCAGGTTTCTCCATGTCGATCCAAGGGCAGCCACTGCGGCTCCTGC
rs1551443_Non-Ref_G	ACTGGCCGCTTGACGAGCCAGAATTCTCCGATGTTTTGTATTAGAAGGAATAGATGGGTACTAAATTCCTGTATCTTGGTTTCCTCAATTAGTATCATCGGAATGTCCCAGGTGAAGAAGCTAAGTCCTAGGGACAAGATTTGGACCTTTGAATGCAGGTTTCTCCATGTCGATCCAAGGGCAGCCACTGCGGCTCCTGC
rs1551442_Ref_G	ACTGGCCGCTTGACGGCAAGTTGCTGAAGTATAAATATAGTGTGATCTCACTCGTGGATTTAGCAGCTTTCAAACCTAGACACTTTATTGTTTAGGGATGCAAATGTATGTGGTAAAATGGCAACAAAAAGAAAAAAAATGACAAATGCAAATTTTGGGTCAGTGGTTGCTCCAGGCGGAAAGAGCACTGCGGCTCCTGC
rs1551442_Non-Ref_A	ACTGGCCGCTTGACGGCAAGTTGCTGAAGTATAAATATAGTGTGATCTCACTCGTGGATTTAGCAGCTTTCAAACCTAGACACTTTATTGTTTAGGGATACAAATGTATGTGGTAAAATGGCAACAAAAAGAAAAAAAATGACAAATGCAAATTTTGGGTCAGTGGTTGCTCCAGGCGGAAAGAGCACTGCGGCTCCTGC
rs1020658_Ref_C	ACTGGCCGCTTGACGAACAGTAGAATGAATAAATTGTGATAATTCACACAATGGTATACTATGCAGCAATGAAAATGAATAAACTACTGCTACGCACATCTGTATGGATGAATGTCAGGAACCACGCTGAGTGAAGAAAGCAAGTTGCTGAAGTATAAATATAGTGTGATCTCACTCGTGGATTTCACTGCGGCTCCTGC
rs1020658_Non-Ref_G	ACTGGCCGCTTGACGAACAGTAGAATGAATAAATTGTGATAATTCACACAATGGTATACTATGCAGCAATGAAAATGAATAAACTACTGCTACGCACATGTGTATGGATGAATGTCAGGAACCACGCTGAGTGAAGAAAGCAAGTTGCTGAAGTATAAATATAGTGTGATCTCACTCGTGGATTTCACTGCGGCTCCTGC
rs1551441_Ref_G	ACTGGCCGCTTGACGCCCATCAACAGTAGAATGAATAAATTGTGATAATTCACACAATGGTATACTATGCAGCAATGAAAATGAATAAACTACTGCTACGCACATCTGTATGGATGAATGTCAGGAACCACGCTGAGTGAAGAAAGCAAGTTGCTGAAGTATAAATATAGTGTGATCTCACTCGTCACTGCGGCTCCTGC
rs1551441_Non-Ref_A	ACTGGCCGCTTGACGCCCATCAACAGTAGAATGAATAAATTGTGATAATTCACACAATGGTATACTATGCAGCAATGAAAATGAATAAACTACTGCTACACACATCTGTATGGATGAATGTCAGGAACCACGCTGAGTGAAGAAAGCAAGTTGCTGAAGTATAAATATAGTGTGATCTCACTCGTCACTGCGGCTCCTGC
rs1551440_Ref_G	ACTGGCCGCTTGACGGCAATTCCACTCCTAGGCATATATTCTAGAGAATTTCTTACATATGTGCCCCAAGGGACACACCATAAGAATGTTCACAGTAACGTTGTTTGCAATAGCAAAGAAATACAGGAAATAACGCAAATGCCCATCAACAGTAGAATGAATAAATTGTGATAATTCACACAATGCACTGCGGCTCCTGC
rs1551440_Non-Ref_A	ACTGGCCGCTTGACGGCAATTCCACTCCTAGGCATATATTCTAGAGAATTTCTTACATATGTGCCCCAAGGGACACACCATAAGAATGTTCACAGTAACATTGTTTGCAATAGCAAAGAAATACAGGAAATAACGCAAATGCCCATCAACAGTAGAATGAATAAATTGTGATAATTCACACAATGCACTGCGGCTCCTGC
rs11399706_Ref_A	ACTGGCCGCTTGACGGATATGAACAATGAGAGCACTACATATGAAAGCATACAAAATCACCTCTCAAAAATATCAAAAATTAAATGCATTTATTAAAAAAGGATGAAAATTAAGTATCTGAGTAAAGTTAGAAAAAATTAGAAAAATAATAAAAAGTAAAATGAGGAAATAAGGCAGATATACCCACTGCGGCTCCTGC
rs11399706_Non-Ref_AG	ACTGGCCGCTTGACGGATATGAACAATGAGAGCACTACATATGAAAGCATACAAAATCACCTCTCAAAAATATCAAAAATTAAATGCATTTATTAAAAAAGGGATGAAAATTAAGTATCTGAGTAAAGTTAGAAAAAATTAGAAAAATAATAAAAAGTAAAATGAGGAAATAAGGCAGATATACCCACTGCGGCTCCTGC
rs6712821_Ref_C	ACTGGCCGCTTGACGTTGTTATCCTCTGTTACTTTTAGAATATTTTCTTTCTAGTGTCCTGCAGTTCATTTGCTTTTTAAATTTATCATGCTGGGGACCCGTATTTCTAAAATCTAAGAATGCATGGAAGCCATCATGTGAGCTCCTACTTAAATTTTGTTTTACAGGTTTTTCTTAATTTTTGTCACTGCGGCTCCTGC
rs6712821_Non-Ref_G	ACTGGCCGCTTGACGTTGTTATCCTCTGTTACTTTTAGAATATTTTCTTTCTAGTGTCCTGCAGTTCATTTGCTTTTTAAATTTATCATGCTGGGGACCGGTATTTCTAAAATCTAAGAATGCATGGAAGCCATCATGTGAGCTCCTACTTAAATTTTGTTTTACAGGTTTTTCTTAATTTTTGTCACTGCGGCTCCTGC
rs6712821_Non-Ref_T	ACTGGCCGCTTGACGTTGTTATCCTCTGTTACTTTTAGAATATTTTCTTTCTAGTGTCCTGCAGTTCATTTGCTTTTTAAATTTATCATGCTGGGGACCTGTATTTCTAAAATCTAAGAATGCATGGAAGCCATCATGTGAGCTCCTACTTAAATTTTGTTTTACAGGTTTTTCTTAATTTTTGTCACTGCGGCTCCTGC
rs11694530_Ref_T	ACTGGCCGCTTGACGCAGGATGGTCTCGATCTCCTGACCTCGTGATCCGCCCGCCTCGGCCTCCCAAAGTGCTGGGATTACAGGCATGAGCCACGGCGCTTGGCCTATCTCGCTTTTTTAAATAGATAATATATTTGTTATCCTCTGTTACTTTTAGAATATTTTCTTTCTAGTGTCCTGCAGTTCACTGCGGCTCCTGC
rs11694530_Non-Ref_A	ACTGGCCGCTTGACGCAGGATGGTCTCGATCTCCTGACCTCGTGATCCGCCCGCCTCGGCCTCCCAAAGTGCTGGGATTACAGGCATGAGCCACGGCGCATGGCCTATCTCGCTTTTTTAAATAGATAATATATTTGTTATCCTCTGTTACTTTTAGAATATTTTCTTTCTAGTGTCCTGCAGTTCACTGCGGCTCCTGC
rs11694530_Non-Ref_C	ACTGGCCGCTTGACGCAGGATGGTCTCGATCTCCTGACCTCGTGATCCGCCCGCCTCGGCCTCCCAAAGTGCTGGGATTACAGGCATGAGCCACGGCGCCTGGCCTATCTCGCTTTTTTAAATAGATAATATATTTGTTATCCTCTGTTACTTTTAGAATATTTTCTTTCTAGTGTCCTGCAGTTCACTGCGGCTCCTGC
rs6709270_Ref_G	ACTGGCCGCTTGACGGACAGCCCCAGCTCATCTCTTTGACCTCATCACCCTTTTATTACTTCATGTTCTGGGTGCACTCTTACCAAAAAAACATAATTTGTCTTATAACTGAGGAGTTTTGTCAATTTAATATATATTATTTGGATTTTTTGACATTTTCGTGCTTTTAATTTCTTATGTAGTCTCACTGCGGCTCCTGC
rs6709270_Non-Ref_A	ACTGGCCGCTTGACGGACAGCCCCAGCTCATCTCTTTGACCTCATCACCCTTTTATTACTTCATGTTCTGGGTGCACTCTTACCAAAAAAACATAATTTATCTTATAACTGAGGAGTTTTGTCAATTTAATATATATTATTTGGATTTTTTGACATTTTCGTGCTTTTAATTTCTTATGTAGTCTCACTGCGGCTCCTGC
rs12619030_Ref_C	ACTGGCCGCTTGACGGCAAAAACTCCAAGAAGATTAGGAGAGGTGATAAATCCATGGTAATAGAAAAAGACTTTAACATGTCACTTTCCAAAAAAAAGGCGATGGAATTTTCTAACACATCTCCTTACTTCTTTCTTGACTCAAAACAGTTCATTTAACCGCCAGAATGAGCTTTTTAAGACAAACACTGCGGCTCCTGC
rs12619030_Non-Ref_A	ACTGGCCGCTTGACGGCAAAAACTCCAAGAAGATTAGGAGAGGTGATAAATCCATGGTAATAGAAAAAGACTTTAACATGTCACTTTCCAAAAAAAAGGAGATGGAATTTTCTAACACATCTCCTTACTTCTTTCTTGACTCAAAACAGTTCATTTAACCGCCAGAATGAGCTTTTTAAGACAAACACTGCGGCTCCTGC
rs12619030_Non-Ref_G	ACTGGCCGCTTGACGGCAAAAACTCCAAGAAGATTAGGAGAGGTGATAAATCCATGGTAATAGAAAAAGACTTTAACATGTCACTTTCCAAAAAAAAGGGGATGGAATTTTCTAACACATCTCCTTACTTCTTTCTTGACTCAAAACAGTTCATTTAACCGCCAGAATGAGCTTTTTAAGACAAACACTGCGGCTCCTGC
rs12619030_Non-Ref_T	ACTGGCCGCTTGACGGCAAAAACTCCAAGAAGATTAGGAGAGGTGATAAATCCATGGTAATAGAAAAAGACTTTAACATGTCACTTTCCAAAAAAAAGGTGATGGAATTTTCTAACACATCTCCTTACTTCTTTCTTGACTCAAAACAGTTCATTTAACCGCCAGAATGAGCTTTTTAAGACAAACACTGCGGCTCCTGC
rs12995923_Ref_G	ACTGGCCGCTTGACGCTTTTAAAAATGTCAATGCACAGGCATGGTGGTGCATGCCTGAAGTCCCAGCTACTTGGGAGGCTGAGGTGGGAGGATCACTTGGGCCCAGGAGTTCAAGTCCAGCCTGGGCAACACAGCAAGACCCCATCTCTGAAAAAAGAAAAGAAAAGGTCTCTTTTAAAAAGTTTCACTGCGGCTCCTGC
rs12995923_Non-Ref_A	ACTGGCCGCTTGACGCTTTTAAAAATGTCAATGCACAGGCATGGTGGTGCATGCCTGAAGTCCCAGCTACTTGGGAGGCTGAGGTGGGAGGATCACTTGAGCCCAGGAGTTCAAGTCCAGCCTGGGCAACACAGCAAGACCCCATCTCTGAAAAAAGAAAAGAAAAGGTCTCTTTTAAAAAGTTTCACTGCGGCTCCTGC
rs12995923_Non-Ref_C	ACTGGCCGCTTGACGCTTTTAAAAATGTCAATGCACAGGCATGGTGGTGCATGCCTGAAGTCCCAGCTACTTGGGAGGCTGAGGTGGGAGGATCACTTGCGCCCAGGAGTTCAAGTCCAGCCTGGGCAACACAGCAAGACCCCATCTCTGAAAAAAGAAAAGAAAAGGTCTCTTTTAAAAAGTTTCACTGCGGCTCCTGC
rs6705162_Ref_G	ACTGGCCGCTTGACGGCAGAGCTTTCTAATTGATAGAGATTTTTTTATTTTTCTAATATCAGACAAGATGGCCTGTTCCCTCTACTTTCCTAACACTACGTTTTGAGGAATAGCCATAGAAGTTCCCATAATTTAAAAAGCAAAACATAGGAAGCATGAACTTTTTACAGTACCTCCTAACTGAACACTGCGGCTCCTGC
rs6705162_Non-Ref_A	ACTGGCCGCTTGACGGCAGAGCTTTCTAATTGATAGAGATTTTTTTATTTTTCTAATATCAGACAAGATGGCCTGTTCCCTCTACTTTCCTAACACTACATTTTGAGGAATAGCCATAGAAGTTCCCATAATTTAAAAAGCAAAACATAGGAAGCATGAACTTTTTACAGTACCTCCTAACTGAACACTGCGGCTCCTGC
rs6719707_Ref_T	ACTGGCCGCTTGACGGGAATTGGGGAAATAACTGTGGAGTGCTTGACGAATTGACTGCTACCCATGTGTGGCAAAATGGCATGAATATTGATCCCTCAATTGAGAACTCCTTCAGAGTTAACACAGAGTGGCTACACATTCTTCTCAGGTCTCAGGTTGAGGTCATCTCTTTTTTTCTCTTTGTGCACTGCGGCTCCTGC
rs6719707_Non-Ref_C	ACTGGCCGCTTGACGGGAATTGGGGAAATAACTGTGGAGTGCTTGACGAATTGACTGCTACCCATGTGTGGCAAAATGGCATGAATATTGATCCCTCAACTGAGAACTCCTTCAGAGTTAACACAGAGTGGCTACACATTCTTCTCAGGTCTCAGGTTGAGGTCATCTCTTTTTTTCTCTTTGTGCACTGCGGCTCCTGC
rs6719707_Non-Ref_G	ACTGGCCGCTTGACGGGAATTGGGGAAATAACTGTGGAGTGCTTGACGAATTGACTGCTACCCATGTGTGGCAAAATGGCATGAATATTGATCCCTCAAGTGAGAACTCCTTCAGAGTTAACACAGAGTGGCTACACATTCTTCTCAGGTCTCAGGTTGAGGTCATCTCTTTTTTTCTCTTTGTGCACTGCGGCTCCTGC
rs4997835_Ref_C	ACTGGCCGCTTGACGAAAATAAAAAATCAGGGAAAGGATGAATCGTCATGGACTCGAGTACTAAATTGTCAAAGAAGATTTAATCAAGAGGAAGATCAACCTAGGATAAAATAAAGGCTTGGAGGGATATGCACAAAATGACTCACGAATGAAATTTCAGGTGGTTGGAGTCTTCCGTTGATCATCACTGCGGCTCCTGC
rs4997835_Non-Ref_G	ACTGGCCGCTTGACGAAAATAAAAAATCAGGGAAAGGATGAATCGTCATGGACTCGAGTACTAAATTGTCAAAGAAGATTTAATCAAGAGGAAGATCAAGCTAGGATAAAATAAAGGCTTGGAGGGATATGCACAAAATGACTCACGAATGAAATTTCAGGTGGTTGGAGTCTTCCGTTGATCATCACTGCGGCTCCTGC
rs4997835_Non-Ref_T	ACTGGCCGCTTGACGAAAATAAAAAATCAGGGAAAGGATGAATCGTCATGGACTCGAGTACTAAATTGTCAAAGAAGATTTAATCAAGAGGAAGATCAATCTAGGATAAAATAAAGGCTTGGAGGGATATGCACAAAATGACTCACGAATGAAATTTCAGGTGGTTGGAGTCTTCCGTTGATCATCACTGCGGCTCCTGC
rs6715826_Ref_T	ACTGGCCGCTTGACGCAACCCATGTGTTTCTAACTGTGAATTATGATTGCATATGCCTCTACCACGGTGCTTACCACACTACATCATAAATATTCATTTTCACTTTGTCTCCATTCTAGGTAGCAAACTCTTTCAACATAAGAATTTTATCTAAGCACTCTTCACTTTATGCCTTTGCCAGTCAACACTGCGGCTCCTGC
rs6715826_Non-Ref_A	ACTGGCCGCTTGACGCAACCCATGTGTTTCTAACTGTGAATTATGATTGCATATGCCTCTACCACGGTGCTTACCACACTACATCATAAATATTCATTTACACTTTGTCTCCATTCTAGGTAGCAAACTCTTTCAACATAAGAATTTTATCTAAGCACTCTTCACTTTATGCCTTTGCCAGTCAACACTGCGGCTCCTGC
rs6715826_Non-Ref_G	ACTGGCCGCTTGACGCAACCCATGTGTTTCTAACTGTGAATTATGATTGCATATGCCTCTACCACGGTGCTTACCACACTACATCATAAATATTCATTTGCACTTTGTCTCCATTCTAGGTAGCAAACTCTTTCAACATAAGAATTTTATCTAAGCACTCTTCACTTTATGCCTTTGCCAGTCAACACTGCGGCTCCTGC
rs6715714_Ref_T	ACTGGCCGCTTGACGTGTTCTTGCTCTTGCTGTACCAGATACTCTTTTTCTTCTACTCCTCTTCAGAGAGTCCTGAACTATGCTTTTATAACCAACCCATGTGTTTCTAACTGTGAATTATGATTGCATATGCCTCTACCACGGTGCTTACCACACTACATCATAAATATTCATTTTCACTTTGTCACTGCGGCTCCTGC
rs6715714_Non-Ref_C	ACTGGCCGCTTGACGTGTTCTTGCTCTTGCTGTACCAGATACTCTTTTTCTTCTACTCCTCTTCAGAGAGTCCTGAACTATGCTTTTATAACCAACCCACGTGTTTCTAACTGTGAATTATGATTGCATATGCCTCTACCACGGTGCTTACCACACTACATCATAAATATTCATTTTCACTTTGTCACTGCGGCTCCTGC
rs10804037_Ref_C	ACTGGCCGCTTGACGTGGATGATTTGATGAGAGGGAGAACAGAGGTTAGAATGAGAAAAAAAAAACCAAAAAAACTCAGTGTCAGAATTCTCCAATATTCTTTTGCCTACAGCAGACAAGGGGTGGGTCTTCCTAGAGAGAAAATCAGCTCTGGATATTTTTCAATAAAAACATATTGAAACCTTCACTGCGGCTCCTGC
rs10804037_Non-Ref_A	ACTGGCCGCTTGACGTGGATGATTTGATGAGAGGGAGAACAGAGGTTAGAATGAGAAAAAAAAAACCAAAAAAACTCAGTGTCAGAATTCTCCAATATTATTTTGCCTACAGCAGACAAGGGGTGGGTCTTCCTAGAGAGAAAATCAGCTCTGGATATTTTTCAATAAAAACATATTGAAACCTTCACTGCGGCTCCTGC
rs4602251_Ref_C	ACTGGCCGCTTGACGTGTCATCCAGGCTGGAGTACAGTGGCATGATCACGGGTCACTGCAGCCTCTGCCTTCTGGGTTCAAGTCAGCCTCCCACCTCACCCTCCCACGTAGCTGAGTCTACAGGCACACACCACCATGCCCAGCTAATTTTTTAATCTTTTTTGTAGAGATGGGGTCTCCTTATGCACTGCGGCTCCTGC
rs4602251_Non-Ref_A	ACTGGCCGCTTGACGTGTCATCCAGGCTGGAGTACAGTGGCATGATCACGGGTCACTGCAGCCTCTGCCTTCTGGGTTCAAGTCAGCCTCCCACCTCACACTCCCACGTAGCTGAGTCTACAGGCACACACCACCATGCCCAGCTAATTTTTTAATCTTTTTTGTAGAGATGGGGTCTCCTTATGCACTGCGGCTCCTGC
rs4602251_Non-Ref_T	ACTGGCCGCTTGACGTGTCATCCAGGCTGGAGTACAGTGGCATGATCACGGGTCACTGCAGCCTCTGCCTTCTGGGTTCAAGTCAGCCTCCCACCTCACTCTCCCACGTAGCTGAGTCTACAGGCACACACCACCATGCCCAGCTAATTTTTTAATCTTTTTTGTAGAGATGGGGTCTCCTTATGCACTGCGGCTCCTGC
rs4261749_Ref_T	ACTGGCCGCTTGACGTTGTTTGTTTGACATTCTGGCTCTGTCATCCAGGCTGGAGTACAGTGGCATGATCACGGGTCACTGCAGCCTCTGCCTTCTGGGTTCAAGTCAGCCTCCCACCTCACCCTCCCACGTAGCTGAGTCTACAGGCACACACCACCATGCCCAGCTAATTTTTTAATCTTTTTCACTGCGGCTCCTGC
rs4261749_Non-Ref_A	ACTGGCCGCTTGACGTTGTTTGTTTGACATTCTGGCTCTGTCATCCAGGCTGGAGTACAGTGGCATGATCACGGGTCACTGCAGCCTCTGCCTTCTGGGATCAAGTCAGCCTCCCACCTCACCCTCCCACGTAGCTGAGTCTACAGGCACACACCACCATGCCCAGCTAATTTTTTAATCTTTTTCACTGCGGCTCCTGC
rs4261749_Non-Ref_C	ACTGGCCGCTTGACGTTGTTTGTTTGACATTCTGGCTCTGTCATCCAGGCTGGAGTACAGTGGCATGATCACGGGTCACTGCAGCCTCTGCCTTCTGGGCTCAAGTCAGCCTCCCACCTCACCCTCCCACGTAGCTGAGTCTACAGGCACACACCACCATGCCCAGCTAATTTTTTAATCTTTTTCACTGCGGCTCCTGC
rs4261749_Non-Ref_G	ACTGGCCGCTTGACGTTGTTTGTTTGACATTCTGGCTCTGTCATCCAGGCTGGAGTACAGTGGCATGATCACGGGTCACTGCAGCCTCTGCCTTCTGGGGTCAAGTCAGCCTCCCACCTCACCCTCCCACGTAGCTGAGTCTACAGGCACACACCACCATGCCCAGCTAATTTTTTAATCTTTTTCACTGCGGCTCCTGC
rs4555370_Ref_T	ACTGGCCGCTTGACGCTCTGCAAGCTTCTGTTACAGCTGTCAGGCCAGCAGATTCACATGCTGGGGTTTCCATGTCAGCTCCTGGACAGATTGGGTGGGTTTCTTCTGTAAGTACCCAGGATGACATGGGTCTTGGACTTGACTTTTCATCACATGAAATAGTTTCCCCTCACCTTGGTATATTACACTGCGGCTCCTGC
rs4555370_Non-Ref_A	ACTGGCCGCTTGACGCTCTGCAAGCTTCTGTTACAGCTGTCAGGCCAGCAGATTCACATGCTGGGGTTTCCATGTCAGCTCCTGGACAGATTGGGTGGGATTCTTCTGTAAGTACCCAGGATGACATGGGTCTTGGACTTGACTTTTCATCACATGAAATAGTTTCCCCTCACCTTGGTATATTACACTGCGGCTCCTGC
rs4555370_Non-Ref_C	ACTGGCCGCTTGACGCTCTGCAAGCTTCTGTTACAGCTGTCAGGCCAGCAGATTCACATGCTGGGGTTTCCATGTCAGCTCCTGGACAGATTGGGTGGGCTTCTTCTGTAAGTACCCAGGATGACATGGGTCTTGGACTTGACTTTTCATCACATGAAATAGTTTCCCCTCACCTTGGTATATTACACTGCGGCTCCTGC
rs4853544_Ref_G	ACTGGCCGCTTGACGTTATCTGCCCAAATTTTGCTTAACAACCACCATGATGCTCCTAGCCAATGAAGCAATAGATAGTGAAAATCAACAGCTGACTGTGAACACCTTCATGTCGTCTTTCTCTACCAGCATCTGTATCTCCCCACCCACTTCCTCAGTGGTACGGTTAGTTGTCACACTAGAGGCACTGCGGCTCCTGC
rs4853544_Non-Ref_C	ACTGGCCGCTTGACGTTATCTGCCCAAATTTTGCTTAACAACCACCATGATGCTCCTAGCCAATGAAGCAATAGATAGTGAAAATCAACAGCTGACTGTCAACACCTTCATGTCGTCTTTCTCTACCAGCATCTGTATCTCCCCACCCACTTCCTCAGTGGTACGGTTAGTTGTCACACTAGAGGCACTGCGGCTCCTGC
rs4078213_Ref_G	ACTGGCCGCTTGACGTTGAAGTTATTTGTTTGGACCCATTAAAGGAAGCTGTTCAATGCCTACAAATTAAATTTAGAGATCTACTAAGTTTAGATATCTGCTTGACCGTTGCTCCCTTCAGTCACAATTTTAAAGCTAAACATAAATTAATTTTGAACTGATTTGGATTATACTGACAAACTTGTCACTGCGGCTCCTGC
rs4078213_Non-Ref_A	ACTGGCCGCTTGACGTTGAAGTTATTTGTTTGGACCCATTAAAGGAAGCTGTTCAATGCCTACAAATTAAATTTAGAGATCTACTAAGTTTAGATATCTACTTGACCGTTGCTCCCTTCAGTCACAATTTTAAAGCTAAACATAAATTAATTTTGAACTGATTTGGATTATACTGACAAACTTGTCACTGCGGCTCCTGC
rs4622765_Ref_A	ACTGGCCGCTTGACGCAAATCTTTTGTCCCCAGGTCATCTCTAGGAAAGGCAGTAATGAAAGGTCAGAGGGTGCCTGGTGACTTGATGAAAAAACCAACATCCTCCCTGAGTCATGAACTTCTTGTTGGTAAATTAAAATGGATACATTTGAAGTTATTTGTTTGGACCCATTAAAGGAAGCTGTCACTGCGGCTCCTGC
rs4622765_Non-Ref_C	ACTGGCCGCTTGACGCAAATCTTTTGTCCCCAGGTCATCTCTAGGAAAGGCAGTAATGAAAGGTCAGAGGGTGCCTGGTGACTTGATGAAAAAACCAACCTCCTCCCTGAGTCATGAACTTCTTGTTGGTAAATTAAAATGGATACATTTGAAGTTATTTGTTTGGACCCATTAAAGGAAGCTGTCACTGCGGCTCCTGC
rs4622765_Non-Ref_G	ACTGGCCGCTTGACGCAAATCTTTTGTCCCCAGGTCATCTCTAGGAAAGGCAGTAATGAAAGGTCAGAGGGTGCCTGGTGACTTGATGAAAAAACCAACGTCCTCCCTGAGTCATGAACTTCTTGTTGGTAAATTAAAATGGATACATTTGAAGTTATTTGTTTGGACCCATTAAAGGAAGCTGTCACTGCGGCTCCTGC
rs4622765_Non-Ref_T	ACTGGCCGCTTGACGCAAATCTTTTGTCCCCAGGTCATCTCTAGGAAAGGCAGTAATGAAAGGTCAGAGGGTGCCTGGTGACTTGATGAAAAAACCAACTTCCTCCCTGAGTCATGAACTTCTTGTTGGTAAATTAAAATGGATACATTTGAAGTTATTTGTTTGGACCCATTAAAGGAAGCTGTCACTGCGGCTCCTGC
rs4549119_Ref_C	ACTGGCCGCTTGACGATCGTAACTTGCTGTAACCTCAAACTCCAGGGCTTAAGTTATCCTACCACCTCAGCCACCCAAGTAGGTAGTACTACAGGTGTACGCACGCTACCATGCCCAACTAATTTTTTGTAGAGATAGGGTCTCACTATGTTGCCCAGTCTGGTCTTGAACTCCTGGCCTCAAGCCACTGCGGCTCCTGC
rs4549119_Non-Ref_A	ACTGGCCGCTTGACGATCGTAACTTGCTGTAACCTCAAACTCCAGGGCTTAAGTTATCCTACCACCTCAGCCACCCAAGTAGGTAGTACTACAGGTGTAAGCACGCTACCATGCCCAACTAATTTTTTGTAGAGATAGGGTCTCACTATGTTGCCCAGTCTGGTCTTGAACTCCTGGCCTCAAGCCACTGCGGCTCCTGC
rs4549119_Non-Ref_T	ACTGGCCGCTTGACGATCGTAACTTGCTGTAACCTCAAACTCCAGGGCTTAAGTTATCCTACCACCTCAGCCACCCAAGTAGGTAGTACTACAGGTGTATGCACGCTACCATGCCCAACTAATTTTTTGTAGAGATAGGGTCTCACTATGTTGCCCAGTCTGGTCTTGAACTCCTGGCCTCAAGCCACTGCGGCTCCTGC
rs4583497_Ref_C	ACTGGCCGCTTGACGATTTTTTAGGCGCCAACACAGATCTTGGCTACCTGCGTAACTTTACACCTCATTGTGCACTTAAAAGCCCACTGGAGGTGAGATCACTATGTTCTTGACAGAAGTAGCCAATCAGAGCATATGGTAATAGACAACTGGAAATTGACTATCTACTGAGCCATTGGCTGTGGCACTGCGGCTCCTGC
rs4583497_Non-Ref_G	ACTGGCCGCTTGACGATTTTTTAGGCGCCAACACAGATCTTGGCTACCTGCGTAACTTTACACCTCATTGTGCACTTAAAAGCCCACTGGAGGTGAGATGACTATGTTCTTGACAGAAGTAGCCAATCAGAGCATATGGTAATAGACAACTGGAAATTGACTATCTACTGAGCCATTGGCTGTGGCACTGCGGCTCCTGC
rs4596007_Ref_A	ACTGGCCGCTTGACGGTCACAGATTAAACGATAGAAATCAGGCAGGTTCTTGATGTCACAGGCATTTACGAGGTTCTCATTTTTTAGGCGCCAACACAGATCTTGGCTACCTGCGTAACTTTACACCTCATTGTGCACTTAAAAGCCCACTGGAGGTGAGATCACTATGTTCTTGACAGAAGTAGCACTGCGGCTCCTGC
rs4596007_Non-Ref_C	ACTGGCCGCTTGACGGTCACAGATTAAACGATAGAAATCAGGCAGGTTCTTGATGTCACAGGCATTTACGAGGTTCTCATTTTTTAGGCGCCAACACAGCTCTTGGCTACCTGCGTAACTTTACACCTCATTGTGCACTTAAAAGCCCACTGGAGGTGAGATCACTATGTTCTTGACAGAAGTAGCACTGCGGCTCCTGC
rs4571082_Ref_C	ACTGGCCGCTTGACGATATAAATAATGGAAACCTGGTAAGCTGTGAAAGGCAGCTGTTTTTTTAAAAGTTTGATATGGTACAGATTATCTTCCCATTCCCGTATCTTTCTACTGAGGCAGAGGTCACAGATTAAACGATAGAAATCAGGCAGGTTCTTGATGTCACAGGCATTTACGAGGTTCTCCACTGCGGCTCCTGC
rs4571082_Non-Ref_G	ACTGGCCGCTTGACGATATAAATAATGGAAACCTGGTAAGCTGTGAAAGGCAGCTGTTTTTTTAAAAGTTTGATATGGTACAGATTATCTTCCCATTCCGGTATCTTTCTACTGAGGCAGAGGTCACAGATTAAACGATAGAAATCAGGCAGGTTCTTGATGTCACAGGCATTTACGAGGTTCTCCACTGCGGCTCCTGC
rs4571082_Non-Ref_T	ACTGGCCGCTTGACGATATAAATAATGGAAACCTGGTAAGCTGTGAAAGGCAGCTGTTTTTTTAAAAGTTTGATATGGTACAGATTATCTTCCCATTCCTGTATCTTTCTACTGAGGCAGAGGTCACAGATTAAACGATAGAAATCAGGCAGGTTCTTGATGTCACAGGCATTTACGAGGTTCTCCACTGCGGCTCCTGC
rs6738544_Ref_A	ACTGGCCGCTTGACGAGCTCACAGTCTTATGCAGGAGGCAGGCAAATATGTAGACACATTAGTTCCAGTTATTTCCCATTATAATAACTTCCTACTGTAAATCACGTAGAGTTTATCAAACTCATCTTGTTGTCCCACCTCCCTCCCTAAACCTAATCTCCATTGTGCATCAATATCTGTGTCTACACTGCGGCTCCTGC
rs6738544_Non-Ref_C	ACTGGCCGCTTGACGAGCTCACAGTCTTATGCAGGAGGCAGGCAAATATGTAGACACATTAGTTCCAGTTATTTCCCATTATAATAACTTCCTACTGTACATCACGTAGAGTTTATCAAACTCATCTTGTTGTCCCACCTCCCTCCCTAAACCTAATCTCCATTGTGCATCAATATCTGTGTCTACACTGCGGCTCCTGC
rs6738544_Non-Ref_T	ACTGGCCGCTTGACGAGCTCACAGTCTTATGCAGGAGGCAGGCAAATATGTAGACACATTAGTTCCAGTTATTTCCCATTATAATAACTTCCTACTGTATATCACGTAGAGTTTATCAAACTCATCTTGTTGTCCCACCTCCCTCCCTAAACCTAATCTCCATTGTGCATCAATATCTGTGTCTACACTGCGGCTCCTGC
rs10931483_Ref_A	ACTGGCCGCTTGACGTGAGACGCCGTCTCAAAAAAAAAAAAAAAAAAAAAAGACACTGAGCCCTTGCTATATGCTGGGCTCTGTGTTAAGCAGTGGAAAACAAAGATGAATGCACTCAAAGAGCTCACAGTCTTATGCAGGAGGCAGGCAAATATGTAGACACATTAGTTCCAGTTATTTCCCATCACTGCGGCTCCTGC
rs10931483_Non-Ref_C	ACTGGCCGCTTGACGTGAGACGCCGTCTCAAAAAAAAAAAAAAAAAAAAAAGACACTGAGCCCTTGCTATATGCTGGGCTCTGTGTTAAGCAGTGGAAACCAAAGATGAATGCACTCAAAGAGCTCACAGTCTTATGCAGGAGGCAGGCAAATATGTAGACACATTAGTTCCAGTTATTTCCCATCACTGCGGCTCCTGC
rs10931483_Non-Ref_G	ACTGGCCGCTTGACGTGAGACGCCGTCTCAAAAAAAAAAAAAAAAAAAAAAGACACTGAGCCCTTGCTATATGCTGGGCTCTGTGTTAAGCAGTGGAAAGCAAAGATGAATGCACTCAAAGAGCTCACAGTCTTATGCAGGAGGCAGGCAAATATGTAGACACATTAGTTCCAGTTATTTCCCATCACTGCGGCTCCTGC
rs10931483_Non-Ref_T	ACTGGCCGCTTGACGTGAGACGCCGTCTCAAAAAAAAAAAAAAAAAAAAAAGACACTGAGCCCTTGCTATATGCTGGGCTCTGTGTTAAGCAGTGGAAATCAAAGATGAATGCACTCAAAGAGCTCACAGTCTTATGCAGGAGGCAGGCAAATATGTAGACACATTAGTTCCAGTTATTTCCCATCACTGCGGCTCCTGC
rs10931482_Ref_T	ACTGGCCGCTTGACGGTACTGCGTTATTATTGCTAGCCCCGGAAAAGATCAAAATTCAAAATTTGAAGTATGGTTCCTACTGGGTGTGTATTGCTTTTGTACCATCATAAAGTTGAAAAATTGTAAGCCAAACCATCCTAAGTTGAAGACCATCTGTACACTTCTTTGCAAAACCAATTCCTTCCCACTGCGGCTCCTGC
rs10931482_Non-Ref_C	ACTGGCCGCTTGACGGTACTGCGTTATTATTGCTAGCCCCGGAAAAGATCAAAATTCAAAATTTGAAGTATGGTTCCTACTGGGTGTGTATTGCTTTTGCACCATCATAAAGTTGAAAAATTGTAAGCCAAACCATCCTAAGTTGAAGACCATCTGTACACTTCTTTGCAAAACCAATTCCTTCCCACTGCGGCTCCTGC
rs7579720_Ref_A	ACTGGCCGCTTGACGCACATGTATACATATGTAACAAACCTGCATGTTGTGCACATGTACCCTAGAACTTAACGTATAATACTAATAAAAAAGAGGATAATAGTGCTTGCTTCAGCAGCACATATACAAAAATTGGAAAGATACAGAGTAGATTAGCATGGCCCCTGATCAAGAATGACACACAACACTGCGGCTCCTGC
rs7579720_Non-Ref_C	ACTGGCCGCTTGACGCACATGTATACATATGTAACAAACCTGCATGTTGTGCACATGTACCCTAGAACTTAACGTATAATACTAATAAAAAAGAGGATACTAGTGCTTGCTTCAGCAGCACATATACAAAAATTGGAAAGATACAGAGTAGATTAGCATGGCCCCTGATCAAGAATGACACACAACACTGCGGCTCCTGC
rs7579720_Non-Ref_G	ACTGGCCGCTTGACGCACATGTATACATATGTAACAAACCTGCATGTTGTGCACATGTACCCTAGAACTTAACGTATAATACTAATAAAAAAGAGGATAGTAGTGCTTGCTTCAGCAGCACATATACAAAAATTGGAAAGATACAGAGTAGATTAGCATGGCCCCTGATCAAGAATGACACACAACACTGCGGCTCCTGC
rs7579720_Non-Ref_T	ACTGGCCGCTTGACGCACATGTATACATATGTAACAAACCTGCATGTTGTGCACATGTACCCTAGAACTTAACGTATAATACTAATAAAAAAGAGGATATTAGTGCTTGCTTCAGCAGCACATATACAAAAATTGGAAAGATACAGAGTAGATTAGCATGGCCCCTGATCAAGAATGACACACAACACTGCGGCTCCTGC
rs10197066_Ref_G	ACTGGCCGCTTGACGAACCTGAGAAAAACAAGAAAAGGGGAAAGGATTCCCTATTTAATAAATGGCACTGGGAAAACTGGCTAGCCATATGTAGAAAGCGGAAACTGGATCCCTTCCTTACACCTTATATAAAAATTAATTCAAGATGGATTACTTAAATGTTAGACCTAAAACCATAAAAACCCCACTGCGGCTCCTGC
rs10197066_Non-Ref_A	ACTGGCCGCTTGACGAACCTGAGAAAAACAAGAAAAGGGGAAAGGATTCCCTATTTAATAAATGGCACTGGGAAAACTGGCTAGCCATATGTAGAAAGCAGAAACTGGATCCCTTCCTTACACCTTATATAAAAATTAATTCAAGATGGATTACTTAAATGTTAGACCTAAAACCATAAAAACCCCACTGCGGCTCCTGC
rs10197066_Non-Ref_C	ACTGGCCGCTTGACGAACCTGAGAAAAACAAGAAAAGGGGAAAGGATTCCCTATTTAATAAATGGCACTGGGAAAACTGGCTAGCCATATGTAGAAAGCCGAAACTGGATCCCTTCCTTACACCTTATATAAAAATTAATTCAAGATGGATTACTTAAATGTTAGACCTAAAACCATAAAAACCCCACTGCGGCTCCTGC
rs10197066_Non-Ref_T	ACTGGCCGCTTGACGAACCTGAGAAAAACAAGAAAAGGGGAAAGGATTCCCTATTTAATAAATGGCACTGGGAAAACTGGCTAGCCATATGTAGAAAGCTGAAACTGGATCCCTTCCTTACACCTTATATAAAAATTAATTCAAGATGGATTACTTAAATGTTAGACCTAAAACCATAAAAACCCCACTGCGGCTCCTGC
rs4341967_Ref_A	ACTGGCCGCTTGACGCATGAAAGACTTACCTAAGAGCACTGTAAAGCATTGCTAAGAGAAATTGAAGACCTGAATAAATGAAAAGATGTTTTGTGTTTAAGAATTGGAAGATTCAAAATTATTAAGATGTCATTTTTTCCCCAAAATTATCTATAGATTTAGTGTAATCCCAATGAAAATCCCTGCACTGCGGCTCCTGC
rs4341967_Non-Ref_C	ACTGGCCGCTTGACGCATGAAAGACTTACCTAAGAGCACTGTAAAGCATTGCTAAGAGAAATTGAAGACCTGAATAAATGAAAAGATGTTTTGTGTTTACGAATTGGAAGATTCAAAATTATTAAGATGTCATTTTTTCCCCAAAATTATCTATAGATTTAGTGTAATCCCAATGAAAATCCCTGCACTGCGGCTCCTGC
rs4341967_Non-Ref_T	ACTGGCCGCTTGACGCATGAAAGACTTACCTAAGAGCACTGTAAAGCATTGCTAAGAGAAATTGAAGACCTGAATAAATGAAAAGATGTTTTGTGTTTATGAATTGGAAGATTCAAAATTATTAAGATGTCATTTTTTCCCCAAAATTATCTATAGATTTAGTGTAATCCCAATGAAAATCCCTGCACTGCGGCTCCTGC
rs4073699_Ref_A	ACTGGCCGCTTGACGATAACTTGTGTTTTCCATTCTCTGCATATTTTTCAGCTGAGCACTTATTAGAAATATGAAGTCACTTCAAGTGACAACACCATCATGACACCTCCTATCAAAAGTGACGTCACTTTTGTCTATAATCAAAGCACTGGGGCTCTCCTACCAAATCATTTCACTTGCCATAGCACTGCGGCTCCTGC
rs4073699_Non-Ref_G	ACTGGCCGCTTGACGATAACTTGTGTTTTCCATTCTCTGCATATTTTTCAGCTGAGCACTTATTAGAAATATGAAGTCACTTCAAGTGACAACACCATCGTGACACCTCCTATCAAAAGTGACGTCACTTTTGTCTATAATCAAAGCACTGGGGCTCTCCTACCAAATCATTTCACTTGCCATAGCACTGCGGCTCCTGC
rs4073699_Non-Ref_T	ACTGGCCGCTTGACGATAACTTGTGTTTTCCATTCTCTGCATATTTTTCAGCTGAGCACTTATTAGAAATATGAAGTCACTTCAAGTGACAACACCATCTTGACACCTCCTATCAAAAGTGACGTCACTTTTGTCTATAATCAAAGCACTGGGGCTCTCCTACCAAATCATTTCACTTGCCATAGCACTGCGGCTCCTGC
rs4254532_Ref_G	ACTGGCCGCTTGACGCTTATGCATATGGTATATAATAAATGGATACTGTGGTACATTTTGTGTGCAGTATAGAATAGTGGTGAAAGCAAAAGAAGAAACGATATATTTAAAAATAAGCATTTCAGTATCGTTTTTCTTACTGTTCTATTCTCACCTCCTCCGTTAAGTTTAACAGGAAGTCACAACACTGCGGCTCCTGC
rs4254532_Non-Ref_A	ACTGGCCGCTTGACGCTTATGCATATGGTATATAATAAATGGATACTGTGGTACATTTTGTGTGCAGTATAGAATAGTGGTGAAAGCAAAAGAAGAAACAATATATTTAAAAATAAGCATTTCAGTATCGTTTTTCTTACTGTTCTATTCTCACCTCCTCCGTTAAGTTTAACAGGAAGTCACAACACTGCGGCTCCTGC
rs4254532_Non-Ref_C	ACTGGCCGCTTGACGCTTATGCATATGGTATATAATAAATGGATACTGTGGTACATTTTGTGTGCAGTATAGAATAGTGGTGAAAGCAAAAGAAGAAACCATATATTTAAAAATAAGCATTTCAGTATCGTTTTTCTTACTGTTCTATTCTCACCTCCTCCGTTAAGTTTAACAGGAAGTCACAACACTGCGGCTCCTGC
rs4853543_Ref_A	ACTGGCCGCTTGACGCATTCAAGCCTGAGCAACAGGGAAAGACCCTATCTGTTAGAAAAAAAGAAAGAAGTGCATACTGTATGATTCTAATTGGATTGAACTCTAGAAAATGCACCCTAATCTATGGTAAACAAGAGCAGATCAACGGCTGCCTGGGGCTGGCAGGCAGAGCACGGAGAGGTAGGCACTGCGGCTCCTGC
rs4853543_Non-Ref_C	ACTGGCCGCTTGACGCATTCAAGCCTGAGCAACAGGGAAAGACCCTATCTGTTAGAAAAAAAGAAAGAAGTGCATACTGTATGATTCTAATTGGATTGACCTCTAGAAAATGCACCCTAATCTATGGTAAACAAGAGCAGATCAACGGCTGCCTGGGGCTGGCAGGCAGAGCACGGAGAGGTAGGCACTGCGGCTCCTGC
rs4853543_Non-Ref_G	ACTGGCCGCTTGACGCATTCAAGCCTGAGCAACAGGGAAAGACCCTATCTGTTAGAAAAAAAGAAAGAAGTGCATACTGTATGATTCTAATTGGATTGAGCTCTAGAAAATGCACCCTAATCTATGGTAAACAAGAGCAGATCAACGGCTGCCTGGGGCTGGCAGGCAGAGCACGGAGAGGTAGGCACTGCGGCTCCTGC
rs4853543_Non-Ref_T	ACTGGCCGCTTGACGCATTCAAGCCTGAGCAACAGGGAAAGACCCTATCTGTTAGAAAAAAAGAAAGAAGTGCATACTGTATGATTCTAATTGGATTGATCTCTAGAAAATGCACCCTAATCTATGGTAAACAAGAGCAGATCAACGGCTGCCTGGGGCTGGCAGGCAGAGCACGGAGAGGTAGGCACTGCGGCTCCTGC
rs4853542_Ref_A	ACTGGCCGCTTGACGTGAGGCTGCAGTGAGCTCTGATTGCATTACTGCATTCAAGCCTGAGCAACAGGGAAAGACCCTATCTGTTAGAAAAAAAGAAAGAAGTGCATACTGTATGATTCTAATTGGATTGAACTCTAGAAAATGCACCCTAATCTATGGTAAACAAGAGCAGATCAACGGCTGCCCACTGCGGCTCCTGC
rs4853542_Non-Ref_C	ACTGGCCGCTTGACGTGAGGCTGCAGTGAGCTCTGATTGCATTACTGCATTCAAGCCTGAGCAACAGGGAAAGACCCTATCTGTTAGAAAAAAAGAAAGCAGTGCATACTGTATGATTCTAATTGGATTGAACTCTAGAAAATGCACCCTAATCTATGGTAAACAAGAGCAGATCAACGGCTGCCCACTGCGGCTCCTGC
rs4853542_Non-Ref_G	ACTGGCCGCTTGACGTGAGGCTGCAGTGAGCTCTGATTGCATTACTGCATTCAAGCCTGAGCAACAGGGAAAGACCCTATCTGTTAGAAAAAAAGAAAGGAGTGCATACTGTATGATTCTAATTGGATTGAACTCTAGAAAATGCACCCTAATCTATGGTAAACAAGAGCAGATCAACGGCTGCCCACTGCGGCTCCTGC
rs4853542_Non-Ref_T	ACTGGCCGCTTGACGTGAGGCTGCAGTGAGCTCTGATTGCATTACTGCATTCAAGCCTGAGCAACAGGGAAAGACCCTATCTGTTAGAAAAAAAGAAAGTAGTGCATACTGTATGATTCTAATTGGATTGAACTCTAGAAAATGCACCCTAATCTATGGTAAACAAGAGCAGATCAACGGCTGCCCACTGCGGCTCCTGC
rs10193465_Ref_T	ACTGGCCGCTTGACGATCTCATTCAAAGCCTACTGTAGCCCTAAGATAGCTATTATTCCTATTTTACGGGCAGGGCAACGGGCTGAGGGAAGCCAGACTTTAGCCTATCTGACATCCACGGGTATCTCTAACACACCATTTGGAGCTGGGTGTCATACTAATTCCAATCTGAAAGTCTGAAAAAGCACTGCGGCTCCTGC
rs10193465_Non-Ref_A	ACTGGCCGCTTGACGATCTCATTCAAAGCCTACTGTAGCCCTAAGATAGCTATTATTCCTATTTTACGGGCAGGGCAACGGGCTGAGGGAAGCCAGACTATAGCCTATCTGACATCCACGGGTATCTCTAACACACCATTTGGAGCTGGGTGTCATACTAATTCCAATCTGAAAGTCTGAAAAAGCACTGCGGCTCCTGC
rs10193465_Non-Ref_C	ACTGGCCGCTTGACGATCTCATTCAAAGCCTACTGTAGCCCTAAGATAGCTATTATTCCTATTTTACGGGCAGGGCAACGGGCTGAGGGAAGCCAGACTCTAGCCTATCTGACATCCACGGGTATCTCTAACACACCATTTGGAGCTGGGTGTCATACTAATTCCAATCTGAAAGTCTGAAAAAGCACTGCGGCTCCTGC
rs9967792_Ref_T	ACTGGCCGCTTGACGAGAAGGCTTTCAGTAGTGTAGGGAGAAGTTTAAACATTTTAATGATCCTTCCTTAATGTTTTAGCTTGCATTAGATTTCTCTTATTCCAGTGGTACTTAGAATGTTTTCATTCTATTATTTCCCATGTCTATCCCTCAAAATGAATCCCACTGTTGGTTTTATGTGATCACACTGCGGCTCCTGC
rs9967792_Non-Ref_A	ACTGGCCGCTTGACGAGAAGGCTTTCAGTAGTGTAGGGAGAAGTTTAAACATTTTAATGATCCTTCCTTAATGTTTTAGCTTGCATTAGATTTCTCTTAATCCAGTGGTACTTAGAATGTTTTCATTCTATTATTTCCCATGTCTATCCCTCAAAATGAATCCCACTGTTGGTTTTATGTGATCACACTGCGGCTCCTGC
rs9967792_Non-Ref_C	ACTGGCCGCTTGACGAGAAGGCTTTCAGTAGTGTAGGGAGAAGTTTAAACATTTTAATGATCCTTCCTTAATGTTTTAGCTTGCATTAGATTTCTCTTACTCCAGTGGTACTTAGAATGTTTTCATTCTATTATTTCCCATGTCTATCCCTCAAAATGAATCCCACTGTTGGTTTTATGTGATCACACTGCGGCTCCTGC
rs9967792_Non-Ref_G	ACTGGCCGCTTGACGAGAAGGCTTTCAGTAGTGTAGGGAGAAGTTTAAACATTTTAATGATCCTTCCTTAATGTTTTAGCTTGCATTAGATTTCTCTTAGTCCAGTGGTACTTAGAATGTTTTCATTCTATTATTTCCCATGTCTATCCCTCAAAATGAATCCCACTGTTGGTTTTATGTGATCACACTGCGGCTCCTGC
rs7570988_Ref_A	ACTGGCCGCTTGACGACATCAAAACATAATGTTGCAAAATGTAGATTAAGTACATCACATTGGTTCAAGATGGTAGTGCCACACATGTTAAAATCATGAACCCAATAATTTTTCTCACTTACTAAGAGTGACAAATTTTGTGAATTTCCTGTTAGTCCAAACAATTTGGTAATCAACCTAGCCTACACTGCGGCTCCTGC
rs7570988_Non-Ref_G	ACTGGCCGCTTGACGACATCAAAACATAATGTTGCAAAATGTAGATTAAGTACATCACATTGGTTCAAGATGGTAGTGCCACACATGTTAAAATCATGAGCCCAATAATTTTTCTCACTTACTAAGAGTGACAAATTTTGTGAATTTCCTGTTAGTCCAAACAATTTGGTAATCAACCTAGCCTACACTGCGGCTCCTGC
rs7570988_Non-Ref_T	ACTGGCCGCTTGACGACATCAAAACATAATGTTGCAAAATGTAGATTAAGTACATCACATTGGTTCAAGATGGTAGTGCCACACATGTTAAAATCATGATCCCAATAATTTTTCTCACTTACTAAGAGTGACAAATTTTGTGAATTTCCTGTTAGTCCAAACAATTTGGTAATCAACCTAGCCTACACTGCGGCTCCTGC
rs2159818_Ref_A	ACTGGCCGCTTGACGAACATTGTAATGAGTCAAAGATGTAAGAAAAACCTTTAGTTTCATAGTCAAAGGGATGCAAATTACAACCAAATGCTGTTTTAGAAATATAAAATTGGTAAAGTTTTAAAAAGATAATAACTAGTGTTGGTCAAGATTGTAGGAAATGGACTCATCATGTAATTATTGACCACTGCGGCTCCTGC
rs2159818_Non-Ref_G	ACTGGCCGCTTGACGAACATTGTAATGAGTCAAAGATGTAAGAAAAACCTTTAGTTTCATAGTCAAAGGGATGCAAATTACAACCAAATGCTGTTTTAGGAATATAAAATTGGTAAAGTTTTAAAAAGATAATAACTAGTGTTGGTCAAGATTGTAGGAAATGGACTCATCATGTAATTATTGACCACTGCGGCTCCTGC
rs2159818_Non-Ref_T	ACTGGCCGCTTGACGAACATTGTAATGAGTCAAAGATGTAAGAAAAACCTTTAGTTTCATAGTCAAAGGGATGCAAATTACAACCAAATGCTGTTTTAGTAATATAAAATTGGTAAAGTTTTAAAAAGATAATAACTAGTGTTGGTCAAGATTGTAGGAAATGGACTCATCATGTAATTATTGACCACTGCGGCTCCTGC
rs929566_Ref_C	ACTGGCCGCTTGACGAAGAACTAGGGGGTTTCATTTTTTTTTTAAGTGGGTAAAGATGAGAAAGGATAAAACTTGAAAATTATTTTCTAAAATCATTGCCTTATCTCAGAAGAATAAAATATAAGCTTGAGTCTTTTAGTTCTTAAGTTTCTCTTTTGTATTTGTCTAACATATATTTTTTCTTACACTGCGGCTCCTGC
rs929566_Non-Ref_A	ACTGGCCGCTTGACGAAGAACTAGGGGGTTTCATTTTTTTTTTAAGTGGGTAAAGATGAGAAAGGATAAAACTTGAAAATTATTTTCTAAAATCATTGCATTATCTCAGAAGAATAAAATATAAGCTTGAGTCTTTTAGTTCTTAAGTTTCTCTTTTGTATTTGTCTAACATATATTTTTTCTTACACTGCGGCTCCTGC
rs929566_Non-Ref_G	ACTGGCCGCTTGACGAAGAACTAGGGGGTTTCATTTTTTTTTTAAGTGGGTAAAGATGAGAAAGGATAAAACTTGAAAATTATTTTCTAAAATCATTGCGTTATCTCAGAAGAATAAAATATAAGCTTGAGTCTTTTAGTTCTTAAGTTTCTCTTTTGTATTTGTCTAACATATATTTTTTCTTACACTGCGGCTCCTGC
rs929566_Non-Ref_T	ACTGGCCGCTTGACGAAGAACTAGGGGGTTTCATTTTTTTTTTAAGTGGGTAAAGATGAGAAAGGATAAAACTTGAAAATTATTTTCTAAAATCATTGCTTTATCTCAGAAGAATAAAATATAAGCTTGAGTCTTTTAGTTCTTAAGTTTCTCTTTTGTATTTGTCTAACATATATTTTTTCTTACACTGCGGCTCCTGC
rs13099273_Ref_A	ACTGGCCGCTTGACGAATAACCTGGACATGCTTAATGAAAAAACTGTCTCGAAAGGTTACATGTATTATATGATTTCATTTTAAGACAAAGCTCTAGAGATAAAGGACATATTCATGATTGCTAGGGGACAGAAATGGGTGGGTCGGGGGGGGGCAAGTACTGGTCATTCCTACAAAGAGGACGCCACTGCGGCTCCTGC
rs13099273_Non-Ref_C	ACTGGCCGCTTGACGAATAACCTGGACATGCTTAATGAAAAAACTGTCTCGAAAGGTTACATGTATTATATGATTTCATTTTAAGACAAAGCTCTAGAGCTAAAGGACATATTCATGATTGCTAGGGGACAGAAATGGGTGGGTCGGGGGGGGGCAAGTACTGGTCATTCCTACAAAGAGGACGCCACTGCGGCTCCTGC
rs13099273_Non-Ref_G	ACTGGCCGCTTGACGAATAACCTGGACATGCTTAATGAAAAAACTGTCTCGAAAGGTTACATGTATTATATGATTTCATTTTAAGACAAAGCTCTAGAGGTAAAGGACATATTCATGATTGCTAGGGGACAGAAATGGGTGGGTCGGGGGGGGGCAAGTACTGGTCATTCCTACAAAGAGGACGCCACTGCGGCTCCTGC
rs13099273_Non-Ref_T	ACTGGCCGCTTGACGAATAACCTGGACATGCTTAATGAAAAAACTGTCTCGAAAGGTTACATGTATTATATGATTTCATTTTAAGACAAAGCTCTAGAGTTAAAGGACATATTCATGATTGCTAGGGGACAGAAATGGGTGGGTCGGGGGGGGGCAAGTACTGGTCATTCCTACAAAGAGGACGCCACTGCGGCTCCTGC
rs6808893_Ref_C	ACTGGCCGCTTGACGTCAGTGAAGTCTGGTACAGCCATACAATGGAATAATACCATTCAGCAGTAAAAAAGAATGAAGTATTGTTGGTATATGCAATAACCTGGACATGCTTAATGAAAAAACTGTCTCGAAAGGTTACATGTATTATATGATTTCATTTTAAGACAAAGCTCTAGAGATAAAGGCACTGCGGCTCCTGC
rs6808893_Non-Ref_G	ACTGGCCGCTTGACGTCAGTGAAGTCTGGTACAGCCATACAATGGAATAATACCATTCAGCAGTAAAAAAGAATGAAGTATTGTTGGTATATGCAATAAGCTGGACATGCTTAATGAAAAAACTGTCTCGAAAGGTTACATGTATTATATGATTTCATTTTAAGACAAAGCTCTAGAGATAAAGGCACTGCGGCTCCTGC
rs6808893_Non-Ref_T	ACTGGCCGCTTGACGTCAGTGAAGTCTGGTACAGCCATACAATGGAATAATACCATTCAGCAGTAAAAAAGAATGAAGTATTGTTGGTATATGCAATAATCTGGACATGCTTAATGAAAAAACTGTCTCGAAAGGTTACATGTATTATATGATTTCATTTTAAGACAAAGCTCTAGAGATAAAGGCACTGCGGCTCCTGC
rs60946162_Ref_C	ACTGGCCGCTTGACGTCACGAAAAAACCTGTACATGGATGTTCATAGCAACTTTTTTTTTTTTATCATAATGACAAAACACTGGAAACAACCCAAATATCCTTTGATGGGCAGATGTTTCAGTGAAGTCTGGTACAGCCATACAATGGAATAATACCATTCAGCAGTAAAAAAGAATGAAGTATTCACTGCGGCTCCTGC
rs60946162_Non-Ref_T	ACTGGCCGCTTGACGTCACGAAAAAACCTGTACATGGATGTTCATAGCAACTTTTTTTTTTTTATCATAATGACAAAACACTGGAAACAACCCAAATATTCTTTGATGGGCAGATGTTTCAGTGAAGTCTGGTACAGCCATACAATGGAATAATACCATTCAGCAGTAAAAAAGAATGAAGTATTCACTGCGGCTCCTGC
rs6780858_Ref_A	ACTGGCCGCTTGACGCTTTAATATAGGTTAAGTAACTCTAATCCAAAAATCTGAAATCTTAAATGTGAAAAAATCTGAAACTTTCTGAGTGCTAACACAATGCTCAAAGGAAATGCTCACAGGAACATTTTGGATTTCAGTATTGTGGATTAGGGTTGCTTAGCTGGTATGTGTAAATATTCCAACACTGCGGCTCCTGC
rs6780858_Non-Ref_G	ACTGGCCGCTTGACGCTTTAATATAGGTTAAGTAACTCTAATCCAAAAATCTGAAATCTTAAATGTGAAAAAATCTGAAACTTTCTGAGTGCTAACACAGTGCTCAAAGGAAATGCTCACAGGAACATTTTGGATTTCAGTATTGTGGATTAGGGTTGCTTAGCTGGTATGTGTAAATATTCCAACACTGCGGCTCCTGC
rs9860547_Ref_G	ACTGGCCGCTTGACGAATTTTTTATCCATTTGTTGGCTGATGGGTATTTAGAAGATATACAGACAATAATCATATGAAAAAATGCTCAACTCACTGTCCGGGAAATGCAAATTAAAACCACATTGAGATACCACCTTACTCCTGCAAGAATAGTCATAATTAAAAAAATAATAAATGTTGGCATACACTGCGGCTCCTGC
rs9860547_Non-Ref_A	ACTGGCCGCTTGACGAATTTTTTATCCATTTGTTGGCTGATGGGTATTTAGAAGATATACAGACAATAATCATATGAAAAAATGCTCAACTCACTGTCCAGGAAATGCAAATTAAAACCACATTGAGATACCACCTTACTCCTGCAAGAATAGTCATAATTAAAAAAATAATAAATGTTGGCATACACTGCGGCTCCTGC
rs9860547_Non-Ref_T	ACTGGCCGCTTGACGAATTTTTTATCCATTTGTTGGCTGATGGGTATTTAGAAGATATACAGACAATAATCATATGAAAAAATGCTCAACTCACTGTCCTGGAAATGCAAATTAAAACCACATTGAGATACCACCTTACTCCTGCAAGAATAGTCATAATTAAAAAAATAATAAATGTTGGCATACACTGCGGCTCCTGC
rs73192661_Ref_C	ACTGGCCGCTTGACGCATTCTTATGCCTTTGCATCCTCATAGCTTAGCTCCCACTTATAAGTGAGAACATACAATATTTGATTTTCCATTCCTGAGTTACGTTTAGAATAATGGTCTCCAACTCTATCCAAGTTGCTGCAAATGCCATTATTTCATTCCTTTTTATGGCTGAGTAGTATCCCATACACTGCGGCTCCTGC
rs73192661_Non-Ref_T	ACTGGCCGCTTGACGCATTCTTATGCCTTTGCATCCTCATAGCTTAGCTCCCACTTATAAGTGAGAACATACAATATTTGATTTTCCATTCCTGAGTTATGTTTAGAATAATGGTCTCCAACTCTATCCAAGTTGCTGCAAATGCCATTATTTCATTCCTTTTTATGGCTGAGTAGTATCCCATACACTGCGGCTCCTGC
rs11335233_Ref_AC	ACTGGCCGCTTGACGTGAGAGAGAAGAGGCAGTGAAAGGAGATTTAACTCCCTTTGTTTTCTGTCCCTGTCCCACCATTAAAAAAATTATTAATATCTTACCCTCTTCATGATGTTTCCAGTTGCTTCTTGGATGACATTAATGTTTGTTTTGTCAATATTGCACGCAAGTGTTTCACACTCTGTCACTGCGGCTCCTGC
rs11335233_Non-Ref_A	ACTGGCCGCTTGACGTGAGAGAGAAGAGGCAGTGAAAGGAGATTTAACTCCCTTTGTTTTCTGTCCCTGTCCCACCATTAAAAAAATTATTAATATCTTACCTCTTCATGATGTTTCCAGTTGCTTCTTGGATGACATTAATGTTTGTTTTGTCAATATTGCACGCAAGTGTTTCACACTCTGTCACTGCGGCTCCTGC
rs2049218_Ref_C	ACTGGCCGCTTGACGTTCTTTGTTGTGCGGGGCTGACCTTTGCATTACATGTGTTGAATATTCTATCCTCCGGTCCTAAATTCTAATAATTGTCCCAGACGTTGGGGCAACCAATATGCCCCTCTTCCCCTTTTCCACATACCCCTTGGTGGGGACCAGAGCTGCTCCTGCAGATGGATCATTTACACTGCGGCTCCTGC
rs2049218_Non-Ref_T	ACTGGCCGCTTGACGTTCTTTGTTGTGCGGGGCTGACCTTTGCATTACATGTGTTGAATATTCTATCCTCCGGTCCTAAATTCTAATAATTGTCCCAGATGTTGGGGCAACCAATATGCCCCTCTTCCCCTTTTCCACATACCCCTTGGTGGGGACCAGAGCTGCTCCTGCAGATGGATCATTTACACTGCGGCTCCTGC
rs12639588_Ref_A	ACTGGCCGCTTGACGCTTTTATTATAAAATGACTTTAGATTTATAGAGACCTTCCAAGGATAGTATTAAGCCATTTTAAAAATTATAATTAACATTTATACTACCAATGTGCATAATGCATTAAAAGTTTTAAACCTTTACTTGATCCCTTTTATTTCACACTTATATTCACTTTAGTCATACTGCACTGCGGCTCCTGC
rs12639588_Non-Ref_G	ACTGGCCGCTTGACGCTTTTATTATAAAATGACTTTAGATTTATAGAGACCTTCCAAGGATAGTATTAAGCCATTTTAAAAATTATAATTAACATTTATGCTACCAATGTGCATAATGCATTAAAAGTTTTAAACCTTTACTTGATCCCTTTTATTTCACACTTATATTCACTTTAGTCATACTGCACTGCGGCTCCTGC
rs2030519_Ref_G	ACTGGCCGCTTGACGAAAATGACCTCAGAATAAATAGAAAACTACTACTATTATCATAGAAGTTACTGGCAATATGATTAATGTCTGTTAAAAGAAGATGTATTTAGATGACTTTATGCTGAATTTGGATAACCTTTAAAAAACCAGATAATTCCAGTGTAGTTATTAAATATCCTAGACAGTAGCACTGCGGCTCCTGC
rs2030519_Non-Ref_A	ACTGGCCGCTTGACGAAAATGACCTCAGAATAAATAGAAAACTACTACTATTATCATAGAAGTTACTGGCAATATGATTAATGTCTGTTAAAAGAAGATATATTTAGATGACTTTATGCTGAATTTGGATAACCTTTAAAAAACCAGATAATTCCAGTGTAGTTATTAAATATCCTAGACAGTAGCACTGCGGCTCCTGC
rs2030520_Ref_C	ACTGGCCGCTTGACGATAAAATGATAAATATTTCCACTCTCAAGGATTTGCGAGTTTAGTTTGGGGAACAGGAAAGCAGATGGGCAGAGCACCATGTGACGAATATGTGACAACAGTATGTAGATGCTGTGGGATTGTACTATAAGGATGTATAACTTGAACTGTAGAATATAGTGCAAGATTTGCACTGCGGCTCCTGC
rs2030520_Non-Ref_G	ACTGGCCGCTTGACGATAAAATGATAAATATTTCCACTCTCAAGGATTTGCGAGTTTAGTTTGGGGAACAGGAAAGCAGATGGGCAGAGCACCATGTGAGGAATATGTGACAACAGTATGTAGATGCTGTGGGATTGTACTATAAGGATGTATAACTTGAACTGTAGAATATAGTGCAAGATTTGCACTGCGGCTCCTGC
rs2030520_Non-Ref_T	ACTGGCCGCTTGACGATAAAATGATAAATATTTCCACTCTCAAGGATTTGCGAGTTTAGTTTGGGGAACAGGAAAGCAGATGGGCAGAGCACCATGTGATGAATATGTGACAACAGTATGTAGATGCTGTGGGATTGTACTATAAGGATGTATAACTTGAACTGTAGAATATAGTGCAAGATTTGCACTGCGGCTCCTGC
rs6778720_Ref_G	ACTGGCCGCTTGACGGCACTCTAAAATATTAGAGCTGATTGGGACTTTACAGGTATTCATTTTGCAAATGAGTGTCATCTCTTGTTAAAGGTCACACTTGTATAGCTGAGACTAGAACTGGGGCCACAGGGACTCTATGTCTATACTATTGGATTTATCACTTTCCTTGGATCCATCCTACATGACACTGCGGCTCCTGC
rs6778720_Non-Ref_A	ACTGGCCGCTTGACGGCACTCTAAAATATTAGAGCTGATTGGGACTTTACAGGTATTCATTTTGCAAATGAGTGTCATCTCTTGTTAAAGGTCACACTTATATAGCTGAGACTAGAACTGGGGCCACAGGGACTCTATGTCTATACTATTGGATTTATCACTTTCCTTGGATCCATCCTACATGACACTGCGGCTCCTGC
rs6778720_Non-Ref_C	ACTGGCCGCTTGACGGCACTCTAAAATATTAGAGCTGATTGGGACTTTACAGGTATTCATTTTGCAAATGAGTGTCATCTCTTGTTAAAGGTCACACTTCTATAGCTGAGACTAGAACTGGGGCCACAGGGACTCTATGTCTATACTATTGGATTTATCACTTTCCTTGGATCCATCCTACATGACACTGCGGCTCCTGC
rs6778720_Non-Ref_T	ACTGGCCGCTTGACGGCACTCTAAAATATTAGAGCTGATTGGGACTTTACAGGTATTCATTTTGCAAATGAGTGTCATCTCTTGTTAAAGGTCACACTTTTATAGCTGAGACTAGAACTGGGGCCACAGGGACTCTATGTCTATACTATTGGATTTATCACTTTCCTTGGATCCATCCTACATGACACTGCGGCTCCTGC
rs4686484_Ref_G	ACTGGCCGCTTGACGTCTGCTGATGGTGGTTGTGTATTCTCAGAGCCTCTCTGGAAATCTTCCCTTTCACTTCTTGCTTTCATGATGATTATGAACTTCGAGTGAAACCTAGCTAGAATGAGGGGAAGTAAGAGCAGTGTAAATCTTGGTCCAGCAACACCAGTTCTCACCACTGCTTATTTTTGCACTGCGGCTCCTGC
rs4686484_Non-Ref_A	ACTGGCCGCTTGACGTCTGCTGATGGTGGTTGTGTATTCTCAGAGCCTCTCTGGAAATCTTCCCTTTCACTTCTTGCTTTCATGATGATTATGAACTTCAAGTGAAACCTAGCTAGAATGAGGGGAAGTAAGAGCAGTGTAAATCTTGGTCCAGCAACACCAGTTCTCACCACTGCTTATTTTTGCACTGCGGCTCCTGC
rs4686484_Non-Ref_C	ACTGGCCGCTTGACGTCTGCTGATGGTGGTTGTGTATTCTCAGAGCCTCTCTGGAAATCTTCCCTTTCACTTCTTGCTTTCATGATGATTATGAACTTCCAGTGAAACCTAGCTAGAATGAGGGGAAGTAAGAGCAGTGTAAATCTTGGTCCAGCAACACCAGTTCTCACCACTGCTTATTTTTGCACTGCGGCTCCTGC
rs4686483_Ref_T	ACTGGCCGCTTGACGTTATTCAACCTCTTACAGTCTTACTTTCTTGATTTGCTAGATGTGGGTAATGATAGTGCTACCTCATATGGCAGTCAGGATGACTGTGTGGCCATTGAAAATTTGCTAGACATATAATAAACCTTCAATAAACACTTGTTTATTGTCAGTCTCTAGTCTTCTTAGGACCGCACTGCGGCTCCTGC
rs4686483_Non-Ref_A	ACTGGCCGCTTGACGTTATTCAACCTCTTACAGTCTTACTTTCTTGATTTGCTAGATGTGGGTAATGATAGTGCTACCTCATATGGCAGTCAGGATGACAGTGTGGCCATTGAAAATTTGCTAGACATATAATAAACCTTCAATAAACACTTGTTTATTGTCAGTCTCTAGTCTTCTTAGGACCGCACTGCGGCTCCTGC
rs6444285_Ref_C	ACTGGCCGCTTGACGATTCACATGGTATCCTGAGAGAGGCTTAGTAGCTTTGTTAGTATTAATTGTCAGTTTGCCTATGGCACTAAGTTTTCCCACCTACGTGGGGCGGGTCCTGGTCATCACATAGCCTTTTGTAGTTATTTGCTTTCTGTTGTGCCTTGATTTTTTTTTTCTGTTGACTATTGCACTGCGGCTCCTGC
rs6444285_Non-Ref_T	ACTGGCCGCTTGACGATTCACATGGTATCCTGAGAGAGGCTTAGTAGCTTTGTTAGTATTAATTGTCAGTTTGCCTATGGCACTAAGTTTTCCCACCTATGTGGGGCGGGTCCTGGTCATCACATAGCCTTTTGTAGTTATTTGCTTTCTGTTGTGCCTTGATTTTTTTTTTCTGTTGACTATTGCACTGCGGCTCCTGC
rs6790260_Ref_C	ACTGGCCGCTTGACGAGATCAGGCATCTTTCCACTAAATACTGAGATGTGAACAATAATGGAGAGCCGTATAGCCCAGAGGGGAAACCACATTATACCACTTTAGTGGATGATTAGGAAAGCAGTTTTGAAATTCCAGGAAGGTACTGACTTTTGTATAAAGAGAATGTTTAAAAAAAAAAAACCCACTGCGGCTCCTGC
rs6790260_Non-Ref_G	ACTGGCCGCTTGACGAGATCAGGCATCTTTCCACTAAATACTGAGATGTGAACAATAATGGAGAGCCGTATAGCCCAGAGGGGAAACCACATTATACCAGTTTAGTGGATGATTAGGAAAGCAGTTTTGAAATTCCAGGAAGGTACTGACTTTTGTATAAAGAGAATGTTTAAAAAAAAAAAACCCACTGCGGCTCCTGC
rs6790260_Non-Ref_T	ACTGGCCGCTTGACGAGATCAGGCATCTTTCCACTAAATACTGAGATGTGAACAATAATGGAGAGCCGTATAGCCCAGAGGGGAAACCACATTATACCATTTTAGTGGATGATTAGGAAAGCAGTTTTGAAATTCCAGGAAGGTACTGACTTTTGTATAAAGAGAATGTTTAAAAAAAAAAAACCCACTGCGGCTCCTGC
rs9834159_Ref_T	ACTGGCCGCTTGACGATGACCTTTTAGCTCTTAAGTAGTCTGTCCTGGCTATTGTCAACCATGTCTTTTTTTCCTTGACTGATAGAAACTGTGGCAAACTAAAGGCCACTTAGTCAGTATTTGTTCCGTCCTTAACCTTCTCTCCTGAGAGTCCTGATCTTTCAGTGCTGTTGTTTCCCTGTCAGCACTGCGGCTCCTGC
rs9834159_Non-Ref_A	ACTGGCCGCTTGACGATGACCTTTTAGCTCTTAAGTAGTCTGTCCTGGCTATTGTCAACCATGTCTTTTTTTCCTTGACTGATAGAAACTGTGGCAAACAAAAGGCCACTTAGTCAGTATTTGTTCCGTCCTTAACCTTCTCTCCTGAGAGTCCTGATCTTTCAGTGCTGTTGTTTCCCTGTCAGCACTGCGGCTCCTGC
rs9834159_Non-Ref_C	ACTGGCCGCTTGACGATGACCTTTTAGCTCTTAAGTAGTCTGTCCTGGCTATTGTCAACCATGTCTTTTTTTCCTTGACTGATAGAAACTGTGGCAAACCAAAGGCCACTTAGTCAGTATTTGTTCCGTCCTTAACCTTCTCTCCTGAGAGTCCTGATCTTTCAGTGCTGTTGTTTCCCTGTCAGCACTGCGGCTCCTGC
rs9834159_Non-Ref_G	ACTGGCCGCTTGACGATGACCTTTTAGCTCTTAAGTAGTCTGTCCTGGCTATTGTCAACCATGTCTTTTTTTCCTTGACTGATAGAAACTGTGGCAAACGAAAGGCCACTTAGTCAGTATTTGTTCCGTCCTTAACCTTCTCTCCTGAGAGTCCTGATCTTTCAGTGCTGTTGTTTCCCTGTCAGCACTGCGGCTCCTGC
rs10719384_Ref_ATT	ACTGGCCGCTTGACGTTAGAAATGTGAAATAGTTGTTAGTAATCCCTTCCACCTTTACATTGTACCCTAGTGAGTGCATTTGGATGTATTTTAGACACATTTTTTTTTTTCCTGCTCCAAATTAAGAATCAGGCAACATATTGTCCTTCTAGTACTTGTAACCAAGTATATATTATAAAATCACCACTGCGGCTCCTGC
rs10719384_Non-Ref_A	ACTGGCCGCTTGACGTTAGAAATGTGAAATAGTTGTTAGTAATCCCTTCCACCTTTACATTGTACCCTAGTGAGTGCATTTGGATGTATTTTAGACACATTTTTTTTTCCTGCTCCAAATTAAGAATCAGGCAACATATTGTCCTTCTAGTACTTGTAACCAAGTATATATTATAAAATCACCACTGCGGCTCCTGC
rs10719384_Non-Ref_AT	ACTGGCCGCTTGACGTTAGAAATGTGAAATAGTTGTTAGTAATCCCTTCCACCTTTACATTGTACCCTAGTGAGTGCATTTGGATGTATTTTAGACACATTTTTTTTTTCCTGCTCCAAATTAAGAATCAGGCAACATATTGTCCTTCTAGTACTTGTAACCAAGTATATATTATAAAATCACCACTGCGGCTCCTGC
rs10719384_Non-Ref_ATTT	ACTGGCCGCTTGACGTTAGAAATGTGAAATAGTTGTTAGTAATCCCTTCCACCTTTACATTGTACCCTAGTGAGTGCATTTGGATGTATTTTAGACACATTTTTTTTTTTTCCTGCTCCAAATTAAGAATCAGGCAACATATTGTCCTTCTAGTACTTGTAACCAAGTATATATTATAAAATCACCACTGCGGCTCCTGC
rs7613192_Ref_G	ACTGGCCGCTTGACGAATTACATATATTTTGGCAGAATTTCTTTTGCAATCAAACCTTACCTGCAAGACAGCCTGTGCAATATGGGAAGTTTGAGTGTCGATCTACCATATCCACCACATTAAGGGTGATGGTTTTCATATTTCGGGCATGTCTTCCATAAGGCTTTGTGTGTAGTAGATATTAACACTGCGGCTCCTGC
rs7613192_Non-Ref_A	ACTGGCCGCTTGACGAATTACATATATTTTGGCAGAATTTCTTTTGCAATCAAACCTTACCTGCAAGACAGCCTGTGCAATATGGGAAGTTTGAGTGTCAATCTACCATATCCACCACATTAAGGGTGATGGTTTTCATATTTCGGGCATGTCTTCCATAAGGCTTTGTGTGTAGTAGATATTAACACTGCGGCTCCTGC
rs7613192_Non-Ref_C	ACTGGCCGCTTGACGAATTACATATATTTTGGCAGAATTTCTTTTGCAATCAAACCTTACCTGCAAGACAGCCTGTGCAATATGGGAAGTTTGAGTGTCCATCTACCATATCCACCACATTAAGGGTGATGGTTTTCATATTTCGGGCATGTCTTCCATAAGGCTTTGTGTGTAGTAGATATTAACACTGCGGCTCCTGC
rs56046601_Ref_G	ACTGGCCGCTTGACGCTGAGTACTTTAAGAGAAACCAGTGTCTGTAAATAATCTTCCTTCTTGTCAGACATGGAGGCAGAAATTTTCCAAGAAGAGAGAGACCCTGAAGACACTGTTTGTTCTCTGCTGTTCTTAACAAGTACTGCAACCACAATTTTGGATTTTTCTCCTCGAGGCTTTCTAGTCACTGCGGCTCCTGC
rs56046601_Non-Ref_C	ACTGGCCGCTTGACGCTGAGTACTTTAAGAGAAACCAGTGTCTGTAAATAATCTTCCTTCTTGTCAGACATGGAGGCAGAAATTTTCCAAGAAGAGAGACACCCTGAAGACACTGTTTGTTCTCTGCTGTTCTTAACAAGTACTGCAACCACAATTTTGGATTTTTCTCCTCGAGGCTTTCTAGTCACTGCGGCTCCTGC
rs4686955_Ref_A	ACTGGCCGCTTGACGGGGAGGTCAAAGCAGTAACAGAACCCACCCAGACATAAGGCAACTGCACGTGGAATTAATTGGCAATAAAAGAACCACCTTGCTACATTCCGAAAAGGAAGGATTATTCTCATGGCATTGGGATAATTGGTCAGCGTTAATGAAAAACTTACATCATGAGTATGTTTCACCACTGCGGCTCCTGC
rs4686955_Non-Ref_G	ACTGGCCGCTTGACGGGGAGGTCAAAGCAGTAACAGAACCCACCCAGACATAAGGCAACTGCACGTGGAATTAATTGGCAATAAAAGAACCACCTTGCTGCATTCCGAAAAGGAAGGATTATTCTCATGGCATTGGGATAATTGGTCAGCGTTAATGAAAAACTTACATCATGAGTATGTTTCACCACTGCGGCTCCTGC
rs9864529_Ref_G	ACTGGCCGCTTGACGACATGTAGACTGTAAAATTTTACACCTACAGAACATGTAGGTGTAAAATAGAGTCACCCATAAATCTATTACCCAGATACAGGTGCAATCTATCATGATCATATTTATGTATTCCTTTCAAGTCTTTAGCTATTAGCATAAATTACCCATCATGCTGTGTATCTCTTGACCACTGCGGCTCCTGC
rs9864529_Non-Ref_A	ACTGGCCGCTTGACGACATGTAGACTGTAAAATTTTACACCTACAGAACATGTAGGTGTAAAATAGAGTCACCCATAAATCTATTACCCAGATACAGGTACAATCTATCATGATCATATTTATGTATTCCTTTCAAGTCTTTAGCTATTAGCATAAATTACCCATCATGCTGTGTATCTCTTGACCACTGCGGCTCCTGC
rs9848016_Ref_T	ACTGGCCGCTTGACGGCGGGCAGATCATGAGGTCAGGAGATTGAGAGCATCCTGGCCAACATGGTGAAACCCCGCCTCTACTAAAAATTCAAAAATCAGTCAGGCATGGTGGCACATGCCTGTAATCCCAGTTACTTGGGAGGCTGAGGCAGGAGAATCGCTTGAACCACGAAGTCGGAGGTTGCCACTGCGGCTCCTGC
rs9848016_Non-Ref_C	ACTGGCCGCTTGACGGCGGGCAGATCATGAGGTCAGGAGATTGAGAGCATCCTGGCCAACATGGTGAAACCCCGCCTCTACTAAAAATTCAAAAATCAGCCAGGCATGGTGGCACATGCCTGTAATCCCAGTTACTTGGGAGGCTGAGGCAGGAGAATCGCTTGAACCACGAAGTCGGAGGTTGCCACTGCGGCTCCTGC
rs9848000_Ref_T	ACTGGCCGCTTGACGTGGGAGGCTGAGGCGGGCAGATCATGAGGTCAGGAGATTGAGAGCATCCTGGCCAACATGGTGAAACCCCGCCTCTACTAAAAATTCAAAAATCAGTCAGGCATGGTGGCACATGCCTGTAATCCCAGTTACTTGGGAGGCTGAGGCAGGAGAATCGCTTGAACCACGAACACTGCGGCTCCTGC
rs9848000_Non-Ref_A	ACTGGCCGCTTGACGTGGGAGGCTGAGGCGGGCAGATCATGAGGTCAGGAGATTGAGAGCATCCTGGCCAACATGGTGAAACCCCGCCTCTACTAAAAAATCAAAAATCAGTCAGGCATGGTGGCACATGCCTGTAATCCCAGTTACTTGGGAGGCTGAGGCAGGAGAATCGCTTGAACCACGAACACTGCGGCTCCTGC
rs9848000_Non-Ref_C	ACTGGCCGCTTGACGTGGGAGGCTGAGGCGGGCAGATCATGAGGTCAGGAGATTGAGAGCATCCTGGCCAACATGGTGAAACCCCGCCTCTACTAAAAACTCAAAAATCAGTCAGGCATGGTGGCACATGCCTGTAATCCCAGTTACTTGGGAGGCTGAGGCAGGAGAATCGCTTGAACCACGAACACTGCGGCTCCTGC
rs9848000_Non-Ref_G	ACTGGCCGCTTGACGTGGGAGGCTGAGGCGGGCAGATCATGAGGTCAGGAGATTGAGAGCATCCTGGCCAACATGGTGAAACCCCGCCTCTACTAAAAAGTCAAAAATCAGTCAGGCATGGTGGCACATGCCTGTAATCCCAGTTACTTGGGAGGCTGAGGCAGGAGAATCGCTTGAACCACGAACACTGCGGCTCCTGC
rs13079689_Ref_A	ACTGGCCGCTTGACGATATTTATTAACTCTCTGCCTGACCTATTTGTTCCAAACATTTTTTCCAAGTCTGTTTGCCTTTTTAGTTATGGTAGTGTATGTATGTGCATGTGTGTGTGTGTGTGTGTGTGTGTATAGATCTACATACATGTGTACACACCATATATATATGGCTTATAATGGGGACACACTGCGGCTCCTGC
rs13079689_Non-Ref_C	ACTGGCCGCTTGACGATATTTATTAACTCTCTGCCTGACCTATTTGTTCCAAACATTTTTTCCAAGTCTGTTTGCCTTTTTAGTTATGGTAGTGTATGTCTGTGCATGTGTGTGTGTGTGTGTGTGTGTGTATAGATCTACATACATGTGTACACACCATATATATATGGCTTATAATGGGGACACACTGCGGCTCCTGC
rs13079689_Non-Ref_G	ACTGGCCGCTTGACGATATTTATTAACTCTCTGCCTGACCTATTTGTTCCAAACATTTTTTCCAAGTCTGTTTGCCTTTTTAGTTATGGTAGTGTATGTGTGTGCATGTGTGTGTGTGTGTGTGTGTGTGTATAGATCTACATACATGTGTACACACCATATATATATGGCTTATAATGGGGACACACTGCGGCTCCTGC
rs13079689_Non-Ref_T	ACTGGCCGCTTGACGATATTTATTAACTCTCTGCCTGACCTATTTGTTCCAAACATTTTTTCCAAGTCTGTTTGCCTTTTTAGTTATGGTAGTGTATGTTTGTGCATGTGTGTGTGTGTGTGTGTGTGTGTATAGATCTACATACATGTGTACACACCATATATATATGGCTTATAATGGGGACACACTGCGGCTCCTGC
rs2030516_Ref_T	ACTGGCCGCTTGACGGGATATTTGGGTCAAATAGCATTTACATTTTGGCTCTTGAAATAACTAACAGCATGTCATTTCCAAAGAGACGTTAATCATTGATACCACCAGCAGCAAATGTTCTCATTCATCAGACCACATTTGTTTTACACGTTCCTCTCCTTAGAAAGAGATAAGTATGGTTTCTTCACTGCGGCTCCTGC
rs2030516_Non-Ref_A	ACTGGCCGCTTGACGGGATATTTGGGTCAAATAGCATTTACATTTTGGCTCTTGAAATAACTAACAGCATGTCATTTCCAAAGAGACGTTAATCATTGAAACCACCAGCAGCAAATGTTCTCATTCATCAGACCACATTTGTTTTACACGTTCCTCTCCTTAGAAAGAGATAAGTATGGTTTCTTCACTGCGGCTCCTGC
rs2030516_Non-Ref_C	ACTGGCCGCTTGACGGGATATTTGGGTCAAATAGCATTTACATTTTGGCTCTTGAAATAACTAACAGCATGTCATTTCCAAAGAGACGTTAATCATTGACACCACCAGCAGCAAATGTTCTCATTCATCAGACCACATTTGTTTTACACGTTCCTCTCCTTAGAAAGAGATAAGTATGGTTTCTTCACTGCGGCTCCTGC
rs2030517_Ref_A	ACTGGCCGCTTGACGCACTAGATTTATACTTAAGACAGAATCTCAAGAGTGGGATATTTGGGTCAAATAGCATTTACATTTTGGCTCTTGAAATAACTAACAGCATGTCATTTCCAAAGAGACGTTAATCATTGATACCACCAGCAGCAAATGTTCTCATTCATCAGACCACATTTGTTTTACACCACTGCGGCTCCTGC
rs2030517_Non-Ref_C	ACTGGCCGCTTGACGCACTAGATTTATACTTAAGACAGAATCTCAAGAGTGGGATATTTGGGTCAAATAGCATTTACATTTTGGCTCTTGAAATAACTACCAGCATGTCATTTCCAAAGAGACGTTAATCATTGATACCACCAGCAGCAAATGTTCTCATTCATCAGACCACATTTGTTTTACACCACTGCGGCTCCTGC
rs2030517_Non-Ref_T	ACTGGCCGCTTGACGCACTAGATTTATACTTAAGACAGAATCTCAAGAGTGGGATATTTGGGTCAAATAGCATTTACATTTTGGCTCTTGAAATAACTATCAGCATGTCATTTCCAAAGAGACGTTAATCATTGATACCACCAGCAGCAAATGTTCTCATTCATCAGACCACATTTGTTTTACACCACTGCGGCTCCTGC
rs2030518_Ref_A	ACTGGCCGCTTGACGGGAATTCATTATATATTATTATTCTTTTATTTCCACTAGATTTATACTTAAGACAGAATCTCAAGAGTGGGATATTTGGGTCAAATAGCATTTACATTTTGGCTCTTGAAATAACTAACAGCATGTCATTTCCAAAGAGACGTTAATCATTGATACCACCAGCAGCAAATCACTGCGGCTCCTGC
rs2030518_Non-Ref_C	ACTGGCCGCTTGACGGGAATTCATTATATATTATTATTCTTTTATTTCCACTAGATTTATACTTAAGACAGAATCTCAAGAGTGGGATATTTGGGTCAACTAGCATTTACATTTTGGCTCTTGAAATAACTAACAGCATGTCATTTCCAAAGAGACGTTAATCATTGATACCACCAGCAGCAAATCACTGCGGCTCCTGC
rs2030518_Non-Ref_G	ACTGGCCGCTTGACGGGAATTCATTATATATTATTATTCTTTTATTTCCACTAGATTTATACTTAAGACAGAATCTCAAGAGTGGGATATTTGGGTCAAGTAGCATTTACATTTTGGCTCTTGAAATAACTAACAGCATGTCATTTCCAAAGAGACGTTAATCATTGATACCACCAGCAGCAAATCACTGCGGCTCCTGC
rs2030518_Non-Ref_T	ACTGGCCGCTTGACGGGAATTCATTATATATTATTATTCTTTTATTTCCACTAGATTTATACTTAAGACAGAATCTCAAGAGTGGGATATTTGGGTCAATTAGCATTTACATTTTGGCTCTTGAAATAACTAACAGCATGTCATTTCCAAAGAGACGTTAATCATTGATACCACCAGCAGCAAATCACTGCGGCTCCTGC
rs1915930_Ref_G	ACTGGCCGCTTGACGTTGATTTTCTTTCAGCATCAAATTCTAAGTTAATAAAATGAGATTAATAATAATGTCTACCCTGTCTCTCTCACAGAATTGGTGGTCACTTTTTAACTGTGAATAATGGATGTGATGGCTCTTTAAAAAGAGCCTTTTAAAACAAAATGAATACTTTTTTCTACATTTACCACTGCGGCTCCTGC
rs1915930_Non-Ref_C	ACTGGCCGCTTGACGTTGATTTTCTTTCAGCATCAAATTCTAAGTTAATAAAATGAGATTAATAATAATGTCTACCCTGTCTCTCTCACAGAATTGGTGCTCACTTTTTAACTGTGAATAATGGATGTGATGGCTCTTTAAAAAGAGCCTTTTAAAACAAAATGAATACTTTTTTCTACATTTACCACTGCGGCTCCTGC
rs1915930_Non-Ref_T	ACTGGCCGCTTGACGTTGATTTTCTTTCAGCATCAAATTCTAAGTTAATAAAATGAGATTAATAATAATGTCTACCCTGTCTCTCTCACAGAATTGGTGTTCACTTTTTAACTGTGAATAATGGATGTGATGGCTCTTTAAAAAGAGCCTTTTAAAACAAAATGAATACTTTTTTCTACATTTACCACTGCGGCTCCTGC
rs11706429_Ref_G	ACTGGCCGCTTGACGAACCATTACTGAGCATTTACCTTATTGGAATTATTGGATTAGGTGGAATTATTGGTAATTGTGTGTTTTCATGTTACTAAAATGGACTGTCCAGCTCTTCTGTGGCCAACATCTCTTTACTCTAGAAGGTTCTCAAAGGAGTTACCACACATGAAAGAAGGTTGGGGAAACACTGCGGCTCCTGC
rs11706429_Non-Ref_A	ACTGGCCGCTTGACGAACCATTACTGAGCATTTACCTTATTGGAATTATTGGATTAGGTGGAATTATTGGTAATTGTGTGTTTTCATGTTACTAAAATGAACTGTCCAGCTCTTCTGTGGCCAACATCTCTTTACTCTAGAAGGTTCTCAAAGGAGTTACCACACATGAAAGAAGGTTGGGGAAACACTGCGGCTCCTGC
rs10662367_Ref_A	ACTGGCCGCTTGACGAGGCCCAGAGAGAAGTGAAACATGTCTAAGATGGTCCTGTGATTAAAGACACATAGCTGTTAACGTGTGACACGAATGCAAACACCAAAGTCAGATTATGAGGCTTTAACACATAATTTCTAAATTTAATTTAAAATGCTCCTTTTTGACCTTTACTTCTGCTATTGCACTGCGGCTCCTGC
rs10662367_Non-Ref_ATGC	ACTGGCCGCTTGACGAGGCCCAGAGAGAAGTGAAACATGTCTAAGATGGTCCTGTGATTAAAGACACATAGCTGTTAACGTGTGACACGAATGCAAACATGCCCAAAGTCAGATTATGAGGCTTTAACACATAATTTCTAAATTTAATTTAAAATGCTCCTTTTTGACCTTTACTTCTGCTATTGCACTGCGGCTCCTGC
rs11709294_Ref_T	ACTGGCCGCTTGACGCTCTTACTTTTTATGTTTGTTAGCTGGAGCAAGTAGAAAAAGCACAGATGATTTGTTTTCTGTTATAATTATTTTTTAAACTACTAGAGGCATGGTGGAAAATTAAACTCGATAGATTATAGTTATAAATGTTGTTCTTTGGGCACTTGCCATGAGGCAGCATTTTCATGCACTGCGGCTCCTGC
rs11709294_Non-Ref_A	ACTGGCCGCTTGACGCTCTTACTTTTTATGTTTGTTAGCTGGAGCAAGTAGAAAAAGCACAGATGATTTGTTTTCTGTTATAATTATTTTTTAAACTACAAGAGGCATGGTGGAAAATTAAACTCGATAGATTATAGTTATAAATGTTGTTCTTTGGGCACTTGCCATGAGGCAGCATTTTCATGCACTGCGGCTCCTGC
rs11709294_Non-Ref_C	ACTGGCCGCTTGACGCTCTTACTTTTTATGTTTGTTAGCTGGAGCAAGTAGAAAAAGCACAGATGATTTGTTTTCTGTTATAATTATTTTTTAAACTACCAGAGGCATGGTGGAAAATTAAACTCGATAGATTATAGTTATAAATGTTGTTCTTTGGGCACTTGCCATGAGGCAGCATTTTCATGCACTGCGGCTCCTGC
rs2378416_Ref_G	ACTGGCCGCTTGACGGACCTGATTTTCCAGGTGCCGTCTGTCATCCCTTTCTTTGACTAGGAAAGGGAATTCCCTGACCCCTTGCAATTCCTGGGTGAGGTGATGCCTCACCCTGCTTCGGCTCGTGCACGGTGCACTGCACCCACTCTGCTGCACCTACTCTCTGGCACTCCCCAGTGAGATGACACTGCGGCTCCTGC
rs2378416_Non-Ref_A	ACTGGCCGCTTGACGGACCTGATTTTCCAGGTGCCGTCTGTCATCCCTTTCTTTGACTAGGAAAGGGAATTCCCTGACCCCTTGCAATTCCTGGGTGAGATGATGCCTCACCCTGCTTCGGCTCGTGCACGGTGCACTGCACCCACTCTGCTGCACCTACTCTCTGGCACTCCCCAGTGAGATGACACTGCGGCTCCTGC
rs11718576_Ref_C	ACTGGCCGCTTGACGGTTCAAGCTTCCTGGCCGCTTTGTTTACCTAATCAAACAACTAACTGGGCAATGGCAGGCGCCCCTCCCCCAGCCTCACTGCCGCCTTGTTGTTTGATCTCGGACCGCTGTGCTAGCAATGAGTGAGACTCCATGGGCTTAGGACCCTCCGAGCCAGGTGGGGGATATAACACTGCGGCTCCTGC
rs11718576_Non-Ref_T	ACTGGCCGCTTGACGGTTCAAGCTTCCTGGCCGCTTTGTTTACCTAATCAAACAACTAACTGGGCAATGGCAGGCGCCCCTCCCCCAGCCTCACTGCCGTCTTGTTGTTTGATCTCGGACCGCTGTGCTAGCAATGAGTGAGACTCCATGGGCTTAGGACCCTCCGAGCCAGGTGGGGGATATAACACTGCGGCTCCTGC
rs9865817_Ref_G	ACTGGCCGCTTGACGGGAAGTTCTTCTGGATAATATCCTGCCGAGTGTTTTCCAACTTGGTTTCATTCTCCCCGTCACTTTCAGGTACACCAATCAGACGTAGATTTGGTCCTTTCACATAGTCCCATATTTCTTGGAGGCTTTGTTCATTTCTTTTTATTCCTTTTTCTCTGAACTTCTCTTCTCACTGCGGCTCCTGC
rs9865817_Non-Ref_A	ACTGGCCGCTTGACGGGAAGTTCTTCTGGATAATATCCTGCCGAGTGTTTTCCAACTTGGTTTCATTCTCCCCGTCACTTTCAGGTACACCAATCAGACATAGATTTGGTCCTTTCACATAGTCCCATATTTCTTGGAGGCTTTGTTCATTTCTTTTTATTCCTTTTTCTCTGAACTTCTCTTCTCACTGCGGCTCCTGC
rs9865528_Ref_C	ACTGGCCGCTTGACGCTTTGTGGCATTCTCTGTATTTCCTGAATTTGAATGTTGGCCTGCCTTGCTAGATTGGGGAAGTTCTTCTGGATAATATCCTGCCGAGTGTTTTCCAACTTGGTTTCATTCTCCCCGTCACTTTCAGGTACACCAATCAGACGTAGATTTGGTCCTTTCACATAGTCCCACACTGCGGCTCCTGC
rs9865528_Non-Ref_A	ACTGGCCGCTTGACGCTTTGTGGCATTCTCTGTATTTCCTGAATTTGAATGTTGGCCTGCCTTGCTAGATTGGGGAAGTTCTTCTGGATAATATCCTGCAGAGTGTTTTCCAACTTGGTTTCATTCTCCCCGTCACTTTCAGGTACACCAATCAGACGTAGATTTGGTCCTTTCACATAGTCCCACACTGCGGCTCCTGC
rs9865528_Non-Ref_T	ACTGGCCGCTTGACGCTTTGTGGCATTCTCTGTATTTCCTGAATTTGAATGTTGGCCTGCCTTGCTAGATTGGGGAAGTTCTTCTGGATAATATCCTGCTGAGTGTTTTCCAACTTGGTTTCATTCTCCCCGTCACTTTCAGGTACACCAATCAGACGTAGATTTGGTCCTTTCACATAGTCCCACACTGCGGCTCCTGC
rs62291440_Ref_G	ACTGGCCGCTTGACGTTTTCCTAATTTAATACCCTTTATTTCCTTCTCCTGCCTGATTGCCCTGGCCAGAACTTCCAACACTACGTTGAATAGGAGTGGGGAGAGAGGGCATCCCTGTCTTGTGCCCATTTTCAAAGGGAATGCTTCCAGTTTTTGCCCATTCAGTATGATATTGGCTGTGGGTTCACTGCGGCTCCTGC
rs62291440_Non-Ref_C	ACTGGCCGCTTGACGTTTTCCTAATTTAATACCCTTTATTTCCTTCTCCTGCCTGATTGCCCTGGCCAGAACTTCCAACACTACGTTGAATAGGAGTGGCGAGAGAGGGCATCCCTGTCTTGTGCCCATTTTCAAAGGGAATGCTTCCAGTTTTTGCCCATTCAGTATGATATTGGCTGTGGGTTCACTGCGGCTCCTGC
rs62291440_Non-Ref_T	ACTGGCCGCTTGACGTTTTCCTAATTTAATACCCTTTATTTCCTTCTCCTGCCTGATTGCCCTGGCCAGAACTTCCAACACTACGTTGAATAGGAGTGGTGAGAGAGGGCATCCCTGTCTTGTGCCCATTTTCAAAGGGAATGCTTCCAGTTTTTGCCCATTCAGTATGATATTGGCTGTGGGTTCACTGCGGCTCCTGC
rs9877752_Ref_G	ACTGGCCGCTTGACGCATTGGCCTATATCTCTGTTTTGGTACCCGTACCATGCTGCTTTGGTTACTGTAACCTTGTAGTATAGTTTGAAGTCAGGTAGCGTGATGCCTCTGGCTTTGTTCTTTTGGCTTAGGATTGACTTGGCGATGCAGGCTGTTTTTTGGTTCCAGATGAACTTTAAAGTAGTCACTGCGGCTCCTGC
rs9877752_Non-Ref_A	ACTGGCCGCTTGACGCATTGGCCTATATCTCTGTTTTGGTACCCGTACCATGCTGCTTTGGTTACTGTAACCTTGTAGTATAGTTTGAAGTCAGGTAGCATGATGCCTCTGGCTTTGTTCTTTTGGCTTAGGATTGACTTGGCGATGCAGGCTGTTTTTTGGTTCCAGATGAACTTTAAAGTAGTCACTGCGGCTCCTGC
rs9713173_Ref_T	ACTGGCCGCTTGACGACATGAAGTCCTTGCCCATGCCTATGTCCTGAATGGTATTGCCTAGGTTTTCTTCTAGGGTTTTTATGGTTTTAGGTCTAACGTTTAAGTCTTTAATCCATCTTGAATTAATTTTTGTATAAGGTGTAAGGAAGGGATCCAATTTCAGCTTTCTATATATGGCTGGCCAGCACTGCGGCTCCTGC
rs9713173_Non-Ref_G	ACTGGCCGCTTGACGACATGAAGTCCTTGCCCATGCCTATGTCCTGAATGGTATTGCCTAGGTTTTCTTCTAGGGTTTTTATGGTTTTAGGTCTAACGTGTAAGTCTTTAATCCATCTTGAATTAATTTTTGTATAAGGTGTAAGGAAGGGATCCAATTTCAGCTTTCTATATATGGCTGGCCAGCACTGCGGCTCCTGC
rs9714227_Ref_G	ACTGGCCGCTTGACGAGACATGAAGTCCTTGCCCATGCCTATGTCCTGAATGGTATTGCCTAGGTTTTCTTCTAGGGTTTTTATGGTTTTAGGTCTAACGTTTAAGTCTTTAATCCATCTTGAATTAATTTTTGTATAAGGTGTAAGGAAGGGATCCAATTTCAGCTTTCTATATATGGCTGGCCCACTGCGGCTCCTGC
rs9714227_Non-Ref_A	ACTGGCCGCTTGACGAGACATGAAGTCCTTGCCCATGCCTATGTCCTGAATGGTATTGCCTAGGTTTTCTTCTAGGGTTTTTATGGTTTTAGGTCTAACATTTAAGTCTTTAATCCATCTTGAATTAATTTTTGTATAAGGTGTAAGGAAGGGATCCAATTTCAGCTTTCTATATATGGCTGGCCCACTGCGGCTCCTGC
rs13315917_Ref_A	ACTGGCCGCTTGACGTTCTGAAGACTTGGTTTTCTTGGGCTCTGCTTATATACAACACAAAATTTGTAGACCATTTGCTTATGGGAAAGAGTCACACCCACGGAAATTGGGAGAAAATTAACTCTTGGAGCCCAAAGAAACTGACATAAATCTTATACCACGAACATCTTCAATTTCCGACTTTGCACTGCGGCTCCTGC
rs13315917_Non-Ref_C	ACTGGCCGCTTGACGTTCTGAAGACTTGGTTTTCTTGGGCTCTGCTTATATACAACACAAAATTTGTAGACCATTTGCTTATGGGAAAGAGTCACACCCCCGGAAATTGGGAGAAAATTAACTCTTGGAGCCCAAAGAAACTGACATAAATCTTATACCACGAACATCTTCAATTTCCGACTTTGCACTGCGGCTCCTGC
rs13315917_Non-Ref_T	ACTGGCCGCTTGACGTTCTGAAGACTTGGTTTTCTTGGGCTCTGCTTATATACAACACAAAATTTGTAGACCATTTGCTTATGGGAAAGAGTCACACCCTCGGAAATTGGGAGAAAATTAACTCTTGGAGCCCAAAGAAACTGACATAAATCTTATACCACGAACATCTTCAATTTCCGACTTTGCACTGCGGCTCCTGC
rs11715716_Ref_C	ACTGGCCGCTTGACGCTGGACAAGTCTTTCTATAGGGGAAACCTGTTTCAAGCTGTGGCTCTTTCACTTTCTACATGGCATATGGACCCTGATTTTTCTCACGCCTGCGTAACTCTACTGGTGTCTCTTGGCTGTCGCAGCTTTGTTTTGCTTTGCCATTGTTTTATTTTATTTTTTCTGAAGACCACTGCGGCTCCTGC
rs11715716_Non-Ref_A	ACTGGCCGCTTGACGCTGGACAAGTCTTTCTATAGGGGAAACCTGTTTCAAGCTGTGGCTCTTTCACTTTCTACATGGCATATGGACCCTGATTTTTCTAACGCCTGCGTAACTCTACTGGTGTCTCTTGGCTGTCGCAGCTTTGTTTTGCTTTGCCATTGTTTTATTTTATTTTTTCTGAAGACCACTGCGGCTCCTGC
rs11715716_Non-Ref_G	ACTGGCCGCTTGACGCTGGACAAGTCTTTCTATAGGGGAAACCTGTTTCAAGCTGTGGCTCTTTCACTTTCTACATGGCATATGGACCCTGATTTTTCTGACGCCTGCGTAACTCTACTGGTGTCTCTTGGCTGTCGCAGCTTTGTTTTGCTTTGCCATTGTTTTATTTTATTTTTTCTGAAGACCACTGCGGCTCCTGC
rs11715716_Non-Ref_T	ACTGGCCGCTTGACGCTGGACAAGTCTTTCTATAGGGGAAACCTGTTTCAAGCTGTGGCTCTTTCACTTTCTACATGGCATATGGACCCTGATTTTTCTTACGCCTGCGTAACTCTACTGGTGTCTCTTGGCTGTCGCAGCTTTGTTTTGCTTTGCCATTGTTTTATTTTATTTTTTCTGAAGACCACTGCGGCTCCTGC
rs11719821_Ref_T	ACTGGCCGCTTGACGATCTAATCAACATGATGATTATCATTGAGCCTTTTAGGTTTTCAGTTGTTGTTATCATTTAACTCCTCAATTAGATTCCGAGCATCTCGATGGTAGGTTTTCTGTACTGCAATGTGTATTGCCAGTGTTTTATGCAAGATATGATGCAGGCTAGTGTCTCACAGTTTACGCACTGCGGCTCCTGC
rs11719821_Non-Ref_C	ACTGGCCGCTTGACGATCTAATCAACATGATGATTATCATTGAGCCTTTTAGGTTTTCAGTTGTTGTTATCATTTAACTCCTCAATTAGATTCCGAGCACCTCGATGGTAGGTTTTCTGTACTGCAATGTGTATTGCCAGTGTTTTATGCAAGATATGATGCAGGCTAGTGTCTCACAGTTTACGCACTGCGGCTCCTGC
rs11707807_Ref_A	ACTGGCCGCTTGACGAGATAGATGTGGGTAACTCTCTAGCAATCCCAGGTGTGTTATGTTGTCAGCATCCTCATCTAATCAACATGATGATTATCATTGAGCCTTTTAGGTTTTCAGTTGTTGTTATCATTTAACTCCTCAATTAGATTCCGAGCATCTCGATGGTAGGTTTTCTGTACTGCAATCACTGCGGCTCCTGC
rs11707807_Non-Ref_G	ACTGGCCGCTTGACGAGATAGATGTGGGTAACTCTCTAGCAATCCCAGGTGTGTTATGTTGTCAGCATCCTCATCTAATCAACATGATGATTATCATTGGGCCTTTTAGGTTTTCAGTTGTTGTTATCATTTAACTCCTCAATTAGATTCCGAGCATCTCGATGGTAGGTTTTCTGTACTGCAATCACTGCGGCTCCTGC
rs11715549_Ref_C	ACTGGCCGCTTGACGAGCCCACATTTAACTGAGTACAGTCATTAGTTTCATTCTACAGCTATACAGAGAGCTCATGTAAATTCCTGAAGGCTGCACCGCCTACAAGTGGTGGGGCTGGAGTTCGCACGTTGCTCTTGTGCCCTGGAGTGATGGCAGCAAGATAGATGTGGGTAACTCTCTAGCAACACTGCGGCTCCTGC
rs11715549_Non-Ref_A	ACTGGCCGCTTGACGAGCCCACATTTAACTGAGTACAGTCATTAGTTTCATTCTACAGCTATACAGAGAGCTCATGTAAATTCCTGAAGGCTGCACCGCATACAAGTGGTGGGGCTGGAGTTCGCACGTTGCTCTTGTGCCCTGGAGTGATGGCAGCAAGATAGATGTGGGTAACTCTCTAGCAACACTGCGGCTCCTGC
rs11715549_Non-Ref_G	ACTGGCCGCTTGACGAGCCCACATTTAACTGAGTACAGTCATTAGTTTCATTCTACAGCTATACAGAGAGCTCATGTAAATTCCTGAAGGCTGCACCGCGTACAAGTGGTGGGGCTGGAGTTCGCACGTTGCTCTTGTGCCCTGGAGTGATGGCAGCAAGATAGATGTGGGTAACTCTCTAGCAACACTGCGGCTCCTGC
rs9851967_Ref_C	ACTGGCCGCTTGACGATTAGCTGGTGATTTCCTGTGTTCTTGGGCATGTCCTTTCCCTTCCCTAGGCCTGAATTTTACTCTTTGTAAAAGAATCACAGACTCAGGTTGGATGGAAGGATTCTTCTGTTCTGTCATTTGTGATTTTGTCAGGCAGTCATTGGCCCCACAGGCTAAGTCACTGATTACACTGCGGCTCCTGC
rs9851967_Non-Ref_T	ACTGGCCGCTTGACGATTAGCTGGTGATTTCCTGTGTTCTTGGGCATGTCCTTTCCCTTCCCTAGGCCTGAATTTTACTCTTTGTAAAAGAATCACAGATTCAGGTTGGATGGAAGGATTCTTCTGTTCTGTCATTTGTGATTTTGTCAGGCAGTCATTGGCCCCACAGGCTAAGTCACTGATTACACTGCGGCTCCTGC
rs9864554_Ref_G	ACTGGCCGCTTGACGTCAGTTAGACAGGGACAGCATCAGTTCTCATTCCCTTGTTAGCTCTATGCCTGATGTCTTCTCACTGTTTTGCTGCATTATAAAGAATTGATTTTTTTTTTTTTTGAGACAGAGTCTCGCTCTGTCGCCCAGGCTGGAGTGCAGTGGTGCGATCTCGCCTCACTGCAAGCCACTGCGGCTCCTGC
rs9864554_Non-Ref_T	ACTGGCCGCTTGACGTCAGTTAGACAGGGACAGCATCAGTTCTCATTCCCTTGTTAGCTCTATGCCTGATGTCTTCTCACTGTTTTGCTGCATTATAAATAATTGATTTTTTTTTTTTTTGAGACAGAGTCTCGCTCTGTCGCCCAGGCTGGAGTGCAGTGGTGCGATCTCGCCTCACTGCAAGCCACTGCGGCTCCTGC
rs9878655_Ref_T	ACTGGCCGCTTGACGTTGTTCCTAAGTTGCTGCCCCGTTGCTCAAAACATCTTGGTAATGTCTTTCTTTCTTTCTTTTCTTCTTCTTTTTTTTTTTTTTTACTCTGTTGAATGTTATCTTTTATTTTGTTTTTATTAAAAAATCAATTTCCAGCTTTATCAGGATATAATTGACGAAACAAAAGTCACTGCGGCTCCTGC
rs9878655_Non-Ref_A	ACTGGCCGCTTGACGTTGTTCCTAAGTTGCTGCCCCGTTGCTCAAAACATCTTGGTAATGTCTTTCTTTCTTTCTTTTCTTCTTCTTTTTTTTTTTTTTAACTCTGTTGAATGTTATCTTTTATTTTGTTTTTATTAAAAAATCAATTTCCAGCTTTATCAGGATATAATTGACGAAACAAAAGTCACTGCGGCTCCTGC
rs9878655_Non-Ref_C	ACTGGCCGCTTGACGTTGTTCCTAAGTTGCTGCCCCGTTGCTCAAAACATCTTGGTAATGTCTTTCTTTCTTTCTTTTCTTCTTCTTTTTTTTTTTTTTCACTCTGTTGAATGTTATCTTTTATTTTGTTTTTATTAAAAAATCAATTTCCAGCTTTATCAGGATATAATTGACGAAACAAAAGTCACTGCGGCTCCTGC
rs4686953_Ref_T	ACTGGCCGCTTGACGAATAAAGGGCTATTGAGTCCTCCTTATGTTTTTTTCCTCTCTCAGATGAGTTTTAAGGGTAATAGAAGCGCTTTTTTTTTTTTTTCTGGTGACCTCTTAATCTTACTTTTCTCTCTTTATCTCTTCCTTTTCCTAGAAGCTAATATTAAAACCACTCTTGTCCTCTGCCACACTGCGGCTCCTGC
rs4686953_Non-Ref_C	ACTGGCCGCTTGACGAATAAAGGGCTATTGAGTCCTCCTTATGTTTTTTTCCTCTCTCAGATGAGTTTTAAGGGTAATAGAAGCGCTTTTTTTTTTTTTCCTGGTGACCTCTTAATCTTACTTTTCTCTCTTTATCTCTTCCTTTTCCTAGAAGCTAATATTAAAACCACTCTTGTCCTCTGCCACACTGCGGCTCCTGC
rs11365699_Ref_AG	ACTGGCCGCTTGACGTGAGGCTTTTATAGTATTGATGTCTTGTATTTAAAATGAACAGAGGAAGAAGCCCTGGAGTCCATTCTAATAAATGTATTTCAAAGGGGGCTTTCTTCTTTTGTCTGAGTGAGAGGCAGGAATAGGAATGACAGAGGCAGCAAGTGTTGGATGTCTGTAGAAGAATCATACACTGCGGCTCCTGC
rs11365699_Non-Ref_A	ACTGGCCGCTTGACGTGAGGCTTTTATAGTATTGATGTCTTGTATTTAAAATGAACAGAGGAAGAAGCCCTGGAGTCCATTCTAATAAATGTATTTCAAAGGGGCTTTCTTCTTTTGTCTGAGTGAGAGGCAGGAATAGGAATGACAGAGGCAGCAAGTGTTGGATGTCTGTAGAAGAATCATACACTGCGGCTCCTGC
rs7628982_Ref_C	ACTGGCCGCTTGACGTTGTTTTTATTTGCAGTGTTAAAGATAGCCTCTTTTTATTTCCCTGTAGTGATTAGATCGACGTGTTTACAATATGAACACACACGTTTTCTCTTCTTCAGGCTCTGAGTCATCGAGTTCACAATGCCATGTCTAGTCAGTACTTCTATGTGTGTATAGTGCCCATTGTGCACTGCGGCTCCTGC
rs7628982_Non-Ref_A	ACTGGCCGCTTGACGTTGTTTTTATTTGCAGTGTTAAAGATAGCCTCTTTTTATTTCCCTGTAGTGATTAGATCGACGTGTTTACAATATGAACACACAAGTTTTCTCTTCTTCAGGCTCTGAGTCATCGAGTTCACAATGCCATGTCTAGTCAGTACTTCTATGTGTGTATAGTGCCCATTGTGCACTGCGGCTCCTGC
rs7628982_Non-Ref_G	ACTGGCCGCTTGACGTTGTTTTTATTTGCAGTGTTAAAGATAGCCTCTTTTTATTTCCCTGTAGTGATTAGATCGACGTGTTTACAATATGAACACACAGGTTTTCTCTTCTTCAGGCTCTGAGTCATCGAGTTCACAATGCCATGTCTAGTCAGTACTTCTATGTGTGTATAGTGCCCATTGTGCACTGCGGCTCCTGC
rs7628982_Non-Ref_T	ACTGGCCGCTTGACGTTGTTTTTATTTGCAGTGTTAAAGATAGCCTCTTTTTATTTCCCTGTAGTGATTAGATCGACGTGTTTACAATATGAACACACATGTTTTCTCTTCTTCAGGCTCTGAGTCATCGAGTTCACAATGCCATGTCTAGTCAGTACTTCTATGTGTGTATAGTGCCCATTGTGCACTGCGGCTCCTGC
rs7640550_Ref_T	ACTGGCCGCTTGACGTTCTTTACTGGATATCCTTTTTGCCGCTTCCTTTCTGGAATTTTCTTTCCTGGCCATTAGCCTCTCTCTCCTACACCGTTGCCTTACTCTCACTGCCATACTCCTTTGGACATCCTCCTTCTCTTGTTTCCTGATACTTTTACATCCCCTTCCATCCTTTACTCCTTAGCCACTGCGGCTCCTGC
rs7640550_Non-Ref_C	ACTGGCCGCTTGACGTTCTTTACTGGATATCCTTTTTGCCGCTTCCTTTCTGGAATTTTCTTTCCTGGCCATTAGCCTCTCTCTCCTACACCGTTGCCTCACTCTCACTGCCATACTCCTTTGGACATCCTCCTTCTCTTGTTTCCTGATACTTTTACATCCCCTTCCATCCTTTACTCCTTAGCCACTGCGGCTCCTGC
rs7640550_Non-Ref_G	ACTGGCCGCTTGACGTTCTTTACTGGATATCCTTTTTGCCGCTTCCTTTCTGGAATTTTCTTTCCTGGCCATTAGCCTCTCTCTCCTACACCGTTGCCTGACTCTCACTGCCATACTCCTTTGGACATCCTCCTTCTCTTGTTTCCTGATACTTTTACATCCCCTTCCATCCTTTACTCCTTAGCCACTGCGGCTCCTGC
rs9842232_Ref_C	ACTGGCCGCTTGACGATGAGAATATCTTCTCCAAAGATTCTATGCTAATATCCTGATCCATCTGACTATGCTTATTTGACTGCTTTTTGTGTTTGTCTTCTTCTTTACTGGATATCCTTTTTGCCGCTTCCTTTCTGGAATTTTCTTTCCTGGCCATTAGCCTCTCTCTCCTACACCGTTGCCTTCACTGCGGCTCCTGC
rs9842232_Non-Ref_G	ACTGGCCGCTTGACGATGAGAATATCTTCTCCAAAGATTCTATGCTAATATCCTGATCCATCTGACTATGCTTATTTGACTGCTTTTTGTGTTTGTCTTGTTCTTTACTGGATATCCTTTTTGCCGCTTCCTTTCTGGAATTTTCTTTCCTGGCCATTAGCCTCTCTCTCCTACACCGTTGCCTTCACTGCGGCTCCTGC
rs9842232_Non-Ref_T	ACTGGCCGCTTGACGATGAGAATATCTTCTCCAAAGATTCTATGCTAATATCCTGATCCATCTGACTATGCTTATTTGACTGCTTTTTGTGTTTGTCTTTTTCTTTACTGGATATCCTTTTTGCCGCTTCCTTTCTGGAATTTTCTTTCCTGGCCATTAGCCTCTCTCTCCTACACCGTTGCCTTCACTGCGGCTCCTGC
rs11709472_Ref_C	ACTGGCCGCTTGACGTGTCTTACAACTTGAGCTTTTCCCTTGTTCCTTTCCCTATTTGTCTGCTGAACTCATCTGTCTCCAGGTTGTAAATGAGATTCTCCTCTGAAGAGCCTCTGAGCCCCCTGTAACTCTATTCTTGTATTGCATGACGATACTCTTGTTCTTTAGGTTTATACCTCTTTCTCCACTGCGGCTCCTGC
rs11709472_Non-Ref_G	ACTGGCCGCTTGACGTGTCTTACAACTTGAGCTTTTCCCTTGTTCCTTTCCCTATTTGTCTGCTGAACTCATCTGTCTCCAGGTTGTAAATGAGATTCTGCTCTGAAGAGCCTCTGAGCCCCCTGTAACTCTATTCTTGTATTGCATGACGATACTCTTGTTCTTTAGGTTTATACCTCTTTCTCCACTGCGGCTCCTGC
rs11709472_Non-Ref_T	ACTGGCCGCTTGACGTGTCTTACAACTTGAGCTTTTCCCTTGTTCCTTTCCCTATTTGTCTGCTGAACTCATCTGTCTCCAGGTTGTAAATGAGATTCTTCTCTGAAGAGCCTCTGAGCCCCCTGTAACTCTATTCTTGTATTGCATGACGATACTCTTGTTCTTTAGGTTTATACCTCTTTCTCCACTGCGGCTCCTGC
rs9865818_Ref_A	ACTGGCCGCTTGACGACTATCTTTATAGTTTCTTTCAGAAGAAACTTTGTCTTAGGAATCTGGGCACTCTTGTAAACTTTCTAAATTTCTTCAGCCCTCATTGATACCCACACTTTGCTTAATTCAGTTGAATCAGTTTACAGTGAATAACGTCCCTGGGAACATTAATCAATGAACACACACACCACTGCGGCTCCTGC
rs9865818_Non-Ref_G	ACTGGCCGCTTGACGACTATCTTTATAGTTTCTTTCAGAAGAAACTTTGTCTTAGGAATCTGGGCACTCTTGTAAACTTTCTAAATTTCTTCAGCCCTCGTTGATACCCACACTTTGCTTAATTCAGTTGAATCAGTTTACAGTGAATAACGTCCCTGGGAACATTAATCAATGAACACACACACCACTGCGGCTCCTGC
rs11713973_Ref_T	ACTGGCCGCTTGACGAAAACAAAAAGAGCTCCTCCTATGAAAGCTCTGGAAACATCCTCCACCAAACTGGTTGCACTTCTCTAGGCACAATATGGTTTATATCCTTCTAAAATCAGCATCTCGGCCGGACGCAGTGGCTCACGCCTGTAATCCCAGCACTTTGAGAGGCCAAGGTGGGCAAATCACACTGCGGCTCCTGC
rs11713973_Non-Ref_A	ACTGGCCGCTTGACGAAAACAAAAAGAGCTCCTCCTATGAAAGCTCTGGAAACATCCTCCACCAAACTGGTTGCACTTCTCTAGGCACAATATGGTTTAAATCCTTCTAAAATCAGCATCTCGGCCGGACGCAGTGGCTCACGCCTGTAATCCCAGCACTTTGAGAGGCCAAGGTGGGCAAATCACACTGCGGCTCCTGC
rs11713973_Non-Ref_C	ACTGGCCGCTTGACGAAAACAAAAAGAGCTCCTCCTATGAAAGCTCTGGAAACATCCTCCACCAAACTGGTTGCACTTCTCTAGGCACAATATGGTTTACATCCTTCTAAAATCAGCATCTCGGCCGGACGCAGTGGCTCACGCCTGTAATCCCAGCACTTTGAGAGGCCAAGGTGGGCAAATCACACTGCGGCTCCTGC
rs13066789_Ref_C	ACTGGCCGCTTGACGGCGATTTTCCTGCCTCAGGCTTCCCAGTAGCTGGTACTACAGGCGCGTGCCACCACGCCCTAATTTTTGTATTTTTAGTAGAGACGAGGTTTCACCATGTTGGCCAGGCTGGTCTTGAATTCCTGACCTCAAGTGATCCACCCACCTTGGCCTCCCAAAGTGCTGGGATTCACTGCGGCTCCTGC
rs13066789_Non-Ref_G	ACTGGCCGCTTGACGGCGATTTTCCTGCCTCAGGCTTCCCAGTAGCTGGTACTACAGGCGCGTGCCACCACGCCCTAATTTTTGTATTTTTAGTAGAGAGGAGGTTTCACCATGTTGGCCAGGCTGGTCTTGAATTCCTGACCTCAAGTGATCCACCCACCTTGGCCTCCCAAAGTGCTGGGATTCACTGCGGCTCCTGC
rs13066789_Non-Ref_T	ACTGGCCGCTTGACGGCGATTTTCCTGCCTCAGGCTTCCCAGTAGCTGGTACTACAGGCGCGTGCCACCACGCCCTAATTTTTGTATTTTTAGTAGAGATGAGGTTTCACCATGTTGGCCAGGCTGGTCTTGAATTCCTGACCTCAAGTGATCCACCCACCTTGGCCTCCCAAAGTGCTGGGATTCACTGCGGCTCCTGC
rs2611613_Ref_G	ACTGGCCGCTTGACGAGGTGACTGGATATAAGATTAATTTATGTAAGTCAATTGTATTTGCAATTGTATCCTTCCTATATTAGCAATAAACAACCAGAAGACATCATTTTGAAAGAAGACATCTTTTGCAGAAGTATACAAAAATATCCAACTAAATCTTCAATCAAATGGGAAGGCATGATAAACACTGCGGCTCCTGC
rs2611613_Non-Ref_A	ACTGGCCGCTTGACGAGGTGACTGGATATAAGATTAATTTATGTAAGTCAATTGTATTTGCAATTGTATCCTTCCTATATTAGCAATAAACAACCAGAAAACATCATTTTGAAAGAAGACATCTTTTGCAGAAGTATACAAAAATATCCAACTAAATCTTCAATCAAATGGGAAGGCATGATAAACACTGCGGCTCCTGC
rs2611615_Ref_C	ACTGGCCGCTTGACGTTCAGCAGCAAGCAAGAATGCAAGAAGATAATAGAGAAGTGTTATCAAAATTTTGAAAGTACAGAATTTCATATCCAGCTACACCTTCGTTCAAATGTGAAGGCATGATAAAAAAAAAACACCCAAGATGTACAGTCTCATTTCATGCCCAAAGATGTATGTGTAAAGCACACTGCGGCTCCTGC
rs2611615_Non-Ref_T	ACTGGCCGCTTGACGTTCAGCAGCAAGCAAGAATGCAAGAAGATAATAGAGAAGTGTTATCAAAATTTTGAAAGTACAGAATTTCATATCCAGCTACACTTTCGTTCAAATGTGAAGGCATGATAAAAAAAAAACACCCAAGATGTACAGTCTCATTTCATGCCCAAAGATGTATGTGTAAAGCACACTGCGGCTCCTGC
rs2679520_Ref_A	ACTGGCCGCTTGACGCATGTATACATATGTAACTAACCTGCACAATGTGCACATGTACCCTAAAACTTAAAGTATAGTAATAAAAAAAAAAATCAAGTAAAAATTTAGGTGTGACAAATATAATAGTTAAGATAATGGTGATAACTAGTAGAAAAGATTTAGCTGAGGAATAAGTTCGTGAACTACACTGCGGCTCCTGC
rs2679520_Non-Ref_T	ACTGGCCGCTTGACGCATGTATACATATGTAACTAACCTGCACAATGTGCACATGTACCCTAAAACTTAAAGTATAGTAATAAAAAAAAAAATCAAGTATAAATTTAGGTGTGACAAATATAATAGTTAAGATAATGGTGATAACTAGTAGAAAAGATTTAGCTGAGGAATAAGTTCGTGAACTACACTGCGGCTCCTGC
rs2679521_Ref_A	ACTGGCCGCTTGACGGGGAATATCACACTCTGGGGACTGTTGTGGGGTGGGGGGAGGGGAGAGGGATAGCACTGGGAGATATACCTAATGCTAGATGACAAGTTAGTGGGTGCAGCGCACCAGCATGGCACATGTATACATATGTAACTAACCTGCACAATGTGCACATGTACCCTAAAACTTAACACTGCGGCTCCTGC
rs2679521_Non-Ref_C	ACTGGCCGCTTGACGGGGAATATCACACTCTGGGGACTGTTGTGGGGTGGGGGGAGGGGAGAGGGATAGCACTGGGAGATATACCTAATGCTAGATGACCAGTTAGTGGGTGCAGCGCACCAGCATGGCACATGTATACATATGTAACTAACCTGCACAATGTGCACATGTACCCTAAAACTTAACACTGCGGCTCCTGC
rs2679521_Non-Ref_G	ACTGGCCGCTTGACGGGGAATATCACACTCTGGGGACTGTTGTGGGGTGGGGGGAGGGGAGAGGGATAGCACTGGGAGATATACCTAATGCTAGATGACGAGTTAGTGGGTGCAGCGCACCAGCATGGCACATGTATACATATGTAACTAACCTGCACAATGTGCACATGTACCCTAAAACTTAACACTGCGGCTCCTGC
rs2679521_Non-Ref_T	ACTGGCCGCTTGACGGGGAATATCACACTCTGGGGACTGTTGTGGGGTGGGGGGAGGGGAGAGGGATAGCACTGGGAGATATACCTAATGCTAGATGACTAGTTAGTGGGTGCAGCGCACCAGCATGGCACATGTATACATATGTAACTAACCTGCACAATGTGCACATGTACCCTAAAACTTAACACTGCGGCTCCTGC
rs7633416_Ref_T	ACTGGCCGCTTGACGACTCAGGATTAAGAATCTCACTCAAAACCGCTCAACTACATGGAAACTGACCAACCTGCTCCTGAATGACTACTGGGTACATAATGAAATGAAGGCAGAAATAAAGATGTTCTATGAAACCAATGAGAACAAAGACACAACATACCAGAATCTCTGGGACGCACTCAAAGCACTGCGGCTCCTGC
rs7633416_Non-Ref_A	ACTGGCCGCTTGACGACTCAGGATTAAGAATCTCACTCAAAACCGCTCAACTACATGGAAACTGACCAACCTGCTCCTGAATGACTACTGGGTACATAAAGAAATGAAGGCAGAAATAAAGATGTTCTATGAAACCAATGAGAACAAAGACACAACATACCAGAATCTCTGGGACGCACTCAAAGCACTGCGGCTCCTGC
rs7633416_Non-Ref_C	ACTGGCCGCTTGACGACTCAGGATTAAGAATCTCACTCAAAACCGCTCAACTACATGGAAACTGACCAACCTGCTCCTGAATGACTACTGGGTACATAACGAAATGAAGGCAGAAATAAAGATGTTCTATGAAACCAATGAGAACAAAGACACAACATACCAGAATCTCTGGGACGCACTCAAAGCACTGCGGCTCCTGC
rs145889219_Ref_C	ACTGGCCGCTTGACGATTAGACAGATCAACAAGACAGAAAGTCAACAAGGATAACCAGGAATTGAACTCAGCTCTGCACCAAGCGGACCTAATAGACATCTACGGAACTCTCCACCCCAAATCAACAGAATATACATTTTTTTCAGCACCACACCACACCTATTCCAAAATTGACCACATTCTTGCACTGCGGCTCCTGC
rs145889219_Non-Ref_G	ACTGGCCGCTTGACGATTAGACAGATCAACAAGACAGAAAGTCAACAAGGATAACCAGGAATTGAACTCAGCTCTGCACCAAGCGGACCTAATAGACATGTACGGAACTCTCCACCCCAAATCAACAGAATATACATTTTTTTCAGCACCACACCACACCTATTCCAAAATTGACCACATTCTTGCACTGCGGCTCCTGC
rs61536660_Ref_C	ACTGGCCGCTTGACGCTTTGAAGAGAGCAGTGGTTCTCCCAGCATGCAGCTGCAGATCTGAGAACAGGCAGACTGTCTCCTCAAGTGGGTCCCTGACCCCGACCCCCGAGCAGCCTAACTGGGAGGCACCCCCCTGCAGGGGCACACTGACACCTCACACGGCAGGGTATTCCAACAGACCTGCCACTGCGGCTCCTGC
rs61536660_Non-Ref_CT	ACTGGCCGCTTGACGCTTTGAAGAGAGCAGTGGTTCTCCCAGCATGCAGCTGCAGATCTGAGAACAGGCAGACTGTCTCCTCAAGTGGGTCCCTGACCCCTGACCCCCGAGCAGCCTAACTGGGAGGCACCCCCCTGCAGGGGCACACTGACACCTCACACGGCAGGGTATTCCAACAGACCTGCCACTGCGGCTCCTGC
rs2679525_Ref_T	ACTGGCCGCTTGACGCACCCAGCAAGTCTGGGACTGAATGAGACACAAGCCCCATCCTAACTTCTGGTCAGTTCTCCTTCCATTTACCCTAGGCACTCATCCCTCTTCCAGTTCATAAGGAGAGCTGACCCAGTGCACCTGCTGACAGCGGCACTCAGCGTGCTGCCATCCCAGGGATACCTATGCACTGCGGCTCCTGC
rs2679525_Non-Ref_C	ACTGGCCGCTTGACGCACCCAGCAAGTCTGGGACTGAATGAGACACAAGCCCCATCCTAACTTCTGGTCAGTTCTCCTTCCATTTACCCTAGGCACTCACCCCTCTTCCAGTTCATAAGGAGAGCTGACCCAGTGCACCTGCTGACAGCGGCACTCAGCGTGCTGCCATCCCAGGGATACCTATGCACTGCGGCTCCTGC
rs508925_Ref_G	ACTGGCCGCTTGACGGATTAATTTGGAAATGTGAACTCCTTAGGAAATATTTTTTGGGATATTTTCTTGGGTGTTTTCAAAAAATTCTGAAAACATATGGCAGAATATTTTTTAATTTTAATAATATGATTTAAAGAAACCCAAAACACATGGAAAGCATTAAACTTTGCTGTTAAACAGTAAAGCACTGCGGCTCCTGC
rs508925_Non-Ref_A	ACTGGCCGCTTGACGGATTAATTTGGAAATGTGAACTCCTTAGGAAATATTTTTTGGGATATTTTCTTGGGTGTTTTCAAAAAATTCTGAAAACATATGACAGAATATTTTTTAATTTTAATAATATGATTTAAAGAAACCCAAAACACATGGAAAGCATTAAACTTTGCTGTTAAACAGTAAAGCACTGCGGCTCCTGC
rs508925_Non-Ref_C	ACTGGCCGCTTGACGGATTAATTTGGAAATGTGAACTCCTTAGGAAATATTTTTTGGGATATTTTCTTGGGTGTTTTCAAAAAATTCTGAAAACATATGCCAGAATATTTTTTAATTTTAATAATATGATTTAAAGAAACCCAAAACACATGGAAAGCATTAAACTTTGCTGTTAAACAGTAAAGCACTGCGGCTCCTGC
rs507205_Ref_G	ACTGGCCGCTTGACGATGATAATAACTTTACTGGAATGGAAACTTTTGGGGGGTAATGTCCCTGTCTTTTTTCAATATTCCTTAAAACACTGCTGACAGGACTTGAATTACACATGAGAGTCACTTAATGAGATAAATGAAAGACAAATTAGCTTGACACTTCTGTTTGCTTTGTGGCCACAAAGCACTGCGGCTCCTGC
rs507205_Non-Ref_A	ACTGGCCGCTTGACGATGATAATAACTTTACTGGAATGGAAACTTTTGGGGGGTAATGTCCCTGTCTTTTTTCAATATTCCTTAAAACACTGCTGACAGAACTTGAATTACACATGAGAGTCACTTAATGAGATAAATGAAAGACAAATTAGCTTGACACTTCTGTTTGCTTTGTGGCCACAAAGCACTGCGGCTCCTGC
rs2679526_Ref_T	ACTGGCCGCTTGACGTCTAATCGATGTCTAAGCTATTGTTGAGACAACTTCTGTTGTAGGTGGAAAAAAGAGTGCTAGTGAAGGCTTTTGCTCTTTGAATGATAATGCAAAACACAACTTATCTGATCACACAAATGATCAAAATTTCAGAGTTGTATTATGTTATTTTCTGTGTAACACTAAAACACTGCGGCTCCTGC
rs2679526_Non-Ref_C	ACTGGCCGCTTGACGTCTAATCGATGTCTAAGCTATTGTTGAGACAACTTCTGTTGTAGGTGGAAAAAAGAGTGCTAGTGAAGGCTTTTGCTCTTTGAACGATAATGCAAAACACAACTTATCTGATCACACAAATGATCAAAATTTCAGAGTTGTATTATGTTATTTTCTGTGTAACACTAAAACACTGCGGCTCCTGC
rs2679527_Ref_G	ACTGGCCGCTTGACGGAAAAACTATGGAAAGGATTCTTTCACTGGGAAAAAGAGTGGATTAGAAGCGCCTAAGGTACCTTCAAACCTATTATTCTAATCGATGTCTAAGCTATTGTTGAGACAACTTCTGTTGTAGGTGGAAAAAAGAGTGCTAGTGAAGGCTTTTGCTCTTTGAATGATAATGCCACTGCGGCTCCTGC
rs2679527_Non-Ref_A	ACTGGCCGCTTGACGGAAAAACTATGGAAAGGATTCTTTCACTGGGAAAAAGAGTGGATTAGAAGCGCCTAAGGTACCTTCAAACCTATTATTCTAATCAATGTCTAAGCTATTGTTGAGACAACTTCTGTTGTAGGTGGAAAAAAGAGTGCTAGTGAAGGCTTTTGCTCTTTGAATGATAATGCCACTGCGGCTCCTGC
rs2679527_Non-Ref_C	ACTGGCCGCTTGACGGAAAAACTATGGAAAGGATTCTTTCACTGGGAAAAAGAGTGGATTAGAAGCGCCTAAGGTACCTTCAAACCTATTATTCTAATCCATGTCTAAGCTATTGTTGAGACAACTTCTGTTGTAGGTGGAAAAAAGAGTGCTAGTGAAGGCTTTTGCTCTTTGAATGATAATGCCACTGCGGCTCCTGC
rs534834_Ref_C	ACTGGCCGCTTGACGGTAAAACAGGATCTATAACATCCTTAGATGTCTACAGATGTCTGCATTTGCATCTTCTAAATCTATGCCTTTACAGGTGTTAGACCCACCTCGATCATTTATAAATTGCACAGTAACCTGTTGCTTATTAATTTGTGTTTGATTTTGATGGGTTTTTCCCTACTCCATTTCACTGCGGCTCCTGC
rs534834_Non-Ref_G	ACTGGCCGCTTGACGGTAAAACAGGATCTATAACATCCTTAGATGTCTACAGATGTCTGCATTTGCATCTTCTAAATCTATGCCTTTACAGGTGTTAGAGCCACCTCGATCATTTATAAATTGCACAGTAACCTGTTGCTTATTAATTTGTGTTTGATTTTGATGGGTTTTTCCCTACTCCATTTCACTGCGGCTCCTGC
rs534834_Non-Ref_T	ACTGGCCGCTTGACGGTAAAACAGGATCTATAACATCCTTAGATGTCTACAGATGTCTGCATTTGCATCTTCTAAATCTATGCCTTTACAGGTGTTAGATCCACCTCGATCATTTATAAATTGCACAGTAACCTGTTGCTTATTAATTTGTGTTTGATTTTGATGGGTTTTTCCCTACTCCATTTCACTGCGGCTCCTGC
rs577650_Ref_G	ACTGGCCGCTTGACGTGGACCTCATAGTATTTTAGTTTTAAGTCATAATATCAATTTTTCTACAATGTTCTGAAAGGAAGAGCTTCTTTTCTTTTCCTCGACAGGGGTGGAACAGAAAGACCAACTCTCTCATTGCCTGGGATTCTTTTTTCACATGGTTTATAGTGATCATGTCTACATGAGGACACTGCGGCTCCTGC
rs577650_Non-Ref_A	ACTGGCCGCTTGACGTGGACCTCATAGTATTTTAGTTTTAAGTCATAATATCAATTTTTCTACAATGTTCTGAAAGGAAGAGCTTCTTTTCTTTTCCTCAACAGGGGTGGAACAGAAAGACCAACTCTCTCATTGCCTGGGATTCTTTTTTCACATGGTTTATAGTGATCATGTCTACATGAGGACACTGCGGCTCCTGC
rs576765_Ref_A	ACTGGCCGCTTGACGGAACCTCAATAGGCCTGAGGGTTTTATGGGACTTAGGTGCCTATGCAAAGCCTGTCCCTTTTTTTGCTGGGGAACCCTGGGAAAATTGCTCCCTTTCCCTGGACCTCATAGTATTTTAGTTTTAAGTCATAATATCAATTTTTCTACAATGTTCTGAAAGGAAGAGCTTCCACTGCGGCTCCTGC
rs576765_Non-Ref_G	ACTGGCCGCTTGACGGAACCTCAATAGGCCTGAGGGTTTTATGGGACTTAGGTGCCTATGCAAAGCCTGTCCCTTTTTTTGCTGGGGAACCCTGGGAAAGTTGCTCCCTTTCCCTGGACCTCATAGTATTTTAGTTTTAAGTCATAATATCAATTTTTCTACAATGTTCTGAAAGGAAGAGCTTCCACTGCGGCTCCTGC
rs517116_Ref_C	ACTGGCCGCTTGACGAAAGTCTCACTGTCAATAACTGAGAGAGACAAGATGTCATGCTGCCTTGATCTGGCTCCAAAGCCAATCCCCTTCTCACTCTGACGCCATCCTCAGAAGATGGTGGTGATGGTGTCACTTTTTCCCTTGATATCTCTCTCTGTCTCACAGCACAACATCATAGTGTAAACCACTGCGGCTCCTGC
rs517116_Non-Ref_T	ACTGGCCGCTTGACGAAAGTCTCACTGTCAATAACTGAGAGAGACAAGATGTCATGCTGCCTTGATCTGGCTCCAAAGCCAATCCCCTTCTCACTCTGATGCCATCCTCAGAAGATGGTGGTGATGGTGTCACTTTTTCCCTTGATATCTCTCTCTGTCTCACAGCACAACATCATAGTGTAAACCACTGCGGCTCCTGC
rs515227_Ref_A	ACTGGCCGCTTGACGTGTTGTGACAACAGGCTGAATTTTTATATCTACCAGACAAAAGTAAGGAAAGGGACCTAACTTTTAATACACATCACAAACTGCATACAGGTAATAAATGTATCAGCCTTTTTAAAGCAATTTTATGTGATCTACACAATCATCAACCTGTAAGTAAGTATCTTTGCATCCACTGCGGCTCCTGC
rs515227_Non-Ref_G	ACTGGCCGCTTGACGTGTTGTGACAACAGGCTGAATTTTTATATCTACCAGACAAAAGTAAGGAAAGGGACCTAACTTTTAATACACATCACAAACTGCGTACAGGTAATAAATGTATCAGCCTTTTTAAAGCAATTTTATGTGATCTACACAATCATCAACCTGTAAGTAAGTATCTTTGCATCCACTGCGGCTCCTGC
rs515227_Non-Ref_T	ACTGGCCGCTTGACGTGTTGTGACAACAGGCTGAATTTTTATATCTACCAGACAAAAGTAAGGAAAGGGACCTAACTTTTAATACACATCACAAACTGCTTACAGGTAATAAATGTATCAGCCTTTTTAAAGCAATTTTATGTGATCTACACAATCATCAACCTGTAAGTAAGTATCTTTGCATCCACTGCGGCTCCTGC
rs2713725_Ref_C	ACTGGCCGCTTGACGGTTTTTACTCAAATAGTTTGGAGATATACACGGAAGAAATAATCAAAACAGTCATAAAGTCCTTCACAAACCATATTCTTCAAACAGTTAACGCTGAGGATTCTGAAAACTAACATGGGCAAGCTGAATATTTGTCAAAATTGTGAAACACGGCCCCAGCAAAGCACAGACACTGCGGCTCCTGC
rs2713725_Non-Ref_G	ACTGGCCGCTTGACGGTTTTTACTCAAATAGTTTGGAGATATACACGGAAGAAATAATCAAAACAGTCATAAAGTCCTTCACAAACCATATTCTTCAAAGAGTTAACGCTGAGGATTCTGAAAACTAACATGGGCAAGCTGAATATTTGTCAAAATTGTGAAACACGGCCCCAGCAAAGCACAGACACTGCGGCTCCTGC
rs974671_Ref_A	ACTGGCCGCTTGACGAAACGTTCTATTCCTTGGTGTTCAAACTTGCCAAGCATACTAGGTCAGGTGGGTTCTTATTCCAGTACTCTGAGAGAATTGATCATAGGCACTAAGCTTTCACATTGGGTCAAGGAGCAAGGGAGAAACAAAGGAGATGTGAAATTGGCTTCCTTGTTCTGCTTTTCTCTCACTGCGGCTCCTGC
rs974671_Non-Ref_G	ACTGGCCGCTTGACGAAACGTTCTATTCCTTGGTGTTCAAACTTGCCAAGCATACTAGGTCAGGTGGGTTCTTATTCCAGTACTCTGAGAGAATTGATCGTAGGCACTAAGCTTTCACATTGGGTCAAGGAGCAAGGGAGAAACAAAGGAGATGTGAAATTGGCTTCCTTGTTCTGCTTTTCTCTCACTGCGGCTCCTGC
rs974671_Non-Ref_T	ACTGGCCGCTTGACGAAACGTTCTATTCCTTGGTGTTCAAACTTGCCAAGCATACTAGGTCAGGTGGGTTCTTATTCCAGTACTCTGAGAGAATTGATCTTAGGCACTAAGCTTTCACATTGGGTCAAGGAGCAAGGGAGAAACAAAGGAGATGTGAAATTGGCTTCCTTGTTCTGCTTTTCTCTCACTGCGGCTCCTGC
rs969625_Ref_G	ACTGGCCGCTTGACGAAATGTCACCTCCTTTGTCACTTGTTCCTAGAGTCCTCCAGGGAGTTGGTCACTTCCTTCTCTGAGATCTCTAGAACTTTGTTCGGACCTCAGTTAGAGACTTGTCATCCCAGCAAAACTATGATATTTGCCCATATGGCCACTTTCTCACTAGACAGTAAGCTCCTCCCCACTGCGGCTCCTGC
rs969625_Non-Ref_A	ACTGGCCGCTTGACGAAATGTCACCTCCTTTGTCACTTGTTCCTAGAGTCCTCCAGGGAGTTGGTCACTTCCTTCTCTGAGATCTCTAGAACTTTGTTCAGACCTCAGTTAGAGACTTGTCATCCCAGCAAAACTATGATATTTGCCCATATGGCCACTTTCTCACTAGACAGTAAGCTCCTCCCCACTGCGGCTCCTGC
rs969625_Non-Ref_C	ACTGGCCGCTTGACGAAATGTCACCTCCTTTGTCACTTGTTCCTAGAGTCCTCCAGGGAGTTGGTCACTTCCTTCTCTGAGATCTCTAGAACTTTGTTCCGACCTCAGTTAGAGACTTGTCATCCCAGCAAAACTATGATATTTGCCCATATGGCCACTTTCTCACTAGACAGTAAGCTCCTCCCCACTGCGGCTCCTGC
rs969624_Ref_C	ACTGGCCGCTTGACGGTAGAACTGATGGTTGAGGAGAGGAGACCTGAGAGTGTGTCCCCAGCAGGAAGACAACTGGAGGAAGTGTTGCTGCCGCCACTGCCTTATAGATTTACTCTCATCTCCTGTGCCCCAGAATCTCCAGTGGTGCCCTGATGCCATCAGGGCAGGCCATATTCCAGGCATCTCACTGCGGCTCCTGC
rs969624_Non-Ref_T	ACTGGCCGCTTGACGGTAGAACTGATGGTTGAGGAGAGGAGACCTGAGAGTGTGTCCCCAGCAGGAAGACAACTGGAGGAAGTGTTGCTGCCGCCACTGTCTTATAGATTTACTCTCATCTCCTGTGCCCCAGAATCTCCAGTGGTGCCCTGATGCCATCAGGGCAGGCCATATTCCAGGCATCTCACTGCGGCTCCTGC
rs2679510_Ref_A	ACTGGCCGCTTGACGACCCAATAAGGAAGGCATGATTACCCTGCAATCTCATTTTACAAAGGCAAACTGAGGCTTTGGAGGAGTTCAGTCACTGGCTCAATATAACATTGCTGATAACAGGCAGAGGCAAGGTTCAAACCAGGGGTGTCTGAAGCCAGTCAAAACCGGGACTCTGAAGCCAAAGCCACTGCGGCTCCTGC
rs2679510_Non-Ref_G	ACTGGCCGCTTGACGACCCAATAAGGAAGGCATGATTACCCTGCAATCTCATTTTACAAAGGCAAACTGAGGCTTTGGAGGAGTTCAGTCACTGGCTCAGTATAACATTGCTGATAACAGGCAGAGGCAAGGTTCAAACCAGGGGTGTCTGAAGCCAGTCAAAACCGGGACTCTGAAGCCAAAGCCACTGCGGCTCCTGC
rs534855_Ref_T	ACTGGCCGCTTGACGCTTCAGAAACAAAGTATGTGGCCCAAGGTAAGGGAGCCTCTTGCCCACATCTTAGTGCCACATTATCAAAAGACACATGATGTGTTAAGCTGGTAACAGGGCTAAAAAACGCCAATTGGAAGGTCTATCACATACGCAATTTACAAAACACTTCCGTGTGCTATGAATCACACTGCGGCTCCTGC
rs534855_Non-Ref_A	ACTGGCCGCTTGACGCTTCAGAAACAAAGTATGTGGCCCAAGGTAAGGGAGCCTCTTGCCCACATCTTAGTGCCACATTATCAAAAGACACATGATGTGATAAGCTGGTAACAGGGCTAAAAAACGCCAATTGGAAGGTCTATCACATACGCAATTTACAAAACACTTCCGTGTGCTATGAATCACACTGCGGCTCCTGC
rs534855_Non-Ref_C	ACTGGCCGCTTGACGCTTCAGAAACAAAGTATGTGGCCCAAGGTAAGGGAGCCTCTTGCCCACATCTTAGTGCCACATTATCAAAAGACACATGATGTGCTAAGCTGGTAACAGGGCTAAAAAACGCCAATTGGAAGGTCTATCACATACGCAATTTACAAAACACTTCCGTGTGCTATGAATCACACTGCGGCTCCTGC
rs534855_Non-Ref_G	ACTGGCCGCTTGACGCTTCAGAAACAAAGTATGTGGCCCAAGGTAAGGGAGCCTCTTGCCCACATCTTAGTGCCACATTATCAAAAGACACATGATGTGGTAAGCTGGTAACAGGGCTAAAAAACGCCAATTGGAAGGTCTATCACATACGCAATTTACAAAACACTTCCGTGTGCTATGAATCACACTGCGGCTCCTGC
rs512798_Ref_G	ACTGGCCGCTTGACGAGCTACGCCAGCTATGAGTACTGGATCCTGAACGATAGACATGCCCACACCCTCTTTTTCAGGTTTATTTGCTATTTTGTCTGTGGTACATGGTGGCATTTACCTTCAGAAACAAAGTATGTGGCCCAAGGTAAGGGAGCCTCTTGCCCACATCTTAGTGCCACATTATCCACTGCGGCTCCTGC
rs512798_Non-Ref_A	ACTGGCCGCTTGACGAGCTACGCCAGCTATGAGTACTGGATCCTGAACGATAGACATGCCCACACCCTCTTTTTCAGGTTTATTTGCTATTTTGTCTGTAGTACATGGTGGCATTTACCTTCAGAAACAAAGTATGTGGCCCAAGGTAAGGGAGCCTCTTGCCCACATCTTAGTGCCACATTATCCACTGCGGCTCCTGC
rs511980_Ref_T	ACTGGCCGCTTGACGGTTTCAACGACACAGGGCAAAATATCTGTAGATCTGGGGGCCTCAACGGTTTTTGTCACAAAAACGGATGTTTGAGATTATGGGTCCAGCTACGCCAGCTATGAGTACTGGATCCTGAACGATAGACATGCCCACACCCTCTTTTTCAGGTTTATTTGCTATTTTGTCTGCACTGCGGCTCCTGC
rs511980_Non-Ref_C	ACTGGCCGCTTGACGGTTTCAACGACACAGGGCAAAATATCTGTAGATCTGGGGGCCTCAACGGTTTTTGTCACAAAAACGGATGTTTGAGATTATGGGCCCAGCTACGCCAGCTATGAGTACTGGATCCTGAACGATAGACATGCCCACACCCTCTTTTTCAGGTTTATTTGCTATTTTGTCTGCACTGCGGCTCCTGC
rs2611616_Ref_C	ACTGGCCGCTTGACGTCTAGACACATTCGCCTTTTGTTTCAACGACACAGGGCAAAATATCTGTAGATCTGGGGGCCTCAACGGTTTTTGTCACAAAAACGGATGTTTGAGATTATGGGTCCAGCTACGCCAGCTATGAGTACTGGATCCTGAACGATAGACATGCCCACACCCTCTTTTTCAGGCACTGCGGCTCCTGC
rs2611616_Non-Ref_T	ACTGGCCGCTTGACGTCTAGACACATTCGCCTTTTGTTTCAACGACACAGGGCAAAATATCTGTAGATCTGGGGGCCTCAACGGTTTTTGTCACAAAAATGGATGTTTGAGATTATGGGTCCAGCTACGCCAGCTATGAGTACTGGATCCTGAACGATAGACATGCCCACACCCTCTTTTTCAGGCACTGCGGCTCCTGC
rs511879_Ref_C	ACTGGCCGCTTGACGTCTCAAACATTCACAGCGTCTAGACACATTCGCCTTTTGTTTCAACGACACAGGGCAAAATATCTGTAGATCTGGGGGCCTCAACGGTTTTTGTCACAAAAACGGATGTTTGAGATTATGGGTCCAGCTACGCCAGCTATGAGTACTGGATCCTGAACGATAGACATGCCCACTGCGGCTCCTGC
rs511879_Non-Ref_A	ACTGGCCGCTTGACGTCTCAAACATTCACAGCGTCTAGACACATTCGCCTTTTGTTTCAACGACACAGGGCAAAATATCTGTAGATCTGGGGGCCTCAAAGGTTTTTGTCACAAAAACGGATGTTTGAGATTATGGGTCCAGCTACGCCAGCTATGAGTACTGGATCCTGAACGATAGACATGCCCACTGCGGCTCCTGC
rs511879_Non-Ref_T	ACTGGCCGCTTGACGTCTCAAACATTCACAGCGTCTAGACACATTCGCCTTTTGTTTCAACGACACAGGGCAAAATATCTGTAGATCTGGGGGCCTCAATGGTTTTTGTCACAAAAACGGATGTTTGAGATTATGGGTCCAGCTACGCCAGCTATGAGTACTGGATCCTGAACGATAGACATGCCCACTGCGGCTCCTGC
rs2679511_Ref_T	ACTGGCCGCTTGACGTTGTTTTATTTCTCTTACCTAAGTGCTTTAACCATTCAAATATTTTTTTGTACTTCAAAGCATTATCCATCTCCAAGTCCGTAATTGTACAACTCCCATCTCCAAAGTCCATAATAGCACAACTCTCAAACATTCACAGCGTCTAGACACATTCGCCTTTTGTTTCAACGCACTGCGGCTCCTGC
rs2679511_Non-Ref_C	ACTGGCCGCTTGACGTTGTTTTATTTCTCTTACCTAAGTGCTTTAACCATTCAAATATTTTTTTGTACTTCAAAGCATTATCCATCTCCAAGTCCGTAACTGTACAACTCCCATCTCCAAAGTCCATAATAGCACAACTCTCAAACATTCACAGCGTCTAGACACATTCGCCTTTTGTTTCAACGCACTGCGGCTCCTGC
rs473314_Ref_G	ACTGGCCGCTTGACGTTATTTCACTTTGCAAACTATCCCTCAACTGCCATAAGTAACATGGCAAATTCATGCTAACTGGTGACTACCTTCAGAGTCATGGATTACAACATAAAGAGAAGCAAGCAAATGGACACTCAGCACTACTTTGTTATCAAGAATCTATTACATTTATGCTGAGAGGAAGGCACTGCGGCTCCTGC
rs473314_Non-Ref_A	ACTGGCCGCTTGACGTTATTTCACTTTGCAAACTATCCCTCAACTGCCATAAGTAACATGGCAAATTCATGCTAACTGGTGACTACCTTCAGAGTCATGAATTACAACATAAAGAGAAGCAAGCAAATGGACACTCAGCACTACTTTGTTATCAAGAATCTATTACATTTATGCTGAGAGGAAGGCACTGCGGCTCCTGC
rs508307_Ref_C	ACTGGCCGCTTGACGCTGTATCATATTTGTCACACAGATTATGTCTCAACCTACAAATACACAAATTTAAGAATAATATGAATTATTTCACTTTGCAAACTATCCCTCAACTGCCATAAGTAACATGGCAAATTCATGCTAACTGGTGACTACCTTCAGAGTCATGGATTACAACATAAAGAGAACACTGCGGCTCCTGC
rs508307_Non-Ref_G	ACTGGCCGCTTGACGCTGTATCATATTTGTCACACAGATTATGTCTCAACCTACAAATACACAAATTTAAGAATAATATGAATTATTTCACTTTGCAAAGTATCCCTCAACTGCCATAAGTAACATGGCAAATTCATGCTAACTGGTGACTACCTTCAGAGTCATGGATTACAACATAAAGAGAACACTGCGGCTCCTGC
rs508307_Non-Ref_T	ACTGGCCGCTTGACGCTGTATCATATTTGTCACACAGATTATGTCTCAACCTACAAATACACAAATTTAAGAATAATATGAATTATTTCACTTTGCAAATTATCCCTCAACTGCCATAAGTAACATGGCAAATTCATGCTAACTGGTGACTACCTTCAGAGTCATGGATTACAACATAAAGAGAACACTGCGGCTCCTGC
rs2590438_Ref_T	ACTGGCCGCTTGACGCCAGCTACTCGGGAGGCTGAGGCAGGAGAATGGCGTGAACCCAGGAGGCGGAGGTTGCAATGAGCTGAGATCGCAGAACTGCCCTTCAGCCTGGGCAACAGAGCGAGACTCTGTCTCAAAAAAAAAAAAAAAAAACTTTAAATATTAAAAATTATTAGTTAAAATTCAAACACTGCGGCTCCTGC
rs2590438_Non-Ref_A	ACTGGCCGCTTGACGCCAGCTACTCGGGAGGCTGAGGCAGGAGAATGGCGTGAACCCAGGAGGCGGAGGTTGCAATGAGCTGAGATCGCAGAACTGCCCATCAGCCTGGGCAACAGAGCGAGACTCTGTCTCAAAAAAAAAAAAAAAAAACTTTAAATATTAAAAATTATTAGTTAAAATTCAAACACTGCGGCTCCTGC
rs2590438_Non-Ref_G	ACTGGCCGCTTGACGCCAGCTACTCGGGAGGCTGAGGCAGGAGAATGGCGTGAACCCAGGAGGCGGAGGTTGCAATGAGCTGAGATCGCAGAACTGCCCGTCAGCCTGGGCAACAGAGCGAGACTCTGTCTCAAAAAAAAAAAAAAAAAACTTTAAATATTAAAAATTATTAGTTAAAATTCAAACACTGCGGCTCCTGC
rs2590437_Ref_C	ACTGGCCGCTTGACGTACTAAAAATACAAAAAAATTAGCCAGGCCTGGTGGGGGGTGCCTGTAGTCCCAGCTACTCGGGAGGCTGAGGCAGGAGAATGGCGTGAACCCAGGAGGCGGAGGTTGCAATGAGCTGAGATCGCAGAACTGCCCTTCAGCCTGGGCAACAGAGCGAGACTCTGTCTCAACACTGCGGCTCCTGC
rs2590437_Non-Ref_A	ACTGGCCGCTTGACGTACTAAAAATACAAAAAAATTAGCCAGGCCTGGTGGGGGGTGCCTGTAGTCCCAGCTACTCGGGAGGCTGAGGCAGGAGAATGGAGTGAACCCAGGAGGCGGAGGTTGCAATGAGCTGAGATCGCAGAACTGCCCTTCAGCCTGGGCAACAGAGCGAGACTCTGTCTCAACACTGCGGCTCCTGC
rs2590437_Non-Ref_T	ACTGGCCGCTTGACGTACTAAAAATACAAAAAAATTAGCCAGGCCTGGTGGGGGGTGCCTGTAGTCCCAGCTACTCGGGAGGCTGAGGCAGGAGAATGGTGTGAACCCAGGAGGCGGAGGTTGCAATGAGCTGAGATCGCAGAACTGCCCTTCAGCCTGGGCAACAGAGCGAGACTCTGTCTCAACACTGCGGCTCCTGC
rs2590436_Ref_T	ACTGGCCGCTTGACGTTCTCTCACGCCTGTAATCCCAGCACTTTGGGAGGCTGAGGTGGGCAGATCACGATGTCAGGAGATCGAGACCATCCTGGCTAATATGGTGAAACCCCGTCTCTACTAAAAATACAAAAAAATTAGCCAGGCCTGGTGGGGGGTGCCTGTAGTCCCAGCTACTCGGGAGGCACTGCGGCTCCTGC
rs2590436_Non-Ref_C	ACTGGCCGCTTGACGTTCTCTCACGCCTGTAATCCCAGCACTTTGGGAGGCTGAGGTGGGCAGATCACGATGTCAGGAGATCGAGACCATCCTGGCTAACATGGTGAAACCCCGTCTCTACTAAAAATACAAAAAAATTAGCCAGGCCTGGTGGGGGGTGCCTGTAGTCCCAGCTACTCGGGAGGCACTGCGGCTCCTGC
rs60931776_Ref_AT	ACTGGCCGCTTGACGTATTATTCTAAAAACTTGATGCTAACATTCAAGCATTTGCTTTGTCTTTGTTGTATATTATCCGACTGCTGCTTTTTTTTTCCATTTTTTTTTCCAGTTTACACTGGCTTTTCTTCATGTAAGTCAATTTGCTTACTCTCATTATTTCTATTTTAAATAATTAGGCAGCACTGCGGCTCCTGC
rs60931776_Non-Ref_A	ACTGGCCGCTTGACGTATTATTCTAAAAACTTGATGCTAACATTCAAGCATTTGCTTTGTCTTTGTTGTATATTATCCGACTGCTGCTTTTTTTTTCCATTTTTTTTCCAGTTTACACTGGCTTTTCTTCATGTAAGTCAATTTGCTTACTCTCATTATTTCTATTTTAAATAATTAGGCAGCACTGCGGCTCCTGC
rs60931776_Non-Ref_ATT	ACTGGCCGCTTGACGTATTATTCTAAAAACTTGATGCTAACATTCAAGCATTTGCTTTGTCTTTGTTGTATATTATCCGACTGCTGCTTTTTTTTTCCATTTTTTTTTTCCAGTTTACACTGGCTTTTCTTCATGTAAGTCAATTTGCTTACTCTCATTATTTCTATTTTAAATAATTAGGCAGCACTGCGGCTCCTGC
rs60931776_Non-Ref_ATTT	ACTGGCCGCTTGACGTATTATTCTAAAAACTTGATGCTAACATTCAAGCATTTGCTTTGTCTTTGTTGTATATTATCCGACTGCTGCTTTTTTTTTCCATTTTTTTTTTTCCAGTTTACACTGGCTTTTCTTCATGTAAGTCAATTTGCTTACTCTCATTATTTCTATTTTAAATAATTAGGCAGCACTGCGGCTCCTGC
rs56826962_Ref_T	ACTGGCCGCTTGACGTAGTATTATTATTCTAAAAACTTGATGCTAACATTCAAGCATTTGCTTTGTCTTTGTTGTATATTATCCGACTGCTGCTTTTTTTTTCCATTTTTTTTTCCAGTTTACACTGGCTTTTCTTCATGTAAGTCAATTTGCTTACTCTCATTATTTCTATTTTAAATAATTAGCACTGCGGCTCCTGC
rs56826962_Non-Ref_C	ACTGGCCGCTTGACGTAGTATTATTATTCTAAAAACTTGATGCTAACATTCAAGCATTTGCTTTGTCTTTGTTGTATATTATCCGACTGCTGCTTTTTTCTTCCATTTTTTTTTCCAGTTTACACTGGCTTTTCTTCATGTAAGTCAATTTGCTTACTCTCATTATTTCTATTTTAAATAATTAGCACTGCGGCTCCTGC
rs2713715_Ref_G	ACTGGCCGCTTGACGTAATTTTTATTTTTACTTATTTTTTTTATAGAAGGAGGTTTTGCTATGTTGCCCGTGCTGGTCTTAAACTCCTGGCCTCAAGACGTCCTCCTTCCCTGGCCTCCCAGAGTGCTGGGATCACAGTCATGAGCCAGAGAACCTGACCTGAAAAACCATTTTCTTTGAATTAACACTGCGGCTCCTGC
rs2713715_Non-Ref_A	ACTGGCCGCTTGACGTAATTTTTATTTTTACTTATTTTTTTTATAGAAGGAGGTTTTGCTATGTTGCCCGTGCTGGTCTTAAACTCCTGGCCTCAAGACATCCTCCTTCCCTGGCCTCCCAGAGTGCTGGGATCACAGTCATGAGCCAGAGAACCTGACCTGAAAAACCATTTTCTTTGAATTAACACTGCGGCTCCTGC
rs2713715_Non-Ref_T	ACTGGCCGCTTGACGTAATTTTTATTTTTACTTATTTTTTTTATAGAAGGAGGTTTTGCTATGTTGCCCGTGCTGGTCTTAAACTCCTGGCCTCAAGACTTCCTCCTTCCCTGGCCTCCCAGAGTGCTGGGATCACAGTCATGAGCCAGAGAACCTGACCTGAAAAACCATTTTCTTTGAATTAACACTGCGGCTCCTGC
rs2679513_Ref_C	ACTGGCCGCTTGACGCCCCAAGAAACACTCTTGCCTCAGCCTCCTGAGCAGTTGGGACGACAGACACTCACCACCATGCCTAGCTAATTTTTATTTTTACTTATTTTTTTTATAGAAGGAGGTTTTGCTATGTTGCCCGTGCTGGTCTTAAACTCCTGGCCTCAAGACGTCCTCCTTCCCTGGCCCACTGCGGCTCCTGC
rs2679513_Non-Ref_T	ACTGGCCGCTTGACGCCCCAAGAAACACTCTTGCCTCAGCCTCCTGAGCAGTTGGGACGACAGACACTCACCACCATGCCTAGCTAATTTTTATTTTTATTTATTTTTTTTATAGAAGGAGGTTTTGCTATGTTGCCCGTGCTGGTCTTAAACTCCTGGCCTCAAGACGTCCTCCTTCCCTGGCCCACTGCGGCTCCTGC
rs56957644_Ref_C	ACTGGCCGCTTGACGTTTCTTTCTTTCTTTCTCTTTCATTCTCCCCTCCCTCCTTCCCTCCTTCCCTTCCTTCCTTCCTTCCTCCCTTCCTTCCTCCCTCCCTTCCTTCCTCCCTCTCTCTTTCTTTCTTCTATGTTCCCTTCCCTTCCTTTCCCTTCCCTTCCCATCCCTTCCTTCCTTTCTTTCACTGCGGCTCCTGC
rs56957644_Non-Ref_T	ACTGGCCGCTTGACGTTTCTTTCTTTCTTTCTCTTTCATTCTCCCCTCCCTCCTTCCCTCCTTCCCTTCCTTCCTTCCTTCCTCCCTTCCTTCCTCCCTTCCTTCCTTCCTCCCTCTCTCTTTCTTTCTTCTATGTTCCCTTCCCTTCCTTTCCCTTCCCTTCCCATCCCTTCCTTCCTTTCTTTCACTGCGGCTCCTGC
rs58787552_Ref_T	ACTGGCCGCTTGACGATTGTAGTTTTCTAATTCTGACGATTTTCTTTCTTTCTTTCTCTTTCATTCTCCCCTCCCTCCTTCCCTCCTTCCCTTCCTTCCTTCCTTCCTCCCTTCCTTCCTCCCTCCCTTCCTTCCTCCCTCTCTCTTTCTTTCTTCTATGTTCCCTTCCCTTCCTTTCCCTTCCCCACTGCGGCTCCTGC
rs58787552_Non-Ref_C	ACTGGCCGCTTGACGATTGTAGTTTTCTAATTCTGACGATTTTCTTTCTTTCTTTCTCTTTCATTCTCCCCTCCCTCCTTCCCTCCTTCCCTTCCTTCCCTCCTTCCTCCCTTCCTTCCTCCCTCCCTTCCTTCCTCCCTCTCTCTTTCTTTCTTCTATGTTCCCTTCCCTTCCTTTCCCTTCCCCACTGCGGCTCCTGC
rs78239432_Ref_CT	ACTGGCCGCTTGACGATATTTGACATTGTAGTTTTCTAATTCTGACGATTTTCTTTCTTTCTTTCTCTTTCATTCTCCCCTCCCTCCTTCCCTCCTTCCCTTCCTTCCTTCCTTCCTCCCTTCCTTCCTCCCTCCCTTCCTTCCTCCCTCTCTCTTTCTTTCTTCTATGTTCCCTTCCCTTCCTTCACTGCGGCTCCTGC
rs78239432_Non-Ref_C	ACTGGCCGCTTGACGATATTTGACATTGTAGTTTTCTAATTCTGACGATTTTCTTTCTTTCTTTCTCTTTCATTCTCCCCTCCCTCCTTCCCTCCTTCCCTCCTTCCTTCCTTCCTCCCTTCCTTCCTCCCTCCCTTCCTTCCTCCCTCTCTCTTTCTTTCTTCTATGTTCCCTTCCCTTCCTTCACTGCGGCTCCTGC
rs503787_Ref_A	ACTGGCCGCTTGACGTTAAGAGAAAAGACGTCTGGTCTTGTTTCAAATGTTTCCTAGACAACCAGAGCCCGGGTCTCTGTGTCACTTAGTTCTGAGTTCAGATAAACATCTCAAAAATTAGAAAACCCAGATATTTTTGGGCTCACAGAAGATTAGCGGTCTGTATTCTCAGTAAATACCAAAGTCACTGCGGCTCCTGC
rs503787_Non-Ref_G	ACTGGCCGCTTGACGTTAAGAGAAAAGACGTCTGGTCTTGTTTCAAATGTTTCCTAGACAACCAGAGCCCGGGTCTCTGTGTCACTTAGTTCTGAGTTCGGATAAACATCTCAAAAATTAGAAAACCCAGATATTTTTGGGCTCACAGAAGATTAGCGGTCTGTATTCTCAGTAAATACCAAAGTCACTGCGGCTCCTGC
rs2590434_Ref_A	ACTGGCCGCTTGACGGGAGGACTTAGAGAAGCAAACCTAACACTCTGAGGCCCCACAGTGTGAGGTTTACCCGAAGATCAAAACTGTGGTGGGTGTCAGAGTAAACCCTGTCTATGCATGGCCATAGTGTTTTGTGTGCAGGTGTAGGCAGAGCCTGGAGGAGGGCAGCTGATCGTGGCAGCAATCACTGCGGCTCCTGC
rs2590434_Non-Ref_G	ACTGGCCGCTTGACGGGAGGACTTAGAGAAGCAAACCTAACACTCTGAGGCCCCACAGTGTGAGGTTTACCCGAAGATCAAAACTGTGGTGGGTGTCAGGGTAAACCCTGTCTATGCATGGCCATAGTGTTTTGTGTGCAGGTGTAGGCAGAGCCTGGAGGAGGGCAGCTGATCGTGGCAGCAATCACTGCGGCTCCTGC
rs2590434_Non-Ref_T	ACTGGCCGCTTGACGGGAGGACTTAGAGAAGCAAACCTAACACTCTGAGGCCCCACAGTGTGAGGTTTACCCGAAGATCAAAACTGTGGTGGGTGTCAGTGTAAACCCTGTCTATGCATGGCCATAGTGTTTTGTGTGCAGGTGTAGGCAGAGCCTGGAGGAGGGCAGCTGATCGTGGCAGCAATCACTGCGGCTCCTGC
rs516358_Ref_T	ACTGGCCGCTTGACGCAAGGATGACATCATTTTGATTTTTTACTCTGGTCTGTTGGGACCTAGTGCAGGAGTGTAGTCCAAAACAATGGCCTTATATAATTTTTATTTAACACCTTTAAAAAATGCTAATAATCACTTTCAGGAGGACTTAGAGAAGCAAACCTAACACTCTGAGGCCCCACAGTCACTGCGGCTCCTGC
rs516358_Non-Ref_A	ACTGGCCGCTTGACGCAAGGATGACATCATTTTGATTTTTTACTCTGGTCTGTTGGGACCTAGTGCAGGAGTGTAGTCCAAAACAATGGCCTTATATAAATTTTATTTAACACCTTTAAAAAATGCTAATAATCACTTTCAGGAGGACTTAGAGAAGCAAACCTAACACTCTGAGGCCCCACAGTCACTGCGGCTCCTGC
rs2713716_Ref_G	ACTGGCCGCTTGACGCCATCAACGAACCTCCCGTCATCACTCTGCCCCACACTACACATACCCTCGTCCCAGCCTCTGGCCTCTATTGTTCTACTCTCTGCCTCCAGAGGATCAAAGTTTTCAGTGCACACACATGAGCGAGAACATTTGATATTTATCCTTCTGCACCTGGTGTGTCTCAATAACACTGCGGCTCCTGC
rs2713716_Non-Ref_A	ACTGGCCGCTTGACGCCATCAACGAACCTCCCGTCATCACTCTGCCCCACACTACACATACCCTCGTCCCAGCCTCTGGCCTCTATTGTTCTACTCTCTACCTCCAGAGGATCAAAGTTTTCAGTGCACACACATGAGCGAGAACATTTGATATTTATCCTTCTGCACCTGGTGTGTCTCAATAACACTGCGGCTCCTGC
rs520785_Ref_T	ACTGGCCGCTTGACGATCTGTGTGGCAGTTGGTAAGAAGTAAATAAGATAATGAGTGTATGTAATCCCAGCACTTTGGGAGGCCAAGTCGGGCGGATCTTGAGGTCAGGAGATTGAGACCATCCTGGCTAACACGGTGAAACCCCATCTCTACTAAAAATACAAAAAATTAGCCGGGCGTGGTGGCACTGCGGCTCCTGC
rs520785_Non-Ref_C	ACTGGCCGCTTGACGATCTGTGTGGCAGTTGGTAAGAAGTAAATAAGATAATGAGTGTATGTAATCCCAGCACTTTGGGAGGCCAAGTCGGGCGGATCTCGAGGTCAGGAGATTGAGACCATCCTGGCTAACACGGTGAAACCCCATCTCTACTAAAAATACAAAAAATTAGCCGGGCGTGGTGGCACTGCGGCTCCTGC
rs520785_Non-Ref_G	ACTGGCCGCTTGACGATCTGTGTGGCAGTTGGTAAGAAGTAAATAAGATAATGAGTGTATGTAATCCCAGCACTTTGGGAGGCCAAGTCGGGCGGATCTGGAGGTCAGGAGATTGAGACCATCCTGGCTAACACGGTGAAACCCCATCTCTACTAAAAATACAAAAAATTAGCCGGGCGTGGTGGCACTGCGGCTCCTGC
rs520786_Ref_T	ACTGGCCGCTTGACGTATCTGTGTGGCAGTTGGTAAGAAGTAAATAAGATAATGAGTGTATGTAATCCCAGCACTTTGGGAGGCCAAGTCGGGCGGATCTTGAGGTCAGGAGATTGAGACCATCCTGGCTAACACGGTGAAACCCCATCTCTACTAAAAATACAAAAAATTAGCCGGGCGTGGTGCACTGCGGCTCCTGC
rs520786_Non-Ref_A	ACTGGCCGCTTGACGTATCTGTGTGGCAGTTGGTAAGAAGTAAATAAGATAATGAGTGTATGTAATCCCAGCACTTTGGGAGGCCAAGTCGGGCGGATCATGAGGTCAGGAGATTGAGACCATCCTGGCTAACACGGTGAAACCCCATCTCTACTAAAAATACAAAAAATTAGCCGGGCGTGGTGCACTGCGGCTCCTGC
rs2611611_Ref_G	ACTGGCCGCTTGACGTAACTCACAAGTGCTCTCATAAGTATTGAGAAATGAAATCTTGTCTCCTATTGAGGTTTGAAATCTTTGTAATCTATTGCAGGCGCATACTAGATTGTAGTGTGCTTCTCGGGCCACCAGGAAATTTCAAGTTACATTATACCCAACCTATGACTTTTGTTTTTCCCCATCACTGCGGCTCCTGC
rs2611611_Non-Ref_A	ACTGGCCGCTTGACGTAACTCACAAGTGCTCTCATAAGTATTGAGAAATGAAATCTTGTCTCCTATTGAGGTTTGAAATCTTTGTAATCTATTGCAGGCACATACTAGATTGTAGTGTGCTTCTCGGGCCACCAGGAAATTTCAAGTTACATTATACCCAACCTATGACTTTTGTTTTTCCCCATCACTGCGGCTCCTGC
rs2611611_Non-Ref_C	ACTGGCCGCTTGACGTAACTCACAAGTGCTCTCATAAGTATTGAGAAATGAAATCTTGTCTCCTATTGAGGTTTGAAATCTTTGTAATCTATTGCAGGCCCATACTAGATTGTAGTGTGCTTCTCGGGCCACCAGGAAATTTCAAGTTACATTATACCCAACCTATGACTTTTGTTTTTCCCCATCACTGCGGCTCCTGC
rs718952_Ref_G	ACTGGCCGCTTGACGTTAAAAAAAAGGAAGGAAGAATTAACTGACCAAGCAGAGGATGGAATGATTTTATGATGGTTTCAGCACTGAGGCGGAAAAGGAGGATGCTTGCTCTGTCGTGCACACCTGTGGCCCTTGGAAGGAATATTTATCACAGATGGACTGGGCTTCTGTTTAGTCATCTAGGGCACTGCGGCTCCTGC
rs718952_Non-Ref_C	ACTGGCCGCTTGACGTTAAAAAAAAGGAAGGAAGAATTAACTGACCAAGCAGAGGATGGAATGATTTTATGATGGTTTCAGCACTGAGGCGGAAAAGGACGATGCTTGCTCTGTCGTGCACACCTGTGGCCCTTGGAAGGAATATTTATCACAGATGGACTGGGCTTCTGTTTAGTCATCTAGGGCACTGCGGCTCCTGC
rs718952_Non-Ref_T	ACTGGCCGCTTGACGTTAAAAAAAAGGAAGGAAGAATTAACTGACCAAGCAGAGGATGGAATGATTTTATGATGGTTTCAGCACTGAGGCGGAAAAGGATGATGCTTGCTCTGTCGTGCACACCTGTGGCCCTTGGAAGGAATATTTATCACAGATGGACTGGGCTTCTGTTTAGTCATCTAGGGCACTGCGGCTCCTGC
rs577790_Ref_T	ACTGGCCGCTTGACGGTTTGACTCCATGACCTCTAAGACTGTTCAAACACTGCGATTGTGTGACTTTATAATCTAGAAAAAAGATTTCTAAGGCATTCCTAGGGGTAGTGGGCTTCCCAGGGGAATGGGTTCATTTCATATGGCTGGAAGTCACTGAGCTAAGATCCAATTGAGAAGTGTGTGGGCACTGCGGCTCCTGC
rs577790_Non-Ref_C	ACTGGCCGCTTGACGGTTTGACTCCATGACCTCTAAGACTGTTCAAACACTGCGATTGTGTGACTTTATAATCTAGAAAAAAGATTTCTAAGGCATTCCCAGGGGTAGTGGGCTTCCCAGGGGAATGGGTTCATTTCATATGGCTGGAAGTCACTGAGCTAAGATCCAATTGAGAAGTGTGTGGGCACTGCGGCTCCTGC
rs524214_Ref_A	ACTGGCCGCTTGACGGTGAGGAAACTGTGACTCAGAGAGGTTAAAAGTTCTTCCAAGGGTCACACAGCAAGTCAGTGGTGGCCTGTTTCTTGATTCCCCATTCATTACTTTCCCCTAGATTCTGCTAACTTCTCATCTGTGAAATGCAGACCATTCAAGAGAAAGATGACTCCCAGTTGTGTCTTCACTGCGGCTCCTGC
rs524214_Non-Ref_C	ACTGGCCGCTTGACGGTGAGGAAACTGTGACTCAGAGAGGTTAAAAGTTCTTCCAAGGGTCACACAGCAAGTCAGTGGTGGCCTGTTTCTTGATTCCCCCTTCATTACTTTCCCCTAGATTCTGCTAACTTCTCATCTGTGAAATGCAGACCATTCAAGAGAAAGATGACTCCCAGTTGTGTCTTCACTGCGGCTCCTGC
rs524214_Non-Ref_G	ACTGGCCGCTTGACGGTGAGGAAACTGTGACTCAGAGAGGTTAAAAGTTCTTCCAAGGGTCACACAGCAAGTCAGTGGTGGCCTGTTTCTTGATTCCCCGTTCATTACTTTCCCCTAGATTCTGCTAACTTCTCATCTGTGAAATGCAGACCATTCAAGAGAAAGATGACTCCCAGTTGTGTCTTCACTGCGGCTCCTGC
rs524214_Non-Ref_T	ACTGGCCGCTTGACGGTGAGGAAACTGTGACTCAGAGAGGTTAAAAGTTCTTCCAAGGGTCACACAGCAAGTCAGTGGTGGCCTGTTTCTTGATTCCCCTTTCATTACTTTCCCCTAGATTCTGCTAACTTCTCATCTGTGAAATGCAGACCATTCAAGAGAAAGATGACTCCCAGTTGTGTCTTCACTGCGGCTCCTGC
rs2679538_Ref_G	ACTGGCCGCTTGACGCTCCTGAATAAAGCACACCGATGGGTCTTGACTCTTTACCCAATTTGGCTGCAAGATTCTTTAAGGGCAGAGAATTGAGGCCAGGTATTACCTCCCTGATCTGAGGTAGCATTTGGATATGCATTCCTTACCCAAGAGCACATATCATCCCAATAGCAGTGGGTGGGAAGCACTGCGGCTCCTGC
rs2679538_Non-Ref_A	ACTGGCCGCTTGACGCTCCTGAATAAAGCACACCGATGGGTCTTGACTCTTTACCCAATTTGGCTGCAAGATTCTTTAAGGGCAGAGAATTGAGGCCAGATATTACCTCCCTGATCTGAGGTAGCATTTGGATATGCATTCCTTACCCAAGAGCACATATCATCCCAATAGCAGTGGGTGGGAAGCACTGCGGCTCCTGC
rs2679537_Ref_T	ACTGGCCGCTTGACGCTTTAGCTGTGTCCCAGAGACTCTAGTACATTGTGTCTTTGTTCTCATTGGTTTCAAAGAACTTATTTATTTCTTCCTTAATTTTGTTATTTACCCAGTAGTCATTCAGGAGCAGGTTGTCAGTTTCCATGTCGTTGTCCGGTTCTGACTGAGTTTCTTAATCCTGAGTTCACTGCGGCTCCTGC
rs2679537_Non-Ref_A	ACTGGCCGCTTGACGCTTTAGCTGTGTCCCAGAGACTCTAGTACATTGTGTCTTTGTTCTCATTGGTTTCAAAGAACTTATTTATTTCTTCCTTAATTTAGTTATTTACCCAGTAGTCATTCAGGAGCAGGTTGTCAGTTTCCATGTCGTTGTCCGGTTCTGACTGAGTTTCTTAATCCTGAGTTCACTGCGGCTCCTGC
rs2679537_Non-Ref_C	ACTGGCCGCTTGACGCTTTAGCTGTGTCCCAGAGACTCTAGTACATTGTGTCTTTGTTCTCATTGGTTTCAAAGAACTTATTTATTTCTTCCTTAATTTCGTTATTTACCCAGTAGTCATTCAGGAGCAGGTTGTCAGTTTCCATGTCGTTGTCCGGTTCTGACTGAGTTTCTTAATCCTGAGTTCACTGCGGCTCCTGC
rs2713719_Ref_T	ACTGGCCGCTTGACGATACTTTAAGTTCTGGGATACACGTGCAGAATGTGCAGGTTTGTTACATAGGTATGCACATGCCATGGTGGTTTGCTGCACCCATCAAACTTTCATCTACATTAGATCTTTCTCCTAATGCTATCCCTCCCCACCACTCCCCACCCCTGACAGGCCCCAGTTTGTGATGTCACTGCGGCTCCTGC
rs2713719_Non-Ref_A	ACTGGCCGCTTGACGATACTTTAAGTTCTGGGATACACGTGCAGAATGTGCAGGTTTGTTACATAGGTATGCACATGCCATGGTGGTTTGCTGCACCCAACAAACTTTCATCTACATTAGATCTTTCTCCTAATGCTATCCCTCCCCACCACTCCCCACCCCTGACAGGCCCCAGTTTGTGATGTCACTGCGGCTCCTGC
rs2713719_Non-Ref_C	ACTGGCCGCTTGACGATACTTTAAGTTCTGGGATACACGTGCAGAATGTGCAGGTTTGTTACATAGGTATGCACATGCCATGGTGGTTTGCTGCACCCACCAAACTTTCATCTACATTAGATCTTTCTCCTAATGCTATCCCTCCCCACCACTCCCCACCCCTGACAGGCCCCAGTTTGTGATGTCACTGCGGCTCCTGC
rs2713719_Non-Ref_G	ACTGGCCGCTTGACGATACTTTAAGTTCTGGGATACACGTGCAGAATGTGCAGGTTTGTTACATAGGTATGCACATGCCATGGTGGTTTGCTGCACCCAGCAAACTTTCATCTACATTAGATCTTTCTCCTAATGCTATCCCTCCCCACCACTCCCCACCCCTGACAGGCCCCAGTTTGTGATGTCACTGCGGCTCCTGC
rs520190_Ref_C	ACTGGCCGCTTGACGGCCTATGTGGACCGATGAGTCACTTGAATTTCTTTTTCATTTCTCTTTCTGAAGTGAAGATGATGGGGAGGAGAAACCTGAGGGCTGGGGGATGGGATGTTGGGGAAACCCATGGGTAGACAGCTTCATAGAAGAGGCCACACTGTTGGAGAAGCAGAGGGAGACTAATTCACTGCGGCTCCTGC
rs520190_Non-Ref_A	ACTGGCCGCTTGACGGCCTATGTGGACCGATGAGTCACTTGAATTTCTTTTTCATTTCTCTTTCTGAAGTGAAGATGATGGGGAGGAGAAACCTGAGGGATGGGGGATGGGATGTTGGGGAAACCCATGGGTAGACAGCTTCATAGAAGAGGCCACACTGTTGGAGAAGCAGAGGGAGACTAATTCACTGCGGCTCCTGC
rs520190_Non-Ref_G	ACTGGCCGCTTGACGGCCTATGTGGACCGATGAGTCACTTGAATTTCTTTTTCATTTCTCTTTCTGAAGTGAAGATGATGGGGAGGAGAAACCTGAGGGGTGGGGGATGGGATGTTGGGGAAACCCATGGGTAGACAGCTTCATAGAAGAGGCCACACTGTTGGAGAAGCAGAGGGAGACTAATTCACTGCGGCTCCTGC
rs520190_Non-Ref_T	ACTGGCCGCTTGACGGCCTATGTGGACCGATGAGTCACTTGAATTTCTTTTTCATTTCTCTTTCTGAAGTGAAGATGATGGGGAGGAGAAACCTGAGGGTTGGGGGATGGGATGTTGGGGAAACCCATGGGTAGACAGCTTCATAGAAGAGGCCACACTGTTGGAGAAGCAGAGGGAGACTAATTCACTGCGGCTCCTGC
rs5855163_Ref_T	ACTGGCCGCTTGACGCCTCCACGTAGGCTTCCTGAAACAGGGCAAGGCAGCCCGCTGAACCACATTTGTGGATGTGAGGGAGGAGCTGCCCTGCGTTTTGGGAGGCAGCAGTCACACTTCATTTTCACTCTGGCTGCTTTTGGAGACAATATGGCACCACTCAGATTTTTATATCCTCTTTTTCACTGCGGCTCCTGC
rs5855163_Non-Ref_TG	ACTGGCCGCTTGACGCCTCCACGTAGGCTTCCTGAAACAGGGCAAGGCAGCCCGCTGAACCACATTTGTGGATGTGAGGGAGGAGCTGCCCTGCGTTTTGGGGAGGCAGCAGTCACACTTCATTTTCACTCTGGCTGCTTTTGGAGACAATATGGCACCACTCAGATTTTTATATCCTCTTTTTCACTGCGGCTCCTGC
rs5855163_Non-Ref_TGG	ACTGGCCGCTTGACGCCTCCACGTAGGCTTCCTGAAACAGGGCAAGGCAGCCCGCTGAACCACATTTGTGGATGTGAGGGAGGAGCTGCCCTGCGTTTTGGGGGAGGCAGCAGTCACACTTCATTTTCACTCTGGCTGCTTTTGGAGACAATATGGCACCACTCAGATTTTTATATCCTCTTTTTCACTGCGGCTCCTGC
rs1975515_Ref_A	ACTGGCCGCTTGACGCCCAGCAGACTCTGCTGTGTATCCAGGGGACCTGGCACTGAAGCCCCAGATAGCCCTGTGTGAAGAAGGTGGCTGGGGCTCCACAGTGCCCTCCACGTAGGCTTCCTGAAACAGGGCAAGGCAGCCCGCTGAACCACATTTGTGGATGTGAGGGAGGAGCTGCCCTGCGTCACTGCGGCTCCTGC
rs1975515_Non-Ref_C	ACTGGCCGCTTGACGCCCAGCAGACTCTGCTGTGTATCCAGGGGACCTGGCACTGAAGCCCCAGATAGCCCTGTGTGAAGAAGGTGGCTGGGGCTCCACCGTGCCCTCCACGTAGGCTTCCTGAAACAGGGCAAGGCAGCCCGCTGAACCACATTTGTGGATGTGAGGGAGGAGCTGCCCTGCGTCACTGCGGCTCCTGC
rs1975515_Non-Ref_T	ACTGGCCGCTTGACGCCCAGCAGACTCTGCTGTGTATCCAGGGGACCTGGCACTGAAGCCCCAGATAGCCCTGTGTGAAGAAGGTGGCTGGGGCTCCACTGTGCCCTCCACGTAGGCTTCCTGAAACAGGGCAAGGCAGCCCGCTGAACCACATTTGTGGATGTGAGGGAGGAGCTGCCCTGCGTCACTGCGGCTCCTGC
rs2713717_Ref_T	ACTGGCCGCTTGACGTGACTATGTCCTCTTCATCCGATGCCCATGCCTGTCTCTGTTAACAGCTCCCTGCCAGACTAATGAGCCCCTCCCCATTCCTCATCCTTCACACACCTTTTGAGACACTCCCTTCTTTCCCCTTTACAGTGTAGTAACTTGATTAGGCTTATTTTCCTACCCAACTGCAACACTGCGGCTCCTGC
rs2713717_Non-Ref_A	ACTGGCCGCTTGACGTGACTATGTCCTCTTCATCCGATGCCCATGCCTGTCTCTGTTAACAGCTCCCTGCCAGACTAATGAGCCCCTCCCCATTCCTCAACCTTCACACACCTTTTGAGACACTCCCTTCTTTCCCCTTTACAGTGTAGTAACTTGATTAGGCTTATTTTCCTACCCAACTGCAACACTGCGGCTCCTGC
rs34480677_Ref_GA	ACTGGCCGCTTGACGTGGCTTTGGACAAGTTGCATGGCTTCTCTGAGCTTCAGTTTCCTCATCTGTAAACAAGAATTTAATAATGGCGCCTCCTATAGGGAAGGTTGTGAAGATAAAAGATGTAAAGCAATTGGTGAACAGTGAATACTCAATAAATATTTCTCATGATTTAATCATTAATTTCTCACTGCGGCTCCTGC
rs34480677_Non-Ref_G	ACTGGCCGCTTGACGTGGCTTTGGACAAGTTGCATGGCTTCTCTGAGCTTCAGTTTCCTCATCTGTAAACAAGAATTTAATAATGGCGCCTCCTATAGGGAGGTTGTGAAGATAAAAGATGTAAAGCAATTGGTGAACAGTGAATACTCAATAAATATTTCTCATGATTTAATCATTAATTTCTCACTGCGGCTCCTGC
rs2679536_Ref_T	ACTGGCCGCTTGACGCTGTCCTTGAGTCTTGCTCTATTTCTGCCACACTGCCCTAAGTCAGGCCTTTGTTTTGTCACTCCCGTAATCCTGCAGTAAACTTCAGTGTGGTGTCCTGGTCATCAATGTCTTCCCACTCCAACCTAATCTGCCTACTGCTGTTAGAGGAATTTTCCTAAAACACAGCTCACTGCGGCTCCTGC
rs2679536_Non-Ref_C	ACTGGCCGCTTGACGCTGTCCTTGAGTCTTGCTCTATTTCTGCCACACTGCCCTAAGTCAGGCCTTTGTTTTGTCACTCCCGTAATCCTGCAGTAAACTCCAGTGTGGTGTCCTGGTCATCAATGTCTTCCCACTCCAACCTAATCTGCCTACTGCTGTTAGAGGAATTTTCCTAAAACACAGCTCACTGCGGCTCCTGC
rs512178_Ref_G	ACTGGCCGCTTGACGCCTATACATTCAAAGAAGAGGTCTGAGACCCTGATCCCCAAACAGGAAAACTGCCAATGGGGAGACATTGGTAGAGATGAAGAAGGGGCAAGAGATGTCAAAGGGAAAGCAATCTGATGTAGCAGCCTACTGGGAGAATGACATGAGTTAAGATAGGTCAAGAATGTGGTCACTGCGGCTCCTGC
rs512178_Non-Ref_A	ACTGGCCGCTTGACGCCTATACATTCAAAGAAGAGGTCTGAGACCCTGATCCCCAAACAGGAAAACTGCCAATGGGGAGACATTGGTAGAGATGAAGAAAGGGCAAGAGATGTCAAAGGGAAAGCAATCTGATGTAGCAGCCTACTGGGAGAATGACATGAGTTAAGATAGGTCAAGAATGTGGTCACTGCGGCTCCTGC
rs512178_Non-Ref_C	ACTGGCCGCTTGACGCCTATACATTCAAAGAAGAGGTCTGAGACCCTGATCCCCAAACAGGAAAACTGCCAATGGGGAGACATTGGTAGAGATGAAGAACGGGCAAGAGATGTCAAAGGGAAAGCAATCTGATGTAGCAGCCTACTGGGAGAATGACATGAGTTAAGATAGGTCAAGAATGTGGTCACTGCGGCTCCTGC
rs512178_Non-Ref_T	ACTGGCCGCTTGACGCCTATACATTCAAAGAAGAGGTCTGAGACCCTGATCCCCAAACAGGAAAACTGCCAATGGGGAGACATTGGTAGAGATGAAGAATGGGCAAGAGATGTCAAAGGGAAAGCAATCTGATGTAGCAGCCTACTGGGAGAATGACATGAGTTAAGATAGGTCAAGAATGTGGTCACTGCGGCTCCTGC
rs878447_Ref_T	ACTGGCCGCTTGACGCTTGAGAGAATTTCGATCTGTAAGTGTAAAAGTAGCACAATGTCTGCCTCTCTCTTCACACTTGGGCAGAGGGGTTTGAGGAGATGATGATGATATTCTAGAGCAGTCAAAGAATTTTAGGGCTAGAAAGGGCCTTGGAGATGGATTTTAGGTCAAAAAGCTTAAAAGACCACTGCGGCTCCTGC
rs878447_Non-Ref_A	ACTGGCCGCTTGACGCTTGAGAGAATTTCGATCTGTAAGTGTAAAAGTAGCACAATGTCTGCCTCTCTCTTCACACTTGGGCAGAGGGGTTTGAGGAGAAGATGATGATATTCTAGAGCAGTCAAAGAATTTTAGGGCTAGAAAGGGCCTTGGAGATGGATTTTAGGTCAAAAAGCTTAAAAGACCACTGCGGCTCCTGC
rs878447_Non-Ref_C	ACTGGCCGCTTGACGCTTGAGAGAATTTCGATCTGTAAGTGTAAAAGTAGCACAATGTCTGCCTCTCTCTTCACACTTGGGCAGAGGGGTTTGAGGAGACGATGATGATATTCTAGAGCAGTCAAAGAATTTTAGGGCTAGAAAGGGCCTTGGAGATGGATTTTAGGTCAAAAAGCTTAAAAGACCACTGCGGCTCCTGC
rs2611624_Ref_C	ACTGGCCGCTTGACGGATCTGTGCTTGGCAGTTCCTCTGATTGAGGGAAAGACAACCTTTTCTTGTGTGCTGTATTTATACTCAGGCATGAAATAAGACCGAGCAAACGTCATCCCAGAAACCTCAGGCCACTTGAGAGAATTTCGATCTGTAAGTGTAAAAGTAGCACAATGTCTGCCTCTCTCCACTGCGGCTCCTGC
rs2611624_Non-Ref_G	ACTGGCCGCTTGACGGATCTGTGCTTGGCAGTTCCTCTGATTGAGGGAAAGACAACCTTTTCTTGTGTGCTGTATTTATACTCAGGCATGAAATAAGACGGAGCAAACGTCATCCCAGAAACCTCAGGCCACTTGAGAGAATTTCGATCTGTAAGTGTAAAAGTAGCACAATGTCTGCCTCTCTCCACTGCGGCTCCTGC
rs2611624_Non-Ref_T	ACTGGCCGCTTGACGGATCTGTGCTTGGCAGTTCCTCTGATTGAGGGAAAGACAACCTTTTCTTGTGTGCTGTATTTATACTCAGGCATGAAATAAGACTGAGCAAACGTCATCCCAGAAACCTCAGGCCACTTGAGAGAATTTCGATCTGTAAGTGTAAAAGTAGCACAATGTCTGCCTCTCTCCACTGCGGCTCCTGC
rs2013980_Ref_G	ACTGGCCGCTTGACGATGCCACCACGCCCAGGTAATTTTTGTTTTTTTTAGCAGAGATGGGGTTTCACCATGTTGACCAGGCTGGTCTCGAACTCCTGGGCTCAAATGATCTGCCCACCTCAGCCTCCCAAAGTTCTGGGATTACAGGTGCAAGCCACTGCACCTGGCCCCTGAACATCTCATATCACTGCGGCTCCTGC
rs2013980_Non-Ref_A	ACTGGCCGCTTGACGATGCCACCACGCCCAGGTAATTTTTGTTTTTTTTAGCAGAGATGGGGTTTCACCATGTTGACCAGGCTGGTCTCGAACTCCTGGACTCAAATGATCTGCCCACCTCAGCCTCCCAAAGTTCTGGGATTACAGGTGCAAGCCACTGCACCTGGCCCCTGAACATCTCATATCACTGCGGCTCCTGC
rs2013980_Non-Ref_C	ACTGGCCGCTTGACGATGCCACCACGCCCAGGTAATTTTTGTTTTTTTTAGCAGAGATGGGGTTTCACCATGTTGACCAGGCTGGTCTCGAACTCCTGGCCTCAAATGATCTGCCCACCTCAGCCTCCCAAAGTTCTGGGATTACAGGTGCAAGCCACTGCACCTGGCCCCTGAACATCTCATATCACTGCGGCTCCTGC
rs2013980_Non-Ref_T	ACTGGCCGCTTGACGATGCCACCACGCCCAGGTAATTTTTGTTTTTTTTAGCAGAGATGGGGTTTCACCATGTTGACCAGGCTGGTCTCGAACTCCTGGTCTCAAATGATCTGCCCACCTCAGCCTCCCAAAGTTCTGGGATTACAGGTGCAAGCCACTGCACCTGGCCCCTGAACATCTCATATCACTGCGGCTCCTGC
rs533259_Ref_A	ACTGGCCGCTTGACGGCATGAGTAATTTGAGTGTGGTCTCTGAGCCTCAATTTCCTCAGTGAGTAAATGAGTTGGTAGACTTGATGCCATCACAGCTTCATGTAGTGGTGTGGCTTAAGCACATGGCCTCTGCAGCCATCCTTCCCAGCTTCAAATCCTGGTGCACCCCTTACTGGTTCTGTGTACACTGCGGCTCCTGC
rs533259_Non-Ref_G	ACTGGCCGCTTGACGGCATGAGTAATTTGAGTGTGGTCTCTGAGCCTCAATTTCCTCAGTGAGTAAATGAGTTGGTAGACTTGATGCCATCACAGCTTCGTGTAGTGGTGTGGCTTAAGCACATGGCCTCTGCAGCCATCCTTCCCAGCTTCAAATCCTGGTGCACCCCTTACTGGTTCTGTGTACACTGCGGCTCCTGC
rs533259_Non-Ref_T	ACTGGCCGCTTGACGGCATGAGTAATTTGAGTGTGGTCTCTGAGCCTCAATTTCCTCAGTGAGTAAATGAGTTGGTAGACTTGATGCCATCACAGCTTCTTGTAGTGGTGTGGCTTAAGCACATGGCCTCTGCAGCCATCCTTCCCAGCTTCAAATCCTGGTGCACCCCTTACTGGTTCTGTGTACACTGCGGCTCCTGC
rs4861969_Ref_T	ACTGGCCGCTTGACGGCATGTTGATGCACTTCTCTGGCCCCACCAATTAGCTGTGAAGAATATGGCTCATTTAAAAGTGTATATGATCATACTGAAGCATAGCTGAAAATTAGATATATAAAAAAGGAGGTCATTAGCTTGCACTTGGCTTATCTTCAGCTAAATGAATCGCAGATAAAATCAAACACTGCGGCTCCTGC
rs4861969_Non-Ref_C	ACTGGCCGCTTGACGGCATGTTGATGCACTTCTCTGGCCCCACCAATTAGCTGTGAAGAATATGGCTCATTTAAAAGTGTATATGATCATACTGAAGCACAGCTGAAAATTAGATATATAAAAAAGGAGGTCATTAGCTTGCACTTGGCTTATCTTCAGCTAAATGAATCGCAGATAAAATCAAACACTGCGGCTCCTGC
rs7672000_Ref_C	ACTGGCCGCTTGACGTGTACTAAAGGTACGGTAGAAGAAGATTTTTTTTAAAAAAAAGAGTATCACTTTGATTTTTCATTTCTTGTGAAAAACAGAATTCTTTGATGGCAAAAAAACAGATTTTCAAAGTGGAAACTTTAAATATTTTAATGTATATTTTCCAATACTAAAGTAACTGTTAAATCCACTGCGGCTCCTGC
rs7672000_Non-Ref_A	ACTGGCCGCTTGACGTGTACTAAAGGTACGGTAGAAGAAGATTTTTTTTAAAAAAAAGAGTATCACTTTGATTTTTCATTTCTTGTGAAAAACAGAATTATTTGATGGCAAAAAAACAGATTTTCAAAGTGGAAACTTTAAATATTTTAATGTATATTTTCCAATACTAAAGTAACTGTTAAATCCACTGCGGCTCCTGC
rs60993190_Ref_A	ACTGGCCGCTTGACGTCAAAATAAACGTAAATCAAAACAAATTATTTTAATTTTAGCTAATATTTTTCCTAATTTAAGAATTCAATAAAGCATTAAAATAAGGACACTTTTAAACTGGATTTTAACTTGTCTGTAACCTGTCAGGTCCATAACTCATTGCTCTTAGTACACATTTGTGTTCTCGACACTGCGGCTCCTGC
rs60993190_Non-Ref_G	ACTGGCCGCTTGACGTCAAAATAAACGTAAATCAAAACAAATTATTTTAATTTTAGCTAATATTTTTCCTAATTTAAGAATTCAATAAAGCATTAAAATGAGGACACTTTTAAACTGGATTTTAACTTGTCTGTAACCTGTCAGGTCCATAACTCATTGCTCTTAGTACACATTTGTGTTCTCGACACTGCGGCTCCTGC
rs60993190_Non-Ref_T	ACTGGCCGCTTGACGTCAAAATAAACGTAAATCAAAACAAATTATTTTAATTTTAGCTAATATTTTTCCTAATTTAAGAATTCAATAAAGCATTAAAATTAGGACACTTTTAAACTGGATTTTAACTTGTCTGTAACCTGTCAGGTCCATAACTCATTGCTCTTAGTACACATTTGTGTTCTCGACACTGCGGCTCCTGC
rs6822070_Ref_A	ACTGGCCGCTTGACGACATGCTGCGGTTAGATTGAAATCAGTCCTTAATTCAAATTCAATCTAAATTTACTGCATAGTAATTAGGGCTTTGTAACTGACACTAGAGGCCTATTGATTTAATGAAAAACTTAACCTTACAGTAAGTGTTTAATTAGTTGCTGCAGTAGATTCTGTTCTGTCCTAAACACTGCGGCTCCTGC
rs6822070_Non-Ref_G	ACTGGCCGCTTGACGACATGCTGCGGTTAGATTGAAATCAGTCCTTAATTCAAATTCAATCTAAATTTACTGCATAGTAATTAGGGCTTTGTAACTGACGCTAGAGGCCTATTGATTTAATGAAAAACTTAACCTTACAGTAAGTGTTTAATTAGTTGCTGCAGTAGATTCTGTTCTGTCCTAAACACTGCGGCTCCTGC
rs17071584_Ref_A	ACTGGCCGCTTGACGACCTACTTGAGGATAACACTTTAAGAATTTTGTAGAGTTTTATAAGAAAAAAACCTATAAAAAACTCTCTTTTCTTTTTTTTTGAAAACTTTATTGCTTTTGCTCAAATATCAGAAGTAATACAATCTACCTGTAACACATTCACAGAATACACAAATGTATTAAATCAACACTGCGGCTCCTGC
rs17071584_Non-Ref_C	ACTGGCCGCTTGACGACCTACTTGAGGATAACACTTTAAGAATTTTGTAGAGTTTTATAAGAAAAAAACCTATAAAAAACTCTCTTTTCTTTTTTTTTGCAAACTTTATTGCTTTTGCTCAAATATCAGAAGTAATACAATCTACCTGTAACACATTCACAGAATACACAAATGTATTAAATCAACACTGCGGCTCCTGC
rs17071584_Non-Ref_T	ACTGGCCGCTTGACGACCTACTTGAGGATAACACTTTAAGAATTTTGTAGAGTTTTATAAGAAAAAAACCTATAAAAAACTCTCTTTTCTTTTTTTTTGTAAACTTTATTGCTTTTGCTCAAATATCAGAAGTAATACAATCTACCTGTAACACATTCACAGAATACACAAATGTATTAAATCAACACTGCGGCTCCTGC
rs17090662_Ref_C	ACTGGCCGCTTGACGAAGGTCTTGGCAGCATTATTATTCCATGAGTAAAGGGTGAAGGAAATAATTATGTTTCAAAACTGAAAATGAATATGGAGATTTCTCATACAGCGATTGACATTCACCATGAAACGACTAGAATAAAATTGACTTAAAAAATTCTTCATGATAAATCAAAATTAAAAAGTCACTGCGGCTCCTGC
rs17090662_Non-Ref_T	ACTGGCCGCTTGACGAAGGTCTTGGCAGCATTATTATTCCATGAGTAAAGGGTGAAGGAAATAATTATGTTTCAAAACTGAAAATGAATATGGAGATTTTTCATACAGCGATTGACATTCACCATGAAACGACTAGAATAAAATTGACTTAAAAAATTCTTCATGATAAATCAAAATTAAAAAGTCACTGCGGCTCCTGC
rs17090661_Ref_A	ACTGGCCGCTTGACGATATGTTTATTAGAACTGTTCATGTGTGTCATTCACTTATATATGAATGATAAGGTTGAAAGGTCTTGGCAGCATTATTATTCCATGAGTAAAGGGTGAAGGAAATAATTATGTTTCAAAACTGAAAATGAATATGGAGATTTCTCATACAGCGATTGACATTCACCATGCACTGCGGCTCCTGC
rs17090661_Non-Ref_G	ACTGGCCGCTTGACGATATGTTTATTAGAACTGTTCATGTGTGTCATTCACTTATATATGAATGATAAGGTTGAAAGGTCTTGGCAGCATTATTATTCCGTGAGTAAAGGGTGAAGGAAATAATTATGTTTCAAAACTGAAAATGAATATGGAGATTTCTCATACAGCGATTGACATTCACCATGCACTGCGGCTCCTGC
rs17090660_Ref_T	ACTGGCCGCTTGACGCCAAAATTAACATATGCATGAAGAAGTCCCCACTTTTTGGTATATGTTTAAAAGTTAAATGAAAGCTTTGTATATATGGAGATATGTAGTTTTATCTCTATCTATATATAGATATGTTTTATAGATATAAAACCACGCATATAGTTTTAAATATATATATCCAGATGAAACACTGCGGCTCCTGC
rs17090660_Non-Ref_C	ACTGGCCGCTTGACGCCAAAATTAACATATGCATGAAGAAGTCCCCACTTTTTGGTATATGTTTAAAAGTTAAATGAAAGCTTTGTATATATGGAGATACGTAGTTTTATCTCTATCTATATATAGATATGTTTTATAGATATAAAACCACGCATATAGTTTTAAATATATATATCCAGATGAAACACTGCGGCTCCTGC
rs17090660_Non-Ref_G	ACTGGCCGCTTGACGCCAAAATTAACATATGCATGAAGAAGTCCCCACTTTTTGGTATATGTTTAAAAGTTAAATGAAAGCTTTGTATATATGGAGATAGGTAGTTTTATCTCTATCTATATATAGATATGTTTTATAGATATAAAACCACGCATATAGTTTTAAATATATATATCCAGATGAAACACTGCGGCTCCTGC
rs141395082_Ref_A	ACTGGCCGCTTGACGCAGGATCAGCTGTGAGTTTATGTGCACAGTTGTCTTACACCGAAACCTAGATCAATTCCTATAAACTGAGTTGCTAAGGATCCTACCACATTTATTTAAAATGTTTATTTTTTTCTCTTTTCTGCTTACCATCTATAAAAATAAAGACACATGTTTTATTCATTCAGATCACTGCGGCTCCTGC
rs141395082_Non-Ref_AC	ACTGGCCGCTTGACGCAGGATCAGCTGTGAGTTTATGTGCACAGTTGTCTTACACCGAAACCTAGATCAATTCCTATAAACTGAGTTGCTAAGGATCCTACCCACATTTATTTAAAATGTTTATTTTTTTCTCTTTTCTGCTTACCATCTATAAAAATAAAGACACATGTTTTATTCATTCAGATCACTGCGGCTCCTGC
rs2014721_Ref_G	ACTGGCCGCTTGACGAAAGTACAAATCATCATACAAATAAAATTAATTGATAGCTAATTCCAATATTTTTTCAGGATCAGCTGTGAGTTTATGTGCACAGTTGTCTTACACCGAAACCTAGATCAATTCCTATAAACTGAGTTGCTAAGGATCCTACCACATTTATTTAAAATGTTTATTTTTTTCACTGCGGCTCCTGC
rs2014721_Non-Ref_A	ACTGGCCGCTTGACGAAAGTACAAATCATCATACAAATAAAATTAATTGATAGCTAATTCCAATATTTTTTCAGGATCAGCTGTGAGTTTATGTGCACAATTGTCTTACACCGAAACCTAGATCAATTCCTATAAACTGAGTTGCTAAGGATCCTACCACATTTATTTAAAATGTTTATTTTTTTCACTGCGGCTCCTGC
rs2014721_Non-Ref_T	ACTGGCCGCTTGACGAAAGTACAAATCATCATACAAATAAAATTAATTGATAGCTAATTCCAATATTTTTTCAGGATCAGCTGTGAGTTTATGTGCACATTTGTCTTACACCGAAACCTAGATCAATTCCTATAAACTGAGTTGCTAAGGATCCTACCACATTTATTTAAAATGTTTATTTTTTTCACTGCGGCTCCTGC
rs12505454_Ref_G	ACTGGCCGCTTGACGTTAAAAAACCTTTATTTTAATAAAGTTAAAATCACTTTATTAAAATCATTTAAGTCATACTGGACCTATCTGTCCAGCCCTCCTGTCTTCCTTTCTCTTGGAAAAATGGTCCTGTACTTTATTCTACTGTCATAAATATGGCCTCTTTCAGACAAAATTTTAAAAAACACCACTGCGGCTCCTGC
rs12505454_Non-Ref_A	ACTGGCCGCTTGACGTTAAAAAACCTTTATTTTAATAAAGTTAAAATCACTTTATTAAAATCATTTAAGTCATACTGGACCTATCTGTCCAGCCCTCCTATCTTCCTTTCTCTTGGAAAAATGGTCCTGTACTTTATTCTACTGTCATAAATATGGCCTCTTTCAGACAAAATTTTAAAAAACACCACTGCGGCTCCTGC
rs7672826_Ref_G	ACTGGCCGCTTGACGCGTGTTGGCCAACAACAGGGATCACCATGAAAGCCCTGAACGTCCGTGCTGTCTGCTCACATTTGCAAGCTTCAGGTTGTAACCGCTTTTGATTTCAACCTTTGCTTTTGAAAATACACCGGCCATTTTCAATCCTTCATTTTCCTTGAAGACAGATCTTCAAGGAATTTCACTGCGGCTCCTGC
rs7672826_Non-Ref_A	ACTGGCCGCTTGACGCGTGTTGGCCAACAACAGGGATCACCATGAAAGCCCTGAACGTCCGTGCTGTCTGCTCACATTTGCAAGCTTCAGGTTGTAACCACTTTTGATTTCAACCTTTGCTTTTGAAAATACACCGGCCATTTTCAATCCTTCATTTTCCTTGAAGACAGATCTTCAAGGAATTTCACTGCGGCTCCTGC
rs4861968_Ref_T	ACTGGCCGCTTGACGCTACCTAAATGATTTTTCCCACTGCCAAATATTCGAGGTCACCCAATATATGACCTGACTGTTGCTTTCAGATGGTGCATTTTTTAAAAAAATAATTGTTTTATATACGTAAAATATTTTAATCAGGGCTTGAAATCCTCAGTCACCAAATTGCTGCCAGCAACAACAACCACTGCGGCTCCTGC
rs4861968_Non-Ref_A	ACTGGCCGCTTGACGCTACCTAAATGATTTTTCCCACTGCCAAATATTCGAGGTCACCCAATATATGACCTGACTGTTGCTTTCAGATGGTGCATTTTTAAAAAAAATAATTGTTTTATATACGTAAAATATTTTAATCAGGGCTTGAAATCCTCAGTCACCAAATTGCTGCCAGCAACAACAACCACTGCGGCTCCTGC
rs4861967_Ref_C	ACTGGCCGCTTGACGTTCCAATTTACTTACTGCCATATATACTCAGAGGATACAGTTTCTCACTTTTGTTTATTTTGCAGCTGAAAGTTCAGGAGGAATCAAAATTGAATTAGAATAAACTTTCTTGGATTTTTTTCCTAATAAAATATTTGGGATATTTTATTAGAAATATGTAAAGGTTTGAACACTGCGGCTCCTGC
rs4861967_Non-Ref_T	ACTGGCCGCTTGACGTTCCAATTTACTTACTGCCATATATACTCAGAGGATACAGTTTCTCACTTTTGTTTATTTTGCAGCTGAAAGTTCAGGAGGAATTAAAATTGAATTAGAATAAACTTTCTTGGATTTTTTTCCTAATAAAATATTTGGGATATTTTATTAGAAATATGTAAAGGTTTGAACACTGCGGCTCCTGC
rs17071568_Ref_G	ACTGGCCGCTTGACGTGATTCAGGCTGGCTCCGAATGCAGCAACAACTCATTCTTGAGCCTGTTTACCCATGCGGCTTTTAATATATGATTACTGGGACGTGAGGGCAGGTTCCTCCCACCAGTCAGTTATGGACGTGCAATCCTATCAATTTATGACTGATTTATTTATAGGGTGTGATAAATACACTGCGGCTCCTGC
rs17071568_Non-Ref_A	ACTGGCCGCTTGACGTGATTCAGGCTGGCTCCGAATGCAGCAACAACTCATTCTTGAGCCTGTTTACCCATGCGGCTTTTAATATATGATTACTGGGACATGAGGGCAGGTTCCTCCCACCAGTCAGTTATGGACGTGCAATCCTATCAATTTATGACTGATTTATTTATAGGGTGTGATAAATACACTGCGGCTCCTGC
rs17071568_Non-Ref_T	ACTGGCCGCTTGACGTGATTCAGGCTGGCTCCGAATGCAGCAACAACTCATTCTTGAGCCTGTTTACCCATGCGGCTTTTAATATATGATTACTGGGACTTGAGGGCAGGTTCCTCCCACCAGTCAGTTATGGACGTGCAATCCTATCAATTTATGACTGATTTATTTATAGGGTGTGATAAATACACTGCGGCTCCTGC
rs7687690_Ref_G	ACTGGCCGCTTGACGGTTCTGGGTTTTTTTTATTGAGCAATTGCTGTTGCATAATTGACAGAAAACGTAAAAATCAAGAATTCCTAAACCTGTCCTTTTGCTCTCTAGGGACAGTAGAGATGTCTATAGAATATTTTTGCCTCTGTGGCGTATTTGAGATGTGAGACACATTAACGATGAGAGGGCACTGCGGCTCCTGC
rs7687690_Non-Ref_T	ACTGGCCGCTTGACGGTTCTGGGTTTTTTTTATTGAGCAATTGCTGTTGCATAATTGACAGAAAACGTAAAAATCAAGAATTCCTAAACCTGTCCTTTTTCTCTCTAGGGACAGTAGAGATGTCTATAGAATATTTTTGCCTCTGTGGCGTATTTGAGATGTGAGACACATTAACGATGAGAGGGCACTGCGGCTCCTGC
rs4861476_Ref_G	ACTGGCCGCTTGACGGTCTGGTGTAAAGGTCCTGATGGAGTCGAATAATAGGCTTAGTGAGAATAAGTGAGCAAACAAGCTAGGTGGAGGGAAGCTTGGGGAGGGACAGCAGATTGTCTGAATTCTATATTTCAACGTGGAGTTTTAGGTATGGACATCCTGTTTTGTGGCACTGAAAGAGGATACACTGCGGCTCCTGC
rs4861476_Non-Ref_T	ACTGGCCGCTTGACGGTCTGGTGTAAAGGTCCTGATGGAGTCGAATAATAGGCTTAGTGAGAATAAGTGAGCAAACAAGCTAGGTGGAGGGAAGCTTGGTGAGGGACAGCAGATTGTCTGAATTCTATATTTCAACGTGGAGTTTTAGGTATGGACATCCTGTTTTGTGGCACTGAAAGAGGATACACTGCGGCTCCTGC
rs4861961_Ref_T	ACTGGCCGCTTGACGTAGGAGGTAATGGAATCCTGGGGGAAGTTACCCCCATGCTGCTGTTCTCATGATAGTGAGTGAGTTCTCAGGAGATCTGATGGTTGTGTAAGGAGCTCTTCTCCCTTTTGCTTGGTATTTCTTGGTGCCACCATATGAAGAAGGACATGTTTGCTTCCCCTTCCACCATGCACTGCGGCTCCTGC
rs4861961_Non-Ref_A	ACTGGCCGCTTGACGTAGGAGGTAATGGAATCCTGGGGGAAGTTACCCCCATGCTGCTGTTCTCATGATAGTGAGTGAGTTCTCAGGAGATCTGATGGTAGTGTAAGGAGCTCTTCTCCCTTTTGCTTGGTATTTCTTGGTGCCACCATATGAAGAAGGACATGTTTGCTTCCCCTTCCACCATGCACTGCGGCTCCTGC
rs2368201_Ref_T	ACTGGCCGCTTGACGCTGTTTATCATGACATTGCTATGTAGTTCATTTTCATTATTAATGAAGTAGTCACAATTTCACACTTCCTTATATTTCTGCATTTTAAAAGCAAAAATTTGTTTTCATTTGAGTCTTTAATTTTTTAGTATTGTTGTTAAAGAAAACATTATTTATATAATCTTTGAATTCACTGCGGCTCCTGC
rs2368201_Non-Ref_A	ACTGGCCGCTTGACGCTGTTTATCATGACATTGCTATGTAGTTCATTTTCATTATTAATGAAGTAGTCACAATTTCACACTTCCTTATATTTCTGCATTATAAAAGCAAAAATTTGTTTTCATTTGAGTCTTTAATTTTTTAGTATTGTTGTTAAAGAAAACATTATTTATATAATCTTTGAATTCACTGCGGCTCCTGC
rs2368201_Non-Ref_G	ACTGGCCGCTTGACGCTGTTTATCATGACATTGCTATGTAGTTCATTTTCATTATTAATGAAGTAGTCACAATTTCACACTTCCTTATATTTCTGCATTGTAAAAGCAAAAATTTGTTTTCATTTGAGTCTTTAATTTTTTAGTATTGTTGTTAAAGAAAACATTATTTATATAATCTTTGAATTCACTGCGGCTCCTGC
rs6724900_Ref_A	ACTGGCCGCTTGACGTAATATCAGGATTCTTCTTTGAATTTGTTGGTGTATCCTTAGTAAAGACAAAGAAGGATTCCCAATGCATGGGTGCAATTTTTAAGAATAACCAGAATTCTCAGTTTCATGTTTAAGGAAGTTGTAGTTGATTTTCAACCTTTTCAAACCATATACATTCTACTGTAATACACTGCGGCTCCTGC
rs6724900_Non-Ref_G	ACTGGCCGCTTGACGTAATATCAGGATTCTTCTTTGAATTTGTTGGTGTATCCTTAGTAAAGACAAAGAAGGATTCCCAATGCATGGGTGCAATTTTTAGGAATAACCAGAATTCTCAGTTTCATGTTTAAGGAAGTTGTAGTTGATTTTCAACCTTTTCAAACCATATACATTCTACTGTAATACACTGCGGCTCCTGC
rs6724900_Non-Ref_T	ACTGGCCGCTTGACGTAATATCAGGATTCTTCTTTGAATTTGTTGGTGTATCCTTAGTAAAGACAAAGAAGGATTCCCAATGCATGGGTGCAATTTTTATGAATAACCAGAATTCTCAGTTTCATGTTTAAGGAAGTTGTAGTTGATTTTCAACCTTTTCAAACCATATACATTCTACTGTAATACACTGCGGCTCCTGC
rs6716355_Ref_T	ACTGGCCGCTTGACGGAAACCAGAAGATTGTCTGCTTTATAAATCAATGACCGCTTTGTACCCTTTAGCAATTCCATGATGTGGCTTTTTCTCTATATTTCTTAGAGCATTTGGCCTTACTGACCCTTGACAAGTTATAAATTAGCCCATTCATCCTAAAGAGAAAAAGCGATACCCATTCTCATCACTGCGGCTCCTGC
rs6716355_Non-Ref_G	ACTGGCCGCTTGACGGAAACCAGAAGATTGTCTGCTTTATAAATCAATGACCGCTTTGTACCCTTTAGCAATTCCATGATGTGGCTTTTTCTCTATATTGCTTAGAGCATTTGGCCTTACTGACCCTTGACAAGTTATAAATTAGCCCATTCATCCTAAAGAGAAAAAGCGATACCCATTCTCATCACTGCGGCTCCTGC
rs6433910_Ref_C	ACTGGCCGCTTGACGAGGCCCACTAAGGTCTACCACTCTTACAGTTTCTAAAGAGAAGCCCTGAAGGTCATACAGCTCTTCCCAGGAATAGCAAAACGGCAATAAAATTCCCTCTTCTATCACCTTGAATTAGATTCATGTAATAGAAAACCCATACTAATAGTGACTTTAAAAAGATAAAAGTTCACTGCGGCTCCTGC
rs6433910_Non-Ref_A	ACTGGCCGCTTGACGAGGCCCACTAAGGTCTACCACTCTTACAGTTTCTAAAGAGAAGCCCTGAAGGTCATACAGCTCTTCCCAGGAATAGCAAAACGGAAATAAAATTCCCTCTTCTATCACCTTGAATTAGATTCATGTAATAGAAAACCCATACTAATAGTGACTTTAAAAAGATAAAAGTTCACTGCGGCTCCTGC
rs6433910_Non-Ref_G	ACTGGCCGCTTGACGAGGCCCACTAAGGTCTACCACTCTTACAGTTTCTAAAGAGAAGCCCTGAAGGTCATACAGCTCTTCCCAGGAATAGCAAAACGGGAATAAAATTCCCTCTTCTATCACCTTGAATTAGATTCATGTAATAGAAAACCCATACTAATAGTGACTTTAAAAAGATAAAAGTTCACTGCGGCTCCTGC
rs13394574_Ref_C	ACTGGCCGCTTGACGAAGTCAGTTGGTGTTTCACCATCATTTACTTTCCACTGCCATCAAAGTAGCAACATCCTAGAAAAGGCTTCTTTATCAGCCTCCCAGGTACTGCAGTAAAGATGACATAAATCCAAGCCCCAGGTTGATCCATAATGGACAGGAAGTAAGAGTAGAAAGATAAACATTGACACTGCGGCTCCTGC
rs13394574_Non-Ref_T	ACTGGCCGCTTGACGAAGTCAGTTGGTGTTTCACCATCATTTACTTTCCACTGCCATCAAAGTAGCAACATCCTAGAAAAGGCTTCTTTATCAGCCTCCTAGGTACTGCAGTAAAGATGACATAAATCCAAGCCCCAGGTTGATCCATAATGGACAGGAAGTAAGAGTAGAAAGATAAACATTGACACTGCGGCTCCTGC
rs6755680_Ref_C	ACTGGCCGCTTGACGATTAATTATTAATTATTACTGTGTAATTATTATGTAGTAAAAATTGCCATAGTAATTGCTATAGTGATTAAAGTAGCACTTACACTTTTGACCCTGGCAGGTATTATCTGACTAAATAGATTACAGAATGAAAAGTTCCATCAAACACTTGGATTTTTGAAGTATATGGACACTGCGGCTCCTGC
rs6755680_Non-Ref_T	ACTGGCCGCTTGACGATTAATTATTAATTATTACTGTGTAATTATTATGTAGTAAAAATTGCCATAGTAATTGCTATAGTGATTAAAGTAGCACTTACATTTTTGACCCTGGCAGGTATTATCTGACTAAATAGATTACAGAATGAAAAGTTCCATCAAACACTTGGATTTTTGAAGTATATGGACACTGCGGCTCCTGC
rs9636302_Ref_T	ACTGGCCGCTTGACGAACCTTATATATTTATATTTTTCCTATATATACATATCTATGATAAAGTTTAATTTATAAATTAGGCACAGTAGAGAATAACAATCATAATAAAATGTAACAATTATAACAAAATGATAGCATTATGATTCTTGAGTTGGGGGCCATTATTATGTACAATTAGTCACTTGCACTGCGGCTCCTGC
rs9636302_Non-Ref_A	ACTGGCCGCTTGACGAACCTTATATATTTATATTTTTCCTATATATACATATCTATGATAAAGTTTAATTTATAAATTAGGCACAGTAGAGAATAACAAACATAATAAAATGTAACAATTATAACAAAATGATAGCATTATGATTCTTGAGTTGGGGGCCATTATTATGTACAATTAGTCACTTGCACTGCGGCTCCTGC
rs9636302_Non-Ref_C	ACTGGCCGCTTGACGAACCTTATATATTTATATTTTTCCTATATATACATATCTATGATAAAGTTTAATTTATAAATTAGGCACAGTAGAGAATAACAACCATAATAAAATGTAACAATTATAACAAAATGATAGCATTATGATTCTTGAGTTGGGGGCCATTATTATGTACAATTAGTCACTTGCACTGCGGCTCCTGC
rs9636302_Non-Ref_G	ACTGGCCGCTTGACGAACCTTATATATTTATATTTTTCCTATATATACATATCTATGATAAAGTTTAATTTATAAATTAGGCACAGTAGAGAATAACAAGCATAATAAAATGTAACAATTATAACAAAATGATAGCATTATGATTCTTGAGTTGGGGGCCATTATTATGTACAATTAGTCACTTGCACTGCGGCTCCTGC
rs72238098_Ref_AT	ACTGGCCGCTTGACGGACCCTTACAAGGATTCACAAAAGGTTTATGTTCAATCAACAAAAACTGTGGCTTTATTCACTCTTGTTCTCACTAATGTGAAATTTTTTCCAAAGACTGGAATGCTTTGCAGGCTGTAGCTTGTTAGAGAACATAAGTTGTGGATCAAATTCTCTCATTTAGAACACTCACTGCGGCTCCTGC
rs72238098_Non-Ref_A	ACTGGCCGCTTGACGGACCCTTACAAGGATTCACAAAAGGTTTATGTTCAATCAACAAAAACTGTGGCTTTATTCACTCTTGTTCTCACTAATGTGAAATTTTTCCAAAGACTGGAATGCTTTGCAGGCTGTAGCTTGTTAGAGAACATAAGTTGTGGATCAAATTCTCTCATTTAGAACACTCACTGCGGCTCCTGC
rs72238098_Non-Ref_ATT	ACTGGCCGCTTGACGGACCCTTACAAGGATTCACAAAAGGTTTATGTTCAATCAACAAAAACTGTGGCTTTATTCACTCTTGTTCTCACTAATGTGAAATTTTTTTCCAAAGACTGGAATGCTTTGCAGGCTGTAGCTTGTTAGAGAACATAAGTTGTGGATCAAATTCTCTCATTTAGAACACTCACTGCGGCTCCTGC
rs10184153_Ref_T	ACTGGCCGCTTGACGCAAAGCTCTTAGGCACTTATTCCTAAGAAGCAATCCTGATATATTTTAGCTATTCATTGTTTTATGATGTGGCCATTATAGTGTTCTTCTCATGGAGATTCAGTCAAAAACTAATCGTGTATATGTCTGCTTTGACTTGATTTTATAAAAGGAGAATGAATTTCAACATGCACTGCGGCTCCTGC
rs10184153_Non-Ref_A	ACTGGCCGCTTGACGCAAAGCTCTTAGGCACTTATTCCTAAGAAGCAATCCTGATATATTTTAGCTATTCATTGTTTTATGATGTGGCCATTATAGTGTACTTCTCATGGAGATTCAGTCAAAAACTAATCGTGTATATGTCTGCTTTGACTTGATTTTATAAAAGGAGAATGAATTTCAACATGCACTGCGGCTCCTGC
rs10184153_Non-Ref_C	ACTGGCCGCTTGACGCAAAGCTCTTAGGCACTTATTCCTAAGAAGCAATCCTGATATATTTTAGCTATTCATTGTTTTATGATGTGGCCATTATAGTGTCCTTCTCATGGAGATTCAGTCAAAAACTAATCGTGTATATGTCTGCTTTGACTTGATTTTATAAAAGGAGAATGAATTTCAACATGCACTGCGGCTCCTGC
rs16867416_Ref_G	ACTGGCCGCTTGACGGAGAGTGGGGAGTATTCCAGGTAGAAGAAAGCAAATGTGTGGCCTTGAGTGGTCACTTCTCTTTGGCTTATCGTATATATCTATGAGCTAATGAGAATGAAAATTCCTTTTTTTTCAAATTGTTAGGTTAGCTTAAAGAGATATTGACTCATTAAATACAAAACACAAGACACTGCGGCTCCTGC
rs16867416_Non-Ref_C	ACTGGCCGCTTGACGGAGAGTGGGGAGTATTCCAGGTAGAAGAAAGCAAATGTGTGGCCTTGAGTGGTCACTTCTCTTTGGCTTATCGTATATATCTATCAGCTAATGAGAATGAAAATTCCTTTTTTTTCAAATTGTTAGGTTAGCTTAAAGAGATATTGACTCATTAAATACAAAACACAAGACACTGCGGCTCCTGC
rs573742758_Ref_T	ACTGGCCGCTTGACGCATTGTGCACATGGACCCTAAAACTTAAAGTATTAAAAAAAAAAAAAAAAAACTAAAGTAGAAAGAATACTGGAAAATAAAATTTAAAAAAAAACAGAAAAAGATAATGAAAGAATACTCAGCACTAAAAAGAAATGAGCTATCAAACCACGAAAAGACATGGAAGAGCCCACTGCGGCTCCTGC
rs573742758_Non-Ref_A	ACTGGCCGCTTGACGCATTGTGCACATGGACCCTAAAACTTAAAGTATTAAAAAAAAAAAAAAAAAACTAAAGTAGAAAGAATACTGGAAAATAAAATTAAAAAAAAAACAGAAAAAGATAATGAAAGAATACTCAGCACTAAAAAGAAATGAGCTATCAAACCACGAAAAGACATGGAAGAGCCCACTGCGGCTCCTGC
rs35874224_Ref_A	ACTGGCCGCTTGACGGAAAAAATGCTCACCATCACTGGCCATCAGAGAAATGCAAATCAACACCACAGTGAGATACCATCTCACACCAGTTAGAATGGCAATCATTAAAAAGTCAGGAAACAACAGGTGCTGGAGAGGATGTGGAGAAATAGGAACACTTTTACACTGTTGGTGGGACTGTAAACCACTGCGGCTCCTGC
rs35874224_Non-Ref_G	ACTGGCCGCTTGACGGAAAAAATGCTCACCATCACTGGCCATCAGAGAAATGCAAATCAACACCACAGTGAGATACCATCTCACACCAGTTAGAATGGCGATCATTAAAAAGTCAGGAAACAACAGGTGCTGGAGAGGATGTGGAGAAATAGGAACACTTTTACACTGTTGGTGGGACTGTAAACCACTGCGGCTCCTGC
rs7557292_Ref_C	ACTGGCCGCTTGACGATTTTTAGAGTTTTCAGAAAACTAGAAGTGAATTGCCCTTCTGGCTAGAAGAAGTCTGTTTGGGTTTCTCCTTCTGCCATCTTCCTATTCATGCTGCCTTTACTCCACATGGATTCTATAGATTTCATTTAAATTGCACCAACTTACAAAGACATATCTGCCCTAGAGATCACTGCGGCTCCTGC
rs7557292_Non-Ref_A	ACTGGCCGCTTGACGATTTTTAGAGTTTTCAGAAAACTAGAAGTGAATTGCCCTTCTGGCTAGAAGAAGTCTGTTTGGGTTTCTCCTTCTGCCATCTTCATATTCATGCTGCCTTTACTCCACATGGATTCTATAGATTTCATTTAAATTGCACCAACTTACAAAGACATATCTGCCCTAGAGATCACTGCGGCTCCTGC
rs7557292_Non-Ref_T	ACTGGCCGCTTGACGATTTTTAGAGTTTTCAGAAAACTAGAAGTGAATTGCCCTTCTGGCTAGAAGAAGTCTGTTTGGGTTTCTCCTTCTGCCATCTTCTTATTCATGCTGCCTTTACTCCACATGGATTCTATAGATTTCATTTAAATTGCACCAACTTACAAAGACATATCTGCCCTAGAGATCACTGCGGCTCCTGC
rs17365411_Ref_T	ACTGGCCGCTTGACGATCTCAGAGGCATTAGACAAATTACCCAAGCCTACCCAGGCCCTAAGAGGAGTCCAAACTGGGGTTATTCTGGCCTAAAAATAATGTGCTTTGCCCATCACAATACCACAAACTTTTTAAAATCTTGATCATTTCCACATTTCAATTAATCATCAGCATCAATGACGCACCACTGCGGCTCCTGC
rs17365411_Non-Ref_C	ACTGGCCGCTTGACGATCTCAGAGGCATTAGACAAATTACCCAAGCCTACCCAGGCCCTAAGAGGAGTCCAAACTGGGGTTATTCTGGCCTAAAAATAACGTGCTTTGCCCATCACAATACCACAAACTTTTTAAAATCTTGATCATTTCCACATTTCAATTAATCATCAGCATCAATGACGCACCACTGCGGCTCCTGC
rs1371617_Ref_A	ACTGGCCGCTTGACGTTACAAATACTTAAAACAGTCTCAGGTAACCCTAAATAATCAATTTGTTTTGAAACCAAGTCATATAGCTCTTTTGCCTGACTAAAATAATAAATTGGTATAGTTAGCAGGCTGCATTAATCATTTCATATCCCCCTAGTACTACAAACACCCGGGGCACTCCACATTCACACTGCGGCTCCTGC
rs1371617_Non-Ref_G	ACTGGCCGCTTGACGTTACAAATACTTAAAACAGTCTCAGGTAACCCTAAATAATCAATTTGTTTTGAAACCAAGTCATATAGCTCTTTTGCCTGACTAGAATAATAAATTGGTATAGTTAGCAGGCTGCATTAATCATTTCATATCCCCCTAGTACTACAAACACCCGGGGCACTCCACATTCACACTGCGGCTCCTGC
rs1371617_Non-Ref_T	ACTGGCCGCTTGACGTTACAAATACTTAAAACAGTCTCAGGTAACCCTAAATAATCAATTTGTTTTGAAACCAAGTCATATAGCTCTTTTGCCTGACTATAATAATAAATTGGTATAGTTAGCAGGCTGCATTAATCATTTCATATCCCCCTAGTACTACAAACACCCGGGGCACTCCACATTCACACTGCGGCTCCTGC
rs59395276_Ref_T	ACTGGCCGCTTGACGTTATGTTCTTGAGAATGGTTATAATGACCTTGGCATCATCTCAGAGTGGGCTTTAATTCTGTTCTCTTAATAATGGGTTATATTTTCTTGGGTTTTATTTGGTATATTAAATAGTTTTATATTGTAGCATTATCATCATGAATGATTTATTATAGAAACTGTAGTTTATGCACTGCGGCTCCTGC
rs59395276_Non-Ref_A	ACTGGCCGCTTGACGTTATGTTCTTGAGAATGGTTATAATGACCTTGGCATCATCTCAGAGTGGGCTTTAATTCTGTTCTCTTAATAATGGGTTATATTATCTTGGGTTTTATTTGGTATATTAAATAGTTTTATATTGTAGCATTATCATCATGAATGATTTATTATAGAAACTGTAGTTTATGCACTGCGGCTCCTGC
rs59395276_Non-Ref_C	ACTGGCCGCTTGACGTTATGTTCTTGAGAATGGTTATAATGACCTTGGCATCATCTCAGAGTGGGCTTTAATTCTGTTCTCTTAATAATGGGTTATATTCTCTTGGGTTTTATTTGGTATATTAAATAGTTTTATATTGTAGCATTATCATCATGAATGATTTATTATAGAAACTGTAGTTTATGCACTGCGGCTCCTGC
rs12999974_Ref_G	ACTGGCCGCTTGACGATTTAAACTTCTATGTATCCACATGAGTGCCAAACAGCTTGCTCTTTTAACATTGCTGTAAAAAACATTCTGAAGTCCTTTAGCGTATGGTTCTCAAAATATTGAGGCAACCCAAGGCCTTATCTACCTTTCTCCTTAAGGGAAATATTATCAGCTTTCTTGTTGGTAGGCACTGCGGCTCCTGC
rs12999974_Non-Ref_A	ACTGGCCGCTTGACGATTTAAACTTCTATGTATCCACATGAGTGCCAAACAGCTTGCTCTTTTAACATTGCTGTAAAAAACATTCTGAAGTCCTTTAGCATATGGTTCTCAAAATATTGAGGCAACCCAAGGCCTTATCTACCTTTCTCCTTAAGGGAAATATTATCAGCTTTCTTGTTGGTAGGCACTGCGGCTCCTGC
rs13025711_Ref_T	ACTGGCCGCTTGACGATGTTAAATTTGTCTAAAATAAAGTGCCATATTTACATGATTATTTTATACTAGGAATTAAAAATAATTTATATAAATTTAAACTTCTATGTATCCACATGAGTGCCAAACAGCTTGCTCTTTTAACATTGCTGTAAAAAACATTCTGAAGTCCTTTAGCGTATGGTTCTCACTGCGGCTCCTGC
rs13025711_Non-Ref_A	ACTGGCCGCTTGACGATGTTAAATTTGTCTAAAATAAAGTGCCATATTTACATGATTATTTTATACTAGGAATTAAAAATAATTTATATAAATTTAAACATCTATGTATCCACATGAGTGCCAAACAGCTTGCTCTTTTAACATTGCTGTAAAAAACATTCTGAAGTCCTTTAGCGTATGGTTCTCACTGCGGCTCCTGC
rs13025711_Non-Ref_C	ACTGGCCGCTTGACGATGTTAAATTTGTCTAAAATAAAGTGCCATATTTACATGATTATTTTATACTAGGAATTAAAAATAATTTATATAAATTTAAACCTCTATGTATCCACATGAGTGCCAAACAGCTTGCTCTTTTAACATTGCTGTAAAAAACATTCTGAAGTCCTTTAGCGTATGGTTCTCACTGCGGCTCCTGC
rs7558428_Ref_A	ACTGGCCGCTTGACGGACCAAGGAAAGAGGGGGCAATATTTAGCAGCAGGAGAGAGGGTGCAATATTCAGCAGCAGTAGGAGGCTTCGTAAGTGTGGAGATATTCACTGGCATGGTCCTAATTCTAGTGATCACATTGAACTACTTTGTTATATATAATTTGAGTTTTAGAAGCAAAGCATGGATCACTGCGGCTCCTGC
rs7558428_Non-Ref_G	ACTGGCCGCTTGACGGACCAAGGAAAGAGGGGGCAATATTTAGCAGCAGGAGAGAGGGTGCAATATTCAGCAGCAGTAGGAGGCTTCGTAAGTGTGGAGGTATTCACTGGCATGGTCCTAATTCTAGTGATCACATTGAACTACTTTGTTATATATAATTTGAGTTTTAGAAGCAAAGCATGGATCACTGCGGCTCCTGC
rs7598960_Ref_T	ACTGGCCGCTTGACGCTACACTATTTTGGGTACTTTTCTTAATTTCCCTAAGTTTTAGTCTTCAACCTTATAATGGGAAAAATAACACTGTCTTGGGTTTTTTTGTGAGAATGAAATAAGGGACATATACAAAATTCTTAGTGAGGTAGCTGGCACTTGGTAAGCATACAGTAAATGGTAGCTAGCACTGCGGCTCCTGC
rs7598960_Non-Ref_A	ACTGGCCGCTTGACGCTACACTATTTTGGGTACTTTTCTTAATTTCCCTAAGTTTTAGTCTTCAACCTTATAATGGGAAAAATAACACTGTCTTGGGTTATTTTGTGAGAATGAAATAAGGGACATATACAAAATTCTTAGTGAGGTAGCTGGCACTTGGTAAGCATACAGTAAATGGTAGCTAGCACTGCGGCTCCTGC
rs7598960_Non-Ref_G	ACTGGCCGCTTGACGCTACACTATTTTGGGTACTTTTCTTAATTTCCCTAAGTTTTAGTCTTCAACCTTATAATGGGAAAAATAACACTGTCTTGGGTTGTTTTGTGAGAATGAAATAAGGGACATATACAAAATTCTTAGTGAGGTAGCTGGCACTTGGTAAGCATACAGTAAATGGTAGCTAGCACTGCGGCTCCTGC
rs35543145_Ref_A	ACTGGCCGCTTGACGAATCTAGCAGAAACAAGCTAATCAAGTCAAAATACTAAGTTAAACTCGTGTGTTTTAAAAGTGAGTTTCTGAAGGGACCACAAAAAAACATGCTGCTGTTTCTAAATCAAATGTTTATAATCCATAAAATATGAGGGTTAGGACTATTTATTAAAGCTTTATCTTTGTCACACTGCGGCTCCTGC
rs35543145_Non-Ref_G	ACTGGCCGCTTGACGAATCTAGCAGAAACAAGCTAATCAAGTCAAAATACTAAGTTAAACTCGTGTGTTTTAAAAGTGAGTTTCTGAAGGGACCACAAAGAAACATGCTGCTGTTTCTAAATCAAATGTTTATAATCCATAAAATATGAGGGTTAGGACTATTTATTAAAGCTTTATCTTTGTCACACTGCGGCTCCTGC
rs34714467_Ref_G	ACTGGCCGCTTGACGTGCATACATGTTAAAAACTAAATAATCATTTTCAAGCTGATCTTAGTCCTTTAAAATTTTGATCTTGAAGAAGTTAGTTCCTCAGTCTCCTTTATTTCGATGTCATGTTTCATTAGACTATGTATTTTAATCTAGCAGAAACAAGCTAATCAAGTCAAAATACTAAGTTACACTGCGGCTCCTGC
rs34714467_Non-Ref_A	ACTGGCCGCTTGACGTGCATACATGTTAAAAACTAAATAATCATTTTCAAGCTGATCTTAGTCCTTTAAAATTTTGATCTTGAAGAAGTTAGTTCCTCAATCTCCTTTATTTCGATGTCATGTTTCATTAGACTATGTATTTTAATCTAGCAGAAACAAGCTAATCAAGTCAAAATACTAAGTTACACTGCGGCTCCTGC
rs55900432_Ref_G	ACTGGCCGCTTGACGTCAAATTTATATTTTAAACCTTTTTCATCTTCCACAAAAAAGAAGGTATATTTATCAGTCCTACATAGGTACATTGATGTTAGTGCATACATGTTAAAAACTAAATAATCATTTTCAAGCTGATCTTAGTCCTTTAAAATTTTGATCTTGAAGAAGTTAGTTCCTCAGTCCACTGCGGCTCCTGC
rs55900432_Non-Ref_A	ACTGGCCGCTTGACGTCAAATTTATATTTTAAACCTTTTTCATCTTCCACAAAAAAGAAGGTATATTTATCAGTCCTACATAGGTACATTGATGTTAGTACATACATGTTAAAAACTAAATAATCATTTTCAAGCTGATCTTAGTCCTTTAAAATTTTGATCTTGAAGAAGTTAGTTCCTCAGTCCACTGCGGCTCCTGC
rs55900432_Non-Ref_T	ACTGGCCGCTTGACGTCAAATTTATATTTTAAACCTTTTTCATCTTCCACAAAAAAGAAGGTATATTTATCAGTCCTACATAGGTACATTGATGTTAGTTCATACATGTTAAAAACTAAATAATCATTTTCAAGCTGATCTTAGTCCTTTAAAATTTTGATCTTGAAGAAGTTAGTTCCTCAGTCCACTGCGGCTCCTGC
rs55954384_Ref_A	ACTGGCCGCTTGACGTGCTAACTTGGATTCACACTTTATTTTTTATACCAGAGCTCATCAGTTTTACTTCCTATATTCTGCGTGTATTCCTCCTGGCTTAAGCCCCATAAAACAGCCTGCCCTGCCAAAAACTACGCAGAAAACAATAACATTTCTGTCTGAAATTGCTGCTAGACATGCCATGCCACTGCGGCTCCTGC
rs55954384_Non-Ref_G	ACTGGCCGCTTGACGTGCTAACTTGGATTCACACTTTATTTTTTATACCAGAGCTCATCAGTTTTACTTCCTATATTCTGCGTGTATTCCTCCTGGCTTGAGCCCCATAAAACAGCCTGCCCTGCCAAAAACTACGCAGAAAACAATAACATTTCTGTCTGAAATTGCTGCTAGACATGCCATGCCACTGCGGCTCCTGC
rs55954384_Non-Ref_T	ACTGGCCGCTTGACGTGCTAACTTGGATTCACACTTTATTTTTTATACCAGAGCTCATCAGTTTTACTTCCTATATTCTGCGTGTATTCCTCCTGGCTTTAGCCCCATAAAACAGCCTGCCCTGCCAAAAACTACGCAGAAAACAATAACATTTCTGTCTGAAATTGCTGCTAGACATGCCATGCCACTGCGGCTCCTGC
rs6759865_Ref_A	ACTGGCCGCTTGACGATGGAAATTATATCATTTCTGGGTAGACAGTATTTGTAAGGCTCCTTGGCCTTTACTTAGCCTGGTTAGTGAGTGTTCTTTGAGAAATCACAGTTGTAAACATGGTCTTAATTTATTTGACACTCTGTTTTATACTTTTTTTTCCTTCAAGTGTTTTAAGTTATATTCACCACTGCGGCTCCTGC
rs6759865_Non-Ref_C	ACTGGCCGCTTGACGATGGAAATTATATCATTTCTGGGTAGACAGTATTTGTAAGGCTCCTTGGCCTTTACTTAGCCTGGTTAGTGAGTGTTCTTTGAGCAATCACAGTTGTAAACATGGTCTTAATTTATTTGACACTCTGTTTTATACTTTTTTTTCCTTCAAGTGTTTTAAGTTATATTCACCACTGCGGCTCCTGC
rs6759865_Non-Ref_G	ACTGGCCGCTTGACGATGGAAATTATATCATTTCTGGGTAGACAGTATTTGTAAGGCTCCTTGGCCTTTACTTAGCCTGGTTAGTGAGTGTTCTTTGAGGAATCACAGTTGTAAACATGGTCTTAATTTATTTGACACTCTGTTTTATACTTTTTTTTCCTTCAAGTGTTTTAAGTTATATTCACCACTGCGGCTCCTGC
rs6746347_Ref_T	ACTGGCCGCTTGACGTTGTTACTGCTATGGAAATTATATCATTTCTGGGTAGACAGTATTTGTAAGGCTCCTTGGCCTTTACTTAGCCTGGTTAGTGAGTGTTCTTTGAGAAATCACAGTTGTAAACATGGTCTTAATTTATTTGACACTCTGTTTTATACTTTTTTTTCCTTCAAGTGTTTTAACACTGCGGCTCCTGC
rs6746347_Non-Ref_G	ACTGGCCGCTTGACGTTGTTACTGCTATGGAAATTATATCATTTCTGGGTAGACAGTATTTGTAAGGCTCCTTGGCCTTTACTTAGCCTGGTTAGTGAGGGTTCTTTGAGAAATCACAGTTGTAAACATGGTCTTAATTTATTTGACACTCTGTTTTATACTTTTTTTTCCTTCAAGTGTTTTAACACTGCGGCTCCTGC
rs11893821_Ref_A	ACTGGCCGCTTGACGTGTCTCCCACACTTCTTCCAGATTGCAAATTAAACTGTGTCTTCCCACTCAGACATAGTTTTTAATCTCTTGGGAATGAAATGCATACTGTAATTCTTCATGGTTCAACTGTAAGTTAAACAGAGCAGAGTTTAAAATTATAAAAACACTTAACAGGAAATGTCAAAGTTCACTGCGGCTCCTGC
rs11893821_Non-Ref_G	ACTGGCCGCTTGACGTGTCTCCCACACTTCTTCCAGATTGCAAATTAAACTGTGTCTTCCCACTCAGACATAGTTTTTAATCTCTTGGGAATGAAATGCGTACTGTAATTCTTCATGGTTCAACTGTAAGTTAAACAGAGCAGAGTTTAAAATTATAAAAACACTTAACAGGAAATGTCAAAGTTCACTGCGGCTCCTGC
rs13033467_Ref_A	ACTGGCCGCTTGACGTGGGTGAAAACTGCTTAAGGATTATCACTGGAGAATGGCTTCTTCAGAAGCAAAATTCTGACTTAAGGAACTCATTTAGTGGTCATTAATTAAGTCAGTGTGGCAATCCAATTTTTACTTTTTATCAGACGTCATTTATGTTTCCAATATCCATAATGAAGAACTAGAAACACTGCGGCTCCTGC
rs13033467_Non-Ref_G	ACTGGCCGCTTGACGTGGGTGAAAACTGCTTAAGGATTATCACTGGAGAATGGCTTCTTCAGAAGCAAAATTCTGACTTAAGGAACTCATTTAGTGGTCGTTAATTAAGTCAGTGTGGCAATCCAATTTTTACTTTTTATCAGACGTCATTTATGTTTCCAATATCCATAATGAAGAACTAGAAACACTGCGGCTCCTGC
rs7566434_Ref_C	ACTGGCCGCTTGACGAGCAGAAGAAAAACCAAAGGCAGGATGTTAGATTTGTTGATAAATGCCTATGTTAAAGGTGTTTCTATATTGTAGTTTCAAGTTCAGATATTTATTGTTATTTATTCTGTTACTATTTACTCAGCTATTGAATATAGTTCATGATGAATATATCTAGATGATTTATATTTCACTGCGGCTCCTGC
rs7566434_Non-Ref_G	ACTGGCCGCTTGACGAGCAGAAGAAAAACCAAAGGCAGGATGTTAGATTTGTTGATAAATGCCTATGTTAAAGGTGTTTCTATATTGTAGTTTCAAGTTGAGATATTTATTGTTATTTATTCTGTTACTATTTACTCAGCTATTGAATATAGTTCATGATGAATATATCTAGATGATTTATATTTCACTGCGGCTCCTGC
rs7566434_Non-Ref_T	ACTGGCCGCTTGACGAGCAGAAGAAAAACCAAAGGCAGGATGTTAGATTTGTTGATAAATGCCTATGTTAAAGGTGTTTCTATATTGTAGTTTCAAGTTTAGATATTTATTGTTATTTATTCTGTTACTATTTACTCAGCTATTGAATATAGTTCATGATGAATATATCTAGATGATTTATATTTCACTGCGGCTCCTGC
rs7566256_Ref_G	ACTGGCCGCTTGACGAAGCTGAACATGCACAGACTTTTATTCTTGTTACTCCCCAAACAATACAGTATAACAACTATTTACATAGCATATACTTATATTGGATATTATAAGTAATCTGAAAATGATTTTAAGTAAAGGGAAGGATAGGTGTAGGTTATATGTAAATACTATACCATTTTATATAACACTGCGGCTCCTGC
rs7566256_Non-Ref_A	ACTGGCCGCTTGACGAAGCTGAACATGCACAGACTTTTATTCTTGTTACTCCCCAAACAATACAGTATAACAACTATTTACATAGCATATACTTATATTAGATATTATAAGTAATCTGAAAATGATTTTAAGTAAAGGGAAGGATAGGTGTAGGTTATATGTAAATACTATACCATTTTATATAACACTGCGGCTCCTGC
rs7592486_Ref_A	ACTGGCCGCTTGACGTGGCTGCATCTAAGCTGAACATGCACAGACTTTTATTCTTGTTACTCCCCAAACAATACAGTATAACAACTATTTACATAGCATATACTTATATTGGATATTATAAGTAATCTGAAAATGATTTTAAGTAAAGGGAAGGATAGGTGTAGGTTATATGTAAATACTATACCCACTGCGGCTCCTGC
rs7592486_Non-Ref_G	ACTGGCCGCTTGACGTGGCTGCATCTAAGCTGAACATGCACAGACTTTTATTCTTGTTACTCCCCAAACAATACAGTATAACAACTATTTACATAGCATGTACTTATATTGGATATTATAAGTAATCTGAAAATGATTTTAAGTAAAGGGAAGGATAGGTGTAGGTTATATGTAAATACTATACCCACTGCGGCTCCTGC
rs34601234_Ref_T	ACTGGCCGCTTGACGGAAAAAGTCTCTCTCAATATATTTCTGTTACACACACACACACACACACACACACACACACACAGTCAGCCTTTCGTGTGCAGGTGTTCCACATCCCTGCGTTCCACCAATGATGAATGGAAAATACTTGGAGAAAAAAAGTATGGCTGCATCTAAGCTGAACATGCACACACTGCGGCTCCTGC
rs34601234_Non-Ref_G	ACTGGCCGCTTGACGGAAAAAGTCTCTCTCAATATATTTCTGTTACACACACACACACACACACACACACACACACACAGTCAGCCTTTCGTGTGCAGGGGTTCCACATCCCTGCGTTCCACCAATGATGAATGGAAAATACTTGGAGAAAAAAAGTATGGCTGCATCTAAGCTGAACATGCACACACTGCGGCTCCTGC
rs56169464_Ref_A	ACTGGCCGCTTGACGTATTACTGGCTGTACCATGTTCAAGTGTGATTGAAATAGAAAATCATTTATCTTCAACTGGTCTACCGCCAGTAGGAACAGGGAAATATAATCTAGAAAGGCTAAGTGGTTAAATTGAAGTCTAGTTTTACAGAAATTAAAGATTTAAATAAACGTTTTCTGATTTATTGCACTGCGGCTCCTGC
rs56169464_Non-Ref_C	ACTGGCCGCTTGACGTATTACTGGCTGTACCATGTTCAAGTGTGATTGAAATAGAAAATCATTTATCTTCAACTGGTCTACCGCCAGTAGGAACAGGGACATATAATCTAGAAAGGCTAAGTGGTTAAATTGAAGTCTAGTTTTACAGAAATTAAAGATTTAAATAAACGTTTTCTGATTTATTGCACTGCGGCTCCTGC
rs6433895_Ref_A	ACTGGCCGCTTGACGCATATGTTTTATTTAAAGAGAAATCATCAGGTTTATCTGGGTTCATCCTAATGTATTCAGCACATTAACACTTGTTTCCAATAGAGTTTAACAGCTTCTTTTTACCAATCCCTTTAGTAAAATCTTTTATAATATAATAGTTTAAACCCAACTTATAAAATATAAAATGTCACTGCGGCTCCTGC
rs6433895_Non-Ref_C	ACTGGCCGCTTGACGCATATGTTTTATTTAAAGAGAAATCATCAGGTTTATCTGGGTTCATCCTAATGTATTCAGCACATTAACACTTGTTTCCAATAGCGTTTAACAGCTTCTTTTTACCAATCCCTTTAGTAAAATCTTTTATAATATAATAGTTTAAACCCAACTTATAAAATATAAAATGTCACTGCGGCTCCTGC
rs11891215_Ref_A	ACTGGCCGCTTGACGTAAAAGCAGCACAAACCTAAAAAGTGAGCAACAGCAAGAGTTATTATGAAAAGCAAAAGAACAAAGCTTCCACAAAGTGGAAGAAGACCCAAGCAGGTTGCCGGAGAGGGTTTGGGTGGCCTGCTTTTATTCCCTTATCTGGCCCCACCCACATCCTACTGATTGGTCCACACTGCGGCTCCTGC
rs11891215_Non-Ref_G	ACTGGCCGCTTGACGTAAAAGCAGCACAAACCTAAAAAGTGAGCAACAGCAAGAGTTATTATGAAAAGCAAAAGAACAAAGCTTCCACAAAGTGGAAGAGGACCCAAGCAGGTTGCCGGAGAGGGTTTGGGTGGCCTGCTTTTATTCCCTTATCTGGCCCCACCCACATCCTACTGATTGGTCCACACTGCGGCTCCTGC
rs35323141_Ref_C	ACTGGCCGCTTGACGTTAGAGAGCAGTCTTAGAAGACTGACGTGGCTGCAAGGAATGGGATGTGGAGCCAGTGAGCATAGTGACTCTTCGAAGTATTGGCAGAAAAGCTGAAAGAGACAGAGTGCATATTCTGAGCAGGAAGGAAGATTGAGGCAAGAGATGCATTTGATTTTTTGGTTTTTGAACACTGCGGCTCCTGC
rs35323141_Non-Ref_A	ACTGGCCGCTTGACGTTAGAGAGCAGTCTTAGAAGACTGACGTGGCTGCAAGGAATGGGATGTGGAGCCAGTGAGCATAGTGACTCTTCGAAGTATTGGAAGAAAAGCTGAAAGAGACAGAGTGCATATTCTGAGCAGGAAGGAAGATTGAGGCAAGAGATGCATTTGATTTTTTGGTTTTTGAACACTGCGGCTCCTGC
rs35323141_Non-Ref_G	ACTGGCCGCTTGACGTTAGAGAGCAGTCTTAGAAGACTGACGTGGCTGCAAGGAATGGGATGTGGAGCCAGTGAGCATAGTGACTCTTCGAAGTATTGGGAGAAAAGCTGAAAGAGACAGAGTGCATATTCTGAGCAGGAAGGAAGATTGAGGCAAGAGATGCATTTGATTTTTTGGTTTTTGAACACTGCGGCTCCTGC
rs35049898_Ref_C	ACTGGCCGCTTGACGGATTTTGAAGTATCCATCTCTTTAGGTTGATGTCACTGGGAGTCCAAGACCCCTCTTTCATTAACTGGCTTCTCACATAGATGGCAATGATGACAGAAAACAGCCAACCACTAAAACAGTTGGTCCTTTTTTTATTATTTGTAATTTTGTCTATTTGCATGAGAGCCTGGCACTGCGGCTCCTGC
rs35049898_Non-Ref_A	ACTGGCCGCTTGACGGATTTTGAAGTATCCATCTCTTTAGGTTGATGTCACTGGGAGTCCAAGACCCCTCTTTCATTAACTGGCTTCTCACATAGATGGAAATGATGACAGAAAACAGCCAACCACTAAAACAGTTGGTCCTTTTTTTATTATTTGTAATTTTGTCTATTTGCATGAGAGCCTGGCACTGCGGCTCCTGC
rs35049898_Non-Ref_T	ACTGGCCGCTTGACGGATTTTGAAGTATCCATCTCTTTAGGTTGATGTCACTGGGAGTCCAAGACCCCTCTTTCATTAACTGGCTTCTCACATAGATGGTAATGATGACAGAAAACAGCCAACCACTAAAACAGTTGGTCCTTTTTTTATTATTTGTAATTTTGTCTATTTGCATGAGAGCCTGGCACTGCGGCTCCTGC
rs6706696_Ref_G	ACTGGCCGCTTGACGTCTAACAATGCCAGTTTCATCGATGAACTAACAATTTTTCTTCATTCAAAAGCTGTCAAGTTATGGTGGAGTGTAAATATGACAGTTTGTTAGAGGCAAACATTTGTAGCTTTCTTTTCTTTTTTTTTTTTAATGACTTGTTCCCCAGTAGATCTGGGAACCATTCCTGACACTGCGGCTCCTGC
rs6706696_Non-Ref_A	ACTGGCCGCTTGACGTCTAACAATGCCAGTTTCATCGATGAACTAACAATTTTTCTTCATTCAAAAGCTGTCAAGTTATGGTGGAGTGTAAATATGACAATTTGTTAGAGGCAAACATTTGTAGCTTTCTTTTCTTTTTTTTTTTTAATGACTTGTTCCCCAGTAGATCTGGGAACCATTCCTGACACTGCGGCTCCTGC
rs6706696_Non-Ref_C	ACTGGCCGCTTGACGTCTAACAATGCCAGTTTCATCGATGAACTAACAATTTTTCTTCATTCAAAAGCTGTCAAGTTATGGTGGAGTGTAAATATGACACTTTGTTAGAGGCAAACATTTGTAGCTTTCTTTTCTTTTTTTTTTTTAATGACTTGTTCCCCAGTAGATCTGGGAACCATTCCTGACACTGCGGCTCCTGC
rs6706696_Non-Ref_T	ACTGGCCGCTTGACGTCTAACAATGCCAGTTTCATCGATGAACTAACAATTTTTCTTCATTCAAAAGCTGTCAAGTTATGGTGGAGTGTAAATATGACATTTTGTTAGAGGCAAACATTTGTAGCTTTCTTTTCTTTTTTTTTTTTAATGACTTGTTCCCCAGTAGATCTGGGAACCATTCCTGACACTGCGGCTCCTGC
rs55664819_Ref_T	ACTGGCCGCTTGACGTCTGTGAGACCTGAGACTGTCTTGATCACAGGTGGCCAATGCCCAGAACAGGGAGCACGTGGCATATAAAGGAGGAATTTATATTAATTAAGGAATGAATGAATTCAACTTTATCTCCAGGGTGCCGTGTCTTTATTCTTTATAATAACATCACTGGGAGTTCAGTAGGACACTGCGGCTCCTGC
rs55664819_Non-Ref_G	ACTGGCCGCTTGACGTCTGTGAGACCTGAGACTGTCTTGATCACAGGTGGCCAATGCCCAGAACAGGGAGCACGTGGCATATAAAGGAGGAATTTATATGAATTAAGGAATGAATGAATTCAACTTTATCTCCAGGGTGCCGTGTCTTTATTCTTTATAATAACATCACTGGGAGTTCAGTAGGACACTGCGGCTCCTGC
rs3060780_Ref_GTA	ACTGGCCGCTTGACGACTGCCTCTGTTTGTCCATTATAGTTTAAATATACTGCATTGTTCTTGCAAGTTCATAGTCGAAATGTATATATTTTGTAATGTATATATATATACATTAAAATGAATATATATTTAAACTATAGGTTAATAGTGGAAGCAAATTAGCCTATTATAACTACTTACATGCACTGCGGCTCCTGC
rs3060780_Non-Ref_G	ACTGGCCGCTTGACGACTGCCTCTGTTTGTCCATTATAGTTTAAATATACTGCATTGTTCTTGCAAGTTCATAGTCGAAATGTATATATTTTGTAATGTATATATATACATTAAAATGAATATATATTTAAACTATAGGTTAATAGTGGAAGCAAATTAGCCTATTATAACTACTTACATGCACTGCGGCTCCTGC
rs3060780_Non-Ref_GTATA	ACTGGCCGCTTGACGACTGCCTCTGTTTGTCCATTATAGTTTAAATATACTGCATTGTTCTTGCAAGTTCATAGTCGAAATGTATATATTTTGTAATGTATATATATATATACATTAAAATGAATATATATTTAAACTATAGGTTAATAGTGGAAGCAAATTAGCCTATTATAACTACTTACATGCACTGCGGCTCCTGC
rs7580796_Ref_T	ACTGGCCGCTTGACGCACCACATGAGAGTACCACCAGTGAGGACTCAAAATAGCTTTCTCAGTTAAGGAAAAAAAAAAAAAAAGTGAGAGCTGATGGAATAGCTGTTTAGTGACTGGCTACTTGAGTCCAGCCCACGGAAGAGAAAAGTGTGGTAGCAAAAGTGGCATCACAGAAATGATTATCACACTGCGGCTCCTGC
rs7580796_Non-Ref_A	ACTGGCCGCTTGACGCACCACATGAGAGTACCACCAGTGAGGACTCAAAATAGCTTTCTCAGTTAAGGAAAAAAAAAAAAAAAGTGAGAGCTGATGGAAAAGCTGTTTAGTGACTGGCTACTTGAGTCCAGCCCACGGAAGAGAAAAGTGTGGTAGCAAAAGTGGCATCACAGAAATGATTATCACACTGCGGCTCCTGC
rs7580796_Non-Ref_C	ACTGGCCGCTTGACGCACCACATGAGAGTACCACCAGTGAGGACTCAAAATAGCTTTCTCAGTTAAGGAAAAAAAAAAAAAAAGTGAGAGCTGATGGAACAGCTGTTTAGTGACTGGCTACTTGAGTCCAGCCCACGGAAGAGAAAAGTGTGGTAGCAAAAGTGGCATCACAGAAATGATTATCACACTGCGGCTCCTGC
rs6711938_Ref_C	ACTGGCCGCTTGACGGTCAGGAGTTCGAGACCAGCCTGGCCAACATGGCAAAACCCGCTTCTCTACTAAAAATACAAAAATTAGCTGGGCCTGGTGATGCGCCTCCCAGCTACTCAGGAGGCTGAGGCAGGAGAATTGCTTGAACCCAGAAGGTGGAGGTTGCAGTGAGCCAAGATCGCACCATGCACTGCGGCTCCTGC
rs6711938_Non-Ref_T	ACTGGCCGCTTGACGGTCAGGAGTTCGAGACCAGCCTGGCCAACATGGCAAAACCCGCTTCTCTACTAAAAATACAAAAATTAGCTGGGCCTGGTGATGTGCCTCCCAGCTACTCAGGAGGCTGAGGCAGGAGAATTGCTTGAACCCAGAAGGTGGAGGTTGCAGTGAGCCAAGATCGCACCATGCACTGCGGCTCCTGC
rs11678264_Ref_T	ACTGGCCGCTTGACGTTTGGGATAAACTTTTTTTACATAGCCACAGAAAAGTCCTATCATGAAATAAATTAGCTATATTGAACATTAGTAAAGGTACGGTGTTTAAGGGATAATATTTTTCATTACTTTGAGTTCTACAAGTAAAGGTGTTTGTTACACTACAAATATGAGTTAAATGGCAAATGCACTGCGGCTCCTGC
rs11678264_Non-Ref_C	ACTGGCCGCTTGACGTTTGGGATAAACTTTTTTTACATAGCCACAGAAAAGTCCTATCATGAAATAAATTAGCTATATTGAACATTAGTAAAGGTACGGCGTTTAAGGGATAATATTTTTCATTACTTTGAGTTCTACAAGTAAAGGTGTTTGTTACACTACAAATATGAGTTAAATGGCAAATGCACTGCGGCTCCTGC
rs7569991_Ref_T	ACTGGCCGCTTGACGTTTATCTACAGAGTTATGTCTTCATAATCAAGAGAAGTCCCAGACAAGATTGTGAGAAAATGAAGTTTATCTGTAGTGGCTTTATGTACTTCAATCATCTTTCTGTTATCTTCCTCTCAGTTTTTGTAATCCAACACAAGGAAATGAAGACACCATGTGGTCGGAAGTCACACTGCGGCTCCTGC
rs7569991_Non-Ref_G	ACTGGCCGCTTGACGTTTATCTACAGAGTTATGTCTTCATAATCAAGAGAAGTCCCAGACAAGATTGTGAGAAAATGAAGTTTATCTGTAGTGGCTTTAGGTACTTCAATCATCTTTCTGTTATCTTCCTCTCAGTTTTTGTAATCCAACACAAGGAAATGAAGACACCATGTGGTCGGAAGTCACACTGCGGCTCCTGC
rs71405442_Ref_CAGAG	ACTGGCCGCTTGACGGCACTCCAGTCTGGGTGACAGAGCGAGACTCTGTCTCAAAAAAAGAAAAAACAATCTGTCTTAAGTAGAATTTTCTAAGTGTCAGAGAGAATGTTACACATTTATTCATTCAGTCCATCAATTTATTTAGCAAACATTTATATTTATTGAGCATTGTGATATGTCAAGCACACTGCGGCTCCTGC
rs71405442_Non-Ref_C	ACTGGCCGCTTGACGGCACTCCAGTCTGGGTGACAGAGCGAGACTCTGTCTCAAAAAAAGAAAAAACAATCTGTCTTAAGTAGAATTTTCTAAGTGTCAGAATGTTACACATTTATTCATTCAGTCCATCAATTTATTTAGCAAACATTTATATTTATTGAGCATTGTGATATGTCAAGCACACTGCGGCTCCTGC
rs7566146_Ref_T	ACTGGCCGCTTGACGATTAGAGACTAGCCTGGCCAACATGGCAAAACCCTGTCTCTACTAAAAATACAAAAATTAGCCGGGTGTGGTGGCACACACCTATAACCTCAGCCACTCTGATGGCTGAGACATGGAGAATCTCTTGAACCGGGGAAGGGGAGGTTACTATGAGCAGAGATTATGCCACTCACTGCGGCTCCTGC
rs7566146_Non-Ref_C	ACTGGCCGCTTGACGATTAGAGACTAGCCTGGCCAACATGGCAAAACCCTGTCTCTACTAAAAATACAAAAATTAGCCGGGTGTGGTGGCACACACCTACAACCTCAGCCACTCTGATGGCTGAGACATGGAGAATCTCTTGAACCGGGGAAGGGGAGGTTACTATGAGCAGAGATTATGCCACTCACTGCGGCTCCTGC
rs62178846_Ref_G	ACTGGCCGCTTGACGTACATTTAAATATGCCAAAGGCAGAAATTGTTGAGGAAATTCACTTCTGAAAACTCTTAACATAGTCTGTAAAGCTTAATATTCGCCAGTTGTTCAATTTCCATTGTTATTTACAAAAATGAAGCTTTGAATTAAGGAAAAAAAAAGCACCATCTGCCTACCCATGCAATCACTGCGGCTCCTGC
rs62178846_Non-Ref_A	ACTGGCCGCTTGACGTACATTTAAATATGCCAAAGGCAGAAATTGTTGAGGAAATTCACTTCTGAAAACTCTTAACATAGTCTGTAAAGCTTAATATTCACCAGTTGTTCAATTTCCATTGTTATTTACAAAAATGAAGCTTTGAATTAAGGAAAAAAAAAGCACCATCTGCCTACCCATGCAATCACTGCGGCTCCTGC
rs62178846_Non-Ref_C	ACTGGCCGCTTGACGTACATTTAAATATGCCAAAGGCAGAAATTGTTGAGGAAATTCACTTCTGAAAACTCTTAACATAGTCTGTAAAGCTTAATATTCCCCAGTTGTTCAATTTCCATTGTTATTTACAAAAATGAAGCTTTGAATTAAGGAAAAAAAAAGCACCATCTGCCTACCCATGCAATCACTGCGGCTCCTGC
rs62178846_Non-Ref_T	ACTGGCCGCTTGACGTACATTTAAATATGCCAAAGGCAGAAATTGTTGAGGAAATTCACTTCTGAAAACTCTTAACATAGTCTGTAAAGCTTAATATTCTCCAGTTGTTCAATTTCCATTGTTATTTACAAAAATGAAGCTTTGAATTAAGGAAAAAAAAAGCACCATCTGCCTACCCATGCAATCACTGCGGCTCCTGC
rs6710650_Ref_T	ACTGGCCGCTTGACGTGTGTGTGTGTGTGTGTGTGTGTGTGTATTCCCTATCTCAGAGTCAACACCTTAGTTACTTTTCTGACAAATAAAATATAGTCATAACATAATCTCTCTTATTGCTCCTACTGATAAATTATTTGCATCTGGCTTACTTGTAATTTGGTGGCAAAATCAATGTTTGGTGACACTGCGGCTCCTGC
rs6710650_Non-Ref_C	ACTGGCCGCTTGACGTGTGTGTGTGTGTGTGTGTGTGTGTGTATTCCCTATCTCAGAGTCAACACCTTAGTTACTTTTCTGACAAATAAAATATAGTCACAACATAATCTCTCTTATTGCTCCTACTGATAAATTATTTGCATCTGGCTTACTTGTAATTTGGTGGCAAAATCAATGTTTGGTGACACTGCGGCTCCTGC
rs6710650_Non-Ref_G	ACTGGCCGCTTGACGTGTGTGTGTGTGTGTGTGTGTGTGTGTATTCCCTATCTCAGAGTCAACACCTTAGTTACTTTTCTGACAAATAAAATATAGTCAGAACATAATCTCTCTTATTGCTCCTACTGATAAATTATTTGCATCTGGCTTACTTGTAATTTGGTGGCAAAATCAATGTTTGGTGACACTGCGGCTCCTGC
rs6706397_Ref_T	ACTGGCCGCTTGACGGTTGTACCAGTGGCCTCTTTATAAATGAGTCACTTTCAGGCTATGACTAAGATGAAGAAAGCATTACTTAGGGTTAAATTTAGGTCAAGTCTGGGCCCAGAGCACAAGACAGGCTTTAGTTGTTGTTAAGAGCCATAAGAAAACTATGAAAAGCATTTCTGCCTTATGCACACTGCGGCTCCTGC
rs6706397_Non-Ref_G	ACTGGCCGCTTGACGGTTGTACCAGTGGCCTCTTTATAAATGAGTCACTTTCAGGCTATGACTAAGATGAAGAAAGCATTACTTAGGGTTAAATTTAGGGCAAGTCTGGGCCCAGAGCACAAGACAGGCTTTAGTTGTTGTTAAGAGCCATAAGAAAACTATGAAAAGCATTTCTGCCTTATGCACACTGCGGCTCCTGC
rs6433892_Ref_A	ACTGGCCGCTTGACGCTTAAGCTCCATTTGTCTAGCTCGCTAGTCCTCTTGGCAGAGGTCATACCAGCAGTGGTTTTGTTGATTTGCTGCATCAAATGTAATTAGGCTAAAGCACTCACTGACAGAGCCTCTGATAATGGCATAAAAGCCTCAGGCTTAAATTTACCCATTGAGTCAAATTTAAGCACTGCGGCTCCTGC
rs6433892_Non-Ref_G	ACTGGCCGCTTGACGCTTAAGCTCCATTTGTCTAGCTCGCTAGTCCTCTTGGCAGAGGTCATACCAGCAGTGGTTTTGTTGATTTGCTGCATCAAATGTGATTAGGCTAAAGCACTCACTGACAGAGCCTCTGATAATGGCATAAAAGCCTCAGGCTTAAATTTACCCATTGAGTCAAATTTAAGCACTGCGGCTCCTGC
rs17090640_Ref_G	ACTGGCCGCTTGACGACAAGACAGGAGTGCTGAGAGTTAAGCAGGCAAGCCTCTGTGACACATAACTGGATGTTTAGATTATGCTGTGAATCCAACGTCGGATTTAAGGATATTCCCAGATTCAGTTATTTGCCCAAAGGGATGCAGCTAAGAAGGGTCACAGAAGGGATCTGAGCTGACAAGGGCACTGCGGCTCCTGC
rs17090640_Non-Ref_A	ACTGGCCGCTTGACGACAAGACAGGAGTGCTGAGAGTTAAGCAGGCAAGCCTCTGTGACACATAACTGGATGTTTAGATTATGCTGTGAATCCAACGTCAGATTTAAGGATATTCCCAGATTCAGTTATTTGCCCAAAGGGATGCAGCTAAGAAGGGTCACAGAAGGGATCTGAGCTGACAAGGGCACTGCGGCTCCTGC
rs75294343_Ref_T	ACTGGCCGCTTGACGATGTATACCTATGTAACAAACCTGCACGTTCTGCACATGTGTCCCAGAACTTAAAGTAAAAAAAAAAAAAAAAGAAAGAAAACCTTAAAAAAAAGTAAATAATTAACATGAATATTGAAGACCTTTATTAAAATAGGCTTCATTTATCAAAATTTGGGGATAGAAAAAGGCACTGCGGCTCCTGC
rs75294343_Non-Ref_A	ACTGGCCGCTTGACGATGTATACCTATGTAACAAACCTGCACGTTCTGCACATGTGTCCCAGAACTTAAAGTAAAAAAAAAAAAAAAAGAAAGAAAACCATAAAAAAAAGTAAATAATTAACATGAATATTGAAGACCTTTATTAAAATAGGCTTCATTTATCAAAATTTGGGGATAGAAAAAGGCACTGCGGCTCCTGC
rs75294343_Non-Ref_C	ACTGGCCGCTTGACGATGTATACCTATGTAACAAACCTGCACGTTCTGCACATGTGTCCCAGAACTTAAAGTAAAAAAAAAAAAAAAAGAAAGAAAACCCTAAAAAAAAGTAAATAATTAACATGAATATTGAAGACCTTTATTAAAATAGGCTTCATTTATCAAAATTTGGGGATAGAAAAAGGCACTGCGGCTCCTGC
rs3947897_Ref_G	ACTGGCCGCTTGACGTTTTGTTTCCTCATTCAAAAAATGGGAATTATAACAGTACCTACATTAGGAGGCTGTTGTAAAGTTTCAATGCAATAACACTTAGCAACATTACTGGCATAAAGTAAATTTTTGCTAAATTTTACCAGCTATATTACATAAACGATATTCACATAAAATTTCTATATGACCACTGCGGCTCCTGC
rs3947897_Non-Ref_A	ACTGGCCGCTTGACGTTTTGTTTCCTCATTCAAAAAATGGGAATTATAACAGTACCTACATTAGGAGGCTGTTGTAAAGTTTCAATGCAATAACACTTAACAACATTACTGGCATAAAGTAAATTTTTGCTAAATTTTACCAGCTATATTACATAAACGATATTCACATAAAATTTCTATATGACCACTGCGGCTCCTGC
rs77343352_Ref_G	ACTGGCCGCTTGACGTGCTGTTTTAGTATTCAGAATTATTTTTAAATTACATAATGAAAGCAATGCCCTTGATTTCAATATACATGAGGAAGAAATAGAGGTGTTCAATTCCTACAGCATCAGTAAAATAATATCAGTCCTAGAAGTAATTTAGGAAAATAATATAAATATATTATAAAAGAAACCACTGCGGCTCCTGC
rs77343352_Non-Ref_C	ACTGGCCGCTTGACGTGCTGTTTTAGTATTCAGAATTATTTTTAAATTACATAATGAAAGCAATGCCCTTGATTTCAATATACATGAGGAAGAAATAGACGTGTTCAATTCCTACAGCATCAGTAAAATAATATCAGTCCTAGAAGTAATTTAGGAAAATAATATAAATATATTATAAAAGAAACCACTGCGGCTCCTGC
rs2045525_Ref_A	ACTGGCCGCTTGACGGCATGAAATTTGAAAGCTAAACACTAGTTAAGATATTGTTTTCTAATTCTTCTGCAGCATTGTCAATATTACAAAACAGTTTAAAATCTTTACAATTAAAAAAAACTAAGTAAACAGTTACCACCTACATTTGAATATTTAACAACCCCCTGAACAGAAAGGCAATTTCACACTGCGGCTCCTGC
rs2045525_Non-Ref_C	ACTGGCCGCTTGACGGCATGAAATTTGAAAGCTAAACACTAGTTAAGATATTGTTTTCTAATTCTTCTGCAGCATTGTCAATATTACAAAACAGTTTAACATCTTTACAATTAAAAAAAACTAAGTAAACAGTTACCACCTACATTTGAATATTTAACAACCCCCTGAACAGAAAGGCAATTTCACACTGCGGCTCCTGC
rs2045525_Non-Ref_G	ACTGGCCGCTTGACGGCATGAAATTTGAAAGCTAAACACTAGTTAAGATATTGTTTTCTAATTCTTCTGCAGCATTGTCAATATTACAAAACAGTTTAAGATCTTTACAATTAAAAAAAACTAAGTAAACAGTTACCACCTACATTTGAATATTTAACAACCCCCTGAACAGAAAGGCAATTTCACACTGCGGCTCCTGC
rs17068069_Ref_T	ACTGGCCGCTTGACGGGTACTTGAAGACAGGGTTATGAAAGGTCCCCAGTGCCCTCTTTAAGAGAATATGTCAAATGATTTCATTGGATGCTGTTTGCATGTGAACTAACAAAACAGGAGATACATCTAAACGATCCTTCCTCCTGCTAATCTGTCACCCAGAAACACTGAAGTTTAAGAATTTCCACTGCGGCTCCTGC
rs17068069_Non-Ref_A	ACTGGCCGCTTGACGGGTACTTGAAGACAGGGTTATGAAAGGTCCCCAGTGCCCTCTTTAAGAGAATATGTCAAATGATTTCATTGGATGCTGTTTGCAAGTGAACTAACAAAACAGGAGATACATCTAAACGATCCTTCCTCCTGCTAATCTGTCACCCAGAAACACTGAAGTTTAAGAATTTCCACTGCGGCTCCTGC
rs17068069_Non-Ref_G	ACTGGCCGCTTGACGGGTACTTGAAGACAGGGTTATGAAAGGTCCCCAGTGCCCTCTTTAAGAGAATATGTCAAATGATTTCATTGGATGCTGTTTGCAGGTGAACTAACAAAACAGGAGATACATCTAAACGATCCTTCCTCCTGCTAATCTGTCACCCAGAAACACTGAAGTTTAAGAATTTCCACTGCGGCTCCTGC
rs6815453_Ref_A	ACTGGCCGCTTGACGTCAGCTGCTTAAACAAATTGCTCCACTATAGTCCATAGGCAAATCTTTACAATAGGGTTGAGAACAGGCTTTATTGCTCAGTGAACAAGCTCCTGGACCAGAAAATGTGTGCCTTGCTTTTAAATCTTTCATAATGTTCTTTTTGCTACTCCTACAGCTAGGGTTTGCTCCACTGCGGCTCCTGC
rs6815453_Non-Ref_G	ACTGGCCGCTTGACGTCAGCTGCTTAAACAAATTGCTCCACTATAGTCCATAGGCAAATCTTTACAATAGGGTTGAGAACAGGCTTTATTGCTCAGTGAGCAAGCTCCTGGACCAGAAAATGTGTGCCTTGCTTTTAAATCTTTCATAATGTTCTTTTTGCTACTCCTACAGCTAGGGTTTGCTCCACTGCGGCTCCTGC
rs111580318_Ref_A	ACTGGCCGCTTGACGAAGGATGAGTCCACGTCCTTTGTAGCGACATGGATGAAGCTGGAAACCATCATTCTGGGCAAACTATCACAAGGACAGAAAACCAAACACCACATGTTCTCACTCATAGGTGGGAATTGAACAATGAGAACACTTTTGTTGTTTTTTAAATTCTGTTTCCGTATTTGGTACACTGCGGCTCCTGC
rs111580318_Non-Ref_G	ACTGGCCGCTTGACGAAGGATGAGTCCACGTCCTTTGTAGCGACATGGATGAAGCTGGAAACCATCATTCTGGGCAAACTATCACAAGGACAGAAAACCGAACACCACATGTTCTCACTCATAGGTGGGAATTGAACAATGAGAACACTTTTGTTGTTTTTTAAATTCTGTTTCCGTATTTGGTACACTGCGGCTCCTGC
rs80204412_Ref_T	ACTGGCCGCTTGACGGTAAGGATCTTTTCACTCAGCACAATGCTGGCATTCATCGTTTTGACCAATGTAATGTGTCAGAAGTAATGCTGCATATTGTTCTCTTTTATAAATACAACAATGTGTTTATAGGCTCACCTCTTTATGAACATCTGGGCAGTTTCCAGATTTTAGTAACTAAAAATAAACACTGCGGCTCCTGC
rs80204412_Non-Ref_A	ACTGGCCGCTTGACGGTAAGGATCTTTTCACTCAGCACAATGCTGGCATTCATCGTTTTGACCAATGTAATGTGTCAGAAGTAATGCTGCATATTGTTCACTTTTATAAATACAACAATGTGTTTATAGGCTCACCTCTTTATGAACATCTGGGCAGTTTCCAGATTTTAGTAACTAAAAATAAACACTGCGGCTCCTGC
rs80204412_Non-Ref_G	ACTGGCCGCTTGACGGTAAGGATCTTTTCACTCAGCACAATGCTGGCATTCATCGTTTTGACCAATGTAATGTGTCAGAAGTAATGCTGCATATTGTTCGCTTTTATAAATACAACAATGTGTTTATAGGCTCACCTCTTTATGAACATCTGGGCAGTTTCCAGATTTTAGTAACTAAAAATAAACACTGCGGCTCCTGC
rs145115618_Ref_A	ACTGGCCGCTTGACGGTTTTTTCTTTGAACGAAACATTTTCATACTCTCAAATTCAAAAATATTGAGTGGGCATGTGCTAAGTTTTGACAAATGTATATATTTTTGTTATCAAGATATAAAGCATTGTGATTGCCTCAGAAAGTCTTGTCTTGCTTTATTCCAGCAGGTCACTACCCCTATCTTCACTGCGGCTCCTGC
rs145115618_Non-Ref_AT	ACTGGCCGCTTGACGGTTTTTTCTTTGAACGAAACATTTTCATACTCTCAAATTCAAAAATATTGAGTGGGCATGTGCTAAGTTTTGACAAATGTATATATTTTTTGTTATCAAGATATAAAGCATTGTGATTGCCTCAGAAAGTCTTGTCTTGCTTTATTCCAGCAGGTCACTACCCCTATCTTCACTGCGGCTCCTGC
rs73866794_Ref_T	ACTGGCCGCTTGACGCATATGATGTACACATATTACATGATTTAGCATATATAATCCCATCCATCTTATTTTTTATGCAATACAAGTACATTGAAGAAATCTACATACTTCCACTGAATGTTTCAGTCTTCACAGCATTAACTAGAATTCAATACTTGTTTAGTTTTTTCTTTGAACGAAACATTCACTGCGGCTCCTGC
rs73866794_Non-Ref_C	ACTGGCCGCTTGACGCATATGATGTACACATATTACATGATTTAGCATATATAATCCCATCCATCTTATTTTTTATGCAATACAAGTACATTGAAGAAACCTACATACTTCCACTGAATGTTTCAGTCTTCACAGCATTAACTAGAATTCAATACTTGTTTAGTTTTTTCTTTGAACGAAACATTCACTGCGGCTCCTGC
rs73866793_Ref_A	ACTGGCCGCTTGACGCTACTGTTAACATATGATGTACACATATTACATGATTTAGCATATATAATCCCATCCATCTTATTTTTTATGCAATACAAGTACATTGAAGAAATCTACATACTTCCACTGAATGTTTCAGTCTTCACAGCATTAACTAGAATTCAATACTTGTTTAGTTTTTTCTTTGACACTGCGGCTCCTGC
rs73866793_Non-Ref_G	ACTGGCCGCTTGACGCTACTGTTAACATATGATGTACACATATTACATGATTTAGCATATATAATCCCATCCATCTTATTTTTTATGCAATACAAGTACGTTGAAGAAATCTACATACTTCCACTGAATGTTTCAGTCTTCACAGCATTAACTAGAATTCAATACTTGTTTAGTTTTTTCTTTGACACTGCGGCTCCTGC
rs116042569_Ref_T	ACTGGCCGCTTGACGATTGCAAAACAAACACAGTCTTTAATCTTGATCTTTCTTTTTTTTTTCCTTTTTTTTGGGGGGGGTGGGGGGAGGAGGACAGAGTTTCACTCTTGTTGCCCAGGCTGGAGTGCAATGGTGCAATTTCAGTTCACTGCAACCTCCGCCTCCCGGGTTCAAGCGATTCTCTTCACTGCGGCTCCTGC
rs116042569_Non-Ref_C	ACTGGCCGCTTGACGATTGCAAAACAAACACAGTCTTTAATCTTGATCTTTCTTTTTTTTTTCCTTTTTTTTGGGGGGGGTGGGGGGAGGAGGACAGAGCTTCACTCTTGTTGCCCAGGCTGGAGTGCAATGGTGCAATTTCAGTTCACTGCAACCTCCGCCTCCCGGGTTCAAGCGATTCTCTTCACTGCGGCTCCTGC
rs6831165_Ref_G	ACTGGCCGCTTGACGGAAACAGATAATTGACTTATTGCAAAACAAACACAGTCTTTAATCTTGATCTTTCTTTTTTTTTTCCTTTTTTTTGGGGGGGGTGGGGGGAGGAGGACAGAGTTTCACTCTTGTTGCCCAGGCTGGAGTGCAATGGTGCAATTTCAGTTCACTGCAACCTCCGCCTCCCGCACTGCGGCTCCTGC
rs6831165_Non-Ref_A	ACTGGCCGCTTGACGGAAACAGATAATTGACTTATTGCAAAACAAACACAGTCTTTAATCTTGATCTTTCTTTTTTTTTTCCTTTTTTTTGGGGGGGGTAGGGGGAGGAGGACAGAGTTTCACTCTTGTTGCCCAGGCTGGAGTGCAATGGTGCAATTTCAGTTCACTGCAACCTCCGCCTCCCGCACTGCGGCTCCTGC
rs6831165_Non-Ref_C	ACTGGCCGCTTGACGGAAACAGATAATTGACTTATTGCAAAACAAACACAGTCTTTAATCTTGATCTTTCTTTTTTTTTTCCTTTTTTTTGGGGGGGGTCGGGGGAGGAGGACAGAGTTTCACTCTTGTTGCCCAGGCTGGAGTGCAATGGTGCAATTTCAGTTCACTGCAACCTCCGCCTCCCGCACTGCGGCTCCTGC
rs6831165_Non-Ref_T	ACTGGCCGCTTGACGGAAACAGATAATTGACTTATTGCAAAACAAACACAGTCTTTAATCTTGATCTTTCTTTTTTTTTTCCTTTTTTTTGGGGGGGGTTGGGGGAGGAGGACAGAGTTTCACTCTTGTTGCCCAGGCTGGAGTGCAATGGTGCAATTTCAGTTCACTGCAACCTCCGCCTCCCGCACTGCGGCTCCTGC
rs12021876_Ref_A	ACTGGCCGCTTGACGGAATAGTGCCTGGCACCATACATGTGCTCAATAAATATTAGTTGAGTGTGAGAAGAAAGGAGGAATGAAAATGATTTAAATGTAAGAGTTATGAAAATTTCAAGAATTTTAACCTCCAGGTACTAGAAAACTTACTAAAGCAATATTATTTGCCAGTTTAAAAAGATCGTCACTGCGGCTCCTGC
rs12021876_Non-Ref_T	ACTGGCCGCTTGACGGAATAGTGCCTGGCACCATACATGTGCTCAATAAATATTAGTTGAGTGTGAGAAGAAAGGAGGAATGAAAATGATTTAAATGTATGAGTTATGAAAATTTCAAGAATTTTAACCTCCAGGTACTAGAAAACTTACTAAAGCAATATTATTTGCCAGTTTAAAAAGATCGTCACTGCGGCTCCTGC
rs12238985_Ref_T	ACTGGCCGCTTGACGCCATTCTGTAGGTTGCCTGTTCACTCTGCTGATAGTTTCTTTTGCTGTGCAGAAGCTCTTTAGTTTAATTAGATCCCATTTGTCTATTTTGGCTTTTGTTGCCATTGCTTTTGGTGTTTTAGTCATGAAGTCCTTGTCCATGCCTATGTTCTGAACGGTATTGCCTAGGTCACTGCGGCTCCTGC
rs12238985_Non-Ref_A	ACTGGCCGCTTGACGCCATTCTGTAGGTTGCCTGTTCACTCTGCTGATAGTTTCTTTTGCTGTGCAGAAGCTCTTTAGTTTAATTAGATCCCATTTGTCAATTTTGGCTTTTGTTGCCATTGCTTTTGGTGTTTTAGTCATGAAGTCCTTGTCCATGCCTATGTTCTGAACGGTATTGCCTAGGTCACTGCGGCTCCTGC
rs12238985_Non-Ref_C	ACTGGCCGCTTGACGCCATTCTGTAGGTTGCCTGTTCACTCTGCTGATAGTTTCTTTTGCTGTGCAGAAGCTCTTTAGTTTAATTAGATCCCATTTGTCCATTTTGGCTTTTGTTGCCATTGCTTTTGGTGTTTTAGTCATGAAGTCCTTGTCCATGCCTATGTTCTGAACGGTATTGCCTAGGTCACTGCGGCTCCTGC
rs12048994_Ref_T	ACTGGCCGCTTGACGACAAAATTTGTGAAGAAGGTCTGGATTCCAGTTCTGGCTCTACTGTTTCATATCCAGATGACCTTAGGCAAGGCGTATGACCTTTTCACGCCTCAGTTTCTTCACTATATTATGAGGATGCTAACATCTCATGACTATCCCATAATAACTAGTTCATGAGCTATATCACCCACTGCGGCTCCTGC
rs12048994_Non-Ref_G	ACTGGCCGCTTGACGACAAAATTTGTGAAGAAGGTCTGGATTCCAGTTCTGGCTCTACTGTTTCATATCCAGATGACCTTAGGCAAGGCGTATGACCTTGTCACGCCTCAGTTTCTTCACTATATTATGAGGATGCTAACATCTCATGACTATCCCATAATAACTAGTTCATGAGCTATATCACCCACTGCGGCTCCTGC
rs73035925_Ref_G	ACTGGCCGCTTGACGTGCTTTTGTTTCCTCTCCCTAATTGGCTTCTTAGGGCTTACCATCTTAAGTGACCAGATCTGAGAGCCTTTCCCAAAAACCATGGCTGAGTCAGTGTTGTATCTTGTGGCAGTCATGCAGGTGCTCAGGTCACCCTTTGAGAAGAGCCTGCTGCCAACTATACACTGTCTCACTGCGGCTCCTGC
rs73035925_Non-Ref_A	ACTGGCCGCTTGACGTGCTTTTGTTTCCTCTCCCTAATTGGCTTCTTAGGGCTTACCATCTTAAGTGACCAGATCTGAGAGCCTTTCCCAAAAACCATGACTGAGTCAGTGTTGTATCTTGTGGCAGTCATGCAGGTGCTCAGGTCACCCTTTGAGAAGAGCCTGCTGCCAACTATACACTGTCTCACTGCGGCTCCTGC
rs61373961_Ref_A	ACTGGCCGCTTGACGAGGTTTACAATTTTATGAGGCCAGAACACTGCCTTGCTTGAAACAATCAGAATGAATGACTGTATGTGGTTCTTAGAGCATGCCAAGCAATTCCCAATTGCTTGGTTTCCTAGCATTACTTGTTTCTTACCTGCTTTTATTGGAAAAAACAAATTCTCCCCAGAGATGAACACTGCGGCTCCTGC
rs61373961_Non-Ref_C	ACTGGCCGCTTGACGAGGTTTACAATTTTATGAGGCCAGAACACTGCCTTGCTTGAAACAATCAGAATGAATGACTGTATGTGGTTCTTAGAGCATGCCCAGCAATTCCCAATTGCTTGGTTTCCTAGCATTACTTGTTTCTTACCTGCTTTTATTGGAAAAAACAAATTCTCCCCAGAGATGAACACTGCGGCTCCTGC
rs61373961_Non-Ref_T	ACTGGCCGCTTGACGAGGTTTACAATTTTATGAGGCCAGAACACTGCCTTGCTTGAAACAATCAGAATGAATGACTGTATGTGGTTCTTAGAGCATGCCTAGCAATTCCCAATTGCTTGGTTTCCTAGCATTACTTGTTTCTTACCTGCTTTTATTGGAAAAAACAAATTCTCCCCAGAGATGAACACTGCGGCTCCTGC
rs73051834_Ref_A	ACTGGCCGCTTGACGTGATTAACAAGCACCATACTGATAACTATAATTGACTCAGAGTCAATTTGGCAACCTCCTAACTAGCTATGAGCTCCCAAAGGGATGGCCCCTAAGGGATGGAACTGGCCATAGAAGATTTAATAAATGTCCAATGAACAAATGAATAAAAGATAAATATTTCAGCATATCACTGCGGCTCCTGC
rs73051834_Non-Ref_T	ACTGGCCGCTTGACGTGATTAACAAGCACCATACTGATAACTATAATTGACTCAGAGTCAATTTGGCAACCTCCTAACTAGCTATGAGCTCCCAAAGGGTTGGCCCCTAAGGGATGGAACTGGCCATAGAAGATTTAATAAATGTCCAATGAACAAATGAATAAAAGATAAATATTTCAGCATATCACTGCGGCTCCTGC
rs745317_Ref_C	ACTGGCCGCTTGACGAGGGCAAGCTTGAATGTCAAGTGTCTGGACTTTATCCTTTAAAGGAGAAGGATGAATAAGGAAAGGAGGGTGAAGGGGGACATCCCATAAAGCATAATTGCCACCAGTGCCTTTGATTCTTGGGGTCCCTCTATTTGAGGTCCTCCTTCCAACTACCATGGTTCACAACCCACTGCGGCTCCTGC
rs745317_Non-Ref_A	ACTGGCCGCTTGACGAGGGCAAGCTTGAATGTCAAGTGTCTGGACTTTATCCTTTAAAGGAGAAGGATGAATAAGGAAAGGAGGGTGAAGGGGGACATCACATAAAGCATAATTGCCACCAGTGCCTTTGATTCTTGGGGTCCCTCTATTTGAGGTCCTCCTTCCAACTACCATGGTTCACAACCCACTGCGGCTCCTGC
rs745317_Non-Ref_T	ACTGGCCGCTTGACGAGGGCAAGCTTGAATGTCAAGTGTCTGGACTTTATCCTTTAAAGGAGAAGGATGAATAAGGAAAGGAGGGTGAAGGGGGACATCTCATAAAGCATAATTGCCACCAGTGCCTTTGATTCTTGGGGTCCCTCTATTTGAGGTCCTCCTTCCAACTACCATGGTTCACAACCCACTGCGGCTCCTGC
rs1928005_Ref_C	ACTGGCCGCTTGACGGCATGTGCTACCACGCCCAGCTAATTTTTGCATTTTTAGTAGAGACAAGAGTTACACCATGTTGGCCAGGCTGGTCTCAAACTCCTGACCTCAAGCGATCCACCCACCTTGGCATCCCAGAGTACTGGGATTACAGGTGTGAGCCACTGCGCCTGGCCTAAAATGGGAAACACTGCGGCTCCTGC
rs1928005_Non-Ref_G	ACTGGCCGCTTGACGGCATGTGCTACCACGCCCAGCTAATTTTTGCATTTTTAGTAGAGACAAGAGTTACACCATGTTGGCCAGGCTGGTCTCAAACTCGTGACCTCAAGCGATCCACCCACCTTGGCATCCCAGAGTACTGGGATTACAGGTGTGAGCCACTGCGCCTGGCCTAAAATGGGAAACACTGCGGCTCCTGC
rs1928005_Non-Ref_T	ACTGGCCGCTTGACGGCATGTGCTACCACGCCCAGCTAATTTTTGCATTTTTAGTAGAGACAAGAGTTACACCATGTTGGCCAGGCTGGTCTCAAACTCTTGACCTCAAGCGATCCACCCACCTTGGCATCCCAGAGTACTGGGATTACAGGTGTGAGCCACTGCGCCTGGCCTAAAATGGGAAACACTGCGGCTCCTGC
rs1410586_Ref_T	ACTGGCCGCTTGACGCCAGCCCCCAATCTCAGTGGCGACAGGTTCCATGTCCTGTAGTGCCGAGTTGGTACTGTTTTGGGAGTGCATACCATAGTGTACTTAAGGATCTTAGAAAGCTTAGTGGACAGTCCCCCTCAACCACCAGGCCTGGCTCTTCACCACATACCTACAGCAACTCAGTGCGCCACTGCGGCTCCTGC
rs1410586_Non-Ref_A	ACTGGCCGCTTGACGCCAGCCCCCAATCTCAGTGGCGACAGGTTCCATGTCCTGTAGTGCCGAGTTGGTACTGTTTTGGGAGTGCATACCATAGTGTACATAAGGATCTTAGAAAGCTTAGTGGACAGTCCCCCTCAACCACCAGGCCTGGCTCTTCACCACATACCTACAGCAACTCAGTGCGCCACTGCGGCTCCTGC
rs1410586_Non-Ref_C	ACTGGCCGCTTGACGCCAGCCCCCAATCTCAGTGGCGACAGGTTCCATGTCCTGTAGTGCCGAGTTGGTACTGTTTTGGGAGTGCATACCATAGTGTACCTAAGGATCTTAGAAAGCTTAGTGGACAGTCCCCCTCAACCACCAGGCCTGGCTCTTCACCACATACCTACAGCAACTCAGTGCGCCACTGCGGCTCCTGC
rs1410586_Non-Ref_G	ACTGGCCGCTTGACGCCAGCCCCCAATCTCAGTGGCGACAGGTTCCATGTCCTGTAGTGCCGAGTTGGTACTGTTTTGGGAGTGCATACCATAGTGTACGTAAGGATCTTAGAAAGCTTAGTGGACAGTCCCCCTCAACCACCAGGCCTGGCTCTTCACCACATACCTACAGCAACTCAGTGCGCCACTGCGGCTCCTGC
rs60323829_Ref_C	ACTGGCCGCTTGACGTTTCCTTGAATATTTCTCCCTTTCCTTCTTGTATCATTTTTTTGGATTTCCTTGCATTGGGCTTCGCCTTTCTCTGGTGCCTCCCTGATTAGCTTAATAACTAACATCCTGAATTCTTTTTCATGTAAATCAGGGATTTCTTCTTGGTTTGGAACCATTGCTGGTGAGCTCACTGCGGCTCCTGC
rs60323829_Non-Ref_A	ACTGGCCGCTTGACGTTTCCTTGAATATTTCTCCCTTTCCTTCTTGTATCATTTTTTTGGATTTCCTTGCATTGGGCTTCGCCTTTCTCTGGTGCCTCCATGATTAGCTTAATAACTAACATCCTGAATTCTTTTTCATGTAAATCAGGGATTTCTTCTTGGTTTGGAACCATTGCTGGTGAGCTCACTGCGGCTCCTGC
rs60323829_Non-Ref_G	ACTGGCCGCTTGACGTTTCCTTGAATATTTCTCCCTTTCCTTCTTGTATCATTTTTTTGGATTTCCTTGCATTGGGCTTCGCCTTTCTCTGGTGCCTCCGTGATTAGCTTAATAACTAACATCCTGAATTCTTTTTCATGTAAATCAGGGATTTCTTCTTGGTTTGGAACCATTGCTGGTGAGCTCACTGCGGCTCCTGC
rs60323829_Non-Ref_T	ACTGGCCGCTTGACGTTTCCTTGAATATTTCTCCCTTTCCTTCTTGTATCATTTTTTTGGATTTCCTTGCATTGGGCTTCGCCTTTCTCTGGTGCCTCCTTGATTAGCTTAATAACTAACATCCTGAATTCTTTTTCATGTAAATCAGGGATTTCTTCTTGGTTTGGAACCATTGCTGGTGAGCTCACTGCGGCTCCTGC
rs55942649_Ref_T	ACTGGCCGCTTGACGAAACCATCCCTGCATCCCTGCTATGTAACCCACGTGATCATGGTGGATTATCTTTTTGATATGTTGTTGGATTCAGTTAGCGAGTATTTTGTTAAAGATTTTAGTGTCTGTGTTTATCAGGGATGTCAGTCTGTGGTTTTCTTTTTTAGATATGTCCTTTCCTGGTTTTGCACTGCGGCTCCTGC
rs55942649_Non-Ref_C	ACTGGCCGCTTGACGAAACCATCCCTGCATCCCTGCTATGTAACCCACGTGATCATGGTGGATTATCTTTTTGATATGTTGTTGGATTCAGTTAGCGAGCATTTTGTTAAAGATTTTAGTGTCTGTGTTTATCAGGGATGTCAGTCTGTGGTTTTCTTTTTTAGATATGTCCTTTCCTGGTTTTGCACTGCGGCTCCTGC
rs73038541_Ref_A	ACTGGCCGCTTGACGGAATGATTTTATCAACATTATAAATTGTAAATTATAGTATACTTTGAGAAACTTAATGAAATACCACCGACATGATCTTGGTGTATCAGATCTAGGAAAAAATCAAGGAACTGTACAGAATCAGAGACGTGAGAGCAGAAGGGAATTTAAAGGCAATTGAATTTAACCTTCACTGCGGCTCCTGC
rs73038541_Non-Ref_T	ACTGGCCGCTTGACGGAATGATTTTATCAACATTATAAATTGTAAATTATAGTATACTTTGAGAAACTTAATGAAATACCACCGACATGATCTTGGTGTTTCAGATCTAGGAAAAAATCAAGGAACTGTACAGAATCAGAGACGTGAGAGCAGAAGGGAATTTAAAGGCAATTGAATTTAACCTTCACTGCGGCTCCTGC
rs142075493_Ref_TA	ACTGGCCGCTTGACGGTCATACTATACAGGTATGATCTGATGGCCTATATGTCAGTGTCTTGGGTCTGAGAAAGAAGGGGAAGGTTCTATCTACACATTTATGAAACTTTTTTTTTACATTTAAACACTGAAGAAATATCATCTTTCTAAATTATTCACCTTTAACAAATGTGCTGTCTAGATCTCACTGCGGCTCCTGC
rs142075493_Non-Ref_T	ACTGGCCGCTTGACGGTCATACTATACAGGTATGATCTGATGGCCTATATGTCAGTGTCTTGGGTCTGAGAAAGAAGGGGAAGGTTCTATCTACACATTTTGAAACTTTTTTTTTACATTTAAACACTGAAGAAATATCATCTTTCTAAATTATTCACCTTTAACAAATGTGCTGTCTAGATCTCACTGCGGCTCCTGC
rs12216996_Ref_A	ACTGGCCGCTTGACGAGGTATATTACTGCTCATTGTGGTTGATTTCAGGAGCCTACAGTGGGTCATTTCACCACATGCTGCCGTTTTTTGGCTAGAGTGACCAGATCTCTGTTCCCAGAGAGGACAACGTTTCCTAGTTCTCAGGGCTTTTATTAACTAATAAGGAATAATGTACCTTTTAAACGCACTGCGGCTCCTGC
rs12216996_Non-Ref_G	ACTGGCCGCTTGACGAGGTATATTACTGCTCATTGTGGTTGATTTCAGGAGCCTACAGTGGGTCATTTCACCACATGCTGCCGTTTTTTGGCTAGAGTGGCCAGATCTCTGTTCCCAGAGAGGACAACGTTTCCTAGTTCTCAGGGCTTTTATTAACTAATAAGGAATAATGTACCTTTTAAACGCACTGCGGCTCCTGC
rs12216996_Non-Ref_T	ACTGGCCGCTTGACGAGGTATATTACTGCTCATTGTGGTTGATTTCAGGAGCCTACAGTGGGTCATTTCACCACATGCTGCCGTTTTTTGGCTAGAGTGTCCAGATCTCTGTTCCCAGAGAGGACAACGTTTCCTAGTTCTCAGGGCTTTTATTAACTAATAAGGAATAATGTACCTTTTAAACGCACTGCGGCTCCTGC
rs12216994_Ref_T	ACTGGCCGCTTGACGTCTGAATCCAGAATTTAACCATCAGTGACATTAACAAAGCTGTAGTAAACTTACTTTACCACTATAGGCTTCAGTTTCTTTATCTACAACATATGGATTTAGATTTGATTTCTAAAATTTTTGGCTCTGATGTTTCATAATAATTACACAATTTAAAAGAAATCTGGGCCCACTGCGGCTCCTGC
rs12216994_Non-Ref_G	ACTGGCCGCTTGACGTCTGAATCCAGAATTTAACCATCAGTGACATTAACAAAGCTGTAGTAAACTTACTTTACCACTATAGGCTTCAGTTTCTTTATCGACAACATATGGATTTAGATTTGATTTCTAAAATTTTTGGCTCTGATGTTTCATAATAATTACACAATTTAAAAGAAATCTGGGCCCACTGCGGCTCCTGC
rs76475039_Ref_C	ACTGGCCGCTTGACGAACTCACACTGGCTCACAAGAACCAATTATATACAAGCCTTCTCAAGTCCACATTCTGTGATAACATACTGAATTGATGAATATCACTGAAATTGCCTGGTGAGAGTGTTTTCACCATGGAAATCAGAAATTGCTACAAATCAGGGCTTCCCCCAACTCCCTCAGAAATGCACTGCGGCTCCTGC
rs76475039_Non-Ref_A	ACTGGCCGCTTGACGAACTCACACTGGCTCACAAGAACCAATTATATACAAGCCTTCTCAAGTCCACATTCTGTGATAACATACTGAATTGATGAATATAACTGAAATTGCCTGGTGAGAGTGTTTTCACCATGGAAATCAGAAATTGCTACAAATCAGGGCTTCCCCCAACTCCCTCAGAAATGCACTGCGGCTCCTGC
rs76475039_Non-Ref_T	ACTGGCCGCTTGACGAACTCACACTGGCTCACAAGAACCAATTATATACAAGCCTTCTCAAGTCCACATTCTGTGATAACATACTGAATTGATGAATATTACTGAAATTGCCTGGTGAGAGTGTTTTCACCATGGAAATCAGAAATTGCTACAAATCAGGGCTTCCCCCAACTCCCTCAGAAATGCACTGCGGCTCCTGC
rs12023357_Ref_G	ACTGGCCGCTTGACGTGTGGTAGTGGGTGCCTCCAAGCTACTCAGGAGGTTGAGGCAGGAGAATCCCTTGAACCCGGGAGGTAGAGGTTGTGCCGAGCCGAGATTGCTCCACTGCATTCCAGCCTGGGCAACAGAGCGAAACTCCATCTCAAAAAAAAAAAAAGAAAAAAGAAAAACAGAAAAAACACTGCGGCTCCTGC
rs12023357_Non-Ref_A	ACTGGCCGCTTGACGTGTGGTAGTGGGTGCCTCCAAGCTACTCAGGAGGTTGAGGCAGGAGAATCCCTTGAACCCGGGAGGTAGAGGTTGTGCCGAGCCAAGATTGCTCCACTGCATTCCAGCCTGGGCAACAGAGCGAAACTCCATCTCAAAAAAAAAAAAAGAAAAAAGAAAAACAGAAAAAACACTGCGGCTCCTGC
rs12029787_Ref_C	ACTGGCCGCTTGACGCATAACCTGACCATCTCTTTGAGGACCTACACTTTCCACTAGTGCTACTTTGGTCCTCTGTTAAGCTCTTTCTCACTCACTAACCGTTCTCTAGTGATTTCAGATAAATAAACTGGGGGAGTCTTATCAGAGGAGGCTGAGAATCTGCTCTCACACCAGAGGTAAGGCTGCACTGCGGCTCCTGC
rs12029787_Non-Ref_G	ACTGGCCGCTTGACGCATAACCTGACCATCTCTTTGAGGACCTACACTTTCCACTAGTGCTACTTTGGTCCTCTGTTAAGCTCTTTCTCACTCACTAACGGTTCTCTAGTGATTTCAGATAAATAAACTGGGGGAGTCTTATCAGAGGAGGCTGAGAATCTGCTCTCACACCAGAGGTAAGGCTGCACTGCGGCTCCTGC
rs12029787_Non-Ref_T	ACTGGCCGCTTGACGCATAACCTGACCATCTCTTTGAGGACCTACACTTTCCACTAGTGCTACTTTGGTCCTCTGTTAAGCTCTTTCTCACTCACTAACTGTTCTCTAGTGATTTCAGATAAATAAACTGGGGGAGTCTTATCAGAGGAGGCTGAGAATCTGCTCTCACACCAGAGGTAAGGCTGCACTGCGGCTCCTGC
rs16854186_Ref_G	ACTGGCCGCTTGACGAATCTGGAATGAGGATTTCAAGATGTTTTGAGGTGTATCTCCCTATAAAAGTTAAGGCTATAGCCATATGGAGGACACTATCATGAGGAGCCCTTCCTGAGGGAACTTCAGGGTTCAGGAACTTATAAAATTATCCAGATGAGGAGATTTTGTGGAAGCCTTGTGCTATGCACTGCGGCTCCTGC
rs16854186_Non-Ref_A	ACTGGCCGCTTGACGAATCTGGAATGAGGATTTCAAGATGTTTTGAGGTGTATCTCCCTATAAAAGTTAAGGCTATAGCCATATGGAGGACACTATCATAAGGAGCCCTTCCTGAGGGAACTTCAGGGTTCAGGAACTTATAAAATTATCCAGATGAGGAGATTTTGTGGAAGCCTTGTGCTATGCACTGCGGCTCCTGC
rs10913800_Ref_G	ACTGGCCGCTTGACGATGATGAACTTTCCAATTAAAAATACTAGGGGGCTGGGTGCAGTGGCTCACGCCTGTAATCCCAGCACTTTGGGAGGCTGAGGCGGGTGGATCATGAGGTCAGGAGATCGAGACCATCCTGACTAATACAGTGAAACCCCATCTCTACTAAAAATACAAAAAAATTAGCCCACTGCGGCTCCTGC
rs10913800_Non-Ref_A	ACTGGCCGCTTGACGATGATGAACTTTCCAATTAAAAATACTAGGGGGCTGGGTGCAGTGGCTCACGCCTGTAATCCCAGCACTTTGGGAGGCTGAGGCAGGTGGATCATGAGGTCAGGAGATCGAGACCATCCTGACTAATACAGTGAAACCCCATCTCTACTAAAAATACAAAAAAATTAGCCCACTGCGGCTCCTGC
rs10798686_Ref_C	ACTGGCCGCTTGACGAAGTTTCCAACAGTTTTTTTTTCAACTTGACAAACTGTCTCTAAAAGCTGTTTTGGATATTCAAAGAACCAAGAATAGCTAACACACTTTTGAAAATAAGGTGAGAGGACTCATCCTCCCATATTTTAAACTTCTTGTAAAGCTAAACTGAAACAGCATGGTGTTAGTTCCACTGCGGCTCCTGC
rs10798686_Non-Ref_T	ACTGGCCGCTTGACGAAGTTTCCAACAGTTTTTTTTTCAACTTGACAAACTGTCTCTAAAAGCTGTTTTGGATATTCAAAGAACCAAGAATAGCTAACATACTTTTGAAAATAAGGTGAGAGGACTCATCCTCCCATATTTTAAACTTCTTGTAAAGCTAAACTGAAACAGCATGGTGTTAGTTCCACTGCGGCTCCTGC
rs12047808_Ref_A	ACTGGCCGCTTGACGGAAATTATAGACCAGTCTCACATGGAATACAAAAGTCCTGAACAAAATACAGGCAAATCAAATCCAGCAGTAAATGAGAGGGGTAACACACATTATGAACATGTTAATTTTGTTCTAGGAATGCAAGTTCGTAATATAACATCTGTAATGTATCTATAGGTACACTGGATCACTGCGGCTCCTGC
rs12047808_Non-Ref_G	ACTGGCCGCTTGACGGAAATTATAGACCAGTCTCACATGGAATACAAAAGTCCTGAACAAAATACAGGCAAATCAAATCCAGCAGTAAATGAGAGGGGTGACACACATTATGAACATGTTAATTTTGTTCTAGGAATGCAAGTTCGTAATATAACATCTGTAATGTATCTATAGGTACACTGGATCACTGCGGCTCCTGC
rs12022784_Ref_G	ACTGGCCGCTTGACGTAGGAAGAGATTATGAAGGACATTATCACAAACATTTGAAAATTTAGATGAAATGGACAAATAAATATAACCCAGAAGACTTGCGAATAAATTAAAAACCCAAGTAGTCCTATAACCATTAAAGGAATTCGTCAAAAATCTTCCCCCAAAAGATGCTCTAAGTATAGACACACTGCGGCTCCTGC
rs12022784_Non-Ref_A	ACTGGCCGCTTGACGTAGGAAGAGATTATGAAGGACATTATCACAAACATTTGAAAATTTAGATGAAATGGACAAATAAATATAACCCAGAAGACTTGCAAATAAATTAAAAACCCAAGTAGTCCTATAACCATTAAAGGAATTCGTCAAAAATCTTCCCCCAAAAGATGCTCTAAGTATAGACACACTGCGGCTCCTGC
rs12047533_Ref_T	ACTGGCCGCTTGACGCTTAAAACAGAGCTACAGTTCAACACAGCAATCCCATTACTGTCTACATACCAAAAGAAAATAAATCATTCTACCAAAAAGACATATGCATTCACATGTTCACTGCTGTGCTATTCACAAGAGCAAACAATAATAGACCAAAACTGGAAACAACCTAAATGTCCATCAATCACTGCGGCTCCTGC
rs12047533_Non-Ref_A	ACTGGCCGCTTGACGCTTAAAACAGAGCTACAGTTCAACACAGCAATCCCATTACTGTCTACATACCAAAAGAAAATAAATCATTCTACCAAAAAGACAAATGCATTCACATGTTCACTGCTGTGCTATTCACAAGAGCAAACAATAATAGACCAAAACTGGAAACAACCTAAATGTCCATCAATCACTGCGGCTCCTGC
rs12047533_Non-Ref_C	ACTGGCCGCTTGACGCTTAAAACAGAGCTACAGTTCAACACAGCAATCCCATTACTGTCTACATACCAAAAGAAAATAAATCATTCTACCAAAAAGACACATGCATTCACATGTTCACTGCTGTGCTATTCACAAGAGCAAACAATAATAGACCAAAACTGGAAACAACCTAAATGTCCATCAATCACTGCGGCTCCTGC
rs61100999_Ref_A	ACTGGCCGCTTGACGGATCGTGATGTATTGTCCCTCTTATATGTTGCAAATTCAATTGATTGATTGTTTAGAATTTTTGCACTGATGTTCATAAGGGATATTTATTAAATAGTTTTGTTTTGTAATATCTTTGTTTGGTTTTGATATCAGGGTAATGCTGGCCTTTTAAAATGAGTTAAGAAGTGCACTGCGGCTCCTGC
rs61100999_Non-Ref_G	ACTGGCCGCTTGACGGATCGTGATGTATTGTCCCTCTTATATGTTGCAAATTCAATTGATTGATTGTTTAGAATTTTTGCACTGATGTTCATAAGGGATGTTTATTAAATAGTTTTGTTTTGTAATATCTTTGTTTGGTTTTGATATCAGGGTAATGCTGGCCTTTTAAAATGAGTTAAGAAGTGCACTGCGGCTCCTGC
rs73036771_Ref_C	ACTGGCCGCTTGACGTGATGAAGTTCAATCTCTGATTTTTTTTCTTTTATAGACCTTGCTTTTGGTATTCTATCTAAAGAAATTTTTGCATAACAACATCATAAAGATTTTCTCCTATGTTTTCTTCTAGAAGTTTTAGAGTTTTAGGCATTATATTCAAGTCTATGACCCATTTTGAGTTAACTCACTGCGGCTCCTGC
rs73036771_Non-Ref_A	ACTGGCCGCTTGACGTGATGAAGTTCAATCTCTGATTTTTTTTCTTTTATAGACCTTGCTTTTGGTATTCTATCTAAAGAAATTTTTGCATAACAACATAATAAAGATTTTCTCCTATGTTTTCTTCTAGAAGTTTTAGAGTTTTAGGCATTATATTCAAGTCTATGACCCATTTTGAGTTAACTCACTGCGGCTCCTGC
rs73036771_Non-Ref_T	ACTGGCCGCTTGACGTGATGAAGTTCAATCTCTGATTTTTTTTCTTTTATAGACCTTGCTTTTGGTATTCTATCTAAAGAAATTTTTGCATAACAACATTATAAAGATTTTCTCCTATGTTTTCTTCTAGAAGTTTTAGAGTTTTAGGCATTATATTCAAGTCTATGACCCATTTTGAGTTAACTCACTGCGGCTCCTGC
rs73036768_Ref_A	ACTGGCCGCTTGACGTATCAGATTTTTGAAGTTCAATTGATGTACAACAAGCTCACATATTTAAAGAATACAATCTTATAAGTTCTAAAATATGCATATACTCATAAAAACAATTAATAAAAATGAAAAATAGGGAACATATCAAACACACCCAGAGTTTCCTTGTACTCCTCTTTTATTTATCCCACTGCGGCTCCTGC
rs73036768_Non-Ref_G	ACTGGCCGCTTGACGTATCAGATTTTTGAAGTTCAATTGATGTACAACAAGCTCACATATTTAAAGAATACAATCTTATAAGTTCTAAAATATGCATATGCTCATAAAAACAATTAATAAAAATGAAAAATAGGGAACATATCAAACACACCCAGAGTTTCCTTGTACTCCTCTTTTATTTATCCCACTGCGGCTCCTGC
rs59377201_Ref_T	ACTGGCCGCTTGACGTTAAAATTTTAAACACTTAGAAGAAGAACCAGCAATAAATAGGTTATGCTGAGTGTGTATTTGCTCTTTTTCTTTTTCTTTTTTTCCCCCTTTTTGCAGTTGTTGCAAAGGGATGGTAACAGCAATGGCTCTGAGTAAATCCACTAACTCACACAAAAATGCTACTGAAGCACTGCGGCTCCTGC
rs59377201_Non-Ref_C	ACTGGCCGCTTGACGTTAAAATTTTAAACACTTAGAAGAAGAACCAGCAATAAATAGGTTATGCTGAGTGTGTATTTGCTCTTTTTCTTTTTCTTTTTTCCCCCCTTTTTGCAGTTGTTGCAAAGGGATGGTAACAGCAATGGCTCTGAGTAAATCCACTAACTCACACAAAAATGCTACTGAAGCACTGCGGCTCCTGC
rs75408336_Ref_G	ACTGGCCGCTTGACGGTCTTCTCAGAGTAGATCATGTTTAAGCCTAGAGAAATACTCCAGAACTAACCAAACAGCGAAAGGGAGTAGGGTATTTGAAAAGTATGGTGTGTCTGAATTTTGCATACAGGTTTTCTGCATTTTATTTCTGGGACCTAGCCTCAGCAAATACTGTCATGCAGAGGTTCCACTGCGGCTCCTGC
rs75408336_Non-Ref_A	ACTGGCCGCTTGACGGTCTTCTCAGAGTAGATCATGTTTAAGCCTAGAGAAATACTCCAGAACTAACCAAACAGCGAAAGGGAGTAGGGTATTTGAAAAATATGGTGTGTCTGAATTTTGCATACAGGTTTTCTGCATTTTATTTCTGGGACCTAGCCTCAGCAAATACTGTCATGCAGAGGTTCCACTGCGGCTCCTGC
rs113882792_Ref_A	ACTGGCCGCTTGACGTTTGTTTGTTTGTTTGGTTGGTTTTTATAGAGATGGGGTTTCACCAAATTGCCCAGGCTGGTCTTGAACTCTTGAGCTCAGGCAATCCTCCCACCTTGGCCTCCCAAAGTGCTGGGATTACAGGCATGAGCCACCATACCTGGCCTGATCTATCTTTCTTTCTCTCTCTCCACTGCGGCTCCTGC
rs113882792_Non-Ref_G	ACTGGCCGCTTGACGTTTGTTTGTTTGTTTGGTTGGTTTTTATAGAGATGGGGTTTCACCAAATTGCCCAGGCTGGTCTTGAACTCTTGAGCTCAGGCAGTCCTCCCACCTTGGCCTCCCAAAGTGCTGGGATTACAGGCATGAGCCACCATACCTGGCCTGATCTATCTTTCTTTCTCTCTCTCCACTGCGGCTCCTGC
rs73036765_Ref_C	ACTGGCCGCTTGACGAATCAGTTATGCAAAGGTTTTTTTTAAATTAACTAGTAATTTTTTCCATCTATCATAATGTCAATCAGTTGTTCTTACAGTTGTCTAAAACATTAGACAGTGTAGCATTCCTATATTTTAACAAAGTGTTCCCAGCCAATTGAAATGCTTTATTTCTAAGATTTTTAAAACACTGCGGCTCCTGC
rs73036765_Non-Ref_T	ACTGGCCGCTTGACGAATCAGTTATGCAAAGGTTTTTTTTAAATTAACTAGTAATTTTTTCCATCTATCATAATGTCAATCAGTTGTTCTTACAGTTGTTTAAAACATTAGACAGTGTAGCATTCCTATATTTTAACAAAGTGTTCCCAGCCAATTGAAATGCTTTATTTCTAAGATTTTTAAAACACTGCGGCTCCTGC
rs55998153_Ref_A	ACTGGCCGCTTGACGGAGCACCAGCCCGCCCATGTACTCTACCCATCACAGCCTCCCCCATGCCATTTGCCAGTGTGCACTCACCCATGACCACCCCCTACATTGCTTTGCTAGTGTGGTTGCATGTATTCAGACCTTGCCCCTCCTTCCCCACCAGTGCACATGTGCACATGCACCCTACCATGCACTGCGGCTCCTGC
rs55998153_Non-Ref_G	ACTGGCCGCTTGACGGAGCACCAGCCCGCCCATGTACTCTACCCATCACAGCCTCCCCCATGCCATTTGCCAGTGTGCACTCACCCATGACCACCCCCTGCATTGCTTTGCTAGTGTGGTTGCATGTATTCAGACCTTGCCCCTCCTTCCCCACCAGTGCACATGTGCACATGCACCCTACCATGCACTGCGGCTCCTGC
rs76901676_Ref_C	ACTGGCCGCTTGACGATTTAAATGAAGCAGGAGGTTGAGAGGGCAAAATAGAAGCTTGTATAATAATTTCTCAAATAATTTTCAATGGATTTTTTAAAGCAGAATGTTTCTGCCTCTGGAATGAAGTTTTGCAATTGAAGAGTCAATGAGCAAATATGTTAAAGCTGGTAGTACGGATTCAGGCACACTGCGGCTCCTGC
rs76901676_Non-Ref_A	ACTGGCCGCTTGACGATTTAAATGAAGCAGGAGGTTGAGAGGGCAAAATAGAAGCTTGTATAATAATTTCTCAAATAATTTTCAATGGATTTTTTAAAGAAGAATGTTTCTGCCTCTGGAATGAAGTTTTGCAATTGAAGAGTCAATGAGCAAATATGTTAAAGCTGGTAGTACGGATTCAGGCACACTGCGGCTCCTGC
rs56392198_Ref_G	ACTGGCCGCTTGACGTCTTCTAGTTGTCTTAGTGCCTGGTTGTTTCCTGCAAACTAGTTAGCCTACAGTTTAACCTATATCTTGAATCTCCACTGAATTGCATTTCACCAAACCTCCACTGTTCTTTAAAGCACCCTTAGGTTTGAACATCTTCAGGCTACGTTGCAAATGAAGTTAGTTTATTTCACTGCGGCTCCTGC
rs56392198_Non-Ref_T	ACTGGCCGCTTGACGTCTTCTAGTTGTCTTAGTGCCTGGTTGTTTCCTGCAAACTAGTTAGCCTACAGTTTAACCTATATCTTGAATCTCCACTGAATTTCATTTCACCAAACCTCCACTGTTCTTTAAAGCACCCTTAGGTTTGAACATCTTCAGGCTACGTTGCAAATGAAGTTAGTTTATTTCACTGCGGCTCCTGC
rs146555149_Ref_G	ACTGGCCGCTTGACGTTATATTAGGTATATCTCCTAATGCTGTCCCTCCCCACTTTCCCCACCCCACAACAGGCCCTGGTGTGTGATGTTCCCCTTCCTGTGTCCAAGTGTTCTCATTGTTCAATTCCCACCTATGAGTGAGAACATGCGATGTTTGGTTTTTTGTCCTTGCGATAGTTTGCTGACACTGCGGCTCCTGC
rs146555149_Non-Ref_A	ACTGGCCGCTTGACGTTATATTAGGTATATCTCCTAATGCTGTCCCTCCCCACTTTCCCCACCCCACAACAGGCCCTGGTGTGTGATGTTCCCCTTCCTATGTCCAAGTGTTCTCATTGTTCAATTCCCACCTATGAGTGAGAACATGCGATGTTTGGTTTTTTGTCCTTGCGATAGTTTGCTGACACTGCGGCTCCTGC
rs73036755_Ref_C	ACTGGCCGCTTGACGGGTGCCTGTAATCCCAGCTACTTGGGAGGCTGAGGCAGGAGAATGGCGTGAACCTGGGAGGCAGTGCTTGCGGTGAGCCGAGATCGCACCACTGCACTTTAGCCTGGGCGACGGAGTGAGACTCCATCTCAAAAAAGAAAGAAAGAAAGAAAGAAATTTCTTCCACCAGACACTGCGGCTCCTGC
rs73036755_Non-Ref_G	ACTGGCCGCTTGACGGGTGCCTGTAATCCCAGCTACTTGGGAGGCTGAGGCAGGAGAATGGCGTGAACCTGGGAGGCAGTGCTTGCGGTGAGCCGAGATGGCACCACTGCACTTTAGCCTGGGCGACGGAGTGAGACTCCATCTCAAAAAAGAAAGAAAGAAAGAAAGAAATTTCTTCCACCAGACACTGCGGCTCCTGC
rs73036755_Non-Ref_T	ACTGGCCGCTTGACGGGTGCCTGTAATCCCAGCTACTTGGGAGGCTGAGGCAGGAGAATGGCGTGAACCTGGGAGGCAGTGCTTGCGGTGAGCCGAGATTGCACCACTGCACTTTAGCCTGGGCGACGGAGTGAGACTCCATCTCAAAAAAGAAAGAAAGAAAGAAAGAAATTTCTTCCACCAGACACTGCGGCTCCTGC
rs60770530_Ref_G	ACTGGCCGCTTGACGCCTGTAATCCCAGCACTTTGGGAGGCCAAGATGGGGGTGGATCACCTGAGGTCAGGAGTTCAAGACCAGCCTGGCCAACATGGTGAAACCCTGTCTCTACTAAAAATATAAAAATTAGCTGGGTGTGGTGGTGGGTGCCTGTAATCCCAGCTACTTGGGAGGCTGAGGCACACTGCGGCTCCTGC
rs60770530_Non-Ref_A	ACTGGCCGCTTGACGCCTGTAATCCCAGCACTTTGGGAGGCCAAGATGGGGGTGGATCACCTGAGGTCAGGAGTTCAAGACCAGCCTGGCCAACATGGTAAAACCCTGTCTCTACTAAAAATATAAAAATTAGCTGGGTGTGGTGGTGGGTGCCTGTAATCCCAGCTACTTGGGAGGCTGAGGCACACTGCGGCTCCTGC
rs59913185_Ref_G	ACTGGCCGCTTGACGTCCAACTGTTATTCTTAAATTGTCTGTTTTTCCCTTCCTTTCTCTTGATGTTTGCTTCATGTATTTTTGGTACTTTGTTATTAGGTGCACACGTTTATAATTGTTATATCTTCCTGATGGAGTGATCCTTTTATAATTATAAAATATCCTTCCTTATTTTTAGTAACTTTCACTGCGGCTCCTGC
rs59913185_Non-Ref_A	ACTGGCCGCTTGACGTCCAACTGTTATTCTTAAATTGTCTGTTTTTCCCTTCCTTTCTCTTGATGTTTGCTTCATGTATTTTTGGTACTTTGTTATTAGATGCACACGTTTATAATTGTTATATCTTCCTGATGGAGTGATCCTTTTATAATTATAAAATATCCTTCCTTATTTTTAGTAACTTTCACTGCGGCTCCTGC
rs60940069_Ref_G	ACTGGCCGCTTGACGTGGCTTCATGAAATGAGTTAGAAGTATCCCTCCATCTTTATCTTTTGGAAGATATTGTGAAGAATTGGTGTTGATTCATCTTTGGCTCTTTGGGAGGATTCAGTGGTGCAGCCATCTGTGGGTAGGTTTTTGAGAATTGATTCAATCTCTTCACTTGTTAAAAGTCTATTCACTGCGGCTCCTGC
rs60940069_Non-Ref_C	ACTGGCCGCTTGACGTGGCTTCATGAAATGAGTTAGAAGTATCCCTCCATCTTTATCTTTTGGAAGATATTGTGAAGAATTGGTGTTGATTCATCTTTGCCTCTTTGGGAGGATTCAGTGGTGCAGCCATCTGTGGGTAGGTTTTTGAGAATTGATTCAATCTCTTCACTTGTTAAAAGTCTATTCACTGCGGCTCCTGC
rs59288190_Ref_T	ACTGGCCGCTTGACGCTATTCCTAATTTGTTGCATGCTTTTACATAAAAAAGTTGTTGGATTTTGACAAATGCTTTTTCTGTATCTAGTGAGATGATCATGTGATTATTTTTTTCATGTTCATATGATGTATTACATTCATTGTCTTTTTGGATATTAAATTAACTTTGCTTGCATAGGATAAATCACTGCGGCTCCTGC
rs59288190_Non-Ref_C	ACTGGCCGCTTGACGCTATTCCTAATTTGTTGCATGCTTTTACATAAAAAAGTTGTTGGATTTTGACAAATGCTTTTTCTGTATCTAGTGAGATGATCACGTGATTATTTTTTTCATGTTCATATGATGTATTACATTCATTGTCTTTTTGGATATTAAATTAACTTTGCTTGCATAGGATAAATCACTGCGGCTCCTGC
rs551394029_Ref_TTCTTC	ACTGGCCGCTTGACGCTCACGCTGGGAGCTGTAGATTGGAGCTGTTCCTATTCGGCCATCTTGGAACCTCCTCTTTTCTTTTCTTTCTTTCTTCTTCTTCTTCTTTTTTTTTTTTTTTTTTGAGATGGGGTCTAATTATGTTGCCTAGGCTGCTCTTGGTCTTGAACTCCTAAGCTCAAGCAGTCCACTGCGGCTCCTGC
rs551394029_Non-Ref_T	ACTGGCCGCTTGACGCTCACGCTGGGAGCTGTAGATTGGAGCTGTTCCTATTCGGCCATCTTGGAACCTCCTCTTTTCTTTTCTTTCTTTCTTCTTCTTTTTTTTTTTTTTTTTTTGAGATGGGGTCTAATTATGTTGCCTAGGCTGCTCTTGGTCTTGAACTCCTAAGCTCAAGCAGTCCACTGCGGCTCCTGC
rs55797340_Ref_G	ACTGGCCGCTTGACGTGGGAGTGTCCCAATTTTCCAGGTACCGTCTTTCATGGCTTCCCTTGGCTAGGAGAGGGAAGTCCCTGACCCCTTGCACTTCCCGGGTGAGGCAATGCCCCGCCCTGCTTCAGCTCACACTCCATGGGCTGCACCCACTGTCAGACGAGCCCCAGTGAGATGAACCCAATCACTGCGGCTCCTGC
rs55797340_Non-Ref_A	ACTGGCCGCTTGACGTGGGAGTGTCCCAATTTTCCAGGTACCGTCTTTCATGGCTTCCCTTGGCTAGGAGAGGGAAGTCCCTGACCCCTTGCACTTCCCAGGTGAGGCAATGCCCCGCCCTGCTTCAGCTCACACTCCATGGGCTGCACCCACTGTCAGACGAGCCCCAGTGAGATGAACCCAATCACTGCGGCTCCTGC
rs7544684_Ref_C	ACTGGCCGCTTGACGCTGGAAGCCTCGTCTCAGAGGGGCACCTGGCCGTATGAGGTGTCAGTTGGCCCCTACTGGGAGGTGTCTCCCAGTTAGGCTACTCGGGGGTCATGGACCCACTTGAGGAGACAGTCTGTCTGTTCTCAGATCTCAAACTCTGTGCTGGGAGAACCACTACTTGCTTCAAACACTGCGGCTCCTGC
rs7544684_Non-Ref_A	ACTGGCCGCTTGACGCTGGAAGCCTCGTCTCAGAGGGGCACCTGGCCGTATGAGGTGTCAGTTGGCCCCTACTGGGAGGTGTCTCCCAGTTAGGCTACTAGGGGGTCATGGACCCACTTGAGGAGACAGTCTGTCTGTTCTCAGATCTCAAACTCTGTGCTGGGAGAACCACTACTTGCTTCAAACACTGCGGCTCCTGC
rs7544684_Non-Ref_T	ACTGGCCGCTTGACGCTGGAAGCCTCGTCTCAGAGGGGCACCTGGCCGTATGAGGTGTCAGTTGGCCCCTACTGGGAGGTGTCTCCCAGTTAGGCTACTTGGGGGTCATGGACCCACTTGAGGAGACAGTCTGTCTGTTCTCAGATCTCAAACTCTGTGCTGGGAGAACCACTACTTGCTTCAAACACTGCGGCTCCTGC
rs138937691_Ref_A	ACTGGCCGCTTGACGCCAATAGACGTAGATTTGGTCTTTTCACATAGTCGCATATTTCTTGGAGGCTTTGTTTGTTTCTTTTTACTCTTTTTTCTCTAAACTTCTCTTTTTGCTTCATTTCATTCATTCGATCTTCAATCACTGATACTCTTTCTTCCACTTGATCAAATCAGCTACTGAAGCTTCACTGCGGCTCCTGC
rs138937691_Non-Ref_G	ACTGGCCGCTTGACGCCAATAGACGTAGATTTGGTCTTTTCACATAGTCGCATATTTCTTGGAGGCTTTGTTTGTTTCTTTTTACTCTTTTTTCTCTAAGCTTCTCTTTTTGCTTCATTTCATTCATTCGATCTTCAATCACTGATACTCTTTCTTCCACTTGATCAAATCAGCTACTGAAGCTTCACTGCGGCTCCTGC
rs143386393_Ref_C	ACTGGCCGCTTGACGTTGGTCTAAAATTCTCTTTTTTTTGTTGTGTCTCTGCCAGGCTTTGGTATCAGGATGATTCTGGCCTCATAAAATGAGTTAGGGCGGATTCCCTCTTTTTCTATTGATTGGAATAGTTTCAGAAGGAATGGTACCAGCTCCTCTTTGTACCTCTGGTAGAATTTGGCTGTCACTGCGGCTCCTGC
rs143386393_Non-Ref_A	ACTGGCCGCTTGACGTTGGTCTAAAATTCTCTTTTTTTTGTTGTGTCTCTGCCAGGCTTTGGTATCAGGATGATTCTGGCCTCATAAAATGAGTTAGGGAGGATTCCCTCTTTTTCTATTGATTGGAATAGTTTCAGAAGGAATGGTACCAGCTCCTCTTTGTACCTCTGGTAGAATTTGGCTGTCACTGCGGCTCCTGC
rs143386393_Non-Ref_T	ACTGGCCGCTTGACGTTGGTCTAAAATTCTCTTTTTTTTGTTGTGTCTCTGCCAGGCTTTGGTATCAGGATGATTCTGGCCTCATAAAATGAGTTAGGGTGGATTCCCTCTTTTTCTATTGATTGGAATAGTTTCAGAAGGAATGGTACCAGCTCCTCTTTGTACCTCTGGTAGAATTTGGCTGTCACTGCGGCTCCTGC
rs60988936_Ref_A	ACTGGCCGCTTGACGTTATCACCTCAAGAATACATTCTTTAAAGGAAGTACTTACCTATAATGTCCAGGCCGAATAATGGCCTTGAACTCCTGGGTTCAAACAATCCTCCTGCCTCAGCCTCCTGAGTAGCTGGGACTACAGGTGCATGCCACTATGCCTGGCTAGAATACATTTAGTTGTTTAACACTGCGGCTCCTGC
rs60988936_Non-Ref_G	ACTGGCCGCTTGACGTTATCACCTCAAGAATACATTCTTTAAAGGAAGTACTTACCTATAATGTCCAGGCCGAATAATGGCCTTGAACTCCTGGGTTCAGACAATCCTCCTGCCTCAGCCTCCTGAGTAGCTGGGACTACAGGTGCATGCCACTATGCCTGGCTAGAATACATTTAGTTGTTTAACACTGCGGCTCCTGC
rs73036735_Ref_A	ACTGGCCGCTTGACGTGAGAATCTTCTCTTGAGACAGCTCTCTTTGGTTCCACAACTCTTCCATCCACCTTTTGTGGCCTTGCATTCATGGCTGCATCCACCTTCTCCGCAGTGGCATGTGAGACAAACCCAAAGCCCCTGGAGTGCTTGGTATTTGGATCTCATTACCACACAGTCCATGAGCACACTGCGGCTCCTGC
rs73036735_Non-Ref_G	ACTGGCCGCTTGACGTGAGAATCTTCTCTTGAGACAGCTCTCTTTGGTTCCACAACTCTTCCATCCACCTTTTGTGGCCTTGCATTCATGGCTGCATCCGCCTTCTCCGCAGTGGCATGTGAGACAAACCCAAAGCCCCTGGAGTGCTTGGTATTTGGATCTCATTACCACACAGTCCATGAGCACACTGCGGCTCCTGC
rs55730224_Ref_G	ACTGGCCGCTTGACGGTTTTTTGCCCATACTCATCAGTATTTGTCTAAAATATGTCTTCTTTGTAGCACCTAGGCCCTGCTACCACTGTGCTTGGCTGAGTTCACAAATCTGTTGTAACCTGTAGCTTCCCTGTCACTTCTCTGGATCTCCTCTCCTGCTAAGCTTTGTTTCCTAATTAAAATCTCACTGCGGCTCCTGC
rs55730224_Non-Ref_A	ACTGGCCGCTTGACGGTTTTTTGCCCATACTCATCAGTATTTGTCTAAAATATGTCTTCTTTGTAGCACCTAGGCCCTGCTACCACTGTGCTTGGCTGAATTCACAAATCTGTTGTAACCTGTAGCTTCCCTGTCACTTCTCTGGATCTCCTCTCCTGCTAAGCTTTGTTTCCTAATTAAAATCTCACTGCGGCTCCTGC
rs74403477_Ref_A	ACTGGCCGCTTGACGACTATTCAGGAGGCTGAGGCGGGAGAATCGCTTGAACCCGGGAGGCAGAGTTTGCAGTGAGCAGAGATTGCACCCTTGCACCCCAGCCTAGGGGAGAGAGTGAGACTCTGTTTCAAAAAAAAAAAAAAAAAAAGTAAAAAAAAAAAAAGAGGCTGGGTGCGGTGGCTCACCACTGCGGCTCCTGC
rs74403477_Non-Ref_G	ACTGGCCGCTTGACGACTATTCAGGAGGCTGAGGCGGGAGAATCGCTTGAACCCGGGAGGCAGAGTTTGCAGTGAGCAGAGATTGCACCCTTGCACCCCGGCCTAGGGGAGAGAGTGAGACTCTGTTTCAAAAAAAAAAAAAAAAAAAGTAAAAAAAAAAAAAGAGGCTGGGTGCGGTGGCTCACCACTGCGGCTCCTGC
rs55774592_Ref_G	ACTGGCCGCTTGACGATTTTGGACCTTTAAGATTTGACTGCTGTCCAGGCACAGTGGCTCATGCCTGTAATCCCAGCACTTTGGGAGGCTGAGGCAGGCGGATCACCTGAGGTCAGGAGTTTGAGACCAGCCTGGCCAACATGGTGAAACTCTATCTCTACTAAAAGTACAAAATTAGCCAGTCGCACTGCGGCTCCTGC
rs55774592_Non-Ref_A	ACTGGCCGCTTGACGATTTTGGACCTTTAAGATTTGACTGCTGTCCAGGCACAGTGGCTCATGCCTGTAATCCCAGCACTTTGGGAGGCTGAGGCAGGCAGATCACCTGAGGTCAGGAGTTTGAGACCAGCCTGGCCAACATGGTGAAACTCTATCTCTACTAAAAGTACAAAATTAGCCAGTCGCACTGCGGCTCCTGC
rs141216463_Ref_C	ACTGGCCGCTTGACGAACCCGGGAAGCGGAGCTTGCAGTGAGCCGAGATTGCGCCACTGCAGTCCGCAGTCCGGCCTGGGCGACAGAGCGAGACTCCGTCTCAAAAAAAAAAAAAAAAAAAAAAAAAAAGAAAAGAAAATCCCATTTTCTGAGGAGAAAGTCAAGCTGGCTGCAGAAATTTACTTCACTGCGGCTCCTGC
rs141216463_Non-Ref_T	ACTGGCCGCTTGACGAACCCGGGAAGCGGAGCTTGCAGTGAGCCGAGATTGCGCCACTGCAGTCCGCAGTCCGGCCTGGGCGACAGAGCGAGACTCCGTTTCAAAAAAAAAAAAAAAAAAAAAAAAAAAGAAAAGAAAATCCCATTTTCTGAGGAGAAAGTCAAGCTGGCTGCAGAAATTTACTTCACTGCGGCTCCTGC
rs73036715_Ref_C	ACTGGCCGCTTGACGCATCGTACAGCTTCTGTTATTTCAGCTTCTACTCCAAGGGCTACAGCTGAAATTTTCTACAAGATTGTGTGTGTCTCCTGGGCACGCACACGCTGCAGCCTGGGCCCGCCGCCAGCGCTCCGCACTGCCTGGAGCCGCCTCCTTCAGCTTGGGACTCGCCAGGACATCCTCACTGCGGCTCCTGC
rs73036715_Non-Ref_A	ACTGGCCGCTTGACGCATCGTACAGCTTCTGTTATTTCAGCTTCTACTCCAAGGGCTACAGCTGAAATTTTCTACAAGATTGTGTGTGTCTCCTGGGCAAGCACACGCTGCAGCCTGGGCCCGCCGCCAGCGCTCCGCACTGCCTGGAGCCGCCTCCTTCAGCTTGGGACTCGCCAGGACATCCTCACTGCGGCTCCTGC
rs73036715_Non-Ref_T	ACTGGCCGCTTGACGCATCGTACAGCTTCTGTTATTTCAGCTTCTACTCCAAGGGCTACAGCTGAAATTTTCTACAAGATTGTGTGTGTCTCCTGGGCATGCACACGCTGCAGCCTGGGCCCGCCGCCAGCGCTCCGCACTGCCTGGAGCCGCCTCCTTCAGCTTGGGACTCGCCAGGACATCCTCACTGCGGCTCCTGC
rs58340590_Ref_G	ACTGGCCGCTTGACGCAATAACCTCCAGTTCCATCCATGTTCATATTTAGCTTTAATTTTAAATAACCATTAAGCAAATTTCCATAATCTGATTTTTGTGTATTTAAGATAGTGTTGTCCCTTCAAATACTAATTTTGAATGGAAATATTCATTAGGAATAGGTATAGATTCTACAGTTGGCGCACACTGCGGCTCCTGC
rs58340590_Non-Ref_A	ACTGGCCGCTTGACGCAATAACCTCCAGTTCCATCCATGTTCATATTTAGCTTTAATTTTAAATAACCATTAAGCAAATTTCCATAATCTGATTTTTGTATATTTAAGATAGTGTTGTCCCTTCAAATACTAATTTTGAATGGAAATATTCATTAGGAATAGGTATAGATTCTACAGTTGGCGCACACTGCGGCTCCTGC
rs78940976_Ref_A	ACTGGCCGCTTGACGTTTTTAAACAGAATAAATAAGTCATGTTTAATGCTTCTAGCCTGGTAAAATTAAAAATTAAACATAATAATCTCTCTATATTTTACTTTTAAAAATTGATTGGAAGTGTATTACATATTAATGGGGTACATGTGAGTATTTGTTACATTCATAGAATGTGTAATGATCAACACTGCGGCTCCTGC
rs78940976_Non-Ref_G	ACTGGCCGCTTGACGTTTTTAAACAGAATAAATAAGTCATGTTTAATGCTTCTAGCCTGGTAAAATTAAAAATTAAACATAATAATCTCTCTATATTTTGCTTTTAAAAATTGATTGGAAGTGTATTACATATTAATGGGGTACATGTGAGTATTTGTTACATTCATAGAATGTGTAATGATCAACACTGCGGCTCCTGC
rs78940976_Non-Ref_T	ACTGGCCGCTTGACGTTTTTAAACAGAATAAATAAGTCATGTTTAATGCTTCTAGCCTGGTAAAATTAAAAATTAAACATAATAATCTCTCTATATTTTTCTTTTAAAAATTGATTGGAAGTGTATTACATATTAATGGGGTACATGTGAGTATTTGTTACATTCATAGAATGTGTAATGATCAACACTGCGGCTCCTGC
rs9970948_Ref_A	ACTGGCCGCTTGACGACCAATGGAATAAAACAAACAGAGACCTGAGAAATAACACCACACATCTACAACCATCTGATATTTGACCAACCTGACAAAAACATGCAATGGGGAAAAGGTTCTGTTTAATAAATGGTGCTAGGAAAACTGGCTAGTCATATGCAGAAAACTGAAACTTGACCCCTTCCCACTGCGGCTCCTGC
rs9970948_Non-Ref_G	ACTGGCCGCTTGACGACCAATGGAATAAAACAAACAGAGACCTGAGAAATAACACCACACATCTACAACCATCTGATATTTGACCAACCTGACAAAAACGTGCAATGGGGAAAAGGTTCTGTTTAATAAATGGTGCTAGGAAAACTGGCTAGTCATATGCAGAAAACTGAAACTTGACCCCTTCCCACTGCGGCTCCTGC
rs6683326_Ref_G	ACTGGCCGCTTGACGAGAGAGCCAAATCATGGATTAACTCCCATTCATAGCTGCTAAAAAGAGAATAAAATACCTAGGAATACAGCCAATAAGGGATGCGAAGGACCTCTTCAAGGAGAACTACAAAACACTGCTCAAGGAAATAAGAGAGAACTGAAACAAATGGAAAAACATTCCATCCTCATCACTGCGGCTCCTGC
rs6683326_Non-Ref_A	ACTGGCCGCTTGACGAGAGAGCCAAATCATGGATTAACTCCCATTCATAGCTGCTAAAAAGAGAATAAAATACCTAGGAATACAGCCAATAAGGGATGCAAAGGACCTCTTCAAGGAGAACTACAAAACACTGCTCAAGGAAATAAGAGAGAACTGAAACAAATGGAAAAACATTCCATCCTCATCACTGCGGCTCCTGC
rs55708548_Ref_G	ACTGGCCGCTTGACGAAAATATCATTTTATATTAGTGCTTATTGTACAGAATGAAAAATCTATGGGAAGGTGAATAAAGGCCCTTATTTCTCTATATTTGTCTTCTAATTAAAGCAATTTATTTAAGTTTAATAACACTACAAGGTTACTCATACAATTATGATCCTATTGATTCATGGTTAAAGCACTGCGGCTCCTGC
rs55708548_Non-Ref_C	ACTGGCCGCTTGACGAAAATATCATTTTATATTAGTGCTTATTGTACAGAATGAAAAATCTATGGGAAGGTGAATAAAGGCCCTTATTTCTCTATATTTCTCTTCTAATTAAAGCAATTTATTTAAGTTTAATAACACTACAAGGTTACTCATACAATTATGATCCTATTGATTCATGGTTAAAGCACTGCGGCTCCTGC
rs10913751_Ref_T	ACTGGCCGCTTGACGAATGTCATTTCTCTCCTTCCTGCCCTGTATGGTTTCCACTGAGAAGTCTGTTGCTAGGTAAGTTGGAGCTCCTTAACATGTTATTTGCTTCTTTACTCTTGCTGCTTTTACGGTCATCTTTTTGTTCTTGGCCTTTGAGAGTTTGATTGTTGTATACCTTGGGTGGTCTTCACTGCGGCTCCTGC
rs10913751_Non-Ref_A	ACTGGCCGCTTGACGAATGTCATTTCTCTCCTTCCTGCCCTGTATGGTTTCCACTGAGAAGTCTGTTGCTAGGTAAGTTGGAGCTCCTTAACATGTTATATGCTTCTTTACTCTTGCTGCTTTTACGGTCATCTTTTTGTTCTTGGCCTTTGAGAGTTTGATTGTTGTATACCTTGGGTGGTCTTCACTGCGGCTCCTGC
rs60408652_Ref_G	ACTGGCCGCTTGACGTGAGGCTAATTTGATTTCTTTATTTTCAATTTAGATGCCTTTTATTTCTTTCTCTTGCCTAATTGCTCTGTCCAGGACTTCCAGGAATAAAAGTGGTGAAAATGGGCATCCTTGTCTTGTTCTAGATCTTAGAGGAAAGGCCTTTAATTTTTCCCCATTCAGTACAATGTCACTGCGGCTCCTGC
rs60408652_Non-Ref_T	ACTGGCCGCTTGACGTGAGGCTAATTTGATTTCTTTATTTTCAATTTAGATGCCTTTTATTTCTTTCTCTTGCCTAATTGCTCTGTCCAGGACTTCCAGTAATAAAAGTGGTGAAAATGGGCATCCTTGTCTTGTTCTAGATCTTAGAGGAAAGGCCTTTAATTTTTCCCCATTCAGTACAATGTCACTGCGGCTCCTGC
[truncated: 80,823 more rows]
