# Supplementary material for: Genome-wide discovery of multiple sclerosis genetic risk variant allelic regulatory activity
Source: G3 (Bethesda). 2025 Aug 21;15(11):jkaf192. doi: 10.1093/g3journal/jkaf192 (PMC12608076; doi:10.1093/g3journal/jkaf192)
Supplement: jkaf192_Supplementary_Data [file jkaf192_supplementary_data.zip › Supplementary_Table_4_G3-2025-406100.xlsx]

## Sheet: Oligonucleotide sequences
This table contains all of the oligonucleotide sequences used in this study
Assembly Primers
Name	Sequence	Modification
200-MPRA_v3_GFP_Fusion_v2_F	CACTGCGGCTCCTGCGATCTAACTGGCCGGTACCTGAGCTCGCTA	None
201-MPRA_v3_GFP_Fusion_v2_R	TCTAGAGGTTCGTCGACGCGATTATTATCATTACTTGTACAGCTCGTCCATGC	None
MPRA_v3_F	GCCAGAACATTTCTCTGGCCTAACTGGCCGCTTGACG	None
MPRA_v3_201_R	CCGACTAGCTTGGCCGCCGACGCTCTTCCGATCT(N1:25252525)(N1)(N1)(N1)(N1)(N 1)(N1)(N1)(N1)(N1)(N1)(N1)(N1)(N1)(N1)(N1)(N1)(N1)(N1)(N1)TCTAGAGGTTCG TCGACGCGATCGCAGGAGCCGCAGTG	None
MPRA_v3_Amp2Sc_R	CCGACTAGCTTGGCCGC	None
MPRA_V3_Illumina_GFP_F	GTGACTGGAGTTCAGACGTGTGCTCTTCCGATCTCGCCCTGAGCAAAGACC	None
MPRA_v3_TruSeq_Amp2Sa_F_P7	TGACTGGAGTTCAGACGTGTGCTCTTCCGATCTAACTGGCCGCTTGACG	None
TruSeq_Universal_Adapter_P5	AATGATACGGCGACCACCGAGATCTACACTCTTTCCCTACACGACGCTCTTCCGATCT	None
eGFP Enrichment Oligos
Name	Sequence	Modification
Biotin-labeled GFP probe One	CGCCGTAGGTGAAGGTGGTCACGAGGGTGGGCCAG/3BioTEG/	3' Biotin
Biotin-labeled GFP probe Two	CCAGGATGTTGCCGTCCTCCTTGAAGTCGATGCCC/3BioTEG/	3' Biotin
Biotin-labeled GFP probe Three	CCTCGATGTTGTGGCGGGTCTTGAAGTTCACCTTG/3BioTEG/	3' Biotin
