# Supplementary material for: Genome-wide discovery of multiple sclerosis genetic risk variant allelic regulatory activity
Source: G3 (Bethesda). 2025 Aug 21;15(11):jkaf192. doi: 10.1093/g3journal/jkaf192 (PMC12608076; doi:10.1093/g3journal/jkaf192)
Supplement: jkaf192_Supplementary_Data [file jkaf192_supplementary_data.zip › Supplementary_Table_5_G3-2025-406100.xlsx]

## Sheet: README
This file contains the regulatory variant analysis
Tab name	Description
GM12878, MS-1, MS-2	Regulatory variant analysis of MPRA experiments in GM12878, MS-1, and MS-2. Results from DESeq2 analysis of GFP mRNA (5 replicates) compared to the plasmid control (3 replicates)
control_variants	Summary of the DESeq2 results for the calibration variants used in this study in GM12878. It contains both results from the current study that uses the RSV promoter and a previous study that utilizes the minimal promoter (PMID: 33712590). These variants are only used for calibration purposes.

## Sheet: GM12878
oligo	baseMean	log2FoldChange	lfcSE	stat	pvalue	padj
rs10003326_Non-Ref_G	1033.26	0.0121963	0.0566217	0.2154	0.829455	0.867471
rs10003326_Non-Ref_T	1617.12	0.241776	0.0463669	5.21441	1.84403e-07	8.9322e-07
rs10003326_Ref_C	2749.59	0.200267	0.0408464	4.90293	9.44155e-07	4.08388e-06
rs1000350_Non-Ref_G	2339.83	0.100115	0.0372878	2.68492	0.00725482	0.0146176
rs1000350_Non-Ref_T	3010.92	0.0679272	0.0321918	2.11008	0.0348518	0.059023
rs1000350_Ref_C	2384.19	0.103318	0.0350502	2.94771	0.0032014	0.00701247
rs1000351_Non-Ref_G	1565.5	0.0767488	0.0444554	1.72642	0.0842713	0.12828
rs1000351_Non-Ref_T	2753.41	-0.0136146	0.0323501	-0.420853	0.673862	0.737248
rs1000351_Ref_C	2541.11	0.0220233	0.0345812	0.636858	0.524217	0.602789
rs10004221_Non-Ref_T	3055.45	-0.0807754	0.0317637	-2.54301	0.0109902	0.0212028
rs10004221_Ref_G	3127.69	-0.0514904	0.0326691	-1.57612	0.114998	0.168274
rs10004342_Non-Ref_G	1351.26	-0.180531	0.0457393	-3.94696	7.91505e-05	0.000242038
rs10004342_Ref_A	1183.18	-0.196907	0.0485517	-4.05561	5.00034e-05	0.000158749
rs10006327_Non-Ref_A	3684.59	-0.112393	0.0299875	-3.74801	0.000178242	0.000507089
rs10006327_Non-Ref_C	4162.34	-0.118455	0.0264946	-4.47092	7.78845e-06	2.88252e-05
rs10006327_Ref_T	4291.24	-0.0719627	0.0308056	-2.33602	0.01949	0.0352818
rs10007399_Non-Ref_A	2225.2	0.167058	0.0390133	4.28208	1.85155e-05	6.38279e-05
rs10007399_Non-Ref_C	2346.97	0.181297	0.0383673	4.7253	2.29771e-06	9.27924e-06
rs10007399_Non-Ref_T	1998.69	0.111929	0.0379135	2.95222	0.00315497	0.00691987
rs10007399_Ref_G	1700.68	0.042682	0.0430698	0.990994	0.321688	0.403445
rs10010701_Non-Ref_A	5171.62	-0.00607708	0.0241996	-0.251123	0.801719	0.845642
rs10010701_Ref_G	3872.85	0.0540836	0.0281993	1.91791	0.055123	0.088354
rs10011685_Non-Ref_C	2652.88	0.000300285	0.03518	0.00853567	0.99319	0.994799
rs10011685_Non-Ref_G	3334.53	-0.0325344	0.0290142	-1.12133	0.262148	0.340395
rs10011685_Non-Ref_T	2138.38	-0.059995	0.039524	-1.51794	0.129029	0.185876
rs10011685_Ref_A	1799.52	0.00493865	0.044677	0.110541	0.91198	0.933146
rs1001202_Non-Ref_A	2326.58	-0.0722713	0.0372638	-1.93945	0.0524466	0.0846235
rs1001202_Non-Ref_C	2573	-0.0162361	0.0332919	-0.487688	0.625771	0.695658
rs1001202_Non-Ref_T	2710.04	0.0968615	0.0379539	2.55209	0.010708	0.0207158
rs1001202_Ref_G	3271.22	-0.16865	0.0309543	-5.44835	5.08388e-08	2.70039e-07
rs1001203_Non-Ref_C	1875.85	0.0149129	0.0412805	0.361258	0.717906	0.775536
rs1001203_Ref_G	2196.24	0.12651	0.0374261	3.38027	0.000724157	0.00181896
rs10012413_Non-Ref_G	1700.43	0.0789418	0.0414027	1.90668	0.0565616	0.0903742
rs10012413_Non-Ref_T	1572.02	0.225149	0.0473274	4.75726	1.96235e-06	8.0213e-06
rs10012413_Ref_C	2118.58	0.0334871	0.0394454	0.848947	0.395911	0.479334
rs10015289_Non-Ref_C	3354.58	0.0694594	0.0317962	2.18452	0.0289241	0.0501095
rs10015289_Ref_A	3001.48	0.0562834	0.0355997	1.58101	0.113876	0.166855
rs10015340_Non-Ref_A	2970.58	0.078597	0.0322182	2.43952	0.0147066	0.027499
rs10015340_Ref_G	4787.25	0.19742	0.026921	7.33331	2.24533e-13	2.33891e-12
rs10017313_Non-Ref_C	3383.98	-0.386467	0.029518	-13.0926	3.63032e-39	1.83979e-37
rs10017313_Non-Ref_G	3051.91	-0.331821	0.0312593	-10.6151	2.53547e-26	7.32039e-25
rs10017313_Ref_A	3130.43	-0.373516	0.0322175	-11.5936	4.44115e-31	1.59171e-29
rs10017565_Non-Ref_C	2871.48	-0.474359	0.0329447	-14.3986	5.27761e-47	3.43357e-45
rs10017565_Non-Ref_G	2972.79	-0.424373	0.0316914	-13.3908	6.84649e-41	3.6738e-39
rs10017565_Ref_A	3409.25	-0.408637	0.0291045	-14.0403	8.83353e-45	5.40638e-43
rs10018386_Non-Ref_C	3852.29	0.245958	0.0278956	8.81709	1.17478e-18	2.00935e-17
rs10018386_Ref_G	3597.14	0.145853	0.0292723	4.98263	6.27269e-07	2.78865e-06
rs1002076_Non-Ref_A	3228.4	0.0491014	0.0309807	1.5849	0.112988	0.165713
rs1002076_Ref_G	2690.78	0.112094	0.0334284	3.35325	0.000798678	0.00198584
rs10022539_Non-Ref_A	3199.13	-0.171158	0.0306869	-5.57755	2.43927e-08	1.35502e-07
rs10022539_Non-Ref_G	3535.23	-0.0985171	0.0326583	-3.0166	0.00255629	0.00570774
rs10022539_Ref_T	2698.28	-0.191853	0.0330571	-5.80368	6.48745e-09	3.91177e-08
rs10023510_Non-Ref_A	2004.57	0.0894895	0.0384672	2.32639	0.0199978	0.0360978
rs10023510_Non-Ref_T	2391.13	0.164332	0.0352641	4.66004	3.16144e-06	1.25089e-05
rs10023510_Ref_C	2556.24	0.0794687	0.0353659	2.24704	0.0246374	0.0434932
rs10025623_Non-Ref_A	4113.49	0.0342571	0.0293829	1.16589	0.24366	0.319703
rs10025623_Non-Ref_C	2383.05	0.0170876	0.0357716	0.477687	0.632873	0.70168
rs10025623_Ref_G	3666.24	0.0431101	0.0343837	1.25379	0.209917	0.281888
rs10027437_Non-Ref_A	3492.9	-0.0282099	0.0306086	-0.921635	0.356719	0.439948
rs10027437_Non-Ref_T	2916.76	-0.0388969	0.0326592	-1.19099	0.233656	0.308628
rs10027437_Ref_G	3084.9	0.0870099	0.0334863	2.59838	0.00936658	0.01839
rs10028116_Non-Ref_A	1769.7	-0.110908	0.0403727	-2.74711	0.00601233	0.0123506
rs10028116_Non-Ref_T	2206.6	-0.00596197	0.0367268	-0.162333	0.871044	0.901345
rs10028116_Ref_C	2368.77	-0.00116004	0.0357123	-0.032483	0.974087	0.981052
rs10029073_Non-Ref_A	3941.94	-0.0816997	0.0293739	-2.78137	0.00541303	0.0112467
rs10029073_Ref_G	3476.99	-0.107884	0.0296337	-3.64057	0.000272032	0.000747414
rs1003077_Non-Ref_A	2328.29	0.139469	0.0357995	3.89583	9.7865e-05	0.000293641
rs1003077_Ref_G	2746.7	0.156304	0.035288	4.42937	9.45067e-06	3.4399e-05
rs10031181_Non-Ref_G	3153.94	-0.517386	0.0297249	-17.4058	7.4535e-68	8.54988e-66
rs10031181_Ref_A	2685.82	-0.612922	0.0340084	-18.0226	1.29413e-72	1.70385e-70
rs10032234_Non-Ref_C	4597.99	0.0976844	0.0281426	3.47105	0.000518423	0.00134405
rs10032234_Non-Ref_G	3836.62	0.0679034	0.0302431	2.24525	0.0247521	0.0436756
rs10032234_Non-Ref_T	3358.58	0.0434985	0.0304444	1.42879	0.153066	0.215215
rs10032234_Ref_A	3726.24	0.073977	0.0288838	2.5612	0.0104313	0.0202305
rs1003603_Non-Ref_C	2986.26	-0.158812	0.03115	-5.0983	3.42718e-07	1.59023e-06
rs1003603_Non-Ref_G	2874.49	-0.139393	0.0325349	-4.28442	1.83218e-05	6.32057e-05
rs1003603_Ref_A	3960.62	-0.182356	0.0308714	-5.90695	3.4851e-09	2.18534e-08
rs10041497_Non-Ref_A	1211.61	-0.044936	0.0482568	-0.931184	0.351758	0.434992
rs10041497_Non-Ref_C	1051.06	-0.119146	0.0535065	-2.22677	0.0259629	0.0455394
rs10041497_Non-Ref_G	885.549	-0.0243753	0.0568568	-0.428714	0.668131	0.732232
rs10041497_Ref_T	923.773	-0.0437251	0.0563834	-0.775496	0.438047	0.520997
rs10042027_Non-Ref_A	4682.44	0.0776252	0.0280997	2.76249	0.00573625	0.0118438
rs10042027_Ref_G	3517.23	0.0323454	0.0296777	1.08989	0.275762	0.354718
rs10043093_Non-Ref_A	4078.04	0.0961255	0.028062	3.42546	0.000613755	0.00156525
rs10043093_Ref_C	2769.24	0.0524743	0.0366562	1.43153	0.152279	0.214299
rs10045016_Non-Ref_A	1840.98	0.183857	0.040477	4.54226	5.56552e-06	2.11414e-05
rs10045016_Non-Ref_C	1955.76	0.146093	0.0407426	3.58576	0.000336095	0.000907009
rs10045016_Ref_T	2030.09	-0.00182576	0.0373212	-0.0489201	0.960983	0.971327
rs1004624_Non-Ref_G	2225.99	-0.290179	0.0390648	-7.42814	1.10136e-13	1.18529e-12
rs1004624_Non-Ref_T	2323.03	-0.215357	0.0367146	-5.8657	4.4723e-09	2.76278e-08
rs1004624_Ref_C	2290.22	-0.235459	0.0352669	-6.67649	2.44732e-11	2.02821e-10
rs10048173_Non-Ref_C	1274.62	0.153123	0.0487929	3.13823	0.00169972	0.003947
rs10048173_Non-Ref_G	1604.65	0.058438	0.0439956	1.32827	0.184089	0.252064
rs10048173_Non-Ref_T	993.388	0.318769	0.0584125	5.4572	4.83694e-08	2.57588e-07
rs10048173_Ref_A	822.979	-0.0860981	0.0611032	-1.40906	0.158817	0.222103
rs1006035248_Non-Ref_A	3434.54	0.0310649	0.0308423	1.00722	0.31383	0.395194
rs1006035248_Ref_G	3193.49	0.110927	0.0342002	3.24347	0.00118084	0.00283486
rs10062349_Non-Ref_A	2261.12	-0.00461578	0.038114	-0.121105	0.903608	0.926658
rs10062349_Non-Ref_T	2746.84	-0.122651	0.0333646	-3.67609	0.000236834	0.000658526
rs10062349_Ref_G	2520.94	-0.00630226	0.0352771	-0.17865	0.858212	0.890756
rs10063294_Non-Ref_A	3142.43	-0.149837	0.0316908	-4.72808	2.26651e-06	9.16676e-06
rs10063294_Non-Ref_C	2508.13	0.0231104	0.0355166	0.650694	0.515244	0.594541
rs10063294_Non-Ref_T	3309.38	-0.112955	0.030383	-3.7177	0.000201047	0.000566794
rs10063294_Ref_G	3993.92	-0.0128491	0.0279598	-0.459557	0.645834	0.712747
rs1006514941_Non-Ref_T	716.338	0.469869	0.0759452	6.18695	6.13392e-10	4.25586e-09
rs1006514941_Ref_C	640.876	0.276662	0.07261	3.81025	0.000138829	0.000403715
rs10065637_Non-Ref_T	3303.07	0.0720047	0.0306236	2.35128	0.0187089	0.0340472
rs10065637_Ref_C	2998.41	-0.0532245	0.0331609	-1.60504	0.108486	0.159954
rs10066308_Non-Ref_A	2574.12	0.146847	0.0347463	4.22625	2.37614e-05	8.04072e-05
rs10066308_Ref_G	2609.3	-0.0701444	0.0328528	-2.13511	0.0327518	0.0558766
rs10068717_Non-Ref_A	1548.26	-0.048756	0.0432095	-1.12836	0.259167	0.337152
rs10068717_Non-Ref_G	2541.03	-0.0132673	0.0347267	-0.38205	0.702424	0.762293
rs10068717_Non-Ref_T	1932.18	0.176005	0.0421845	4.17226	3.01592e-05	9.98522e-05
rs10068717_Ref_C	2093.74	-0.02286	0.0379203	-0.602843	0.546613	0.623879
rs10070832_Non-Ref_A	2269.3	0.220825	0.0379113	5.82478	5.71866e-09	3.47997e-08
rs10070832_Non-Ref_G	1851.68	0.254993	0.0414419	6.15303	7.6017e-10	5.20357e-09
rs10070832_Non-Ref_T	1894.17	0.189235	0.0426869	4.4331	9.28898e-06	3.3878e-05
rs10070832_Ref_C	1797.61	0.165649	0.0429632	3.85559	0.00011545	0.000341169
rs10072596_Non-Ref_G	2183.26	0.1155	0.039757	2.90515	0.00367082	0.00792845
rs10072596_Ref_A	3758.47	0.28211	0.030114	9.36809	7.38538e-21	1.50749e-19
rs10075764_Non-Ref_C	2041.19	-0.110479	0.042012	-2.62971	0.00854586	0.0169436
rs10075764_Non-Ref_G	2098.01	-0.314564	0.0395182	-7.95997	1.72088e-15	2.24182e-14
rs10075764_Non-Ref_T	2778.72	-0.352935	0.0324478	-10.877	1.48359e-27	4.55819e-26
rs10075764_Ref_A	2863.89	-0.31079	0.03522	-8.82426	1.10191e-18	1.88977e-17
rs10079513_Non-Ref_A	2945	0.00674134	0.0320403	0.210402	0.833354	0.870764
rs10079513_Non-Ref_C	1763.5	-0.00383665	0.0413541	-0.0927758	0.926082	0.943944
rs10079513_Non-Ref_G	2661.37	0.00185428	0.0347761	0.0533205	0.957477	0.968472
rs10079513_Ref_T	2374.45	0.128513	0.0375336	3.42395	0.000617184	0.00157295
rs10082154_Non-Ref_C	2818.52	-0.00692289	0.0332699	-0.208082	0.835165	0.872156
rs10082154_Non-Ref_G	1707.41	0.0104378	0.0414548	0.251787	0.801206	0.845304
rs10082154_Ref_T	2672.37	-0.0800943	0.0326805	-2.45083	0.0142526	0.0267257
rs10084150_Non-Ref_C	3308.78	-0.250636	0.0299901	-8.3573	6.41716e-17	9.51842e-16
rs10084150_Ref_T	2990.78	-0.222349	0.0304799	-7.29493	2.98813e-13	3.07257e-12
rs10084639_Non-Ref_G	2476.77	-0.251645	0.0349819	-7.19357	6.31191e-13	6.28125e-12
rs10084639_Ref_T	1955.15	-0.315677	0.0423513	-7.45378	9.07012e-14	9.85825e-13
rs10085999_Non-Ref_A	3271.28	-0.0354602	0.0320207	-1.10742	0.268114	0.346603
rs10085999_Non-Ref_C	3966.39	0.0172062	0.0284422	0.604952	0.545211	0.622594
rs10085999_Ref_T	5449.57	-0.0199448	0.0270623	-0.736995	0.461125	0.543302
rs1008610_Non-Ref_G	2140.31	-0.0735615	0.0371434	-1.98047	0.0476504	0.0777194
rs1008610_Non-Ref_T	3576.65	-0.0567604	0.0299515	-1.89507	0.0580825	0.092544
rs1008610_Ref_C	2237.01	-0.0930249	0.0430793	-2.15939	0.0308202	0.0529846
rs10086475_Non-Ref_C	1378.32	-0.178091	0.0496076	-3.58999	0.000330688	0.000893992
rs10086475_Ref_T	1380.06	-0.0273446	0.0462857	-0.590778	0.554669	0.631231
rs1008654811_Non-Ref_A	477.45	0.0445761	0.0801891	0.555887	0.578288	0.652759
rs1008654811_Ref_C	461.636	-0.0823926	0.0888137	-0.927702	0.353562	0.436828
rs10089216_Non-Ref_A	3224.73	0.0903056	0.0313811	2.87771	0.00400577	0.00857823
rs10089216_Non-Ref_T	4271.17	0.138446	0.0268616	5.15403	2.54941e-07	1.20931e-06
rs10089216_Ref_G	5201.45	0.208864	0.02669	7.82556	5.05422e-15	6.27433e-14
rs10092179_Non-Ref_G	673.135	-0.0943893	0.0672976	-1.40257	0.160746	0.224417
rs10092179_Ref_A	696.05	-0.158155	0.0724882	-2.1818	0.029124	0.0504123
rs10092335_Non-Ref_A	2131.14	-0.226963	0.0368262	-6.16308	7.13444e-10	4.90651e-09
rs10092335_Non-Ref_C	3195.68	-0.364809	0.0315114	-11.577	5.38778e-31	1.91842e-29
rs10092335_Non-Ref_G	2619.14	-0.204252	0.034101	-5.98963	2.10319e-09	1.35999e-08
rs10092335_Ref_T	2095.78	-0.234862	0.0454852	-5.16347	2.42409e-07	1.15457e-06
rs10093113_Non-Ref_C	3466.91	-0.297021	0.0314933	-9.43124	4.05279e-21	8.39322e-20
rs10093113_Non-Ref_T	2912.09	-0.276844	0.0334186	-8.28413	1.18972e-16	1.73051e-15
rs10093113_Ref_G	2398.68	-0.323058	0.0420624	-7.68045	1.58529e-14	1.87866e-13
rs10093127_Non-Ref_A	684.007	0.0838998	0.0672325	1.24791	0.212065	0.284324
rs10093127_Non-Ref_C	1307.61	0.095125	0.0500381	1.90105	0.0572956	0.0914576
rs10093127_Ref_T	1123.33	0.0142354	0.0508328	0.280044	0.779444	0.827547
rs10093654_Non-Ref_A	2782.96	0.259409	0.0378156	6.85984	6.89379e-12	6.10404e-11
rs10093654_Non-Ref_G	1735.35	0.00353084	0.0421695	0.0837297	0.933271	0.949555
rs10093654_Non-Ref_T	1723.72	0.125699	0.0418774	3.00159	0.00268576	0.00597351
rs10093654_Ref_C	1891.99	0.0645886	0.0409487	1.5773	0.114725	0.167959
rs10093797_Non-Ref_A	1838.88	0.17549	0.0440162	3.98693	6.6934e-05	0.000207261
rs10093797_Ref_C	2115.95	0.249238	0.0402232	6.19638	5.77774e-10	4.01674e-09
rs10102600_Non-Ref_G	366.623	0.0744416	0.0907323	0.820453	0.411958	0.495616
rs10102600_Non-Ref_T	1275.9	0.158526	0.0481346	3.29338	0.0009899	0.00241706
rs10102600_Ref_C	2687.17	0.214283	0.0351779	6.0914	1.11928e-09	7.49306e-09
rs1010330_Non-Ref_A	1879.15	0.356757	0.0401652	8.88226	6.55164e-19	1.14513e-17
rs1010330_Non-Ref_C	1956.22	0.198741	0.0403307	4.92779	8.31668e-07	3.62995e-06
rs1010330_Ref_G	2374.68	0.162417	0.0386756	4.19948	2.67533e-05	8.94961e-05
rs10104771_Non-Ref_A	2999.69	-0.0815467	0.0304632	-2.67689	0.00743083	0.0149306
rs10104771_Non-Ref_C	3237.76	-0.171218	0.0294045	-5.82286	5.78506e-09	3.5187e-08
rs10104771_Non-Ref_T	2517.55	-0.0484728	0.0367744	-1.31811	0.187465	0.255965
rs10104771_Ref_G	3434.76	-0.150495	0.029923	-5.02939	4.92041e-07	2.2249e-06
rs10105998_Non-Ref_A	2082.53	-0.0583369	0.0389504	-1.49772	0.134205	0.192231
rs10105998_Ref_T	2613.69	0.11179	0.034665	3.22487	0.0012603	0.00300771
rs1010607130_Non-Ref_A	2841.97	0.179137	0.0342966	5.22318	1.75873e-07	8.5456e-07
rs1010607130_Ref_G	2243.8	0.0959357	0.0366132	2.62025	0.00878653	0.0173659
rs1010635_Non-Ref_A	2676.38	-0.0587208	0.037072	-1.58396	0.113202	0.165994
rs1010635_Non-Ref_G	2239.35	0.138849	0.0370982	3.74275	0.000182019	0.000516799
rs1010635_Ref_C	3045.05	0.0203136	0.0303775	0.668707	0.503682	0.583873
rs10106461_Non-Ref_A	2165.47	-0.105944	0.0374202	-2.83119	0.00463752	0.00978561
rs10106461_Non-Ref_G	2545.27	-0.126963	0.0382212	-3.32181	0.00089437	0.00220247
rs10106461_Non-Ref_T	2985.04	-0.0490752	0.0318654	-1.54008	0.123541	0.179065
rs10106461_Ref_C	2359.34	-0.121202	0.0351997	-3.44328	0.000574698	0.00147566
rs10108507_Non-Ref_G	2207.23	-0.311101	0.0358169	-8.68587	3.75848e-18	6.15642e-17
rs10108507_Non-Ref_T	1880.13	-0.353951	0.0399928	-8.85037	8.7228e-19	1.51152e-17
rs10108507_Ref_C	2127.98	-0.388974	0.0359567	-10.8179	2.83323e-27	8.61505e-26
rs10111625_Non-Ref_G	1625.54	-0.166161	0.0449147	-3.69947	0.000216047	0.000605694
rs10111625_Non-Ref_T	1537.69	-0.103992	0.0427486	-2.43265	0.0149888	0.0279639
rs10111625_Ref_A	1310.45	-0.0648686	0.0459292	-1.41236	0.157844	0.220952
rs10112388_Non-Ref_A	2762.8	-0.0562387	0.0332834	-1.68969	0.0910868	0.137356
rs10112388_Non-Ref_C	2419.72	-0.0307208	0.0361576	-0.849637	0.395527	0.478976
rs10112388_Non-Ref_G	3076.43	-0.0286611	0.0307309	-0.932649	0.351001	0.434196
rs10112388_Ref_T	2179.63	-0.04151	0.037338	-1.11174	0.266252	0.344648
rs1012713485_Ref_G	1167.39	0.00673543	0.0541125	0.124471	0.900942	0.924493
rs10133267_Non-Ref_G	2412.21	0.0409169	0.035054	1.16725	0.243108	0.319155
rs10133267_Ref_A	3157.84	0.00234398	0.0321499	0.0729077	0.94188	0.956459
rs10133498_Non-Ref_T	2935.89	-0.106377	0.033006	-3.22296	0.00126874	0.00302553
rs10133498_Ref_C	2288.05	-0.102766	0.0361626	-2.84179	0.00448614	0.00949704
rs10134254_Non-Ref_A	2523.19	0.0835411	0.0344061	2.42809	0.0151786	0.0282629
rs10134254_Non-Ref_C	2275.97	0.19088	0.036559	5.22115	1.77818e-07	8.63685e-07
rs10134254_Non-Ref_G	2455.72	0.149331	0.0389874	3.83024	0.00012802	0.000374442
rs10134254_Ref_T	2542.5	0.0345303	0.0349207	0.98882	0.322751	0.40446
rs10135725_Non-Ref_A	1890.1	-0.188899	0.0391405	-4.82617	1.39181e-06	5.83546e-06
rs10135725_Non-Ref_T	1958.4	0.0588717	0.0410915	1.4327	0.151944	0.213913
rs10135725_Ref_C	2295.56	-0.168832	0.0372819	-4.52852	5.93973e-06	2.24427e-05
rs10136427_Non-Ref_T	3195.79	-0.100276	0.0292788	-3.42486	0.000615106	0.00156797
rs10136427_Ref_C	3664.01	-0.0644718	0.0286341	-2.25158	0.024349	0.0430496
rs1013766_Non-Ref_A	3244.97	-0.0606252	0.0299496	-2.02424	0.0429452	0.0709141
rs1013766_Ref_G	3468.88	0.00660057	0.0284728	0.23182	0.816678	0.857854
rs1013767_Non-Ref_A	2692.81	0.00523681	0.0328783	0.159279	0.873449	0.903371
rs1013767_Non-Ref_C	3357.49	-0.0490417	0.0292108	-1.67889	0.0931741	0.140156
rs1013767_Ref_T	2531.12	-0.109197	0.0361431	-3.02123	0.00251748	0.00563093
rs10138271_Non-Ref_G	3092.53	0.205128	0.0318523	6.43995	1.1951e-10	9.09573e-10
rs10138271_Non-Ref_T	2633.83	0.136089	0.0384626	3.53822	0.000402831	0.00106957
rs10138271_Ref_A	2616.26	0.11544	0.0350265	3.2958	0.000981407	0.00239846
rs10138548_Non-Ref_C	1372.62	-0.110346	0.0482742	-2.28581	0.0222651	0.0397374
rs10138548_Non-Ref_G	1534.83	-0.0483665	0.0447319	-1.08125	0.279585	0.358766
rs10138548_Non-Ref_T	1756.42	-0.0346084	0.0427091	-0.810328	0.417752	0.501263
rs10138548_Ref_A	1963.25	-0.0820638	0.0387628	-2.11708	0.0342534	0.0581303
rs1013952_Non-Ref_A	1052.02	0.125354	0.0548116	2.28701	0.0221955	0.0396279
rs1013952_Non-Ref_T	697.12	0.229184	0.0649143	3.53056	0.000414673	0.00109856
rs1013952_Ref_G	1289.75	0.0927895	0.0490533	1.89161	0.0585434	0.0931931
rs1013953_Non-Ref_A	2790.32	-0.13166	0.0336918	-3.90776	9.31563e-05	0.000280899
rs1013953_Non-Ref_C	2176.49	0.058191	0.0380996	1.52734	0.126677	0.182925
rs1013953_Non-Ref_G	2660.7	-0.011304	0.040261	-0.280769	0.778888	0.827208
rs1013953_Ref_T	2478.62	0.0447677	0.036788	1.21691	0.223638	0.297478
rs10141141_Non-Ref_G	2582.65	-0.064733	0.0339388	-1.90734	0.056476	0.0902472
rs10141141_Ref_T	2568.79	-0.107138	0.0343975	-3.1147	0.00184133	0.00424878
rs10141746_Non-Ref_C	2082.75	-0.0160056	0.0414949	-0.385723	0.699702	0.760185
rs10141746_Non-Ref_G	2092.15	-0.00260219	0.0377566	-0.0689201	0.945053	0.958944
rs10141746_Ref_A	2708.52	-0.0787338	0.0346664	-2.27118	0.0231359	0.0411134
rs10142466_Non-Ref_C	2149.73	0.127623	0.0392025	3.25549	0.00113198	0.00273158
rs10142466_Non-Ref_G	1657.24	0.0605406	0.0436201	1.38791	0.165166	0.229708
rs10142466_Non-Ref_T	3168.51	0.0120314	0.0333026	0.361274	0.717894	0.775536
rs10142466_Ref_A	2610.04	0.148153	0.033935	4.36579	1.26665e-05	4.50347e-05
rs10142513_Non-Ref_A	3557.59	-0.00309883	0.0293821	-0.105467	0.916006	0.936301
rs10142513_Non-Ref_C	2564.58	0.0442925	0.0340191	1.30199	0.19292	0.2623
rs10142513_Ref_G	2983.07	0.0553642	0.0353023	1.56829	0.116814	0.170631
rs10142621_Non-Ref_G	2246.62	0.00366151	0.0381374	0.0960082	0.923514	0.942012
rs10142621_Non-Ref_T	2736.18	0.112591	0.032959	3.41608	0.000635299	0.00161461
rs10142621_Ref_C	2956.17	0.0147731	0.0342524	0.431303	0.666248	0.730482
rs10142838_Non-Ref_G	3329.06	0.168853	0.0314552	5.36804	7.95989e-08	4.09077e-07
rs10142838_Ref_T	4724.68	0.148888	0.0253865	5.86485	4.4953e-09	2.77564e-08
rs1014486_Non-Ref_C	4076.58	0.0574422	0.027274	2.10611	0.0351944	0.0595532
rs1014486_Ref_T	4478.36	0.173924	0.0296686	5.86222	4.56712e-09	2.81771e-08
rs10147587_Non-Ref_T	3221.6	0.078757	0.0310799	2.53401	0.0112764	0.0216906
rs10147587_Ref_C	2664.62	-0.00442323	0.0328595	-0.134611	0.89292	0.918256
rs10147860_Non-Ref_A	2395.33	0.183546	0.036428	5.03858	4.6899e-07	2.12871e-06
rs10147860_Ref_C	2282.27	0.0111053	0.0358097	0.310118	0.756471	0.808826
rs10150214_Non-Ref_G	738.698	-0.256899	0.0636753	-4.03451	5.47157e-05	0.000172551
rs10150214_Ref_T	533.57	-0.322751	0.075323	-4.28489	1.82829e-05	6.30829e-05
rs1015110_Non-Ref_C	2359.37	-0.221786	0.0383829	-5.77824	7.54848e-09	4.51812e-08
rs1015110_Ref_T	3458.73	-0.190616	0.0292847	-6.50907	7.56189e-11	5.90058e-10
rs10152221_Non-Ref_G	2948.05	0.041766	0.0341292	1.22376	0.221042	0.294485
rs10152221_Ref_A	2935.17	0.0112052	0.0320367	0.349761	0.726518	0.783028
rs10152871_Non-Ref_A	1579.05	-0.342773	0.0495236	-6.92141	4.47159e-12	4.04629e-11
rs10152871_Non-Ref_T	3176.76	-0.436365	0.0308505	-14.1445	2.01969e-45	1.26027e-43
rs10152871_Ref_G	1936.8	-0.539541	0.0389742	-13.8435	1.39165e-43	8.17768e-42
rs10152928_Non-Ref_A	1482.06	-0.13862	0.0460937	-3.00735	0.0026354	0.00586966
rs10152928_Non-Ref_G	1817.43	-0.0571787	0.0398728	-1.43403	0.151565	0.213457
rs10152928_Non-Ref_T	2453.59	-0.0784631	0.0381706	-2.05559	0.039822	0.0663839
rs10152928_Ref_C	2040.73	-0.0417704	0.0387232	-1.07869	0.280725	0.359901
rs10157709_Non-Ref_C	1851.38	0.170948	0.0407162	4.19854	2.68646e-05	8.98336e-05
rs10157709_Ref_T	1466.67	0.233937	0.0464688	5.03428	4.79643e-07	2.17346e-06
rs10159235_Non-Ref_G	1828.85	0.158342	0.0407388	3.88675	0.000101597	0.000303577
rs10159235_Non-Ref_T	1439.05	0.0139599	0.0457571	0.305088	0.760299	0.8119
rs10159235_Ref_C	1293.69	0.0859714	0.0496931	1.73005	0.0836218	0.127398
rs10163410_Non-Ref_C	2952.5	0.127602	0.0325941	3.91489	9.04465e-05	0.000273352
rs10163410_Non-Ref_T	4645.86	0.199781	0.0263583	7.57943	3.47068e-14	3.95046e-13
rs10163410_Ref_G	3645.81	0.106115	0.0317106	3.34635	0.000818841	0.00203241
rs10163469_Non-Ref_A	244.216	0.0596368	0.112311	0.530995	0.595422	0.668241
rs10163469_Non-Ref_C	182.366	-0.143252	0.138708	-1.03275	0.301719	0.382419
rs10163469_Non-Ref_T	147.214	0.0249789	0.153001	0.16326	0.870314	0.900712
rs10163469_Ref_G	145.847	-0.0482001	0.140595	-0.34283	0.731727	0.787269
rs10164262_Non-Ref_A	2370.23	-0.0616366	0.0384341	-1.6037	0.108781	0.160316
rs10164262_Non-Ref_T	1477.63	-0.183395	0.0478602	-3.83189	0.000127162	0.000372276
rs10164262_Ref_G	1696.3	-0.143511	0.0429953	-3.33783	0.000844363	0.00209074
rs10166773_Non-Ref_A	2281.92	0.127587	0.0381631	3.3432	0.000828172	0.00205304
rs10166773_Non-Ref_C	3912.23	0.0760138	0.0278935	2.72515	0.00642728	0.0131067
rs10166773_Non-Ref_T	3217.44	0.196923	0.0313252	6.28641	3.24901e-10	2.3438e-09
rs10166773_Ref_G	3932.13	0.232897	0.0286604	8.12607	4.43431e-16	6.13548e-15
rs10167650_Non-Ref_A	2556.06	0.165078	0.0379805	4.3464	1.38389e-05	4.88044e-05
rs10167650_Non-Ref_C	3373.96	0.0875743	0.0309376	2.83068	0.00464496	0.0098
rs10167650_Non-Ref_G	2763.67	0.128264	0.0343942	3.72922	0.000192073	0.000543051
rs10167650_Ref_T	2786.56	0.134568	0.0331146	4.06371	4.82983e-05	0.000153718
rs10169613_Non-Ref_T	2451.82	-0.0948775	0.0356777	-2.6593	0.00783043	0.0156588
rs10169613_Ref_C	2469.85	-0.137725	0.0336443	-4.09356	4.248e-05	0.00013686
rs10169898_Non-Ref_G	2955.77	0.0443743	0.0326598	1.35868	0.174247	0.240504
rs10169898_Ref_A	2493.88	0.109718	0.0353264	3.10584	0.00189736	0.00436677
rs10176758_Non-Ref_C	2434.56	0.12743	0.0358118	3.55833	0.00037322	0.000997292
rs10176758_Non-Ref_G	2663.25	0.247546	0.034109	7.2575	3.94301e-13	3.99758e-12
rs10176758_Non-Ref_T	3648.7	0.160572	0.0309062	5.19547	2.04206e-07	9.82881e-07
rs10176758_Ref_A	2354.03	0.154611	0.0373521	4.13928	3.48399e-05	0.000114048
rs10176806_Non-Ref_A	2508.41	-0.0343954	0.035369	-0.972473	0.330815	0.412864
rs10176806_Non-Ref_C	3064.27	-0.0119559	0.0318479	-0.375405	0.707359	0.766693
rs10176806_Non-Ref_G	2374.96	-0.0350873	0.0384873	-0.91166	0.361948	0.445221
rs10176806_Ref_T	4068.16	0.0774552	0.0275154	2.81498	0.00487804	0.0102418
rs10177578_Non-Ref_G	2388.49	0.0765491	0.0389766	1.96397	0.0495331	0.0804579
rs10177578_Non-Ref_T	2493.32	0.158479	0.0361252	4.38694	1.14957e-05	4.11775e-05
rs10177578_Ref_C	2975.18	0.161657	0.0324148	4.98715	6.1278e-07	2.72835e-06
rs10178420_Non-Ref_A	2697.14	-0.137028	0.0333555	-4.10811	3.98912e-05	0.000129335
rs10178420_Ref_G	1935.41	-0.238355	0.0405857	-5.87288	4.28285e-09	2.65473e-08
rs10179483_Non-Ref_A	2242.99	0.334714	0.0376559	8.88876	6.17963e-19	1.08407e-17
rs10179483_Ref_G	3690.26	0.159588	0.0286871	5.56305	2.65098e-08	1.46625e-07
rs1018387_Non-Ref_A	3010.87	0.0762095	0.0314681	2.4218	0.0154437	0.0287007
rs1018387_Non-Ref_C	2585.2	0.0186148	0.0342457	0.543565	0.586741	0.660471
rs1018387_Non-Ref_G	2667.93	0.065991	0.0345615	1.90938	0.0562134	0.089865
rs1018387_Ref_T	2962.42	0.0177119	0.0314504	0.56317	0.573319	0.648258
rs10183971_Non-Ref_A	3956.6	-0.0353067	0.0275255	-1.28269	0.1996	0.269936
rs10183971_Non-Ref_C	2263.05	-0.105904	0.0355011	-2.98313	0.00285321	0.00630967
rs10183971_Ref_G	4506.46	-0.00572708	0.0255517	-0.224137	0.822651	0.862521
rs10184153_Non-Ref_A	2092.67	0.0593122	0.0375205	1.5808	0.113925	0.166902
rs10184153_Non-Ref_C	3387.8	0.0280169	0.0297159	0.942826	0.34577	0.428679
rs10184153_Ref_T	2518.38	0.0544062	0.0347619	1.56511	0.117557	0.171586
rs10186048_Non-Ref_A	1824.06	0.0348473	0.0402845	0.86503	0.387022	0.470103
rs10186048_Ref_G	2671.49	0.0319141	0.0335788	0.950424	0.341897	0.424578
rs10188181_Non-Ref_A	1877.34	-0.438767	0.0409429	-10.7166	8.51181e-27	2.52019e-25
rs10188181_Non-Ref_C	1962.5	-0.374403	0.0384382	-9.74037	2.02817e-22	4.63358e-21
rs10188181_Ref_G	1886.5	-0.430404	0.0391147	-11.0036	3.67098e-28	1.15378e-26
rs10190504_Non-Ref_G	4114.92	0.0543313	0.0307332	1.76784	0.077088	0.118637
rs10190504_Non-Ref_T	3372.5	0.0526493	0.0305675	1.72239	0.0849985	0.129228
rs10190504_Ref_C	3471.92	-0.0343999	0.0294103	-1.16965	0.24214	0.318059
rs10191360_Non-Ref_A	2586.11	0.0837829	0.0374415	2.2377	0.0252406	0.0444291
rs10191360_Non-Ref_C	3003.35	-0.012468	0.0369111	-0.337783	0.735526	0.790461
rs10191360_Non-Ref_G	3160.64	-0.0105107	0.0319867	-0.328596	0.742461	0.796403
rs10191360_Ref_T	2287.21	0.106963	0.0375082	2.85173	0.0043482	0.0092377
rs10192415_Non-Ref_G	1962.9	-0.00158997	0.041669	-0.0381572	0.969562	0.977832
rs10192415_Non-Ref_T	2546.77	0.0156826	0.0342458	0.457942	0.646994	0.713784
rs10192415_Ref_C	3340.81	-0.0374266	0.0313764	-1.19283	0.232936	0.307836
rs10193465_Non-Ref_A	2568.77	0.0487054	0.0348763	1.39652	0.162558	0.22664
rs10193465_Non-Ref_C	3088.37	0.0704834	0.0313142	2.25084	0.0243956	0.043118
rs10193465_Ref_T	2243.52	0.0497659	0.0364681	1.36464	0.172366	0.238301
rs10193900_Non-Ref_C	2647.47	-0.0156744	0.0360144	-0.435226	0.663399	0.728024
rs10193900_Non-Ref_G	3344.13	0.0137451	0.0316354	0.434486	0.663935	0.728467
rs10193900_Ref_A	3308.36	-0.0347774	0.0339849	-1.02332	0.306157	0.387058
rs1019527_Non-Ref_G	2795.21	0.0347376	0.0317842	1.09292	0.274428	0.35331
rs1019527_Ref_A	3218.46	0.00308528	0.0299762	0.102924	0.918023	0.937776
rs10195405_Non-Ref_T	2398.33	0.120615	0.0356766	3.38078	0.000722808	0.00181617
rs10195405_Ref_A	1986.77	0.0275561	0.0419125	0.657469	0.51088	0.590536
rs10195963_Non-Ref_C	2310.83	-0.159244	0.0356966	-4.46104	8.15617e-06	3.00671e-05
rs10195963_Non-Ref_G	2503.15	-0.193729	0.0338002	-5.7316	9.94852e-09	5.84867e-08
rs10195963_Ref_T	3074.08	-0.275278	0.0311208	-8.84548	9.11336e-19	1.57492e-17
rs10197066_Non-Ref_A	3818.5	0.168836	0.0283929	5.94644	2.74038e-09	1.74174e-08
rs10197066_Non-Ref_C	4339.35	0.144904	0.0261101	5.54974	2.86099e-08	1.57332e-07
rs10197066_Non-Ref_T	3200.03	0.167872	0.0330249	5.0832	3.71133e-07	1.70986e-06
rs10197066_Ref_G	4113.7	0.0439382	0.0280005	1.56919	0.116603	0.170356
rs10197392_Non-Ref_A	2832.92	-0.0808851	0.0338407	-2.39017	0.0168406	0.0310438
rs10197392_Non-Ref_T	2498.56	-0.179789	0.0345148	-5.20903	1.89825e-07	9.17817e-07
rs10197392_Ref_G	2151.7	-0.0547852	0.0363967	-1.50522	0.132267	0.189881
rs10198539_Non-Ref_T	3791.69	0.150103	0.0306753	4.8933	9.91609e-07	4.26536e-06
rs10198539_Ref_C	3505.1	0.0772896	0.0302967	2.55109	0.0107388	0.0207702
rs10198838_Non-Ref_C	3091.76	0.117029	0.0310399	3.77026	0.000163077	0.000467488
rs10198838_Non-Ref_G	2542.88	0.20444	0.0359956	5.6796	1.35008e-08	7.77595e-08
rs10198838_Ref_T	3879.06	0.0909762	0.0278506	3.26657	0.00108858	0.00263433
rs10199020_Non-Ref_A	2365.27	-0.224494	0.0366233	-6.12981	8.7984e-10	5.97471e-09
rs10199020_Non-Ref_G	2401.67	-0.163186	0.0356633	-4.57574	4.74531e-06	1.8225e-05
rs10199020_Ref_T	2772.71	-0.318488	0.0334832	-9.51188	1.87251e-21	4.01013e-20
rs10199394_Non-Ref_A	4048.3	-0.181014	0.0330605	-5.47523	4.36947e-08	2.34464e-07
rs10199394_Non-Ref_C	3248.44	-0.0491248	0.0310246	-1.58342	0.113327	0.166165
rs10199394_Non-Ref_G	3733.63	-0.143273	0.0279843	-5.11976	3.05927e-07	1.43148e-06
rs10199394_Ref_T	3514.58	-0.111609	0.0318651	-3.50255	0.000460835	0.00120816
rs1020092082_Non-Ref_G	230.954	0.134342	0.117837	1.14007	0.254258	0.33187
rs1020092082_Ref_A	430.297	0.166133	0.0827816	2.00689	0.0447618	0.0735339
rs10201872_Non-Ref_T	4153.06	0.10983	0.0263582	4.16681	3.0889e-05	0.000101978
rs10201872_Ref_C	4948.05	0.214877	0.0244654	8.78287	1.59356e-18	2.70142e-17
rs10202244_Non-Ref_T	6177.16	0.045879	0.0228503	2.0078	0.0446641	0.0733954
rs10202244_Ref_G	5391.69	0.0660451	0.024624	2.68214	0.0073153	0.0147232
rs10202994_Non-Ref_C	3563.32	0.0571383	0.0308453	1.85241	0.0639664	0.100698
rs10202994_Non-Ref_G	3549.72	0.107784	0.0295987	3.6415	0.00027105	0.00074496
rs10202994_Non-Ref_T	2561.25	0.0440976	0.0371054	1.18844	0.23466	0.309687
rs10202994_Ref_A	3132.59	0.139183	0.0311646	4.46606	7.96724e-06	2.94216e-05
rs10204_Non-Ref_A	1180.45	-0.405802	0.0505788	-8.02316	1.03062e-15	1.372e-14
rs10204_Non-Ref_C	1827.5	-0.315444	0.0405306	-7.78286	7.09021e-15	8.67882e-14
rs10204_Non-Ref_G	1434.3	-0.395574	0.0457556	-8.64536	5.36341e-18	8.67771e-17
rs10204_Ref_T	1469.29	-0.312831	0.0454994	-6.8755	6.17731e-12	5.50655e-11
rs10204180_Non-Ref_A	450.391	-0.756046	0.0809852	-9.33561	1.00415e-20	2.03233e-19
rs10204180_Non-Ref_C	208.202	-0.554746	0.116398	-4.76594	1.8798e-06	7.71182e-06
rs10204180_Non-Ref_G	165.779	-0.5654	0.139193	-4.06198	4.86593e-05	0.000154789
rs10204180_Ref_T	208.41	-0.707732	0.118399	-5.97752	2.26566e-09	1.45816e-08
rs1020658_Non-Ref_G	2290.24	-0.327985	0.0356825	-9.19174	3.8654e-20	7.45696e-19
rs1020658_Ref_C	2636.93	-0.41456	0.0335222	-12.3667	3.9556e-35	1.70091e-33
rs10207197_Non-Ref_C	1973.94	0.108559	0.0421317	2.57667	0.00997584	0.0194516
rs10207197_Non-Ref_T	1785.22	0.0925756	0.0442543	2.0919	0.0364476	0.0614026
rs10207197_Ref_A	1796.44	0.086942	0.0441789	1.96795	0.0490736	0.0798058
rs10207726_Non-Ref_A	2349.75	-0.466375	0.037046	-12.5891	2.42504e-36	1.08922e-34
rs10207726_Non-Ref_T	2191.34	-0.540079	0.0391388	-13.7991	2.58171e-43	1.49641e-41
rs10207726_Ref_C	1832.4	-0.431831	0.039477	-10.9388	7.51848e-28	2.33811e-26
rs10209615_Non-Ref_C	2085.53	-0.19811	0.0421493	-4.7002	2.59913e-06	1.04164e-05
rs10209615_Ref_T	3689.32	-0.0730804	0.0304111	-2.40309	0.0162574	0.030083
rs10209878_Non-Ref_C	1418.41	0.15462	0.0469244	3.29509	0.000983916	0.00240367
rs10209878_Non-Ref_G	1828.88	0.199941	0.0426226	4.69096	2.7192e-06	1.08623e-05
rs10209878_Non-Ref_T	1979.97	0.0338842	0.0383152	0.884355	0.376505	0.459915
rs10209878_Ref_A	1949.68	0.00625145	0.0427234	0.146324	0.883666	0.91106
rs10210193_Non-Ref_C	2094.9	-0.220647	0.0380026	-5.80611	6.39412e-09	3.86096e-08
rs10210193_Non-Ref_G	2602.41	-0.109029	0.0327379	-3.33037	0.000867314	0.00214259
rs10210193_Ref_T	2290.14	-0.161471	0.0346514	-4.65989	3.16386e-06	1.2516e-05
rs10210464_Non-Ref_A	3624.78	-0.0939392	0.0297181	-3.16101	0.00157223	0.00367837
rs10210464_Non-Ref_C	3299.18	-0.0851585	0.029594	-2.87756	0.00400765	0.00858164
rs10210464_Ref_T	3188.33	-0.0497603	0.0311558	-1.59714	0.110234	0.16217
rs1021156_Non-Ref_C	2525.49	-0.113442	0.0337447	-3.36176	0.000774465	0.00193127
rs1021156_Ref_T	1760.62	-0.124773	0.040517	-3.07951	0.00207341	0.00472793
rs10211562_Non-Ref_T	964.123	-0.197367	0.0572305	-3.44864	0.000563419	0.00144903
rs10211562_Ref_G	1950.68	0.0339335	0.0387035	0.876756	0.380619	0.46387
rs10212230_Non-Ref_A	3283.88	0.123991	0.0306955	4.03939	5.3591e-05	0.000169297
rs10212230_Non-Ref_C	2797.66	0.161201	0.0345894	4.66042	3.15563e-06	1.24898e-05
rs10212230_Ref_G	3016.93	0.171617	0.0317319	5.40832	6.3618e-08	3.32428e-07
rs10213692_Non-Ref_C	1998.92	-0.438411	0.0384657	-11.3975	4.30521e-30	1.48332e-28
rs10213692_Non-Ref_G	1738.45	-0.251939	0.0420978	-5.98461	2.16907e-09	1.40023e-08
rs10213692_Ref_T	2308.01	-0.228301	0.0382985	-5.96109	2.50561e-09	1.60129e-08
rs10213865_Non-Ref_C	980.446	0.118494	0.0585276	2.02458	0.0429108	0.0708822
rs10213865_Non-Ref_T	982.744	0.0916613	0.0573446	1.59843	0.109947	0.161786
rs10213865_Ref_A	1132.99	0.198984	0.0551668	3.60695	0.00030982	0.000842332
rs10214237_Non-Ref_C	1146.64	0.0582819	0.0538293	1.08272	0.278934	0.358173
rs10214237_Ref_T	856.664	0.00201571	0.0589845	0.0341736	0.972739	0.98008
rs10214273_Non-Ref_A	3676.76	-0.0748634	0.0303569	-2.46611	0.013659	0.0257196
rs10214273_Non-Ref_G	3385.01	-0.0455992	0.0300456	-1.51767	0.129099	0.185967
rs10214273_Ref_T	2347.81	-0.0905229	0.0359432	-2.5185	0.0117857	0.0225558
rs1021469_Non-Ref_A	2126.87	0.0148905	0.0388689	0.383097	0.701648	0.761702
rs1021469_Ref_G	2528.43	-0.0708336	0.0350835	-2.019	0.0434876	0.0716959
rs10216576_Non-Ref_G	4257.6	-0.153181	0.0291246	-5.25949	1.44452e-07	7.11818e-07
rs10216576_Non-Ref_T	3274.44	-0.100991	0.0326739	-3.09088	0.00199565	0.00456665
rs10216576_Ref_C	4247.03	-0.0719038	0.0267501	-2.68799	0.00718839	0.014499
rs1021858_Non-Ref_T	1750.86	0.198088	0.0427196	4.63692	3.53631e-06	1.38733e-05
rs1021858_Ref_G	1748.15	0.0962075	0.0412015	2.33505	0.019541	0.0353623
rs1021859_Non-Ref_A	3314.16	0.150998	0.0307243	4.91462	8.89541e-07	3.86275e-06
rs1021859_Non-Ref_C	3148.55	0.119937	0.0341745	3.50955	0.000448872	0.00117978
rs1021859_Non-Ref_G	2990.11	0.0642654	0.0317631	2.02327	0.0430453	0.0710529
rs1021859_Ref_T	3103.76	0.0723688	0.0317739	2.27762	0.0227495	0.040517
rs1021954_Non-Ref_G	2557.6	-0.0865701	0.0386613	-2.23919	0.0251434	0.0442819
rs1021954_Non-Ref_T	2105.78	-0.068871	0.0380327	-1.81084	0.0701661	0.109253
rs1021954_Ref_A	2955.75	-0.131373	0.0307674	-4.26986	1.95596e-05	6.70774e-05
rs1021955_Non-Ref_G	3117.28	-0.0451743	0.0319329	-1.41466	0.157167	0.220134
rs1021955_Non-Ref_T	3084.02	-0.0129588	0.0309075	-0.419278	0.675013	0.738275
rs1021955_Ref_A	3600.22	0.0642931	0.0303055	2.1215	0.0338798	0.0575702
rs10220369_Non-Ref_G	2640.11	-0.153776	0.0327455	-4.69609	2.65192e-06	1.06124e-05
rs10220369_Ref_A	2487.62	-0.0797762	0.0369689	-2.15793	0.0309334	0.0531577
rs10220371_Non-Ref_G	3660.87	0.0223342	0.0283762	0.787074	0.431238	0.514385
rs10220371_Ref_A	3170.8	0.082716	0.0305719	2.70562	0.00681772	0.0138359
rs10220392_Non-Ref_C	3020.64	0.0457288	0.031646	1.44501	0.148454	0.209655
rs10220392_Ref_T	2938.66	0.0349244	0.0314441	1.11068	0.266705	0.345107
rs10220479_Non-Ref_G	2372.71	-0.0267167	0.0357927	-0.74643	0.455408	0.537839
rs10220479_Ref_C	2982.02	0.0672686	0.032654	2.06004	0.0393946	0.0657687
rs10222232_Non-Ref_C	1659.61	-0.207382	0.0402099	-5.15749	2.50276e-07	1.18865e-06
rs10222232_Non-Ref_G	1081.13	-0.207445	0.0507761	-4.08549	4.39836e-05	0.000141312
rs10222232_Non-Ref_T	1244.17	-0.402548	0.0494118	-8.14679	3.73711e-16	5.20655e-15
rs10222232_Ref_A	1199.48	-0.301816	0.0512679	-5.88703	3.93186e-09	2.44905e-08
rs10222238_Non-Ref_A	1003.6	-0.32715	0.0560124	-5.84067	5.19913e-09	3.18354e-08
rs10222238_Non-Ref_C	1982.42	-0.309584	0.0375014	-8.25529	1.51539e-16	2.18022e-15
rs10222238_Non-Ref_T	886.638	-0.482752	0.0586528	-8.23067	1.86164e-16	2.6594e-15
rs10222238_Ref_G	1424.02	-0.475167	0.0436422	-10.8878	1.31819e-27	4.06307e-26
rs10222318_Non-Ref_A	1952.86	-0.190861	0.0435657	-4.38099	1.1814e-05	4.22386e-05
rs10222318_Ref_G	2467.34	-0.118521	0.0348958	-3.39642	0.000682739	0.00172363
rs1023031_Non-Ref_C	2422.49	-0.146277	0.0351003	-4.16741	3.0808e-05	0.000101745
rs1023031_Non-Ref_G	2394.36	0.0495157	0.0373101	1.32714	0.184463	0.252513
rs1023031_Ref_T	2630.9	-0.0155731	0.0371619	-0.41906	0.675172	0.738422
rs10230459_Non-Ref_A	3028.61	-0.176821	0.0308409	-5.73332	9.84861e-09	5.79259e-08
rs10230459_Non-Ref_G	3293.14	-0.0338761	0.0321758	-1.05284	0.292413	0.372448
rs10230459_Ref_C	3237.45	-0.0730816	0.0314725	-2.32208	0.0202286	0.0364712
rs10230723_Non-Ref_T	2793.66	-0.174105	0.0324764	-5.36096	8.27798e-08	4.244e-07
rs10230723_Ref_A	1746.81	-0.0948169	0.0450991	-2.10241	0.0355172	0.0600331
rs10232726_Non-Ref_T	3017.53	-0.0653881	0.0332651	-1.96567	0.0493371	0.0801865
rs10232726_Ref_C	3066.42	-0.0835512	0.0311854	-2.67918	0.00738027	0.0148407
rs10235226_Non-Ref_G	2495.07	0.228859	0.0402911	5.68012	1.34599e-08	7.75462e-08
rs10235226_Ref_A	2213.39	0.197223	0.0363307	5.42853	5.68189e-08	2.9882e-07
rs10238927_Non-Ref_A	2522.75	-0.0387454	0.0341441	-1.13476	0.256475	0.334343
rs10238927_Non-Ref_C	2558.46	-0.0188192	0.0370809	-0.507517	0.611792	0.68321
rs10238927_Ref_G	2574.97	-0.128417	0.0366521	-3.50367	0.00045889	0.00120355
rs10240820_Non-Ref_A	4006.24	0.114658	0.0290261	3.95016	7.80982e-05	0.000239049
rs10240820_Non-Ref_C	3190.04	0.0205949	0.0312783	0.658442	0.510254	0.589938
rs10240820_Ref_T	4222.52	-0.00739799	0.0270924	-0.273065	0.784803	0.832037
rs10243024_Non-Ref_A	2278.88	-0.0766379	0.0392371	-1.9532	0.050796	0.0822825
rs10243024_Non-Ref_T	2790.58	-0.0226668	0.0317662	-0.713548	0.475506	0.557145
rs10243024_Ref_G	2661	-0.104584	0.0325421	-3.21381	0.00130986	0.00311363
rs10245175_Non-Ref_A	3920.53	-0.0664447	0.0300925	-2.20802	0.0272432	0.0475217
rs10245175_Non-Ref_C	3465.11	-0.0511268	0.0293372	-1.74273	0.0813812	0.1244
rs10245175_Ref_G	2910.42	-0.081915	0.0311	-2.63392	0.00844051	0.0167564
rs10245867_Non-Ref_A	938.135	-0.11479	0.0548047	-2.09453	0.0362129	0.0610582
rs10245867_Non-Ref_C	922.105	-0.0649677	0.0601361	-1.08034	0.279989	0.359166
rs10245867_Non-Ref_T	639.725	0.0965728	0.0694016	1.39151	0.164072	0.22841
rs10245867_Ref_G	683.864	0.00482043	0.0672559	0.071673	0.942862	0.957177
rs1024637_Non-Ref_T	2628.68	0.299385	0.0360646	8.30134	1.02945e-16	1.5031e-15
rs1024637_Ref_C	3541.27	0.177011	0.0309801	5.7137	1.10543e-08	6.46009e-08
rs10249404_Non-Ref_A	3026.74	0.0913548	0.0355528	2.56956	0.0101829	0.0198029
rs10249404_Ref_G	2109.95	-0.0458715	0.0371627	-1.23434	0.217075	0.290027
rs10250289_Non-Ref_G	3272.22	-0.244087	0.0296856	-8.22241	1.99457e-16	2.84187e-15
rs10250289_Non-Ref_T	3451.06	-0.148988	0.0313224	-4.75658	1.96899e-06	8.04501e-06
rs10250289_Ref_A	3599.24	-0.150911	0.0290535	-5.19424	2.05558e-07	9.88893e-07
rs10250435_Non-Ref_A	2649.55	-0.040573	0.0330095	-1.22913	0.219022	0.292271
rs10250435_Non-Ref_T	3327.65	-0.0428953	0.0309616	-1.38544	0.165919	0.230596
rs10250435_Ref_C	2389.07	-0.0359838	0.0356303	-1.00992	0.312532	0.393805
rs10250457_Non-Ref_A	1584.78	0.0776523	0.0441683	1.7581	0.0787305	0.120905
rs10250457_Non-Ref_T	1623.21	0.141246	0.0460274	3.06873	0.00214968	0.00488439
rs10250457_Ref_C	1399.79	-0.0778771	0.0466114	-1.67077	0.0947664	0.142222
rs10250460_Non-Ref_T	1599.6	0.00989912	0.0458004	0.216136	0.828882	0.866989
rs10250460_Ref_C	2597.49	0.134558	0.0342945	3.9236	8.72353e-05	0.000264523
rs10250646_Non-Ref_C	1868.2	0.0372344	0.0392853	0.947795	0.343234	0.42599
rs10250646_Non-Ref_T	2138.48	0.128058	0.0392013	3.26666	0.00108823	0.00263364
rs10250646_Ref_G	2527.61	0.00221329	0.0369965	0.0598244	0.952296	0.964502
rs1025131114_Non-Ref_G	1040.42	0.284257	0.0552793	5.14219	2.71549e-07	1.28158e-06
rs1025131114_Ref_C	728.867	0.305073	0.0664502	4.591	4.41129e-06	1.70356e-05
rs10256866_Non-Ref_G	2796.71	-0.244607	0.0316123	-7.73771	1.01224e-14	1.22032e-13
rs10256866_Ref_A	2387.54	-0.216765	0.0353968	-6.12386	9.13376e-10	6.186e-09
rs10259085_Non-Ref_G	2957.86	-0.113923	0.0340244	-3.34827	0.00081319	0.00201954
rs10259085_Non-Ref_T	2549.18	-0.038433	0.0344371	-1.11603	0.264407	0.342655
rs10259085_Ref_C	3844.33	-0.0863647	0.0285248	-3.02771	0.00246415	0.00552326
rs1026093080_Non-Ref_C	1153.19	0.0453861	0.0530213	0.855998	0.391999	0.475229
rs1026093080_Ref_A	1003.4	0.12069	0.0592034	2.03857	0.0414932	0.0688407
rs1026391930_Non-Ref_T	404.911	0.0200943	0.0898317	0.223689	0.823	0.862768
rs1026391930_Ref_G	604.341	0.232781	0.0710535	3.27614	0.00105237	0.00255398
rs10264094_Non-Ref_C	2273.19	-0.130009	0.0364526	-3.56653	0.000361741	0.000969458
rs10264094_Ref_A	2647.85	0.0173681	0.0346352	0.501459	0.616048	0.687076
rs10264306_Non-Ref_C	1519.36	-0.0483914	0.0449444	-1.07669	0.281617	0.360832
rs10264306_Non-Ref_G	1250.23	0.0761494	0.0482008	1.57984	0.114144	0.16719
rs10264306_Non-Ref_T	1063.56	-0.0210837	0.0536049	-0.393316	0.694086	0.755319
rs10264306_Ref_A	1963.24	-0.0306235	0.0396025	-0.773273	0.439361	0.522285
rs10265856_Non-Ref_C	1874.14	-0.179141	0.0398197	-4.4988	6.83374e-06	2.55311e-05
rs10265856_Ref_T	1430.52	-0.112186	0.0455005	-2.4656	0.0136783	0.0257547
rs1026841160_Non-Ref_C	1505.22	0.223688	0.0462104	4.84064	1.29424e-06	5.45442e-06
rs1026841160_Ref_T	2225.16	0.131096	0.0383948	3.41443	0.000639157	0.00162312
rs1026916_Non-Ref_G	4051.41	-0.0159841	0.0300205	-0.532439	0.594422	0.667314
rs1026916_Ref_A	4745.15	0.0141643	0.0243002	0.582889	0.559968	0.636164
rs1026920_Non-Ref_A	1877.16	0.164217	0.0400625	4.09903	4.1489e-05	0.000134016
rs1026920_Non-Ref_T	2475.47	0.304852	0.0384092	7.93695	2.0722e-15	2.67584e-14
rs1026920_Ref_G	1328.86	0.187811	0.0514518	3.65023	0.000262009	0.000721664
rs10270043_Non-Ref_C	1067.64	-0.209799	0.0572892	-3.66211	0.000250149	0.000691784
rs10270043_Non-Ref_G	794.713	-0.280311	0.061824	-4.53402	5.78711e-06	2.19158e-05
rs10270043_Non-Ref_T	1338.14	-0.110443	0.046484	-2.37594	0.0175041	0.0321093
rs10270043_Ref_A	1202.68	0.0129981	0.0488044	0.26633	0.789985	0.836374
rs10270221_Non-Ref_G	3283.04	0.0981381	0.0306802	3.19875	0.00138025	0.00326671
rs10270221_Non-Ref_T	3591.1	0.0334556	0.0287075	1.16539	0.24386	0.319922
rs10270221_Ref_A	3407.89	-0.0237469	0.0306836	-0.773929	0.438973	0.521953
rs10271373_Non-Ref_C	1706.53	0.0595375	0.0420149	1.41706	0.156466	0.219433
rs10271373_Ref_A	1993.36	0.0425565	0.0390299	1.09036	0.275556	0.3545
rs10273974_Non-Ref_C	711.907	0.0512262	0.0680358	0.75293	0.451492	0.534071
rs10273974_Non-Ref_T	813.182	0.0805717	0.0625982	1.28713	0.198051	0.268173
rs10273974_Ref_A	791.056	0.0969786	0.0664308	1.45984	0.144333	0.204609
rs10276952_Non-Ref_C	2089.46	-0.165525	0.0378955	-4.36793	1.25428e-05	4.46318e-05
rs10276952_Non-Ref_G	1904.06	-0.116452	0.0382871	-3.04155	0.00235362	0.00529627
rs10276952_Ref_A	2095.57	-0.104974	0.0365379	-2.87301	0.00406585	0.00869036
rs10280416_Non-Ref_A	3705.31	0.0215407	0.0278857	0.772466	0.439838	0.522804
rs10280416_Ref_G	3347.78	-0.00588019	0.0311143	-0.188986	0.850103	0.884118
rs10283110_Non-Ref_A	3398.94	-0.0430222	0.0304145	-1.41453	0.157206	0.220164
rs10283110_Non-Ref_G	3184.97	0.0840038	0.0300545	2.79505	0.00518923	0.0108222
rs10283110_Ref_T	4710.86	0.00786492	0.026135	0.300935	0.763464	0.814621
rs1028862_Non-Ref_A	2662.9	-0.44972	0.0345057	-13.0332	7.91906e-39	3.93519e-37
rs1028862_Non-Ref_C	2591.07	-0.335273	0.0349066	-9.60485	7.62694e-22	1.67552e-20
rs1028862_Non-Ref_T	2460.56	-0.444734	0.0348221	-12.7716	2.36268e-37	1.11205e-35
rs1028862_Ref_G	2519.89	-0.419048	0.0356113	-11.7673	5.7559e-32	2.14937e-30
rs1028929457_Ref_T	752.671	-0.00156675	0.0606271	-0.0258424	0.979383	0.984471
rs1031117_Non-Ref_C	2412.26	0.0445022	0.0358251	1.24221	0.21416	0.286741
rs1031117_Ref_G	2312.76	0.0144376	0.0357168	0.404225	0.686047	0.748234
rs1034204_Non-Ref_A	2331.12	-0.186369	0.0361105	-5.16107	2.45541e-07	1.16804e-06
rs1034204_Non-Ref_C	2395.12	-0.0952154	0.0375597	-2.53504	0.0112434	0.0216332
rs1034204_Ref_T	1907.49	-0.125781	0.0395002	-3.18432	0.00145094	0.00341755
rs1036207_Non-Ref_C	2018.25	-0.423618	0.0385183	-10.9979	3.91319e-28	1.2279e-26
rs1036207_Non-Ref_G	1859.38	-0.285596	0.0403242	-7.08249	1.41589e-12	1.35347e-11
rs1036207_Non-Ref_T	2583.19	-0.319467	0.0332964	-9.59466	8.41935e-22	1.84431e-20
rs1036207_Ref_A	1986.92	-0.395248	0.0406913	-9.71332	2.64584e-22	6.00535e-21
rs1036209_Non-Ref_A	1980.27	0.122914	0.0392875	3.12858	0.00175652	0.00406952
rs1036209_Ref_T	1664.03	0.118398	0.0430559	2.74987	0.00596184	0.0122607
rs1036230_Non-Ref_A	911.004	-0.209941	0.0628907	-3.33819	0.000843265	0.00208829
rs1036230_Non-Ref_C	1316.72	-0.0254411	0.048528	-0.524255	0.600101	0.672546
rs1036230_Non-Ref_T	1490.16	-0.0522848	0.0451379	-1.15834	0.246727	0.323329
rs1036230_Ref_G	890.802	-0.0691567	0.0583534	-1.18513	0.235964	0.311183
rs1036943731_Non-Ref_T	859.188	0.0955538	0.0638282	1.49705	0.134381	0.192462
rs1036943731_Ref_A	370.35	-0.0607787	0.0899945	-0.67536	0.499447	0.580069
rs1038043_Non-Ref_G	2680.67	0.0567819	0.03728	1.52312	0.127729	0.184242
rs1038043_Non-Ref_T	3355.7	-0.0088103	0.031443	-0.280199	0.779325	0.827488
rs1038043_Ref_A	2660.93	-0.059325	0.0322617	-1.83887	0.0659342	0.103441
rs1038044_Non-Ref_A	3915.48	-0.199377	0.0296049	-6.73459	1.64395e-11	1.38886e-10
rs1038044_Non-Ref_C	3669.79	-0.216939	0.0282667	-7.67472	1.6578e-14	1.96034e-13
rs1038044_Ref_G	3920.6	-0.2012	0.0311044	-6.46854	9.8956e-11	7.60999e-10
rs1038045_Non-Ref_A	1598.98	-0.0565726	0.0436197	-1.29695	0.194649	0.264294
rs1038045_Non-Ref_C	1642.11	-0.0185469	0.0416073	-0.445761	0.65577	0.721471
rs1038045_Non-Ref_G	1960.13	-0.0426827	0.0386206	-1.10518	0.269081	0.347528
rs1038045_Ref_T	1171.57	-0.0759412	0.0565974	-1.34178	0.179668	0.246866
rs1038394_Non-Ref_C	1691	-0.229078	0.041333	-5.54227	2.9858e-08	1.63843e-07
rs1038394_Non-Ref_G	2685.79	-0.150195	0.033542	-4.47783	7.54048e-06	2.79669e-05
rs1038394_Ref_A	1536.53	-0.167575	0.0471698	-3.55258	0.000381472	0.00101792
rs1039544_Non-Ref_A	3502.78	0.153428	0.0305788	5.01746	5.23598e-07	2.35896e-06
rs1039544_Non-Ref_G	2866.93	0.0363597	0.0329674	1.1029	0.270072	0.348569
rs1039544_Non-Ref_T	3565.65	0.11065	0.0295836	3.74026	0.000183832	0.000521444
rs1039544_Ref_C	2817.36	0.18183	0.0330754	5.49743	3.85363e-08	2.07979e-07
rs10401842_Non-Ref_A	2447.5	0.053874	0.0367156	1.46733	0.142285	0.20215
rs10401842_Non-Ref_T	1999.08	-0.00329439	0.0402664	-0.0818149	0.934794	0.950674
rs10401842_Ref_G	2011.64	-0.0264544	0.0397583	-0.665381	0.505807	0.585857
rs10402101_Non-Ref_A	1790.4	0.0420217	0.040051	1.04921	0.294083	0.374251
rs10402101_Ref_G	2262.38	0.207373	0.0378568	5.47782	4.3061e-08	2.31161e-07
rs10402422_Non-Ref_A	1157.93	0.0291281	0.0501406	0.580928	0.561289	0.637364
rs10402422_Non-Ref_C	1175.71	-0.238817	0.0478979	-4.98595	6.16569e-07	2.74426e-06
rs10402422_Ref_G	699.741	-0.059142	0.0663702	-0.891093	0.372879	0.45628
rs10403392_Non-Ref_T	2878.79	-0.102834	0.0374384	-2.74675	0.00601886	0.012362
rs10403392_Ref_A	3429.07	-0.0829377	0.030364	-2.73145	0.0063057	0.0128855
rs10404023_Non-Ref_C	2073.41	0.0950729	0.0426135	2.23105	0.0256776	0.0450948
rs10404023_Ref_T	2558.13	0.0211327	0.034414	0.614073	0.539167	0.616962
rs10404046_Non-Ref_A	2951.74	-0.0929872	0.0317823	-2.92575	0.00343624	0.00747432
rs10404046_Non-Ref_C	2268.34	-0.0854273	0.0367778	-2.32279	0.0201903	0.0364087
rs10404046_Ref_G	2718.7	-0.138506	0.0338592	-4.09065	4.30172e-05	0.000138497
rs10404253_Non-Ref_C	4224.76	0.0613381	0.0282206	2.17352	0.029741	0.051366
rs10404253_Ref_T	3122.26	0.209806	0.0316652	6.62575	3.45484e-11	2.80971e-10
rs10404882_Non-Ref_A	2754.1	0.162188	0.0368554	4.40066	1.0792e-05	3.88749e-05
rs10404882_Ref_G	2383.95	0.128614	0.0348767	3.68767	0.000226314	0.00063175
rs10405216_Non-Ref_C	2671.46	0.0158759	0.0338903	0.468451	0.639462	0.707327
rs10405216_Ref_A	2711.83	0.0988396	0.0341145	2.89729	0.00376396	0.00810799
rs10405465_Non-Ref_T	3630.84	0.0145316	0.0300208	0.484052	0.628349	0.697856
rs10405465_Ref_C	3429.56	-0.0376608	0.0293865	-1.28157	0.199994	0.270345
rs10406655_Non-Ref_G	1131.78	-0.316909	0.0493699	-6.41907	1.37113e-10	1.03553e-09
rs10406655_Ref_A	1336.25	-0.347201	0.0467693	-7.42369	1.13905e-13	1.22208e-12
rs1040806_Non-Ref_A	2459.32	0.13528	0.0351512	3.84853	0.000118829	0.000350315
rs1040806_Non-Ref_G	2082.53	0.177958	0.0443881	4.00914	6.09412e-05	0.000190397
rs1040806_Ref_T	3414.76	0.174274	0.033031	5.27608	1.31975e-07	6.54205e-07
rs10408609_Non-Ref_G	2894.39	0.0370754	0.0339612	1.0917	0.274965	0.353836
rs10408609_Ref_A	2027.88	0.048225	0.0414075	1.16464	0.244164	0.320277
rs10408992_Non-Ref_A	2750.39	-0.00256624	0.0356168	-0.0720512	0.942561	0.956973
rs10408992_Ref_T	1923.12	0.0820532	0.0428669	1.91414	0.0556026	0.0890186
rs10409001_Non-Ref_A	1054.48	-0.00396769	0.0536143	-0.0740044	0.941007	0.955732
rs10409001_Ref_C	1610.18	-0.0101531	0.0427262	-0.237632	0.812167	0.854123
rs10409345_Non-Ref_A	3231.82	-0.0416178	0.0304531	-1.36662	0.171745	0.237556
rs10409345_Ref_T	4019.69	0.0290161	0.0276116	1.05087	0.29332	0.373478
rs10409509_Non-Ref_T	1160.68	-0.892466	0.0505029	-17.6716	6.94519e-70	8.50131e-68
rs10409509_Ref_G	1106.28	-0.817808	0.0497089	-16.4519	8.12174e-61	7.87768e-59
rs1041038193_Non-Ref_A	686.199	0.0878695	0.0666941	1.3175	0.187671	0.256209
rs10410651_Non-Ref_C	2360.86	0.150684	0.0396396	3.80134	0.000143918	0.000417217
rs10410651_Non-Ref_G	2696.65	0.070364	0.0359211	1.95885	0.0501303	0.0813211
rs10410651_Ref_T	3057.48	0.139611	0.0327596	4.26168	2.02894e-05	6.93999e-05
rs10410839_Non-Ref_C	1830.64	-0.269408	0.0434547	-6.19975	5.65535e-10	3.93594e-09
rs10410839_Non-Ref_G	2362.06	-0.278602	0.0414524	-6.72101	1.8047e-11	1.51664e-10
rs10410839_Non-Ref_T	2182.4	-0.252545	0.0379825	-6.649	2.95091e-11	2.42302e-10
rs10410839_Ref_A	1989.39	-0.25377	0.0393246	-6.45321	1.09503e-10	8.37404e-10
rs10411027_Non-Ref_A	3246.49	-0.0741655	0.0303458	-2.44401	0.014525	0.0271885
rs10411027_Ref_G	3003.78	-0.0810861	0.0303812	-2.66895	0.0076088	0.0152626
rs10411280_Non-Ref_G	1889.24	-0.179731	0.04257	-4.222	2.42142e-05	8.17734e-05
rs10411280_Ref_A	2341.99	-0.167038	0.0378117	-4.41763	9.97875e-06	3.61768e-05
rs10411630_Non-Ref_A	1129.63	-0.422383	0.0496186	-8.51258	1.701e-17	2.66546e-16
rs10411630_Non-Ref_T	1249.04	-0.366225	0.0485376	-7.54518	4.51654e-14	5.07307e-13
rs10411630_Ref_C	1459.1	-0.259723	0.0461597	-5.62662	1.83771e-08	1.03878e-07
rs10411679_Non-Ref_C	2901.54	-0.0758921	0.0366101	-2.07298	0.0381741	0.0639742
rs10411679_Non-Ref_G	2346.75	-0.0029769	0.0358372	-0.0830673	0.933798	0.949939
rs10411679_Non-Ref_T	3511.36	0.0630608	0.0310494	2.03098	0.042257	0.0699346
rs10411679_Ref_A	1713.37	-0.0471317	0.0441799	-1.06681	0.286056	0.365591
rs10411936_Non-Ref_C	3619.05	0.0884713	0.0297242	2.97641	0.00291646	0.00643876
rs10411936_Non-Ref_G	3372.29	0.147717	0.029538	5.00091	5.70602e-07	2.5554e-06
rs10411936_Non-Ref_T	3877.17	0.140199	0.0301888	4.64409	3.41585e-06	1.34475e-05
rs10411936_Ref_A	2835.03	0.110312	0.0335519	3.28779	0.00100978	0.00246042
rs10412365_Non-Ref_G	1834.51	0.0834827	0.0396408	2.10598	0.035206	0.0595702
rs10412365_Non-Ref_T	1713.73	0.122387	0.0452635	2.70388	0.0068535	0.0138967
rs10412365_Ref_C	1700.72	0.0851484	0.046044	1.84928	0.064417	0.101326
rs10412390_Non-Ref_G	2990.47	-0.290067	0.0343002	-8.45672	2.74992e-17	4.21937e-16
rs10412390_Non-Ref_T	2497.14	-0.362772	0.0341585	-10.6203	2.39909e-26	6.93708e-25
rs10412390_Ref_C	2331.3	-0.257627	0.0345764	-7.45094	9.26757e-14	1.00557e-12
rs10412811_Non-Ref_A	2273.71	0.0484669	0.0394421	1.22881	0.219143	0.292387
rs10412811_Non-Ref_C	2381.13	-0.0477477	0.0361684	-1.32015	0.186785	0.255163
rs10412811_Non-Ref_T	1596.12	-0.0170948	0.0432866	-0.394921	0.692901	0.754309
rs10412811_Ref_G	2519.54	0.164793	0.0362538	4.54554	5.47954e-06	2.08396e-05
rs10413249_Non-Ref_C	2159.9	0.118005	0.0403561	2.9241	0.00345449	0.00750933
rs10413249_Ref_T	2697.75	0.153887	0.0351863	4.37348	1.22283e-05	4.36058e-05
rs10413431_Non-Ref_G	1464.11	-0.0878837	0.0535056	-1.64251	0.100484	0.149729
rs10413431_Ref_A	1280.89	-0.232035	0.0493406	-4.70272	2.56719e-06	1.02981e-05
rs10413462_Non-Ref_C	2958.99	-0.329745	0.0358015	-9.21037	3.25003e-20	6.30473e-19
rs10413462_Non-Ref_G	1846.82	-0.129157	0.0421009	-3.06781	0.00215634	0.0048968
rs10413462_Ref_A	2450.48	-0.235111	0.0348976	-6.73715	1.6152e-11	1.36637e-10
rs10414065_Non-Ref_T	2584.05	-0.00739337	0.0341196	-0.21669	0.82845	0.866609
rs10414065_Ref_C	3070.98	-0.0256602	0.0319287	-0.803671	0.421587	0.505179
rs10414248_Non-Ref_T	2253.66	-0.0199145	0.0361064	-0.55155	0.581256	0.655415
rs10414248_Ref_C	2523.25	0.0490855	0.0360972	1.35982	0.173888	0.240105
rs10414622_Non-Ref_C	2179.16	-0.0857129	0.0378378	-2.26527	0.0234958	0.0416911
rs10414622_Non-Ref_T	1676.37	0.0401657	0.0418641	0.959432	0.337341	0.419751
rs10414622_Ref_A	1629.9	-0.295147	0.0430226	-6.86029	6.87204e-12	6.08901e-11
rs10414921_Non-Ref_T	2750.51	0.00772975	0.0374477	0.206414	0.836467	0.873226
rs10414921_Ref_C	2615.24	-0.0300622	0.0356917	-0.842275	0.399634	0.48314
rs10415811_Non-Ref_C	2702.29	0.0770076	0.0345317	2.23005	0.0257438	0.0451981
rs10415811_Ref_T	2610.2	0.0215313	0.0363127	0.592941	0.55322	0.629957
rs10415831_Non-Ref_A	2353.4	0.201834	0.038168	5.28804	1.23631e-07	6.15794e-07
rs10415831_Non-Ref_C	3047.04	0.269454	0.032662	8.24976	1.58718e-16	2.28008e-15
rs10415831_Non-Ref_G	3127.46	0.109694	0.0344119	3.18768	0.00143417	0.00338186
rs10415831_Ref_T	2873.2	0.178114	0.0325758	5.46767	4.56001e-08	2.43937e-07
rs10416965_Non-Ref_C	1122.73	-0.0482459	0.0538011	-0.896745	0.369855	0.453202
rs10416965_Ref_G	1115	-0.111372	0.0557966	-1.99603	0.0459309	0.075207
rs10417006_Non-Ref_A	2805.41	-0.201398	0.0344161	-5.85184	4.86157e-09	2.99071e-08
rs10417006_Ref_G	2455.31	-0.0629941	0.0369875	-1.70312	0.088546	0.133989
rs10417578_Non-Ref_C	2621.64	0.0912405	0.0349645	2.60952	0.00906691	0.0178556
rs10417578_Ref_T	2487.61	0.0886062	0.037564	2.3588	0.018334	0.0334522
rs10417846_Non-Ref_A	2919.66	0.184594	0.0313853	5.88155	4.06454e-09	2.52677e-08
rs10417846_Ref_G	3089.74	0.0946649	0.0339523	2.78817	0.00530065	0.0110354
rs10419620_Non-Ref_G	3478.64	-0.0237749	0.0287839	-0.82598	0.408815	0.492406
rs10419620_Ref_A	3481.34	-0.0116505	0.0297393	-0.391755	0.695239	0.756271
rs10419829_Non-Ref_C	2694.27	0.171667	0.0336682	5.09877	3.41861e-07	1.58664e-06
rs10419829_Non-Ref_T	3723.51	0.179969	0.029954	6.00817	1.87624e-09	1.22336e-08
rs10419829_Ref_G	3439.22	0.14687	0.029433	4.98997	6.03879e-07	2.69199e-06
rs1042029_Non-Ref_G	1907.91	0.0185177	0.0392668	0.471587	0.637221	0.705501
rs1042029_Non-Ref_T	1957.34	0.0654465	0.0401107	1.63164	0.102754	0.152691
rs1042029_Ref_A	2937.25	0.0757265	0.0316172	2.3951	0.0166157	0.0306824
rs1042042_Non-Ref_A	2092.67	0.164336	0.0376903	4.36018	1.29958e-05	4.60684e-05
rs1042042_Non-Ref_G	1753.45	0.131249	0.0437884	2.99735	0.00272338	0.00604944
rs1042042_Non-Ref_T	1256.3	0.0374526	0.0480328	0.779729	0.435551	0.518447
rs1042042_Ref_C	1646.31	0.110452	0.0438961	2.51621	0.0118625	0.0226903
rs10420683_Non-Ref_A	2577.46	-0.549972	0.0345839	-15.9025	6.08396e-57	5.33397e-55
rs10420683_Non-Ref_C	3382.52	-0.470589	0.0286921	-16.4013	1.87068e-60	1.78732e-58
rs10420683_Ref_G	2990.3	-0.45528	0.0304076	-14.9726	1.10929e-50	8.09525e-49
rs10420809_Non-Ref_T	3575.59	0.189408	0.0342318	5.53311	3.14601e-08	1.72239e-07
rs10420809_Ref_C	4001.38	0.0598628	0.0279862	2.13901	0.0324345	0.0554068
rs10421112_Non-Ref_G	1664.09	-0.19776	0.0427483	-4.62615	3.72532e-06	1.45507e-05
rs10421112_Non-Ref_T	2006.44	-0.102134	0.0381939	-2.67409	0.00749323	0.0150473
rs10421112_Ref_C	1821.38	-0.158052	0.0444166	-3.55841	0.000373108	0.000997063
rs10422677_Non-Ref_A	3571.98	-0.0958521	0.0310289	-3.08912	0.00200749	0.00459155
rs10422677_Non-Ref_G	3252.73	-0.07023	0.031646	-2.21924	0.0264705	0.0463258
rs10422677_Non-Ref_T	3182	-0.0668296	0.0300904	-2.22096	0.0263537	0.0461443
rs10422677_Ref_C	2818.05	-0.0940661	0.0323247	-2.91003	0.00361389	0.00781537
rs10424347_Non-Ref_G	948.326	-0.371157	0.0542909	-6.83644	8.11834e-12	7.10944e-11
rs10424347_Non-Ref_T	1161.04	-0.321632	0.0500112	-6.43121	1.26595e-10	9.60252e-10
rs10424347_Ref_C	1102.35	-0.473573	0.0487019	-9.7239	2.38462e-22	5.42529e-21
rs10424461_Non-Ref_C	2633.29	-0.200881	0.0339913	-5.90978	3.42563e-09	2.15087e-08
rs10424461_Ref_T	3230.84	-0.0132951	0.0310063	-0.428788	0.668078	0.732216
rs10424623_Non-Ref_C	1371.73	-0.257926	0.0473758	-5.44425	5.20239e-08	2.75569e-07
rs10424623_Non-Ref_G	1708.33	-0.0105006	0.0407323	-0.257795	0.796565	0.841712
rs10424623_Ref_T	1886.98	-0.178035	0.0395149	-4.50552	6.62095e-06	2.48038e-05
rs10425588_Non-Ref_T	2540.82	-0.00909366	0.0357123	-0.254637	0.799004	0.843428
rs10425588_Ref_C	2854.13	-0.0246225	0.0324494	-0.758797	0.447974	0.530613
rs10425615_Non-Ref_A	1853.35	-0.312643	0.0410551	-7.6152	2.63287e-14	3.04018e-13
rs10425615_Ref_G	1878.42	-0.311082	0.0433155	-7.18176	6.88215e-13	6.82391e-12
rs10426401_Non-Ref_C	1695.34	-0.0630482	0.0404916	-1.55707	0.119455	0.174031
rs10426401_Non-Ref_G	1495.42	0.0897934	0.0476407	1.88481	0.0594561	0.0944381
rs10426401_Ref_T	1392.29	-0.0266402	0.0448481	-0.59401	0.552506	0.629274
rs10426452_Non-Ref_A	3250.28	-0.0203384	0.0300127	-0.67766	0.497988	0.578707
rs10426452_Non-Ref_C	2103.51	-0.139329	0.0385088	-3.61811	0.000296758	0.000809979
rs10426452_Ref_G	2237.46	-0.0239216	0.0370538	-0.645591	0.518544	0.597557
rs10426586_Non-Ref_A	1207.35	-0.13697	0.0521118	-2.62839	0.00857905	0.0170023
rs10426586_Non-Ref_T	2061.53	0.0414414	0.0375044	1.10497	0.269171	0.347622
rs10426586_Ref_G	1352.34	-0.061306	0.0475628	-1.28895	0.197416	0.267511
rs10426587_Non-Ref_A	1908.84	-0.0853291	0.0398422	-2.14168	0.0322194	0.0550934
rs10426587_Ref_G	1599.98	0.0250438	0.0456467	0.548645	0.583249	0.657294
rs10426947_Non-Ref_A	3125.28	-0.686148	0.0326646	-21.0059	5.79548e-98	1.30613e-95
rs10426947_Non-Ref_C	2355.91	-0.645709	0.033567	-19.2365	1.8333e-82	3.01455e-80
rs10426947_Non-Ref_T	3068.42	-0.508829	0.0601515	-8.45912	2.69394e-17	4.1401e-16
rs10426947_Ref_G	1657.37	-0.566362	0.0398941	-14.1966	9.61167e-46	6.04683e-44
rs10430455_Non-Ref_A	3477.96	-0.0109187	0.0286728	-0.380802	0.70335	0.763103
rs10430455_Ref_T	2669.59	0.08414	0.0345861	2.43277	0.0149837	0.0279574
rs10431505_Non-Ref_C	1848.3	0.0907072	0.0405896	2.23474	0.0254343	0.0447208
rs10431505_Non-Ref_G	2294.7	0.156373	0.0373027	4.192	2.76505e-05	9.22316e-05
rs10431505_Ref_A	2347.08	0.186743	0.0372862	5.00835	5.4898e-07	2.46577e-06
rs10431552_Non-Ref_A	3694.3	0.282762	0.03158	8.95383	3.43349e-19	6.15859e-18
rs10431552_Non-Ref_C	2807.93	0.30941	0.0348454	8.8795	6.71634e-19	1.17338e-17
rs10431552_Non-Ref_T	3297.31	0.300741	0.0311875	9.64301	5.26203e-22	1.16467e-20
rs10431552_Ref_G	2968.36	0.143956	0.0317837	4.52924	5.9195e-06	2.23773e-05
rs10432035_Non-Ref_A	2292.41	-0.0935902	0.0345968	-2.70517	0.00682692	0.0138516
rs10432035_Non-Ref_C	2329.33	-0.123621	0.036562	-3.38113	0.000721891	0.00181422
rs10432035_Non-Ref_T	2379.17	-0.129679	0.0390774	-3.31851	0.000904981	0.00222588
rs10432035_Ref_G	2011.52	-0.231788	0.040394	-5.73817	9.57066e-09	5.64298e-08
rs10433549_Non-Ref_G	2157.95	-0.0878881	0.0365955	-2.40161	0.0163231	0.0301887
rs10433549_Non-Ref_T	2289.85	-0.104318	0.0367368	-2.8396	0.00451695	0.00955541
rs10433549_Ref_C	2148.39	-0.124345	0.0367389	-3.38457	0.000712902	0.0017934
rs10433565_Non-Ref_C	3204.49	0.0461138	0.0309234	1.49123	0.135901	0.194276
rs10433565_Ref_T	3925.65	0.160156	0.0294708	5.4344	5.49816e-08	2.89913e-07
rs1043722393_Non-Ref_A	647.953	-0.0420783	0.0659567	-0.637969	0.523494	0.602138
rs1043722393_Ref_C	461.084	-0.0738428	0.0831911	-0.887628	0.374741	0.458097
rs10439381_Non-Ref_G	3135.62	-0.0473785	0.0309533	-1.53064	0.125857	0.181906
rs10439381_Ref_A	3361.65	-0.166642	0.0297732	-5.59704	2.18049e-08	1.21958e-07
rs10439396_Non-Ref_A	3267.37	0.107588	0.0298464	3.60473	0.000312473	0.000848762
rs10439396_Non-Ref_G	3181.38	0.0597246	0.0331722	1.80044	0.0717911	0.111461
rs10439396_Ref_T	2214.86	0.033749	0.0445583	0.757412	0.448803	0.531464
rs1044269_Non-Ref_A	3314.46	0.196205	0.0301839	6.50032	8.01483e-11	6.23244e-10
rs1044269_Non-Ref_C	3171.61	0.247717	0.031655	7.82552	5.05543e-15	6.27433e-14
rs1044269_Ref_G	2001	0.291205	0.0427833	6.80651	9.99928e-12	8.65964e-11
rs10443905_Non-Ref_C	2661.62	-0.0371673	0.0344797	-1.07795	0.281058	0.360223
rs10443905_Ref_G	3335.01	0.0616093	0.0324214	1.90027	0.0573978	0.091596
rs10443906_Non-Ref_A	3422.6	0.0770036	0.0294077	2.61849	0.00883208	0.0174447
rs10443906_Ref_T	3040.29	0.0351606	0.0325333	1.08076	0.279804	0.358989
rs10445308_Non-Ref_A	3005.68	0.172471	0.0324859	5.30912	1.10154e-07	5.53197e-07
rs10445308_Non-Ref_G	3427.43	0.0989873	0.0312244	3.17019	0.00152338	0.00357434
rs10445308_Non-Ref_T	3315.15	0.0886081	0.0305951	2.89615	0.00377771	0.00813439
rs10445308_Ref_C	2613.78	0.140456	0.0358816	3.91443	9.06196e-05	0.00027381
rs10445374_Non-Ref_A	2128.24	0.0323989	0.0398458	0.813106	0.416157	0.499725
rs10445374_Non-Ref_C	2447.62	0.033607	0.0384776	0.873419	0.382435	0.465682
rs10445374_Ref_T	3205.49	-0.0756945	0.0305445	-2.47817	0.013206	0.0249761
rs1044551_Non-Ref_C	2661.03	-0.142085	0.0324156	-4.38322	1.16936e-05	4.18394e-05
rs1044551_Ref_T	2489.33	-0.0222213	0.0347934	-0.638664	0.523041	0.601726
rs10446733_Non-Ref_A	2918.15	-0.152249	0.0305209	-4.98834	6.09005e-07	2.7128e-06
rs10446733_Non-Ref_G	2244.67	-0.242931	0.0357038	-6.80407	1.01706e-11	8.79609e-11
rs10446733_Ref_T	3849.65	-0.135676	0.0280969	-4.82887	1.37312e-06	5.76214e-06
rs1044821_Non-Ref_T	2572.28	0.16497	0.0356769	4.62401	3.76396e-06	1.46852e-05
rs1044821_Ref_C	3616.98	0.0311692	0.0330257	0.943787	0.345279	0.428126
rs1044864_Non-Ref_A	2851.84	-0.195274	0.0326132	-5.98756	2.13014e-09	1.37626e-08
rs1044864_Ref_G	2379.92	-0.198382	0.0393935	-5.0359	4.75606e-07	2.15695e-06
rs10454795_Non-Ref_G	2056.58	0.16979	0.0388304	4.37261	1.2277e-05	4.37634e-05
rs10454795_Ref_A	2569.99	0.209326	0.0406205	5.15322	2.56055e-07	1.21399e-06
rs10455861_Non-Ref_A	2279.58	-0.217205	0.0381547	-5.69275	1.2501e-08	7.24583e-08
rs10455861_Ref_G	1953.33	-0.148838	0.0386175	-3.85416	0.000116128	0.000342907
rs1045968_Non-Ref_A	1815.38	0.0255055	0.0419882	0.607445	0.543556	0.620982
rs1045968_Non-Ref_T	2256.91	-0.0172731	0.0395916	-0.436283	0.662631	0.727349
rs1045968_Ref_G	1367.97	-0.0452905	0.0466674	-0.970497	0.331799	0.41389
rs10461018_Non-Ref_G	1574.45	-0.127631	0.0430352	-2.96574	0.00301953	0.00664411
rs10461018_Non-Ref_T	1971.32	-0.171512	0.0406865	-4.21544	2.49286e-05	8.39345e-05
rs10461018_Ref_C	2272.17	-0.0170285	0.0364986	-0.466552	0.640821	0.708319
rs1046140_Non-Ref_T	2175.36	-0.0954287	0.0407493	-2.34185	0.0191884	0.0347876
rs1046140_Ref_C	1798.11	-0.044483	0.0398261	-1.11693	0.264023	0.342273
rs10463348_Non-Ref_A	3704.29	0.116275	0.028094	4.13879	3.49149e-05	0.000114274
rs10463348_Non-Ref_C	3512.16	-0.00105328	0.0304233	-0.0346209	0.972382	0.979897
rs10463348_Non-Ref_T	4074.74	0.0539443	0.0281266	1.91791	0.055122	0.088354
rs10463348_Ref_G	3200.41	0.047969	0.0320617	1.49615	0.134616	0.19274
rs10466394_Non-Ref_C	1453.83	0.0153553	0.0497483	0.308659	0.757581	0.809651
rs10466394_Non-Ref_G	1583.48	0.00477729	0.0463041	0.103172	0.917826	0.9377
rs10466394_Ref_T	2025.35	0.0353326	0.0374743	0.942847	0.345759	0.428679
rs10466829_Non-Ref_A	3363.94	0.0847158	0.0318626	2.65879	0.00784228	0.01568
rs10466829_Ref_G	2744.43	0.0415286	0.0331083	1.25433	0.209723	0.281667
rs10466905_Non-Ref_A	2688.61	-0.187491	0.0354872	-5.28334	1.26848e-07	6.30502e-07
rs10466905_Ref_G	1800.02	-0.244046	0.0427737	-5.70553	1.15985e-08	6.75852e-08
rs1047129_Non-Ref_C	2251.77	0.0176666	0.0353244	0.500125	0.616987	0.687909
rs1047129_Ref_T	2594.25	-0.0623544	0.036186	-1.72316	0.0848589	0.129052
rs1047158_Non-Ref_A	2023.75	-0.0290919	0.0385646	-0.754369	0.450628	0.533213
rs1047158_Non-Ref_G	2606.75	0.142439	0.0343515	4.14653	3.3755e-05	0.000110771
rs1047158_Non-Ref_T	2397.47	0.0849683	0.0381134	2.22936	0.0257902	0.0452655
rs1047158_Ref_C	3381.1	-0.002143	0.0299918	-0.0714528	0.943037	0.957305
rs10472332_Non-Ref_A	1456.65	0.137291	0.0462169	2.97058	0.00297242	0.00655024
rs10472332_Non-Ref_G	1329.04	0.0327638	0.0479575	0.683183	0.494491	0.575329
rs10472332_Ref_T	1748.1	0.0662432	0.0412991	1.60399	0.108717	0.160246
rs10472984_Non-Ref_G	2308.82	0.0197019	0.0406704	0.484429	0.628082	0.69762
rs10472984_Non-Ref_T	2079.9	0.174614	0.0413957	4.21816	2.46303e-05	8.30615e-05
rs10472984_Ref_C	2535.42	0.118731	0.0366035	3.24371	0.00117985	0.00283285
rs10473183_Non-Ref_C	3803.37	-0.32502	0.0284066	-11.4417	2.58764e-30	9.01273e-29
rs10473183_Ref_T	3268.17	-0.430259	0.0297859	-14.4451	2.69204e-47	1.77522e-45
rs10473187_Non-Ref_T	2392.13	-0.0927319	0.0344749	-2.68984	0.00714858	0.0144301
rs10473187_Ref_C	2819.76	-0.137379	0.0374522	-3.66812	0.000244339	0.000677426
rs10473189_Non-Ref_C	2605.33	0.12745	0.0663925	1.91965	0.0549021	0.0880443
rs10473189_Non-Ref_T	2020.18	0.0976431	0.0412602	2.36652	0.0179563	0.0328382
rs10473189_Ref_G	2788.26	0.0989056	0.0347845	2.84338	0.00446373	0.00945535
rs10473190_Non-Ref_A	1102.92	0.0192595	0.0505905	0.380694	0.703431	0.763147
rs10473190_Ref_C	2416.97	0.133613	0.0363861	3.6721	0.00024057	0.00066775
rs10473191_Non-Ref_A	2024.89	-0.317022	0.0397503	-7.97534	1.51962e-15	1.98911e-14
rs10473191_Non-Ref_C	1810.7	-0.453294	0.0421702	-10.7492	5.98026e-27	1.78305e-25
rs10473191_Ref_T	1498.14	-0.361264	0.0439003	-8.22919	1.88481e-16	2.69048e-15
rs10473192_Non-Ref_A	3394.07	0.0325128	0.0304545	1.06759	0.285707	0.365254
rs10473192_Non-Ref_G	3530.28	-0.182903	0.0282748	-6.46877	9.88064e-11	7.60002e-10
rs10473192_Non-Ref_T	4266.57	0.0761383	0.027552	2.76344	0.00571949	0.0118139
rs10473192_Ref_C	3876.68	-0.0643057	0.028441	-2.26103	0.0237577	0.0421246
rs10473195_Non-Ref_A	1928.31	0.0279663	0.0421415	0.66363	0.506927	0.586959
rs10473195_Non-Ref_C	3857.74	0.289089	0.0323214	8.9442	3.74652e-19	6.69811e-18
rs10473195_Non-Ref_T	2239.08	0.227705	0.0427815	5.32251	1.02344e-07	5.16555e-07
rs10473195_Ref_G	3208.02	0.248653	0.0378483	6.56972	5.04088e-11	4.0244e-10
rs10476268_Non-Ref_G	2671.17	-0.248736	0.0337944	-7.36026	1.83548e-13	1.93088e-12
rs10476268_Ref_A	3237.38	-0.269089	0.036786	-7.31498	2.57416e-13	2.66407e-12
rs10476271_Non-Ref_C	5218.97	0.0242016	0.0244813	0.988577	0.32287	0.404596
rs10476271_Non-Ref_T	3994.96	0.111848	0.0277231	4.03448	5.47231e-05	0.00017256
rs10476271_Ref_G	3965.6	-0.0213908	0.0277125	-0.771881	0.440185	0.523102
rs10476273_Non-Ref_C	2662.07	-0.0849311	0.0350986	-2.41978	0.0155298	0.0288453
rs10476273_Non-Ref_G	3023.29	-0.105564	0.030182	-3.49758	0.000469507	0.00122853
rs10476273_Non-Ref_T	3072.64	-0.145108	0.0336124	-4.31711	1.58086e-05	5.51717e-05
rs10476273_Ref_A	2900.38	-0.0622619	0.0324803	-1.91691	0.0552491	0.0885228
rs10476276_Non-Ref_G	1877.23	0.0304168	0.0406799	0.747711	0.454635	0.537032
rs10476276_Ref_A	2119.44	0.104534	0.0392261	2.6649	0.00770101	0.0154258
rs10477585_Non-Ref_C	3414.7	0.063607	0.0305247	2.08379	0.0371793	0.0624869
rs10477585_Non-Ref_G	4265.86	-0.101857	0.0274736	-3.70745	0.000209354	0.000588177
rs10477585_Non-Ref_T	3283.87	0.0437749	0.0322902	1.35567	0.175204	0.241617
rs10477585_Ref_A	3199.32	0.0292992	0.0299419	0.978535	0.32781	0.409753
rs10483390_Non-Ref_C	3151.12	0.148251	0.032814	4.51793	6.24483e-06	2.35051e-05
rs10483390_Ref_T	2540.97	0.241619	0.0345638	6.99053	2.73853e-12	2.53556e-11
rs10483392_Non-Ref_A	3245.32	-0.184741	0.0306154	-6.03425	1.59698e-09	1.05075e-08
rs10483392_Non-Ref_C	3076.56	-0.120762	0.0300807	-4.0146	5.95474e-05	0.000186453
rs10483392_Ref_T	2695.24	-0.130782	0.034826	-3.75532	0.000173122	0.000493552
rs1049055_Non-Ref_A	2651.49	-0.186121	0.0353805	-5.26054	1.43631e-07	7.07955e-07
rs1049055_Non-Ref_T	2779.78	-0.153334	0.0331777	-4.62159	3.80809e-06	1.48423e-05
rs1049055_Ref_C	2897.44	-0.181361	0.0316781	-5.72512	1.0336e-08	6.06157e-08
rs1049133_Non-Ref_C	1988.33	-0.430667	0.038454	-11.1995	4.09893e-29	1.35265e-27
rs1049133_Non-Ref_G	1871.86	-0.324648	0.0408217	-7.95282	1.82316e-15	2.36943e-14
rs1049133_Non-Ref_T	2064.87	-0.325403	0.0362717	-8.97126	2.93132e-19	5.28756e-18
rs1049133_Ref_A	2588.87	-0.31272	0.0337276	-9.27196	1.82764e-20	3.63187e-19
rs1049213_Non-Ref_C	1498.7	-0.0621364	0.0440247	-1.4114	0.158127	0.221268
rs1049213_Non-Ref_G	1881.5	-0.12161	0.0429158	-2.83369	0.00460145	0.00972235
rs1049213_Non-Ref_T	2009.05	0.067131	0.0396398	1.69353	0.0903551	0.136382
rs1049213_Ref_A	2166.03	-0.0550382	0.0412526	-1.33418	0.182146	0.249787
rs10492165_Non-Ref_G	3017.92	-0.147438	0.0308403	-4.78069	1.74694e-06	7.20612e-06
rs10492165_Non-Ref_T	2902.28	-0.158002	0.033199	-4.75924	1.94323e-06	7.95414e-06
rs10492165_Ref_A	3134.54	-0.146462	0.035775	-4.09398	4.24022e-05	0.000136644
rs10492166_Non-Ref_A	2224.79	-0.0631383	0.0370879	-1.7024	0.088681	0.134161
rs10492166_Non-Ref_C	1491.49	-0.0203367	0.0448013	-0.453932	0.649878	0.716223
rs10492166_Ref_G	3019.44	-0.139016	0.0356815	-3.89602	9.77849e-05	0.000293424
rs1049225_Non-Ref_G	2111.53	0.0825264	0.0378643	2.17953	0.0292921	0.0506713
rs1049225_Non-Ref_T	1611.96	0.0844503	0.0443151	1.90568	0.0566918	0.0905731
rs1049225_Ref_A	1050.65	-0.0606546	0.054132	-1.12049	0.262503	0.34076
rs10492971_Non-Ref_A	1886.06	-0.128866	0.0383848	-3.35721	0.000787342	0.00196045
rs10492971_Ref_G	2014.15	-0.0840654	0.0376609	-2.23216	0.0256041	0.0449863
rs10492972_Non-Ref_A	2266.35	0.170506	0.0394895	4.31775	1.57625e-05	5.5036e-05
rs10492972_Non-Ref_C	2814.5	0.181266	0.0326594	5.55019	2.85366e-08	1.56974e-07
rs10492972_Non-Ref_G	2964.91	0.0802326	0.0328584	2.44177	0.0146155	0.027342
rs10492972_Ref_T	2433.38	0.0926192	0.0395319	2.34289	0.0191348	0.0347084
rs10492973_Non-Ref_A	3910.48	-0.0656555	0.0296446	-2.21476	0.0267768	0.0467934
rs10492973_Non-Ref_C	3716.51	-0.130785	0.0311713	-4.19567	2.72069e-05	9.08706e-05
rs10492973_Ref_T	4029.06	0.0107027	0.0287117	0.372763	0.709325	0.76841
rs10493860_Non-Ref_A	3339.9	-0.237263	0.030825	-7.69711	1.39179e-14	1.6582e-13
rs10493860_Non-Ref_T	2773.18	-0.222412	0.0345252	-6.44202	1.17892e-10	8.97792e-10
rs10493860_Ref_C	3368.85	-0.154391	0.0318011	-4.85489	1.20452e-06	5.10833e-06
rs10493941_Non-Ref_T	2783.97	0.0835028	0.0332416	2.512	0.012005	0.0229206
rs10493941_Ref_C	3283.86	0.0817557	0.0362541	2.25507	0.0241288	0.0427055
rs10494230_Non-Ref_A	2837.89	-0.0940502	0.0376455	-2.49831	0.0124786	0.023735
rs10494230_Ref_G	1920.76	0.00236609	0.0388339	0.0609285	0.951416	0.963824
rs10494343_Non-Ref_A	2875.43	-0.0996055	0.0322901	-3.08471	0.00203751	0.0046527
rs10494343_Non-Ref_C	2355.01	-0.106664	0.0361848	-2.94775	0.00320092	0.00701182
rs10494343_Ref_T	3402.17	0.0753714	0.0293345	2.56938	0.0101881	0.01981
rs10494448_Non-Ref_C	1806.76	0.0945474	0.0404072	2.33987	0.0192906	0.0349563
rs10494448_Non-Ref_G	3096.87	0.182622	0.033944	5.3801	7.44441e-08	3.84391e-07
rs10494448_Non-Ref_T	2141.92	0.0503601	0.0380367	1.32399	0.185507	0.253725
rs10494448_Ref_A	3041.61	0.212411	0.0324874	6.53826	6.22387e-11	4.90144e-10
rs10494828_Non-Ref_A	2520.9	-0.0377024	0.0341421	-1.10428	0.269471	0.347899
rs10494828_Ref_G	2953.59	-0.0643427	0.0321188	-2.00327	0.0451483	0.0740862
rs10494884_Non-Ref_G	2868.9	0.117914	0.0368945	3.19598	0.00139359	0.00329401
rs10494884_Non-Ref_T	2434.62	0.107341	0.0351641	3.05257	0.00226891	0.00512704
rs10494884_Ref_C	3057.73	0.236931	0.0310315	7.63516	2.25546e-14	2.62894e-13
rs10496164_Non-Ref_C	3377.65	-0.0129341	0.0308659	-0.419041	0.675186	0.738422
rs10496164_Non-Ref_G	3553.49	-0.00165851	0.0305978	-0.0542037	0.956773	0.967917
rs10496164_Non-Ref_T	2630.99	-0.0725526	0.033348	-2.17562	0.0295835	0.0511199
rs10496164_Ref_A	3232.71	0.0270496	0.0306534	0.882433	0.377543	0.460941
rs10498246_Ref_T	165.519	-0.133385	0.140388	-0.950121	0.342051	0.424729
rs10498436_Non-Ref_C	2466.42	-0.0703841	0.0364847	-1.92914	0.0537136	0.0863769
rs10498436_Ref_G	2979.72	-0.100857	0.0339235	-2.97307	0.00294833	0.00650162
rs1049887_Non-Ref_C	1957.81	-0.0673758	0.0375417	-1.79469	0.0727032	0.112663
rs1049887_Ref_T	1634.57	-0.0188194	0.0440286	-0.427435	0.669063	0.733043
rs10499172_Non-Ref_C	2682.54	0.201381	0.034253	5.87922	4.12211e-09	2.5609e-08
rs10499172_Ref_G	2626.97	0.266048	0.0340473	7.81406	5.53765e-15	6.85506e-14
rs10499194_Non-Ref_T	1618.93	-0.0320178	0.0449522	-0.712264	0.476301	0.557905
rs10499194_Ref_C	2153.41	-0.0436484	0.0389709	-1.12002	0.262703	0.340919
rs10501149_Non-Ref_A	1461.4	-0.116503	0.0483892	-2.40762	0.0160569	0.0297451
rs10501149_Non-Ref_T	1376.86	-0.0925435	0.0466887	-1.98214	0.0474637	0.0774379
rs10501149_Ref_G	1457.9	-0.0161821	0.0477219	-0.339091	0.734541	0.78961
rs10501321_Non-Ref_A	2630.43	-0.0917939	0.0337839	-2.71709	0.00658579	0.0133985
rs10501321_Non-Ref_C	2968.42	-0.0366304	0.0329023	-1.11331	0.265576	0.34396
rs10501321_Non-Ref_G	3165.56	-0.184092	0.0316696	-5.81289	6.14023e-09	3.71703e-08
rs10501321_Ref_T	2342.78	0.0325137	0.0351987	0.923719	0.355633	0.438947
rs10502223_Non-Ref_A	3471.94	-0.00603287	0.0298401	-0.202173	0.839781	0.875855
rs10502223_Non-Ref_C	4160.5	0.0542309	0.0266085	2.0381	0.04154	0.0688971
rs10502223_Ref_T	3892.78	0.140333	0.0284112	4.93937	7.83773e-07	3.43421e-06
rs10504469_Non-Ref_A	2456.87	-0.11779	0.0344868	-3.41552	0.000636607	0.00161739
rs10504469_Non-Ref_C	3560.76	-0.0913441	0.0287296	-3.17944	0.0014756	0.00347223
rs10504469_Ref_T	2338.08	-0.178898	0.0346759	-5.15914	2.48083e-07	1.17882e-06
rs10504474_Non-Ref_A	1432.64	0.0392738	0.0449156	0.874391	0.381905	0.465141
rs10504474_Non-Ref_C	2463.51	0.00837921	0.0355794	0.235508	0.813815	0.855598
rs10504474_Ref_G	1875.44	0.0539597	0.0395449	1.36452	0.172405	0.238332
rs10504476_Non-Ref_A	2909.75	-0.0279602	0.0352171	-0.793937	0.427232	0.510591
rs10504476_Non-Ref_T	3756	0.0142987	0.0293011	0.487993	0.625555	0.695479
rs10504476_Ref_G	3383.94	0.137205	0.0303187	4.52543	6.02742e-06	2.27538e-05
rs10511246_Non-Ref_C	2976.78	-0.126785	0.0318822	-3.97666	6.98904e-05	0.000215823
rs10511246_Non-Ref_T	2110.1	-0.137129	0.0430405	-3.18605	0.0014423	0.00339845
rs10511246_Ref_G	3450.62	-0.154946	0.0298126	-5.19733	2.02171e-07	9.73456e-07
rs10512732_Non-Ref_A	3204.93	-0.0261168	0.031928	-0.817991	0.413362	0.496914
rs10512732_Non-Ref_G	3681.02	0.0150607	0.0283591	0.53107	0.595371	0.668222
rs10512732_Non-Ref_T	2863.04	0.0701478	0.033116	2.11825	0.0341542	0.05798
rs10512732_Ref_C	5060.97	-0.011976	0.0240258	-0.498464	0.618157	0.688913
rs10512735_Non-Ref_A	3428.38	0.125636	0.0309813	4.05523	5.00849e-05	0.000158994
rs10512735_Non-Ref_T	4897.77	0.130656	0.025776	5.06891	4.00105e-07	1.83561e-06
rs10512735_Ref_G	3013.51	0.0717758	0.0337407	2.12728	0.0333971	0.0568383
rs10512737_Non-Ref_A	2663.93	0.0635166	0.0369841	1.71741	0.0859051	0.130425
rs10512737_Ref_G	2385.12	0.00100772	0.0378006	0.0266589	0.978732	0.983919
rs10513196_Non-Ref_A	2972.41	0.282708	0.0320398	8.82366	1.10777e-18	1.89898e-17
rs10513196_Ref_G	3200.12	0.19671	0.0305477	6.43943	1.19922e-10	9.12526e-10
rs1051431_Non-Ref_A	2858.06	0.105245	0.0326707	3.22138	0.00127575	0.00303938
rs1051431_Non-Ref_C	2512.96	0.0406755	0.0376939	1.0791	0.280542	0.359738
rs1051431_Ref_G	1971.02	0.0215674	0.0483766	0.445823	0.655725	0.721443
rs10514650_Non-Ref_A	2766.27	-0.210169	0.0334204	-6.28864	3.2025e-10	2.3133e-09
rs10514650_Non-Ref_G	3054.62	-0.166079	0.0311286	-5.33524	9.54177e-08	4.83691e-07
rs10514650_Ref_C	2658.74	-0.162521	0.0332888	-4.88213	1.04945e-06	4.49721e-06
rs1051679905_Non-Ref_T	459.782	0.100635	0.0831419	1.2104	0.226124	0.300232
rs1051679905_Ref_G	325.797	-0.130099	0.0972605	-1.33764	0.181015	0.248468
rs10518024_Non-Ref_G	3363.33	0.217336	0.0314874	6.90232	5.11617e-12	4.59484e-11
rs10518024_Ref_A	3457.14	0.23331	0.0341251	6.8369	8.09253e-12	7.09008e-11
rs10518025_Non-Ref_C	3226.34	0.0190182	0.032872	0.578553	0.562891	0.638824
rs10518025_Non-Ref_G	3374.95	0.0619083	0.0339861	1.82158	0.0685192	0.106971
rs10518025_Ref_T	2707.3	-0.0203917	0.0357637	-0.570179	0.568557	0.643861
rs10518383_Non-Ref_G	2876.23	-0.20273	0.0316821	-6.39889	1.56513e-10	1.17463e-09
rs10518383_Non-Ref_T	2468.72	-0.0991086	0.0366697	-2.70274	0.00687705	0.0139385
rs10518383_Ref_C	3566.91	-0.0514601	0.0312599	-1.6462	0.0997217	0.148709
rs10520592_Non-Ref_C	3529.28	0.133646	0.0295056	4.52951	5.91203e-06	2.23544e-05
rs10520592_Non-Ref_T	3397.1	0.124832	0.031993	3.90186	9.54556e-05	0.000287176
rs10520592_Ref_G	3236.44	0.0605607	0.0321667	1.88272	0.059739	0.0948402
rs10520598_Non-Ref_G	1590.97	0.47384	0.0512528	9.24515	2.34904e-20	4.61531e-19
rs10520598_Ref_T	1708.39	0.243238	0.0429525	5.66295	1.48793e-08	8.52503e-08
rs10520599_Non-Ref_A	4333.94	0.0678635	0.0298854	2.27079	0.0231597	0.0411499
rs10520599_Ref_G	2165.6	0.0938799	0.0363123	2.58535	0.00972811	0.0190237
rs1052357711_Ref_C	338.597	0.0370409	0.0947294	0.391018	0.695784	0.756715
rs1052373_Non-Ref_T	967.552	-0.505526	0.0565165	-8.94476	3.7277e-19	6.66757e-18
rs1052373_Ref_C	1710.78	-0.415956	0.0416911	-9.97709	1.92012e-23	4.67082e-22
rs10532416_Non-Ref_C	1864.1	-0.0663839	0.0401626	-1.65288	0.0983555	0.146958
rs10532416_Ref_CCT	1091.85	-0.0146422	0.0559258	-0.261814	0.793464	0.839269
rs1053805_Non-Ref_A	3745.64	0.233438	0.028937	8.06711	7.19832e-16	9.73489e-15
rs1053805_Ref_G	2586.38	0.226546	0.0353703	6.40497	1.50401e-10	1.13119e-09
rs1054029_Non-Ref_A	3250.27	0.0100484	0.0374864	0.268054	0.788658	0.835315
rs1054029_Ref_G	2991.2	0.0699932	0.0318333	2.19874	0.0278965	0.048542
rs1054037_Non-Ref_A	2562.3	0.248977	0.0342483	7.26976	3.60114e-13	3.67235e-12
rs1054037_Non-Ref_T	1830.78	0.0987481	0.0431643	2.28772	0.0221536	0.0395603
rs1054037_Ref_C	2447.02	0.204573	0.037641	5.43484	5.48455e-08	2.89275e-07
rs10540465_Non-Ref_G	2190.19	0.00716307	0.0382734	0.187155	0.851539	0.885154
rs10540465_Ref_GTC	1418.76	-0.0640652	0.050051	-1.28	0.200546	0.270956
rs1054283_Non-Ref_G	1767.63	0.0961572	0.0413707	2.32428	0.0201105	0.0362807
rs1054283_Non-Ref_T	1558.21	0.0614689	0.043865	1.40132	0.161119	0.224822
rs1054283_Ref_A	1709.16	0.107672	0.047956	2.24523	0.0247534	0.0436759
rs10545516_Non-Ref_C	3292.38	-0.190106	0.0325413	-5.84198	5.15832e-09	3.15957e-08
rs10545516_Ref_CAT	3402	-0.116758	0.0297456	-3.92521	8.6654e-05	0.000263041
rs1054770_Non-Ref_A	1160.62	0.0329773	0.0491135	0.67145	0.501934	0.582304
rs1054770_Ref_G	702.544	-0.084738	0.0688842	-1.23015	0.21864	0.291853
rs1055205447_Non-Ref_A	1108.77	-0.0258135	0.0514043	-0.502167	0.61555	0.686704
rs1055205447_Ref_C	954.186	-0.0603057	0.0556251	-1.08415	0.2783	0.357442
rs1055314939_Ref_C	1410.84	-0.104153	0.0500749	-2.07995	0.0375305	0.0630274
rs1055510_Non-Ref_G	2607.44	-0.0885515	0.0376647	-2.35105	0.0187205	0.0340585
rs1055510_Non-Ref_T	2922.78	-0.0179225	0.0320804	-0.558675	0.576384	0.651078
rs1055510_Ref_A	2596.67	0.0262784	0.0368327	0.713454	0.475565	0.557179
rs10555583_Non-Ref_A	3892.22	-0.142376	0.0279297	-5.09767	3.43867e-07	1.5946e-06
rs10556259_Non-Ref_AGG	3100.44	-0.169256	0.0308031	-5.49478	3.91197e-08	2.10949e-07
rs10556259_Non-Ref_AGGTT	3304.15	-0.197666	0.0315172	-6.27167	3.57199e-10	2.56521e-09
rs10556259_Ref_A	3435.31	-0.132199	0.0300818	-4.39464	1.10955e-05	3.98745e-05
rs1055801251_Non-Ref_A	1586.33	0.150994	0.0544034	2.77546	0.00551234	0.0114314
rs1055801251_Ref_T	1126.58	0.0113181	0.0514043	0.220177	0.825733	0.864697
rs1056008_Non-Ref_C	611.681	-0.810608	0.065987	-12.2844	1.09917e-34	4.6176e-33
rs1056008_Ref_T	1062.38	-0.00504287	0.0559829	-0.0900788	0.928225	0.945449
rs10564999_Non-Ref_C	2665.83	0.0196048	0.0345257	0.567833	0.570148	0.645301
rs10564999_Ref_CTA	3526.19	0.0818238	0.0306256	2.67175	0.00754578	0.0151457
rs10567571_Non-Ref_A	1737.01	0.0740591	0.0412701	1.7945	0.0727337	0.112706
rs10567571_Non-Ref_AAT	1401.4	0.17559	0.0469144	3.74277	0.000182001	0.000516787
rs10567571_Ref_AATAT	1595.77	0.15666	0.0469808	3.33454	0.000854402	0.00211369
rs10569192_Non-Ref_G	2074.27	-0.739064	0.0384613	-19.2158	2.73235e-82	4.45466e-80
rs10569192_Ref_GCGGC	1555.41	-0.803909	0.0412969	-19.4665	2.11054e-84	3.59383e-82
rs10573245_Non-Ref_C	3653.49	-0.0674619	0.0300824	-2.24257	0.0249244	0.0439371
rs10573245_Ref_CAT	3297.91	0.0355819	0.0319863	1.11241	0.265962	0.344384
rs1057452_Non-Ref_A	1089.16	0.112719	0.0512221	2.20059	0.0277648	0.0483436
rs1057452_Ref_G	1305.57	0.166173	0.0472612	3.51605	0.000438014	0.00115385
rs10575904_Non-Ref_T	3763.75	0.0418789	0.0285824	1.4652	0.142868	0.202857
rs10575904_Ref_TATTA	2661.61	0.0142393	0.0353966	0.402278	0.687479	0.749471
rs10576846_Non-Ref_A	2528.24	0.137138	0.0355736	3.85505	0.000115706	0.000341819
rs10576846_Ref_ATG	2359.43	0.161416	0.0352963	4.57316	4.80414e-06	1.84411e-05
rs10584474_Non-Ref_C	3102.8	0.0451497	0.0536161	0.842092	0.399736	0.483203
rs10584474_Non-Ref_CATAT	3786.69	0.0909793	0.0278107	3.27137	0.00107027	0.00259363
rs10584474_Ref_CAT	3631.51	0.153092	0.0303351	5.0467	4.49508e-07	2.04585e-06
rs10593560_Non-Ref_A	633.251	-0.0200581	0.0678297	-0.295712	0.76745	0.817872
rs10593560_Non-Ref_C	314.227	0.00802591	0.116524	0.0688778	0.945087	0.958953
rs1059580_Non-Ref_C	632.656	-0.399762	0.0675959	-5.914	3.33893e-09	2.0985e-08
rs1059580_Non-Ref_G	422.765	-0.4069	0.0830332	-4.90045	9.56175e-07	4.13242e-06
rs1059580_Non-Ref_T	650.148	-0.320606	0.0770776	-4.15952	3.18921e-05	0.000105054
rs1059580_Ref_A	848.753	-0.444763	0.0624831	-7.11813	1.09399e-12	1.05897e-11
rs10596585_Non-Ref_G	2861.75	0.160276	0.0366872	4.36871	1.24981e-05	4.44936e-05
rs10596585_Ref_GTT	1465.02	0.094647	0.0486107	1.94704	0.0515299	0.0833199
rs10597824_Non-Ref_C	2169.36	-0.0591258	0.0384329	-1.53842	0.123946	0.179564
rs10597824_Ref_CAT	1754.91	0.0120868	0.0434444	0.278212	0.78085	0.828848
rs1060105_Non-Ref_T	2995.3	-0.0762331	0.0310542	-2.45484	0.0140948	0.0264596
rs1060105_Ref_C	3387.49	-0.016358	0.029854	-0.547933	0.583738	0.657765
rs10603883_Non-Ref_A	1511.54	0.0659059	0.0466796	1.41188	0.157986	0.221104
rs10603883_Ref_ACT	459.158	-0.197365	0.0820717	-2.40478	0.016182	0.0299566
rs10607561_Non-Ref_T	2967.44	0.736547	0.0342882	21.481	2.34245e-102	5.68013e-100
rs10607561_Ref_TTG	4724	0.956674	0.0483909	19.7697	5.42722e-87	9.80816e-85
rs10609284_Non-Ref_T	3519.06	-0.0697973	0.0298264	-2.34011	0.0192778	0.0349363
rs10609284_Ref_TAAG	2715.4	-0.100229	0.0322565	-3.10724	0.00188843	0.00434805
rs10609752_Non-Ref_A	1712.03	0.324204	0.0455815	7.11263	1.13848e-12	1.09982e-11
rs10609752_Ref_ATG	1495.03	0.119022	0.0459204	2.59193	0.00954395	0.018698
rs10616066_Non-Ref_C	2900.97	0.0724274	0.0318217	2.27604	0.0228436	0.0406619
rs10616066_Ref_CAT	3246.78	0.011041	0.0301531	0.366166	0.714241	0.772535
rs1062158_Non-Ref_A	3086.4	-0.00450532	0.0353074	-0.127603	0.898463	0.922523
rs1062158_Non-Ref_G	2943.03	-0.117949	0.0316911	-3.72183	0.000197786	0.000558215
rs1062158_Non-Ref_T	2903.77	-0.125577	0.0324886	-3.86526	0.000110971	0.000329024
rs1062158_Ref_C	3061.55	-0.201803	0.0347048	-5.81485	6.06885e-09	3.67789e-08
rs10628234_Non-Ref_CCA	4621.58	-0.123383	0.0258196	-4.77866	1.7647e-06	7.27467e-06
rs10628234_Ref_C	5036.41	-0.221122	0.0240304	-9.20174	3.52196e-20	6.81156e-19
rs10630758_Non-Ref_GCA	3578.17	-0.0677992	0.0294434	-2.3027	0.0212958	0.0381942
rs10630758_Ref_G	3342.91	0.00488181	0.0291824	0.167286	0.867145	0.898208
rs1063347_Non-Ref_G	2946.69	0.213491	0.0345599	6.17742	6.51573e-10	4.50283e-09
rs1063347_Ref_C	2593.99	0.117954	0.0354561	3.32676	0.000878626	0.00216788
rs10643581_Non-Ref_A	252.707	0.0469815	0.111512	0.421313	0.673526	0.737007
rs10643581_Ref_T	395.486	0.14768	0.0867628	1.70211	0.0887341	0.134226
rs10644632_Non-Ref_CAT	2150.49	-0.115371	0.0398867	-2.89247	0.00382226	0.00822155
rs10644632_Ref_C	2176.43	-0.0912524	0.0375624	-2.42935	0.0151259	0.0281812
rs10646600_Non-Ref_TCTC	2703.98	0.159454	0.0350601	4.54803	5.41505e-06	2.06312e-05
rs10646600_Non-Ref_TCTG	3143.26	0.144813	0.0345391	4.19271	2.7564e-05	9.19671e-05
rs10646600_Ref_T	2415.2	0.0177421	0.0362591	0.489316	0.624618	0.69474
rs1064993_Non-Ref_A	3531.03	0.0423337	0.0302204	1.40083	0.161263	0.225
rs1064993_Ref_G	3241.86	0.145537	0.0316927	4.59213	4.38754e-06	1.69524e-05
rs10651777_Non-Ref_AAGAT	2550.02	0.119841	0.0370811	3.23186	0.00122988	0.00294135
rs10651777_Ref_A	3064.76	0.193495	0.0338992	5.70796	1.14339e-08	6.66665e-08
rs10654220_Non-Ref_AGTT	2580.83	0.179722	0.0336071	5.34773	8.90641e-08	4.53705e-07
rs10654220_Non-Ref_AGTTGTT	2913.52	0.218017	0.0350678	6.217	5.06754e-10	3.56178e-09
rs10654220_Ref_A	3897.62	0.221025	0.0277957	7.95176	1.83887e-15	2.38741e-14
rs1065828_Non-Ref_C	2407.6	-0.0943881	0.0420661	-2.2438	0.0248451	0.0438174
rs1065828_Non-Ref_G	2252.83	-0.198579	0.0349308	-5.68493	1.30866e-08	7.55783e-08
rs1065828_Ref_T	2738.04	-0.121579	0.0318365	-3.81887	0.000134066	0.00039079
rs1065837_Ref_G	602.998	0.10892	0.0707045	1.5405	0.123438	0.178923
rs10658688_Non-Ref_CTT	791.755	0.163696	0.0608351	2.69081	0.00712794	0.0143945
rs10658688_Ref_C	806.617	0.23953	0.0607082	3.9456	7.95997e-05	0.000243218
rs10662289_Non-Ref_CTAAA	3249.96	0.101181	0.0321095	3.15112	0.00162644	0.00379315
rs10662289_Non-Ref_CTAAG	3003.29	0.0847836	0.03476	2.43911	0.0147233	0.0275235
rs10662289_Ref_C	2738.6	-0.0303529	0.0386163	-0.786013	0.43186	0.514937
rs10662367_Non-Ref_ATGC	2942.54	0.319023	0.0328769	9.70357	2.91143e-22	6.56924e-21
rs10662367_Ref_A	4352.05	0.337728	0.0275744	12.2479	1.72505e-34	7.21527e-33
rs10662861_Non-Ref_AAAC	2177.63	0.171806	0.0412437	4.16563	3.10497e-05	0.000102473
rs10662861_Ref_A	2570.86	-0.0267769	0.0388219	-0.689735	0.490361	0.571543
rs10662952_Non-Ref_CAGG	2459.87	-0.0530982	0.0343615	-1.54528	0.122278	0.177503
rs10662952_Non-Ref_CAGGA	3055.63	-0.118675	0.0339048	-3.50024	0.000464838	0.0012174
rs10662952_Ref_C	2805.27	-0.0244495	0.0331961	-0.736516	0.461417	0.543528
rs10664562_Non-Ref_GCT	3344.15	-0.151787	0.0307459	-4.93683	7.94037e-07	3.47679e-06
rs10664562_Ref_G	3014.05	-0.112302	0.0348456	-3.22284	0.00126927	0.00302629
rs10669943_Non-Ref_ACTTT	2719.35	0.048255	0.0327762	1.47226	0.140951	0.200514
rs10669943_Ref_A	3279.13	-0.0373274	0.0301622	-1.23756	0.215881	0.288662
rs10683690_Non-Ref_TATG	1648.67	0.0227412	0.0431436	0.527106	0.59812	0.670738
rs10683690_Ref_T	2017.42	0.168664	0.0478547	3.5245	0.00042428	0.00112122
rs10699671_Non-Ref_AAGG	2378.65	0.205926	0.0367091	5.60968	2.02702e-08	1.13906e-07
rs10699671_Ref_A	2656.51	0.216431	0.0336553	6.43081	1.26925e-10	9.62565e-10
rs10701657_Non-Ref_CAT	2829.23	0.0988831	0.0327571	3.01868	0.00253882	0.00567403
rs10701657_Ref_C	1963.11	0.0211596	0.0392599	0.538963	0.589912	0.663203
rs10707226_Non-Ref_T	3870.95	0.196403	0.0281958	6.96567	3.26842e-12	3.00295e-11
rs10707226_Ref_TA	3809.68	0.153781	0.0289708	5.30816	1.1074e-07	5.55991e-07
rs10709521_Non-Ref_G	2212.18	0.00025625	0.0363549	0.00704857	0.994376	0.995563
rs10709521_Ref_GT	2218.41	-0.0121576	0.0365115	-0.332981	0.739149	0.793494
rs10711370_Non-Ref_C	2670.61	0.152685	0.0361794	4.22021	2.44079e-05	8.23767e-05
rs10711370_Ref_CA	2064.74	0.174759	0.0387198	4.51343	6.37878e-06	2.39857e-05
rs10712070_Non-Ref_T	2998.83	-0.245877	0.0342166	-7.18591	6.67624e-13	6.63348e-12
rs10712070_Ref_TG	3197.08	-0.183449	0.0303564	-6.04317	1.51114e-09	9.96478e-09
rs10714544_Non-Ref_G	2927.74	0.0558305	0.0316788	1.7624	0.0780024	0.119919
rs10714544_Non-Ref_GAA	2871.2	0.0201962	0.0319678	0.631768	0.527539	0.605899
rs10714544_Ref_GA	3370.6	0.0644689	0.0299632	2.1516	0.0314288	0.0539293
rs10715428_Non-Ref_G	2779.59	0.241982	0.03411	7.09414	1.30155e-12	1.24885e-11
rs10715428_Ref_GA	2257.76	0.183063	0.0362028	5.05661	4.26784e-07	1.95031e-06
rs10716062_Non-Ref_C	2160.77	-0.244791	0.0356698	-6.86268	6.75789e-12	5.99063e-11
rs10716062_Ref_CA	1778.13	-0.230827	0.0412189	-5.60003	2.14319e-08	1.19977e-07
rs10716121_Non-Ref_T	2028.11	0.120114	0.0391736	3.06621	0.00216793	0.00491945
rs10716121_Ref_TA	2423.7	0.170983	0.038326	4.46127	8.14741e-06	3.00377e-05
rs10716698_Non-Ref_A	2932.33	0.0280276	0.0382824	0.732125	0.464092	0.546058
rs10716698_Ref_AT	3391.12	0.103123	0.034695	2.97228	0.002956	0.00651591
rs10718339_Non-Ref_G	2431.19	0.110198	0.0379083	2.90696	0.00364958	0.00788598
rs10718339_Non-Ref_GA	1576.83	0.12319	0.046504	2.64901	0.00807268	0.0160979
rs10718339_Non-Ref_GAAA	890.077	0.149197	0.0633555	2.35492	0.0185267	0.0337524
rs10718339_Ref_GAA	888.095	0.163752	0.0620211	2.64026	0.00828425	0.016476
rs10719384_Non-Ref_A	2018.19	0.132983	0.038843	3.42361	0.000617952	0.00157459
rs10719384_Non-Ref_AT	1278.73	0.227509	0.0496614	4.5812	4.62315e-06	1.77909e-05
rs10719384_Non-Ref_ATTT	1092.39	0.298229	0.0520392	5.73085	9.99281e-09	5.8711e-08
rs10719384_Ref_ATT	590.168	0.138508	0.0728492	1.9013	0.0572626	0.0914163
rs1072879_Non-Ref_G	1688.04	0.0454495	0.0430093	1.05674	0.290632	0.370463
rs1072879_Non-Ref_T	3144.69	-0.00156111	0.0311056	-0.0501873	0.959973	0.970613
rs1072879_Ref_C	3168.2	-0.0385181	0.0301911	-1.27581	0.202023	0.272549
rs1073857_Non-Ref_A	3771.29	0.171714	0.0300011	5.72359	1.04294e-08	6.11535e-08
rs1073857_Ref_G	4185.23	0.21486	0.0286416	7.50167	6.30095e-14	6.96102e-13
rs10742799_Non-Ref_A	1619.49	0.0883205	0.0425586	2.07527	0.037962	0.0636492
rs10742799_Non-Ref_C	2161.68	0.0152059	0.0400385	0.37978	0.704108	0.763689
rs10742799_Ref_T	2838.42	0.121027	0.0335255	3.61	0.000306192	0.000833829
rs10742801_Non-Ref_C	2050.93	0.118745	0.0417423	2.8447	0.00444527	0.00942146
rs10742801_Non-Ref_G	2184.21	-0.0193652	0.038098	-0.508301	0.611242	0.682727
rs10742801_Ref_A	1745.69	0.0843039	0.0449278	1.87643	0.0605964	0.0960343
rs10742816_Non-Ref_G	2828.79	0.110608	0.0352929	3.134	0.00172443	0.00400074
rs10742816_Non-Ref_T	3386.47	0.157367	0.0331687	4.74445	2.09069e-06	8.50234e-06
rs10742816_Ref_C	3526.81	0.201481	0.0366309	5.50029	3.79166e-08	2.04981e-07
rs10743819_Non-Ref_C	3042.19	0.188439	0.0332145	5.6734	1.39989e-08	8.04469e-08
rs10743819_Non-Ref_G	3627.89	0.0622963	0.0292675	2.12851	0.0332947	0.0566867
rs10743819_Non-Ref_T	3874.22	0.152068	0.0272206	5.5865	2.31689e-08	1.29116e-07
rs10743819_Ref_A	3627.78	0.155872	0.0304026	5.12693	2.94512e-07	1.38212e-06
rs10743823_Non-Ref_T	2675.21	-0.0538671	0.0343712	-1.56722	0.117064	0.170958
rs10743823_Ref_C	3009.79	0.0135808	0.0346624	0.391803	0.695204	0.756271
rs10744147_Non-Ref_C	2137.53	-0.0774326	0.0388462	-1.99331	0.0462274	0.0756239
rs10744147_Non-Ref_G	2863.25	0.15511	0.0325542	4.76465	1.89179e-06	7.75854e-06
rs10744147_Non-Ref_T	1989.16	-0.0452477	0.038485	-1.17572	0.239706	0.315445
rs10744147_Ref_A	2264.45	-0.128751	0.0355694	-3.6197	0.000294949	0.00080533
rs10744148_Non-Ref_A	1978.34	0.0960056	0.0391653	2.45129	0.0142345	0.026697
rs10744148_Non-Ref_G	1316.71	0.0366415	0.0491873	0.744938	0.456309	0.538729
rs10744148_Non-Ref_T	1944.44	0.00575982	0.0423925	0.135869	0.891925	0.917496
rs10744148_Ref_C	1911.7	0.038579	0.0403045	0.957189	0.338472	0.420967
rs10744149_Non-Ref_A	938.074	0.0423605	0.0607063	0.697794	0.485306	0.566876
rs10744149_Non-Ref_G	995.351	0.0832095	0.0535577	1.55364	0.12027	0.175032
rs10744149_Ref_T	1291.63	0.0492338	0.051012	0.965143	0.334473	0.416751
rs10746386_Non-Ref_T	3297.66	0.0311518	0.0314257	0.991284	0.321547	0.403308
rs10746386_Ref_C	2144.81	0.109843	0.0380921	2.88362	0.00393139	0.00843639
rs10747454_Non-Ref_A	3498.36	0.114418	0.0297428	3.84692	0.000119613	0.000352355
rs10747454_Non-Ref_C	2003.91	0.0403344	0.0402439	1.00225	0.316223	0.39775
rs10747454_Non-Ref_G	1947.88	0.0962022	0.0408325	2.35602	0.018472	0.033664
rs10747454_Ref_T	2964.12	0.0182621	0.0329678	0.553936	0.579622	0.653919
rs10747783_Non-Ref_A	1168.74	-0.0714021	0.0520075	-1.37292	0.169777	0.235241
rs10747783_Non-Ref_C	1128.34	-0.29258	0.0514694	-5.68454	1.31162e-08	7.57379e-08
rs10747783_Non-Ref_G	970.503	-0.137451	0.0576036	-2.38614	0.0170261	0.0313434
rs10747783_Ref_T	732.578	-0.229245	0.0630036	-3.63861	0.000274118	0.000752744
rs10748582_Non-Ref_A	3001.26	0.102464	0.0318109	3.22103	0.00127729	0.00304239
rs10748582_Non-Ref_G	3186.68	0.0947522	0.0317514	2.98419	0.00284329	0.00629135
rs10748582_Ref_T	3252.2	0.016026	0.0320628	0.499831	0.617194	0.688076
rs10750099_Non-Ref_C	3362.98	0.0898469	0.0302104	2.97404	0.00293906	0.00648419
rs10750099_Non-Ref_G	2801.07	0.140625	0.0333458	4.21717	2.47388e-05	8.3376e-05
rs10750099_Non-Ref_T	2826.66	0.191048	0.0331023	5.77145	7.85918e-09	4.68725e-08
rs10750099_Ref_A	2649.21	0.0870956	0.0347178	2.50868	0.0121185	0.0231177
rs10750215_Non-Ref_T	3230.53	-0.0349922	0.0299934	-1.16666	0.243346	0.319401
rs10750215_Ref_G	2600.12	-0.00182465	0.0362687	-0.0503092	0.959876	0.970541
rs10750216_Non-Ref_A	2216.8	-0.0354132	0.0369264	-0.959021	0.337548	0.419982
rs10750216_Non-Ref_C	2209.18	0.0764744	0.0372504	2.05298	0.0400744	0.0667698
rs10750216_Ref_G	1900.96	-0.01349	0.0391495	-0.344578	0.730412	0.786406
rs10750217_Non-Ref_G	2576.98	0.147543	0.0345716	4.26776	1.97444e-05	6.76624e-05
rs10750217_Ref_A	2678.88	0.128281	0.0390425	3.28569	0.00101733	0.00247598
rs10750400_Non-Ref_C	3102.42	0.00927421	0.0352356	0.263205	0.792392	0.838457
rs10750400_Non-Ref_G	3300.24	-0.0649808	0.0303627	-2.14015	0.0323423	0.0552714
rs10750400_Non-Ref_T	3346.7	-0.0701754	0.0293996	-2.38695	0.0169887	0.0312822
rs10750400_Ref_A	3613.25	0.143066	0.0299229	4.78114	1.74303e-06	7.19157e-06
rs10751775_Non-Ref_A	921.298	-0.144512	0.0574564	-2.51516	0.0118979	0.0227478
rs10751775_Non-Ref_C	793.522	0.0868378	0.0640924	1.35488	0.175455	0.241893
rs10751775_Non-Ref_G	600.266	-0.00535053	0.0691546	-0.0773706	0.938329	0.953611
rs10751776_Non-Ref_C	1813.13	-0.232035	0.0399651	-5.80594	6.40061e-09	3.86427e-08
rs10751776_Non-Ref_T	2176.3	-0.0736467	0.0366264	-2.01075	0.0443516	0.0729445
rs10751776_Ref_A	2245.89	-0.0294397	0.0379611	-0.775522	0.438031	0.520995
rs10752747_Non-Ref_T	679.118	-0.0865028	0.0657497	-1.31564	0.188296	0.256925
rs10752747_Ref_G	813.032	0.225077	0.0608917	3.69636	0.000218715	0.000612814
rs10752748_Non-Ref_A	1489.55	0.00937251	0.0478219	0.195988	0.84462	0.879728
rs10752748_Ref_G	1391.61	-0.0541134	0.0461954	-1.1714	0.241438	0.317277
rs10754324_Non-Ref_A	2857.16	-0.145974	0.0329809	-4.42602	9.59854e-06	3.4893e-05
rs10754324_Non-Ref_C	2618.13	-0.131531	0.0326343	-4.03044	5.56717e-05	0.000175292
rs10754324_Non-Ref_G	2123.33	-0.19468	0.0392454	-4.96058	7.02819e-07	3.10149e-06
rs10754324_Ref_T	3318.74	-0.235255	0.0316137	-7.44157	9.94963e-14	1.07623e-12
rs10754444_Non-Ref_C	1504.86	-0.180327	0.0450562	-4.00228	6.27357e-05	0.000195494
rs10754444_Ref_T	2318.3	-0.0698182	0.0359601	-1.94155	0.052192	0.0842696
rs10758669_Non-Ref_A	2634.71	0.0972812	0.0377713	2.57553	0.0100087	0.0195044
rs10758669_Non-Ref_G	3057.95	0.257942	0.0341495	7.55333	4.24258e-14	4.77795e-13
rs10758669_Non-Ref_T	2238.21	0.20384	0.0405506	5.02681	4.98713e-07	2.25267e-06
rs10758669_Ref_C	2489.98	0.159401	0.0340118	4.68663	2.77742e-06	1.10799e-05
rs1076094_Non-Ref_C	3340.77	0.087843	0.0306346	2.86745	0.004138	0.00882834
rs1076094_Non-Ref_G	3436.07	0.130607	0.0335159	3.89687	9.74424e-05	0.000292533
rs1076094_Ref_T	2891.8	0.140566	0.0336577	4.17634	2.96231e-05	9.82216e-05
rs1076394_Non-Ref_A	4181.26	-0.0174385	0.02773	-0.628867	0.529436	0.607732
rs1076394_Ref_G	4558.32	0.0300046	0.0252141	1.18999	0.234049	0.309034
rs10766062_Non-Ref_C	3629.64	-0.0700788	0.0306489	-2.2865	0.0222251	0.0396734
rs10766062_Non-Ref_G	3280.03	-0.0140948	0.0325885	-0.432508	0.665373	0.729731
rs10766062_Ref_A	3321.63	0.0578534	0.0331709	1.7441	0.0811414	0.124078
rs10766063_Non-Ref_A	2698.13	-0.152338	0.0330807	-4.60504	4.12387e-06	1.59885e-05
rs10766063_Non-Ref_G	2030.19	-0.0836165	0.0410487	-2.03701	0.0416491	0.0690571
rs10766063_Ref_T	2240.05	-0.143183	0.0362205	-3.9531	7.71462e-05	0.0002364
rs10766814_Non-Ref_A	2151.77	0.106424	0.0395023	2.69412	0.00705758	0.0142682
rs10766814_Non-Ref_C	2081.18	-0.00126913	0.0466282	-0.0272182	0.978286	0.983677
rs10766814_Non-Ref_G	2373.14	-0.0156549	0.0376833	-0.415435	0.677824	0.740757
rs10766814_Ref_T	2824.38	-0.175719	0.0326113	-5.38828	7.11363e-08	3.68453e-07
rs10768207_Non-Ref_A	2431.69	-0.0431206	0.036017	-1.19723	0.231218	0.305903
rs10768207_Non-Ref_G	3261.58	-0.0667878	0.0347872	-1.9199	0.0548711	0.0880056
rs10768207_Ref_C	1742.55	0.0360529	0.0424978	0.848348	0.396244	0.479647
rs10769252_Non-Ref_C	1518.21	-0.0190893	0.0460235	-0.414772	0.678309	0.741203
rs10769252_Non-Ref_G	2678.88	-0.0600037	0.034178	-1.75562	0.0791525	0.121444
rs10769252_Non-Ref_T	2062.77	-0.0605462	0.0386824	-1.56521	0.117533	0.171558
rs10769252_Ref_A	2628.55	0.00945709	0.0856714	0.110388	0.912102	0.93322
rs10772079_Non-Ref_A	2774.52	0.136795	0.0341591	4.00466	6.21072e-05	0.000193702
rs10772079_Ref_T	3270.09	0.15626	0.0310376	5.03454	4.78995e-07	2.17129e-06
rs10772085_Non-Ref_A	4557.86	0.187783	0.0258221	7.27219	3.53697e-13	3.61268e-12
rs10772085_Non-Ref_G	1886.83	0.306954	0.0428218	7.16817	7.60065e-13	7.50525e-12
rs10772085_Ref_C	3013.93	0.149795	0.0330304	4.53508	5.75827e-06	2.18173e-05
rs10772087_Non-Ref_A	2448.65	-0.0332693	0.0350536	-0.949097	0.342571	0.425316
rs10772087_Ref_C	2089.56	0.0135225	0.038585	0.35046	0.725993	0.782573
rs10772090_Non-Ref_A	551.577	-0.262733	0.0708388	-3.70888	0.000208176	0.00058521
rs10772090_Non-Ref_C	850.27	-0.0559186	0.05969	-0.936818	0.348852	0.43183
rs10772090_Non-Ref_T	589.553	-0.187668	0.0717528	-2.61548	0.00891011	0.0175829
rs10772090_Ref_G	644.042	-0.21037	0.0646831	-3.25231	0.0011447	0.00275968
rs10772091_Non-Ref_A	1188.23	-0.0398714	0.0538107	-0.740956	0.45872	0.540917
rs10772091_Ref_C	450.585	-0.0625771	0.0850017	-0.736187	0.461617	0.543731
rs10772092_Non-Ref_T	1406.5	0.00631715	0.0464019	0.13614	0.891711	0.917354
rs10772092_Ref_C	1182.63	-0.174524	0.0518921	-3.36322	0.000770398	0.0019229
rs10772094_Non-Ref_T	2718.55	0.122995	0.0343198	3.58379	0.000338644	0.000913373
rs10772094_Ref_C	2578.88	0.0347347	0.035488	0.978773	0.327692	0.409685
rs10772102_Non-Ref_A	2082.17	-0.0601612	0.0372311	-1.61588	0.106119	0.156973
rs10772102_Non-Ref_C	1703.59	-0.20215	0.0457453	-4.41903	9.91451e-06	3.59633e-05
rs10772102_Non-Ref_T	2158.87	-0.188858	0.0361779	-5.22027	1.78665e-07	8.67467e-07
rs10772102_Ref_G	2129.55	-0.0885696	0.0404326	-2.19055	0.0284844	0.0494438
rs10772108_Non-Ref_G	38254	0.0395096	0.0114379	3.45428	0.000551758	0.00142219
rs10772108_Non-Ref_T	45440.4	0.107456	0.00926129	11.6027	3.99065e-31	1.43968e-29
rs10772108_Ref_C	31850.1	0.0376605	0.0103884	3.62525	0.000288683	0.000789741
rs10772995_Non-Ref_A	2209.82	0.00924194	0.0373071	0.247726	0.804346	0.847737
rs10772995_Non-Ref_C	3204.24	0.163768	0.0310078	5.28151	1.28123e-07	6.36345e-07
rs10772995_Ref_T	3019.32	0.0793303	0.0333113	2.38148	0.017243	0.0316987
rs10772996_Non-Ref_A	1762.1	0.0994142	0.0420831	2.36233	0.0181603	0.0331574
rs10772996_Non-Ref_C	1684.17	0.0850025	0.0443672	1.91588	0.0553798	0.0886952
rs10772996_Non-Ref_G	1798.52	0.106632	0.0416044	2.563	0.0103771	0.0201362
rs10772996_Ref_T	2148.77	0.196378	0.0411135	4.77647	1.784e-06	7.34712e-06
rs10772998_Non-Ref_A	1182.54	0.154789	0.0503213	3.07601	0.00209791	0.00477867
rs10772998_Non-Ref_C	1269.9	0.130617	0.0551735	2.36739	0.0179142	0.0327737
rs10772998_Non-Ref_G	1500.57	0.0580411	0.0445461	1.30295	0.192593	0.261911
rs10772998_Ref_T	2435.14	0.026911	0.0391429	0.687507	0.491764	0.572847
rs10773001_Non-Ref_C	1720.1	0.142016	0.0433597	3.2753	0.00105549	0.0025609
rs10773001_Non-Ref_G	2363.02	0.0544008	0.0384717	1.41405	0.157348	0.220331
rs10773001_Non-Ref_T	1886.03	0.143651	0.0414701	3.46397	0.000532265	0.00137649
rs10773001_Ref_A	1942.8	-0.0503022	0.0415078	-1.21187	0.225561	0.299651
rs10773008_Non-Ref_G	2296.66	-0.00614863	0.0372241	-0.165179	0.868803	0.89944
rs10773008_Ref_A	2547.9	-0.102415	0.033586	-3.04934	0.00229343	0.00517602
rs1077358_Non-Ref_T	2830.76	-0.0764277	0.0367287	-2.08087	0.0374457	0.0628988
rs1077358_Ref_C	2767.15	-0.000891167	0.0336462	-0.0264864	0.978869	0.984006
rs10774624_Non-Ref_A	2800.01	-0.130621	0.032066	-4.07352	4.63087e-05	0.000148037
rs10774624_Non-Ref_C	3150.8	-0.179537	0.0300387	-5.97685	2.27497e-09	1.46366e-08
rs10774624_Ref_G	2750.11	-0.0213651	0.0320724	-0.666152	0.505314	0.585392
rs10774625_Non-Ref_C	2202.72	0.0457942	0.0369139	1.24057	0.214766	0.287412
rs10774625_Non-Ref_G	2312.97	-0.0440719	0.0366082	-1.20388	0.228636	0.303177
rs10774625_Non-Ref_T	2267.03	-0.0543426	0.035464	-1.53233	0.125441	0.181346
rs10774625_Ref_A	2894.73	-0.0989782	0.0314791	-3.14425	0.00166513	0.00387502
rs10775306_Non-Ref_G	2230.69	-0.019761	0.0403284	-0.490002	0.624132	0.694282
rs10775306_Non-Ref_T	2557.51	-0.0631552	0.0330111	-1.91315	0.0557288	0.0891908
rs10775306_Ref_C	1859.1	0.0241189	0.0398297	0.605552	0.544812	0.622206
rs1077667_Non-Ref_G	1841.07	0.027566	0.0415012	0.664222	0.506548	0.586591
rs1077667_Non-Ref_T	2904.69	0.11032	0.0313399	3.5201	0.000431376	0.00113825
rs1077667_Ref_C	2429.44	-0.0625779	0.0347454	-1.80104	0.071696	0.111327
rs10779350_Non-Ref_G	3037.45	-0.0284909	0.033241	-0.857103	0.391388	0.474563
rs10779350_Non-Ref_T	2578.98	-0.0858864	0.0347567	-2.47107	0.0134709	0.0254141
rs10779350_Ref_A	3624.94	-0.120809	0.0306353	-3.94347	8.03126e-05	0.000245142
rs10779351_Non-Ref_G	3635.72	-0.126867	0.0304617	-4.1648	3.11631e-05	0.000102812
rs10779351_Non-Ref_T	4562.99	-0.0914127	0.0264061	-3.4618	0.000536574	0.00138641
rs10779351_Ref_C	4464.28	-0.190761	0.025602	-7.45101	9.26259e-14	1.00532e-12
rs10779879_Non-Ref_G	2207.79	-0.363838	0.0390397	-9.3197	1.16666e-20	2.35131e-19
rs10779879_Non-Ref_T	2677.39	-0.37542	0.0339836	-11.0471	2.26406e-28	7.1807e-27
rs10779879_Ref_C	1614.98	-0.376231	0.042097	-8.93724	3.99017e-19	7.1138e-18
rs10782265_Non-Ref_G	4618.24	0.245505	0.0280918	8.73939	2.34368e-18	3.91597e-17
rs10782265_Ref_C	4697.99	0.259035	0.0274415	9.43953	3.74452e-21	7.7927e-20
rs1078328_Non-Ref_A	2230.8	-0.037973	0.0358458	-1.05934	0.289443	0.369168
rs1078328_Non-Ref_C	2108.47	-0.156522	0.0370894	-4.22014	2.44151e-05	8.23864e-05
rs1078328_Non-Ref_G	1708.66	-0.0223881	0.0482617	-0.46389	0.642726	0.710016
rs1078328_Ref_T	1715.91	0.062728	0.0409936	1.53019	0.125969	0.182047
rs10783847_Non-Ref_A	1881.5	-0.26798	0.0408431	-6.5612	5.33751e-11	4.2453e-10
rs10783847_Non-Ref_C	2255.03	-0.36169	0.0361501	-10.0052	1.44551e-23	3.55012e-22
rs10783847_Non-Ref_T	3572.89	-0.148655	0.0290772	-5.11242	3.18063e-07	1.48392e-06
rs10783847_Ref_G	2846.52	-0.109269	0.0391203	-2.79317	0.0052195	0.0108794
rs10783848_Non-Ref_A	5246.18	0.00105265	0.0266561	0.0394902	0.9685	0.977078
rs10783848_Non-Ref_C	3623.05	-0.00575443	0.0303834	-0.189394	0.849784	0.883846
rs10783848_Ref_G	4016.66	-0.0725225	0.0295685	-2.45269	0.0141793	0.0266025
rs10786053_Non-Ref_A	2017.56	-0.199946	0.042984	-4.65163	3.29317e-06	1.29886e-05
rs10786053_Ref_G	2315.59	-0.229181	0.0363941	-6.29719	3.03087e-10	2.19637e-09
rs10790275_Non-Ref_A	2189.39	0.150803	0.0371282	4.0617	4.87174e-05	0.000154962
rs10790275_Non-Ref_C	3027.35	-0.0355547	0.0364796	-0.974645	0.329736	0.411773
rs10790275_Non-Ref_T	2083.63	-0.0863198	0.0388212	-2.22352	0.0261805	0.045877
rs10790275_Ref_G	3025.92	0.071609	0.0308874	2.31839	0.0204279	0.0367876
rs10790517_Non-Ref_T	3864.14	-0.0105944	0.0274889	-0.385407	0.699936	0.760367
rs10790517_Ref_A	3060.4	-0.0131182	0.0341229	-0.384439	0.700653	0.760914
rs10790518_Non-Ref_A	2414.17	-0.0624754	0.0349138	-1.78942	0.0735477	0.113829
rs10790518_Non-Ref_G	1736.2	-0.26159	0.0428155	-6.10971	9.98141e-10	6.73152e-09
rs10790518_Non-Ref_T	3168.68	-0.0293844	0.0333013	-0.88238	0.377571	0.460948
rs10790518_Ref_C	2782.98	0.0480815	0.0322132	1.4926	0.135542	0.193834
rs10790519_Non-Ref_A	3175.51	-0.177691	0.0321371	-5.52917	3.21747e-08	1.758e-07
rs10790519_Non-Ref_C	2514.96	-0.248721	0.0343239	-7.24631	4.28275e-13	4.32257e-12
rs10790519_Ref_T	2588.62	-0.278809	0.0350539	-7.95371	1.81004e-15	2.35318e-14
rs1079276_Non-Ref_A	1335.99	-0.284403	0.0461745	-6.15931	7.30631e-10	5.0184e-09
rs1079276_Non-Ref_G	1603.83	-0.298265	0.0420368	-7.09533	1.29044e-12	1.23908e-11
rs1079276_Ref_C	1697.65	-0.153601	0.0442481	-3.47136	0.000517837	0.0013428
rs10794667_Non-Ref_G	2499.87	-6.14997e-06	0.0355025	-0.000173226	0.999862	0.999914
rs10794667_Non-Ref_T	3308.56	-0.0596267	0.0313206	-1.90375	0.0569423	0.0909315
rs10794667_Ref_C	2449.94	-0.0719099	0.0341236	-2.10734	0.0350885	0.0593818
rs10797435_Non-Ref_T	972.707	0.0857296	0.0554192	1.54693	0.12188	0.177039
rs10797435_Ref_G	747.896	-0.00216115	0.0701428	-0.0308106	0.975421	0.982034
rs10797436_Non-Ref_A	798.939	-0.142483	0.0592137	-2.40624	0.0161176	0.0298445
rs10797436_Non-Ref_T	901.274	-0.198094	0.0567799	-3.48881	0.000485174	0.00126538
rs10797436_Ref_G	658.605	-0.0867876	0.0689532	-1.25864	0.208159	0.279792
rs10797437_Non-Ref_C	1455.68	0.143802	0.0472503	3.0434	0.00233918	0.00526655
rs10797437_Ref_T	1805.97	0.222887	0.0428344	5.20345	1.95618e-07	9.44036e-07
rs10797438_Non-Ref_A	3637.7	-0.260758	0.0278411	-9.36593	7.53828e-21	1.53788e-19
rs10797438_Non-Ref_T	3106	-0.309274	0.0319264	-9.6871	3.42117e-22	7.67419e-21
rs10797438_Ref_C	3798.52	-0.260372	0.0281762	-9.24084	2.44575e-20	4.79058e-19
rs10797439_Non-Ref_A	3223.28	0.0164	0.0312512	0.524778	0.599737	0.672276
rs10797439_Ref_G	3372.5	0.0438501	0.030852	1.4213	0.155228	0.217952
rs10797440_Non-Ref_G	846.727	-0.208357	0.0619887	-3.3612	0.000776045	0.00193496
rs10797440_Non-Ref_T	955.312	-0.0040724	0.056085	-0.0726112	0.942116	0.956585
rs10797440_Ref_A	1178.23	-0.107177	0.0538572	-1.99002	0.0465885	0.0761691
rs10797441_Non-Ref_G	3425.41	-0.104154	0.0300802	-3.46254	0.000535094	0.00138296
rs10797441_Ref_T	4959.61	-0.0960807	0.0247711	-3.87875	0.000104995	0.000312624
rs10797442_Non-Ref_C	592.442	-0.12749	0.0707575	-1.80179	0.071579	0.111177
rs10797442_Non-Ref_G	644.962	0.401662	0.0756485	5.30958	1.09877e-07	5.5193e-07
rs10797442_Ref_T	683.858	0.0100895	0.0748628	0.134773	0.892791	0.91817
rs10798686_Non-Ref_T	294.457	-0.141192	0.101347	-1.39316	0.163572	0.227847
rs10798686_Ref_C	332.847	-0.141869	0.0912618	-1.55453	0.120057	0.174769
rs10800746_Non-Ref_T	2577.61	-0.0217514	0.0375099	-0.579885	0.561992	0.63796
rs10800746_Ref_C	2555.41	0.0582083	0.0370869	1.56951	0.116529	0.170261
rs1080081_Non-Ref_T	2264.57	0.29916	0.0365622	8.1822	2.78705e-16	3.92142e-15
rs1080081_Ref_C	1805.49	0.0726121	0.0409237	1.77433	0.0760089	0.117198
rs10801908_Non-Ref_G	2522.27	0.122274	0.0352248	3.47124	0.000518053	0.00134318
rs10801908_Non-Ref_T	3096.55	-0.0846357	0.031801	-2.66141	0.00778135	0.015572
rs10801908_Ref_C	2429.63	-0.0116139	0.0349679	-0.33213	0.739791	0.794005
rs10804037_Non-Ref_A	2176.85	0.0898535	0.0367409	2.4456	0.0144611	0.0270795
rs10804037_Ref_C	2426.18	0.225409	0.0351616	6.41066	1.44892e-10	1.09233e-09
rs10804863_Non-Ref_A	2672.6	0.0401434	0.034856	1.15169	0.249447	0.326403
rs10804863_Non-Ref_G	3036.5	0.245844	0.0337728	7.27934	3.3545e-13	3.43639e-12
rs10804863_Non-Ref_T	2722.78	0.186084	0.0335091	5.55325	2.8041e-08	1.54536e-07
rs10804863_Ref_C	3401.08	0.214318	0.030806	6.95702	3.47537e-12	3.18621e-11
rs10804864_Non-Ref_C	3776.54	-0.0584243	0.0278341	-2.09902	0.0358154	0.0604598
rs10804864_Non-Ref_T	3370.08	0.0622753	0.0307217	2.02708	0.0426543	0.0705071
rs10804864_Ref_A	3654.12	0.0829476	0.0304419	2.72479	0.0064343	0.0131196
rs10808715_Non-Ref_C	3873.28	0.0921968	0.0288869	3.19165	0.00141461	0.00333958
rs10808715_Non-Ref_G	3348.9	-0.030535	0.0297474	-1.02648	0.304667	0.385479
rs10808715_Ref_A	3202.9	-0.0139569	0.030244	-0.461478	0.644456	0.711626
rs10808825_Non-Ref_G	4260.47	-0.172853	0.0291698	-5.92575	3.10873e-09	1.96154e-08
rs10808825_Ref_T	4090.54	-0.0288455	0.027302	-1.05653	0.290725	0.370556
rs10811660_Non-Ref_A	3803.64	-0.183229	0.0293923	-6.23392	4.5491e-10	3.2133e-09
rs10811660_Non-Ref_C	2456.16	-0.217093	0.0334585	-6.48842	8.67421e-11	6.72198e-10
rs10811660_Non-Ref_T	2196.56	-0.160324	0.0381524	-4.20221	2.64325e-05	8.85389e-05
rs10811660_Ref_G	1966.38	-0.218733	0.0413104	-5.29486	1.19108e-07	5.94964e-07
rs10811661_Non-Ref_A	2521.07	-0.047965	0.0355067	-1.35087	0.176737	0.243397
rs10811661_Non-Ref_C	4173.01	-0.201041	0.0264857	-7.59054	3.1857e-14	3.64448e-13
rs10811661_Ref_T	4397.86	-0.119556	0.0257744	-4.63856	3.50838e-06	1.37736e-05
rs10811662_Non-Ref_A	2346.63	-0.294402	0.0386101	-7.625	2.44041e-14	2.8316e-13
rs10811662_Non-Ref_C	2957.78	-0.35337	0.0341415	-10.3502	4.17729e-25	1.13266e-23
rs10811662_Ref_G	2488.88	-0.207861	0.0366109	-5.67756	1.3663e-08	7.86229e-08
rs10822050_Non-Ref_C	3766.09	0.0282231	0.0318377	0.886469	0.375365	0.458735
rs10822050_Non-Ref_G	3107.12	0.0181793	0.0331916	0.547708	0.583892	0.657825
rs10822050_Ref_T	2862.09	0.0241358	0.0328623	0.734451	0.462674	0.544742
rs10824045_Non-Ref_C	2120.06	-0.140746	0.0378026	-3.72318	0.000196731	0.000555442
rs10824045_Non-Ref_G	2551.99	-0.0639913	0.0346854	-1.8449	0.0650516	0.102203
rs10824045_Ref_A	1525.9	0.0621274	0.0449644	1.3817	0.167063	0.231959
rs10831999_Non-Ref_A	3839.1	-0.00450359	0.0283703	-0.158743	0.873871	0.903616
rs10831999_Non-Ref_C	3291.21	-0.113203	0.0301257	-3.75769	0.000171491	0.000489192
rs10831999_Non-Ref_T	3244.81	0.000285135	0.0303861	0.00938372	0.992513	0.994278
rs10831999_Ref_G	3118.29	0.0326135	0.0320312	1.01818	0.308592	0.389648
rs10832000_Non-Ref_G	2686.27	0.134509	0.0372792	3.60815	0.000308393	0.000839106
rs10832000_Ref_A	3901.68	0.109957	0.0282631	3.89048	0.000100048	0.00029937
rs10832001_Non-Ref_A	2144	-0.154034	0.0374397	-4.11419	3.88547e-05	0.000126188
rs10832001_Non-Ref_T	2879.28	-0.0496883	0.0323539	-1.53578	0.124593	0.180337
rs10832001_Ref_C	3072.54	0.00417807	0.0339579	0.123037	0.902078	0.925411
rs10832002_Non-Ref_A	2716.58	0.0598102	0.03375	1.77215	0.0763693	0.117663
rs10832002_Ref_C	3454.86	0.0819855	0.0345621	2.37212	0.0176863	0.0324046
rs10832003_Non-Ref_T	1122.49	0.0877193	0.0515143	1.70281	0.088603	0.134059
rs10832003_Ref_C	1064.3	0.250486	0.0577146	4.34008	1.42428e-05	5.01181e-05
rs10833535_Non-Ref_A	1761.93	-0.0571154	0.0411942	-1.38649	0.165597	0.230241
rs10833535_Non-Ref_T	1931.38	-0.0182025	0.03955	-0.460241	0.645343	0.712414
rs10833535_Ref_G	1219.46	-0.0486583	0.047971	-1.01433	0.310427	0.391526
rs10836534_Non-Ref_A	3367.44	0.0576812	0.0306567	1.88152	0.0599014	0.0950626
rs10836534_Non-Ref_C	3119.09	-0.00846916	0.0321705	-0.263259	0.792351	0.838439
rs10836534_Ref_G	3272.63	0.11721	0.0309257	3.79003	0.000150627	0.000435119
rs10836537_Non-Ref_A	2332.87	0.00636258	0.0358091	0.177681	0.858974	0.891407
rs10836537_Non-Ref_C	1755.16	0.0917122	0.0406325	2.25711	0.0240011	0.042505
rs10836537_Ref_G	1932.63	-0.0592741	0.0445284	-1.33115	0.183139	0.250915
rs10836538_Non-Ref_T	2250.29	-0.0875659	0.0359161	-2.43807	0.014766	0.0275925
rs10836538_Ref_G	2657.45	-0.13752	0.0350321	-3.92554	8.6535e-05	0.000262732
rs10838690_Non-Ref_C	964.037	-0.217624	0.0570447	-3.81498	0.000136196	0.000396511
rs10838690_Non-Ref_G	1221.86	0.0286761	0.0518208	0.55337	0.58001	0.654278
rs10838690_Non-Ref_T	897.52	-0.208534	0.0627568	-3.32289	0.000890901	0.00219449
rs10838690_Ref_A	1048.39	-0.110415	0.0553735	-1.99401	0.046151	0.0755279
rs10838691_Non-Ref_A	1350.09	-0.682876	0.0477601	-14.298	2.25055e-46	1.44189e-44
rs10838691_Non-Ref_C	1233.95	-0.604312	0.0528944	-11.4249	3.14088e-30	1.09e-28
rs10838691_Ref_T	1528.06	-0.797017	0.0415596	-19.1777	5.68295e-82	9.07212e-80
rs10838692_Non-Ref_C	2402.16	-0.127884	0.0388529	-3.29149	0.00099658	0.00243151
rs10838692_Ref_T	2384.33	-0.086465	0.04064	-2.12758	0.0333716	0.0568024
rs10838693_Non-Ref_C	1383.34	-0.131378	0.0452983	-2.90028	0.00372829	0.00803793
rs10838693_Non-Ref_T	2547.81	-0.0418778	0.0340871	-1.22855	0.21924	0.29248
rs10838693_Ref_G	2575.31	-0.0091833	0.0380787	-0.241166	0.809426	0.852013
rs10844597_Non-Ref_A	2775.55	0.0746448	0.0331933	2.24879	0.0245255	0.0433137
rs10844597_Ref_G	3234.88	0.146144	0.0334545	4.36843	1.25141e-05	4.45421e-05
rs10844609_Non-Ref_T	2702.85	-0.206788	0.0338595	-6.10723	1.01376e-09	6.82966e-09
rs10844609_Ref_C	2547.06	-0.187961	0.0359951	-5.22184	1.77157e-07	8.60585e-07
rs10844610_Non-Ref_A	1665.95	0.0177806	0.0414896	0.428555	0.668247	0.732338
rs10844610_Non-Ref_C	3200.52	-0.137379	0.0308814	-4.44858	8.6439e-06	3.17156e-05
rs10844610_Non-Ref_G	3009.25	-0.0595679	0.0340012	-1.75194	0.0797848	0.122291
rs10844610_Ref_T	2353.1	-0.107953	0.0354207	-3.04774	0.00230567	0.00520024
rs10844615_Non-Ref_C	2392.01	0.343914	0.0364485	9.43563	3.8866e-21	8.07086e-20
rs10844615_Non-Ref_G	2251.42	0.354051	0.0406486	8.71004	3.0377e-18	5.01221e-17
rs10844615_Ref_A	1848.76	0.326703	0.0408059	8.00628	1.18227e-15	1.56248e-14
rs10844617_Non-Ref_A	1440.83	0.0765824	0.0485034	1.57891	0.114357	0.167477
rs10844617_Non-Ref_T	985.761	0.143648	0.0568163	2.5283	0.0114618	0.0220029
rs10844617_Ref_G	1198.29	0.113668	0.0499241	2.27681	0.0227974	0.0405872
rs10844620_Non-Ref_A	4172.16	0.173292	0.0273902	6.32678	2.50334e-10	1.83701e-09
rs10844620_Non-Ref_C	3441.02	0.187615	0.0318246	5.89529	3.74014e-09	2.33762e-08
rs10844620_Ref_G	3920.55	0.248077	0.0294316	8.42895	3.48778e-17	5.29637e-16
rs10844622_Non-Ref_A	2431.69	0.0528143	0.0354632	1.48927	0.136417	0.194947
rs10844622_Ref_G	2122.58	0.148995	0.0402054	3.70583	0.000210697	0.000591561
rs10844626_Non-Ref_A	2240.68	0.329133	0.0379765	8.66675	4.44633e-18	7.24594e-17
rs10844626_Non-Ref_C	1845.83	0.157702	0.0448308	3.51771	0.000435292	0.00114755
rs10844626_Ref_T	2518.71	0.187843	0.0355654	5.28161	1.28052e-07	6.36074e-07
rs10844627_Non-Ref_C	2829.43	0.147769	0.0344962	4.28362	1.83879e-05	6.34051e-05
rs10844627_Ref_A	2209.09	0.102346	0.0370218	2.76449	0.00570126	0.011781
rs10844630_Non-Ref_A	3107.43	-0.0441536	0.0316784	-1.39381	0.163376	0.227616
rs10844630_Non-Ref_G	3135.3	-0.127186	0.0316885	-4.01362	5.97938e-05	0.000187163
rs10844630_Ref_C	2303.12	-0.0582733	0.0377785	-1.5425	0.122952	0.178326
rs10844632_Non-Ref_T	3660.72	-0.00645584	0.0278011	-0.232216	0.816371	0.857626
rs10844632_Ref_C	3036.1	-0.125796	0.0320569	-3.92414	8.70386e-05	0.000263967
rs10844633_Non-Ref_A	3005.21	0.188048	0.0332839	5.64982	1.60617e-08	9.16278e-08
rs10844633_Non-Ref_T	2592.7	0.162683	0.0385473	4.22035	2.43928e-05	8.23328e-05
rs10844633_Ref_C	3511.28	0.192753	0.0302488	6.37227	1.86252e-10	1.384e-09
rs10844635_Non-Ref_C	1447.32	-0.0262667	0.0457554	-0.574067	0.565922	0.641369
rs10844635_Non-Ref_G	2396.41	-0.0595098	0.0359202	-1.65672	0.0975759	0.145911
rs10844635_Non-Ref_T	2341.58	-0.163414	0.0344595	-4.74221	2.11401e-06	8.59264e-06
rs10844635_Ref_A	3017.35	-0.0593364	0.032159	-1.8451	0.0650235	0.102163
rs10844636_Non-Ref_T	1959.3	0.0997061	0.0444159	2.24483	0.024779	0.0437129
rs10844636_Ref_G	2300.08	0.157654	0.0412829	3.81886	0.000134068	0.00039079
rs10844637_Non-Ref_G	2376.07	0.128913	0.0365718	3.52492	0.000423608	0.0011196
rs10844637_Ref_A	2833.45	0.149136	0.0333592	4.4706	7.80002e-06	2.88625e-05
rs10844638_Non-Ref_A	2611.34	-0.118084	0.0349681	-3.37689	0.000733107	0.00183879
rs10844638_Non-Ref_C	2933.41	-0.0496864	0.0310511	-1.60015	0.109565	0.161314
rs10844638_Non-Ref_G	2904.26	-0.0847626	0.0361366	-2.34562	0.0189955	0.034482
rs10844638_Ref_T	2903.56	-0.0872094	0.0318166	-2.741	0.00612522	0.0125549
rs10844639_Non-Ref_T	1587.94	-0.443534	0.0425687	-10.4192	2.02584e-25	5.61621e-24
rs10844639_Ref_C	1172.01	-0.136732	0.0486398	-2.81111	0.00493708	0.0103538
rs10844640_Non-Ref_C	1316.82	-0.0125382	0.0523481	-0.239515	0.810706	0.853008
rs10844640_Non-Ref_G	1537.73	0.0751272	0.0458225	1.63952	0.101104	0.150554
rs10844640_Ref_A	1456.46	0.0429056	0.0465453	0.921802	0.356632	0.439872
rs10844657_Non-Ref_T	2506.95	-0.0853302	0.0372167	-2.29279	0.0218598	0.0390924
rs10844657_Ref_C	2199.41	-0.0645545	0.0373304	-1.72928	0.0837599	0.127583
rs10844682_Non-Ref_C	3374.28	-0.00995888	0.0306799	-0.324606	0.745479	0.799148
rs10844682_Non-Ref_G	3014.32	0.123212	0.0327209	3.76554	0.000166188	0.000475302
rs10844682_Ref_T	3475.91	0.0770134	0.0307199	2.50695	0.0121776	0.0232178
rs10844706_Non-Ref_A	3256.79	-0.22757	0.030641	-7.42698	1.11104e-13	1.19471e-12
rs10844706_Ref_C	2377.22	-0.0902236	0.0388403	-2.32294	0.0201825	0.0364003
rs10846478_Non-Ref_G	2825.3	-0.117901	0.0326383	-3.61234	0.000303443	0.000826871
rs10846478_Ref_A	3366.2	0.023672	0.0306419	0.772537	0.439796	0.52277
rs10846486_Non-Ref_A	1010.45	0.00779119	0.055523	0.140324	0.888404	0.914739
rs10846486_Non-Ref_C	813.437	-0.0729615	0.0601321	-1.21335	0.224995	0.299037
rs10846486_Non-Ref_T	1139.64	-0.038343	0.0535776	-0.715652	0.474206	0.555941
rs10846486_Ref_G	648.732	-0.181394	0.0696964	-2.60263	0.00925123	0.0181849
rs10846487_Non-Ref_G	1718.77	-0.00151026	0.0448566	-0.0336687	0.973141	0.980383
rs10846487_Non-Ref_T	3131.41	0.0383552	0.0338846	1.13194	0.257661	0.335546
rs10846487_Ref_A	2934.74	-0.00117026	0.0334904	-0.034943	0.972125	0.979746
rs10846491_Non-Ref_A	889.863	0.035567	0.0575515	0.618002	0.536574	0.614527
rs10846491_Non-Ref_G	1008.27	0.00411027	0.0551321	0.0745531	0.94057	0.955408
rs10846491_Non-Ref_T	833.851	-0.131428	0.0599145	-2.19359	0.0282649	0.0491005
rs10846491_Ref_C	681.306	-0.204413	0.0650107	-3.14429	0.00166491	0.00387485
rs10846515_Non-Ref_A	2941.39	-0.033235	0.033332	-0.997091	0.31872	0.400418
rs10846515_Non-Ref_G	2986.02	0.125383	0.0318143	3.9411	8.11088e-05	0.000247394
rs10846515_Ref_T	3228.73	0.163329	0.0305529	5.34576	9.00367e-08	4.58354e-07
rs10851913_Non-Ref_T	4621.58	-0.0168185	0.0251582	-0.66851	0.503808	0.584001
rs10851913_Ref_C	4421.39	0.0282906	0.0253382	1.11652	0.264201	0.342457
rs10851914_Non-Ref_G	3958.66	0.148942	0.0283708	5.24982	1.52248e-07	7.47541e-07
rs10851914_Non-Ref_T	4294	0.178935	0.0265173	6.74785	1.50049e-11	1.27243e-10
rs10851914_Ref_C	5442.59	0.16535	0.0237166	6.97192	3.12643e-12	2.8787e-11
rs10852330_Non-Ref_G	2550.8	0.149269	0.0346524	4.30762	1.65021e-05	5.7409e-05
rs10852330_Non-Ref_T	2411.49	0.188354	0.0360486	5.22501	1.74141e-07	8.47116e-07
rs10852330_Ref_A	3293.73	0.225552	0.0314764	7.16576	7.73556e-13	7.6306e-12
rs10852935_Non-Ref_T	1704.46	0.0249737	0.0417846	0.597676	0.550056	0.627062
rs10852935_Ref_C	1734.88	0.158234	0.0418362	3.78223	0.000155428	0.000447705
rs10852936_Non-Ref_T	2510.5	-0.115907	0.0342895	-3.38024	0.000724213	0.00181898
rs10852936_Ref_C	1979.01	-0.07398	0.0391863	-1.8879	0.0590387	0.0938725
rs10853005_Non-Ref_T	2603.85	0.110015	0.0351072	3.13367	0.00172632	0.00400488
rs10853005_Ref_C	2121.99	0.117884	0.0415127	2.83971	0.0045155	0.00955286
rs10853090_Non-Ref_G	2416.38	-0.147094	0.0342725	-4.29191	1.77144e-05	6.12664e-05
rs10853090_Non-Ref_T	2158.04	-0.0936618	0.0378829	-2.4724	0.0134208	0.0253296
rs10853090_Ref_C	2398.08	-0.23446	0.0358648	-6.53731	6.2634e-11	4.93054e-10
rs10853844_Non-Ref_C	3690.36	0.209823	0.0307009	6.83444	8.23255e-12	7.20616e-11
rs10853844_Ref_T	3382.93	0.0872669	0.0298645	2.9221	0.00347684	0.00755233
rs10853845_Non-Ref_C	3362.17	0.0853108	0.0307404	2.7752	0.00551683	0.0114394
rs10853845_Non-Ref_G	3731.03	0.0624582	0.0300346	2.07954	0.0375674	0.0630755
rs10853845_Non-Ref_T	2984.92	-0.0659935	0.0335128	-1.9692	0.0489297	0.079596
rs10853845_Ref_A	2583.5	-0.109214	0.0376881	-2.89784	0.00375743	0.00809574
rs10854012_Non-Ref_G	1732.64	-0.121709	0.0437779	-2.78014	0.00543351	0.011285
rs10854012_Non-Ref_T	2399.29	0.0690967	0.0343077	2.01403	0.0440068	0.0724304
rs10854012_Ref_C	1702.31	-0.0128915	0.0412294	-0.312677	0.754526	0.807125
rs10854116_Non-Ref_A	1285.8	-0.414889	0.0857865	-4.8363	1.32278e-06	5.56505e-06
rs10854116_Non-Ref_C	1105.33	-0.356408	0.0500651	-7.11888	1.08808e-12	1.05405e-11
rs10854116_Ref_T	1352.48	-0.385639	0.0456229	-8.45274	2.84542e-17	4.35195e-16
rs10863437_Non-Ref_A	3539.36	0.173867	0.030644	5.67377	1.39688e-08	8.02861e-08
rs10863437_Non-Ref_C	2285.3	-0.0365542	0.0376372	-0.971226	0.331436	0.413491
rs10863437_Ref_T	3191.5	0.232428	0.0337208	6.89271	5.4738e-12	4.90338e-11
rs10863451_Non-Ref_A	1949.68	0.0890356	0.0404711	2.19998	0.0278083	0.0484061
rs10863451_Non-Ref_T	1803.98	-0.0207826	0.0408875	-0.508287	0.611252	0.682727
rs10863451_Ref_C	2092.42	-0.0207757	0.0372812	-0.557269	0.577343	0.652
rs10863461_Non-Ref_A	2598.25	-0.137757	0.0343251	-4.01329	5.98792e-05	0.0001874
rs10863461_Non-Ref_T	3246.9	-0.0981056	0.033111	-2.96293	0.00304724	0.00669855
rs10863461_Ref_G	3632.55	-0.0943517	0.0306799	-3.07536	0.00210248	0.00478679
rs10864448_Non-Ref_C	2317.92	0.2221	0.0374337	5.93315	2.97177e-09	1.87946e-08
rs10864448_Non-Ref_T	2680.23	0.163962	0.0373389	4.39118	1.12736e-05	4.04461e-05
rs10864448_Ref_A	2633.67	0.0146221	0.0359036	0.407261	0.683816	0.746199
rs10864449_Non-Ref_C	1413.83	-0.0360482	0.0453869	-0.794242	0.427055	0.510395
rs10864449_Non-Ref_G	1905.25	0.129415	0.0418239	3.09429	0.00197286	0.00452017
rs10864449_Non-Ref_T	1548.66	0.0190062	0.0430261	0.441737	0.658679	0.724069
rs10864449_Ref_A	2186.54	0.13435	0.0381562	3.52106	0.000429826	0.00113454
rs10865946_Non-Ref_G	2968.95	0.0855806	0.032004	2.67406	0.00749393	0.015048
rs10865946_Ref_T	3113.83	0.246853	0.0315239	7.83064	4.85376e-15	6.04362e-14
rs10866004_Non-Ref_A	2484.37	0.162985	0.0355508	4.58457	4.54924e-06	1.75312e-05
rs10866004_Non-Ref_G	1711.22	0.0125802	0.0410835	0.30621	0.759445	0.811266
rs10866004_Ref_C	2191.68	0.115421	0.0371325	3.10835	0.00188137	0.0043336
rs10866713_Non-Ref_A	2083.61	0.206344	0.044379	4.64959	3.32598e-06	1.31086e-05
rs10866713_Ref_G	2491.25	0.168033	0.0362151	4.63986	3.48648e-06	1.36974e-05
rs10866916_Non-Ref_C	459.575	-0.194157	0.0895593	-2.16791	0.0301655	0.0520013
rs10866916_Ref_T	412.784	-0.0316725	0.0861833	-0.367502	0.713245	0.771762
rs1087056_Non-Ref_A	3608.89	-0.0643145	0.0287337	-2.23829	0.025202	0.0443692
rs1087056_Non-Ref_C	3199.31	-0.0376115	0.0339649	-1.10736	0.268137	0.34662
rs1087056_Non-Ref_T	3444.46	-0.110816	0.0288194	-3.8452	0.000120454	0.000354668
rs1087056_Ref_G	3926.37	-0.0312681	0.0278091	-1.12438	0.26085	0.338985
rs10871454_Non-Ref_T	4649.14	-0.134961	0.0249677	-5.40541	6.46616e-08	3.3738e-07
rs10871454_Ref_C	3205.38	-0.122263	0.0322957	-3.78574	0.00015325	0.000441963
rs10872521_Non-Ref_C	2180.15	0.029273	0.0368469	0.794449	0.426934	0.510283
rs10872521_Ref_T	1756.3	0.0436431	0.0477688	0.91363	0.360911	0.444188
rs10873691_Non-Ref_T	2013.13	-0.335604	0.0424107	-7.91319	2.5087e-15	3.21136e-14
rs10873691_Ref_C	1932.26	-0.113406	0.0385079	-2.94501	0.00322948	0.00707074
rs10873692_Non-Ref_A	1625.66	-0.202214	0.0438208	-4.61457	3.93908e-06	1.532e-05
rs10873692_Non-Ref_G	1724.01	-0.179477	0.0419989	-4.27337	1.9254e-05	6.61831e-05
rs10873692_Ref_T	2081.8	-0.23105	0.0368216	-6.27485	3.49965e-10	2.51703e-09
rs10874745_Non-Ref_A	2248.63	-0.192073	0.0366091	-5.24659	1.54942e-07	7.59308e-07
rs10874745_Ref_G	2813.98	-0.194337	0.0323829	-6.00121	1.95847e-09	1.2735e-08
rs10875596_Non-Ref_A	1906.44	-0.0873474	0.039466	-2.21323	0.0268816	0.046953
rs10875596_Non-Ref_C	2130.01	-0.0139382	0.0365842	-0.38099	0.703211	0.763038
rs10875596_Non-Ref_G	2265.28	0.0702794	0.0370055	1.89916	0.0575433	0.0917957
rs10875596_Ref_T	2588.12	0.0131814	0.0336885	0.391274	0.695595	0.756574
rs10877011_Non-Ref_A	2519.92	-0.0614374	0.0356986	-1.721	0.0852506	0.129571
rs10877011_Non-Ref_C	1859.67	0.0045374	0.0424741	0.106827	0.914926	0.93556
rs10877011_Non-Ref_G	2836.31	-0.0739161	0.0341022	-2.16749	0.0301977	0.0520546
rs10877011_Ref_T	2693.58	-0.0344551	0.0329286	-1.04636	0.295395	0.375746
rs10877012_Non-Ref_C	170.902	-0.411395	0.125919	-3.26715	0.00108635	0.00262943
rs10877012_Non-Ref_T	121.49	-0.273134	0.149443	-1.82768	0.067598	0.105705
rs10877012_Ref_G	181.663	-0.204439	0.125948	-1.6232	0.104547	0.15497
rs10877014_Non-Ref_G	3980.1	-0.0384319	0.0277345	-1.38571	0.165835	0.230505
rs10877014_Non-Ref_T	2914.53	-0.000640208	0.0322902	-0.0198267	0.984182	0.988076
rs10877014_Ref_A	3281.13	0.0946154	0.0317793	2.97727	0.00290831	0.00642336
rs10877015_Non-Ref_C	4924.8	-0.0200438	0.0260652	-0.768987	0.441901	0.524862
rs10877015_Non-Ref_G	3023.32	0.101718	0.0346636	2.93442	0.00334172	0.00728983
rs10877015_Non-Ref_T	3346.19	0.208347	0.0327551	6.36076	2.00759e-10	1.48717e-09
rs10877015_Ref_A	3918.44	0.0292226	0.0298029	0.980528	0.326826	0.408764
rs10877016_Non-Ref_C	1288.45	-0.143786	0.0475417	-3.02442	0.0024911	0.00557778
rs10877016_Non-Ref_G	1516.51	-0.376748	0.0451354	-8.34708	6.9972e-17	1.03467e-15
rs10877016_Non-Ref_T	2011.71	-0.134208	0.0397199	-3.37885	0.000727895	0.00182727
rs10877016_Ref_A	1849.94	-0.40984	0.0403233	-10.1638	2.87505e-24	7.33366e-23
rs10877017_Non-Ref_A	2889.05	0.0543229	0.0320171	1.69669	0.089756	0.135563
rs10877017_Non-Ref_C	2774.1	0.0786111	0.0325421	2.41568	0.0157059	0.0291513
rs10877017_Ref_T	2689.44	0.0625716	0.0343142	1.82349	0.0682291	0.106566
rs10877018_Non-Ref_A	2923.72	0.150742	0.0341912	4.4088	1.03944e-05	3.7584e-05
rs10877018_Non-Ref_C	2161.37	0.119771	0.0386539	3.09855	0.00194468	0.00446311
rs10877018_Non-Ref_G	1697.28	-0.00576744	0.0408423	-0.141212	0.887702	0.914114
rs10877018_Ref_T	2579.27	0.116266	0.0359958	3.23	0.00123792	0.00295966
rs10877019_Non-Ref_A	1825.56	-0.0746335	0.040634	-1.83672	0.0662508	0.103853
rs10877019_Non-Ref_G	2106.24	-0.0476666	0.0384205	-1.24066	0.214732	0.287377
rs10877019_Non-Ref_T	2284.67	0.143942	0.0365719	3.93586	8.28977e-05	0.000252529
rs10877019_Ref_C	2394.5	0.0849335	0.0344577	2.46486	0.0137065	0.0258015
rs10877020_Non-Ref_A	3484.68	0.198385	0.0316166	6.2747	3.50307e-10	2.51901e-09
rs10877020_Ref_G	3018.42	0.184821	0.0371073	4.98071	6.33505e-07	2.81343e-06
rs1088069_Non-Ref_G	2515.69	-0.35412	0.0358809	-9.86933	5.65409e-23	1.33637e-21
rs1088069_Ref_A	1943.52	-0.208638	0.0385474	-5.41251	6.21486e-08	3.25278e-07
rs10880887_Non-Ref_T	805.678	0.136218	0.0605521	2.24961	0.0244739	0.0432395
rs10880887_Ref_C	924.147	0.0730423	0.0657044	1.11168	0.266275	0.344667
rs10882104_Non-Ref_A	2490.61	0.027253	0.0355862	0.76583	0.443777	0.52662
rs10882104_Non-Ref_C	2419.9	-0.0206685	0.0365625	-0.565292	0.571875	0.646969
rs10882104_Non-Ref_G	2448.74	0.0353457	0.0352196	1.00358	0.315581	0.397111
rs10882104_Ref_T	3355.21	0.087377	0.0305634	2.85888	0.00425141	0.00904863
rs10882105_Non-Ref_T	2068.48	-0.34567	0.0361364	-9.56569	1.11452e-21	2.4193e-20
rs10882105_Ref_C	1454.98	-0.124352	0.0472982	-2.6291	0.00856112	0.0169721
rs10882106_Non-Ref_A	3666.25	-0.0511013	0.0275028	-1.85804	0.0631634	0.0995999
rs10882106_Non-Ref_G	2744.31	-0.134376	0.0328626	-4.08901	4.33219e-05	0.000139408
rs10882106_Non-Ref_T	4063.15	-0.0503031	0.0275329	-1.82701	0.0676978	0.105844
rs10882106_Ref_C	2665	-0.0962815	0.034448	-2.79498	0.00519029	0.0108238
rs10891259_Non-Ref_A	2318.35	-0.184481	0.0375329	-4.91517	8.87063e-07	3.85329e-06
rs10891259_Non-Ref_G	3906.6	-0.13237	0.0316858	-4.1776	2.94602e-05	9.77238e-05
rs10891259_Ref_T	3840.42	-0.107334	0.0290601	-3.69353	0.000221163	0.000618723
rs10892870_Non-Ref_G	2136.27	-0.332829	0.0355398	-9.36495	7.60886e-21	1.55063e-19
rs10892870_Ref_A	2060.92	-0.453088	0.0373762	-12.1224	8.04103e-34	3.2774e-32
rs10892873_Non-Ref_A	2172.54	-0.00750829	0.0373194	-0.20119	0.84055	0.876395
rs10892873_Non-Ref_C	2921.73	0.016891	0.0320395	0.527192	0.59806	0.670722
rs10892873_Non-Ref_T	2745.44	-0.0136214	0.0334155	-0.407636	0.683541	0.746026
rs10892873_Ref_G	2070.77	0.0399401	0.0387232	1.03143	0.302341	0.38303
rs10892875_Non-Ref_G	2984.73	-0.173011	0.033611	-5.14745	2.64053e-07	1.24882e-06
rs10892875_Ref_A	1939.81	-0.20125	0.0416311	-4.83412	1.33737e-06	5.62075e-06
rs10893885_Non-Ref_C	2500.43	0.00345341	0.0355252	0.0972103	0.922559	0.941339
rs10893885_Non-Ref_G	2060.22	-0.0262897	0.039412	-0.667047	0.504742	0.584906
rs10893885_Non-Ref_T	1637.21	-0.0600596	0.0434145	-1.3834	0.166543	0.231344
rs10893885_Ref_A	2530.66	-0.0303478	0.0381592	-0.795296	0.426441	0.509805
rs10893900_Non-Ref_C	2031.46	-0.266045	0.0385416	-6.90279	5.09904e-12	4.58053e-11
rs10893900_Non-Ref_G	1925.1	-0.494798	0.0400604	-12.3513	4.79317e-35	2.04956e-33
rs10893900_Ref_A	2013.17	-0.560129	0.0398455	-14.0575	6.92728e-45	4.25329e-43
rs10895361_Non-Ref_A	1294.16	0.0666258	0.0486911	1.36834	0.171207	0.23686
rs10895361_Non-Ref_G	2154.42	0.114356	0.0379421	3.01397	0.00257851	0.00575234
rs10895361_Ref_T	2221.34	-0.0196851	0.0353075	-0.557532	0.577164	0.651817
rs10895362_Non-Ref_A	3235.19	-0.000646792	0.0321245	-0.0201339	0.983937	0.987897
rs10895362_Ref_G	1638.09	0.0147109	0.0464961	0.316389	0.751707	0.804578
rs1089653_Non-Ref_G	2833.93	0.063811	0.0332645	1.91829	0.0550739	0.0882864
rs1089653_Ref_A	2468.72	0.0675515	0.0363249	1.85965	0.0629351	0.0992818
rs108990_Non-Ref_A	1418.04	0.00140314	0.0473529	0.0296315	0.976361	0.982575
rs108990_Non-Ref_C	1080.12	-0.198914	0.0517877	-3.84095	0.00012256	0.000360151
rs108990_Ref_T	1081.55	-0.10266	0.0528497	-1.94249	0.0520773	0.0840949
rs10903118_Non-Ref_C	2335.61	-0.0398713	0.0364338	-1.09435	0.273802	0.35267
rs10903118_Ref_T	1833.36	-0.0585444	0.040986	-1.4284	0.153176	0.215363
rs10903119_Non-Ref_C	1711.26	-0.0403257	0.0454358	-0.887531	0.374793	0.458124
rs10903119_Non-Ref_G	2605.14	-0.0251177	0.0347223	-0.723386	0.469443	0.551237
rs10903119_Non-Ref_T	2626.13	-0.0394878	0.0355335	-1.11128	0.266447	0.344819
rs10903119_Ref_A	2318.69	0.111374	0.0380278	2.92875	0.00340332	0.00741238
rs10903121_Non-Ref_A	1523.4	-0.43906	0.0430516	-10.1984	2.01476e-24	5.19459e-23
rs10903121_Non-Ref_C	1709.82	-0.275903	0.0410507	-6.72105	1.80423e-11	1.51658e-10
rs10903121_Non-Ref_T	2301.71	-0.278126	0.0374473	-7.42714	1.10968e-13	1.19358e-12
rs10903121_Ref_G	2136.64	-0.326671	0.0445165	-7.3382	2.16484e-13	2.25998e-12
rs10903122_Non-Ref_G	2651.22	0.0529215	0.0338563	1.56312	0.118025	0.172196
rs10903122_Ref_A	3455.69	-0.0299197	0.0300913	-0.994298	0.320078	0.401807
rs10904115_Non-Ref_C	2137.37	-0.208546	0.0379835	-5.49044	4.00931e-08	2.15925e-07
rs10904115_Non-Ref_G	2089.47	-0.377074	0.04207	-8.96302	3.15913e-19	5.68509e-18
rs10904115_Ref_T	2393.31	-0.311922	0.0373374	-8.35415	6.59035e-17	9.76774e-16
rs10904116_Non-Ref_A	3877.23	0.0204805	0.0275635	0.743031	0.457463	0.539717
rs10904116_Non-Ref_C	3289.6	-0.284003	0.032872	-8.63966	5.63824e-18	9.10699e-17
rs10904116_Ref_T	3737.43	-0.055731	0.0292167	-1.90751	0.056455	0.0902173
rs10904120_Non-Ref_A	3232.06	0.00695112	0.0306386	0.226875	0.820521	0.860876
rs10904120_Non-Ref_C	2645.26	-0.0446988	0.035281	-1.26694	0.205178	0.27628
rs10904120_Ref_G	4276.27	-0.0545853	0.0307151	-1.77715	0.0755438	0.116551
rs1090510_Non-Ref_C	2572.29	-0.201005	0.0336876	-5.96674	2.42044e-09	1.55126e-08
rs1090510_Ref_T	2999.66	-0.105462	0.0332391	-3.17284	0.00150956	0.0035432
rs1090511_Non-Ref_A	3108.22	-0.573263	0.0307319	-18.6537	1.17875e-77	1.6978e-75
rs1090511_Ref_G	3755.27	-0.583358	0.0290336	-20.0925	8.58096e-90	1.69465e-87
rs1090512_Non-Ref_C	4013.3	-0.115384	0.0310482	-3.71629	0.000202168	0.000569745
rs1090512_Non-Ref_G	4447.37	-0.157613	0.0266189	-5.92111	3.19782e-09	2.0151e-08
rs1090512_Ref_A	3625.52	-0.128144	0.0285376	-4.49035	7.11064e-06	2.64624e-05
rs1090513_Non-Ref_T	4356.15	0.140736	0.0268144	5.24852	1.5333e-07	7.52262e-07
rs1090513_Ref_G	3013.52	0.0362207	0.0321114	1.12797	0.259332	0.337321
rs1090515_Non-Ref_A	1679.4	0.00982001	0.0423833	0.231695	0.816775	0.857882
rs1090515_Ref_G	2872.43	0.00421199	0.0335071	0.125704	0.899966	0.923788
rs1090516_Non-Ref_G	997.376	-0.482157	0.0575283	-8.38121	5.23868e-17	7.83409e-16
rs1090516_Ref_A	700.307	-0.453517	0.062325	-7.27665	3.42219e-13	3.50105e-12
rs10905353_Non-Ref_G	1753.92	-0.0606209	0.0431239	-1.40574	0.159802	0.223277
rs10905353_Non-Ref_T	2041.07	0.11674	0.0449633	2.59635	0.00942204	0.0184865
rs10905353_Ref_A	1808.84	-0.0548217	0.0427823	-1.28141	0.20005	0.270401
rs10908592_Non-Ref_A	4833.75	-0.0234544	0.0264888	-0.885443	0.375918	0.459338
rs10908592_Ref_G	5413.55	-0.0379459	0.0229955	-1.65014	0.0989144	0.147666
rs10908595_Non-Ref_A	3212.97	0.0747907	0.0328468	2.27696	0.0227888	0.0405757
rs10908595_Ref_G	3767.69	0.0356733	0.0309193	1.15376	0.2486	0.325495
rs10908597_Non-Ref_A	2809.1	-0.144661	0.0335373	-4.31343	1.60741e-05	5.60013e-05
rs10908597_Non-Ref_C	2783.3	-0.174168	0.0320188	-5.43956	5.34131e-08	2.82537e-07
rs10908597_Ref_T	2979.15	-0.147949	0.0312462	-4.73495	2.19106e-06	8.88788e-06
rs10909839_Non-Ref_A	4167.26	-0.0198288	0.026239	-0.755701	0.449829	0.532514
rs10909839_Ref_G	2782.52	-0.149508	0.033769	-4.42736	9.53955e-06	3.47027e-05
rs10910098_Non-Ref_A	2735.42	-0.280202	0.0330727	-8.47231	2.40581e-17	3.7092e-16
rs10910098_Ref_C	2713.18	-0.134917	0.0352165	-3.83107	0.00012759	0.00037332
rs10910099_Non-Ref_C	2498.88	0.0394554	0.0369772	1.06702	0.285963	0.365508
rs10910099_Non-Ref_G	1985.41	0.159129	0.038906	4.09009	4.31197e-05	0.000138804
rs10910099_Ref_A	1726.94	0.0156904	0.0429738	0.365115	0.715026	0.773263
rs10910105_Non-Ref_A	1389.67	0.11485	0.0542821	2.1158	0.034362	0.0582837
rs10910105_Non-Ref_C	936.796	-0.139197	0.0588715	-2.36442	0.0180583	0.0330027
rs10910105_Ref_G	788.276	-0.0119398	0.0722141	-0.16534	0.868677	0.899333
rs10910107_Non-Ref_G	737.903	0.0756179	0.0675036	1.12021	0.262626	0.340865
rs10910107_Non-Ref_T	1111.97	0.274314	0.0576795	4.75584	1.97624e-06	8.0729e-06
rs10910107_Ref_C	1205.24	0.23809	0.0523704	4.54627	5.46053e-06	2.07755e-05
rs10910108_Non-Ref_G	1614.33	-0.0887894	0.0447774	-1.98291	0.0473778	0.0773177
rs10910108_Non-Ref_T	1007.31	-0.104115	0.0531868	-1.95753	0.0502849	0.0815374
rs10910108_Ref_A	1667.02	0.0038679	0.0418604	0.0924	0.92638	0.944173
rs10910111_Non-Ref_G	658.348	-0.290705	0.0673854	-4.31406	1.60283e-05	5.58469e-05
rs10910111_Ref_A	615.684	-0.340201	0.0757476	-4.49125	7.08056e-06	2.63632e-05
rs10910112_Non-Ref_C	1064.24	-0.115399	0.052708	-2.1894	0.028568	0.0495686
rs10910112_Ref_T	1495.15	-0.0946238	0.0473507	-1.99836	0.0456774	0.0748392
rs1091350_Non-Ref_G	2797.55	0.0661792	0.0347413	1.90492	0.056791	0.0907127
rs1091350_Ref_A	3654.26	0.106579	0.0318312	3.34825	0.000813243	0.00201954
rs10913751_Non-Ref_A	3935.49	-0.0830168	0.0295764	-2.80686	0.00500269	0.0104731
rs10913751_Ref_T	3828.99	-0.114049	0.0316259	-3.60617	0.000310751	0.000844742
rs10913800_Non-Ref_A	2325.98	-0.00115506	0.0348683	-0.0331264	0.973574	0.980664
rs10913800_Ref_G	2696.95	0.0986854	0.0343066	2.87657	0.00402023	0.00860573
rs10914539_Non-Ref_T	947.244	-0.0926216	0.0645483	-1.43492	0.15131	0.213146
rs10914539_Ref_G	1361.2	-0.134345	0.050674	-2.65117	0.00802132	0.0160071
rs10918297_Non-Ref_A	1856.75	-0.181173	0.0388312	-4.66566	3.07634e-06	1.21987e-05
rs10918297_Non-Ref_G	2525.6	-0.150081	0.0344368	-4.35814	1.31171e-05	4.64341e-05
rs10918297_Non-Ref_T	2715.47	-0.0938627	0.033024	-2.84226	0.00447951	0.00948511
rs10918297_Ref_C	2536.75	-0.0409299	0.0347468	-1.17795	0.238818	0.314388
rs10918301_Non-Ref_T	3625.74	-0.0868487	0.0306591	-2.83272	0.00461532	0.00974681
rs10918301_Ref_C	3530.01	-0.0994138	0.028331	-3.50901	0.000449782	0.00118193
rs10920604_Non-Ref_A	829.7	0.05873	0.059985	0.979078	0.327541	0.409552
rs10920604_Ref_T	629.385	0.25367	0.07206	3.52026	0.000431121	0.00113765
rs10923895_Non-Ref_A	3815.13	-0.120128	0.0301116	-3.98943	6.62312e-05	0.000205284
rs10923895_Non-Ref_C	3591.48	-0.100291	0.0311437	-3.22028	0.00128067	0.00304912
rs10923895_Ref_T	2885.97	-0.110609	0.0310706	-3.55992	0.000370972	0.000991838
rs10924104_Non-Ref_A	2106.41	-0.0856177	0.0381269	-2.2456	0.0247298	0.0436402
rs10924104_Non-Ref_C	2054.52	-0.0168902	0.0373496	-0.452218	0.651112	0.717294
rs10924104_Ref_G	2748.75	-0.178395	0.039974	-4.46279	8.09001e-06	2.98452e-05
rs10924109_Non-Ref_A	3197.79	0.0146986	0.0314738	0.467011	0.640492	0.708119
rs10924109_Non-Ref_C	2694.93	-0.0747306	0.0358353	-2.08539	0.0370337	0.0622668
rs10924109_Ref_T	2927.38	-0.0622917	0.0313949	-1.98413	0.0472408	0.077127
rs10931482_Non-Ref_C	2044.58	-0.0414535	0.0396401	-1.04575	0.295678	0.376019
rs10931482_Ref_T	3065.41	-0.0870843	0.0316159	-2.75444	0.0058792	0.0121095
rs10931933_Non-Ref_A	1970.85	-0.174269	0.0431853	-4.03539	5.45122e-05	0.000171966
rs10931933_Non-Ref_C	2352.15	-0.0250289	0.0372822	-0.671335	0.502007	0.582371
rs10931933_Non-Ref_T	2539.17	-0.083753	0.0339418	-2.46755	0.0136043	0.0256317
rs10931933_Ref_G	2078.7	-0.0923406	0.0373318	-2.47351	0.0133793	0.0252587
rs10932018_Non-Ref_A	2928.54	-0.176764	0.0317917	-5.56006	2.69679e-08	1.48987e-07
rs10932018_Ref_G	4461.2	-0.212953	0.0270503	-7.87248	3.47667e-15	4.40191e-14
rs10932019_Non-Ref_A	3196.22	-0.502392	0.0308429	-16.2887	1.18637e-59	1.10592e-57
rs10932019_Non-Ref_C	2931.63	-0.557418	0.0335454	-16.6169	5.26239e-62	5.25047e-60
rs10932019_Ref_G	2265.09	-0.355643	0.0357814	-9.93931	2.80759e-23	6.76524e-22
rs10932020_Non-Ref_A	1552.84	-0.103867	0.0439024	-2.36586	0.0179882	0.0328886
rs10932020_Ref_G	1743.9	-0.0152514	0.0432753	-0.352429	0.724517	0.781443
rs10932021_Non-Ref_A	2551.55	0.0379846	0.0364386	1.04243	0.297213	0.377657
rs10932021_Ref_C	3381.66	-0.0133379	0.0301214	-0.442805	0.657907	0.723391
rs10934565_Non-Ref_A	710.482	-0.148248	0.0638102	-2.32326	0.0201652	0.0363726
rs10934565_Ref_G	948.464	-0.0495426	0.0593735	-0.834423	0.404043	0.487589
rs10936037_Non-Ref_T	4104.55	-0.0401735	0.0277234	-1.44908	0.147315	0.208276
rs10936037_Ref_C	4308.77	-0.0027086	0.0279619	-0.0968675	0.922832	0.941472
rs10936038_Non-Ref_A	2231.29	0.000309254	0.0365628	0.00845816	0.993251	0.994807
rs10936038_Non-Ref_T	1878.68	-0.0274611	0.0422876	-0.64939	0.516086	0.59528
rs10936038_Ref_C	1591.43	-0.060836	0.0451052	-1.34876	0.177414	0.244164
rs10936040_Non-Ref_A	2123.97	0.145957	0.0397751	3.66955	0.000242974	0.000674179
rs10936040_Non-Ref_G	1317.91	0.122637	0.0495603	2.4745	0.0133423	0.0252
rs10936040_Ref_C	1323.11	0.176648	0.0486327	3.6323	0.000280907	0.000770061
rs10936042_Non-Ref_A	2660.37	-0.762913	0.0347102	-21.9795	4.5254e-107	1.17947e-104
rs10936042_Non-Ref_C	3105.59	-0.776734	0.0287892	-26.98	2.53417e-160	1.61819e-157
rs10936042_Non-Ref_G	3473.56	-0.812336	0.0288736	-28.1342	3.74064e-174	2.8101e-171
rs10936042_Ref_T	2913.26	-0.794944	0.0318383	-24.9682	1.35619e-137	6.0418e-135
rs10936043_Non-Ref_G	3637.23	-0.0593232	0.0287355	-2.06446	0.0389743	0.0651692
rs10936043_Non-Ref_T	3638.16	0.0637178	0.0287011	2.22005	0.0264154	0.0462358
rs10936043_Ref_A	3450.6	-0.0192932	0.0285035	-0.676872	0.498487	0.579217
rs10936599_Non-Ref_G	3682.96	0.418875	0.0337453	12.4129	2.22565e-35	9.657e-34
rs10936599_Non-Ref_T	4917.19	0.346119	0.0261292	13.2464	4.73093e-40	2.46272e-38
rs10936599_Ref_C	3575.93	0.422795	0.0341534	12.3793	3.38192e-35	1.46078e-33
rs10936600_Non-Ref_C	611.503	-0.0426313	0.0745884	-0.571554	0.567624	0.642995
rs10936600_Non-Ref_T	929.359	0.197047	0.0560408	3.51614	0.000437871	0.00115356
rs10936600_Ref_A	496.905	0.293563	0.092082	3.18806	0.00143231	0.00337802
rs10936601_Non-Ref_A	2211.27	-0.115116	0.037447	-3.0741	0.00211138	0.00480422
rs10936601_Non-Ref_G	1743.41	-0.129843	0.0398968	-3.25446	0.00113606	0.00274024
rs10936601_Non-Ref_T	1914.64	-0.14001	0.0405338	-3.45415	0.000552021	0.00142278
rs10936601_Ref_C	2157.6	-0.12788	0.0383644	-3.33331	0.000858195	0.00212252
rs10936602_Non-Ref_A	3529.8	0.0122945	0.029746	0.413315	0.679376	0.7422
rs10936602_Non-Ref_C	4344.71	0.0348813	0.0271663	1.28399	0.199145	0.269415
rs10936602_Non-Ref_G	3582.98	0.135752	0.0305399	4.44508	8.78596e-06	3.21998e-05
rs10936602_Ref_T	3308.97	0.129056	0.0311724	4.14007	3.47201e-05	0.000113695
rs10936603_Non-Ref_A	3006.23	0.131474	0.0378603	3.47261	0.000515415	0.00133706
rs10936603_Non-Ref_C	2811.81	0.14801	0.0351838	4.20676	2.59054e-05	8.69102e-05
rs10936603_Non-Ref_T	3198.17	0.181194	0.0354835	5.10641	3.28333e-07	1.52811e-06
rs10936603_Ref_G	3940.48	0.0970897	0.0320594	3.02843	0.00245829	0.00551168
rs10941505_Non-Ref_A	1971.57	-0.0606211	0.0420065	-1.44314	0.148982	0.210323
rs10941505_Ref_G	1407.77	0.202511	0.0529607	3.82379	0.000131416	0.000383702
rs10944479_Non-Ref_A	1720.3	0.0805915	0.042934	1.8771	0.060504	0.0958959
rs10944479_Ref_G	1150.01	-0.10909	0.0509566	-2.14084	0.0322868	0.0551938
rs10945649_Non-Ref_A	3307.91	0.296371	0.0306636	9.66524	4.23621e-22	9.44715e-21
rs10945649_Ref_T	2969.65	0.464862	0.0332715	13.9718	2.31751e-44	1.38952e-42
rs10951042_Non-Ref_A	3238.41	0.10636	0.0338044	3.14633	0.00165331	0.00385043
rs10951042_Non-Ref_C	2783.55	0.0314943	0.03588	0.877768	0.38007	0.463288
rs10951042_Non-Ref_G	3621.35	0.0548961	0.0309069	1.77618	0.0757039	0.116751
rs10951042_Ref_T	3195.69	0.146529	0.0316066	4.63602	3.55188e-06	1.39287e-05
rs10951053_Non-Ref_G	1136.43	-0.241718	0.051236	-4.71774	2.38476e-06	9.60243e-06
rs10951053_Non-Ref_T	1319.77	-0.222572	0.0857759	-2.59481	0.00946439	0.0185639
rs10951053_Ref_C	1191.14	-0.243315	0.047423	-5.13074	2.88603e-07	1.35589e-06
rs10951154_Non-Ref_A	555.983	-0.161649	0.0741369	-2.18041	0.0292269	0.0505631
rs10951154_Non-Ref_G	788.866	0.00103059	0.0598165	0.0172292	0.986254	0.989535
rs10951154_Non-Ref_T	1986.85	-0.115203	0.0391135	-2.94535	0.00322586	0.00706322
rs10951154_Ref_C	1437.11	-0.0965571	0.0466612	-2.06932	0.0385159	0.0644646
rs10951192_Non-Ref_G	1212.97	-0.0333172	0.0496485	-0.671062	0.502181	0.582538
rs10951192_Non-Ref_T	1189.47	0.236312	0.052858	4.47068	7.79699e-06	2.8854e-05
rs10951192_Ref_C	1653.93	0.00915975	0.0439465	0.208429	0.834894	0.871992
rs10954640_Non-Ref_A	1806.98	0.0272275	0.0421394	0.646129	0.518196	0.597245
rs10954640_Non-Ref_C	2751.98	-0.0528303	0.0329733	-1.60222	0.109108	0.160704
rs10954640_Ref_T	2987.75	0.0738193	0.0318975	2.31427	0.0206531	0.0371617
rs10957519_Non-Ref_T	1617.49	0.00396571	0.0464276	0.0854171	0.93193	0.948723
rs10957519_Ref_C	3468.82	0.0857609	0.0298729	2.87086	0.00409358	0.00874185
rs10957520_Non-Ref_A	2318.46	-0.0834932	0.0354126	-2.35773	0.0183871	0.0335316
rs10957520_Non-Ref_G	2937.2	-0.0327412	0.0361773	-0.905021	0.365454	0.448771
rs10957520_Non-Ref_T	2386.92	-0.169916	0.0377276	-4.50377	6.67591e-06	2.49975e-05
rs10957520_Ref_C	2995.89	-0.17596	0.0333803	-5.27139	1.35397e-07	6.70213e-07
rs10957893_Non-Ref_A	3017.36	0.183558	0.0323316	5.67734	1.36803e-08	7.87106e-08
rs10957893_Non-Ref_C	3332.76	0.193128	0.0307266	6.28538	3.27049e-10	2.35841e-09
rs10957893_Ref_T	2975.11	0.122977	0.0320208	3.84053	0.000122771	0.000360716
rs10957896_Non-Ref_A	2817.12	-0.164611	0.0327068	-5.03292	4.83063e-07	2.18766e-06
rs10957896_Non-Ref_C	2406.54	-0.134775	0.0379988	-3.54682	0.000389918	0.00103829
rs10957896_Ref_G	2780.81	-0.148548	0.031835	-4.66619	3.06838e-06	1.21722e-05
rs10957897_Non-Ref_C	1825.42	0.0510511	0.0406005	1.2574	0.208609	0.280318
rs10957897_Non-Ref_G	2132.87	0.107881	0.0392001	2.75206	0.00592224	0.0121907
rs10957897_Ref_A	1596.1	0.222791	0.0437276	5.09497	3.48793e-07	1.61548e-06
rs10957898_Non-Ref_A	3001.23	0.168631	0.0355153	4.74812	2.0532e-06	8.36052e-06
rs10957898_Non-Ref_T	3386.85	0.198067	0.0296088	6.68948	2.23961e-11	1.86494e-10
rs10957898_Ref_G	3243.78	0.204429	0.0326351	6.26409	3.75006e-10	2.68453e-09
rs10965246_Non-Ref_C	2351.08	0.0315762	0.0352542	0.895673	0.370427	0.453772
rs10965246_Ref_T	2070.91	0.0591043	0.039746	1.48705	0.137001	0.195629
rs10965247_Non-Ref_G	1824.61	0.02707	0.0411312	0.658138	0.510449	0.590075
rs10965247_Ref_A	1301.68	-0.0556112	0.0465466	-1.19474	0.232188	0.307006
rs10965248_Non-Ref_C	2029.44	-0.0721299	0.0410832	-1.7557	0.0791395	0.121429
rs10965248_Ref_T	713.418	-0.0320269	0.068577	-0.467021	0.640485	0.708119
rs10965250_Non-Ref_A	2284.07	0.111014	0.0354361	3.13278	0.00173157	0.00401631
rs10965250_Ref_G	1999.06	0.189483	0.0425733	4.45075	8.55712e-06	3.14242e-05
rs10980048_Non-Ref_T	1744.2	-0.0544291	0.0458841	-1.18623	0.235532	0.310666
rs10980048_Ref_C	1647.44	-0.104829	0.0451788	-2.32032	0.0203238	0.0366189
rs10980055_Non-Ref_G	781.407	-0.00292464	0.0613458	-0.0476745	0.961976	0.972151
rs10980055_Ref_A	1054.62	0.00167438	0.0542124	0.0308856	0.975361	0.981999
rs10980067_Non-Ref_G	2520.9	0.087287	0.0346758	2.51723	0.011828	0.022629
rs10980067_Ref_T	2824.87	0.159094	0.0348301	4.56772	4.93065e-06	1.88965e-05
rs10980068_Non-Ref_G	2334.68	0.0774723	0.0376881	2.05562	0.0398195	0.0663827
rs10980068_Non-Ref_T	2524.49	0.036703	0.0346317	1.05981	0.289231	0.368948
rs10980068_Ref_C	3122.7	0.0222443	0.0335869	0.66229	0.507785	0.587722
rs10984439_Non-Ref_A	2464.89	0.0168243	0.0360295	0.466959	0.640529	0.708122
rs10984439_Ref_G	3375.41	-0.00467496	0.0314131	-0.148822	0.881694	0.909492
rs10984440_Non-Ref_A	3222.11	0.0360825	0.0318203	1.13395	0.256817	0.33472
rs10984440_Non-Ref_C	3860.58	0.0810601	0.0275004	2.94759	0.00320257	0.00701463
rs10984440_Non-Ref_T	4095.92	0.0891982	0.0281112	3.17304	0.00150849	0.00354136
rs10984440_Ref_G	3686.76	-0.0122491	0.031114	-0.393684	0.693814	0.755088
rs10984443_Non-Ref_G	3519.46	0.0196099	0.0326132	0.601288	0.547648	0.624949
rs10984443_Ref_T	2755.47	0.119159	0.035555	3.35141	0.000804017	0.00199833
rs10984446_Non-Ref_G	2280.31	-0.110834	0.036555	-3.03197	0.00242962	0.00545127
rs10984446_Non-Ref_T	2882.09	-0.288231	0.0326941	-8.816	1.18619e-18	2.02795e-17
rs10984446_Ref_C	2748.43	-0.226376	0.0359973	-6.28871	3.20124e-10	2.31283e-09
rs10984447_Non-Ref_G	1991.55	-0.192564	0.0386988	-4.97597	6.49218e-07	2.88021e-06
rs10984447_Ref_A	2183.39	-0.300111	0.0377694	-7.94589	1.92805e-15	2.49896e-14
rs10984450_Non-Ref_G	5174.83	0.24172	0.0259889	9.3009	1.3926e-20	2.79344e-19
rs10984450_Ref_A	2483.38	0.137812	0.0353878	3.89435	9.8464e-05	0.000295161
rs10985065_Non-Ref_G	2612.21	-0.0946319	0.033847	-2.79587	0.00517603	0.0107988
rs10985065_Non-Ref_T	3051.85	-0.144756	0.0319523	-4.53036	5.88827e-06	2.22746e-05
rs10985065_Ref_C	1946.15	-0.157986	0.039784	-3.97108	7.15478e-05	0.000220479
rs10995238_Non-Ref_T	3090.73	0.0825019	0.0326089	2.53004	0.0114048	0.021909
rs10995238_Ref_C	2083.39	0.066912	0.0371896	1.79921	0.0719855	0.111731
rs10995239_Non-Ref_G	1743.69	-0.0931515	0.0430797	-2.16231	0.0305946	0.0526416
rs10995239_Ref_A	2118.86	-0.0398809	0.0380322	-1.04861	0.294358	0.374539
rs10995240_Non-Ref_A	1747.46	-0.322016	0.0421287	-7.64362	2.11194e-14	2.47143e-13
rs10995240_Non-Ref_C	1599.6	-0.302594	0.0450933	-6.7104	1.94089e-11	1.62645e-10
rs10995240_Ref_G	1773.88	-0.405619	0.0427723	-9.48322	2.46553e-21	5.21601e-20
rs10995241_Non-Ref_C	1451.63	0.0466359	0.0499952	0.932808	0.350919	0.434122
rs10995241_Non-Ref_T	991.32	-0.0476686	0.0551193	-0.864825	0.387135	0.470225
rs10995241_Ref_A	1748.02	0.0686677	0.0427543	1.6061	0.108252	0.159634
rs10995242_Non-Ref_G	1636.79	-0.33492	0.0414053	-8.08882	6.02456e-16	8.22297e-15
rs10995242_Non-Ref_T	1414.45	-0.223804	0.055969	-3.99871	6.36874e-05	0.000198056
rs10995242_Ref_C	847.451	-0.530811	0.0571068	-9.29506	1.47128e-20	2.94203e-19
rs10995243_Non-Ref_C	3756.52	-0.117633	0.0284303	-4.13757	3.51004e-05	0.000114793
rs10995243_Non-Ref_T	3268.37	-0.17006	0.0322175	-5.27849	1.30253e-07	6.46423e-07
rs10995243_Ref_G	3131.19	-0.28782	0.030227	-9.52194	1.69972e-21	3.65644e-20
rs10995246_Non-Ref_A	2012.96	-0.00194573	0.0389719	-0.0499264	0.960181	0.970695
rs10995246_Ref_C	1609.27	-0.0649791	0.0428528	-1.51633	0.129435	0.186368
rs10995248_Non-Ref_A	2738.41	-0.331304	0.0324466	-10.2108	1.77485e-24	4.60079e-23
rs10995248_Non-Ref_G	3348.06	-0.276261	0.0300839	-9.18302	4.19171e-20	8.0621e-19
rs10995248_Non-Ref_T	2658.91	-0.314759	0.0332063	-9.4789	2.56967e-21	5.41837e-20
rs10995248_Ref_C	3079.03	-0.286811	0.031858	-9.00281	2.20011e-19	4.0216e-18
rs10995249_Non-Ref_A	1963.48	0.0831491	0.0447785	1.8569	0.0633255	0.0998268
rs10995249_Non-Ref_T	2044.01	-0.00311196	0.0378568	-0.0822033	0.934485	0.950436
rs10995249_Ref_C	1951.67	0.016636	0.0386119	0.430852	0.666576	0.730787
rs10995250_Non-Ref_A	2329.76	-0.0169918	0.0379462	-0.447785	0.654308	0.720221
rs10995250_Non-Ref_C	2929.59	-0.118647	0.033321	-3.56074	0.000369817	0.000989511
rs10995250_Ref_G	2234.37	-0.0521658	0.0382084	-1.3653	0.172159	0.238086
rs10995251_Non-Ref_T	2448.97	-0.336048	0.0336487	-9.98696	1.73837e-23	4.24758e-22
rs10995251_Ref_C	2146.22	-0.42382	0.0370218	-11.4479	2.41041e-30	8.40311e-29
rs10995255_Non-Ref_A	2781.66	0.203948	0.0350401	5.82043	5.86981e-09	3.56798e-08
rs10995255_Ref_G	2201.43	0.184339	0.0409175	4.50515	6.63263e-06	2.48451e-05
rs10995256_Non-Ref_C	3263.15	0.164517	0.0300767	5.46991	4.50275e-08	2.41008e-07
rs10995256_Non-Ref_T	2578.82	0.135742	0.0351816	3.85832	0.000114169	0.000337721
rs10995256_Ref_G	2406.54	0.168975	0.0372573	4.53536	5.75065e-06	2.1794e-05
rs10995258_Non-Ref_T	3483.04	0.152419	0.0303125	5.02827	4.94924e-07	2.23651e-06
rs10995258_Ref_C	4194.06	0.0944601	0.0283789	3.32853	0.00087306	0.00215553
rs10995260_Non-Ref_A	1539.81	-0.0234699	0.0425705	-0.551318	0.581416	0.655537
rs10995260_Non-Ref_T	1674.28	-0.183387	0.040805	-4.49423	6.98229e-06	2.60429e-05
rs10995260_Ref_G	1901.37	-0.108319	0.0430768	-2.51455	0.0119184	0.0227791
rs10995271_Non-Ref_A	2844.25	0.0824253	0.0318775	2.58569	0.00971839	0.0190057
rs10995271_Non-Ref_C	2942.77	0.151322	0.0344046	4.39829	1.09107e-05	3.92656e-05
rs10995271_Ref_G	3751.78	0.187384	0.0344577	5.4381	5.38524e-08	2.84547e-07
rs11000801_Non-Ref_C	1733.12	-0.22356	0.0411737	-5.42968	5.64551e-08	2.9707e-07
rs11000801_Ref_A	2115.22	-0.202641	0.0388692	-5.2134	1.85408e-07	8.9793e-07
rs11000802_Non-Ref_A	2177.35	-0.182507	0.0375297	-4.863	1.15623e-06	4.91933e-06
rs11000802_Non-Ref_G	1936.9	-0.151529	0.0409684	-3.69868	0.000216723	0.000607545
rs11000802_Ref_C	2778.57	-0.198405	0.0356339	-5.56788	2.57861e-08	1.42808e-07
rs11000805_Non-Ref_C	2143.9	-0.0342209	0.0373656	-0.915838	0.359752	0.442961
rs11000805_Non-Ref_T	2164.09	-0.0640993	0.0382063	-1.67772	0.0934023	0.140446
rs11000805_Ref_G	2818.55	-0.0215451	0.0360025	-0.598435	0.54955	0.626578
rs11002908_Non-Ref_A	2839.23	0.0459339	0.0360806	1.27309	0.202986	0.273665
rs11002908_Non-Ref_C	2627.95	0.0367816	0.0342665	1.0734	0.283092	0.362493
rs11002908_Ref_G	2984.17	-0.027158	0.0336578	-0.806887	0.419732	0.503339
rs11008218_Non-Ref_C	4113.98	0.144169	0.0283554	5.08435	3.68895e-07	1.70037e-06
rs11008218_Non-Ref_G	4740.44	0.102474	0.0256312	3.99802	6.38753e-05	0.000198609
rs11008218_Non-Ref_T	4370.98	0.168541	0.0274664	6.13624	8.44956e-10	5.75209e-09
rs11008218_Ref_A	3828.03	0.143122	0.029332	4.87938	1.06417e-06	4.556e-06
rs11012765_Non-Ref_A	2277.99	0.0599718	0.0370227	1.61987	0.105261	0.155871
rs11012765_Ref_T	1496.9	0.166593	0.0449749	3.70414	0.000212105	0.000595212
rs11012779_Non-Ref_C	1536.2	-0.116047	0.0747489	-1.55249	0.120545	0.175406
rs11012779_Ref_T	2358.3	-0.141561	0.0354144	-3.99727	6.40765e-05	0.000199153
rs11021232_Non-Ref_C	943.613	0.0161642	0.0544687	0.296761	0.766649	0.817157
rs11021232_Ref_T	1328.93	-0.0511039	0.0526071	-0.971425	0.331337	0.413407
rs11026091_Non-Ref_A	3815.9	0.0487778	0.0276161	1.76628	0.0773483	0.118995
rs11026091_Ref_G	4394.56	0.0405451	0.0279417	1.45106	0.146763	0.207596
rs11033552_Non-Ref_A	4656.09	-0.0423529	0.0267047	-1.58597	0.112745	0.165395
rs11033552_Ref_C	4428.08	0.0381603	0.0280537	1.36026	0.173748	0.239937
rs11033559_Non-Ref_A	3957.68	-0.00557349	0.0289791	-0.192328	0.847485	0.882041
rs11033559_Non-Ref_C	2921.57	0.0288972	0.0321296	0.899395	0.368442	0.451774
rs11033559_Ref_G	3895.55	0.0384888	0.0524657	0.733599	0.463193	0.545252
rs11033604_Non-Ref_C	3508.05	0.0976487	0.0330013	2.95893	0.00308706	0.00677869
rs11033604_Ref_T	4956.16	0.0473426	0.0252004	1.87865	0.0602927	0.0956163
rs11039166_Non-Ref_C	2728.15	0.027507	0.0329496	0.834822	0.403818	0.487368
rs11039166_Non-Ref_G	2311.14	-0.187879	0.0372063	-5.04967	4.4257e-07	2.01643e-06
rs11039166_Ref_A	2335.89	-0.116658	0.0353827	-3.29703	0.000977136	0.00238924
rs11039167_Non-Ref_G	1907.54	-0.066622	0.0409411	-1.62726	0.103681	0.153881
rs11039167_Non-Ref_T	833.342	-0.0880707	0.0622275	-1.4153	0.15698	0.219936
rs11039167_Ref_C	1689.87	-0.0858987	0.0457164	-1.87895	0.0602517	0.0955552
rs11039194_Non-Ref_G	2212.53	-0.37489	0.0382007	-9.81369	9.8305e-23	2.28126e-21
rs11039194_Ref_C	2572.87	-0.246077	0.0344707	-7.13873	9.41977e-13	9.19489e-12
rs11039197_Non-Ref_G	3557.75	0.0618124	0.0293781	2.10403	0.035376	0.0598315
rs11039197_Non-Ref_T	4290.8	-0.0960222	0.0285585	-3.3623	0.000772962	0.00192828
rs11039197_Ref_A	3938.32	-0.0543072	0.0293164	-1.85245	0.0639613	0.100698
rs11039278_Non-Ref_G	2162.65	-0.253211	0.0390845	-6.47854	9.26121e-11	7.14796e-10
rs11039278_Non-Ref_T	2314.83	-0.172121	0.0367812	-4.67959	2.87443e-06	1.14454e-05
rs11039278_Ref_C	2675.72	-0.196727	0.037446	-5.25361	1.49146e-07	7.33344e-07
rs11052552_Non-Ref_G	1948.01	0.336641	0.0410822	8.19433	2.51988e-16	3.55989e-15
rs11052552_Ref_T	1038.77	0.213187	0.0573748	3.71569	0.000202649	0.000570931
rs11052710_Non-Ref_T	3462.07	0.0994278	0.0325933	3.05056	0.00228416	0.00515631
rs11052710_Ref_C	3840.42	-0.0398575	0.0318279	-1.25228	0.210467	0.282478
rs11052713_Non-Ref_A	2392.26	0.0666815	0.0392934	1.69702	0.0896934	0.135479
rs11052713_Ref_G	2595.23	-0.0727168	0.0410576	-1.77109	0.0765451	0.117911
rs11052717_Non-Ref_A	3042.75	0.181218	0.0324314	5.58772	2.30073e-08	1.28271e-07
rs11052717_Non-Ref_C	2816.79	0.214364	0.0323455	6.62733	3.41816e-11	2.78224e-10
rs11052717_Ref_T	2333.61	0.181396	0.0380274	4.77014	1.84094e-06	7.56619e-06
rs11052750_Non-Ref_A	1898.98	-0.218767	0.0401551	-5.44807	5.09203e-08	2.70434e-07
rs11052750_Non-Ref_C	1625.3	-0.21492	0.0416373	-5.16173	2.44673e-07	1.16449e-06
rs11052750_Non-Ref_G	1609.4	-0.288997	0.0431452	-6.69823	2.10954e-11	1.76123e-10
rs11052750_Ref_T	1683.48	-0.137321	0.0418929	-3.27791	0.00104578	0.00253909
rs11052751_Non-Ref_C	1962.24	-0.324382	0.0702652	-4.61655	3.90178e-06	1.51856e-05
rs11052751_Non-Ref_G	2212.12	-0.290162	0.0347404	-8.35229	6.69534e-17	9.91951e-16
rs11052751_Ref_T	2054.97	-0.232713	0.0382777	-6.0796	1.20486e-09	8.03233e-09
rs11052752_Non-Ref_T	1928.16	-0.0889111	0.0432225	-2.05706	0.0396809	0.0661774
rs11052752_Ref_C	2385.63	-0.00727134	0.0375198	-0.1938	0.846332	0.881176
rs11052756_Non-Ref_A	1996.31	-0.129253	0.0395646	-3.26689	0.00108736	0.0026317
rs11052756_Non-Ref_C	1968.28	-0.00110966	0.0382295	-0.0290263	0.976844	0.982872
rs11052756_Ref_G	1789.78	-0.0449842	0.0418509	-1.07487	0.282434	0.361781
rs11052877_Non-Ref_G	2383.78	0.0101964	0.0397168	0.256728	0.797389	0.842188
rs11052877_Ref_A	3753.17	-0.0793293	0.0280854	-2.82457	0.00473439	0.00997135
rs11057189_Non-Ref_A	1221.88	0.0395581	0.052246	0.757151	0.448959	0.531633
rs11057189_Non-Ref_C	1082.01	-0.00933422	0.050328	-0.185468	0.852862	0.886313
rs11057189_Non-Ref_G	1834.28	0.283383	0.043032	6.58539	4.53685e-11	3.63869e-10
rs11057189_Ref_T	711.286	0.0985565	0.0672	1.46661	0.142481	0.20236
rs11057192_Non-Ref_A	3722.78	0.055092	0.0284458	1.93674	0.0527773	0.085082
rs11057192_Non-Ref_C	2717.6	-0.0667855	0.0329218	-2.02861	0.0424983	0.0702856
rs11057192_Ref_T	3007.49	0.0386015	0.0325066	1.1875	0.235032	0.310092
rs11057203_Non-Ref_T	801.229	0.266117	0.0658903	4.03879	5.37282e-05	0.000169702
rs11057203_Ref_G	807.571	0.259628	0.0622117	4.1733	3.00221e-05	9.94326e-05
rs11057204_Non-Ref_A	2890.74	0.303449	0.0323248	9.38751	6.14334e-21	1.25934e-19
rs11057204_Non-Ref_C	2889.86	-0.211895	0.0327753	-6.46509	1.01239e-10	7.78087e-10
rs11057204_Non-Ref_G	3600.82	0.179803	0.0292776	6.14133	8.18331e-10	5.57977e-09
rs11057204_Ref_T	4374.42	0.221044	0.0260369	8.48967	2.07229e-17	3.22615e-16
rs11057206_Non-Ref_A	2671.16	0.105708	0.0350066	3.01966	0.00253061	0.00565733
rs11057206_Non-Ref_C	3407.1	0.0662694	0.0320412	2.06826	0.0386158	0.0646064
rs11057206_Non-Ref_G	1712.44	-0.0285594	0.0429206	-0.6654	0.505795	0.585857
rs11057206_Ref_T	3046.99	0.0628525	0.0364211	1.72572	0.084398	0.128432
rs11057210_Non-Ref_G	1495.36	-0.069963	0.0493433	-1.41788	0.156225	0.219135
rs11057210_Non-Ref_T	1344.71	-0.0918142	0.0481184	-1.90809	0.0563795	0.0901078
rs11057210_Ref_A	1689.81	-0.0026099	0.0436695	-0.0597649	0.952343	0.964502
rs11057270_Non-Ref_C	1823.53	-0.0940989	0.0394409	-2.38582	0.0170411	0.0313652
rs11057270_Ref_T	1231.77	-0.147988	0.0526576	-2.81038	0.00494831	0.0103757
rs1106240_Non-Ref_A	2845.42	-0.125786	0.0332489	-3.78317	0.000154846	0.000446264
rs1106240_Non-Ref_G	2818.91	-0.0035603	0.062319	-0.0571303	0.954441	0.966066
rs1106240_Non-Ref_T	3442.71	0.0128113	0.0309109	0.41446	0.678537	0.74141
rs1106240_Ref_C	3878.8	-0.0254864	0.0274094	-0.929841	0.352454	0.435655
rs1106241_Non-Ref_A	3143.02	0.11796	0.0325017	3.62934	0.000284145	0.000778326
rs1106241_Non-Ref_C	3268.7	0.0485343	0.0302832	1.60268	0.109005	0.160585
rs1106241_Ref_T	2798.23	0.12009	0.0364022	3.29898	0.000970369	0.00237436
rs11065979_Non-Ref_T	2337.49	-0.250927	0.035492	-7.06997	1.54963e-12	1.4714e-11
[truncated: 36,314 more rows]

## Sheet: MS-1
oligo	baseMean	log2FoldChange	lfcSE	stat	pvalue	padj
rs10003326_Non-Ref_G	1133.71	-0.0289993	0.0636551	-0.455569	0.6487	0.722573
rs10003326_Non-Ref_T	1708.78	0.120791	0.0523887	2.30568	0.0211287	0.0412261
rs10003326_Ref_C	3004.71	0.154342	0.039947	3.86368	0.000111691	0.00039101
rs1000350_Non-Ref_G	2653.08	0.134233	0.0425435	3.15519	0.00160392	0.00426328
rs1000350_Non-Ref_T	3370.37	0.0743271	0.03706	2.00559	0.0449001	0.0792894
rs1000350_Ref_C	2681.5	0.120136	0.0435392	2.75926	0.00579322	0.0132384
rs1000351_Non-Ref_G	1788.48	0.12759	0.0516442	2.47055	0.0134906	0.0277884
rs1000351_Non-Ref_T	3061.93	-0.0236718	0.0407277	-0.581221	0.561091	0.64561
rs1000351_Ref_C	2779.45	-0.0255412	0.0376778	-0.677884	0.497845	0.588048
rs10004221_Non-Ref_T	3427.75	-0.070579	0.0364936	-1.93401	0.053112	0.0916388
rs10004221_Ref_G	3510.11	-0.0396633	0.0368029	-1.07772	0.281158	0.371923
rs10004342_Non-Ref_G	1535.3	-0.136916	0.0541708	-2.52748	0.0114885	0.0241606
rs10004342_Ref_A	1283.43	-0.264529	0.0549299	-4.81575	1.46646e-06	7.62033e-06
rs10006327_Non-Ref_A	4076.19	-0.134531	0.0311913	-4.31309	1.6099e-05	6.79797e-05
rs10006327_Non-Ref_C	4671.55	-0.106683	0.0292287	-3.64994	0.000262306	0.000845224
rs10006327_Ref_T	4805.01	-0.0662847	0.0328443	-2.01815	0.0435759	0.0772712
rs10007399_Non-Ref_A	2563	0.235867	0.0472256	4.99447	5.89964e-07	3.30651e-06
rs10007399_Non-Ref_C	2609.37	0.171251	0.0399644	4.28509	1.82666e-05	7.62389e-05
rs10007399_Non-Ref_T	2265.03	0.143407	0.0455672	3.14717	0.00164861	0.00436723
rs10007399_Ref_G	1940.74	0.0951487	0.0488816	1.94651	0.0515931	0.0893983
rs10010701_Non-Ref_A	5733.52	-0.0234081	0.0311621	-0.751171	0.45255	0.544535
rs10010701_Ref_G	4316.36	0.0482255	0.0319357	1.51008	0.131023	0.197601
rs10011685_Non-Ref_C	2870.31	-0.0743244	0.0439884	-1.68964	0.0910975	0.145329
rs10011685_Non-Ref_G	3589.48	-0.117271	0.0366653	-3.19841	0.0013819	0.00373507
rs10011685_Non-Ref_T	2373.63	-0.0757007	0.0438081	-1.72801	0.0839871	0.135595
rs10011685_Ref_A	1937.11	-0.0771331	0.0493807	-1.56201	0.118286	0.181398
rs1001202_Non-Ref_A	2649.43	-0.0278575	0.0414688	-0.67177	0.50173	0.591694
rs1001202_Non-Ref_C	2894.81	0.00182893	0.0365605	0.0500248	0.960103	0.970744
rs1001202_Non-Ref_T	3002.13	0.0803822	0.0373076	2.15458	0.0311948	0.0578969
rs1001202_Ref_G	3626.62	-0.186296	0.0388459	-4.79578	1.62046e-06	8.35144e-06
rs1001203_Non-Ref_C	2104.99	0.0277602	0.050513	0.549566	0.582617	0.664696
rs1001203_Ref_G	2553.04	0.213399	0.0408572	5.22306	1.75995e-07	1.07679e-06
rs10012413_Non-Ref_G	1957.66	0.149258	0.0466995	3.19613	0.00139283	0.00376117
rs10012413_Non-Ref_T	1792.56	0.273001	0.0516463	5.28598	1.25036e-07	7.84557e-07
rs10012413_Ref_C	2375.19	0.0423562	0.0427816	0.990056	0.322147	0.415625
rs10015289_Non-Ref_C	3828.3	0.117125	0.0348087	3.36482	0.000765946	0.00221277
rs10015289_Ref_A	3424.75	0.106223	0.0408502	2.60032	0.00931371	0.0200944
rs10015340_Non-Ref_A	3384.83	0.124204	0.0372756	3.33204	0.000862125	0.00245782
rs10015340_Ref_G	5273.08	0.168781	0.0299529	5.63489	1.75174e-08	1.25966e-07
rs10017313_Non-Ref_C	3957.92	-0.268779	0.0351407	-7.64867	2.03071e-14	3.21499e-13
rs10017313_Non-Ref_G	3484.73	-0.275461	0.0379433	-7.2598	3.87662e-13	5.33494e-12
rs10017313_Ref_A	3628.1	-0.28096	0.0363663	-7.72585	1.11108e-14	1.8053e-13
rs10017565_Non-Ref_C	3170.64	-0.503086	0.0428351	-11.7447	7.51958e-32	4.03498e-30
rs10017565_Non-Ref_G	3260.84	-0.470678	0.0399017	-11.7959	4.09641e-32	2.24529e-30
rs10017565_Ref_A	3765.08	-0.436616	0.0320333	-13.6301	2.65344e-42	2.28151e-40
rs10018386_Non-Ref_C	4288.24	0.238485	0.0318517	7.48738	7.02643e-14	1.05076e-12
rs10018386_Ref_G	4053.32	0.164773	0.0325728	5.0586	4.2235e-07	2.42238e-06
rs1002076_Non-Ref_A	3646.93	0.075942	0.0375822	2.02069	0.0433119	0.0768637
rs1002076_Ref_G	3026.37	0.129292	0.0380256	3.40014	0.000673515	0.00197342
rs10022539_Non-Ref_A	3484.25	-0.232528	0.0333321	-6.9761	3.03493e-12	3.78015e-11
rs10022539_Non-Ref_G	3831.25	-0.167209	0.0321922	-5.19409	2.05728e-07	1.24441e-06
rs10022539_Ref_T	2983.56	-0.214105	0.0378407	-5.65805	1.53099e-08	1.11282e-07
rs10023510_Non-Ref_A	2234.09	0.0861521	0.0474887	1.81416	0.0696532	0.11553
rs10023510_Non-Ref_T	2750.81	0.230129	0.0409058	5.62583	1.84616e-08	1.32333e-07
rs10023510_Ref_C	2962.44	0.161553	0.0479011	3.37263	0.00074454	0.00215825
rs10025623_Non-Ref_A	4584.08	0.0295582	0.0354121	0.83469	0.403892	0.4984
rs10025623_Non-Ref_C	2595.15	-0.0390812	0.039216	-0.996563	0.318977	0.412244
rs10025623_Ref_G	3943.65	-0.0423812	0.0348836	-1.21493	0.224392	0.309271
rs10027437_Non-Ref_A	3887.81	-0.0351622	0.0335697	-1.04744	0.294897	0.386507
rs10027437_Non-Ref_T	3302	-0.00621672	0.0417699	-0.148833	0.881686	0.911348
rs10027437_Ref_G	3369.5	0.0372682	0.0342708	1.08746	0.276833	0.36716
rs10028116_Non-Ref_A	2053.01	-0.0219076	0.0567047	-0.386346	0.699241	0.765845
rs10028116_Non-Ref_T	2513.04	0.0397095	0.0452666	0.877236	0.380358	0.475113
rs10028116_Ref_C	2632.72	-0.0101726	0.0379635	-0.267957	0.788733	0.838965
rs10029073_Non-Ref_A	4434.71	-0.0634405	0.0299502	-2.1182	0.0341582	0.0625605
rs10029073_Ref_G	3884.95	-0.10655	0.0382621	-2.78474	0.00535708	0.0123672
rs1003077_Non-Ref_A	2641.78	0.175992	0.0442386	3.97825	6.94257e-05	0.000254293
rs1003077_Ref_G	3163.62	0.224077	0.0431758	5.18988	2.10426e-07	1.27142e-06
rs10031181_Non-Ref_G	3674.7	-0.406104	0.0347342	-11.6917	1.40466e-31	7.47455e-30
rs10031181_Ref_A	3107.83	-0.515968	0.0360768	-14.3019	2.12908e-46	2.15798e-44
rs10032234_Non-Ref_C	5216.46	0.133119	0.0273331	4.87025	1.11456e-06	5.92182e-06
rs10032234_Non-Ref_G	4465.83	0.162076	0.0419976	3.85918	0.00011377	0.000397781
rs10032234_Non-Ref_T	3832.13	0.0921181	0.0337037	2.73317	0.00627273	0.0142146
rs10032234_Ref_A	4227.47	0.109029	0.0360176	3.02711	0.00246901	0.0062468
rs1003603_Non-Ref_C	3327.31	-0.162824	0.0379011	-4.29603	1.73885e-05	7.28891e-05
rs1003603_Non-Ref_G	3218.42	-0.132914	0.0409602	-3.24495	0.0011747	0.00323414
rs1003603_Ref_A	4470.37	-0.156181	0.0298438	-5.23328	1.6653e-07	1.02427e-06
rs10041497_Non-Ref_A	1349.2	-0.0528707	0.0561823	-0.941055	0.346677	0.441138
rs10041497_Non-Ref_C	1182.6	-0.103496	0.0597436	-1.73234	0.0832132	0.134595
rs10041497_Non-Ref_G	980.616	-0.0439924	0.0632759	-0.695248	0.4869	0.577273
rs10041497_Ref_T	1041.27	-0.023344	0.0623118	-0.374632	0.707934	0.772826
rs10042027_Non-Ref_A	5189.31	0.0598636	0.0337598	1.77322	0.076192	0.12475
rs10042027_Ref_G	3821.69	-0.0304112	0.0335114	-0.907488	0.364149	0.458694
rs10043093_Non-Ref_A	4561.8	0.101243	0.0349456	2.89716	0.00376563	0.00905949
rs10043093_Ref_C	3033.61	0.00814153	0.0467794	0.174041	0.861833	0.89622
rs10045016_Non-Ref_A	2067.1	0.194306	0.0473139	4.10675	4.01258e-05	0.000154989
rs10045016_Non-Ref_C	2191.9	0.15327	0.0459707	3.33409	0.000855801	0.00244147
rs10045016_Ref_T	2318.86	0.0485832	0.0433917	1.11964	0.262866	0.351905
rs1004624_Non-Ref_G	2465.72	-0.307286	0.0432853	-7.09908	1.25589e-12	1.62283e-11
rs1004624_Non-Ref_T	2551.4	-0.255828	0.0423794	-6.03662	1.57377e-09	1.33812e-08
rs1004624_Ref_C	2517.32	-0.274755	0.041731	-6.58396	4.58087e-11	4.85899e-10
rs10048173_Non-Ref_C	1420.44	0.148409	0.0604566	2.4548	0.0140962	0.028862
rs10048173_Non-Ref_G	1735.76	-0.0121089	0.0539964	-0.224253	0.82256	0.865861
rs10048173_Non-Ref_T	1060.24	0.222684	0.0628435	3.54346	0.000394906	0.00122085
rs10048173_Ref_A	881.152	-0.185417	0.0749229	-2.47477	0.013332	0.0275062
rs1006035248_Non-Ref_A	3852.24	0.0414458	0.0355138	1.16704	0.243196	0.330223
rs1006035248_Ref_G	3574.28	0.116219	0.0418893	2.77442	0.00552996	0.0127157
rs10062349_Non-Ref_A	2621.02	0.0806002	0.0414378	1.94509	0.0517641	0.0896622
rs10062349_Non-Ref_T	3229.85	-0.00128224	0.0399392	-0.0321047	0.974389	0.981201
rs10062349_Ref_G	2902.69	0.0625072	0.045526	1.373	0.169752	0.245421
rs10063294_Non-Ref_A	3530.03	-0.135737	0.0327836	-4.14038	3.46733e-05	0.000135912
rs10063294_Non-Ref_C	2763.55	-0.00796305	0.0407102	-0.195603	0.844921	0.883789
rs10063294_Non-Ref_T	3737.94	-0.0840172	0.0380896	-2.20578	0.0273995	0.0517428
rs10063294_Ref_G	4461.15	-0.0125449	0.0296013	-0.423795	0.671715	0.74203
rs1006514941_Non-Ref_T	884.435	0.670846	0.0757734	8.85332	8.4956e-19	2.02294e-17
rs1006514941_Ref_C	749.024	0.369395	0.081623	4.52562	6.02184e-06	2.77002e-05
rs10065637_Non-Ref_T	3545.93	-0.0192283	0.0366863	-0.524126	0.600191	0.680288
rs10065637_Ref_C	3221.71	-0.143842	0.0395013	-3.64146	0.000271097	0.000870917
rs10066308_Non-Ref_A	2851.53	0.129952	0.037273	3.48648	0.000489426	0.00147952
rs10066308_Ref_G	2906.67	-0.0757198	0.0434928	-1.74097	0.081688	0.132514
rs10068717_Non-Ref_A	1806.8	0.0521268	0.0473838	1.1001	0.271289	0.361253
rs10068717_Non-Ref_G	2861.98	0.00646746	0.0380668	0.169898	0.865091	0.898875
rs10068717_Non-Ref_T	2246.9	0.263589	0.0582803	4.52278	6.10334e-06	2.80414e-05
rs10068717_Ref_C	2459.95	0.0920059	0.0431314	2.13315	0.0329122	0.0606146
rs10070832_Non-Ref_A	2567.39	0.249615	0.0440485	5.66681	1.4548e-08	1.0635e-07
rs10070832_Non-Ref_G	2072.62	0.262455	0.0469644	5.58839	2.29187e-08	1.6174e-07
rs10070832_Non-Ref_T	2086.91	0.158924	0.0517145	3.07311	0.00211841	0.00545889
rs10070832_Ref_C	2031.3	0.19296	0.0516785	3.73385	0.000188572	0.000628293
rs10072596_Non-Ref_G	2408.03	0.0897074	0.0413474	2.1696	0.0300371	0.0560552
rs10072596_Ref_A	4133.62	0.248448	0.0354874	7.001	2.54133e-12	3.19757e-11
rs10075764_Non-Ref_C	2234.99	-0.159743	0.0508851	-3.13929	0.0016936	0.0044725
rs10075764_Non-Ref_G	2417.34	-0.238067	0.0419708	-5.6722	1.40972e-08	1.03251e-07
rs10075764_Non-Ref_T	3122.42	-0.335616	0.0396809	-8.45789	2.72256e-17	5.76615e-16
rs10075764_Ref_A	3207.8	-0.302408	0.0346975	-8.71555	2.89339e-18	6.66193e-17
rs10079513_Non-Ref_A	3153.12	-0.0917197	0.0362048	-2.53335	0.0112977	0.0238143
rs10079513_Non-Ref_C	1873.26	-0.119432	0.0473937	-2.51999	0.0117358	0.0246145
rs10079513_Non-Ref_G	2929.01	-0.0315732	0.0377703	-0.835928	0.403195	0.497716
rs10079513_Ref_T	2587.3	0.0719612	0.04402	1.63474	0.102104	0.160114
rs10082154_Non-Ref_C	3094.11	-0.0441946	0.0360805	-1.22489	0.220616	0.30499
rs10082154_Non-Ref_G	1892.38	-0.00643361	0.0472332	-0.136209	0.891656	0.918457
rs10082154_Ref_T	3021.9	-0.0493499	0.0364699	-1.35317	0.176002	0.252629
rs10084150_Non-Ref_C	3678.84	-0.261691	0.0365961	-7.15077	8.62912e-13	1.13924e-11
rs10084150_Ref_T	3336.27	-0.22335	0.0389686	-5.73154	9.95216e-09	7.48081e-08
rs10084639_Non-Ref_G	2774.29	-0.241898	0.0380128	-6.3636	1.97081e-10	1.91401e-09
rs10084639_Ref_T	2221.23	-0.271296	0.0437174	-6.20568	5.44601e-10	4.96792e-09
rs10085999_Non-Ref_A	3667.94	-0.0252928	0.0332888	-0.759799	0.447375	0.539596
rs10085999_Non-Ref_C	4426.48	0.0165798	0.0331335	0.500394	0.616797	0.694979
rs10085999_Ref_T	6096.55	-0.015314	0.0263358	-0.581492	0.560909	0.645542
rs1008610_Non-Ref_G	2392.06	-0.0713	0.0402577	-1.77109	0.0765458	0.125227
rs1008610_Non-Ref_T	3977.28	-0.0654104	0.036929	-1.77125	0.0765194	0.125195
rs1008610_Ref_C	2466.42	-0.121326	0.0476568	-2.54582	0.010902	0.023092
rs10086475_Non-Ref_C	1548.71	-0.16202	0.0643536	-2.51765	0.011814	0.0247623
rs10086475_Ref_T	1527.67	-0.0460445	0.0563581	-0.816998	0.413929	0.508167
rs1008654811_Non-Ref_A	525.45	0.0105626	0.0952212	0.110927	0.911674	0.933151
rs1008654811_Ref_C	549.965	0.0658818	0.0934153	0.705256	0.480651	0.571208
rs10089216_Non-Ref_A	3684.64	0.140963	0.0334297	4.21669	2.47916e-05	0.000100321
rs10089216_Non-Ref_T	4942.69	0.218499	0.0305925	7.14222	9.18384e-13	1.20707e-11
rs10089216_Ref_G	5978.1	0.270581	0.0323722	8.35843	6.35596e-17	1.29737e-15
rs10092179_Non-Ref_G	755.929	-0.0820192	0.0748646	-1.09557	0.273268	0.363406
rs10092179_Ref_A	774.69	-0.163175	0.0747518	-2.18289	0.0290436	0.0544184
rs10092335_Non-Ref_A	2358.62	-0.246609	0.0428609	-5.75369	8.73145e-09	6.63746e-08
rs10092335_Non-Ref_C	3607.24	-0.337882	0.0343055	-9.84921	6.90815e-23	2.2354e-21
rs10092335_Non-Ref_G	2947.65	-0.186391	0.0393538	-4.7363	2.1766e-06	1.09223e-05
rs10092335_Ref_T	2402.38	-0.172262	0.0410187	-4.1996	2.67387e-05	0.000107553
rs10093113_Non-Ref_C	3894.01	-0.283948	0.0351994	-8.06685	7.21331e-16	1.33445e-14
rs10093113_Non-Ref_T	3253.86	-0.273654	0.0373147	-7.33367	2.23931e-13	3.18112e-12
rs10093113_Ref_G	2688.4	-0.314568	0.0456184	-6.89564	5.36231e-12	6.44432e-11
rs10093127_Non-Ref_A	795.249	0.175673	0.0744927	2.35825	0.0183611	0.0364153
rs10093127_Non-Ref_C	1469.72	0.106882	0.0582443	1.83506	0.0664962	0.111034
rs10093127_Ref_T	1264.07	0.0329755	0.0598537	0.550935	0.581678	0.663899
rs10093654_Non-Ref_A	3165.93	0.297983	0.0364493	8.17528	2.9517e-16	5.6516e-15
rs10093654_Non-Ref_G	1946.92	0.0163668	0.0531807	0.307758	0.758266	0.814656
rs10093654_Non-Ref_T	1941.96	0.144382	0.0483498	2.98621	0.0028246	0.00702995
rs10093654_Ref_C	2138.66	0.0918021	0.0484117	1.89628	0.0579231	0.0986797
rs10093797_Non-Ref_A	2032.16	0.152546	0.0452706	3.36964	0.000752676	0.00217903
rs10093797_Ref_C	2381.62	0.265665	0.0425505	6.24351	4.27859e-10	3.95669e-09
rs10102600_Non-Ref_G	386.07	-0.0623401	0.114316	-0.54533	0.585527	0.667262
rs10102600_Non-Ref_T	1428.34	0.166479	0.0567939	2.93127	0.00337574	0.00822427
rs10102600_Ref_C	2990.67	0.206817	0.0396615	5.21456	1.84257e-07	1.12286e-06
rs1010330_Non-Ref_A	2120.82	0.379893	0.0437193	8.68937	3.64459e-18	8.31162e-17
rs1010330_Non-Ref_C	2140.92	0.1562	0.0466974	3.34493	0.000823023	0.0023581
rs1010330_Ref_G	2630.62	0.145798	0.0430915	3.38345	0.000715803	0.00208457
rs10104771_Non-Ref_A	3247.82	-0.152276	0.0432068	-3.52435	0.000424516	0.00130283
rs10104771_Non-Ref_C	3547.13	-0.215624	0.0354489	-6.08266	1.18205e-09	1.02531e-08
rs10104771_Non-Ref_T	2714.69	-0.130218	0.0406191	-3.20583	0.00134674	0.00365087
rs10104771_Ref_G	3887.66	-0.118675	0.033802	-3.51088	0.00044662	0.00136356
rs10105998_Non-Ref_A	2406.11	0.0214922	0.0431342	0.498263	0.618299	0.696383
rs10105998_Ref_T	2916.75	0.110338	0.0388959	2.83674	0.00455764	0.0107147
rs1010607130_Non-Ref_A	3313.81	0.275161	0.0398218	6.90981	4.85297e-12	5.87277e-11
rs1010607130_Ref_G	2535.53	0.123586	0.0428433	2.8846	0.00391913	0.00938459
rs1010635_Non-Ref_A	2994.34	-0.0546442	0.043725	-1.24972	0.2114	0.294351
rs1010635_Non-Ref_G	2567.18	0.197532	0.0492633	4.00971	6.07926e-05	0.000225387
rs1010635_Ref_C	3402.95	0.0230398	0.0399451	0.576787	0.564083	0.64828
rs10106461_Non-Ref_A	2378.2	-0.147695	0.0447075	-3.30358	0.000954602	0.00269221
rs10106461_Non-Ref_G	2866.25	-0.106091	0.0392651	-2.70191	0.00689428	0.0154427
rs10106461_Non-Ref_T	3291.29	-0.0788097	0.0366328	-2.15134	0.0314492	0.0583211
rs10106461_Ref_C	2673.23	-0.085149	0.0498837	-1.70695	0.087831	0.140898
rs10108507_Non-Ref_G	2417.8	-0.359439	0.0445978	-8.05957	7.65614e-16	1.41364e-14
rs10108507_Non-Ref_T	2033.74	-0.436868	0.0516224	-8.46276	2.61122e-17	5.54566e-16
rs10108507_Ref_C	2307.71	-0.466703	0.0469023	-9.95054	2.50824e-23	8.37092e-22
rs10111625_Non-Ref_G	1829.83	-0.14887	0.0492449	-3.02306	0.00250231	0.00631977
rs10111625_Non-Ref_T	1707.88	-0.118402	0.0591678	-2.00112	0.0453791	0.0800318
rs10111625_Ref_A	1456.65	-0.0740448	0.0644699	-1.14852	0.250755	0.33852
rs10112388_Non-Ref_A	3063.51	-0.0695248	0.040712	-1.70772	0.087688	0.140692
rs10112388_Non-Ref_C	2649.4	-0.0794609	0.0443384	-1.79214	0.0731099	0.120419
rs10112388_Non-Ref_G	3401.4	-0.0493387	0.0383096	-1.28789	0.197783	0.278487
rs10112388_Ref_T	2493.9	0.015165	0.041091	0.369058	0.712084	0.776265
rs1012713485_Ref_G	1301.97	0.00108141	0.0634895	0.017033	0.98641	0.990184
rs10133267_Non-Ref_G	2614.06	-0.0279036	0.0393988	-0.708234	0.4788	0.569503
rs10133267_Ref_A	3533.27	0.00734239	0.0369285	0.198827	0.842398	0.881978
rs10133498_Non-Ref_T	3375.25	-0.037411	0.0345682	-1.08224	0.279147	0.369761
rs10133498_Ref_C	2669.99	0.000241181	0.0407953	0.00591199	0.995283	0.99661
rs10134254_Non-Ref_A	2793.24	0.0650321	0.0427911	1.51976	0.128572	0.194549
rs10134254_Non-Ref_C	2529.26	0.17969	0.0417137	4.3077	1.64959e-05	6.95048e-05
rs10134254_Non-Ref_G	2716.95	0.129372	0.0407608	3.17394	0.00150386	0.00402357
rs10134254_Ref_T	2863.54	0.0543751	0.0378515	1.43654	0.150849	0.222408
rs10135725_Non-Ref_A	2149.61	-0.144929	0.0547111	-2.64898	0.00807342	0.0177178
rs10135725_Non-Ref_T	2240.31	0.11396	0.0438158	2.60089	0.00929827	0.0200656
rs10135725_Ref_C	2654.5	-0.0872765	0.0421524	-2.0705	0.0384055	0.0692955
rs10136427_Non-Ref_T	3651.1	-0.0474782	0.0392737	-1.20891	0.226699	0.311801
rs10136427_Ref_C	4094.76	-0.0615752	0.0323471	-1.90358	0.0569651	0.0972732
rs1013766_Non-Ref_A	3637.65	-0.0515654	0.036149	-1.42647	0.153733	0.22599
rs1013766_Ref_G	3898.42	0.0208236	0.0350927	0.593388	0.552921	0.638248
rs1013767_Non-Ref_A	3036.01	0.026898	0.0444315	0.605382	0.544925	0.630872
rs1013767_Non-Ref_C	3809.65	-0.0113008	0.0326167	-0.346473	0.728987	0.790739
rs1013767_Ref_T	2823.74	-0.111492	0.0400406	-2.78446	0.00536163	0.0123762
rs10138271_Non-Ref_G	3505.8	0.236789	0.0382203	6.19538	5.8146e-10	5.28528e-09
rs10138271_Non-Ref_T	2996.58	0.177689	0.0386651	4.59559	4.31536e-06	2.04331e-05
rs10138271_Ref_A	2997.59	0.173921	0.0396187	4.38986	1.13422e-05	4.94825e-05
rs10138548_Non-Ref_C	1553.88	-0.0788235	0.0548616	-1.43677	0.150783	0.222345
rs10138548_Non-Ref_G	1719.19	-0.0405585	0.0523491	-0.774769	0.438476	0.531238
rs10138548_Non-Ref_T	1995.47	0.00744732	0.0477165	0.156074	0.875974	0.907133
rs10138548_Ref_A	2184.01	-0.0889984	0.0424691	-2.09561	0.0361172	0.0656805
rs1013952_Non-Ref_A	1205.13	0.182103	0.0575156	3.16614	0.00154475	0.00412086
rs1013952_Non-Ref_T	783.227	0.240555	0.0754984	3.18622	0.00144144	0.00387796
rs1013952_Ref_G	1443.94	0.0985984	0.0573906	1.71802	0.0857921	0.138072
rs1013953_Non-Ref_A	3059.76	-0.175426	0.0393154	-4.46202	8.1189e-06	3.63557e-05
rs1013953_Non-Ref_C	2359.79	-0.00861838	0.0417311	-0.206522	0.836383	0.87699
rs1013953_Non-Ref_G	2876.62	-0.0887574	0.0398199	-2.22897	0.0258157	0.0491172
rs1013953_Ref_T	2644.29	-0.0614167	0.0467146	-1.31472	0.188604	0.267826
rs10141141_Non-Ref_G	2829.83	-0.107811	0.0405233	-2.66046	0.0078034	0.0171922
rs10141141_Ref_T	2870.97	-0.105726	0.0374333	-2.82439	0.00473702	0.0110818
rs10141746_Non-Ref_C	2231.63	-0.112089	0.0440746	-2.54315	0.0109857	0.0232372
rs10141746_Non-Ref_G	2356.82	0.0188932	0.0442996	0.426488	0.669752	0.740619
rs10141746_Ref_A	3005.52	-0.0923234	0.0380628	-2.42556	0.0152849	0.0309996
rs10142466_Non-Ref_C	2339.61	0.0705452	0.0442715	1.59347	0.111055	0.172004
rs10142466_Non-Ref_G	1800.71	-0.000939204	0.0487808	-0.0192536	0.984639	0.988872
rs10142466_Non-Ref_T	3544.09	0.0161677	0.0434584	0.372028	0.709872	0.774459
rs10142466_Ref_A	2934.74	0.162202	0.0443008	3.66139	0.000250855	0.000812701
rs10142513_Non-Ref_A	3958.06	-0.010946	0.0362613	-0.301864	0.762756	0.818327
rs10142513_Non-Ref_C	2872.74	0.0527451	0.0417019	1.26481	0.205938	0.288097
rs10142513_Ref_G	3395.86	0.0978043	0.0387684	2.52278	0.011643	0.0244427
rs10142621_Non-Ref_G	2572.89	0.0619609	0.0424443	1.45982	0.144341	0.214337
rs10142621_Non-Ref_T	3095.9	0.140516	0.0389692	3.60581	0.000311184	0.000986473
rs10142621_Ref_C	3279.64	-0.000703104	0.0407587	-0.0172504	0.986237	0.990061
rs10142838_Non-Ref_G	3747.01	0.186577	0.0356678	5.23095	1.68643e-07	1.03628e-06
rs10142838_Ref_T	5298.97	0.158489	0.0294711	5.37778	7.54108e-08	4.91697e-07
rs1014486_Non-Ref_C	4645.08	0.105615	0.0320103	3.2994	0.000968914	0.00272715
rs1014486_Ref_T	5083.66	0.21005	0.0312577	6.71995	1.81788e-11	2.03057e-10
rs10147587_Non-Ref_T	3508.47	0.023454	0.0366127	0.640597	0.521785	0.609969
rs10147587_Ref_C	2960.45	-0.0163044	0.0380824	-0.428134	0.668553	0.739528
rs10147860_Non-Ref_A	2647.92	0.162108	0.0420199	3.85788	0.000114373	0.000399734
rs10147860_Ref_C	2575.94	0.0341303	0.0399672	0.853957	0.393129	0.487631
rs10150214_Non-Ref_G	814.566	-0.294717	0.0819564	-3.59603	0.000323115	0.00102023
rs10150214_Ref_T	581.052	-0.385523	0.0839466	-4.59248	4.38002e-06	2.07175e-05
rs1015110_Non-Ref_C	2642.67	-0.212959	0.0405144	-5.25636	1.46931e-07	9.11488e-07
rs1015110_Ref_T	3937.63	-0.143891	0.0350476	-4.10558	4.03298e-05	0.000155699
rs10152221_Non-Ref_G	3303.18	0.0490151	0.0372501	1.31584	0.188228	0.267442
rs10152221_Ref_A	3237.59	-0.0151318	0.0366664	-0.412687	0.679836	0.748959
rs10152871_Non-Ref_A	1764.36	-0.34065	0.0481871	-7.06932	1.55699e-12	1.99575e-11
rs10152871_Non-Ref_T	3594.61	-0.403106	0.0335477	-12.0159	2.93069e-33	1.67088e-31
rs10152871_Ref_G	2183.02	-0.513878	0.0464918	-11.0531	2.11794e-28	9.53522e-27
rs10152928_Non-Ref_A	1711.67	-0.0602974	0.0528279	-1.14139	0.253707	0.341854
rs10152928_Non-Ref_G	2130.2	0.056543	0.0467434	1.20964	0.226415	0.311455
rs10152928_Non-Ref_T	2728.97	-0.085268	0.0405257	-2.10405	0.0353743	0.0644919
rs10152928_Ref_C	2406.12	0.0836011	0.0553605	1.51012	0.131012	0.197601
rs10157709_Non-Ref_C	2147.08	0.255047	0.0536639	4.75267	2.00747e-06	1.01454e-05
rs10157709_Ref_T	1631.66	0.226074	0.0533923	4.23421	2.29353e-05	9.35906e-05
rs10159235_Non-Ref_G	2019.43	0.13446	0.0551642	2.43744	0.0147915	0.0301104
rs10159235_Non-Ref_T	1600.02	0.00467261	0.0521082	0.0896713	0.928548	0.946451
rs10159235_Ref_C	1439.44	0.0789821	0.058398	1.35248	0.176222	0.252897
rs10163410_Non-Ref_C	3318.56	0.143376	0.0466783	3.07157	0.00212935	0.00548485
rs10163410_Non-Ref_T	5339.04	0.262718	0.0304409	8.63045	6.11136e-18	1.36448e-16
rs10163410_Ref_G	4246.8	0.20147	0.0319983	6.29626	3.04908e-10	2.88372e-09
rs10163469_Non-Ref_A	275.943	0.0927139	0.153211	0.60514	0.545086	0.631003
rs10163469_Non-Ref_C	197.768	-0.204281	0.154062	-1.32596	0.184853	0.26335
rs10163469_Non-Ref_T	153.906	-0.126435	0.159989	-0.790275	0.429367	0.522731
rs10163469_Ref_G	157.865	-0.123093	0.167658	-0.734188	0.462834	0.554628
rs10164262_Non-Ref_A	2705.18	-0.0118755	0.0449325	-0.264296	0.791552	0.841241
rs10164262_Non-Ref_T	1718.93	-0.0866168	0.0517678	-1.67318	0.094292	0.149665
rs10164262_Ref_G	1961.61	-0.0618949	0.0451339	-1.37136	0.170262	0.246021
rs10166773_Non-Ref_A	2533.32	0.114836	0.039602	2.89976	0.00373446	0.00899016
rs10166773_Non-Ref_C	4176.33	-0.0276466	0.0320904	-0.861523	0.38895	0.483355
rs10166773_Non-Ref_T	3534.86	0.161826	0.0372217	4.34764	1.37613e-05	5.89488e-05
rs10166773_Ref_G	4191.91	0.130877	0.0339355	3.85664	0.000114954	0.000401481
rs10167650_Non-Ref_A	2845.61	0.15853	0.0392747	4.03645	5.42669e-05	0.000203557
rs10167650_Non-Ref_C	3670.15	0.0285895	0.0390913	0.731353	0.464564	0.556335
rs10167650_Non-Ref_G	3017.96	0.0769787	0.0368838	2.08706	0.0368827	0.0668948
rs10167650_Ref_T	2990.84	0.0466114	0.0381929	1.22042	0.222306	0.306927
rs10169613_Non-Ref_T	2695.15	-0.133918	0.0376161	-3.56013	0.000370676	0.00115264
rs10169613_Ref_C	2736.4	-0.155267	0.0411795	-3.77049	0.000162929	0.000551341
rs10169898_Non-Ref_G	3206.75	-0.0205123	0.038269	-0.536002	0.591957	0.672987
rs10169898_Ref_A	2728.21	0.0645726	0.0432744	1.49217	0.135655	0.20349
rs10176758_Non-Ref_C	2620.93	0.045371	0.0418508	1.08411	0.278315	0.368901
rs10176758_Non-Ref_G	2877.24	0.173958	0.0404952	4.29576	1.74096e-05	7.29617e-05
rs10176758_Non-Ref_T	3909.41	0.0672794	0.032516	2.06912	0.038535	0.0694838
rs10176758_Ref_A	2485.01	0.0260638	0.04104	0.635083	0.525374	0.613473
rs10176806_Non-Ref_A	2830.83	-0.0102376	0.0411906	-0.248542	0.803715	0.851122
rs10176806_Non-Ref_C	3414.01	-0.0167942	0.0386496	-0.434525	0.663907	0.735471
rs10176806_Non-Ref_G	2707.02	0.0109119	0.0425953	0.256175	0.797816	0.846419
rs10176806_Ref_T	4521.85	0.0678424	0.0329917	2.05635	0.0397488	0.0713668
rs10177578_Non-Ref_G	2667.65	0.0776766	0.0411089	1.88953	0.0588207	0.0999333
rs10177578_Non-Ref_T	2842.58	0.205314	0.0397716	5.16233	2.43889e-07	1.45774e-06
rs10177578_Ref_C	3344.53	0.17591	0.0369858	4.75614	1.97334e-06	9.98874e-06
rs10178420_Non-Ref_A	3098.76	-0.0691877	0.0369781	-1.87105	0.0613386	0.103505
rs10178420_Ref_G	2216.09	-0.180202	0.0477792	-3.77157	0.000162226	0.000549207
rs10179483_Non-Ref_A	2337.27	0.183896	0.0467305	3.93526	8.31082e-05	0.000298979
rs10179483_Ref_G	3929.38	0.0527514	0.032962	1.60037	0.109517	0.169978
rs1018387_Non-Ref_A	3349.05	0.067099	0.0394824	1.69947	0.0892315	0.142789
rs1018387_Non-Ref_C	3023.05	0.122387	0.0458249	2.67076	0.00756803	0.0167371
rs1018387_Non-Ref_G	3036.79	0.108325	0.0368636	2.93854	0.00329764	0.00805448
rs1018387_Ref_T	3344.93	0.0421022	0.0379509	1.10939	0.267264	0.356796
rs10183971_Non-Ref_A	4351.18	-0.06986	0.0345909	-2.01961	0.0434241	0.0770306
rs10183971_Non-Ref_C	2498.1	-0.135289	0.0436064	-3.10251	0.00191885	0.00499638
rs10183971_Ref_G	4942.08	-0.0477951	0.03256	-1.46791	0.142129	0.21162
rs10184153_Non-Ref_A	2324.67	0.0478537	0.0471842	1.01419	0.310493	0.403273
rs10184153_Non-Ref_C	3788.81	0.0305028	0.0355762	0.857393	0.391228	0.485681
rs10184153_Ref_T	2857.62	0.0914172	0.044952	2.03366	0.0419854	0.0748041
rs10186048_Non-Ref_A	2068.56	0.0710356	0.0479869	1.48031	0.13879	0.207527
rs10186048_Ref_G	3102.5	0.122847	0.0372291	3.29975	0.000967696	0.00272412
rs10188181_Non-Ref_A	1991.26	-0.576145	0.0453604	-12.7015	5.8023e-37	3.87964e-35
rs10188181_Non-Ref_C	2117.35	-0.464549	0.0496638	-9.35388	8.44928e-21	2.34918e-19
rs10188181_Ref_G	2051.8	-0.497462	0.045994	-10.8158	2.89803e-27	1.22959e-25
rs10190504_Non-Ref_G	4536.64	0.0250337	0.0357813	0.699632	0.484157	0.574626
rs10190504_Non-Ref_T	3725.33	0.0268673	0.0354329	0.758258	0.448297	0.540487
rs10190504_Ref_C	3936.85	0.00100081	0.0368362	0.0271691	0.978325	0.984104
rs10191360_Non-Ref_A	2923.07	0.111654	0.0404108	2.76296	0.00572797	0.0131057
rs10191360_Non-Ref_C	3360.03	-0.00793615	0.0368205	-0.215536	0.829349	0.871284
rs10191360_Non-Ref_G	3597.61	0.0327378	0.0364685	0.897698	0.369346	0.463929
rs10191360_Ref_T	2608.87	0.155193	0.0432659	3.58696	0.000334555	0.00105167
rs10192415_Non-Ref_G	2173.81	-0.0212555	0.0443218	-0.479572	0.631532	0.707482
rs10192415_Non-Ref_T	2831.08	0.00565388	0.0385287	0.146745	0.883333	0.91251
rs10192415_Ref_C	3628.32	-0.100732	0.0392816	-2.56435	0.0103368	0.0220289
rs10193465_Non-Ref_A	2910	0.082301	0.0385596	2.13438	0.0328113	0.0604578
rs10193465_Non-Ref_C	3505.18	0.108147	0.0359941	3.00458	0.00265949	0.00666576
rs10193465_Ref_T	2543.87	0.0818897	0.0487501	1.67978	0.0929992	0.147938
rs10193900_Non-Ref_C	2927.91	-0.0377608	0.0403677	-0.93542	0.349572	0.44407
rs10193900_Non-Ref_G	3813.28	0.0624907	0.0360606	1.73294	0.0831066	0.134451
rs10193900_Ref_A	3781.91	0.0178446	0.0362004	0.492938	0.622056	0.699463
rs1019527_Non-Ref_G	3146.63	0.0545093	0.0378228	1.44117	0.149535	0.220811
rs1019527_Ref_A	3603.84	0.0110023	0.0366264	0.300392	0.763878	0.819146
rs10195405_Non-Ref_T	2597.68	0.05051	0.047263	1.0687	0.285204	0.37647
rs10195405_Ref_A	2220.88	0.0275761	0.0494921	0.55718	0.577404	0.659986
rs10195963_Non-Ref_C	2515.3	-0.220298	0.0401182	-5.49121	3.99191e-08	2.72236e-07
rs10195963_Non-Ref_G	2734.8	-0.248191	0.0461031	-5.3834	7.30914e-08	4.77712e-07
rs10195963_Ref_T	3346.26	-0.340165	0.0329512	-10.3233	5.52885e-25	2.07064e-23
rs10197066_Non-Ref_A	4335.59	0.206008	0.0344591	5.97834	2.25417e-09	1.86894e-08
rs10197066_Non-Ref_C	4862.58	0.152517	0.0326903	4.66551	3.07856e-06	1.49719e-05
rs10197066_Non-Ref_T	3613.56	0.193931	0.0381727	5.08037	3.76695e-07	2.18011e-06
rs10197066_Ref_G	4664.83	0.0794213	0.0347424	2.28601	0.0222539	0.0431322
rs10197392_Non-Ref_A	3224.27	-0.0367967	0.0366243	-1.00471	0.315038	0.408103
rs10197392_Non-Ref_T	2807.01	-0.165779	0.0399331	-4.15142	3.3042e-05	0.00013
rs10197392_Ref_G	2465.19	0.00527012	0.0435462	0.121024	0.903672	0.927394
rs10198539_Non-Ref_T	4204.31	0.134146	0.0368001	3.64525	0.00026713	0.000859831
rs10198539_Ref_C	3866.67	0.049058	0.0350366	1.40019	0.161456	0.235409
rs10198838_Non-Ref_C	3358.31	0.0535094	0.0364947	1.46622	0.142587	0.212161
rs10198838_Non-Ref_G	2794.42	0.167492	0.0411433	4.07094	4.68229e-05	0.000178323
rs10198838_Ref_T	4216.79	0.0294033	0.0330885	0.888625	0.374205	0.468817
rs10199020_Non-Ref_A	2641.57	-0.22729	0.0400793	-5.67101	1.41959e-08	1.03914e-07
rs10199020_Non-Ref_G	2712.21	-0.135281	0.0387846	-3.48801	0.000486621	0.00147243
rs10199020_Ref_T	3133.38	-0.289843	0.037768	-7.6743	1.66323e-14	2.65292e-13
rs10199394_Non-Ref_A	4450.23	-0.220264	0.0374572	-5.88043	4.09209e-09	3.27649e-08
rs10199394_Non-Ref_C	3566.79	-0.0880426	0.0339771	-2.59124	0.00956315	0.0205588
rs10199394_Non-Ref_G	4045.44	-0.216005	0.0312888	-6.90361	5.06967e-12	6.10992e-11
rs10199394_Ref_T	3811.18	-0.182005	0.0373255	-4.87616	1.08172e-06	5.7617e-06
rs1020092082_Non-Ref_G	257.747	0.129193	0.13553	0.953246	0.340465	0.434866
rs1020092082_Ref_A	480.479	0.165097	0.111178	1.48498	0.137549	0.205913
rs10201872_Non-Ref_T	4614.03	0.0984356	0.0368171	2.67364	0.00750336	0.0166171
rs10201872_Ref_C	5482.57	0.198459	0.0277653	7.14771	8.8237e-13	1.16413e-11
rs10202244_Non-Ref_T	7024.59	0.087206	0.025317	3.44456	0.000571979	0.00170034
rs10202244_Ref_G	6195.53	0.129867	0.027467	4.72811	2.2662e-06	1.13274e-05
rs10202994_Non-Ref_C	3927.17	0.0266767	0.0387674	0.688123	0.491375	0.581644
rs10202994_Non-Ref_G	3969.92	0.109864	0.0347967	3.1573	0.00159239	0.00423556
rs10202994_Non-Ref_T	2814.49	0.00598404	0.0384685	0.155557	0.876382	0.907457
rs10202994_Ref_A	3472.17	0.121466	0.0347603	3.4944	0.000475137	0.00144098
rs10204_Non-Ref_A	1346.19	-0.351894	0.0599956	-5.86533	4.48246e-09	3.56744e-08
rs10204_Non-Ref_C	2127.01	-0.213972	0.0476605	-4.48952	7.13854e-06	3.23361e-05
rs10204_Non-Ref_G	1643.87	-0.32663	0.0544379	-6.00004	1.9727e-09	1.65094e-08
rs10204_Ref_T	1696.94	-0.227579	0.049648	-4.58385	4.56484e-06	2.15173e-05
rs10204180_Non-Ref_A	516.865	-0.679573	0.117595	-5.77895	7.51686e-09	5.77257e-08
rs10204180_Non-Ref_C	220.416	-0.704065	0.153771	-4.57867	4.67938e-06	2.1995e-05
rs10204180_Non-Ref_G	186.82	-0.543837	0.154199	-3.52685	0.000420533	0.00129247
rs10204180_Ref_T	229.252	-0.755218	0.144578	-5.2236	1.75482e-07	1.07401e-06
rs1020658_Non-Ref_G	2679.94	-0.211793	0.0391749	-5.40633	6.433e-08	4.24213e-07
rs1020658_Ref_C	3073.56	-0.303587	0.0363519	-8.35134	6.74926e-17	1.37618e-15
rs10207197_Non-Ref_C	2226	0.130941	0.0483058	2.71067	0.0067147	0.0150912
rs10207197_Non-Ref_T	1991.31	0.0913808	0.045842	1.99338	0.0462193	0.0812704
rs10207197_Ref_A	2005.1	0.0878407	0.0620391	1.41589	0.156807	0.229706
rs10207726_Non-Ref_A	2616.2	-0.472914	0.0388962	-12.1584	5.17908e-34	3.11991e-32
rs10207726_Non-Ref_T	2369.38	-0.625326	0.0462474	-13.5213	1.1706e-41	9.79241e-40
rs10207726_Ref_C	2090.7	-0.375734	0.0537534	-6.98995	2.74976e-12	3.44511e-11
rs10209615_Non-Ref_C	2308.64	-0.218388	0.0425714	-5.12992	2.89858e-07	1.70999e-06
rs10209615_Ref_T	4147.24	-0.0568949	0.0338458	-1.681	0.0927622	0.147629
rs10209878_Non-Ref_C	1594.15	0.170742	0.0601829	2.83705	0.00455321	0.0107056
rs10209878_Non-Ref_G	1994.58	0.146365	0.0467932	3.12792	0.0017605	0.00463002
rs10209878_Non-Ref_T	2185.95	0.0103054	0.0447275	0.230403	0.817778	0.862035
rs10209878_Ref_A	2111.77	-0.0643042	0.0478137	-1.34489	0.178661	0.255938
rs10210193_Non-Ref_C	2298.94	-0.263959	0.0418614	-6.30556	2.87157e-10	2.72121e-09
rs10210193_Non-Ref_G	2847.66	-0.157601	0.0375164	-4.20085	2.65919e-05	0.00010703
rs10210193_Ref_T	2497.77	-0.216555	0.0439079	-4.93204	8.13764e-07	4.44381e-06
rs10210464_Non-Ref_A	4085.2	-0.0742512	0.0338003	-2.19676	0.0280374	0.0528004
rs10210464_Non-Ref_C	3672.29	-0.0905039	0.0355612	-2.54502	0.0109271	0.0231389
rs10210464_Ref_T	3604.72	-0.0220232	0.033985	-0.648026	0.516968	0.605623
rs1021156_Non-Ref_C	2864.74	-0.0764235	0.0386546	-1.97708	0.0480321	0.0840174
rs1021156_Ref_T	2009.43	-0.0750369	0.0467211	-1.60606	0.10826	0.168328
rs10211562_Non-Ref_T	1057.69	-0.236684	0.0681753	-3.4717	0.000517181	0.00155544
rs10211562_Ref_G	2262.18	0.121818	0.0454006	2.68317	0.00729271	0.0162247
rs10212230_Non-Ref_A	3646.36	0.111606	0.0358569	3.11255	0.00185477	0.00484765
rs10212230_Non-Ref_C	3070.78	0.123594	0.0411214	3.00559	0.00265067	0.00664802
rs10212230_Ref_G	3326.88	0.144784	0.0394129	3.67352	0.000239233	0.000778737
rs10213692_Non-Ref_C	2224.37	-0.445671	0.0469735	-9.48771	2.36156e-21	6.85444e-20
rs10213692_Non-Ref_G	1959.16	-0.228694	0.0453852	-5.03895	4.68089e-07	2.66319e-06
rs10213692_Ref_T	2527.63	-0.27688	0.0426116	-6.49776	8.15272e-11	8.34504e-10
rs10213865_Non-Ref_C	1067.24	0.0631055	0.0657552	0.959704	0.337204	0.431492
rs10213865_Non-Ref_T	1098.48	0.0917002	0.0660978	1.38734	0.165338	0.240147
rs10213865_Ref_A	1272.36	0.212963	0.0598158	3.5603	0.000370426	0.00115215
rs10214237_Non-Ref_C	1255.8	0.0142723	0.0601727	0.237188	0.812511	0.857876
rs10214237_Ref_T	933.657	-0.0510811	0.07244	-0.705151	0.480716	0.571268
rs10214273_Non-Ref_A	4169.51	-0.0365866	0.0364038	-1.00502	0.314886	0.407961
rs10214273_Non-Ref_G	3792.46	-0.0389127	0.0362107	-1.07462	0.282546	0.37354
rs10214273_Ref_T	2654.73	-0.0598735	0.043444	-1.37818	0.168148	0.24349
rs1021469_Non-Ref_A	2382	0.0202038	0.042796	0.472095	0.636859	0.712138
rs1021469_Ref_G	2826.83	-0.0686931	0.0426268	-1.6115	0.10707	0.166676
rs10216576_Non-Ref_G	4819.51	-0.120171	0.0335156	-3.58553	0.000336388	0.0010564
rs10216576_Non-Ref_T	3684.36	-0.0833446	0.0380629	-2.18966	0.0285491	0.0536099
rs10216576_Ref_C	4801.21	-0.0430243	0.0350577	-1.22724	0.219732	0.304019
rs1021858_Non-Ref_T	1979.79	0.226562	0.0520244	4.35491	1.33121e-05	5.72165e-05
rs1021858_Ref_G	1908.57	0.0464475	0.0476171	0.975439	0.329343	0.423242
rs1021859_Non-Ref_A	3707.03	0.15428	0.0347121	4.44455	8.80754e-06	3.92223e-05
rs1021859_Non-Ref_C	3473.46	0.0901679	0.0449309	2.00681	0.0447699	0.0790847
rs1021859_Non-Ref_G	3360.23	0.0778556	0.0349796	2.22574	0.0260314	0.0494541
rs1021859_Ref_T	3454.89	0.0665925	0.0341164	1.95192	0.0509475	0.0884476
rs1021954_Non-Ref_G	2674.88	-0.244756	0.0422598	-5.79171	6.9675e-09	5.37547e-08
rs1021954_Non-Ref_T	2262.15	-0.157934	0.0444289	-3.55476	0.000378318	0.00117431
rs1021954_Ref_A	3223.11	-0.18776	0.0436863	-4.29791	1.72418e-05	7.2377e-05
rs1021955_Non-Ref_G	3454.18	-0.0633563	0.0355308	-1.78314	0.0745638	0.122471
rs1021955_Non-Ref_T	3510.39	0.0308264	0.0418418	0.736736	0.461283	0.553132
rs1021955_Ref_A	4006.05	0.0547777	0.0353997	1.54741	0.121765	0.185805
rs10220369_Non-Ref_G	2943.28	-0.158003	0.0400612	-3.94403	8.0123e-05	0.000289272
rs10220369_Ref_A	2860.3	-0.00866444	0.0402118	-0.21547	0.829401	0.871314
rs10220371_Non-Ref_G	4175.72	0.0715684	0.0310793	2.30277	0.021292	0.0414976
rs10220371_Ref_A	3625.44	0.135139	0.0408584	3.3075	0.000941325	0.00265868
rs10220392_Non-Ref_C	3382.38	0.05192	0.0363943	1.4266	0.153696	0.225982
rs10220392_Ref_T	3231.42	-0.00102327	0.0365097	-0.0280274	0.97764	0.983648
rs10220479_Non-Ref_G	2658.72	-0.0170625	0.0414375	-0.411765	0.680512	0.749573
rs10220479_Ref_C	3295.51	0.0431966	0.0416998	1.0359	0.300251	0.392411
rs10222232_Non-Ref_C	1843.27	-0.219617	0.05392	-4.07301	4.64103e-05	0.000177033
rs10222232_Non-Ref_G	1210.38	-0.198787	0.0651404	-3.05167	0.00227575	0.0058131
rs10222232_Non-Ref_T	1389.05	-0.400854	0.0604676	-6.62923	3.37448e-11	3.64495e-10
rs10222232_Ref_A	1337.04	-0.307845	0.0524741	-5.86661	4.44804e-09	3.54225e-08
rs10222238_Non-Ref_A	1080.09	-0.422292	0.0604132	-6.99005	2.74783e-12	3.44382e-11
rs10222238_Non-Ref_C	2137.14	-0.397174	0.0436754	-9.09377	9.56631e-20	2.46977e-18
rs10222238_Non-Ref_T	933.102	-0.64337	0.0717205	-8.97052	2.95111e-19	7.32766e-18
rs10222238_Ref_G	1547.89	-0.547185	0.0517364	-10.5764	3.83401e-26	1.5495e-24
rs10222318_Non-Ref_A	2184.36	-0.187434	0.0437945	-4.27984	1.87025e-05	7.78519e-05
rs10222318_Ref_G	2715.14	-0.152792	0.0417167	-3.66261	0.000249655	0.00080897
rs1023031_Non-Ref_C	2702.73	-0.147269	0.0425664	-3.45975	0.000540687	0.00161725
rs1023031_Non-Ref_G	2605.84	-0.0109111	0.0408609	-0.267031	0.789445	0.839526
rs1023031_Ref_T	2858.74	-0.0787909	0.0405815	-1.94155	0.0521917	0.0902845
rs10230459_Non-Ref_A	3371.5	-0.184009	0.0332347	-5.53664	3.08326e-08	2.13499e-07
rs10230459_Non-Ref_G	3687.3	-0.0269732	0.0354098	-0.761743	0.446214	0.538501
rs10230459_Ref_C	3571.53	-0.100798	0.0356128	-2.83039	0.00464915	0.0109057
rs10230723_Non-Ref_T	3171.58	-0.135665	0.0400046	-3.39123	0.000695791	0.00203309
rs10230723_Ref_A	1987.24	-0.0495574	0.0511305	-0.969232	0.332429	0.42645
rs10232726_Non-Ref_T	3412.31	-0.0365097	0.0360195	-1.01361	0.310769	0.403582
rs10232726_Ref_C	3503.08	-0.0297564	0.0417685	-0.712413	0.476209	0.567114
rs10235226_Non-Ref_G	2751.74	0.203343	0.040565	5.01277	5.36529e-07	3.02874e-06
rs10235226_Ref_A	2456.12	0.185781	0.0425365	4.36758	1.25631e-05	5.42896e-05
rs10238927_Non-Ref_A	2898.18	0.0263794	0.04249	0.620838	0.534706	0.621811
rs10238927_Non-Ref_C	2823.51	-0.0449467	0.0397289	-1.13133	0.257915	0.346452
rs10238927_Ref_G	2891.67	-0.115472	0.0387821	-2.97747	0.00290637	0.00720968
rs10240820_Non-Ref_A	4495.19	0.12516	0.0355081	3.52482	0.000423765	0.00130115
rs10240820_Non-Ref_C	3549.76	0.0115542	0.0336964	0.342892	0.73168	0.792916
rs10240820_Ref_T	4708.15	-0.0100888	0.0331126	-0.30468	0.76061	0.816556
rs10243024_Non-Ref_A	2560.81	-0.0635767	0.0411135	-1.54637	0.122016	0.18612
rs10243024_Non-Ref_T	3062.43	-0.0633667	0.0359431	-1.76297	0.0779052	0.127185
rs10243024_Ref_G	2981.72	-0.0962143	0.0439961	-2.18688	0.0287512	0.0539259
rs10245175_Non-Ref_A	4410.06	-0.0477376	0.0340082	-1.40371	0.160405	0.234092
rs10245175_Non-Ref_C	3915.73	-0.0224597	0.0333282	-0.673895	0.500378	0.590458
rs10245175_Ref_G	3385.24	0.0126739	0.0390589	0.324481	0.745574	0.804526
rs10245867_Non-Ref_A	1056.32	-0.0980628	0.0647688	-1.51404	0.130015	0.196407
rs10245867_Non-Ref_C	1066.81	0.0184323	0.0655951	0.281002	0.778709	0.830608
rs10245867_Non-Ref_T	709.613	0.0779239	0.0780188	0.998784	0.3179	0.410962
rs10245867_Ref_G	722.2	-0.126808	0.0952002	-1.33202	0.182855	0.261008
rs1024637_Non-Ref_T	2825.31	0.216889	0.0473143	4.58401	4.56139e-06	2.15063e-05
rs1024637_Ref_C	3988.8	0.197763	0.0318303	6.21305	5.19652e-10	4.75506e-09
rs10249404_Non-Ref_A	3271.94	0.0178932	0.0365777	0.489184	0.624711	0.701873
rs10249404_Ref_G	2363.94	-0.0385149	0.105116	-0.366403	0.714065	0.777966
rs10250289_Non-Ref_G	3793.29	-0.152589	0.0349547	-4.36533	1.26931e-05	5.48016e-05
rs10250289_Non-Ref_T	3958.46	-0.0850551	0.0339066	-2.50851	0.0121241	0.0253305
rs10250289_Ref_A	4139.97	-0.0823843	0.0362827	-2.27062	0.02317	0.044667
rs10250435_Non-Ref_A	2986.98	-0.0172937	0.037999	-0.455111	0.64903	0.722878
rs10250435_Non-Ref_T	3830.08	0.0263275	0.0350906	0.750273	0.45309	0.545049
rs10250435_Ref_C	2668.11	-0.0363594	0.0383856	-0.947213	0.34353	0.43789
rs10250457_Non-Ref_A	1760.4	0.0665916	0.052797	1.26128	0.207209	0.28959
rs10250457_Non-Ref_T	1869.66	0.211292	0.0477676	4.42334	9.71878e-06	4.30022e-05
rs10250457_Ref_C	1637.62	0.0293677	0.0530506	0.55358	0.579866	0.662228
rs10250460_Non-Ref_T	1728.3	-0.0680199	0.0592685	-1.14766	0.25111	0.338844
rs10250460_Ref_C	2846.08	0.0914125	0.0409827	2.23052	0.0257131	0.0489538
rs10250646_Non-Ref_C	2142.52	0.0990657	0.0435373	2.27542	0.0228805	0.0441756
rs10250646_Non-Ref_T	2359.74	0.102076	0.0427463	2.38794	0.016943	0.0339649
rs10250646_Ref_G	2869.37	0.040801	0.0412892	0.988177	0.323066	0.416685
rs1025131114_Non-Ref_G	1131.99	0.228601	0.0640753	3.56769	0.000360144	0.00112317
rs1025131114_Ref_C	807.122	0.288255	0.0741445	3.88774	0.000101181	0.000357488
rs10256866_Non-Ref_G	3159.25	-0.216076	0.0348827	-6.19437	5.85172e-10	5.31525e-09
rs10256866_Ref_A	2733.39	-0.155429	0.0545743	-2.84802	0.00439922	0.0103843
rs10259085_Non-Ref_G	3347.75	-0.0804132	0.0387965	-2.07269	0.038201	0.0689725
rs10259085_Non-Ref_T	2764.48	-0.105348	0.0382514	-2.75411	0.00588524	0.0134223
rs10259085_Ref_C	4159.01	-0.159962	0.0309143	-5.17436	2.28692e-07	1.37355e-06
rs1026093080_Non-Ref_C	1276.16	0.0248708	0.0561943	0.442586	0.658065	0.730471
rs1026093080_Ref_A	1148.39	0.176951	0.0648253	2.72966	0.00633999	0.0143442
rs1026391930_Non-Ref_T	432.758	-0.0785271	0.105018	-0.747751	0.45461	0.546671
rs1026391930_Ref_G	605.972	-0.0110306	0.0810779	-0.13605	0.891782	0.918499
rs10264094_Non-Ref_C	2560.91	-0.109927	0.0409801	-2.68244	0.00730869	0.0162555
rs10264094_Ref_A	2958.12	0.0184057	0.0382705	0.480938	0.63056	0.706766
rs10264306_Non-Ref_C	1755.29	0.0286178	0.051714	0.553386	0.579999	0.662327
rs10264306_Non-Ref_G	1415.64	0.108864	0.0608094	1.79025	0.0734144	0.120858
rs10264306_Non-Ref_T	1204.63	0.00950719	0.0623427	0.152499	0.878793	0.909153
rs10264306_Ref_A	2217.28	-0.0022665	0.0420152	-0.0539448	0.956979	0.968583
rs10265856_Non-Ref_C	2122.15	-0.145366	0.0496903	-2.92543	0.00343976	0.00836268
rs10265856_Ref_T	1644.82	-0.0436029	0.0550819	-0.791602	0.428593	0.521921
rs1026841160_Non-Ref_C	1655.62	0.193268	0.055789	3.46426	0.000531686	0.00159369
rs1026841160_Ref_T	2497.72	0.1422	0.0499796	2.84516	0.00443895	0.010469
rs1026916_Non-Ref_G	4581.81	0.0136144	0.0324216	0.419918	0.674545	0.744629
rs1026916_Ref_A	5259.74	-0.00231882	0.0404157	-0.0573742	0.954247	0.966405
rs1026920_Non-Ref_A	2107.25	0.176228	0.0482536	3.65212	0.000260088	0.000838783
rs1026920_Non-Ref_T	2791.45	0.326905	0.0405164	8.06848	7.11815e-16	1.31811e-14
rs1026920_Ref_G	1501.07	0.215217	0.0592796	3.63054	0.000282831	0.000904064
rs10270043_Non-Ref_C	1229.53	-0.133046	0.071275	-1.86665	0.0619499	0.104398
rs10270043_Non-Ref_G	870.51	-0.329088	0.0747285	-4.40379	1.06378e-05	4.66696e-05
rs10270043_Non-Ref_T	1541.46	-0.0361757	0.0502941	-0.719283	0.471967	0.563085
rs10270043_Ref_A	1360.35	0.0432009	0.0553776	0.780116	0.435323	0.528336
rs10270221_Non-Ref_G	3590.95	0.052424	0.0361697	1.44939	0.147229	0.218001
rs10270221_Non-Ref_T	3985.69	0.0205218	0.0331001	0.619992	0.535263	0.622289
rs10270221_Ref_A	3780.13	-0.0374358	0.0370022	-1.01172	0.311673	0.404523
rs10271373_Non-Ref_C	1862.25	0.00825157	0.0492698	0.167477	0.866994	0.900292
rs10271373_Ref_A	2181.74	-0.00386171	0.0544706	-0.0708952	0.943481	0.958136
rs10273974_Non-Ref_C	791.612	0.0392598	0.07538	0.520825	0.602488	0.682327
rs10273974_Non-Ref_T	930.36	0.133563	0.0672408	1.98634	0.0469955	0.0824687
rs10273974_Ref_A	866.07	0.0534956	0.0703512	0.760408	0.447011	0.539276
rs10276952_Non-Ref_C	2271.3	-0.230682	0.049734	-4.63831	3.51274e-06	1.69075e-05
rs10276952_Non-Ref_G	2030.64	-0.225726	0.0513727	-4.39389	1.11341e-05	4.86467e-05
rs10276952_Ref_A	2269.3	-0.179422	0.0417977	-4.29263	1.76565e-05	7.38671e-05
rs10280416_Non-Ref_A	4134.81	0.0211375	0.0335503	0.630024	0.528679	0.616299
rs10280416_Ref_G	3800.9	0.0322163	0.037604	0.856725	0.391597	0.48605
rs10283110_Non-Ref_A	3839.62	-0.0167044	0.0357092	-0.467788	0.639936	0.714828
rs10283110_Non-Ref_G	3557.85	0.084181	0.0358364	2.34904	0.018822	0.037206
rs10283110_Ref_T	5406.95	0.0697482	0.0280417	2.4873	0.0128717	0.0266583
rs1028862_Non-Ref_A	3030.95	-0.3972	0.037372	-10.6283	2.20183e-26	8.97432e-25
rs1028862_Non-Ref_C	2990.66	-0.252671	0.0450406	-5.60986	2.02494e-08	1.44043e-07
rs1028862_Non-Ref_T	2777.95	-0.415474	0.0393779	-10.5509	5.02944e-26	2.00931e-24
rs1028862_Ref_G	2939.04	-0.307938	0.0395305	-7.78988	6.70733e-15	1.11876e-13
rs1028929457_Ref_T	850.89	0.0286674	0.0713282	0.401908	0.687752	0.755994
rs1031117_Non-Ref_C	2687.93	0.0414969	0.0457536	0.906964	0.364426	0.458937
rs1031117_Ref_G	2594.87	0.024964	0.0458035	0.545023	0.585738	0.667382
rs1034204_Non-Ref_A	2587.72	-0.201812	0.0410329	-4.91831	8.72956e-07	4.74136e-06
rs1034204_Non-Ref_C	2685.42	-0.0860625	0.0470801	-1.828	0.0675492	0.112547
rs1034204_Ref_T	2144.31	-0.110014	0.044961	-2.44689	0.0144097	0.0294253
rs1036207_Non-Ref_C	2276.96	-0.398709	0.0441726	-9.02616	1.77795e-19	4.49034e-18
rs1036207_Non-Ref_G	2028.74	-0.344172	0.10193	-3.37656	0.000733987	0.00213136
rs1036207_Non-Ref_T	2856.79	-0.341822	0.0406071	-8.41778	3.8369e-17	7.98496e-16
rs1036207_Ref_A	2219.02	-0.39542	0.0449642	-8.7941	1.44197e-18	3.37278e-17
rs1036209_Non-Ref_A	2165.49	0.0759293	0.0444583	1.70788	0.0876594	0.140652
rs1036209_Ref_T	1820.26	0.0721186	0.11382	0.633619	0.526329	0.614214
rs1036230_Non-Ref_A	1073.59	-0.0790392	0.0716741	-1.10276	0.270132	0.359935
rs1036230_Non-Ref_C	1503.83	0.0299162	0.063775	0.46909	0.639005	0.714039
rs1036230_Non-Ref_T	1644.5	-0.0809817	0.054192	-1.49435	0.135084	0.202746
rs1036230_Ref_G	1049.91	0.0541519	0.0692604	0.78186	0.434297	0.527422
rs1036943731_Non-Ref_T	981.703	0.1449	0.0756225	1.9161	0.0553527	0.0948575
rs1036943731_Ref_A	433.767	0.0514497	0.100268	0.513122	0.607866	0.686854
rs1038043_Non-Ref_G	2882.86	-0.0271038	0.0427373	-0.634195	0.525954	0.613907
rs1038043_Non-Ref_T	3832.36	0.043132	0.0349358	1.23461	0.216977	0.300838
rs1038043_Ref_A	3007.68	-0.0322978	0.038809	-0.832225	0.405282	0.499793
rs1038044_Non-Ref_A	4328.47	-0.223113	0.0346547	-6.43817	1.20921e-10	1.20804e-09
rs1038044_Non-Ref_C	4078.33	-0.226822	0.0318235	-7.1275	1.02209e-12	1.33688e-11
rs1038044_Ref_G	4424.28	-0.177015	0.0334082	-5.29856	1.16717e-07	7.36336e-07
rs1038045_Non-Ref_A	1786.86	-0.0551357	0.0480631	-1.14715	0.251319	0.339089
rs1038045_Non-Ref_C	1743.98	-0.135848	0.052285	-2.59822	0.00937089	0.0202052
rs1038045_Non-Ref_G	2159.67	-0.07249	0.0456101	-1.58934	0.111984	0.173246
rs1038045_Ref_T	1256.45	-0.172312	0.0583132	-2.95494	0.00312728	0.00768589
rs1038394_Non-Ref_C	1847.26	-0.283741	0.0475067	-5.97265	2.33435e-09	1.93205e-08
rs1038394_Non-Ref_G	2884.92	-0.244602	0.0435541	-5.61606	1.95364e-08	1.39333e-07
rs1038394_Ref_A	1680.24	-0.216225	0.049582	-4.36095	1.29499e-05	5.57974e-05
rs1039544_Non-Ref_A	3982.23	0.192836	0.0345276	5.58499	2.33708e-08	1.64809e-07
rs1039544_Non-Ref_G	3253.74	0.0726754	0.0345341	2.10445	0.0353393	0.0644372
rs1039544_Non-Ref_T	4010.91	0.12705	0.0316087	4.01948	5.83278e-05	0.000217074
rs1039544_Ref_C	3117.7	0.162415	0.0375552	4.32469	1.52746e-05	6.48294e-05
rs10401842_Non-Ref_A	2778.38	0.0922225	0.0429403	2.14769	0.0317383	0.0587491
rs10401842_Non-Ref_T	2240.1	0.00578888	0.0463972	0.124768	0.900707	0.925095
rs10401842_Ref_G	2345.54	0.0728722	0.0476852	1.52819	0.126465	0.191845
rs10402101_Non-Ref_A	1960.63	-0.00323736	0.0524053	-0.0617755	0.950742	0.963721
rs10402101_Ref_G	2376.46	0.0693361	0.0430435	1.61084	0.107215	0.16685
rs10402422_Non-Ref_A	1248.3	-0.0531688	0.0699656	-0.759928	0.447298	0.53952
rs10402422_Non-Ref_C	1320.36	-0.22508	0.0698603	-3.22186	0.0012736	0.00347595
rs10402422_Ref_G	784.643	-0.052917	0.0782074	-0.676623	0.498645	0.588843
rs10403392_Non-Ref_T	3287.47	-0.0487303	0.039836	-1.22327	0.221227	0.30569
rs10403392_Ref_A	3943.58	-0.0134319	0.0325585	-0.412546	0.679939	0.74903
rs10404023_Non-Ref_C	2383.47	0.161758	0.0439031	3.68443	0.000229212	0.000749045
rs10404023_Ref_T	2894.41	0.0522999	0.0410186	1.27503	0.202299	0.283887
rs10404046_Non-Ref_A	3380.9	-0.0317139	0.036318	-0.873228	0.382539	0.477277
rs10404046_Non-Ref_C	2529.6	-0.0889501	0.0438993	-2.02623	0.042741	0.0759842
rs10404046_Ref_G	3047.22	-0.129113	0.0353704	-3.65031	0.000261925	0.000844281
rs10404253_Non-Ref_C	4760.15	0.082886	0.033778	2.45384	0.0141338	0.0289283
rs10404253_Ref_T	3504.57	0.222305	0.0375159	5.92562	3.11125e-09	2.53566e-08
rs10404882_Non-Ref_A	3005.59	0.111207	0.0412966	2.69289	0.00708366	0.0158165
rs10404882_Ref_G	2608.65	0.0857355	0.0467484	1.83398	0.066657	0.111268
rs10405216_Non-Ref_C	3094.91	0.0995413	0.0408034	2.43953	0.0147063	0.0299496
rs10405216_Ref_A	3003.47	0.0797744	0.0426329	1.87119	0.0613186	0.103484
rs10405465_Non-Ref_T	4079.14	0.0291025	0.0362775	0.802219	0.422426	0.516035
rs10405465_Ref_C	3930.54	0.0221413	0.0341049	0.649212	0.516201	0.604993
rs10406655_Non-Ref_G	1308.24	-0.229222	0.0552707	-4.14726	3.36482e-05	0.000132195
rs10406655_Ref_A	1536.02	-0.272878	0.0560532	-4.86819	1.12622e-06	5.9788e-06
rs1040806_Non-Ref_A	2803.63	0.180626	0.0522376	3.45778	0.000544652	0.00162809
rs1040806_Non-Ref_G	2343.47	0.195105	0.0444152	4.39274	1.1193e-05	4.88869e-05
rs1040806_Ref_T	3850.29	0.196811	0.0334108	5.89064	3.8471e-09	3.09195e-08
rs10408609_Non-Ref_G	3181.55	0.00145725	0.0360084	0.0404697	0.967719	0.976413
rs10408609_Ref_A	2175.7	-0.0442108	0.0421792	-1.04817	0.294562	0.3862
rs10408992_Non-Ref_A	3126.12	0.0359848	0.0392025	0.917919	0.358661	0.453422
rs10408992_Ref_T	2184.64	0.118802	0.0507193	2.34234	0.0191633	0.0377793
rs10409001_Non-Ref_A	1095.46	-0.176919	0.0679588	-2.60332	0.00923255	0.0199417
rs10409001_Ref_C	1732.48	-0.0963378	0.0624686	-1.54218	0.12303	0.187458
rs10409345_Non-Ref_A	3717.22	0.0247966	0.0390261	0.635385	0.525178	0.613299
rs10409345_Ref_T	4533.11	0.0517618	0.0292114	1.77197	0.0763991	0.125046
rs10409509_Non-Ref_T	1312.74	-0.852969	0.0701062	-12.1668	4.66949e-34	2.8218e-32
rs10409509_Ref_G	1235.21	-0.81671	0.072725	-11.2301	2.90102e-29	1.3688e-27
rs1041038193_Non-Ref_A	794.419	0.171509	0.0697276	2.4597	0.0139054	0.0285231
rs10410651_Non-Ref_C	2549.86	0.0772718	0.0448844	1.72157	0.0851469	0.137178
rs10410651_Non-Ref_G	2890.7	-0.0240752	0.0369689	-0.65123	0.514898	0.603816
rs10410651_Ref_T	3333.43	0.0856201	0.0365066	2.34533	0.0190101	0.0375202
rs10410839_Non-Ref_C	1904.05	-0.44825	0.0505541	-8.86673	7.53268e-19	1.80037e-17
rs10410839_Non-Ref_G	2562.33	-0.352667	0.0465622	-7.57412	3.61565e-14	5.57489e-13
rs10410839_Non-Ref_T	2389.5	-0.301538	0.0562345	-5.36215	8.22376e-08	5.32404e-07
rs10410839_Ref_A	2137.91	-0.347245	0.0465613	-7.45781	8.79729e-14	1.29935e-12
rs10411027_Non-Ref_A	3612.56	-0.0823147	0.0345157	-2.38485	0.0170861	0.0342088
rs10411027_Ref_G	3423.57	-0.034854	0.0401592	-0.867895	0.385452	0.479942
rs10411280_Non-Ref_G	2025.34	-0.282724	0.0452367	-6.24988	4.10771e-10	3.81062e-09
rs10411280_Ref_A	2533.18	-0.243976	0.0418167	-5.83441	5.39819e-09	4.24509e-08
rs10411630_Non-Ref_A	1332.89	-0.282131	0.13143	-2.14663	0.0318228	0.0588856
rs10411630_Non-Ref_T	1409.11	-0.339628	0.0551792	-6.155	7.50796e-10	6.70988e-09
rs10411630_Ref_C	1606.99	-0.29246	0.0504168	-5.80084	6.59852e-09	5.11448e-08
rs10411679_Non-Ref_C	3280.15	-0.0466531	0.0386566	-1.20686	0.227486	0.31267
rs10411679_Non-Ref_G	2625.87	0.00189255	0.0407042	0.0464953	0.962915	0.972788
rs10411679_Non-Ref_T	3997.68	0.106379	0.0384447	2.76707	0.00565624	0.0129641
rs10411679_Ref_A	1952.11	-0.000388239	0.0440384	-0.00881592	0.992966	0.994888
rs10411936_Non-Ref_C	4070.54	0.10474	0.0372025	2.8154	0.00487161	0.0113587
rs10411936_Non-Ref_G	3803.99	0.171199	0.0320828	5.33617	9.49307e-08	6.07903e-07
rs10411936_Non-Ref_T	4452.18	0.203123	0.0311623	6.51823	7.11409e-11	7.34669e-10
rs10411936_Ref_A	3216.27	0.146479	0.0396578	3.69358	0.000221121	0.000724766
rs10412365_Non-Ref_G	2049.41	0.0839066	0.0529367	1.58504	0.112958	0.174525
rs10412365_Non-Ref_T	1922.16	0.131155	0.0470555	2.78724	0.00531586	0.0122846
rs10412365_Ref_C	1892.75	0.0795977	0.0472462	1.68474	0.0920386	0.146623
rs10412390_Non-Ref_G	3235.04	-0.368996	0.0390994	-9.4374	3.82135e-21	1.09259e-19
rs10412390_Non-Ref_T	2758.81	-0.389005	0.0483187	-8.05082	8.22438e-16	1.51418e-14
rs10412390_Ref_C	2528.59	-0.331179	0.0387893	-8.53791	1.36676e-17	2.97359e-16
rs10412811_Non-Ref_A	2538.95	0.0489582	0.0442094	1.10742	0.268114	0.357719
rs10412811_Non-Ref_C	2681.13	-0.0276794	0.0448394	-0.6173	0.537037	0.62384
rs10412811_Non-Ref_T	1750.37	-0.0589173	0.0525094	-1.12203	0.261848	0.350837
rs10412811_Ref_G	2849.89	0.192209	0.0393327	4.88675	1.02512e-06	5.48539e-06
rs10413249_Non-Ref_C	2398.94	0.104523	0.049058	2.13061	0.0331215	0.0609445
rs10413249_Ref_T	2995.22	0.141064	0.0364031	3.87505	0.000106603	0.000374878
rs10413431_Non-Ref_G	1647.63	-0.070483	0.051262	-1.37495	0.169145	0.244675
rs10413431_Ref_A	1477.11	-0.152456	0.0580914	-2.62442	0.00867957	0.018892
rs10413462_Non-Ref_C	3324.59	-0.315472	0.0341603	-9.23504	2.58184e-20	6.9319e-19
rs10413462_Non-Ref_G	2109.32	-0.0744387	0.0471258	-1.57957	0.114204	0.176134
rs10413462_Ref_A	2785.95	-0.192884	0.0454071	-4.24788	2.15803e-05	8.84192e-05
rs10414065_Non-Ref_T	2814.58	-0.0651592	0.0373684	-1.7437	0.0812117	0.131847
rs10414065_Ref_C	3307.26	-0.108819	0.0386683	-2.81418	0.00489025	0.0113959
rs10414248_Non-Ref_T	2498.81	-0.037509	0.0440334	-0.851829	0.394309	0.488857
rs10414248_Ref_C	2814.81	0.046481	0.0390498	1.1903	0.233929	0.31993
rs10414622_Non-Ref_C	2436.11	-0.0804516	0.0488225	-1.64784	0.099386	0.15637
rs10414622_Non-Ref_T	1810.84	-0.0350172	0.0463863	-0.754903	0.450307	0.54245
rs10414622_Ref_A	1862.63	-0.238329	0.0447084	-5.33075	9.78089e-08	6.24559e-07
rs10414921_Non-Ref_T	3091.64	0.0226304	0.0382712	0.591317	0.554308	0.639559
rs10414921_Ref_C	2912.2	-0.0384777	0.0411423	-0.935235	0.349667	0.444123
rs10415811_Non-Ref_C	3051.11	0.102169	0.0379877	2.68954	0.00715515	0.0159585
rs10415811_Ref_T	2979.19	0.0741837	0.0393481	1.88532	0.0593866	0.100765
rs10415831_Non-Ref_A	2560.83	0.146119	0.0432589	3.37777	0.000730764	0.00212265
rs10415831_Non-Ref_C	3228.72	0.154004	0.0387279	3.97657	6.99176e-05	0.00025585
rs10415831_Non-Ref_G	3360	0.0224723	0.0404043	0.556184	0.578085	0.660567
rs10415831_Ref_T	3091.71	0.0942042	0.0417132	2.25838	0.023922	0.0459295
rs10416965_Non-Ref_C	1258.72	-0.039962	0.060663	-0.658754	0.510054	0.599218
rs10416965_Ref_G	1295.83	-0.0158792	0.0552979	-0.287158	0.773991	0.827081
rs10417006_Non-Ref_A	3139.2	-0.196324	0.0406902	-4.82483	1.40122e-06	7.30906e-06
rs10417006_Ref_G	2759.48	-0.048205	0.0425416	-1.13313	0.257161	0.345548
rs10417578_Non-Ref_C	2912.12	0.0794401	0.0410938	1.93314	0.0532188	0.0917853
rs10417578_Ref_T	2862.37	0.154748	0.0380997	4.06165	4.87268e-05	0.000184948
rs10417846_Non-Ref_A	3196.84	0.141247	0.0381648	3.70097	0.000214774	0.000706501
rs10417846_Ref_G	3389.56	0.0555976	0.0444445	1.25094	0.210955	0.293882
rs10419620_Non-Ref_G	3929.34	0.00288003	0.0351008	0.0820503	0.934607	0.951267
rs10419620_Ref_A	3892.42	-0.00805015	0.0407188	-0.197701	0.843279	0.882568
rs10419829_Non-Ref_C	3020.29	0.181592	0.0374961	4.84295	1.27927e-06	6.72419e-06
rs10419829_Non-Ref_T	4188.94	0.194162	0.0344395	5.63778	1.72255e-08	1.23956e-07
rs10419829_Ref_G	3946.38	0.207249	0.0318537	6.50628	7.70346e-11	7.91692e-10
rs1042029_Non-Ref_G	2168.48	0.0593032	0.044419	1.33509	0.181848	0.259774
rs1042029_Non-Ref_T	2167.95	0.0467088	0.0581893	0.802704	0.422146	0.515797
rs1042029_Ref_A	3317.88	0.101833	0.039426	2.5829	0.00979725	0.0210063
rs1042042_Non-Ref_A	2323.16	0.151076	0.0428056	3.52934	0.000416594	0.0012817
rs1042042_Non-Ref_G	1966.67	0.140042	0.0506702	2.7638	0.00571324	0.0130775
rs1042042_Non-Ref_T	1402	0.0361535	0.0547938	0.659809	0.509376	0.598642
rs1042042_Ref_C	1861.73	0.137745	0.0513984	2.67994	0.00736343	0.0163517
rs10420683_Non-Ref_A	2920.08	-0.509779	0.0353034	-14.44	2.9002e-47	3.06949e-45
rs10420683_Non-Ref_C	3853.73	-0.417041	0.0387396	-10.7652	5.02325e-27	2.11722e-25
rs10420683_Ref_G	3393.89	-0.41291	0.0375964	-10.9827	4.62885e-28	2.05737e-26
rs10420809_Non-Ref_T	3987.93	0.188391	0.0350509	5.37479	7.66726e-08	4.9916e-07
rs10420809_Ref_C	4629.2	0.14045	0.0296276	4.74052	2.13171e-06	1.07167e-05
rs10421112_Non-Ref_G	1792.92	-0.284628	0.0493914	-5.76271	8.27762e-09	6.31503e-08
rs10421112_Non-Ref_T	2178.82	-0.169399	0.0452062	-3.74725	0.000178786	0.000598655
rs10421112_Ref_C	1954.4	-0.255371	0.0494937	-5.15968	2.47379e-07	1.47676e-06
rs10422677_Non-Ref_A	3962.85	-0.111172	0.0365588	-3.04091	0.00235863	0.0060016
rs10422677_Non-Ref_G	3551.14	-0.122951	0.0410257	-2.99691	0.00272727	0.00681782
rs10422677_Non-Ref_T	3515.11	-0.091646	0.0367501	-2.49376	0.0126398	0.0262562
rs10422677_Ref_C	3123.1	-0.113196	0.0380581	-2.97428	0.00293674	0.00727488
rs10424347_Non-Ref_G	1082.38	-0.319998	0.0739713	-4.32598	1.51858e-05	6.44741e-05
rs10424347_Non-Ref_T	1291.37	-0.330526	0.0531703	-6.21637	5.08774e-10	4.66554e-09
rs10424347_Ref_C	1244.44	-0.443952	0.0663388	-6.69219	2.19859e-11	2.43172e-10
rs10424461_Non-Ref_C	2874.45	-0.256059	0.0380252	-6.73393	1.65144e-11	1.85765e-10
rs10424461_Ref_T	3621.51	-0.004233	0.0359861	-0.117629	0.906362	0.929165
rs10424623_Non-Ref_C	1514.06	-0.288279	0.0537383	-5.3645	8.1173e-08	5.26402e-07
rs10424623_Non-Ref_G	1875.42	-0.0506647	0.0516847	-0.980265	0.326955	0.420681
rs10424623_Ref_T	2086.85	-0.200573	0.0530123	-3.78352	0.000154627	0.000526085
rs10425588_Non-Ref_T	2796.17	-0.0442117	0.049334	-0.896171	0.370162	0.464709
rs10425588_Ref_C	3225.03	0.00440898	0.036812	0.11977	0.904665	0.928015
rs10425615_Non-Ref_A	2126.03	-0.244377	0.0436775	-5.59503	2.20584e-08	1.55956e-07
rs10425615_Ref_G	2175.58	-0.218039	0.0520342	-4.19031	2.78572e-05	0.000111595
rs10426401_Non-Ref_C	1925.16	-0.0228571	0.0488374	-0.468023	0.639768	0.714702
rs10426401_Non-Ref_G	1665.31	0.0837099	0.0546557	1.53158	0.125625	0.190768
rs10426401_Ref_T	1605.5	0.0474509	0.0539387	0.879718	0.379012	0.473802
rs10426452_Non-Ref_A	3548.98	-0.0717344	0.0350889	-2.04436	0.0409177	0.0731672
rs10426452_Non-Ref_C	2364.49	-0.124525	0.044609	-2.79148	0.00524673	0.012138
rs10426452_Ref_G	2512.43	-0.0102008	0.0450957	-0.226204	0.821043	0.86462
rs10426586_Non-Ref_A	1381.03	-0.0809937	0.057063	-1.41937	0.15579	0.22847
rs10426586_Non-Ref_T	2326.59	0.0675024	0.0435159	1.55121	0.120851	0.184652
rs10426586_Ref_G	1478.41	-0.111222	0.0515581	-2.15722	0.0309887	0.0575701
rs10426587_Non-Ref_A	2150.24	-0.0646608	0.0457309	-1.41394	0.157379	0.230386
rs10426587_Ref_G	1842.12	0.0936367	0.0497146	1.88349	0.0596345	0.101087
rs10426947_Non-Ref_A	3416.1	-0.746225	0.0349364	-21.3596	3.17829e-101	1.52212e-98
rs10426947_Non-Ref_C	2623.63	-0.654886	0.0393448	-16.6448	3.30187e-62	5.38317e-60
rs10426947_Non-Ref_T	3294.44	-0.615956	0.038139	-16.1503	1.1301e-58	1.68473e-56
rs10426947_Ref_G	1771.16	-0.686126	0.0517747	-13.2521	4.38502e-40	3.39401e-38
rs10430455_Non-Ref_A	3924.84	0.013675	0.0313303	0.436477	0.66249	0.734369
rs10430455_Ref_T	2982.59	0.08426	0.0389086	2.16559	0.0303428	0.0565622
rs10431505_Non-Ref_C	2051.63	0.0784989	0.0475627	1.65043	0.0988552	0.155663
rs10431505_Non-Ref_G	2611.84	0.197632	0.0396388	4.98582	6.16988e-07	3.44788e-06
rs10431505_Ref_A	2603.49	0.174051	0.0397625	4.37726	1.20181e-05	5.2146e-05
rs10431552_Non-Ref_A	4000.18	0.217565	0.0368879	5.898	3.67936e-09	2.96613e-08
rs10431552_Non-Ref_C	3042.79	0.244923	0.0378043	6.47872	9.25068e-11	9.38864e-10
rs10431552_Non-Ref_T	3526.4	0.208633	0.0344684	6.05289	1.42269e-09	1.21804e-08
rs10431552_Ref_G	3320.14	0.147961	0.0380524	3.88834	0.00010093	0.000356762
rs10432035_Non-Ref_A	2520.45	-0.129178	0.0407016	-3.17378	0.0015047	0.00402496
rs10432035_Non-Ref_C	2523.9	-0.196382	0.042173	-4.65657	3.21515e-06	1.55809e-05
rs10432035_Non-Ref_T	2580.43	-0.199147	0.0471102	-4.22726	2.36559e-05	9.61724e-05
rs10432035_Ref_G	2214.44	-0.263832	0.0553609	-4.76567	1.88223e-06	9.56698e-06
rs10433549_Non-Ref_G	2410.93	-0.0855812	0.0525258	-1.62932	0.103246	0.161614
rs10433549_Non-Ref_T	2594.24	-0.0717235	0.0395771	-1.81225	0.0699478	0.115958
rs10433549_Ref_C	2390.2	-0.133313	0.0429319	-3.10521	0.00190143	0.00495744
rs10433565_Non-Ref_C	3649.18	0.0916985	0.034016	2.69575	0.00702313	0.0156942
rs10433565_Ref_T	4353	0.145189	0.0332497	4.36662	1.26182e-05	5.45154e-05
rs1043722393_Non-Ref_A	771.51	0.103734	0.0751364	1.3806	0.167401	0.242619
rs1043722393_Ref_C	583.949	0.210605	0.0835184	2.52166	0.0116803	0.0245103
rs10439381_Non-Ref_G	3332.28	-0.164005	0.0353894	-4.6343	3.5814e-06	1.72185e-05
rs10439381_Ref_A	3537.25	-0.311815	0.0386292	-8.07199	6.91609e-16	1.28256e-14
rs10439396_Non-Ref_A	3689.35	0.133121	0.0359557	3.70236	0.000213602	0.000703311
rs10439396_Non-Ref_G	3579.44	0.0774398	0.0372138	2.08094	0.0374391	0.0677789
rs10439396_Ref_T	2431.32	-0.00441782	0.0406853	-0.108585	0.913532	0.934494
rs1044269_Non-Ref_A	3748.93	0.22369	0.0363208	6.15872	7.3335e-10	6.56468e-09
rs1044269_Non-Ref_C	3641.79	0.308098	0.0365605	8.42705	3.54475e-17	7.40917e-16
rs1044269_Ref_G	2230.91	0.288347	0.044071	6.54278	6.03876e-11	6.29217e-10
rs10443905_Non-Ref_C	3042.68	0.0165513	0.0389699	0.42472	0.671041	0.741499
rs10443905_Ref_G	3730.91	0.064821	0.0346233	1.87218	0.0611816	0.103285
rs10443906_Non-Ref_A	3788.03	0.0579685	0.034756	1.66787	0.0953415	0.151043
rs10443906_Ref_T	3446.94	0.0694737	0.036664	1.89487	0.058109	0.0989348
rs10445308_Non-Ref_A	3406.89	0.205773	0.0366645	5.61231	1.99639e-08	1.42224e-07
rs10445308_Non-Ref_G	3985.36	0.188578	0.0355339	5.30699	1.11448e-07	7.05886e-07
rs10445308_Non-Ref_T	3720.93	0.102414	0.034299	2.98593	0.00282717	0.00703588
rs10445308_Ref_C	2921.01	0.141463	0.043705	3.23676	0.00120893	0.0033172
rs10445374_Non-Ref_A	2329.86	-0.0125693	0.0493083	-0.254913	0.79879	0.847207
rs10445374_Non-Ref_C	2641.86	-0.0421717	0.0429774	-0.981254	0.326467	0.420237
rs10445374_Ref_T	3547.54	-0.0953745	0.0336885	-2.83107	0.00463928	0.0108851
rs1044551_Non-Ref_C	3059.55	-0.0725204	0.0419117	-1.73031	0.0835744	0.135054
rs1044551_Ref_T	2883.51	0.0609161	0.0391989	1.55403	0.120178	0.183772
rs10446733_Non-Ref_A	3298.46	-0.121691	0.0354659	-3.43122	0.000600881	0.00177828
rs10446733_Non-Ref_G	2487.44	-0.25945	0.0428499	-6.05485	1.40547e-09	1.20438e-08
rs10446733_Ref_T	4269.68	-0.151782	0.0344341	-4.40789	1.04382e-05	4.58782e-05
rs1044821_Non-Ref_T	2897.94	0.184843	0.0405867	4.55429	5.25639e-06	2.4467e-05
rs1044821_Ref_C	3993.98	0.00659432	0.0319397	0.206462	0.83643	0.877016
rs1044864_Non-Ref_A	3268.3	-0.133005	0.0347714	-3.82512	0.000130711	0.000451734
rs1044864_Ref_G	2750.83	-0.115426	0.04021	-2.87058	0.00409724	0.00976289
rs10454795_Non-Ref_G	2286.54	0.158088	0.0449937	3.51355	0.000442163	0.001352
rs10454795_Ref_A	2890.67	0.225768	0.0489343	4.61368	3.95592e-06	1.88746e-05
rs10455861_Non-Ref_A	2541.17	-0.220296	0.0413262	-5.33066	9.78559e-08	6.24755e-07
rs10455861_Ref_G	2172.32	-0.160258	0.0427401	-3.74959	0.000177127	0.00059388
rs1045968_Non-Ref_A	2085.23	0.0885549	0.0435958	2.03127	0.0422274	0.0751757
rs1045968_Non-Ref_T	2590.99	0.046865	0.039731	1.17956	0.238176	0.324729
rs1045968_Ref_G	1572.42	0.0211915	0.051821	0.408936	0.682586	0.751471
rs10461018_Non-Ref_G	1826.3	-0.0369468	0.0513165	-0.71998	0.471537	0.562712
rs10461018_Non-Ref_T	2225.05	-0.14376	0.046941	-3.06256	0.00219451	0.00562885
rs10461018_Ref_C	2536.78	-0.0171756	0.0408032	-0.420936	0.673802	0.743937
rs1046140_Non-Ref_T	2381.92	-0.140836	0.0463835	-3.03633	0.00239476	0.00608263
rs1046140_Ref_C	2014.82	-0.0338598	0.046304	-0.731251	0.464626	0.556357
rs10463348_Non-Ref_A	4026.49	0.0568777	0.0320794	1.77303	0.0762242	0.124792
rs10463348_Non-Ref_C	3904.76	-0.011438	0.0336584	-0.339827	0.733987	0.794655
rs10463348_Non-Ref_T	4476.88	0.0157804	0.035006	0.45079	0.652141	0.725298
rs10463348_Ref_G	3574.25	0.0470923	0.0370954	1.26949	0.204265	0.286112
rs10466394_Non-Ref_C	1620.21	0.0125967	0.0582775	0.21615	0.828871	0.870925
rs10466394_Non-Ref_G	1826.6	0.0813505	0.0519191	1.56687	0.117145	0.179873
rs10466394_Ref_T	2195.39	-0.0329938	0.0500921	-0.658663	0.510112	0.599258
rs10466829_Non-Ref_A	3790.21	0.10561	0.0344267	3.06768	0.00215728	0.0055464
rs10466829_Ref_G	3104.45	0.0716625	0.0454421	1.57701	0.114794	0.176822
rs10466905_Non-Ref_A	2923.52	-0.252271	0.0395433	-6.3796	1.77548e-10	1.7353e-09
rs10466905_Ref_G	1928.63	-0.346915	0.051192	-6.77675	1.22909e-11	1.40904e-10
rs1047129_Non-Ref_C	2494.66	-0.00145155	0.045291	-0.0320495	0.974433	0.981219
rs1047129_Ref_T	2935.81	-0.0305835	0.0396172	-0.771976	0.440128	0.532617
rs1047158_Non-Ref_A	2292.23	0.00510785	0.0454498	0.112384	0.910519	0.932227
rs1047158_Non-Ref_G	2961.28	0.181199	0.0409052	4.42973	9.43493e-06	4.18041e-05
rs1047158_Non-Ref_T	2686.19	0.0930835	0.0406553	2.28958	0.0220457	0.0427816
rs1047158_Ref_C	3793.87	0.0104534	0.0366731	0.285044	0.77561	0.828297
rs10472332_Non-Ref_A	1520.5	-0.0164118	0.0535789	-0.306312	0.759367	0.815633
rs10472332_Non-Ref_G	1446.06	-0.0284734	0.0553621	-0.514312	0.607034	0.686157
rs10472332_Ref_T	1919.98	0.0312543	0.055223	0.565965	0.571417	0.654801
rs10472984_Non-Ref_G	2602.02	0.0388786	0.0523622	0.742493	0.457789	0.54982
rs10472984_Non-Ref_T	2355.41	0.204466	0.0440013	4.64682	3.37089e-06	1.62744e-05
rs10472984_Ref_C	2847.83	0.133543	0.0392283	3.40426	0.000663441	0.00194673
rs10473183_Non-Ref_C	4152.92	-0.382044	0.0417581	-9.14898	5.74721e-20	1.50747e-18
rs10473183_Ref_T	3561.88	-0.494839	0.0348302	-14.2072	8.27223e-46	8.27503e-44
rs10473187_Non-Ref_T	2712.09	-0.0557056	0.0440901	-1.26345	0.206428	0.288655
rs10473187_Ref_C	3153.64	-0.132874	0.0461098	-2.88168	0.00395558	0.00946325
rs10473189_Non-Ref_C	2821.17	0.058845	0.0434689	1.35372	0.175824	0.25243
rs10473189_Non-Ref_T	2272.47	0.114493	0.0503036	2.27605	0.0228432	0.0441147
rs10473189_Ref_G	3083	0.0792154	0.0414621	1.91055	0.0560625	0.0959494
rs10473190_Non-Ref_A	1295.61	0.132567	0.0595738	2.22526	0.0260637	0.0495084
rs10473190_Ref_C	2694.46	0.131152	0.0390268	3.36055	0.000777872	0.00224434
rs10473191_Non-Ref_A	2196	-0.390441	0.0494798	-7.89092	2.99956e-15	5.21189e-14
rs10473191_Non-Ref_C	2014.43	-0.463686	0.0499105	-9.29035	1.53787e-20	4.19661e-19
rs10473191_Ref_T	1658.38	-0.383567	0.0532231	-7.20678	5.72923e-13	7.73173e-12
rs10473192_Non-Ref_A	3861.1	0.075453	0.033508	2.25179	0.0243353	0.0466203
rs10473192_Non-Ref_G	4111.82	-0.0821802	0.0304733	-2.69679	0.00700105	0.0156548
rs10473192_Non-Ref_T	4889.1	0.133575	0.0294885	4.52972	5.9062e-06	2.72336e-05
rs10473192_Ref_C	4489.68	0.0214889	0.0336405	0.638783	0.522964	0.611143
rs10473195_Non-Ref_A	2153.86	0.0297888	0.0421005	0.707562	0.479217	0.569875
rs10473195_Non-Ref_C	4187.81	0.228877	0.0323058	7.08468	1.39365e-12	1.79418e-11
rs10473195_Non-Ref_T	2451.61	0.184393	0.0452347	4.07636	4.57469e-05	0.000174624
rs10473195_Ref_G	3452.45	0.168533	0.0364621	4.62214	3.7981e-06	1.81919e-05
rs10476268_Non-Ref_G	3102.69	-0.153423	0.039283	-3.90558	9.39984e-05	0.000334233
rs10476268_Ref_A	3773.75	-0.162816	0.0355896	-4.57482	4.76638e-06	2.23737e-05
rs10476271_Non-Ref_C	5840.84	0.0277565	0.0277128	1.00158	0.316549	0.40952
rs10476271_Non-Ref_T	4449.64	0.106447	0.0341311	3.11877	0.00181608	0.00475888
rs10476271_Ref_G	4469.44	0.000160717	0.0310124	0.00518233	0.995865	0.996932
rs10476273_Non-Ref_C	3011.73	-0.0519192	0.0381201	-1.36199	0.173201	0.249337
rs10476273_Non-Ref_G	3399.71	-0.089897	0.0436517	-2.05941	0.0394545	0.0709049
rs10476273_Non-Ref_T	3499.11	-0.0984836	0.0378235	-2.60376	0.00922064	0.0199228
rs10476273_Ref_A	3263.74	-0.0440799	0.0428658	-1.02832	0.303798	0.396289
rs10476276_Non-Ref_G	2147.57	0.0859226	0.0472355	1.81903	0.0689073	0.114486
rs10476276_Ref_A	2285.12	0.0265674	0.0432386	0.614437	0.538926	0.625378
rs10477585_Non-Ref_C	3890.57	0.109794	0.0417723	2.6284	0.00857875	0.018694
rs10477585_Non-Ref_G	4930.09	-0.0206583	0.0308207	-0.670274	0.502683	0.592575
rs10477585_Non-Ref_T	3729.28	0.0817265	0.0337199	2.42368	0.015364	0.0311449
rs10477585_Ref_A	3642.11	0.0728671	0.0353446	2.06162	0.0392438	0.0705792
rs10483390_Non-Ref_C	3402.79	0.073985	0.0348397	2.12358	0.033705	0.0618428
rs10483390_Ref_T	2758.74	0.180658	0.0395214	4.57115	4.85065e-06	2.27275e-05
rs10483392_Non-Ref_A	3647.76	-0.169544	0.0325661	-5.20615	1.92801e-07	1.17121e-06
rs10483392_Non-Ref_C	3472.43	-0.0955021	0.0409468	-2.33235	0.0196823	0.0386713
rs10483392_Ref_T	3011.59	-0.130412	0.0393334	-3.31555	0.000914619	0.00259338
rs1049055_Non-Ref_A	3205.99	0.00241596	0.0372889	0.0647904	0.948341	0.961924
rs1049055_Non-Ref_T	3288.45	-0.0149807	0.0348989	-0.429258	0.667735	0.738772
rs1049055_Ref_C	3375.81	-0.0796314	0.0390222	-2.04067	0.0412836	0.0737422
rs1049133_Non-Ref_C	2210.87	-0.441309	0.0417692	-10.5654	4.31035e-26	1.73287e-24
rs1049133_Non-Ref_G	2083.83	-0.332035	0.0505709	-6.56574	5.17767e-11	5.44978e-10
rs1049133_Non-Ref_T	2282.91	-0.351047	0.0462548	-7.58941	3.21354e-14	4.97858e-13
rs1049133_Ref_A	2869.97	-0.331246	0.0433636	-7.6388	2.1925e-14	3.454e-13
rs1049213_Non-Ref_C	1687.42	-0.0427003	0.0532934	-0.80123	0.422998	0.516537
rs1049213_Non-Ref_G	2209.48	-0.00508325	0.0450102	-0.112935	0.910082	0.931962
rs1049213_Non-Ref_T	2302.79	0.124507	0.041993	2.96495	0.00302729	0.00747082
rs1049213_Ref_A	2463.4	-0.0113747	0.0477908	-0.238009	0.811874	0.857382
rs10492165_Non-Ref_G	3393.26	-0.131881	0.0374191	-3.52442	0.000424405	0.00130259
rs10492165_Non-Ref_T	3285.02	-0.123882	0.0394872	-3.13728	0.00170525	0.00450233
rs10492165_Ref_A	3568.72	-0.100392	0.0412255	-2.43518	0.0148842	0.0302798
rs10492166_Non-Ref_A	2519.1	-0.0313355	0.0404371	-0.774921	0.438386	0.531163
rs10492166_Non-Ref_C	1639.69	-0.0554592	0.0551026	-1.00647	0.314189	0.407237
rs10492166_Ref_G	3383.49	-0.129504	0.0373401	-3.46822	0.000523924	0.00157337
rs1049225_Non-Ref_G	2458.63	0.175994	0.0434029	4.05488	5.01591e-05	0.00018978
rs1049225_Non-Ref_T	1843.85	0.138909	0.0550613	2.52281	0.0116421	0.0244421
rs1049225_Ref_A	1173.75	-0.0581677	0.0612739	-0.949306	0.342465	0.436765
rs10492971_Non-Ref_A	2035.75	-0.210332	0.0508955	-4.13261	3.58659e-05	0.000140003
rs10492971_Ref_G	2159.04	-0.180945	0.0507803	-3.5633	0.000366226	0.0011408
rs10492972_Non-Ref_A	2522.8	0.163202	0.0461703	3.53478	0.00040812	0.00125753
rs10492972_Non-Ref_C	3162.3	0.19585	0.0352244	5.56007	2.69665e-08	1.88362e-07
rs10492972_Non-Ref_G	3330.58	0.092782	0.0372481	2.49092	0.0127413	0.0264354
rs10492972_Ref_T	2740.63	0.11259	0.0378386	2.97552	0.0029249	0.00725036
rs10492973_Non-Ref_A	4453.77	-0.0182038	0.0309476	-0.588214	0.556389	0.641477
rs10492973_Non-Ref_C	4239.03	-0.081712	0.0368579	-2.21695	0.0266266	0.0504723
rs10492973_Ref_T	4653.83	0.0868703	0.0343535	2.52872	0.0114479	0.0240885
rs10493860_Non-Ref_A	3709.2	-0.249952	0.0721883	-3.4625	0.000535174	0.00160264
rs10493860_Non-Ref_T	3115.98	-0.207022	0.0365727	-5.66055	1.50892e-08	1.09845e-07
rs10493860_Ref_C	3783.32	-0.141831	0.0373066	-3.80176	0.000143673	0.000492181
rs10493941_Non-Ref_T	3077.82	0.060812	0.0356123	1.70761	0.0877085	0.140713
rs10493941_Ref_C	3702.21	0.101686	0.0404224	2.51559	0.0118834	0.0248873
rs10494230_Non-Ref_A	3076.7	-0.164778	0.0380999	-4.32489	1.52611e-05	6.47792e-05
rs10494230_Ref_G	2100.41	-0.0443479	0.0435755	-1.01773	0.308808	0.401669
rs10494343_Non-Ref_A	3095.39	-0.186171	0.0409645	-4.5447	5.50125e-06	2.55323e-05
rs10494343_Non-Ref_C	2590	-0.14377	0.0417671	-3.44217	0.000577069	0.00171376
rs10494343_Ref_T	3753.25	0.0467275	0.0385415	1.21239	0.225362	0.310329
rs10494448_Non-Ref_C	2017.65	0.0955768	0.0484528	1.97257	0.0485441	0.0847861
rs10494448_Non-Ref_G	3570.9	0.254817	0.0368213	6.92036	4.50488e-12	5.47922e-11
rs10494448_Non-Ref_T	2401.73	0.059839	0.0428405	1.39679	0.162478	0.236657
rs10494448_Ref_A	3379.33	0.202692	0.048727	4.15976	3.18581e-05	0.000125716
rs10494828_Non-Ref_A	2799.61	-0.0486989	0.0454814	-1.07074	0.284285	0.375463
rs10494828_Ref_G	3263.1	-0.0892286	0.0350987	-2.54222	0.0110152	0.0232918
rs10494884_Non-Ref_G	3182.57	0.103254	0.0461596	2.23689	0.0252933	0.0482692
rs10494884_Non-Ref_T	2776.45	0.15423	0.0455171	3.38838	0.000703059	0.00205151
rs10494884_Ref_C	3395.03	0.22429	0.0372509	6.02106	1.73276e-09	1.46227e-08
rs10496164_Non-Ref_C	3757.85	-0.0223158	0.0429929	-0.519057	0.603721	0.683422
rs10496164_Non-Ref_G	3975.22	0.000433169	0.0401618	0.0107856	0.991395	0.993807
rs10496164_Non-Ref_T	2986.36	-0.0342307	0.0399116	-0.857664	0.391078	0.485528
rs10496164_Ref_A	3625.51	0.0368963	0.0345864	1.06679	0.286069	0.37739
rs10498246_Ref_T	187.422	-0.104645	0.142642	-0.733617	0.463182	0.554993
rs10498436_Non-Ref_C	2788.15	-0.0426226	0.0431978	-0.986683	0.323798	0.417456
rs10498436_Ref_G	3358.33	-0.0787376	0.0384877	-2.04578	0.0407777	0.0729544
rs1049887_Non-Ref_C	2214.36	-0.0382599	0.0458188	-0.835026	0.403703	0.498263
rs1049887_Ref_T	1797.31	-0.052435	0.0502652	-1.04317	0.296871	0.388563
rs10499172_Non-Ref_C	2889.89	0.123742	0.039593	3.12536	0.00177585	0.00466463
rs10499172_Ref_G	2903.57	0.243609	0.0449479	5.4198	5.9666e-08	3.95362e-07
rs10499194_Non-Ref_T	1771.27	-0.0796111	0.0496488	-1.60348	0.108828	0.16906
rs10499194_Ref_C	2350.08	-0.0972362	0.0431959	-2.25105	0.0243822	0.0466962
rs10501149_Non-Ref_A	1633.48	-0.114073	0.0636241	-1.79292	0.0729855	0.12024
rs10501149_Non-Ref_T	1524.74	-0.110889	0.0657932	-1.68542	0.0919067	0.146431
rs10501149_Ref_G	1606.77	-0.0461689	0.0545646	-0.846134	0.397478	0.492102
rs10501321_Non-Ref_A	3043.55	-0.00899123	0.0474894	-0.189331	0.849833	0.887523
rs10501321_Non-Ref_C	3295.23	-0.0504002	0.0395254	-1.27513	0.202262	0.283856
rs10501321_Non-Ref_G	3507.55	-0.202642	0.036108	-5.61211	1.99871e-08	1.42362e-07
rs10501321_Ref_T	2529.68	-0.0443896	0.0440406	-1.00792	0.313491	0.406443
rs10502223_Non-Ref_A	3878.12	-0.00645688	0.0334413	-0.193081	0.846896	0.885227
rs10502223_Non-Ref_C	4660.59	0.0611534	0.0295315	2.07078	0.0383791	0.069258
rs10502223_Ref_T	4314.31	0.123398	0.0367503	3.35774	0.000785821	0.00226506
rs10504469_Non-Ref_A	2791.68	-0.0775669	0.0384476	-2.01747	0.0436464	0.0773819
rs10504469_Non-Ref_C	4053.82	-0.0466772	0.0321801	-1.4505	0.14692	0.217611
rs10504469_Ref_T	2581.81	-0.207755	0.0423049	-4.91089	9.06631e-07	4.90965e-06
rs10504474_Non-Ref_A	1636.1	0.0894702	0.0521395	1.71598	0.086166	0.138599
rs10504474_Non-Ref_C	2720.02	-0.0156752	0.0502792	-0.311763	0.755221	0.812136
rs10504474_Ref_G	2090.59	0.0513264	0.0469534	1.09313	0.274335	0.364508
rs10504476_Non-Ref_A	3282.63	-0.0023821	0.0366567	-0.0649841	0.948187	0.961818
rs10504476_Non-Ref_T	4284.87	0.0619291	0.0317415	1.95105	0.0510513	0.0885998
rs10504476_Ref_G	3803.01	0.151854	0.0328583	4.62149	3.80992e-06	1.82416e-05
rs10511246_Non-Ref_C	3258.28	-0.173549	0.0386869	-4.48598	7.258e-06	3.28191e-05
rs10511246_Non-Ref_T	2379.66	-0.115989	0.0505985	-2.29234	0.0218862	0.0425108
rs10511246_Ref_G	3875.43	-0.140685	0.033014	-4.26138	2.0317e-05	8.37896e-05
rs10512732_Non-Ref_A	3585.02	-0.0211241	0.0333041	-0.63428	0.525898	0.613898
rs10512732_Non-Ref_G	4237.89	0.0847703	0.0314934	2.69169	0.00710918	0.0158689
rs10512732_Non-Ref_T	3260	0.113959	0.0364486	3.12656	0.00176862	0.00464946
rs10512732_Ref_C	5766.73	0.0345924	0.0292058	1.18444	0.236239	0.322572
rs10512735_Non-Ref_A	3942.1	0.191423	0.0420117	4.55642	5.20321e-06	2.4236e-05
rs10512735_Non-Ref_T	5729.76	0.233782	0.0275743	8.47824	2.2862e-17	4.89884e-16
rs10512735_Ref_G	3581.1	0.21243	0.0353397	6.01108	1.84289e-09	1.54907e-08
rs10512737_Non-Ref_A	2983.83	0.0709607	0.0442398	1.604	0.108714	0.16891
rs10512737_Ref_G	2684.26	0.0191126	0.04587	0.41667	0.67692	0.746579
rs10513196_Non-Ref_A	3133.04	0.156891	0.0358767	4.37307	1.22514e-05	5.30802e-05
rs10513196_Ref_G	3394.46	0.0825554	0.03511	2.35134	0.0187061	0.037015
rs1051431_Non-Ref_A	3231.74	0.13274	0.0397702	3.33767	0.000844832	0.00241336
rs1051431_Non-Ref_C	2774.38	0.0184677	0.0468702	0.394018	0.693568	0.760914
rs1051431_Ref_G	2170.41	-0.0112121	0.0459957	-0.243764	0.807413	0.853882
rs10514650_Non-Ref_A	3017.31	-0.266184	0.0434929	-6.12017	9.34737e-10	8.23657e-09
rs10514650_Non-Ref_G	3350.78	-0.209419	0.0362523	-5.7767	7.61786e-09	5.84194e-08
rs10514650_Ref_C	2877.06	-0.236896	0.0418149	-5.66534	1.46735e-08	1.07185e-07
rs1051679905_Non-Ref_T	497.281	0.0260526	0.0970035	0.268574	0.788257	0.8386
rs1051679905_Ref_G	337.255	-0.307976	0.126205	-2.44028	0.014676	0.0298969
rs10518024_Non-Ref_G	3862.67	0.277597	0.0342687	8.10059	5.46953e-16	1.02672e-14
rs10518024_Ref_A	3908.84	0.260789	0.0330453	7.89189	2.97648e-15	5.17413e-14
rs10518025_Non-Ref_C	3678.92	0.0669077	0.0353114	1.89479	0.05812	0.0989448
rs10518025_Non-Ref_G	3848.65	0.110131	0.0353129	3.11873	0.00181633	0.00475921
rs10518025_Ref_T	3093.62	0.0310749	0.0383418	0.810472	0.417669	0.511594
rs10518383_Non-Ref_G	3338.9	-0.10867	0.0351048	-3.09559	0.00196425	0.00510108
rs10518383_Non-Ref_T	2888.66	0.00901783	0.0443303	0.203424	0.838804	0.878999
rs10518383_Ref_C	4152.37	0.0439023	0.0353935	1.24041	0.214825	0.298383
rs10520592_Non-Ref_C	3984.01	0.157848	0.0330776	4.77204	1.82365e-06	9.29983e-06
rs10520592_Non-Ref_T	3802.2	0.129789	0.0345365	3.75802	0.000171262	0.000576535
rs10520592_Ref_G	3722.25	0.125732	0.0340462	3.69298	0.000221638	0.000726153
rs10520598_Non-Ref_G	1790.3	0.489731	0.0532835	9.19106	3.89002e-20	1.03284e-18
rs10520598_Ref_T	1903.21	0.237604	0.0471127	5.0433	4.57562e-07	2.60755e-06
rs10520599_Non-Ref_A	4870.99	0.0841979	0.030693	2.74323	0.00608387	0.0138341
rs10520599_Ref_G	2440.63	0.114438	0.0468962	2.44023	0.014678	0.0298984
rs1052357711_Ref_C	395.647	0.140577	0.101235	1.38863	0.164946	0.239668
rs1052373_Non-Ref_T	1061.57	-0.554621	0.0731828	-7.57858	3.49366e-14	5.39729e-13
rs1052373_Ref_C	1907.26	-0.420771	0.0463974	-9.06885	1.20281e-19	3.07426e-18
rs10532416_Non-Ref_C	2106.49	-0.0380353	0.0440999	-0.862482	0.388422	0.482809
rs10532416_Ref_CCT	1239.3	0.0226421	0.0584765	0.387201	0.698608	0.76537
rs1053805_Non-Ref_A	4085.41	0.18118	0.0397634	4.55645	5.20246e-06	2.4236e-05
rs1053805_Ref_G	2752.34	0.122308	0.0392621	3.11516	0.00183844	0.00481028
rs1054029_Non-Ref_A	3708.44	0.0600723	0.0355715	1.68878	0.0912623	0.145543
rs1054029_Ref_G	3386.16	0.100713	0.040993	2.45684	0.0140166	0.0287222
rs1054037_Non-Ref_A	2889.57	0.269801	0.0386515	6.98035	2.94446e-12	3.67583e-11
rs1054037_Non-Ref_T	2003.65	0.0539065	0.0527423	1.02207	0.306746	0.399373
rs1054037_Ref_C	2739.34	0.207018	0.0479805	4.31464	1.59866e-05	6.75596e-05
rs10540465_Non-Ref_G	2440.35	0.00325188	0.0435182	0.0747244	0.940434	0.955979
rs10540465_Ref_GTC	1598.14	-0.0419629	0.0574997	-0.729793	0.465517	0.557128
rs1054283_Non-Ref_G	2011.33	0.138625	0.0490015	2.82899	0.00466946	0.0109446
rs1054283_Non-Ref_T	1753.92	0.0765795	0.0494986	1.5471	0.121838	0.185894
rs1054283_Ref_A	1960.02	0.167651	0.0486544	3.44575	0.000569481	0.00169372
rs10545516_Non-Ref_C	3555.58	-0.271673	0.0369621	-7.35004	1.98149e-13	2.82744e-12
rs10545516_Ref_CAT	3778.98	-0.129497	0.0334911	-3.86661	0.000110358	0.000386803
rs1054770_Non-Ref_A	1332.11	0.0958718	0.0551542	1.73825	0.0821667	0.133155
rs1054770_Ref_G	821.716	0.0242091	0.0783729	0.308896	0.757401	0.813977
rs1055205447_Non-Ref_A	1244.74	-0.0115971	0.0612941	-0.189204	0.849933	0.887554
rs1055205447_Ref_C	1060.82	-0.0716285	0.0652869	-1.09713	0.272583	0.362709
rs1055314939_Ref_C	1575.67	-0.100409	0.0595401	-1.6864	0.0917181	0.146179
rs1055510_Non-Ref_G	3002.11	-0.0156106	0.044433	-0.35133	0.725341	0.787587
rs1055510_Non-Ref_T	3291.17	0.0018264	0.0447935	0.0407738	0.967476	0.976216
rs1055510_Ref_A	2958.43	0.0711758	0.0401721	1.77177	0.0764322	0.125074
rs10555583_Non-Ref_A	4460.43	-0.0801747	0.0306381	-2.61683	0.00887503	0.0192629
rs10556259_Non-Ref_AGG	3354.64	-0.243856	0.0397528	-6.13432	8.55255e-10	7.57882e-09
rs10556259_Non-Ref_AGGTT	3674.81	-0.206187	0.0389073	-5.29943	1.16168e-07	7.33475e-07
rs10556259_Ref_A	3797.76	-0.154982	0.0325106	-4.7671	1.86894e-06	9.51054e-06
rs1055801251_Non-Ref_A	1742.65	0.111435	0.0555444	2.00623	0.0448318	0.0791759
rs1055801251_Ref_T	1281.59	0.0558673	0.0566223	0.986668	0.323806	0.417456
rs1056008_Non-Ref_C	672.18	-0.857768	0.0999212	-8.58444	9.12815e-18	2.01455e-16
rs1056008_Ref_T	1157.13	-0.0589244	0.0700742	-0.840885	0.400412	0.494888
rs10564999_Non-Ref_C	2985.08	0.0255377	0.0399189	0.639741	0.522341	0.610546
rs10564999_Ref_CTA	3985.85	0.108999	0.0323131	3.37321	0.000742973	0.00215449
rs10567571_Non-Ref_A	1897.26	0.025862	0.0492509	0.525107	0.599509	0.679817
rs10567571_Non-Ref_AAT	1579.91	0.197461	0.0571837	3.45309	0.000554204	0.00165355
rs10567571_Ref_AATAT	1827.48	0.212876	0.0485749	4.38244	1.1736e-05	5.10434e-05
rs10569192_Non-Ref_G	2399.78	-0.638511	0.0467367	-13.6619	1.71518e-42	1.48338e-40
rs10569192_Ref_GCGGC	1815.24	-0.675723	0.0489744	-13.7975	2.63934e-43	2.35714e-41
rs10573245_Non-Ref_C	4142.21	-0.0316617	0.0334663	-0.946076	0.34411	0.438396
rs10573245_Ref_CAT	3634.17	0.00527296	0.0432442	0.121935	0.902951	0.926852
rs1057452_Non-Ref_A	1198.71	0.0794891	0.0675289	1.17711	0.23915	0.325792
rs1057452_Ref_G	1389.23	0.0572069	0.0604558	0.946259	0.344016	0.438321
rs10575904_Non-Ref_T	4172.03	0.0258432	0.0317744	0.813334	0.416026	0.510114
rs10575904_Ref_TATTA	3019.06	0.0488489	0.043593	1.12057	0.262471	0.351463
rs10576846_Non-Ref_A	2797.85	0.117032	0.0411751	2.84231	0.00447873	0.0105492
rs10576846_Ref_ATG	2579.51	0.114719	0.046708	2.45608	0.0140462	0.0287766
rs10584474_Non-Ref_C	3488.66	0.059536	0.0412669	1.44271	0.149103	0.220282
rs10584474_Non-Ref_CATAT	4231.98	0.091652	0.0320395	2.86059	0.00422853	0.0100345
rs10584474_Ref_CAT	4152.43	0.204353	0.0354007	5.77258	7.80685e-09	5.97969e-08
rs10593560_Non-Ref_A	717.102	0.0144362	0.0788849	0.183003	0.854795	0.891029
rs10593560_Non-Ref_C	358.506	0.0583252	0.119887	0.486499	0.626613	0.703499
rs1059580_Non-Ref_C	676.06	-0.515529	0.0810679	-6.35922	2.02776e-10	1.96632e-09
rs1059580_Non-Ref_G	485.333	-0.33376	0.102267	-3.26361	0.00110002	0.00305101
rs1059580_Non-Ref_T	710.873	-0.376751	0.0800101	-4.70879	2.49186e-06	1.23543e-05
rs1059580_Ref_A	933.586	-0.481446	0.0691653	-6.96081	3.38325e-12	4.18407e-11
rs10596585_Non-Ref_G	3170.28	0.143272	0.0853121	1.67939	0.0930759	0.148035
rs10596585_Ref_GTT	1599.18	0.0423812	0.053297	0.79519	0.426503	0.519921
rs10597824_Non-Ref_C	2374.68	-0.105786	0.0452159	-2.33957	0.019306	0.0380156
rs10597824_Ref_CAT	1887.09	-0.0756116	0.0484433	-1.56083	0.118565	0.181739
rs1060105_Non-Ref_T	3464.01	0.00534558	0.0409855	0.130426	0.896229	0.92165
rs1060105_Ref_C	3968.9	0.0923184	0.0382071	2.41626	0.0156809	0.0317228
rs10603883_Non-Ref_A	1638.21	-0.001342	0.111821	-0.0120013	0.990425	0.993224
rs10603883_Ref_ACT	506.007	-0.230304	0.0927253	-2.48373	0.0130016	0.0268907
rs10607561_Non-Ref_T	3511.02	0.850024	0.0404999	20.9883	8.39411e-98	3.65459e-95
rs10607561_Ref_TTG	5489.62	1.03249	0.0350349	29.4703	6.91457e-191	1.55834e-187
rs10609284_Non-Ref_T	3970	-0.0437242	0.0364214	-1.20051	0.229943	0.315537
rs10609284_Ref_TAAG	3106.26	-0.0444079	0.0390549	-1.13707	0.255511	0.34368
rs10609752_Non-Ref_A	1892	0.299674	0.0533283	5.61941	1.91609e-08	1.36885e-07
rs10609752_Ref_ATG	1626.75	0.0616571	0.0611146	1.00888	0.313034	0.405946
rs10616066_Non-Ref_C	3255.73	0.084622	0.0396654	2.1334	0.0328923	0.0605837
rs10616066_Ref_CAT	3596.84	-0.00754091	0.0376724	-0.200171	0.841347	0.88111
rs1062158_Non-Ref_A	3537.44	0.0554764	0.0378292	1.4665	0.142513	0.21206
rs1062158_Non-Ref_G	3323.91	-0.0903057	0.0375809	-2.40297	0.0162626	0.032762
rs1062158_Non-Ref_T	3272.79	-0.102192	0.0350908	-2.91222	0.00358865	0.00868168
rs1062158_Ref_C	3471.39	-0.165538	0.0347874	-4.75854	1.94993e-06	9.88068e-06
rs10628234_Non-Ref_CCA	5027.8	-0.184293	0.0279653	-6.59006	4.39657e-11	4.67127e-10
rs10628234_Ref_C	5513.89	-0.269403	0.027726	-9.71662	2.56139e-22	7.96546e-21
rs10630758_Non-Ref_GCA	4057.85	-0.0309922	0.0332967	-0.930789	0.351963	0.446485
rs10630758_Ref_G	3686.74	-0.024052	0.0418695	-0.574451	0.565662	0.649569
rs1063347_Non-Ref_G	3370.17	0.263551	0.0389944	6.75868	1.39253e-11	1.5808e-10
rs1063347_Ref_C	2982.5	0.185549	0.0395207	4.69498	2.66635e-06	1.31407e-05
rs10643581_Non-Ref_A	264.681	-0.0996337	0.136465	-0.730102	0.465328	0.556989
rs10643581_Ref_T	412.524	-0.00402494	0.0973737	-0.041335	0.967029	0.975996
rs10644632_Non-Ref_CAT	2437.85	-0.080043	0.0463379	-1.72738	0.0841002	0.13576
rs10644632_Ref_C	2438.31	-0.0814444	0.0431292	-1.88838	0.0589747	0.100159
rs10646600_Non-Ref_TCTC	2965.27	0.119837	0.0391674	3.0596	0.00221633	0.0056776
rs10646600_Non-Ref_TCTG	3462.71	0.115989	0.036372	3.18895	0.00142789	0.00384528
rs10646600_Ref_T	2623.89	-0.0447004	0.0396427	-1.12758	0.259496	0.348259
rs1064993_Non-Ref_A	4044.78	0.0986934	0.0356641	2.7673	0.00565219	0.0129556
rs1064993_Ref_G	3573.95	0.116552	0.0362215	3.21776	0.00129195	0.00352052
rs10651777_Non-Ref_AAGAT	2834.61	0.108291	0.0412038	2.62817	0.00858451	0.0187055
rs10651777_Ref_A	3401	0.179339	0.0380157	4.7175	2.38763e-06	1.18863e-05
rs10654220_Non-Ref_AGTT	2838.6	0.145651	0.0469034	3.10535	0.00190055	0.00495549
rs10654220_Non-Ref_AGTTGTT	3132.98	0.134034	0.0365074	3.67143	0.000241196	0.000784144
rs10654220_Ref_A	4318.1	0.205464	0.0319661	6.42756	1.29665e-10	1.28768e-09
rs1065828_Non-Ref_C	2592.94	-0.179085	0.0421728	-4.24647	2.17168e-05	8.89591e-05
rs1065828_Non-Ref_G	2438.6	-0.275013	0.0457284	-6.01404	1.80952e-09	1.52302e-08
rs1065828_Ref_T	3017.83	-0.15467	0.0410349	-3.76923	0.000163751	0.000553928
rs1065837_Ref_G	722.922	0.266783	0.0820215	3.2526	0.00114356	0.00315862
rs10658688_Non-Ref_CTT	896.667	0.19448	0.0692107	2.80997	0.00495454	0.0115317
rs10658688_Ref_C	906.356	0.257107	0.0812606	3.16399	0.00155624	0.00414835
rs10662289_Non-Ref_CTAAA	3636.13	0.105625	0.0351192	3.00761	0.00263307	0.00661079
rs10662289_Non-Ref_CTAAG	3419.17	0.126994	0.0405266	3.13359	0.00172684	0.00455357
rs10662289_Ref_C	3089.47	-0.00773349	0.0383301	-0.20176	0.840104	0.880056
rs10662367_Non-Ref_ATGC	3350.02	0.361008	0.0386014	9.3522	8.5843e-21	2.38326e-19
rs10662367_Ref_A	4878.25	0.345777	0.0312106	11.0788	1.58959e-28	7.2416e-27
rs10662861_Non-Ref_AAAC	2428.96	0.168035	0.0449644	3.73707	0.000186178	0.000621183
rs10662861_Ref_A	2818.35	-0.0713649	0.0474948	-1.50259	0.132946	0.200038
rs10662952_Non-Ref_CAGG	2823.81	0.0125326	0.0376415	0.332946	0.739175	0.799097
rs10662952_Non-Ref_CAGGA	3498.37	-0.0598584	0.0393731	-1.52029	0.128439	0.194365
rs10662952_Ref_C	3265.59	0.071514	0.0370128	1.93214	0.053342	0.0919423
rs10664562_Non-Ref_GCT	3812.7	-0.100405	0.0352606	-2.84752	0.00440611	0.0103969
rs10664562_Ref_G	3465.55	-0.0415092	0.0343378	-1.20885	0.22672	0.311819
rs10669943_Non-Ref_ACTTT	3093.59	0.0914047	0.0428262	2.13432	0.032817	0.0604654
rs10669943_Ref_A	3635.17	-0.0546311	0.0333786	-1.63671	0.101691	0.159558
rs10683690_Non-Ref_TATG	1881.43	0.071926	0.0487783	1.47455	0.140334	0.209459
rs10683690_Ref_T	2223.84	0.139122	0.0442364	3.14497	0.00166104	0.0043959
rs10699671_Non-Ref_AAGG	2574.16	0.138967	0.0443932	3.13036	0.0017459	0.00459824
rs10699671_Ref_A	2990.96	0.234644	0.0396062	5.92442	3.13404e-09	2.5526e-08
rs10701657_Non-Ref_CAT	3149.28	0.0924092	0.0372453	2.4811	0.0130978	0.027074
rs10701657_Ref_C	2202.79	0.0316653	0.0496488	0.637787	0.523613	0.611766
rs10707226_Non-Ref_T	4208.16	0.136616	0.0345128	3.95842	7.54465e-05	0.000273885
rs10707226_Ref_TA	4119.13	0.0816512	0.0397085	2.05626	0.0397572	0.0713785
rs10709521_Non-Ref_G	2522.93	0.0498547	0.0442382	1.12696	0.259759	0.348557
rs10709521_Ref_GT	2519.5	0.0262092	0.0464317	0.564468	0.572436	0.655657
rs10711370_Non-Ref_C	2896.63	0.0880321	0.0375488	2.34447	0.0190542	0.0375971
rs10711370_Ref_CA	2314.27	0.184688	0.04612	4.00451	6.21451e-05	0.000229624
rs10712070_Non-Ref_T	3410.75	-0.20206	0.0390268	-5.17746	2.24932e-07	1.35224e-06
rs10712070_Ref_TG	3618.51	-0.151081	0.0365196	-4.13699	3.51884e-05	0.000137639
rs10714544_Non-Ref_G	3305.01	0.080949	0.0368813	2.19485	0.0281741	0.0530123
rs10714544_Non-Ref_GAA	3228.72	0.0371627	0.0362702	1.02461	0.305548	0.398165
rs10714544_Ref_GA	3960.04	0.178334	0.0335574	5.31429	1.07073e-07	6.79976e-07
rs10715428_Non-Ref_G	3136.1	0.263696	0.0433156	6.08777	1.14492e-09	9.94901e-09
rs10715428_Ref_GA	2550.28	0.209619	0.0503412	4.16396	3.12776e-05	0.000123693
rs10716062_Non-Ref_C	2252.36	-0.416235	0.0447071	-9.31027	1.27506e-20	3.49939e-19
rs10716062_Ref_CA	1905.31	-0.336871	0.0544476	-6.18707	6.12944e-10	5.55696e-09
rs10716121_Non-Ref_T	2305.45	0.157025	0.0453078	3.46574	0.000528775	0.00158608
rs10716121_Ref_TA	2736.38	0.195994	0.0413498	4.73991	2.1381e-06	1.07446e-05
rs10716698_Non-Ref_A	3281.55	0.0340243	0.0384942	0.883881	0.37676	0.471527
rs10716698_Ref_AT	3903.29	0.170489	0.0323618	5.26821	1.37761e-07	8.58357e-07
rs10718339_Non-Ref_G	2704.01	0.103889	0.0411418	2.52515	0.0115648	0.0242919
rs10718339_Non-Ref_GA	1756.23	0.12049	0.0511945	2.35356	0.0185945	0.0368164
rs10718339_Non-Ref_GAAA	1037.83	0.243819	0.0731848	3.33156	0.00086361	0.00246132
rs10718339_Ref_GAA	1034.52	0.257296	0.0741171	3.47149	0.000517588	0.00155642
rs10719384_Non-Ref_A	2244.88	0.124669	0.050066	2.4901	0.0127706	0.0264849
rs10719384_Non-Ref_AT	1480.5	0.301795	0.0544111	5.54658	2.91318e-08	2.0249e-07
rs10719384_Non-Ref_ATTT	1232.19	0.317789	0.065654	4.84036	1.29607e-06	6.80504e-06
rs10719384_Ref_ATT	654.819	0.124746	0.081819	1.52466	0.127343	0.192967
rs1072879_Non-Ref_G	1897.89	0.0600319	0.0563905	1.06457	0.287068	0.378539
rs1072879_Non-Ref_T	3529.3	0.00800154	0.0434473	0.184166	0.853883	0.890514
rs1072879_Ref_C	3498.14	-0.0657611	0.0408042	-1.61162	0.107044	0.166653
rs1073857_Non-Ref_A	4182.64	0.156986	0.0342616	4.58198	4.60598e-06	2.16926e-05
rs1073857_Ref_G	4648.7	0.202096	0.0330318	6.11822	9.46281e-10	8.33062e-09
rs10742799_Non-Ref_A	1757.57	0.0225993	0.0503567	0.448784	0.653587	0.726549
rs10742799_Non-Ref_C	2319.56	-0.0771088	0.0433095	-1.78041	0.0750086	0.12307
rs10742799_Ref_T	2955.65	-0.0390293	0.0402226	-0.970333	0.33188	0.425874
rs10742801_Non-Ref_C	2268.28	0.0969408	0.0526133	1.84251	0.0653999	0.109423
rs10742801_Non-Ref_G	2441.22	-0.0186007	0.0407294	-0.456689	0.647895	0.721823
rs10742801_Ref_A	1958.66	0.0954298	0.0556825	1.71382	0.0865616	0.139159
rs10742816_Non-Ref_G	3097.79	0.0667091	0.0390917	1.70648	0.0879194	0.141005
rs10742816_Non-Ref_T	3731.64	0.129786	0.0347163	3.73846	0.000185152	0.000618027
rs10742816_Ref_C	3751.45	0.0947609	0.0363483	2.60702	0.00913329	0.0197697
rs10743819_Non-Ref_C	3358.59	0.165168	0.0360451	4.58226	4.59967e-06	2.16664e-05
rs10743819_Non-Ref_G	4104.21	0.0930279	0.0342552	2.71573	0.00661293	0.0148896
rs10743819_Non-Ref_T	4328.05	0.153418	0.0303517	5.05467	4.31138e-07	2.46687e-06
rs10743819_Ref_A	3964.18	0.108264	0.0343168	3.15485	0.0016058	0.0042677
rs10743823_Non-Ref_T	3007.07	-0.0386809	0.0416459	-0.928804	0.352991	0.447523
rs10743823_Ref_C	3363.24	0.0154636	0.0340036	0.454764	0.649279	0.723067
rs10744147_Non-Ref_C	2452.61	-0.0159162	0.051093	-0.311514	0.75541	0.812294
rs10744147_Non-Ref_G	3224.44	0.173474	0.042643	4.06805	4.74078e-05	0.000180356
rs10744147_Non-Ref_T	2268.78	0.00324262	0.0418201	0.0775375	0.938196	0.95429
rs10744147_Ref_A	2558.81	-0.100317	0.0391942	-2.5595	0.0104824	0.0223167
rs10744148_Non-Ref_A	2151.09	0.037085	0.0518581	0.715124	0.474533	0.565586
rs10744148_Non-Ref_G	1420.52	-0.0450706	0.0586144	-0.768934	0.441932	0.534378
rs10744148_Non-Ref_T	2126.98	-0.0427904	0.0486198	-0.880103	0.378804	0.473634
rs10744148_Ref_C	2114.78	0.0190261	0.0484134	0.392992	0.694325	0.761593
rs10744149_Non-Ref_A	1031.51	0.00777898	0.0644172	0.120759	0.903882	0.927443
rs10744149_Non-Ref_G	1112.15	0.0841765	0.0648315	1.29839	0.194154	0.274245
rs10744149_Ref_T	1421.23	0.0173604	0.0548965	0.316238	0.751822	0.809282
rs10746386_Non-Ref_T	3716.15	0.0518669	0.0365172	1.42034	0.155508	0.228109
rs10746386_Ref_C	2438.73	0.15198	0.0444276	3.42085	0.000624248	0.00184117
rs10747454_Non-Ref_A	3994.42	0.164327	0.0401065	4.09726	4.18072e-05	0.000160803
rs10747454_Non-Ref_C	2276.69	0.0788083	0.0464456	1.69679	0.0897372	0.143462
rs10747454_Non-Ref_G	2239.47	0.1642	0.0470925	3.48675	0.000488924	0.00147823
rs10747454_Ref_T	3336.73	0.0378213	0.0362745	1.04264	0.297114	0.388828
rs10747783_Non-Ref_A	1366.54	0.0334994	0.0666901	0.502315	0.615446	0.693742
rs10747783_Non-Ref_C	1326.04	-0.166466	0.0541214	-3.07578	0.00209951	0.00541893
rs10747783_Non-Ref_G	1114.6	-0.0699539	0.0593148	-1.17937	0.238252	0.324822
rs10747783_Ref_T	841.501	-0.156025	0.0679484	-2.29623	0.0216626	0.0421332
rs10748582_Non-Ref_A	3343.33	0.098168	0.0344448	2.85001	0.00437176	0.0103258
rs10748582_Non-Ref_G	3588.37	0.113435	0.0420276	2.69905	0.00695375	0.0155628
rs10748582_Ref_T	3626.03	0.0127199	0.0361753	0.351618	0.725125	0.787418
rs10750099_Non-Ref_C	3787.93	0.111285	0.036395	3.0577	0.00223043	0.00571029
rs10750099_Non-Ref_G	3142.7	0.149939	0.0399715	3.75116	0.000176021	0.000590793
rs10750099_Non-Ref_T	3143.03	0.182291	0.0385202	4.73235	2.21931e-06	1.11148e-05
rs10750099_Ref_A	2992.77	0.114616	0.0380592	3.01152	0.00259945	0.0065362
rs10750215_Non-Ref_T	3582.62	-0.0510428	0.0367202	-1.39005	0.164515	0.23916
rs10750215_Ref_G	2981.07	0.0584357	0.0372851	1.56727	0.117052	0.179759
rs10750216_Non-Ref_A	2407.3	-0.101666	0.0407831	-2.49285	0.0126724	0.0263167
rs10750216_Non-Ref_C	2434.78	0.0439965	0.0468137	0.939822	0.347309	0.441767
rs10750216_Ref_G	2109.86	-0.0280655	0.0442471	-0.634291	0.525891	0.613898
rs10750217_Non-Ref_G	2752.34	0.0474269	0.0494245	0.959584	0.337265	0.431555
rs10750217_Ref_A	2993.39	0.131691	0.0534698	2.4629	0.013782	0.0283019
rs10750400_Non-Ref_C	3353.37	-0.0655353	0.038123	-1.71905	0.0856053	0.137816
rs10750400_Non-Ref_G	3490.15	-0.196453	0.0343277	-5.72287	1.04742e-08	7.8547e-08
rs10750400_Non-Ref_T	3675.89	-0.106899	0.0386482	-2.76594	0.00567587	0.0130052
rs10750400_Ref_A	3856.4	0.0417307	0.0351974	1.18562	0.235773	0.322061
rs10751775_Non-Ref_A	1041.31	-0.11204	0.0657849	-1.70312	0.0885451	0.141842
rs10751775_Non-Ref_C	928.212	0.193393	0.0706868	2.73591	0.00622082	0.0141104
rs10751775_Non-Ref_G	691.236	0.0671281	0.0885594	0.758001	0.44845	0.5406
rs10751776_Non-Ref_C	2163.5	-0.0731113	0.0440352	-1.66029	0.0968557	0.153075
rs10751776_Non-Ref_T	2550.92	0.0389742	0.04289	0.9087	0.363508	0.458189
rs10751776_Ref_A	2576.33	0.0332898	0.0413193	0.805671	0.420433	0.51419
rs10752747_Non-Ref_T	787.531	0.00583226	0.0851317	0.0685086	0.945381	0.959785
rs10752747_Ref_G	959.63	0.342726	0.0692524	4.94894	7.46176e-07	4.10397e-06
rs10752748_Non-Ref_A	1690.22	0.045082	0.0544424	0.828069	0.407632	0.502018
rs10752748_Ref_G	1551.29	-0.0565	0.0538251	-1.0497	0.293858	0.385515
rs10754324_Non-Ref_A	3205.73	-0.133134	0.0405728	-3.28135	0.00103311	0.00288852
rs10754324_Non-Ref_C	2951.85	-0.108121	0.0404671	-2.67182	0.00754402	0.0166908
rs10754324_Non-Ref_G	2358.1	-0.208787	0.0423652	-4.92827	8.29592e-07	4.52444e-06
rs10754324_Ref_T	3775.74	-0.191038	0.0357806	-5.33916	9.33802e-08	5.98875e-07
rs10754444_Non-Ref_C	1744.23	-0.0945355	0.0563273	-1.67832	0.0932839	0.148304
rs10754444_Ref_T	2576.18	-0.0829223	0.0401285	-2.06642	0.0387891	0.0698795
rs10758669_Non-Ref_A	2989.77	0.132148	0.0390734	3.38204	0.000719506	0.00209344
rs10758669_Non-Ref_G	3473.35	0.294596	0.0366058	8.0478	8.42985e-16	1.54977e-14
rs10758669_Non-Ref_T	2495.49	0.200931	0.0407164	4.9349	8.01925e-07	4.38854e-06
rs10758669_Ref_C	2827.45	0.196014	0.0389728	5.0295	4.9176e-07	2.78917e-06
rs1076094_Non-Ref_C	3799.02	0.129401	0.0339124	3.81576	0.000135765	0.000467597
rs1076094_Non-Ref_G	3894.21	0.16332	0.0330573	4.94051	7.79193e-07	4.27391e-06
rs1076094_Ref_T	3231.64	0.142024	0.0449349	3.16065	0.00157418	0.00419179
rs1076394_Non-Ref_A	4650.89	-0.025879	0.0300928	-0.859974	0.389804	0.484212
rs1076394_Ref_G	5030.36	0.00252455	0.0345145	0.0731447	0.941691	0.956825
rs10766062_Non-Ref_C	4090.31	-0.0486331	0.03193	-1.52312	0.12773	0.193473
rs10766062_Non-Ref_G	3663.03	-0.0123324	0.0402455	-0.306431	0.759277	0.815582
rs10766062_Ref_A	3614.3	-0.00205489	0.0339449	-0.060536	0.951729	0.964567
rs10766063_Non-Ref_A	3014.2	-0.152614	0.0394566	-3.8679	0.000109778	0.000385017
rs10766063_Non-Ref_G	2219.91	-0.132687	0.0437092	-3.03567	0.0024	0.00609311
rs10766063_Ref_T	2511.27	-0.133058	0.0459398	-2.89636	0.00377524	0.00908091
rs10766814_Non-Ref_A	2416.29	0.119868	0.051949	2.30741	0.0210321	0.0410559
rs10766814_Non-Ref_C	2328.76	0.00476667	0.0486935	0.0978913	0.922019	0.941355
rs10766814_Non-Ref_G	2632.35	-0.0321481	0.041074	-0.782688	0.43381	0.527135
rs10766814_Ref_T	3160.85	-0.169572	0.0361478	-4.69107	2.71779e-06	1.3365e-05
rs10768207_Non-Ref_A	2679.58	-0.0732069	0.0480368	-1.52397	0.127515	0.193201
rs10768207_Non-Ref_G	3628.25	-0.0742157	0.0372995	-1.98973	0.0466211	0.0819016
rs10768207_Ref_C	1953.93	0.047872	0.0478527	1.0004	0.317115	0.410169
rs10769252_Non-Ref_C	1696.17	-0.0186044	0.053958	-0.344795	0.730249	0.791745
rs10769252_Non-Ref_G	2977.24	-0.0695876	0.0393493	-1.76846	0.0769847	0.125859
rs10769252_Non-Ref_T	2288.28	-0.0758854	0.0447351	-1.69633	0.0898238	0.143554
rs10769252_Ref_A	2867.47	-0.0451317	0.0418986	-1.07716	0.281407	0.372188
rs10772079_Non-Ref_A	3076.32	0.121863	0.0401245	3.03713	0.00238845	0.00606821
rs10772079_Ref_T	3578.01	0.110127	0.0356338	3.09051	0.00199813	0.00518028
rs10772085_Non-Ref_A	5008.93	0.154059	0.0340584	4.52338	6.086e-06	2.79651e-05
rs10772085_Non-Ref_G	2057.06	0.254221	0.0475832	5.34267	9.15885e-08	5.87974e-07
rs10772085_Ref_C	3331.19	0.127688	0.0386971	3.29968	0.000967962	0.00272467
rs10772087_Non-Ref_A	2763.73	-0.00868895	0.0377897	-0.229929	0.818147	0.862301
rs10772087_Ref_C	2333.04	0.0109534	0.0451838	0.242418	0.808456	0.85463
rs10772090_Non-Ref_A	657.554	-0.104896	0.0807859	-1.29845	0.194134	0.274237
rs10772090_Non-Ref_C	989.474	0.0365942	0.0765792	0.477861	0.632749	0.708473
rs10772090_Non-Ref_T	655.134	-0.196506	0.100364	-1.95794	0.0502371	0.0873727
rs10772090_Ref_G	764.198	-0.0648081	0.0835406	-0.775768	0.437886	0.530691
rs10772091_Non-Ref_A	1366.14	0.0239754	0.0588021	0.40773	0.683472	0.752164
rs10772091_Ref_C	511.075	-0.0254763	0.0928027	-0.274521	0.783684	0.834941
rs10772092_Non-Ref_T	1588.69	0.0303897	0.0597626	0.508508	0.611097	0.689692
rs10772092_Ref_C	1314.58	-0.181935	0.0543612	-3.34678	0.000817574	0.00234511
rs10772094_Non-Ref_T	3042.89	0.128521	0.0358436	3.5856	0.000336304	0.0010564
rs10772094_Ref_C	2860.25	0.019525	0.0401521	0.486276	0.626771	0.70363
rs10772102_Non-Ref_A	2327.92	-0.0569714	0.047982	-1.18735	0.23509	0.32134
rs10772102_Non-Ref_C	1976.74	-0.110772	0.0488182	-2.26908	0.0232637	0.0448229
rs10772102_Non-Ref_T	2421.65	-0.178023	0.042518	-4.18699	2.82674e-05	0.000113061
rs10772102_Ref_G	2370.39	-0.0966272	0.0433827	-2.22732	0.0259258	0.0492853
rs10772108_Non-Ref_G	42380.9	0.0220897	0.0151406	1.45898	0.144571	0.214637
rs10772108_Non-Ref_T	50531.8	0.0980872	0.0101482	9.66548	4.22649e-22	1.28925e-20
rs10772108_Ref_C	34958.5	-0.00144278	0.024159	-0.0597202	0.952378	0.965074
rs10772995_Non-Ref_A	2437.45	-0.018013	0.0514484	-0.350117	0.726251	0.788396
rs10772995_Non-Ref_C	3579.41	0.164565	0.0373849	4.4019	1.07305e-05	4.70224e-05
rs10772995_Ref_T	3364.57	0.0748148	0.0354436	2.11081	0.0347884	0.0635536
rs10772996_Non-Ref_A	1980.11	0.112482	0.0474155	2.37226	0.0176795	0.0352253
rs10772996_Non-Ref_C	1884.04	0.0912707	0.0470619	1.93938	0.0524555	0.0906672
rs10772996_Non-Ref_G	1999.34	0.096246	0.0492615	1.95378	0.0507277	0.0881021
rs10772996_Ref_T	2344.03	0.145253	0.0435287	3.33696	0.000847012	0.00241923
rs10772998_Non-Ref_A	1349.15	0.202902	0.0552301	3.67376	0.000239004	0.000778162
rs10772998_Non-Ref_C	1382.9	0.0729241	0.0667027	1.09327	0.274275	0.364441
rs10772998_Non-Ref_G	1696.4	0.0872549	0.0580071	1.50421	0.132527	0.199447
rs10772998_Ref_T	2752.69	0.0555315	0.0475241	1.16849	0.242608	0.329576
rs10773001_Non-Ref_C	1892.64	0.108216	0.0523839	2.06582	0.0388457	0.0699518
rs10773001_Non-Ref_G	2641.82	0.0574517	0.0480684	1.19521	0.232006	0.317755
rs10773001_Non-Ref_T	2078.08	0.114324	0.0454126	2.51744	0.011821	0.0247749
rs10773001_Ref_A	2189.59	-0.0299077	0.0431889	-0.692485	0.488633	0.578924
rs10773008_Non-Ref_G	2603.06	0.0287672	0.0434447	0.662156	0.507871	0.597258
rs10773008_Ref_A	2850.08	-0.0984254	0.0394186	-2.49693	0.0125275	0.0260553
rs1077358_Non-Ref_T	3116.51	-0.109965	0.0359742	-3.05677	0.00223734	0.0057264
rs1077358_Ref_C	3064.73	-0.0185657	0.0391032	-0.474787	0.634939	0.710323
rs10774624_Non-Ref_A	3109.07	-0.14464	0.0405918	-3.56329	0.000366241	0.0011408
rs10774624_Non-Ref_C	3486.83	-0.199181	0.0387337	-5.14232	2.71366e-07	1.60917e-06
rs10774624_Ref_G	3112.42	0.00893349	0.0358471	0.249211	0.803198	0.850681
rs10774625_Non-Ref_C	2425.42	0.0133681	0.044728	0.298876	0.765035	0.820065
rs10774625_Non-Ref_G	2624.87	-0.0054237	0.043052	-0.12598	0.899748	0.924505
rs10774625_Non-Ref_T	2593.88	0.000835495	0.0392793	0.0212706	0.98303	0.9878
rs10774625_Ref_A	3321.67	-0.0350751	0.034025	-1.03086	0.302605	0.395029
rs10775306_Non-Ref_G	2533.06	0.0192113	0.0429938	0.446838	0.654992	0.727763
rs10775306_Non-Ref_T	2993.91	0.0464224	0.0416088	1.11569	0.264557	0.353786
rs10775306_Ref_C	2083.24	0.0318218	0.0446483	0.712723	0.476017	0.566985
rs1077667_Non-Ref_G	2080.21	0.0528138	0.0514104	1.0273	0.30428	0.396784
rs1077667_Non-Ref_T	3281.57	0.137002	0.0395427	3.46466	0.000530912	0.00159174
rs1077667_Ref_C	2740.89	-0.0382309	0.043464	-0.879599	0.379076	0.473852
rs10779350_Non-Ref_G	3426.08	-0.00606542	0.0376917	-0.160922	0.872155	0.904131
rs10779350_Non-Ref_T	2892.94	-0.0752815	0.0429886	-1.7512	0.0799116	0.130001
rs10779350_Ref_A	4133.24	-0.0708439	0.0366812	-1.93134	0.0534411	0.0920882
rs10779351_Non-Ref_G	4195.73	-0.0463102	0.0353727	-1.30921	0.190464	0.270053
rs10779351_Non-Ref_T	5125.8	-0.0784171	0.0289249	-2.71106	0.00670686	0.0150763
rs10779351_Ref_C	5133.49	-0.120147	0.030368	-3.95637	7.60968e-05	0.000275984
rs10779879_Non-Ref_G	2376.19	-0.45932	0.0447444	-10.2654	1.00896e-24	3.70272e-23
rs10779879_Non-Ref_T	2934.3	-0.42104	0.0368656	-11.4209	3.28701e-30	1.63552e-28
rs10779879_Ref_C	1744.66	-0.46253	0.0533814	-8.66462	4.53003e-18	1.02395e-16
rs10782265_Non-Ref_G	5209.83	0.267881	0.0304592	8.79472	1.43402e-18	3.35625e-17
rs10782265_Ref_C	5306.62	0.284589	0.0331933	8.57369	1.00217e-17	2.20414e-16
rs1078328_Non-Ref_A	2489.06	-0.0385537	0.0456824	-0.843951	0.398697	0.49326
rs1078328_Non-Ref_C	2375.84	-0.133091	0.0448066	-2.97034	0.00297469	0.00735714
rs1078328_Non-Ref_G	1930.88	0.00638003	0.0496646	0.128462	0.897783	0.922734
rs1078328_Ref_T	1919.31	0.0655989	0.0505731	1.29711	0.194593	0.274734
rs10783847_Non-Ref_A	2132.03	-0.232621	0.0439075	-5.29799	1.17086e-07	7.38181e-07
rs10783847_Non-Ref_C	2610.84	-0.26877	0.039571	-6.79209	1.10523e-11	1.27544e-10
rs10783847_Non-Ref_T	4073.01	-0.0993746	0.0355929	-2.79197	0.00523875	0.012121
rs10783847_Ref_G	3150.73	-0.129821	0.0348887	-3.72101	0.000198426	0.000657866
rs10783848_Non-Ref_A	5831.09	-0.00908938	0.0305809	-0.297224	0.766295	0.821118
rs10783848_Non-Ref_C	3984.09	-0.0422741	0.0332344	-1.272	0.203374	0.285093
rs10783848_Ref_G	4474.84	-0.0786887	0.0290697	-2.70689	0.00679158	0.0152372
rs10786053_Non-Ref_A	2361.63	-0.0847722	0.0445989	-1.90077	0.0573323	0.0978254
rs10786053_Ref_G	2709.66	-0.116464	0.041368	-2.81533	0.00487278	0.01136
rs10790275_Non-Ref_A	2409.25	0.11733	0.0488284	2.4029	0.0162656	0.0327647
rs10790275_Non-Ref_C	3473.92	0.0257554	0.0385846	0.667506	0.504449	0.594164
rs10790275_Non-Ref_T	2329.41	-0.0825063	0.0430243	-1.91767	0.0551534	0.0945545
rs10790275_Ref_G	3405.14	0.0899894	0.036191	2.48651	0.0129002	0.0267073
rs10790517_Non-Ref_T	4409.5	0.0400063	0.0326039	1.22704	0.219808	0.304097
rs10790517_Ref_A	3421.34	-0.0111239	0.0357784	-0.310911	0.755868	0.812718
rs10790518_Non-Ref_A	2752.35	-0.0131666	0.0409401	-0.321606	0.747752	0.806253
rs10790518_Non-Ref_G	1973.7	-0.219282	0.0472429	-4.64159	3.45746e-06	1.66545e-05
rs10790518_Non-Ref_T	3615.09	0.0198215	0.0400355	0.495098	0.620531	0.698118
rs10790518_Ref_C	3144.41	0.0731094	0.0398009	1.83688	0.066228	0.110668
rs10790519_Non-Ref_A	3528.23	-0.190586	0.0374794	-5.0851	3.67436e-07	2.13103e-06
rs10790519_Non-Ref_C	2790.66	-0.265667	0.0426153	-6.23409	4.54426e-10	4.19225e-09
rs10790519_Ref_T	2860.4	-0.304879	0.0392212	-7.77333	7.6449e-15	1.26686e-13
rs1079276_Non-Ref_A	1494.3	-0.278949	0.0501992	-5.55683	2.7472e-08	1.91753e-07
rs1079276_Non-Ref_G	1756.98	-0.345081	0.0511692	-6.74391	1.54176e-11	1.7399e-10
rs1079276_Ref_C	1895.05	-0.153395	0.0468266	-3.27581	0.00105358	0.00293976
rs10794667_Non-Ref_G	2795.16	0.00545216	0.046073	0.118337	0.9058	0.928881
rs10794667_Non-Ref_T	3744.32	-0.0279944	0.0380685	-0.73537	0.462114	0.553991
rs10794667_Ref_C	2743.97	-0.0628824	0.0400812	-1.56888	0.116677	0.17929
rs10797435_Non-Ref_T	1072.4	0.0549287	0.0657165	0.835843	0.403243	0.49776
rs10797435_Ref_G	867.164	0.0810352	0.0840257	0.964409	0.334841	0.428875
rs10797436_Non-Ref_A	842.783	-0.279035	0.082853	-3.36783	0.000757631	0.00219089
rs10797436_Non-Ref_T	970.975	-0.281493	0.0787318	-3.57534	0.00034977	0.00109385
rs10797436_Ref_G	727.183	-0.118971	0.0847512	-1.40377	0.160388	0.234075
rs10797437_Non-Ref_C	1708.49	0.254128	0.0635514	3.99877	6.36714e-05	0.00023481
rs10797437_Ref_T	1991.53	0.195991	0.0490679	3.99428	6.48917e-05	0.000238965
rs10797438_Non-Ref_A	3799.97	-0.43122	0.0388517	-11.0991	1.26662e-28	5.81174e-27
rs10797438_Non-Ref_T	3233.74	-0.487929	0.0363033	-13.4404	3.50717e-41	2.87116e-39
rs10797438_Ref_C	3939.47	-0.447748	0.0335684	-13.3384	1.3843e-40	1.0958e-38
rs10797439_Non-Ref_A	3494.68	-0.0522552	0.033319	-1.56833	0.116804	0.179434
rs10797439_Ref_G	3554.62	-0.0900165	0.0354022	-2.54268	0.0110005	0.023266
rs10797440_Non-Ref_G	1013.49	-0.0400722	0.0687199	-0.583123	0.55981	0.644627
rs10797440_Non-Ref_T	1085.97	0.0394091	0.069513	0.566931	0.570761	0.654263
rs10797440_Ref_A	1380.02	0.00538562	0.062977	0.0855173	0.93185	0.948991
rs10797441_Non-Ref_G	3936.61	-0.0353147	0.0322193	-1.09607	0.273046	0.363199
rs10797441_Ref_T	5718.03	-0.0194467	0.0290966	-0.668349	0.503911	0.593767
rs10797442_Non-Ref_C	680.596	-0.065743	0.0791932	-0.83016	0.406448	0.500957
rs10797442_Non-Ref_G	742.508	0.464958	0.0883062	5.26529	1.39968e-07	8.71399e-07
rs10797442_Ref_T	713.53	-0.149521	0.0825142	-1.81207	0.0699756	0.115999
rs10798686_Non-Ref_T	315.106	-0.240068	0.15581	-1.54077	0.123373	0.187928
rs10798686_Ref_C	383.639	-0.0666253	0.107669	-0.618798	0.536049	0.623033
rs10800746_Non-Ref_T	2827.27	-0.0648417	0.0449715	-1.44184	0.149348	0.220567
rs10800746_Ref_C	2816.3	0.0271398	0.041529	0.653514	0.513425	0.602476
rs1080081_Non-Ref_T	2460.63	0.239665	0.0404769	5.92104	3.19906e-09	2.60114e-08
rs1080081_Ref_C	2004.35	0.0613061	0.0486642	1.25978	0.207749	0.290227
rs10801908_Non-Ref_G	2666.69	-0.00332232	0.0416602	-0.079748	0.936438	0.952759
rs10801908_Non-Ref_T	3327.7	-0.175809	0.0386764	-4.54565	5.47667e-06	2.54244e-05
rs10801908_Ref_C	2584.27	-0.126137	0.0438217	-2.87842	0.00399672	0.00955367
rs10804037_Non-Ref_A	2448.25	0.105349	0.044674	2.35818	0.0183649	0.0364209
rs10804037_Ref_C	2810.32	0.303195	0.0428191	7.08082	1.43299e-12	1.8405e-11
rs10804863_Non-Ref_A	3092.91	0.121931	0.0387478	3.14677	0.00165084	0.00437163
rs10804863_Non-Ref_G	3417.88	0.262767	0.0431083	6.09551	1.09092e-09	9.51645e-09
rs10804863_Non-Ref_T	3057.99	0.19919	0.0378036	5.26906	1.37122e-07	8.54655e-07
rs10804863_Ref_C	3839.9	0.239637	0.0349821	6.85028	7.37081e-12	8.71868e-11
rs10804864_Non-Ref_C	4174.4	-0.0846518	0.0351179	-2.4105	0.0159307	0.0321628
rs10804864_Non-Ref_T	3741.56	0.0505747	0.0362896	1.39364	0.163426	0.237803
rs10804864_Ref_A	3995.86	0.0366167	0.033855	1.08158	0.279441	0.37006
rs10808715_Non-Ref_C	4456.43	0.158263	0.0336183	4.70764	2.506e-06	1.24159e-05
rs10808715_Non-Ref_G	3836.39	0.028734	0.0351609	0.817213	0.413807	0.508082
rs10808715_Ref_A	3621.21	0.0151846	0.0345243	0.439824	0.660064	0.732158
rs10808825_Non-Ref_G	4820.05	-0.142268	0.0285141	-4.98939	6.05698e-07	3.39023e-06
rs10808825_Ref_T	4619.2	-0.00207635	0.0325226	-0.0638432	0.949095	0.962358
rs10811660_Non-Ref_A	4178.26	-0.222719	0.0356335	-6.25026	4.09777e-10	3.80416e-09
rs10811660_Non-Ref_C	2756.75	-0.204215	0.0451776	-4.52028	6.17588e-06	2.83373e-05
rs10811660_Non-Ref_T	2391.17	-0.21962	0.0462552	-4.74801	2.05428e-06	1.03615e-05
rs10811660_Ref_G	2180.04	-0.237422	0.0483032	-4.91525	8.86691e-07	4.80982e-06
rs10811661_Non-Ref_A	2850.33	-0.0185423	0.0373843	-0.495993	0.6199	0.697613
rs10811661_Non-Ref_C	4694	-0.183907	0.0355948	-5.16667	2.38296e-07	1.42671e-06
rs10811661_Ref_T	4995.46	-0.0788743	0.0329187	-2.39603	0.0165737	0.0333135
rs10811662_Non-Ref_A	2619.83	-0.293693	0.0376129	-7.80831	5.79597e-15	9.71821e-14
rs10811662_Non-Ref_C	3253.18	-0.391569	0.0422124	-9.27616	1.75693e-20	4.77061e-19
rs10811662_Ref_G	2773.83	-0.211052	0.0425296	-4.96249	6.95952e-07	3.84707e-06
rs10822050_Non-Ref_C	4101.73	-0.0284056	0.0367907	-0.772086	0.440064	0.532589
rs10822050_Non-Ref_G	3359.95	-0.0572678	0.0372667	-1.5367	0.124366	0.189126
rs10822050_Ref_T	3112.5	-0.0370676	0.0365768	-1.01342	0.31086	0.40366
rs10824045_Non-Ref_C	2430.97	-0.0748678	0.0469964	-1.59305	0.111148	0.17212
rs10824045_Non-Ref_G	2937.63	0.00897798	0.0373468	0.240395	0.810024	0.855831
rs10824045_Ref_A	1743.74	0.11326	0.052299	2.16562	0.0303404	0.0565606
rs10831999_Non-Ref_A	4370.41	0.0417093	0.033952	1.22848	0.219267	0.303464
rs10831999_Non-Ref_C	3678.18	-0.111231	0.0321676	-3.45787	0.000544466	0.00162766
rs10831999_Non-Ref_T	3680.08	0.0360814	0.0340981	1.05816	0.289981	0.38154
rs10831999_Ref_G	3615.83	0.116855	0.0350352	3.33537	0.000851849	0.0024316
rs10832000_Non-Ref_G	3237.75	0.303664	0.0386988	7.84685	4.26605e-15	7.28042e-14
rs10832000_Ref_A	4474.71	0.168981	0.0307249	5.4998	3.80221e-08	2.59762e-07
rs10832001_Non-Ref_A	2534.46	-0.0205905	0.053922	-0.381857	0.702567	0.768434
rs10832001_Non-Ref_T	3260.75	-0.0172963	0.0448827	-0.385367	0.699966	0.766412
rs10832001_Ref_C	3521.02	0.0608569	0.0389439	1.56268	0.118127	0.181184
rs10832002_Non-Ref_A	2968.36	0.01104	0.0406287	0.271729	0.785831	0.836713
rs10832002_Ref_C	3858.2	0.0827348	0.0331215	2.49792	0.0124924	0.0259881
rs10832003_Non-Ref_T	1278.33	0.131476	0.0620828	2.11776	0.0341957	0.0626202
rs10832003_Ref_C	1159.85	0.199489	0.0584442	3.41333	0.000641744	0.00188812
rs10833535_Non-Ref_A	1952.36	-0.0727329	0.0475596	-1.5293	0.12619	0.191482
rs10833535_Non-Ref_T	2191.29	0.0175121	0.0464934	0.376658	0.706428	0.771533
rs10833535_Ref_G	1364.91	-0.0451864	0.0580527	-0.77837	0.436351	0.52935
rs10836534_Non-Ref_A	3711.07	0.0298623	0.0385255	0.77513	0.438263	0.531046
rs10836534_Non-Ref_C	3459.82	-0.024123	0.0408243	-0.590898	0.554589	0.639756
rs10836534_Ref_G	3614.23	0.092713	0.039133	2.36918	0.0178277	0.0354803
rs10836537_Non-Ref_A	2637.67	0.0375604	0.0451104	0.832634	0.405051	0.499562
rs10836537_Non-Ref_C	2005.42	0.143774	0.0451881	3.18167	0.0014643	0.00393033
rs10836537_Ref_G	2110.04	-0.11351	0.0517523	-2.19334	0.0282827	0.0531949
rs10836538_Non-Ref_T	2529.84	-0.0712505	0.040921	-1.74117	0.0816537	0.132481
rs10836538_Ref_G	3031.74	-0.0848027	0.0404006	-2.09905	0.0358129	0.0651952
rs10838690_Non-Ref_C	1092.63	-0.182512	0.0617444	-2.95593	0.0031173	0.0076648
rs10838690_Non-Ref_G	1328.83	-0.0323257	0.0566925	-0.570194	0.568546	0.652333
rs10838690_Non-Ref_T	997.275	-0.22309	0.0707762	-3.15204	0.00162132	0.00430385
rs10838690_Ref_A	1137.38	-0.179565	0.0593865	-3.02367	0.00249725	0.00630826
rs10838691_Non-Ref_A	1384.67	-0.934033	0.0544054	-17.168	4.60917e-66	8.25192e-64
rs10838691_Non-Ref_C	1278.46	-0.817152	0.0594469	-13.7459	5.38884e-43	4.7572e-41
rs10838691_Ref_T	1629.46	-0.934762	0.0534447	-17.4903	1.69987e-68	3.30595e-66
rs10838692_Non-Ref_C	2638.88	-0.165078	0.0449347	-3.67373	0.000239036	0.000778162
rs10838692_Ref_T	2726.02	-0.0294503	0.0410512	-0.717405	0.473124	0.564118
rs10838693_Non-Ref_C	1526.4	-0.160388	0.0522039	-3.07233	0.00212397	0.00547173
rs10838693_Non-Ref_T	2884.13	-0.010531	0.0454541	-0.231684	0.816783	0.861223
rs10838693_Ref_G	2856.95	-0.0241235	0.0412984	-0.584125	0.559136	0.64398
rs10844597_Non-Ref_A	3097.5	0.0737464	0.0358954	2.05448	0.039929	0.07164
rs10844597_Ref_G	3678.32	0.185439	0.0364468	5.08792	3.62012e-07	2.10276e-06
rs10844609_Non-Ref_T	2950.23	-0.264375	0.0385538	-6.8573	7.01752e-12	8.31876e-11
rs10844609_Ref_C	2776.48	-0.248733	0.0372557	-6.67637	2.44926e-11	2.69264e-10
rs10844610_Non-Ref_A	1848.02	0.00258592	0.0511948	0.0505114	0.959715	0.970506
rs10844610_Non-Ref_C	3627.21	-0.101075	0.0352373	-2.8684	0.00412549	0.00981739
rs10844610_Non-Ref_G	3394.38	-0.0337206	0.0363646	-0.927292	0.353775	0.448324
rs10844610_Ref_T	2639.43	-0.0964991	0.0434893	-2.21892	0.0264923	0.0502351
rs10844615_Non-Ref_C	2605	0.290595	0.044269	6.56431	5.22754e-11	5.49774e-10
rs10844615_Non-Ref_G	2500.23	0.343703	0.0517772	6.63811	3.17727e-11	3.44163e-10
rs10844615_Ref_A	2024.46	0.287695	0.0537636	5.3511	8.74215e-08	5.62826e-07
rs10844617_Non-Ref_A	1635.99	0.112788	0.052446	2.15055	0.0315116	0.0584142
rs10844617_Non-Ref_T	1142.58	0.22665	0.0658047	3.44428	0.000572587	0.00170151
rs10844617_Ref_G	1363.02	0.154275	0.0634936	2.42978	0.0151081	0.0306945
rs10844620_Non-Ref_A	4621.7	0.155314	0.0381392	4.0723	4.65519e-05	0.000177485
rs10844620_Non-Ref_C	3709.56	0.108145	0.0366516	2.95062	0.00317134	0.0077822
rs10844620_Ref_G	4301.06	0.209806	0.0323668	6.48215	9.04257e-11	9.19692e-10
rs10844622_Non-Ref_A	2729.14	0.0645831	0.0429204	1.50472	0.132396	0.199273
rs10844622_Ref_G	2346.92	0.126882	0.0436045	2.90984	0.00361619	0.0087428
rs10844626_Non-Ref_A	2488.11	0.317669	0.0443826	7.15751	8.2155e-13	1.08763e-11
rs10844626_Non-Ref_C	1998.53	0.0900119	0.0564068	1.59576	0.110542	0.171361
rs10844626_Ref_T	2747.86	0.136127	0.0405544	3.35666	0.000788913	0.00227243
rs10844627_Non-Ref_C	3122.63	0.121682	0.0412293	2.95134	0.00316403	0.00776593
rs10844627_Ref_A	2442.14	0.0813757	0.0429638	1.89405	0.0582179	0.0990851
rs10844630_Non-Ref_A	3520.51	-0.01032	0.0460104	-0.224296	0.822527	0.86585
rs10844630_Non-Ref_G	3578.76	-0.0745061	0.034949	-2.13185	0.0330191	0.0607852
rs10844630_Ref_C	2586.38	-0.0447102	0.0395373	-1.13084	0.258124	0.346695
rs10844632_Non-Ref_T	4108.44	0.00554257	0.0730562	0.0758672	0.939525	0.955283
rs10844632_Ref_C	3463.58	-0.0760523	0.0378058	-2.01166	0.0442559	0.0783394
rs10844633_Non-Ref_A	3367.73	0.195257	0.0368961	5.29208	1.20934e-07	7.61189e-07
rs10844633_Non-Ref_T	2870.19	0.143667	0.0420367	3.41765	0.000631648	0.00186142
rs10844633_Ref_C	3956.57	0.2127	0.0356174	5.9718	2.34643e-09	1.94082e-08
rs10844635_Non-Ref_C	1630.67	-0.00573072	0.0511163	-0.112111	0.910735	0.93238
rs10844635_Non-Ref_G	2648.64	-0.0823013	0.042555	-1.934	0.0531133	0.0916388
rs10844635_Non-Ref_T	2579.09	-0.196557	0.0410905	-4.78351	1.72259e-06	8.83027e-06
rs10844635_Ref_A	3371.82	-0.0579659	0.0432499	-1.34025	0.180163	0.257703
rs10844636_Non-Ref_T	2228.32	0.142624	0.0474585	3.00524	0.00265372	0.00665435
rs10844636_Ref_G	2664.47	0.239054	0.0434138	5.50641	3.66224e-08	2.5078e-07
rs10844637_Non-Ref_G	2674.9	0.146186	0.0394464	3.70594	0.000210608	0.000694229
rs10844637_Ref_A	3176.23	0.156973	0.0468034	3.35389	0.000796843	0.00229217
rs10844638_Non-Ref_A	2993.77	-0.0557775	0.0481873	-1.15751	0.247063	0.334489
rs10844638_Non-Ref_C	3304.94	-0.0278535	0.034096	-0.816916	0.413976	0.508192
rs10844638_Non-Ref_G	3353.3	-0.00682804	0.0378374	-0.180458	0.856793	0.892505
rs10844638_Ref_T	3308.35	-0.0399294	0.0368716	-1.08293	0.278839	0.369468
rs10844639_Non-Ref_T	1695.15	-0.564644	0.0529827	-10.6572	1.61468e-26	6.63057e-25
rs10844639_Ref_C	1282.36	-0.18458	0.0779851	-2.36686	0.0179396	0.0356808
rs10844640_Non-Ref_C	1435.22	-0.0706035	0.0622609	-1.13399	0.256797	0.345083
rs10844640_Non-Ref_G	1712.83	0.0702232	0.0513867	1.36656	0.171762	0.247806
rs10844640_Ref_A	1598.45	0.00193226	0.0704648	0.0274216	0.978123	0.984005
rs10844657_Non-Ref_T	2759.52	-0.121208	0.0386805	-3.13357	0.00172692	0.00455357
rs10844657_Ref_C	2468.27	-0.0535433	0.0397434	-1.34722	0.177908	0.254991
rs10844682_Non-Ref_C	3742	-0.0270561	0.0369024	-0.733182	0.463448	0.555276
rs10844682_Non-Ref_G	3376.71	0.131905	0.0385517	3.42151	0.000622747	0.00183717
rs10844682_Ref_T	3893.2	0.0848383	0.041792	2.03001	0.0423554	0.0753722
rs10844706_Non-Ref_A	3668.18	-0.205098	0.0442807	-4.63177	3.62555e-06	1.74242e-05
rs10844706_Ref_C	2626.42	-0.115908	0.0415126	-2.7921	0.00523669	0.0121174
rs10846478_Non-Ref_G	3122.38	-0.142782	0.0390947	-3.65221	0.000259992	0.000838546
rs10846478_Ref_A	3640.54	-0.050974	0.0408312	-1.24841	0.211881	0.294946
rs10846486_Non-Ref_A	1127.79	0.00351211	0.0693809	0.0506208	0.959628	0.970443
rs10846486_Non-Ref_C	854.131	-0.222622	0.0701644	-3.17287	0.00150941	0.00403583
rs10846486_Non-Ref_T	1312.74	0.0315202	0.0556111	0.566798	0.570851	0.654312
rs10846486_Ref_G	705.156	-0.246584	0.0768671	-3.20793	0.00133694	0.00362789
rs10846487_Non-Ref_G	1924.01	0.00317693	0.0642401	0.049454	0.960558	0.97105
rs10846487_Non-Ref_T	3535.14	0.0614191	0.0385783	1.59207	0.11137	0.172408
rs10846487_Ref_A	3390.22	0.0773613	0.0354823	2.18028	0.0292368	0.0547323
rs10846491_Non-Ref_A	1004.65	0.0611995	0.0661105	0.925714	0.354594	0.449229
rs10846491_Non-Ref_G	1098.19	-0.0555337	0.0635517	-0.873835	0.382208	0.476957
rs10846491_Non-Ref_T	927.96	-0.136357	0.0674442	-2.02177	0.0431997	0.0767
rs10846491_Ref_C	762.929	-0.199298	0.0798266	-2.49663	0.0125378	0.0260754
rs10846515_Non-Ref_A	3233.6	-0.0699841	0.0405884	-1.72424	0.084665	0.136545
rs10846515_Non-Ref_G	3311.72	0.109504	0.0371822	2.94507	0.0032288	0.00790651
rs10846515_Ref_T	3567.43	0.139914	0.0361846	3.86666	0.000110335	0.000386757
rs10851913_Non-Ref_T	5366.74	0.072436	0.0277011	2.61492	0.0089249	0.019358
rs10851913_Ref_C	5120.66	0.110237	0.0302451	3.64479	0.000267609	0.000860937
rs10851914_Non-Ref_G	4563.68	0.219449	0.0316106	6.94226	3.85871e-12	4.7263e-11
rs10851914_Non-Ref_T	4894.66	0.223382	0.03096	7.21519	5.3858e-13	7.2888e-12
rs10851914_Ref_C	6271.91	0.234316	0.0289277	8.10003	5.49446e-16	1.0309e-14
rs10852330_Non-Ref_G	2879.85	0.174457	0.0377122	4.62602	3.72767e-06	1.78769e-05
rs10852330_Non-Ref_T	2729.25	0.21942	0.0489633	4.48131	7.4188e-06	3.34908e-05
rs10852330_Ref_A	3717.82	0.248607	0.0332417	7.47879	7.50125e-14	1.11783e-12
rs10852935_Non-Ref_T	1954.06	0.084511	0.0494797	1.70799	0.0876376	0.140623
rs10852935_Ref_C	2047.01	0.279661	0.0459207	6.09009	1.12849e-09	9.81962e-09
rs10852936_Non-Ref_T	2828.94	-0.0924795	0.041941	-2.20499	0.0274548	0.051837
rs10852936_Ref_C	2231.93	-0.049951	0.048141	-1.0376	0.299458	0.391442
rs10853005_Non-Ref_T	2934.66	0.131486	0.0437896	3.00268	0.00267611	0.00670349
rs10853005_Ref_C	2437.37	0.180099	0.0448211	4.01818	5.86491e-05	0.000218158
rs10853090_Non-Ref_G	2632.83	-0.207089	0.0436487	-4.74446	2.09067e-06	1.05297e-05
rs10853090_Non-Ref_T	2395.56	-0.106624	0.0556711	-1.91525	0.05546	0.0950201
rs10853090_Ref_C	2661.24	-0.249556	0.0414194	-6.0251	1.69006e-09	1.42907e-08
rs10853844_Non-Ref_C	4116.99	0.207319	0.0343818	6.02992	1.64037e-09	1.38982e-08
rs10853844_Ref_T	3725.45	0.0564616	0.0327892	1.72196	0.0850772	0.137095
rs10853845_Non-Ref_C	3791.47	0.10741	0.0344086	3.12161	0.00179862	0.00471764
rs10853845_Non-Ref_G	4302	0.135832	0.0339804	3.99735	6.40556e-05	0.000236113
rs10853845_Non-Ref_T	3482.97	0.0336222	0.0400454	0.839601	0.401132	0.495617
rs10853845_Ref_A	2874.56	-0.117406	0.0499047	-2.35261	0.0186424	0.0368948
rs10854012_Non-Ref_G	1983.66	-0.0617198	0.0503509	-1.22579	0.220276	0.304585
rs10854012_Non-Ref_T	2696.03	0.0827623	0.0412389	2.0069	0.0447605	0.0790719
rs10854012_Ref_C	1988.07	0.0896873	0.0456243	1.96578	0.049324	0.0859721
rs10854116_Non-Ref_A	1400.21	-0.479787	0.0612152	-7.8377	4.58879e-15	7.80338e-14
rs10854116_Non-Ref_C	1294.27	-0.236601	0.0602096	-3.92963	8.50782e-05	0.000305263
rs10854116_Ref_T	1568.28	-0.288272	0.0514521	-5.60272	2.1102e-08	1.4958e-07
rs10863437_Non-Ref_A	3934.52	0.165415	0.0340011	4.86499	1.1446e-06	6.06797e-06
rs10863437_Non-Ref_C	2533.01	-0.0530761	0.04006	-1.32491	0.1852	0.263726
rs10863437_Ref_T	3569.02	0.236036	0.0370419	6.37215	1.86395e-10	1.81576e-09
rs10863451_Non-Ref_A	2187.83	0.102596	0.0460575	2.22756	0.0259096	0.0492637
rs10863451_Non-Ref_T	2104.32	0.0795938	0.0498611	1.59631	0.110419	0.171199
rs10863451_Ref_C	2423.82	0.0618301	0.0522231	1.18396	0.236429	0.322773
rs10863461_Non-Ref_A	3020.65	-0.0425962	0.0477781	-0.891542	0.372639	0.467268
rs10863461_Non-Ref_T	3776.09	-0.0044614	0.0367532	-0.121388	0.903384	0.927147
rs10863461_Ref_G	4194.69	-0.0179332	0.0357939	-0.501013	0.616362	0.694631
rs10864448_Non-Ref_C	2549.94	0.188656	0.0468376	4.02788	5.62831e-05	0.000210296
rs10864448_Non-Ref_T	2999.34	0.167434	0.0424926	3.9403	8.13809e-05	0.000293454
rs10864448_Ref_A	3017.14	0.0727588	0.0407721	1.78453	0.0743383	0.122176
rs10864449_Non-Ref_C	1576.76	-0.0382045	0.0554043	-0.689559	0.490472	0.580792
rs10864449_Non-Ref_G	2108.16	0.106914	0.0473669	2.25714	0.0239994	0.046062
rs10864449_Non-Ref_T	1679.74	-0.0465703	0.0545734	-0.853353	0.393464	0.487983
rs10864449_Ref_A	2458.55	0.149853	0.0414949	3.61137	0.000304579	0.000967286
rs10865946_Non-Ref_G	3378.77	0.128503	0.0347499	3.69794	0.000217358	0.000714143
rs10865946_Ref_T	3438.18	0.223278	0.0386249	5.78068	7.43994e-09	5.71809e-08
rs10866004_Non-Ref_A	2762.62	0.154713	0.0411907	3.75601	0.000172644	0.000580833
rs10866004_Non-Ref_G	1857.26	-0.0527572	0.0460779	-1.14496	0.252226	0.34011
rs10866004_Ref_C	2453.78	0.121638	0.0428429	2.83917	0.00452314	0.0106401
rs10866713_Non-Ref_A	2348.76	0.225772	0.0446067	5.06139	4.16208e-07	2.39217e-06
rs10866713_Ref_G	2789.17	0.176036	0.0410984	4.28328	1.8416e-05	7.67929e-05
rs10866916_Non-Ref_C	544.338	-0.0548297	0.0878849	-0.623881	0.532706	0.620069
rs10866916_Ref_T	477.252	0.0476461	0.0992695	0.479967	0.631251	0.70725
rs1087056_Non-Ref_A	3975.56	-0.097413	0.0331296	-2.94036	0.00327829	0.00801693
rs1087056_Non-Ref_C	3443.38	-0.122699	0.0378843	-3.23877	0.00120045	0.00329721
rs1087056_Non-Ref_T	3752.59	-0.168029	0.0345759	-4.85973	1.17549e-06	6.22136e-06
rs1087056_Ref_G	4246.26	-0.107722	0.032763	-3.28793	0.00100928	0.0028281
rs10871454_Non-Ref_T	5085.36	-0.183956	0.0289862	-6.34634	2.20501e-10	2.1205e-09
rs10871454_Ref_C	3622.9	-0.09483	0.0340181	-2.78763	0.00530949	0.0122714
rs10872521_Non-Ref_C	2419.92	0.0152405	0.0413804	0.368302	0.712648	0.776665
rs10872521_Ref_T	1941.37	0.0198248	0.0450387	0.440174	0.659811	0.731971
rs10873691_Non-Ref_T	2213.31	-0.37523	0.0427158	-8.78434	1.57288e-18	3.67225e-17
rs10873691_Ref_C	2202.06	-0.065953	0.057402	-1.14897	0.25057	0.338305
rs10873692_Non-Ref_A	1856.1	-0.149201	0.0523879	-2.848	0.00439952	0.0103844
rs10873692_Non-Ref_G	1917.56	-0.190255	0.0498132	-3.81937	0.000133793	0.000461347
rs10873692_Ref_T	2321.45	-0.233257	0.0482564	-4.8337	1.34016e-06	7.01824e-06
rs10874745_Non-Ref_A	2550.59	-0.151973	0.0446614	-3.40278	0.000667034	0.00195608
rs10874745_Ref_G	3112.43	-0.21772	0.0417261	-5.21785	1.81013e-07	1.1045e-06
rs10875596_Non-Ref_A	2176.61	-0.0346457	0.0448011	-0.773323	0.439332	0.532035
rs10875596_Non-Ref_C	2387.99	-0.00395797	0.0452539	-0.0874616	0.930305	0.947719
rs10875596_Non-Ref_G	2567.06	0.103066	0.0441193	2.33608	0.0194869	0.0383463
rs10875596_Ref_T	2923.18	0.0395049	0.0368273	1.07271	0.283403	0.374504
rs10877011_Non-Ref_A	2807.19	-0.0654021	0.0390419	-1.67518	0.0938996	0.149128
rs10877011_Non-Ref_C	2069.38	-0.00158182	0.0468354	-0.0337741	0.973057	0.980221
rs10877011_Non-Ref_G	3115.33	-0.112002	0.0399562	-2.80312	0.00506102	0.0117481
rs10877011_Ref_T	2999.93	-0.0406342	0.0427404	-0.950722	0.341746	0.43608
rs10877012_Non-Ref_C	200.89	-0.289438	0.142375	-2.03292	0.0420604	0.0749202
rs10877012_Non-Ref_T	140.562	-0.189592	0.17074	-1.11041	0.266821	0.356329
rs10877012_Ref_G	213.669	-0.0756766	0.144608	-0.523322	0.60075	0.680783
rs10877014_Non-Ref_G	4467.04	-0.0266058	0.0308173	-0.86334	0.387951	0.482332
rs10877014_Non-Ref_T	3196.4	-0.0408673	0.0366517	-1.11502	0.264843	0.354107
rs10877014_Ref_A	3627.48	0.0743318	0.0329008	2.25927	0.0238666	0.0458369
rs10877015_Non-Ref_C	5442.19	-0.0456319	0.0350097	-1.30341	0.192436	0.272209
rs10877015_Non-Ref_G	3378.11	0.104867	0.0439745	2.38473	0.0170916	0.0342144
rs10877015_Non-Ref_T	3774.41	0.229616	0.046391	4.94959	7.43705e-07	4.09273e-06
rs10877015_Ref_A	4389.44	0.036685	0.0319536	1.14807	0.250939	0.338707
rs10877016_Non-Ref_C	1403.86	-0.201488	0.0546638	-3.68596	0.000227842	0.000745012
rs10877016_Non-Ref_G	1702.54	-0.363212	0.053338	-6.80964	9.78447e-12	1.13563e-10
rs10877016_Non-Ref_T	2212.66	-0.171643	0.0437496	-3.9233	8.73429e-05	0.000312745
rs10877016_Ref_A	2026.53	-0.457449	0.0434401	-10.5306	6.24567e-26	2.47969e-24
rs10877017_Non-Ref_A	3152.2	0.00443871	0.0402095	0.11039	0.9121	0.933433
rs10877017_Non-Ref_C	3006.91	0.0106725	0.0385388	0.27693	0.781834	0.83327
rs10877017_Ref_T	2868.08	-0.042601	0.0405125	-1.05155	0.293005	0.384699
rs10877018_Non-Ref_A	3308.02	0.180578	0.0359278	5.02614	5.00463e-07	2.83559e-06
rs10877018_Non-Ref_C	2455.84	0.157022	0.0419692	3.74137	0.000183023	0.000611669
rs10877018_Non-Ref_G	1932.31	0.0395234	0.0459603	0.859947	0.389818	0.484215
rs10877018_Ref_T	2923.09	0.151003	0.0404301	3.73491	0.000187781	0.000626039
rs10877019_Non-Ref_A	2053.49	-0.0577108	0.0492991	-1.17062	0.24175	0.328667
rs10877019_Non-Ref_G	2365.32	-0.0318397	0.04232	-0.752356	0.451837	0.543839
rs10877019_Non-Ref_T	2540.7	0.134495	0.0414586	3.24408	0.00117832	0.0032427
rs10877019_Ref_C	2620.29	0.0391364	0.0383028	1.02176	0.306893	0.399538
rs10877020_Non-Ref_A	3868.67	0.185969	0.0369889	5.02769	4.96425e-07	2.81437e-06
rs10877020_Ref_G	3443.28	0.232024	0.0444645	5.21819	1.80676e-07	1.10262e-06
rs1088069_Non-Ref_G	2679.93	-0.475659	0.0424342	-11.2093	3.66918e-29	1.72699e-27
rs1088069_Ref_A	2118.08	-0.270176	0.0475269	-5.6847	1.31044e-08	9.65889e-08
rs10880887_Non-Ref_T	866.013	0.0486195	0.0787802	0.617154	0.537133	0.623876
rs10880887_Ref_C	994.128	-0.0116681	0.06542	-0.178357	0.858442	0.893664
rs10882104_Non-Ref_A	2716.73	-0.0257692	0.040563	-0.635289	0.52524	0.613354
rs10882104_Non-Ref_C	2753.81	0.0234109	0.0500601	0.467656	0.640031	0.714878
rs10882104_Non-Ref_G	2691.26	-0.00261351	0.0392793	-0.0665366	0.946951	0.960895
rs10882104_Ref_T	3706.59	0.0621376	0.0374121	1.66089	0.0967347	0.152909
rs10882105_Non-Ref_T	2542.45	-0.109644	0.0408949	-2.68112	0.00733751	0.0163035
rs10882105_Ref_C	1733.63	0.0263456	0.0558172	0.471997	0.636929	0.712195
rs10882106_Non-Ref_A	3970.3	-0.122749	0.0371433	-3.30474	0.00095063	0.0026818
rs10882106_Non-Ref_G	3027.95	-0.163245	0.0375529	-4.34706	1.37975e-05	5.90904e-05
rs10882106_Non-Ref_T	4447.31	-0.0973275	0.0304691	-3.1943	0.00140171	0.00378176
rs10882106_Ref_C	2911.95	-0.149309	0.0387606	-3.85208	0.000117118	0.000408291
rs10891259_Non-Ref_A	2533.31	-0.235735	0.041639	-5.66141	1.50132e-08	1.09375e-07
rs10891259_Non-Ref_G	4358.7	-0.134417	0.034667	-3.87739	0.000105583	0.000371597
rs10891259_Ref_T	4288.77	-0.108321	0.0336665	-3.21748	0.00129323	0.0035235
rs10892870_Non-Ref_G	2332.44	-0.390747	0.0406939	-9.60212	7.83184e-22	2.34539e-20
rs10892870_Ref_A	2224.46	-0.543863	0.0442964	-12.2778	1.19154e-34	7.35131e-33
rs10892873_Non-Ref_A	2405.61	-0.0264703	0.0406076	-0.651857	0.514493	0.603434
rs10892873_Non-Ref_C	3286.05	0.0327653	0.0363327	0.901812	0.367157	0.461615
rs10892873_Non-Ref_T	3068.37	-0.0102926	0.0395678	-0.260125	0.794767	0.843909
rs10892873_Ref_G	2371.18	0.097297	0.0408365	2.3826	0.0171908	0.0343808
rs10892875_Non-Ref_G	3081.33	-0.367596	0.0383381	-9.58825	8.95925e-22	2.66917e-20
rs10892875_Ref_A	1962.34	-0.452123	0.0466116	-9.69979	3.02106e-22	9.30433e-21
rs10893885_Non-Ref_C	2708.47	-0.069479	0.0386518	-1.79756	0.0722465	0.119202
rs10893885_Non-Ref_G	2226.12	-0.104427	0.0469471	-2.22436	0.0261241	0.0496105
rs10893885_Non-Ref_T	1743.21	-0.173752	0.0561179	-3.09619	0.00196022	0.00509131
rs10893885_Ref_A	2780.73	-0.0679168	0.0408552	-1.66238	0.0964367	0.152557
rs10893900_Non-Ref_C	2185.8	-0.358402	0.0450678	-7.95251	1.82776e-15	3.24952e-14
rs10893900_Non-Ref_G	2102.96	-0.551438	0.046702	-11.8076	3.56691e-32	1.96067e-30
rs10893900_Ref_A	2184.76	-0.636646	0.0511753	-12.4405	1.57527e-35	9.97577e-34
rs10895361_Non-Ref_A	1473.88	0.110601	0.0543621	2.03453	0.0418983	0.0746558
rs10895361_Non-Ref_G	2507.95	0.206763	0.0507015	4.07805	4.54146e-05	0.000173533
rs10895361_Ref_T	2540.54	0.0342637	0.0454396	0.75405	0.450819	0.542889
rs10895362_Non-Ref_A	3575.52	-0.0254461	0.0350705	-0.725571	0.468102	0.559575
rs10895362_Ref_G	1766.37	-0.0673906	0.0518352	-1.30009	0.193569	0.27358
rs1089653_Non-Ref_G	3143.85	0.0503684	0.0385531	1.30647	0.191393	0.271048
rs1089653_Ref_A	2776.85	0.0838173	0.0428442	1.95633	0.0504264	0.0876424
rs108990_Non-Ref_A	1605.33	0.0355104	0.0520776	0.681875	0.495318	0.585515
rs108990_Non-Ref_C	1275.09	-0.0620682	0.064017	-0.969558	0.332267	0.426271
rs108990_Ref_T	1254.01	-0.0133937	0.0582793	-0.229818	0.818233	0.862301
rs10903118_Non-Ref_C	2561.66	-0.0796985	0.0434018	-1.8363	0.0663139	0.110773
rs10903118_Ref_T	2020.78	-0.0878746	0.0444156	-1.97846	0.0478764	0.083788
rs10903119_Non-Ref_C	1929.46	-0.0174943	0.0546436	-0.320153	0.748852	0.807054
rs10903119_Non-Ref_G	2932.85	-0.00543287	0.048321	-0.112433	0.91048	0.932227
rs10903119_Non-Ref_T	2943.47	-0.0295518	0.0455647	-0.648568	0.516618	0.605352
rs10903119_Ref_A	2609.95	0.130279	0.0443708	2.93614	0.00332322	0.00811282
rs10903121_Non-Ref_A	1750.59	-0.362981	0.0479406	-7.57147	3.69031e-14	5.68046e-13
rs10903121_Non-Ref_C	2017.8	-0.139171	0.0482154	-2.88645	0.00389618	0.00933723
rs10903121_Non-Ref_T	2706.36	-0.152004	0.040179	-3.78318	0.000154837	0.000526705
rs10903121_Ref_G	2510.29	-0.200135	0.0422231	-4.73993	2.13794e-06	1.07446e-05
rs10903122_Non-Ref_G	2926.64	0.0253449	0.0448243	0.565429	0.571782	0.655143
rs10903122_Ref_A	3897.36	-0.00687356	0.033139	-0.207416	0.835685	0.876402
rs10904115_Non-Ref_C	2404.02	-0.193107	0.0478927	-4.03208	5.52852e-05	0.000207133
rs10904115_Non-Ref_G	2359.02	-0.350594	0.0421068	-8.3263	8.34097e-17	1.68316e-15
rs10904115_Ref_T	2685.95	-0.298414	0.039338	-7.58589	3.30222e-14	5.10771e-13
rs10904116_Non-Ref_A	4253.17	-0.019979	0.0402691	-0.496137	0.619798	0.697573
rs10904116_Non-Ref_C	3882.33	-0.148291	0.0387741	-3.82448	0.000131046	0.000452771
rs10904116_Ref_T	4212.65	-0.0329909	0.0368277	-0.895817	0.370351	0.464916
rs10904120_Non-Ref_A	3617.99	0.0119157	0.0417178	0.285625	0.775165	0.827959
rs10904120_Non-Ref_C	2988.14	-0.0182265	0.0409903	-0.444654	0.65657	0.729219
rs10904120_Ref_G	4845.98	-0.0211356	0.0343949	-0.614498	0.538886	0.625363
rs1090510_Non-Ref_C	2904.73	-0.173028	0.0384792	-4.49668	6.90235e-06	3.1344e-05
rs1090510_Ref_T	3343.86	-0.109101	0.0372555	-2.92846	0.00340644	0.00829346
rs1090511_Non-Ref_A	3394.36	-0.63416	0.0359148	-17.6573	8.93497e-70	1.81125e-67
rs1090511_Ref_G	4140.72	-0.619448	0.0348118	-17.7942	7.8339e-71	1.68618e-68
rs1090512_Non-Ref_C	4517.11	-0.0954618	0.0309447	-3.08491	0.0020361	0.00526805
rs1090512_Non-Ref_G	5082.29	-0.101908	0.0303321	-3.35974	0.000780167	0.00225012
rs1090512_Ref_A	4066.07	-0.115694	0.0325877	-3.55025	0.000384861	0.00119269
rs1090513_Non-Ref_T	4880.72	0.149477	0.0317487	4.70813	2.49997e-06	1.23909e-05
rs1090513_Ref_G	3395.98	0.057814	0.0430949	1.34155	0.179741	0.257216
rs1090515_Non-Ref_A	1959.3	0.108331	0.0504218	2.1485	0.0316738	0.0586496
rs1090515_Ref_G	3185.05	-0.0121443	0.0372859	-0.325707	0.744646	0.80389
rs1090516_Non-Ref_G	1140.21	-0.423088	0.0670814	-6.30709	2.84328e-10	2.69573e-09
rs1090516_Ref_A	788.852	-0.43024	0.0693097	-6.20751	5.38322e-10	4.91416e-09
rs10905353_Non-Ref_G	1992.34	-0.0177817	0.0464413	-0.382885	0.701805	0.767929
rs10905353_Non-Ref_T	2285.53	0.124525	0.0512702	2.42881	0.0151486	0.0307679
rs10905353_Ref_A	2054.61	-0.0137332	0.0475434	-0.288856	0.772691	0.8261
rs10908592_Non-Ref_A	5396.3	-0.023661	0.0298432	-0.792845	0.427868	0.521105
rs10908592_Ref_G	6050.24	-0.0341995	0.0292894	-1.16764	0.242953	0.329939
rs10908595_Non-Ref_A	3590.09	0.0765109	0.0349194	2.19107	0.0284466	0.0534489
rs10908595_Ref_G	4231.67	0.048431	0.0346572	1.39743	0.162285	0.23642
rs10908597_Non-Ref_A	3081.12	-0.189686	0.0380129	-4.99003	6.03714e-07	3.37962e-06
rs10908597_Non-Ref_C	3137.62	-0.15031	0.0382944	-3.92512	8.66852e-05	0.000310564
rs10908597_Ref_T	3351.78	-0.129939	0.0368406	-3.52706	0.000420205	0.00129177
rs10909839_Non-Ref_A	4669.43	-0.010469	0.0337711	-0.309998	0.756562	0.813236
rs10909839_Ref_G	3231.78	-0.0550068	0.0353995	-1.55389	0.120212	0.1838
rs10910098_Non-Ref_A	2975.03	-0.346388	0.0366744	-9.44495	3.55564e-21	1.02043e-19
rs10910098_Ref_C	2954.64	-0.193433	0.0389802	-4.96235	6.96462e-07	3.84877e-06
rs10910099_Non-Ref_C	2746.79	0.00576222	0.0410101	0.140508	0.888259	0.916165
rs10910099_Non-Ref_G	2181.11	0.122478	0.0463021	2.6452	0.00816436	0.0178917
rs10910099_Ref_A	1907.55	-0.0104759	0.0526508	-0.19897	0.842286	0.881901
rs10910105_Non-Ref_A	1533.85	0.0890762	0.0523494	1.70157	0.0888355	0.142242
rs10910105_Non-Ref_C	1039.82	-0.1495	0.0606972	-2.46305	0.0137761	0.0282914
rs10910105_Ref_G	912.463	0.0728201	0.0724356	1.00531	0.314749	0.407852
rs10910107_Non-Ref_G	825.29	0.080072	0.0758708	1.05537	0.291255	0.382898
rs10910107_Non-Ref_T	1215.36	0.230637	0.0588378	3.91988	8.85943e-05	0.000316693
rs10910107_Ref_C	1355.95	0.252315	0.0630372	4.00263	6.26417e-05	0.000231302
rs10910108_Non-Ref_G	1821.9	-0.0648221	0.0561911	-1.1536	0.248664	0.336184
rs10910108_Non-Ref_T	1111.07	-0.132423	0.0636293	-2.08117	0.0374185	0.0677511
rs10910108_Ref_A	1830.2	-0.0352711	0.0537362	-0.656375	0.511583	0.600646
rs10910111_Non-Ref_G	717.388	-0.349701	0.0735901	-4.75201	2.014e-06	1.01717e-05
rs10910111_Ref_A	667.96	-0.415442	0.0745721	-5.57101	2.53261e-08	1.77714e-07
rs10910112_Non-Ref_C	1228.98	-0.0365192	0.063511	-0.575006	0.565287	0.649275
rs10910112_Ref_T	1665.49	-0.103497	0.0600201	-1.72437	0.0846416	0.136519
rs1091350_Non-Ref_G	3150.27	0.0864269	0.0828381	1.04332	0.296799	0.388481
rs1091350_Ref_A	4088.43	0.11123	0.0347195	3.20366	0.00135691	0.00367479
rs10913751_Non-Ref_A	4424.41	-0.0667277	0.0328861	-2.02906	0.0424525	0.0755274
rs10913751_Ref_T	4366.76	-0.0627659	0.0355766	-1.76425	0.0776905	0.126878
rs10913800_Non-Ref_A	2680.07	0.0725362	0.0419248	1.73015	0.0836033	0.135095
rs10913800_Ref_G	3178.35	0.216984	0.0393818	5.50976	3.59319e-08	2.46228e-07
rs10914539_Non-Ref_T	1010.65	-0.202222	0.0667168	-3.03105	0.00243702	0.00617565
rs10914539_Ref_G	1531.41	-0.118928	0.0543325	-2.18889	0.0286052	0.0536941
rs10918297_Non-Ref_A	2087.56	-0.163045	0.0580495	-2.80872	0.00497391	0.0115726
rs10918297_Non-Ref_G	2917.56	-0.0715933	0.036723	-1.94955	0.0512294	0.0888565
rs10918297_Non-Ref_T	3154.23	-0.00157174	0.0388422	-0.0404646	0.967723	0.976413
rs10918297_Ref_C	2849.16	-0.0285833	0.0403269	-0.70879	0.478455	0.569199
rs10918301_Non-Ref_T	4016.94	-0.103852	0.0444408	-2.33687	0.0194458	0.0382733
rs10918301_Ref_C	3991.48	-0.069106	0.0316765	-2.18162	0.0291379	0.0545763
rs10920604_Non-Ref_A	940.967	0.0933313	0.0726596	1.2845	0.198967	0.279868
rs10920604_Ref_T	708.767	0.272057	0.0790208	3.44285	0.000575614	0.00170971
rs10923895_Non-Ref_A	4369.47	-0.0599572	0.0384535	-1.55921	0.118946	0.182251
rs10923895_Non-Ref_C	4106.7	-0.044447	0.0340744	-1.30441	0.192093	0.271816
rs10923895_Ref_T	3378.89	0.000646048	0.0338407	0.0190908	0.984769	0.988931
rs10924104_Non-Ref_A	2301	-0.137636	0.0431338	-3.19091	0.00141823	0.00382304
rs10924104_Non-Ref_C	2284.35	-0.0256168	0.0479546	-0.534189	0.593211	0.674052
rs10924104_Ref_G	3023.89	-0.215193	0.0457522	-4.70345	2.55806e-06	1.26493e-05
rs10924109_Non-Ref_A	3524.03	-0.0144909	0.0341833	-0.423918	0.671626	0.741963
rs10924109_Non-Ref_C	2987.05	-0.0905965	0.0394182	-2.29834	0.0215423	0.0419364
rs10924109_Ref_T	3230.96	-0.0901909	0.0397182	-2.27077	0.0231608	0.0446516
rs10931482_Non-Ref_C	2240.81	-0.088929	0.0472905	-1.88048	0.0600424	0.101662
rs10931482_Ref_T	3383.46	-0.115207	0.0377189	-3.05437	0.00225532	0.00576745
rs10931933_Non-Ref_A	2280.77	-0.089572	0.0459102	-1.95103	0.051054	0.0886004
rs10931933_Non-Ref_C	2781.67	0.104243	0.0424753	2.45421	0.0141196	0.0289008
rs10931933_Non-Ref_T	2889.19	-0.0379618	0.0372995	-1.01776	0.308794	0.401669
rs10931933_Ref_G	2396.03	-0.0176306	0.0415304	-0.424524	0.671184	0.741624
rs10932018_Non-Ref_A	3236.77	-0.20357	0.0363301	-5.60335	2.1025e-08	1.49117e-07
rs10932018_Ref_G	4875.57	-0.264652	0.037186	-7.11698	1.10321e-12	1.43619e-11
rs10932019_Non-Ref_A	3524.36	-0.535635	0.0401115	-13.3536	1.12804e-40	8.94797e-39
rs10932019_Non-Ref_C	3228.01	-0.594796	0.0422324	-14.0839	4.77166e-45	4.61658e-43
rs10932019_Ref_G	2488	-0.396505	0.0473659	-8.3711	5.70838e-17	1.17143e-15
rs10932020_Non-Ref_A	1699.56	-0.154422	0.0494326	-3.12389	0.00178477	0.0046858
rs10932020_Ref_G	1946.7	-0.0168154	0.0506364	-0.332082	0.739828	0.799667
rs10932021_Non-Ref_A	2830.68	0.0224816	0.0385813	0.582708	0.56009	0.644807
rs10932021_Ref_C	3744.93	-0.0321079	0.0395733	-0.811353	0.417163	0.511187
rs10934565_Non-Ref_A	791.531	-0.154584	0.0728233	-2.12272	0.0337772	0.0619574
rs10934565_Ref_G	1013.08	-0.150287	0.0636186	-2.36232	0.0181611	0.0360634
rs10936037_Non-Ref_T	4604.73	-0.0294824	0.0319316	-0.923298	0.355852	0.450494
rs10936037_Ref_C	4796.02	-0.0109794	0.0350324	-0.313406	0.753972	0.811066
rs10936038_Non-Ref_A	2477.35	-0.0151745	0.0471611	-0.321758	0.747636	0.806174
rs10936038_Non-Ref_T	2023.22	-0.112057	0.0487694	-2.29769	0.0215794	0.0420001
rs10936038_Ref_C	1722.79	-0.131069	0.0484915	-2.70293	0.00687311	0.0153997
rs10936040_Non-Ref_A	2408.13	0.18088	0.0453132	3.99178	6.55794e-05	0.000241197
rs10936040_Non-Ref_G	1460.12	0.106692	0.0693178	1.53917	0.123763	0.188404
rs10936040_Ref_C	1474.54	0.17375	0.0621554	2.79541	0.00518345	0.0120083
rs10936042_Non-Ref_A	3023.35	-0.712355	0.0368082	-19.3532	1.91755e-83	6.02188e-81
rs10936042_Non-Ref_C	3533.77	-0.722787	0.0363522	-19.8829	5.72656e-88	1.99456e-85
rs10936042_Non-Ref_G	3954.34	-0.752765	0.0349641	-21.5296	8.21751e-103	4.19783e-100
rs10936042_Ref_T	3393.87	-0.673548	0.0372462	-18.0837	4.28614e-73	9.7747e-71
rs10936043_Non-Ref_G	4154.05	-0.00536765	0.0330434	-0.162442	0.870957	0.903183
rs10936043_Non-Ref_T	4115.73	0.09188	0.0353443	2.59957	0.00933406	0.0201338
rs10936043_Ref_A	3838.89	-0.0258196	0.0361225	-0.714778	0.474746	0.565805
rs10936599_Non-Ref_G	3931.14	0.323179	0.0348508	9.27322	1.80611e-20	4.90067e-19
rs10936599_Non-Ref_T	5218.34	0.234978	0.0319424	7.35632	1.89049e-13	2.7006e-12
rs10936599_Ref_C	3758.6	0.295741	0.0396048	7.46729	8.18629e-14	1.21425e-12
rs10936600_Non-Ref_C	666.068	-0.102354	0.0858912	-1.19167	0.233389	0.319337
rs10936600_Non-Ref_T	975.563	0.0575816	0.0682805	0.843309	0.399056	0.493545
rs10936600_Ref_A	529.179	0.191468	0.0960473	1.99348	0.0462094	0.0812604
rs10936601_Non-Ref_A	2381.81	-0.200693	0.042571	-4.71431	2.42528e-06	1.20555e-05
rs10936601_Non-Ref_G	1876.64	-0.21802	0.0448908	-4.85667	1.19378e-06	6.30948e-06
rs10936601_Non-Ref_T	2073.31	-0.213376	0.0465603	-4.58278	4.58834e-06	2.16201e-05
rs10936601_Ref_C	2355.72	-0.182136	0.0403975	-4.50861	6.52553e-06	2.97953e-05
rs10936602_Non-Ref_A	3908.91	-0.00538004	0.0384962	-0.139755	0.888854	0.916532
rs10936602_Non-Ref_C	4772.57	-0.000614553	0.031042	-0.0197974	0.984205	0.988533
rs10936602_Non-Ref_G	3975.85	0.12139	0.036567	3.31965	0.000901314	0.00255812
rs10936602_Ref_T	3719.04	0.14221	0.0405504	3.50698	0.000453216	0.00138247
rs10936603_Non-Ref_A	3232	0.0474357	0.0367842	1.28957	0.197201	0.277761
rs10936603_Non-Ref_C	3067.3	0.0972152	0.0422849	2.29905	0.0215019	0.0418662
rs10936603_Non-Ref_T	3616.02	0.208285	0.0399065	5.21932	1.79583e-07	1.09682e-06
rs10936603_Ref_G	4326.99	0.0598563	0.030942	1.93447	0.0530552	0.0915633
rs10941505_Non-Ref_A	2227.19	-0.0314855	0.0472925	-0.66576	0.505564	0.595166
rs10941505_Ref_G	1622.47	0.272054	0.0552496	4.92408	8.47571e-07	4.61264e-06
rs10944479_Non-Ref_A	1901.13	0.0586273	0.0489215	1.1984	0.230763	0.316402
rs10944479_Ref_G	1272.72	-0.12736	0.0597512	-2.13151	0.0330471	0.060825
rs10945649_Non-Ref_A	3617.92	0.253858	0.0373091	6.80418	1.0163e-11	1.17849e-10
rs10945649_Ref_T	3195.82	0.389768	0.0436793	8.92341	4.52164e-19	1.10413e-17
rs10951042_Non-Ref_A	3634.91	0.119192	0.0325889	3.65745	0.000254738	0.000823959
rs10951042_Non-Ref_C	3124.42	0.0442448	0.0458308	0.965394	0.334347	0.428366
rs10951042_Non-Ref_G	4010.25	0.0366443	0.0314461	1.16531	0.243894	0.331007
rs10951042_Ref_T	3571.29	0.147659	0.0352295	4.19133	2.77321e-05	0.000111117
rs10951053_Non-Ref_G	1201.33	-0.379477	0.06036	-6.2869	3.23863e-10	3.04869e-09
rs10951053_Non-Ref_T	1375.1	-0.396062	0.0543814	-7.28304	3.26386e-13	4.5406e-12
rs10951053_Ref_C	1252.46	-0.394837	0.0569559	-6.93233	4.13964e-12	5.05423e-11
rs10951154_Non-Ref_A	630.933	-0.123176	0.0815444	-1.51054	0.130907	0.197473
rs10951154_Non-Ref_G	900.711	0.0525721	0.0671554	0.782843	0.433719	0.527058
rs10951154_Non-Ref_T	2265.39	-0.066181	0.045478	-1.45523	0.145605	0.215859
rs10951154_Ref_C	1611.19	-0.0853296	0.0490736	-1.73881	0.0820681	0.133012
rs10951192_Non-Ref_G	1350.25	-0.0423604	0.0628777	-0.673695	0.500505	0.590571
rs10951192_Non-Ref_T	1368.43	0.300729	0.0540303	5.56593	2.60764e-08	1.82594e-07
rs10951192_Ref_C	1858.65	0.0238063	0.0500286	0.475854	0.634178	0.709642
rs10954640_Non-Ref_A	2049.17	0.062328	0.0475694	1.31025	0.19011	0.269677
rs10954640_Non-Ref_C	3084.59	-0.0441699	0.0375114	-1.17751	0.238993	0.325668
rs10954640_Ref_T	3345.48	0.0802507	0.0430869	1.86253	0.0625282	0.105271
rs10957519_Non-Ref_T	1832.61	0.0400429	0.0494922	0.809075	0.418472	0.512397
rs10957519_Ref_C	3891.76	0.0966846	0.0371385	2.60336	0.00923163	0.0199416
rs10957520_Non-Ref_A	2715.63	0.0287313	0.0399688	0.718843	0.472238	0.563342
rs10957520_Non-Ref_G	3373.55	0.031357	0.0405833	0.772658	0.439725	0.532342
rs10957520_Non-Ref_T	2679.97	-0.157647	0.0468778	-3.36294	0.000771177	0.00222653
rs10957520_Ref_C	3382.13	-0.148877	0.0360791	-4.12641	3.68473e-05	0.00014341
rs10957893_Non-Ref_A	3408.83	0.211821	0.0383606	5.52184	3.35466e-08	2.30955e-07
rs10957893_Non-Ref_C	3796.5	0.237568	0.0398135	5.96702	2.41621e-09	1.99337e-08
rs10957893_Ref_T	3295.6	0.105161	0.0403125	2.60864	0.00909024	0.0196821
rs10957896_Non-Ref_A	3190.48	-0.130708	0.0358696	-3.64396	0.00026847	0.000863635
rs10957896_Non-Ref_C	2701.07	-0.121748	0.0372926	-3.26467	0.00109592	0.00304106
rs10957896_Ref_G	3210.63	-0.0686984	0.0417584	-1.64514	0.0999406	0.157172
rs10957897_Non-Ref_C	1990.86	-0.00208363	0.0444068	-0.0469214	0.962576	0.972526
rs10957897_Non-Ref_G	2383.92	0.108954	0.0458594	2.37583	0.0175095	0.0349378
rs10957897_Ref_A	1788.09	0.231521	0.0483776	4.78571	1.7038e-06	8.7445e-06
rs10957898_Non-Ref_A	3282.1	0.121848	0.0370131	3.29204	0.000994638	0.00279115
rs10957898_Non-Ref_T	3781.41	0.197868	0.0406156	4.87172	1.10631e-06	5.8851e-06
rs10957898_Ref_G	3661.74	0.22676	0.0375958	6.03152	1.62423e-09	1.37706e-08
rs10965246_Non-Ref_C	2649.18	0.0515262	0.0395884	1.30155	0.193071	0.272926
rs10965246_Ref_T	2335.72	0.0816226	0.0457333	1.78475	0.0743011	0.122129
rs10965247_Non-Ref_G	2060.71	0.0531458	0.0432397	1.2291	0.219036	0.303187
rs10965247_Ref_A	1490.73	0.00251708	0.0616057	0.0408578	0.967409	0.976174
rs10965248_Non-Ref_C	2188.07	-0.155191	0.0524	-2.96165	0.00305993	0.00754311
rs10965248_Ref_T	757.425	-0.153314	0.070472	-2.17553	0.0295905	0.0553223
rs10965250_Non-Ref_A	2518	0.0832013	0.0420393	1.97913	0.0478012	0.0836756
rs10965250_Ref_G	2256.4	0.214169	0.0520971	4.11095	3.94028e-05	0.000152427
rs10980048_Non-Ref_T	1976.95	-0.0231245	0.0567611	-0.4074	0.683714	0.752388
rs10980048_Ref_C	1907.83	-0.0201857	0.0504145	-0.400396	0.688865	0.756961
rs10980055_Non-Ref_G	877.148	0.0114942	0.072099	0.159423	0.873336	0.904968
rs10980055_Ref_A	1207.18	0.0571041	0.063623	0.897539	0.369432	0.464006
rs10980067_Non-Ref_G	2827.19	0.0966316	0.044988	2.14794	0.0317186	0.0587184
rs10980067_Ref_T	3048.12	0.0830499	0.0363934	2.282	0.0224891	0.0435341
rs10980068_Non-Ref_G	2512.56	-0.00637719	0.048878	-0.130472	0.896193	0.921644
rs10980068_Non-Ref_T	2781.02	0.0074831	0.0443894	0.168579	0.866128	0.899685
rs10980068_Ref_C	3452.18	1.01424e-05	0.0360702	0.000281184	0.999776	0.999815
rs10984439_Non-Ref_A	2645.15	-0.0747281	0.042487	-1.75885	0.0786036	0.128178
rs10984439_Ref_G	3754.53	-0.011612	0.0407596	-0.284891	0.775728	0.828399
rs10984440_Non-Ref_A	3611.06	0.0440034	0.0347522	1.26621	0.20544	0.287494
rs10984440_Non-Ref_C	4327.82	0.0908089	0.0307063	2.95734	0.00310309	0.0076338
rs10984440_Non-Ref_T	4629.81	0.115629	0.0320827	3.60409	0.000313248	0.000992348
rs10984440_Ref_G	4100.22	-0.0208439	0.0325496	-0.640374	0.521929	0.61012
rs10984443_Non-Ref_G	4016.39	0.0699622	0.0363358	1.92544	0.0541746	0.0931384
rs10984443_Ref_T	3085.42	0.125489	0.0398641	3.14793	0.00164432	0.00435737
rs10984446_Non-Ref_G	2615.25	-0.0474948	0.0424631	-1.1185	0.263355	0.352437
rs10984446_Non-Ref_T	3295.84	-0.228964	0.036296	-6.30823	2.8224e-10	2.67859e-09
rs10984446_Ref_C	3181.89	-0.138295	0.0370079	-3.7369	0.000186303	0.000621492
rs10984447_Non-Ref_G	2346.76	-0.065414	0.0431776	-1.515	0.129773	0.196088
rs10984447_Ref_A	2526.8	-0.212667	0.0415314	-5.12062	3.04537e-07	1.79082e-06
rs10984450_Non-Ref_G	5833.52	0.262094	0.0294277	8.90636	5.27342e-19	1.27874e-17
rs10984450_Ref_A	2786.84	0.149312	0.0396657	3.76426	0.00016704	0.00056371
rs10985065_Non-Ref_G	2835.44	-0.160995	0.0401487	-4.00997	6.07264e-05	0.000225207
rs10985065_Non-Ref_T	3335.2	-0.196719	0.0389878	-5.04565	4.51981e-07	2.57651e-06
rs10985065_Ref_C	2155.62	-0.177248	0.0461658	-3.83938	0.000123346	0.000428601
rs10995238_Non-Ref_T	3500.13	0.114242	0.0368239	3.10239	0.00191963	0.00499804
rs10995238_Ref_C	2320.63	0.0619177	0.0491378	1.26008	0.207639	0.290084
rs10995239_Non-Ref_G	1920.98	-0.123713	0.044769	-2.76337	0.00572075	0.0130916
rs10995239_Ref_A	2350.62	-0.0560023	0.0558503	-1.00272	0.315996	0.408994
rs10995240_Non-Ref_A	1842.96	-0.467882	0.052525	-8.9078	5.20568e-19	1.26391e-17
rs10995240_Non-Ref_C	1725.91	-0.391475	0.0504266	-7.76327	8.27704e-15	1.36512e-13
rs10995240_Ref_G	1980.58	-0.405962	0.052488	-7.73437	1.03913e-14	1.69342e-13
rs10995241_Non-Ref_C	1586.16	-0.00482128	0.0532978	-0.0904594	0.927922	0.945921
rs10995241_Non-Ref_T	1068.65	-0.127914	0.0633252	-2.01995	0.0433884	0.0769815
rs10995241_Ref_A	1956.13	0.0741508	0.0472568	1.5691	0.116624	0.179223
rs10995242_Non-Ref_G	1831.68	-0.329276	0.0467046	-7.05019	1.78673e-12	2.27652e-11
rs10995242_Non-Ref_T	1477.58	-0.388658	0.0523254	-7.42771	1.10496e-13	1.61705e-12
rs10995242_Ref_C	908.983	-0.636663	0.0839079	-7.58764	3.25796e-14	5.04128e-13
rs10995243_Non-Ref_C	4143.71	-0.146644	0.0349138	-4.20018	2.66704e-05	0.000107301
rs10995243_Non-Ref_T	3603.05	-0.201184	0.0382796	-5.25564	1.47514e-07	9.14958e-07
rs10995243_Ref_G	3449.72	-0.321084	0.0357225	-8.9883	2.51079e-19	6.26275e-18
rs10995246_Non-Ref_A	2177.78	-0.0734136	0.0466496	-1.57372	0.115552	0.177832
rs10995246_Ref_C	1811.27	-0.0468918	0.0629525	-0.744876	0.456347	0.548398
rs10995248_Non-Ref_A	3094.77	-0.300682	0.0348251	-8.63408	5.92037e-18	1.32415e-16
rs10995248_Non-Ref_G	3862.6	-0.197789	0.0326647	-6.05513	1.40302e-09	1.20255e-08
rs10995248_Non-Ref_T	3040.64	-0.254826	0.0427126	-5.96605	2.43066e-09	2.00443e-08
rs10995248_Ref_C	3421.42	-0.297515	0.0356986	-8.33408	7.81056e-17	1.58331e-15
rs10995249_Non-Ref_A	2079.3	-0.0399479	0.0448609	-0.890484	0.373206	0.467811
rs10995249_Non-Ref_T	2172.17	-0.120359	0.0449366	-2.67841	0.00739732	0.0164136
rs10995249_Ref_C	2068.24	-0.107247	0.0491787	-2.18077	0.0292006	0.0546778
rs10995250_Non-Ref_A	2468.2	-0.139975	0.0419065	-3.34017	0.000837274	0.00239422
rs10995250_Non-Ref_C	3049.03	-0.28952	0.0397543	-7.28273	3.27127e-13	4.54926e-12
rs10995250_Ref_G	2394.32	-0.150649	0.0435737	-3.45734	0.000545541	0.00163011
rs10995251_Non-Ref_T	2745.29	-0.325777	0.0374797	-8.69208	3.5585e-18	8.12495e-17
rs10995251_Ref_C	2427.72	-0.388334	0.0421957	-9.20315	3.47597e-20	9.25469e-19
rs10995255_Non-Ref_A	3067.68	0.175011	0.039063	4.48023	7.45635e-06	3.36326e-05
rs10995255_Ref_G	2460.59	0.187012	0.0468965	3.98777	6.66965e-05	0.000244999
rs10995256_Non-Ref_C	3591.33	0.133901	0.0447827	2.99002	0.00278959	0.00695048
rs10995256_Non-Ref_T	2880.05	0.136237	0.0488057	2.79142	0.00524773	0.0121396
rs10995256_Ref_G	2650.51	0.140331	0.0399452	3.51309	0.000442924	0.0013539
rs10995258_Non-Ref_T	3896.59	0.156667	0.0349623	4.48102	7.42882e-06	3.35242e-05
rs10995258_Ref_C	4633.32	0.070406	0.0340805	2.06587	0.0388405	0.0699458
rs10995260_Non-Ref_A	1725.65	-0.0121111	0.0522653	-0.231723	0.816753	0.861223
rs10995260_Non-Ref_T	1888.38	-0.157979	0.0512361	-3.08335	0.00204683	0.00529293
rs10995260_Ref_G	2143.72	-0.0858764	0.0530303	-1.61939	0.105364	0.164352
rs10995271_Non-Ref_A	3111.28	0.0373549	0.0392118	0.952645	0.34077	0.435154
rs10995271_Non-Ref_C	3197.5	0.0906752	0.0374739	2.41969	0.0155336	0.0314573
rs10995271_Ref_G	4078.41	0.128545	0.0415666	3.0925	0.00198479	0.00514884
rs11000801_Non-Ref_C	1996.85	-0.146264	0.0453888	-3.22247	0.0012709	0.00346946
rs11000801_Ref_A	2385.65	-0.177975	0.0420909	-4.22834	2.35421e-05	9.57403e-05
rs11000802_Non-Ref_A	2389.08	-0.225707	0.0397205	-5.68238	1.32836e-08	9.78156e-08
rs11000802_Non-Ref_G	2122.92	-0.195813	0.0425648	-4.60035	4.21774e-06	2.00067e-05
rs11000802_Ref_C	3050.42	-0.237772	0.0379123	-6.27163	3.57277e-10	3.3427e-09
rs11000805_Non-Ref_C	2418.01	-0.0105197	0.0450817	-0.233348	0.815491	0.860249
rs11000805_Non-Ref_T	2400.21	-0.079744	0.0427861	-1.86379	0.0623519	0.105018
rs11000805_Ref_G	3133.93	-0.0305923	0.0421333	-0.726085	0.467787	0.559268
rs11002908_Non-Ref_A	3142.9	0.0273826	0.0402906	0.679629	0.496739	0.586973
rs11002908_Non-Ref_C	2957.96	0.0558646	0.0372977	1.4978	0.134184	0.201619
rs11002908_Ref_G	3357.54	-0.00890501	0.0349574	-0.254739	0.798925	0.847267
rs11008218_Non-Ref_C	4516.42	0.105425	0.0326074	3.23316	0.00122429	0.00335621
rs11008218_Non-Ref_G	5200.71	0.0614978	0.0373546	1.64632	0.0996973	0.156802
rs11008218_Non-Ref_T	4772.04	0.118648	0.0322964	3.67373	0.000239031	0.000778162
rs11008218_Ref_A	4221	0.115608	0.031972	3.61591	0.000299293	0.000952235
rs11012765_Non-Ref_A	2643.74	0.14626	0.0412238	3.54794	0.000388261	0.00120206
rs11012765_Ref_T	1660.43	0.15086	0.0547852	2.75366	0.00589336	0.0134384
rs11012779_Non-Ref_C	1595.95	-0.290401	0.0555331	-5.22932	1.7013e-07	1.04475e-06
rs11012779_Ref_T	2509.08	-0.257608	0.041748	-6.17054	6.80584e-10	6.12382e-09
rs11021232_Non-Ref_C	1049.95	0.00868822	0.0616403	0.14095	0.887909	0.915903
rs11021232_Ref_T	1490.01	-0.0431761	0.0554887	-0.778106	0.436506	0.529438
rs11026091_Non-Ref_A	4392.34	0.11894	0.0323844	3.67277	0.000239939	0.00078077
rs11026091_Ref_G	4974.2	0.0719241	0.0290766	2.4736	0.0133758	0.0275861
rs11033552_Non-Ref_A	5195.82	-0.0440109	0.0360005	-1.22251	0.221515	0.306022
rs11033552_Ref_C	4834.45	-0.0137508	0.0300345	-0.457832	0.647073	0.721118
rs11033559_Non-Ref_A	4378.06	-0.0281923	0.0313408	-0.899538	0.368366	0.462895
rs11033559_Non-Ref_C	3214.85	-0.00570038	0.0379983	-0.150017	0.880751	0.910677
rs11033559_Ref_G	4096.55	-0.100146	0.0326735	-3.06506	0.00217625	0.00558913
rs11033604_Non-Ref_C	3983.93	0.134993	0.0341127	3.95726	7.58134e-05	0.000275063
rs11033604_Ref_T	5409.63	-0.00475069	0.0271361	-0.175069	0.861025	0.895564
rs11039166_Non-Ref_C	3047.13	0.0286916	0.0363828	0.788603	0.430344	0.523771
rs11039166_Non-Ref_G	2603.82	-0.16516	0.0396449	-4.16597	3.10029e-05	0.00012267
rs11039166_Ref_A	2626.85	-0.0992689	0.0426776	-2.32602	0.0200176	0.0392534
rs11039167_Non-Ref_G	2069.71	-0.134727	0.0529089	-2.54639	0.0108842	0.0230594
rs11039167_Non-Ref_T	928.23	-0.0954553	0.0851302	-1.12129	0.262166	0.35116
rs11039167_Ref_C	1841.68	-0.142683	0.0524487	-2.72043	0.00651967	0.0147055
rs11039194_Non-Ref_G	2435.47	-0.41249	0.0422711	-9.75821	1.70139e-22	5.36506e-21
rs11039194_Ref_C	2835.26	-0.276342	0.0447883	-6.16996	6.83086e-10	6.14489e-09
rs11039197_Non-Ref_G	3931.93	0.0374692	0.0333344	1.12404	0.260996	0.349867
rs11039197_Non-Ref_T	4683.6	-0.149409	0.0371352	-4.02338	5.73694e-05	0.000213958
rs11039197_Ref_A	4337.45	-0.0859932	0.0333586	-2.57784	0.00994191	0.0212855
rs11039278_Non-Ref_G	2332.63	-0.34056	0.0405847	-8.39134	4.80621e-17	9.94816e-16
rs11039278_Non-Ref_T	2477	-0.277592	0.0442202	-6.2775	3.44066e-10	3.22619e-09
rs11039278_Ref_C	2979.62	-0.204314	0.0372157	-5.49	4.01933e-08	2.73959e-07
rs11052552_Non-Ref_G	2106.15	0.265801	0.049305	5.39096	7.00813e-08	4.5945e-07
rs11052552_Ref_T	1123.39	0.142792	0.0592345	2.41063	0.0159249	0.0321528
rs11052710_Non-Ref_T	3921.36	0.132498	0.0378579	3.49988	0.000465475	0.0014156
rs11052710_Ref_C	4364.38	0.00293472	0.0335988	0.087346	0.930396	0.947784
rs11052713_Non-Ref_A	2650.33	0.0469117	0.0414396	1.13205	0.257613	0.346064
rs11052713_Ref_G	2944.5	-0.0354159	0.0420419	-0.842395	0.399567	0.494017
rs11052717_Non-Ref_A	3438.52	0.206452	0.0345654	5.97278	2.3325e-09	1.93096e-08
rs11052717_Non-Ref_C	3119.38	0.195538	0.0401955	4.86467	1.14648e-06	6.07625e-06
rs11052717_Ref_T	2602.4	0.177118	0.0402283	4.40283	1.06847e-05	4.68539e-05
rs11052750_Non-Ref_A	2106.34	-0.235553	0.0541227	-4.3522	1.34776e-05	5.78692e-05
rs11052750_Non-Ref_C	1794.48	-0.241262	0.0510326	-4.72762	2.27168e-06	1.13519e-05
rs11052750_Non-Ref_G	1791.76	-0.294267	0.0510545	-5.76379	8.22451e-09	6.27575e-08
rs11052750_Ref_T	1847.83	-0.177045	0.0480694	-3.68311	0.000230404	0.000752555
rs11052751_Non-Ref_C	2141.95	-0.380803	0.0504591	-7.54675	4.46241e-14	6.82235e-13
rs11052751_Non-Ref_G	2449.14	-0.311171	0.0424118	-7.33689	2.18612e-13	3.10787e-12
rs11052751_Ref_T	2250.07	-0.280384	0.0500108	-5.60646	2.06505e-08	1.46643e-07
rs11052752_Non-Ref_T	2219.79	-0.0149357	0.0417106	-0.358079	0.720284	0.783317
rs11052752_Ref_C	2700.27	0.0220947	0.0389341	0.567489	0.570382	0.65397
rs11052756_Non-Ref_A	2165.82	-0.197407	0.0461454	-4.27794	1.88634e-05	7.84607e-05
rs11052756_Non-Ref_C	2125.21	-0.0778838	0.0481242	-1.61839	0.105578	0.164648
rs11052756_Ref_G	1902.61	-0.162365	0.0476555	-3.40706	0.000656664	0.00192921
rs11052877_Non-Ref_G	2600.28	-0.0423844	0.041888	-1.01185	0.31161	0.404483
rs11052877_Ref_A	4189.51	-0.0808847	0.0357675	-2.2614	0.0237345	0.0456083
rs11057189_Non-Ref_A	1449.73	0.174839	0.0531533	3.28933	0.00100426	0.00281546
rs11057189_Non-Ref_C	1242.43	0.054566	0.0597205	0.91369	0.36088	0.455624
rs11057189_Non-Ref_G	2134.19	0.37123	0.0464916	7.98489	1.40642e-15	2.52741e-14
rs11057189_Ref_T	810.802	0.140478	0.0755964	1.85827	0.0631314	0.106132
rs11057192_Non-Ref_A	4164.17	0.0592884	0.0318952	1.85885	0.0630489	0.106031
rs11057192_Non-Ref_C	3081.6	-0.0307614	0.0418914	-0.734313	0.462758	0.554571
rs11057192_Ref_T	3352.24	0.0322347	0.0388718	0.829257	0.406959	0.501337
rs11057203_Non-Ref_T	882.105	0.235749	0.0721914	3.26561	0.00109229	0.00303188
rs11057203_Ref_G	885.169	0.217784	0.0848159	2.56772	0.0102369	0.0218451
rs11057204_Non-Ref_A	3195.43	0.281442	0.0394761	7.12941	1.00798e-12	1.3194e-11
rs11057204_Non-Ref_C	3254.9	-0.189717	0.0373722	-5.07643	3.846e-07	2.22116e-06
rs11057204_Non-Ref_G	4004.24	0.171361	0.0361064	4.74601	2.07472e-06	1.04521e-05
rs11057204_Ref_T	4903.17	0.230091	0.0293104	7.85015	4.15537e-15	7.09785e-14
rs11057206_Non-Ref_A	2833.28	-0.0116375	0.0400687	-0.290438	0.771481	0.825106
rs11057206_Non-Ref_C	3754.84	0.0364861	0.0347553	1.0498	0.293809	0.385477
rs11057206_Non-Ref_G	1846.84	-0.106441	0.0575949	-1.8481	0.0645877	0.108253
rs11057206_Ref_T	3290.99	-0.0134533	0.0458109	-0.29367	0.76901	0.823226
rs11057210_Non-Ref_G	1618.06	-0.144291	0.0546338	-2.64106	0.00826471	0.0180837
rs11057210_Non-Ref_T	1492.23	-0.105104	0.0540097	-1.94602	0.051652	0.0894842
rs11057210_Ref_A	1873.03	-0.0187302	0.0472914	-0.396059	0.692062	0.759676
rs11057270_Non-Ref_C	2027.98	-0.102967	0.0442344	-2.32775	0.0199252	0.0390843
rs11057270_Ref_T	1408.1	-0.0892325	0.0572756	-1.55795	0.119245	0.182629
rs1106240_Non-Ref_A	3244.62	-0.0764124	0.0351111	-2.1763	0.0295327	0.0552402
rs1106240_Non-Ref_G	3191.28	0.0282752	0.0392758	0.719914	0.471578	0.562712
rs1106240_Non-Ref_T	3874.28	0.0307612	0.0344447	0.893062	0.371824	0.46646
rs1106240_Ref_C	4349.79	-0.0155626	0.0323203	-0.481512	0.630153	0.706453
rs1106241_Non-Ref_A	3528.04	0.129921	0.0353243	3.67794	0.000235129	0.000766811
rs1106241_Non-Ref_C	3601.12	0.0178928	0.0714881	0.250291	0.802362	0.850018
rs1106241_Ref_T	3168.48	0.149557	0.046055	3.24735	0.00116485	0.00320978
rs11065979_Non-Ref_T	2666.46	-0.19685	0.0466203	-4.22242	2.41696e-05	9.80527e-05
[truncated: 36,314 more rows]

## Sheet: MS-2
oligo	baseMean	log2FoldChange	lfcSE	stat	pvalue	padj
rs10003326_Non-Ref_G	1048.45	0.0601185	0.0508994	1.18112	0.237554	0.321037
rs10003326_Non-Ref_T	1533.58	0.140276	0.0429445	3.26645	0.00108904	0.00291596
rs10003326_Ref_C	2638.5	0.128071	0.0353138	3.62667	0.000287104	0.000876968
rs1000350_Non-Ref_G	2344.89	0.121913	0.0378211	3.22342	0.00126669	0.00334487
rs1000350_Non-Ref_T	2951.8	0.0402347	0.0304053	1.32328	0.185743	0.261862
rs1000350_Ref_C	2365.53	0.100311	0.0365205	2.74672	0.00601949	0.0134601
rs1000351_Non-Ref_G	1508.11	0.00393331	0.0442411	0.0889062	0.929156	0.948442
rs1000351_Non-Ref_T	2649.84	-0.0843795	0.0319815	-2.63839	0.00833016	0.0179431
rs1000351_Ref_C	2454.67	-0.042878	0.033598	-1.27621	0.201882	0.280771
rs10004221_Non-Ref_T	3045.35	-0.0683594	0.0333246	-2.05132	0.0402355	0.0712193
rs10004221_Ref_G	3087.92	-0.0650438	0.0297877	-2.18358	0.0289932	0.0537249
rs10004342_Non-Ref_G	1351.43	-0.162321	0.0440147	-3.68789	0.000226125	0.000706937
rs10004342_Ref_A	1169.34	-0.201364	0.0482397	-4.17423	2.98999e-05	0.00011198
rs10006327_Non-Ref_A	3771.53	-0.0385556	0.0278778	-1.38302	0.166658	0.239289
rs10006327_Non-Ref_C	4302.18	-0.0233342	0.0250224	-0.932532	0.351062	0.443453
rs10006327_Ref_T	4442.35	0.0266197	0.0250413	1.06303	0.287768	0.376173
rs10007399_Non-Ref_A	2148.54	0.107	0.0364871	2.93255	0.00336186	0.00800267
rs10007399_Non-Ref_C	2235.26	0.0869021	0.0352166	2.46765	0.0136004	0.0276608
rs10007399_Non-Ref_T	1937.05	0.0539936	0.0415895	1.29825	0.194201	0.271715
rs10007399_Ref_G	1677.54	0.0323449	0.0413485	0.782252	0.434066	0.526428
rs10010701_Non-Ref_A	5164.46	0.00603395	0.0239106	0.252355	0.800767	0.848703
rs10010701_Ref_G	3755.12	0.000341671	0.0271577	0.012581	0.989962	0.992709
rs10011685_Non-Ref_C	2543.59	-0.083616	0.0335825	-2.48987	0.0127791	0.0261877
rs10011685_Non-Ref_G	3217.32	-0.098792	0.0297991	-3.31527	0.00091555	0.00249109
rs10011685_Non-Ref_T	2089.29	-0.0983664	0.0359211	-2.7384	0.00617392	0.01377
rs10011685_Ref_A	1722.51	-0.0775172	0.040906	-1.89501	0.0580913	0.0977534
rs1001202_Non-Ref_A	2319.06	-0.0637868	0.0340318	-1.87433	0.060885	0.101815
rs1001202_Non-Ref_C	2580.81	0.0107723	0.0335471	0.32111	0.748127	0.806409
rs1001202_Non-Ref_T	2597.61	0.0196894	0.032875	0.598916	0.549229	0.634196
rs1001202_Ref_G	3315.14	-0.117624	0.0312321	-3.76611	0.00016581	0.00053357
rs1001203_Non-Ref_C	1813.05	-0.0459792	0.0428453	-1.07314	0.283206	0.371147
rs1001203_Ref_G	2106.89	0.0489477	0.0362738	1.34939	0.17721	0.251918
rs10012413_Non-Ref_G	1733.5	0.135904	0.0397267	3.42098	0.000623969	0.00176703
rs10012413_Non-Ref_T	1530.5	0.182846	0.0438184	4.17282	3.00849e-05	0.000112629
rs10012413_Ref_C	2126.52	0.0598932	0.0351326	1.70478	0.0882361	0.140302
rs10015289_Non-Ref_C	3412.63	0.123907	0.0283643	4.36841	1.25155e-05	5.02575e-05
rs10015289_Ref_A	2942.53	0.0265648	0.0334332	0.794564	0.426867	0.519704
rs10015340_Non-Ref_A	2999	0.114517	0.0309573	3.6992	0.000216284	0.000678942
rs10015340_Ref_G	4584	0.119696	0.0261583	4.57584	4.74321e-06	2.05712e-05
rs10017313_Non-Ref_C	3014.66	-0.676473	0.0290206	-23.3101	3.50077e-120	7.57767e-118
rs10017313_Non-Ref_G	2717.96	-0.617613	0.0311164	-19.8485	1.13645e-87	1.34801e-85
rs10017313_Ref_A	2781.38	-0.668849	0.0319746	-20.9181	3.66329e-97	5.12232e-95
rs10017565_Non-Ref_C	2507.85	-0.828312	0.0332557	-24.9074	6.19258e-137	1.91336e-134
rs10017565_Non-Ref_G	2606.56	-0.762875	0.0312221	-24.4338	7.47832e-132	2.00361e-129
rs10017565_Ref_A	2974.72	-0.759564	0.0292728	-25.9478	1.92616e-148	7.30661e-146
rs10018386_Non-Ref_C	3723.56	0.189421	0.0291125	6.50652	7.69115e-11	6.61885e-10
rs10018386_Ref_G	3565.2	0.14292	0.0286889	4.98169	6.30302e-07	3.1497e-06
rs1002076_Non-Ref_A	3215.62	0.0578085	0.0297814	1.9411	0.0522466	0.0892312
rs1002076_Ref_G	2600.7	0.0489747	0.0339016	1.44461	0.148566	0.217468
rs10022539_Non-Ref_A	3136.52	-0.200857	0.0285041	-7.04661	1.83325e-12	1.87199e-11
rs10022539_Non-Ref_G	3472.43	-0.119607	0.0294447	-4.06208	4.86381e-05	0.000174728
rs10022539_Ref_T	2696.68	-0.173938	0.0315365	-5.51545	3.47892e-08	2.11366e-07
rs10023510_Non-Ref_A	1994.11	0.0959858	0.0369546	2.5974	0.00939326	0.0199559
rs10023510_Non-Ref_T	2377.18	0.167265	0.0352384	4.74666	2.06801e-06	9.51845e-06
rs10023510_Ref_C	2553.02	0.0941806	0.0324988	2.89797	0.00375583	0.00883781
rs10025623_Non-Ref_A	4025.96	0.00154634	0.0298165	0.0518618	0.958639	0.970955
rs10025623_Non-Ref_C	2296.87	-0.053045	0.0344723	-1.53877	0.123861	0.186782
rs10025623_Ref_G	3602.97	0.0212095	0.0321894	0.658898	0.509961	0.598375
rs10027437_Non-Ref_A	3493.94	-0.00857945	0.0288225	-0.297665	0.765959	0.820707
rs10027437_Non-Ref_T	2929.31	-0.0100702	0.0302489	-0.332913	0.7392	0.799147
rs10027437_Ref_G	3038.49	0.0693137	0.0317603	2.1824	0.0290802	0.0538704
rs10028116_Non-Ref_A	1683.71	-0.21605	0.0417916	-5.16972	2.3445e-07	1.25366e-06
rs10028116_Non-Ref_T	2065.51	-0.1455	0.037133	-3.91834	8.91597e-05	0.000303939
rs10028116_Ref_C	2217.17	-0.139091	0.0347352	-4.00433	6.21929e-05	0.000218565
rs10029073_Non-Ref_A	3843.43	-0.123945	0.0275056	-4.50616	6.60127e-06	2.7894e-05
rs10029073_Ref_G	3386.61	-0.154257	0.0279579	-5.51746	3.43928e-08	2.09124e-07
rs1003077_Non-Ref_A	2282.91	0.111729	0.0354621	3.15065	0.00162909	0.00419288
rs1003077_Ref_G	2719.43	0.149275	0.0341418	4.37222	1.22988e-05	4.946e-05
rs10031181_Non-Ref_G	3470.85	-0.25089	0.0288411	-8.69903	3.34743e-18	5.39093e-17
rs10031181_Ref_A	2991.43	-0.308487	0.0297535	-10.3681	3.46297e-25	8.15469e-24
rs10032234_Non-Ref_C	4588.37	0.10853	0.0256493	4.2313	2.3234e-05	8.87944e-05
rs10032234_Non-Ref_G	3867.53	0.100642	0.0285715	3.52247	0.000427552	0.0012587
rs10032234_Non-Ref_T	3352.75	0.05637	0.0293913	1.91791	0.0551219	0.0934587
rs10032234_Ref_A	3719.13	0.0848508	0.0284703	2.98033	0.00287937	0.00696667
rs1003603_Non-Ref_C	3004	-0.12811	0.0295747	-4.33175	1.47926e-05	5.86453e-05
rs1003603_Non-Ref_G	2891.79	-0.108096	0.0311677	-3.46821	0.000523932	0.00151155
rs1003603_Ref_A	4057.94	-0.108635	0.0256151	-4.24103	2.22497e-05	8.5305e-05
rs10041497_Non-Ref_A	1206.33	-0.0363132	0.0479584	-0.757181	0.448941	0.540601
rs10041497_Non-Ref_C	1051.55	-0.108236	0.0539882	-2.0048	0.0449846	0.0784441
rs10041497_Non-Ref_G	857.51	-0.0841052	0.0592893	-1.41855	0.156029	0.226473
rs10041497_Ref_T	923.814	-0.0298442	0.056904	-0.524466	0.599954	0.679237
rs10042027_Non-Ref_A	4542.31	0.0255153	0.0274507	0.929495	0.352632	0.445036
rs10042027_Ref_G	3456.99	0.0106415	0.0304866	0.349057	0.727047	0.788813
rs10043093_Non-Ref_A	4056.3	0.0988921	0.0286429	3.45258	0.000555244	0.00159051
rs10043093_Ref_C	2756.21	0.0602145	0.0352348	1.70895	0.0874604	0.139262
rs10045016_Non-Ref_A	1838.12	0.195239	0.0396634	4.92239	8.54924e-07	4.18056e-06
rs10045016_Non-Ref_C	1896.69	0.093031	0.038883	2.39259	0.0167301	0.0332372
rs10045016_Ref_T	2079.47	0.0672137	0.037096	1.81189	0.0700036	0.114833
rs1004624_Non-Ref_G	2182.81	-0.323919	0.0360684	-8.98069	2.69079e-19	4.62712e-18
rs1004624_Non-Ref_T	2339.67	-0.182732	0.033344	-5.4802	4.24844e-08	2.54567e-07
rs1004624_Ref_C	2308.96	-0.197436	0.0331346	-5.95861	2.54397e-09	1.80796e-08
rs10048173_Non-Ref_C	1181.37	-0.00399746	0.0475241	-0.0841143	0.932966	0.951518
rs10048173_Non-Ref_G	1533.19	-0.026383	0.0435544	-0.605748	0.544682	0.630008
rs10048173_Non-Ref_T	894.611	0.105193	0.0549821	1.91322	0.0557201	0.0942851
rs10048173_Ref_A	811.059	-0.104843	0.0649267	-1.61479	0.106357	0.164295
rs1006035248_Non-Ref_A	3398.87	0.0246357	0.0297888	0.827012	0.40823	0.501155
rs1006035248_Ref_G	3169.57	0.109881	0.0291475	3.76982	0.000163368	0.000526507
rs10062349_Non-Ref_A	2275.84	0.029466	0.03654	0.806404	0.42001	0.512839
rs10062349_Non-Ref_T	2803.95	-0.0581807	0.0344545	-1.68863	0.0912911	0.144387
rs10062349_Ref_G	2523.87	0.0131788	0.0335864	0.392386	0.694773	0.760886
rs10063294_Non-Ref_A	3172.36	-0.109088	0.0294137	-3.70873	0.000208298	0.000655863
rs10063294_Non-Ref_C	2431.31	-0.0326424	0.0329168	-0.991662	0.321362	0.412419
rs10063294_Non-Ref_T	3243.73	-0.144056	0.0296479	-4.85889	1.18047e-06	5.64845e-06
rs10063294_Ref_G	3934.09	-0.0300259	0.0267453	-1.12266	0.261582	0.347335
rs1006514941_Non-Ref_T	660.698	0.315301	0.0715795	4.4049	1.05832e-05	4.29937e-05
rs1006514941_Ref_C	612.778	0.194066	0.0690795	2.80931	0.00496476	0.0113554
rs10065637_Non-Ref_T	3292.58	0.0818816	0.0295493	2.77102	0.0055881	0.0126028
rs10065637_Ref_C	3039.66	-0.00224263	0.031564	-0.0710504	0.943358	0.959409
rs10066308_Non-Ref_A	2463.33	0.0681792	0.0353366	1.92942	0.0536784	0.0913629
rs10066308_Ref_G	2621.01	-0.0426297	0.032436	-1.31427	0.188755	0.265454
rs10068717_Non-Ref_A	1595.63	0.0374122	0.0421259	0.888106	0.374484	0.467501
rs10068717_Non-Ref_G	2516.42	-0.0196834	0.033798	-0.582384	0.560308	0.643826
rs10068717_Non-Ref_T	1855.4	0.0999513	0.0430105	2.32388	0.0201319	0.0390597
rs10068717_Ref_C	2094.62	-0.00319266	0.03549	-0.0899593	0.92832	0.947839
rs10070832_Non-Ref_A	2188.33	0.153166	0.0362902	4.22059	2.43669e-05	9.27539e-05
rs10070832_Non-Ref_G	1805.96	0.220444	0.0411792	5.35328	8.63744e-08	4.94732e-07
rs10070832_Non-Ref_T	1882.75	0.191707	0.041378	4.63305	3.6031e-06	1.5924e-05
rs10070832_Ref_C	1790.04	0.175375	0.0409446	4.28323	1.842e-05	7.16981e-05
rs10072596_Non-Ref_G	2177.18	0.127931	0.0359332	3.56023	0.000370529	0.0011063
rs10072596_Ref_A	3618.24	0.21602	0.0281073	7.68557	1.52322e-14	1.87589e-13
rs10075764_Non-Ref_C	1821.97	-0.377687	0.0381457	-9.90115	4.11529e-23	8.82805e-22
rs10075764_Non-Ref_G	1945.78	-0.490628	0.0368151	-13.3268	1.6164e-40	6.52571e-39
rs10075764_Non-Ref_T	2593.22	-0.513387	0.0327747	-15.6641	2.6601e-55	1.61772e-53
rs10075764_Ref_A	2621.16	-0.520085	0.0316034	-16.4566	7.52215e-61	5.36678e-59
rs10079513_Non-Ref_A	2875.08	-0.0306957	0.0347014	-0.884567	0.37639	0.469407
rs10079513_Non-Ref_C	1692.75	-0.0855172	0.0396829	-2.15502	0.0311605	0.0572125
rs10079513_Non-Ref_G	2544.15	-0.0838769	0.0346436	-2.42114	0.0154719	0.0310127
rs10079513_Ref_T	2263.8	0.034594	0.0348217	0.99346	0.320486	0.411598
rs10082154_Non-Ref_C	2771.16	-0.0270501	0.0309882	-0.872917	0.382708	0.475796
rs10082154_Non-Ref_G	1699.85	0.0180521	0.0396607	0.455163	0.648992	0.722059
rs10082154_Ref_T	2728.86	-0.0161396	0.0331737	-0.486517	0.626601	0.702477
rs10084150_Non-Ref_C	3399.31	-0.166559	0.027721	-6.0084	1.87367e-09	1.35855e-08
rs10084150_Ref_T	3068.96	-0.143554	0.031748	-4.52166	6.13577e-06	2.60881e-05
rs10084639_Non-Ref_G	2517.34	-0.192388	0.0315041	-6.10675	1.01678e-09	7.63987e-09
rs10084639_Ref_T	1938.14	-0.317285	0.0370478	-8.56421	1.08815e-17	1.68786e-16
rs10085999_Non-Ref_A	3154.58	-0.105394	0.0289043	-3.64632	0.000266026	0.000818918
rs10085999_Non-Ref_C	3796.32	-0.066949	0.0279078	-2.39894	0.0164428	0.0327241
rs10085999_Ref_T	5371.91	-0.0365435	0.0233917	-1.56224	0.118232	0.179562
rs1008610_Non-Ref_G	2212.67	0.022623	0.0347755	0.650543	0.515341	0.603247
rs1008610_Non-Ref_T	3553.03	-0.0556748	0.0285128	-1.95262	0.0508642	0.0871795
rs1008610_Ref_C	2238.99	-0.0733395	0.036857	-1.98984	0.0466089	0.0808461
rs10086475_Non-Ref_C	1420.92	-0.086924	0.0468749	-1.85438	0.0636846	0.105804
rs10086475_Ref_T	1359.33	-0.0433073	0.0452569	-0.956922	0.338607	0.43054
rs1008654811_Non-Ref_A	477.489	0.0660133	0.0777297	0.849267	0.395733	0.488662
rs1008654811_Ref_C	468.392	-0.0399838	0.0799171	-0.500317	0.616852	0.69402
rs10089216_Non-Ref_A	3197.59	0.08688	0.0291143	2.9841	0.00284409	0.00689264
rs10089216_Non-Ref_T	4234.1	0.134757	0.0261844	5.14647	2.65435e-07	1.40698e-06
rs10089216_Ref_G	5037.86	0.154219	0.0251118	6.14129	8.18564e-10	6.22749e-09
rs10092179_Non-Ref_G	655.122	-0.142462	0.0634519	-2.2452	0.0247554	0.0468372
rs10092179_Ref_A	711.281	-0.0827258	0.0628327	-1.31661	0.187971	0.264497
rs10092335_Non-Ref_A	2218.89	-0.108773	0.0344951	-3.15328	0.00161445	0.00415857
rs10092335_Non-Ref_C	3387.67	-0.200388	0.0280142	-7.15307	8.48562e-13	8.91933e-12
rs10092335_Non-Ref_G	2685.27	-0.126756	0.03298	-3.84341	0.000121336	0.000401273
rs10092335_Ref_T	2185.32	-0.114102	0.0358557	-3.18226	0.00146133	0.00380275
rs10093113_Non-Ref_C	3649.08	-0.155704	0.0283466	-5.49284	3.95518e-08	2.38038e-07
rs10093113_Non-Ref_T	3098.39	-0.106459	0.0296364	-3.59218	0.000327928	0.000989519
rs10093113_Ref_G	2543.62	-0.163112	0.0338578	-4.81754	1.45336e-06	6.8566e-06
rs10093127_Non-Ref_A	683.282	0.0987838	0.063697	1.55084	0.12094	0.183008
rs10093127_Non-Ref_C	1278.27	0.0600996	0.0467751	1.28486	0.19884	0.277225
rs10093127_Ref_T	1180.88	0.139352	0.0526175	2.64841	0.00808726	0.0174759
rs10093654_Non-Ref_A	2713.44	0.219975	0.0330041	6.66507	2.64535e-11	2.39036e-10
rs10093654_Non-Ref_G	1755.51	0.0467389	0.0400426	1.16723	0.243118	0.327229
rs10093654_Non-Ref_T	1733.7	0.153427	0.0433069	3.54278	0.000395939	0.00117412
rs10093654_Ref_C	1893.77	0.0842374	0.0427002	1.97276	0.0485228	0.0836658
rs10093797_Non-Ref_A	1795.37	0.13946	0.0402253	3.46697	0.000526359	0.00151764
rs10093797_Ref_C	2068.87	0.216059	0.0362294	5.96363	2.46693e-09	1.75483e-08
rs10102600_Non-Ref_G	348.472	-0.0212703	0.0885759	-0.240136	0.810225	0.856122
rs10102600_Non-Ref_T	1223.31	0.0803344	0.0479482	1.67544	0.0938476	0.147784
rs10102600_Ref_C	2574.38	0.139755	0.0370226	3.77486	0.000160096	0.000516833
rs1010330_Non-Ref_A	1752.59	0.224415	0.0405102	5.53972	3.02952e-08	1.85801e-07
rs1010330_Non-Ref_C	1871.77	0.118023	0.0384567	3.069	0.00214778	0.00536987
rs1010330_Ref_G	2319.34	0.12824	0.0366701	3.49711	0.000470322	0.00137103
rs10104771_Non-Ref_A	2937.59	-0.116397	0.0320618	-3.63041	0.000282972	0.000865263
rs10104771_Non-Ref_C	3205.74	-0.176385	0.0292712	-6.02588	1.68192e-09	1.22765e-08
rs10104771_Non-Ref_T	2520.03	-0.0303662	0.0327543	-0.927091	0.353879	0.446302
rs10104771_Ref_G	3421.11	-0.142337	0.0284765	-4.99841	5.78042e-07	2.9079e-06
rs10105998_Non-Ref_A	2099.36	-0.0236224	0.0371386	-0.636061	0.524737	0.611849
rs10105998_Ref_T	2507.95	0.0341103	0.0344042	0.991457	0.321463	0.412534
rs1010607130_Non-Ref_A	2832.09	0.188036	0.03367	5.58468	2.34125e-08	1.45712e-07
rs1010607130_Ref_G	2192.06	0.0622986	0.0362228	1.71987	0.0854553	0.136572
rs1010635_Non-Ref_A	2661.77	-0.0522246	0.0333675	-1.56513	0.117552	0.178699
rs1010635_Non-Ref_G	2216.79	0.133733	0.0348996	3.83195	0.000127134	0.000418784
rs1010635_Ref_C	2960.85	-0.0279058	0.0299388	-0.932094	0.351288	0.443661
rs10106461_Non-Ref_A	2103.56	-0.155075	0.038898	-3.9867	6.69996e-05	0.000234161
rs10106461_Non-Ref_G	2517.22	-0.137711	0.0323835	-4.2525	2.11396e-05	8.13092e-05
rs10106461_Non-Ref_T	2928.97	-0.074568	0.0311619	-2.39292	0.0167149	0.0332139
rs10106461_Ref_C	2311.9	-0.153078	0.0346924	-4.41244	1.02214e-05	4.16298e-05
rs10108507_Non-Ref_G	2242.16	-0.254072	0.0349071	-7.27853	3.37489e-13	3.68593e-12
rs10108507_Non-Ref_T	1907.19	-0.298249	0.0372631	-8.00388	1.20555e-15	1.62521e-14
rs10108507_Ref_C	2210.66	-0.273112	0.034145	-7.9986	1.25838e-15	1.69403e-14
rs10111625_Non-Ref_G	1625.56	-0.146789	0.0417997	-3.51172	0.000445216	0.00130609
rs10111625_Non-Ref_T	1548.82	-0.0711837	0.045374	-1.56882	0.11669	0.177607
rs10111625_Ref_A	1385.73	0.0820846	0.044906	1.82792	0.0675614	0.111366
rs10112388_Non-Ref_A	2778.91	-0.0246921	0.0339229	-0.727891	0.46668	0.557754
rs10112388_Non-Ref_C	2457.89	0.0182995	0.0343902	0.532115	0.594647	0.674583
rs10112388_Non-Ref_G	3060.73	-0.0220983	0.029419	-0.751157	0.452558	0.543998
rs10112388_Ref_T	2236.56	0.0330368	0.0350254	0.943223	0.345567	0.437879
rs1012713485_Ref_G	1157.99	0.00263289	0.0494433	0.0532506	0.957532	0.970194
rs10133267_Non-Ref_G	2388.39	0.0314557	0.0344778	0.912346	0.361586	0.454197
rs10133267_Ref_A	3151.17	0.0158052	0.0301477	0.52426	0.600098	0.679379
rs10133498_Non-Ref_T	2899.68	-0.116478	0.0304296	-3.82778	0.000129303	0.000425161
rs10133498_Ref_C	2267.46	-0.107048	0.0339148	-3.15637	0.00159744	0.00412001
rs10134254_Non-Ref_A	2476.96	0.0590704	0.0331665	1.78102	0.0749087	0.121883
rs10134254_Non-Ref_C	2199.35	0.133879	0.0360785	3.71076	0.000206638	0.000650957
rs10134254_Non-Ref_G	2408.73	0.126221	0.0348618	3.6206	0.000293916	0.000895635
rs10134254_Ref_T	2579.2	0.086819	0.0350965	2.47372	0.0133714	0.0272427
rs10135725_Non-Ref_A	1911.05	-0.142426	0.0365865	-3.89286	9.90675e-05	0.000334441
rs10135725_Non-Ref_T	1945.61	0.0615576	0.0372212	1.65383	0.0981619	0.153499
rs10135725_Ref_C	2338.08	-0.105696	0.0356081	-2.96831	0.00299438	0.00721442
rs10136427_Non-Ref_T	3216.3	-0.0690057	0.0303623	-2.27274	0.0230418	0.0439707
rs10136427_Ref_C	3662.71	-0.0465312	0.0279286	-1.66608	0.0956978	0.150228
rs1013766_Non-Ref_A	3252.49	-0.0385536	0.0287183	-1.34248	0.179442	0.254534
rs1013766_Ref_G	3398.46	-0.0242327	0.0290467	-0.834269	0.40413	0.497188
rs1013767_Non-Ref_A	2753.76	0.0739511	0.031819	2.32412	0.020119	0.0390368
rs1013767_Non-Ref_C	3457.97	0.0374477	0.028606	1.30908	0.190506	0.267485
rs1013767_Ref_T	2625.17	-0.00802621	0.0325218	-0.246795	0.805067	0.852318
rs10138271_Non-Ref_G	3030.72	0.175646	0.0307359	5.71469	1.09902e-08	7.16254e-08
rs10138271_Non-Ref_T	2617.63	0.13879	0.0342382	4.05367	5.04214e-05	0.00018044
rs10138271_Ref_A	2637.28	0.15042	0.0331982	4.53098	5.8712e-06	2.50438e-05
rs10138548_Non-Ref_C	1344.05	-0.144453	0.0455869	-3.16874	0.00153103	0.00396715
rs10138548_Non-Ref_G	1522.03	-0.051607	0.045217	-1.14132	0.253737	0.338951
rs10138548_Non-Ref_T	1749.83	-0.0266871	0.0403379	-0.661589	0.508235	0.596587
rs10138548_Ref_A	1933.63	-0.10072	0.0405544	-2.48358	0.0130068	0.0266002
rs1013952_Non-Ref_A	1059.6	0.161282	0.0513407	3.14141	0.00168139	0.00430955
rs1013952_Non-Ref_T	694.35	0.235493	0.0637454	3.69428	0.000220511	0.000691022
rs1013952_Ref_G	1336.3	0.188447	0.0450647	4.18169	2.89349e-05	0.000108578
rs1013953_Non-Ref_A	2838.31	-0.0721246	0.0303473	-2.37664	0.0174713	0.0345022
rs1013953_Non-Ref_C	2198.99	0.0946132	0.0364139	2.59827	0.00936952	0.0199098
rs1013953_Non-Ref_G	2635.21	-0.0165534	0.0325204	-0.509015	0.610742	0.688723
rs1013953_Ref_T	2457.08	0.0356246	0.0364754	0.976674	0.328731	0.420256
rs10141141_Non-Ref_G	2585.86	-0.0464024	0.0329883	-1.40663	0.159537	0.230715
rs10141141_Ref_T	2609.33	-0.0562232	0.0340606	-1.65068	0.0988043	0.154327
rs10141746_Non-Ref_C	2033.94	-0.0539828	0.0371364	-1.45364	0.146047	0.214377
rs10141746_Non-Ref_G	2054.32	-0.0273969	0.0381249	-0.718609	0.472382	0.5629
rs10141746_Ref_A	2744.06	-0.0294521	0.0321385	-0.916412	0.359451	0.452033
rs10142466_Non-Ref_C	2141.27	0.131073	0.0384692	3.40721	0.000656305	0.00184978
rs10142466_Non-Ref_G	1673.89	0.0983988	0.0404227	2.43424	0.0149229	0.0300331
rs10142466_Non-Ref_T	3217.17	0.064587	0.0332165	1.94443	0.051844	0.0886741
rs10142466_Ref_A	2549.9	0.112921	0.0327704	3.44583	0.000569305	0.00162714
rs10142513_Non-Ref_A	3582.57	0.0290059	0.0280262	1.03496	0.300689	0.390346
rs10142513_Non-Ref_C	2609.27	0.0968789	0.0338945	2.85825	0.00425988	0.00990165
rs10142513_Ref_G	2970.7	0.0626959	0.0313062	2.00267	0.0452132	0.0787782
rs10142621_Non-Ref_G	2282.54	0.0546171	0.0355818	1.53497	0.124791	0.187966
rs10142621_Non-Ref_T	2739.35	0.129982	0.0316097	4.11209	3.92089e-05	0.000143532
rs10142621_Ref_C	2983.75	0.0521835	0.0309465	1.68625	0.0917483	0.145021
rs10142838_Non-Ref_G	3263.79	0.141093	0.0301757	4.67572	2.92928e-06	1.31247e-05
rs10142838_Ref_T	4563.74	0.0901101	0.0262298	3.43541	0.000591654	0.00168423
rs1014486_Non-Ref_C	4011.59	0.0360609	0.0269689	1.33713	0.18118	0.256534
rs1014486_Ref_T	4374.39	0.136891	0.0255795	5.3516	8.71779e-08	4.99185e-07
rs10147587_Non-Ref_T	3080.83	-0.00530072	0.0298466	-0.177599	0.859038	0.894746
rs10147587_Ref_C	2678.43	0.0272677	0.0331167	0.823382	0.410291	0.503297
rs10147860_Non-Ref_A	2350.41	0.158919	0.0352137	4.51299	6.39213e-06	2.70669e-05
rs10147860_Ref_C	2351.27	0.0933492	0.0352645	2.64712	0.00811813	0.0175357
rs10150214_Non-Ref_G	769.11	-0.144366	0.057487	-2.51129	0.0120292	0.0248142
rs10150214_Ref_T	560.444	-0.193222	0.0751072	-2.57261	0.0100935	0.0212614
rs1015110_Non-Ref_C	2380.9	-0.181686	0.0351086	-5.17496	2.27959e-07	1.22202e-06
rs1015110_Ref_T	3441.72	-0.18643	0.0292021	-6.38412	1.72388e-10	1.41915e-09
rs10152221_Non-Ref_G	2860.83	-0.00789011	0.034208	-0.230651	0.817586	0.861906
rs10152221_Ref_A	2875.49	-0.0160379	0.0320959	-0.499689	0.617294	0.694354
rs10152871_Non-Ref_A	1598.61	-0.287858	0.0413142	-6.96754	3.22535e-12	3.20137e-11
rs10152871_Non-Ref_T	3221.89	-0.379919	0.0290188	-13.0922	3.65115e-39	1.41729e-37
rs10152871_Ref_G	1979.3	-0.456908	0.0369446	-12.3674	3.92348e-35	1.32792e-33
rs10152928_Non-Ref_A	1556.75	-0.0111974	0.0443242	-0.252625	0.800558	0.848574
rs10152928_Non-Ref_G	1864.71	0.0245427	0.0410603	0.597722	0.550025	0.634828
rs10152928_Non-Ref_T	2433.52	-0.0756284	0.0340378	-2.2219	0.0262904	0.04932
rs10152928_Ref_C	2079.04	0.0214016	0.0384678	0.55635	0.577971	0.659906
rs10157709_Non-Ref_C	1841.4	0.175111	0.0395929	4.42278	9.74393e-06	3.98292e-05
rs10157709_Ref_T	1401.87	0.148041	0.0477416	3.10087	0.00192953	0.00487813
rs10159235_Non-Ref_G	1771.14	0.102922	0.0422297	2.4372	0.0148014	0.0298232
rs10159235_Non-Ref_T	1406.01	-0.0192373	0.0453108	-0.424563	0.671155	0.740831
rs10159235_Ref_C	1251.81	0.0290196	0.0471302	0.615733	0.538071	0.623963
rs10163410_Non-Ref_C	2857.81	0.0693769	0.0320793	2.16267	0.0305668	0.0562653
rs10163410_Non-Ref_T	4523.88	0.159354	0.027621	5.76929	7.96041e-09	5.3e-08
rs10163410_Ref_G	3596.27	0.0936365	0.0287895	3.25245	0.00114413	0.00305174
rs10163469_Non-Ref_A	253.017	0.15551	0.109023	1.42639	0.153757	0.223783
rs10163469_Non-Ref_C	185.076	-0.084783	0.1231	-0.68873	0.490993	0.580348
rs10163469_Non-Ref_T	148.249	0.0674414	0.136235	0.495036	0.620575	0.697286
rs10163469_Ref_G	150.161	0.0445484	0.132788	0.335487	0.737258	0.797461
rs10164262_Non-Ref_A	2358.34	-0.0600931	0.0375351	-1.60098	0.109381	0.168186
rs10164262_Non-Ref_T	1553.56	-0.0482166	0.0425381	-1.13349	0.257008	0.342447
rs10164262_Ref_G	1764.59	-0.0347706	0.0387747	-0.896736	0.36986	0.462905
rs10166773_Non-Ref_A	2248.06	0.10875	0.0346734	3.13641	0.0017103	0.00437603
rs10166773_Non-Ref_C	3831.02	0.0433074	0.02953	1.46655	0.142497	0.210037
rs10166773_Non-Ref_T	3043.37	0.0911246	0.0309465	2.94459	0.00323386	0.00773498
rs10166773_Ref_G	3763.57	0.153995	0.0272823	5.64449	1.65676e-08	1.05109e-07
rs10167650_Non-Ref_A	2568.8	0.194256	0.0333498	5.82479	5.71854e-09	3.88397e-08
rs10167650_Non-Ref_C	3302.65	0.0549152	0.0294106	1.86719	0.0618754	0.103219
rs10167650_Non-Ref_G	2698.67	0.0914154	0.0338411	2.70132	0.00690656	0.0152101
rs10167650_Ref_T	2754.91	0.126732	0.0326252	3.88447	0.000102553	0.000344939
rs10169613_Non-Ref_T	2481.93	-0.0518407	0.0326725	-1.58668	0.112585	0.172339
rs10169613_Ref_C	2474.17	-0.115237	0.0343773	-3.35212	0.000801956	0.00221253
rs10169898_Non-Ref_G	2783.89	-0.0812192	0.0343731	-2.36287	0.0181339	0.035649
rs10169898_Ref_A	2367.63	0.0102883	0.0383897	0.267996	0.788702	0.838931
rs10176758_Non-Ref_C	2445.9	0.154189	0.0333815	4.61899	3.85621e-06	1.69625e-05
rs10176758_Non-Ref_G	2569.78	0.185287	0.0337133	5.49596	3.88583e-08	2.34379e-07
rs10176758_Non-Ref_T	3614.82	0.157878	0.0295042	5.35102	8.74609e-08	5.00506e-07
rs10176758_Ref_A	2310.26	0.12931	0.0374454	3.45329	0.000553797	0.00158708
rs10176806_Non-Ref_A	2646.41	0.102031	0.0348522	2.92753	0.00341669	0.00812058
rs10176806_Non-Ref_C	3259.74	0.14508	0.0307738	4.71439	2.42439e-06	1.10237e-05
rs10176806_Non-Ref_G	2551.45	0.142612	0.0339593	4.19949	2.67518e-05	0.000101029
rs10176806_Ref_T	4262	0.195509	0.0268034	7.29419	3.00451e-13	3.29739e-12
rs10177578_Non-Ref_G	2344.63	0.0514043	0.0334951	1.53468	0.124862	0.188066
rs10177578_Non-Ref_T	2432.16	0.122303	0.0344551	3.54963	0.000385777	0.001147
rs10177578_Ref_C	2879.93	0.105627	0.033284	3.17351	0.00150607	0.00390696
rs10178420_Non-Ref_A	2638.31	-0.170289	0.0321544	-5.29597	1.18386e-07	6.63115e-07
rs10178420_Ref_G	1862.29	-0.318075	0.0397534	-8.0012	1.23209e-15	1.65923e-14
rs10179483_Non-Ref_A	2113.66	0.225391	0.0387793	5.81215	6.16754e-09	4.17117e-08
rs10179483_Ref_G	3605.36	0.123499	0.0282364	4.37377	1.2212e-05	4.9147e-05
rs1018387_Non-Ref_A	2962.54	0.0547518	0.0313573	1.74606	0.0808002	0.130079
rs1018387_Non-Ref_C	2679.7	0.115163	0.0323792	3.5567	0.000375543	0.00111961
rs1018387_Non-Ref_G	2657.42	0.072541	0.0320121	2.26605	0.0234485	0.0446446
rs1018387_Ref_T	2944.1	0.019479	0.0300371	0.648497	0.516664	0.604407
rs10183971_Non-Ref_A	3944.46	-0.0233985	0.0271877	-0.860628	0.389443	0.482388
rs10183971_Non-Ref_C	2270.92	-0.0808036	0.0345975	-2.33553	0.0195157	0.0379989
rs10183971_Ref_G	4438.11	-0.0221182	0.026087	-0.847863	0.396514	0.489406
rs10184153_Non-Ref_A	2117.27	0.106293	0.0387936	2.73996	0.00614464	0.0137143
rs10184153_Non-Ref_C	3453.76	0.0877736	0.0284392	3.08637	0.0020262	0.00509582
rs10184153_Ref_T	2526.63	0.0788017	0.0338969	2.32474	0.0200857	0.0389781
rs10186048_Non-Ref_A	1756.55	-0.0347974	0.0409018	-0.850755	0.394906	0.487855
rs10186048_Ref_G	2604.11	-0.0103673	0.0320049	-0.32393	0.745991	0.804831
rs10188181_Non-Ref_A	1803.83	-0.519166	0.0408244	-12.7171	4.75308e-37	1.7067e-35
rs10188181_Non-Ref_C	1905.25	-0.429881	0.0397032	-10.8274	2.55362e-27	6.65556e-26
rs10188181_Ref_G	1871.66	-0.428554	0.0369881	-11.5863	4.83744e-31	1.44119e-29
rs10190504_Non-Ref_G	4158.07	0.0952041	0.0281249	3.38505	0.000711664	0.00199022
rs10190504_Non-Ref_T	3324.51	0.038433	0.0283118	1.35749	0.174626	0.248771
rs10190504_Ref_C	3571.26	0.0480589	0.0274468	1.75098	0.0799487	0.128906
rs10191360_Non-Ref_A	2554.23	0.0744181	0.0324765	2.29145	0.0219377	0.0421175
rs10191360_Non-Ref_C	2991.06	-0.00713571	0.0302379	-0.235985	0.813444	0.858837
rs10191360_Non-Ref_G	3197.66	0.0327254	0.030347	1.07837	0.280867	0.368623
rs10191360_Ref_T	2316.58	0.1516	0.0347526	4.36226	1.28727e-05	5.15513e-05
rs10192415_Non-Ref_G	1958.84	0.0115777	0.0397214	0.291473	0.77069	0.82419
rs10192415_Non-Ref_T	2595.59	0.0748876	0.032072	2.33498	0.0195442	0.0380448
rs10192415_Ref_C	3324.47	-0.0301165	0.0293355	-1.02662	0.304598	0.394645
rs10193465_Non-Ref_A	2486.04	-0.0121347	0.0337104	-0.35997	0.718869	0.781857
rs10193465_Non-Ref_C	2995.26	0.0188804	0.0299613	0.630162	0.528589	0.615351
rs10193465_Ref_T	2242.08	0.0636079	0.036596	1.73811	0.0821918	0.132042
rs10193900_Non-Ref_C	2577.49	-0.0636175	0.0377733	-1.6842	0.092144	0.14555
rs10193900_Non-Ref_G	3363.07	0.0454551	0.0301531	1.50747	0.131689	0.196725
rs10193900_Ref_A	3376.79	0.0278041	0.0284964	0.975706	0.32921	0.420701
rs1019527_Non-Ref_G	2788.77	0.0438368	0.0316746	1.38397	0.166367	0.238951
rs1019527_Ref_A	3226.75	0.025021	0.0291819	0.857415	0.391216	0.484192
rs10195405_Non-Ref_T	2314.15	0.0536671	0.0360088	1.49039	0.136122	0.20229
rs10195405_Ref_A	1966.9	0.0228001	0.038216	0.59661	0.550768	0.635472
rs10195963_Non-Ref_C	2359.74	-0.0891451	0.0388588	-2.29408	0.0217859	0.0418535
rs10195963_Non-Ref_G	2591.52	-0.0943168	0.0323848	-2.91238	0.00358685	0.0084782
rs10195963_Ref_T	3137.41	-0.206632	0.0285098	-7.24776	4.23723e-13	4.58461e-12
rs10197066_Non-Ref_A	3777.8	0.161213	0.0282961	5.69737	1.21672e-08	7.8704e-08
rs10197066_Non-Ref_C	4336.24	0.160764	0.0258288	6.22422	4.83949e-10	3.7863e-09
rs10197066_Non-Ref_T	3178.73	0.168864	0.0322402	5.23769	1.62603e-07	8.92394e-07
rs10197066_Ref_G	4103.05	0.0534751	0.0264144	2.02447	0.0429222	0.0753173
rs10197392_Non-Ref_A	2795.91	-0.0947213	0.0321391	-2.94722	0.0032064	0.00767697
rs10197392_Non-Ref_T	2448.23	-0.207473	0.0337714	-6.14347	8.07394e-10	6.14495e-09
rs10197392_Ref_G	2209.74	0.0224376	0.035297	0.635681	0.524985	0.611992
rs10198539_Non-Ref_T	3724.19	0.124026	0.0291968	4.24793	2.1575e-05	8.28758e-05
rs10198539_Ref_C	3502	0.0928446	0.0293293	3.16559	0.00154769	0.00400599
rs10198838_Non-Ref_C	2956.17	0.031461	0.0305677	1.02922	0.303375	0.393287
rs10198838_Non-Ref_G	2390.42	0.086443	0.0371238	2.3285	0.0198854	0.0386323
rs10198838_Ref_T	3713.67	0.0102052	0.0277201	0.36815	0.712761	0.776281
rs10199020_Non-Ref_A	2354.92	-0.21704	0.0330754	-6.56196	5.31033e-11	4.64509e-10
rs10199020_Non-Ref_G	2400.01	-0.144296	0.0336375	-4.28973	1.78893e-05	6.97956e-05
rs10199020_Ref_T	2805.35	-0.269715	0.0315414	-8.55114	1.21877e-17	1.87831e-16
rs10199394_Non-Ref_A	3926.92	-0.235803	0.0266318	-8.85421	8.42751e-19	1.41059e-17
rs10199394_Non-Ref_C	3116.4	-0.130971	0.0293279	-4.46576	7.97838e-06	3.31968e-05
rs10199394_Non-Ref_G	3648.05	-0.1801	0.0282308	-6.37957	1.77592e-10	1.46041e-09
rs10199394_Ref_T	3438.17	-0.14745	0.0310066	-4.75544	1.9801e-06	9.138e-06
rs1020092082_Non-Ref_G	240.682	0.237963	0.107411	2.21545	0.0267289	0.050008
rs1020092082_Ref_A	421.967	0.139417	0.0810957	1.71916	0.0855848	0.136722
rs10201872_Non-Ref_T	4148.15	0.123152	0.0267403	4.6055	4.11467e-06	1.80475e-05
rs10201872_Ref_C	4812.6	0.169683	0.0244461	6.94111	3.8902e-12	3.82757e-11
rs10202244_Non-Ref_T	6119.73	0.0401083	0.0218841	1.83276	0.0668388	0.110327
rs10202244_Ref_G	5379.41	0.0755934	0.0240511	3.14303	0.00167209	0.00428887
rs10202994_Non-Ref_C	3547.61	0.0640861	0.028223	2.2707	0.0231649	0.044177
rs10202994_Non-Ref_G	3536.76	0.115587	0.0291985	3.95867	7.53689e-05	0.000260661
rs10202994_Non-Ref_T	2513.76	0.0181906	0.032552	0.558816	0.576287	0.65838
rs10202994_Ref_A	3077.89	0.118056	0.0314103	3.75851	0.000170931	0.000548381
rs10204_Non-Ref_A	1228.44	-0.285317	0.0479067	-5.95568	2.58987e-09	1.83921e-08
rs10204_Non-Ref_C	1873.58	-0.236294	0.0407329	-5.80106	6.58955e-09	4.44012e-08
rs10204_Non-Ref_G	1485.04	-0.289003	0.0429494	-6.72893	1.70916e-11	1.57791e-10
rs10204_Ref_T	1479.1	-0.278635	0.0408394	-6.82269	8.9354e-12	8.46962e-11
rs10204180_Non-Ref_A	501.77	-0.429482	0.0729188	-5.88986	3.86515e-09	2.68465e-08
rs10204180_Non-Ref_C	220.121	-0.384081	0.108951	-3.52525	0.000423079	0.00124688
rs10204180_Non-Ref_G	189.503	-0.210972	0.12342	-1.70938	0.0873809	0.139156
rs10204180_Ref_T	234.37	-0.372723	0.10539	-3.53661	0.000405304	0.00119957
rs1020658_Non-Ref_G	2376.44	-0.218942	0.0337441	-6.4883	8.681e-11	7.41076e-10
rs1020658_Ref_C	2800.51	-0.243233	0.0307159	-7.91877	2.39869e-15	3.16463e-14
rs10207197_Non-Ref_C	1939.14	0.08595	0.0387092	2.2204	0.0263915	0.0494662
rs10207197_Non-Ref_T	1760.52	0.076472	0.0391639	1.95261	0.0508655	0.0871795
rs10207197_Ref_A	1767.54	0.0707605	0.042296	1.67298	0.0943307	0.148417
rs10207726_Non-Ref_A	2121.53	-0.729366	0.0348702	-20.9166	3.77901e-97	5.26491e-95
rs10207726_Non-Ref_T	2030.7	-0.733001	0.0378377	-19.3722	1.32426e-83	1.45377e-81
rs10207726_Ref_C	1701.89	-0.604681	0.0412758	-14.6498	1.3515e-48	7.03533e-47
rs10209615_Non-Ref_C	1965.74	-0.328397	0.0372703	-8.81122	1.23791e-18	2.04873e-17
rs10209615_Ref_T	3576.79	-0.128257	0.0284378	-4.51008	6.48028e-06	2.7419e-05
rs10209878_Non-Ref_C	1471.44	0.248959	0.0446402	5.57703	2.4466e-08	1.51776e-07
rs10209878_Non-Ref_G	1859.93	0.256235	0.0396745	6.45843	1.05796e-10	8.93005e-10
rs10209878_Non-Ref_T	2015.4	0.091978	0.036222	2.53929	0.0111079	0.0231228
rs10209878_Ref_A	1974.09	0.0543873	0.0382556	1.42168	0.155119	0.225466
rs10210193_Non-Ref_C	2122.89	-0.171201	0.0351587	-4.86938	1.11946e-06	5.37604e-06
rs10210193_Non-Ref_G	2601.48	-0.0930356	0.0326241	-2.85174	0.004348	0.010082
rs10210193_Ref_T	2240.24	-0.199587	0.0350822	-5.68913	1.27687e-08	8.23441e-08
rs10210464_Non-Ref_A	3717.24	-0.0193455	0.0279299	-0.692645	0.488533	0.577975
rs10210464_Non-Ref_C	3251.72	-0.100561	0.0284496	-3.53471	0.00040823	0.0012072
rs10210464_Ref_T	3189.45	-0.0327827	0.0298862	-1.09692	0.272678	0.359687
rs1021156_Non-Ref_C	2599.27	-0.0322559	0.0334238	-0.965055	0.334517	0.426323
rs1021156_Ref_T	1772.57	-0.0930332	0.0389717	-2.3872	0.0169773	0.0336637
rs10211562_Non-Ref_T	973.07	-0.159168	0.051868	-3.06872	0.00214981	0.00537423
rs10211562_Ref_G	1952.08	0.0515711	0.0390785	1.31968	0.186942	0.263282
rs10212230_Non-Ref_A	3299.9	0.152605	0.0292605	5.21537	1.83447e-07	9.98777e-07
rs10212230_Non-Ref_C	2794.93	0.175211	0.0349759	5.00947	5.45806e-07	2.75586e-06
rs10212230_Ref_G	3002.87	0.176181	0.0304144	5.79268	6.92731e-09	4.65272e-08
rs10213692_Non-Ref_C	2002.84	-0.412794	0.0361192	-11.4287	3.00733e-30	8.74203e-29
rs10213692_Non-Ref_G	1673.75	-0.328131	0.0415255	-7.90192	2.74637e-15	3.60472e-14
rs10213692_Ref_T	2235.21	-0.290051	0.0373115	-7.77378	7.61797e-15	9.62623e-14
rs10213865_Non-Ref_C	933.493	0.0228682	0.0546672	0.418316	0.675716	0.744913
rs10213865_Non-Ref_T	1012.91	0.174528	0.0513454	3.3991	0.000676081	0.00190098
rs10213865_Ref_A	1097.65	0.142903	0.050977	2.80329	0.00505839	0.0115455
rs10214237_Non-Ref_C	1138.05	0.0617424	0.0500226	1.23429	0.217095	0.298099
rs10214237_Ref_T	850.902	0.00610842	0.0558265	0.109418	0.912871	0.936007
rs10214273_Non-Ref_A	3566.56	-0.125847	0.027474	-4.58057	4.63701e-06	2.01586e-05
rs10214273_Non-Ref_G	3307.62	-0.0838213	0.0284845	-2.94269	0.00325369	0.00777658
rs10214273_Ref_T	2384.63	-0.0363096	0.0334584	-1.08522	0.277826	0.365224
rs1021469_Non-Ref_A	2103.91	0.00571624	0.0359548	0.158984	0.873681	0.906008
rs1021469_Ref_G	2489.46	-0.0877047	0.0358416	-2.44701	0.0144046	0.0291093
rs10216576_Non-Ref_G	4220.73	-0.159199	0.0267788	-5.94498	2.76498e-09	1.95632e-08
rs10216576_Non-Ref_T	3224.62	-0.121062	0.0311845	-3.88212	0.000103549	0.000347975
rs10216576_Ref_C	4107.02	-0.130452	0.0269993	-4.8317	1.35373e-06	6.41345e-06
rs1021858_Non-Ref_T	1734.28	0.19336	0.040513	4.77279	1.81687e-06	8.44777e-06
rs1021858_Ref_G	1758.01	0.124348	0.0421643	2.94913	0.00318665	0.00763397
rs1021859_Non-Ref_A	3300.8	0.156684	0.0292893	5.34953	8.81818e-08	5.04255e-07
rs1021859_Non-Ref_C	3096.07	0.0970452	0.0308323	3.14751	0.00164665	0.00423354
rs1021859_Non-Ref_G	2958.77	0.0569754	0.0301132	1.89204	0.058485	0.0983556
rs1021859_Ref_T	3098.99	0.0882427	0.0298468	2.95653	0.00311127	0.00747067
rs1021954_Non-Ref_G	2535.68	-0.0914098	0.0352597	-2.59247	0.00952896	0.0202094
rs1021954_Non-Ref_T	2129.42	-0.0222546	0.0357429	-0.62263	0.533528	0.619688
rs1021954_Ref_A	3049.28	-0.0417633	0.0295187	-1.41481	0.157125	0.227794
rs1021955_Non-Ref_G	3007.84	-0.111294	0.0305324	-3.64511	0.000267273	0.000822293
rs1021955_Non-Ref_T	2988.83	-0.0671007	0.0308589	-2.17444	0.0296722	0.0548373
rs1021955_Ref_A	3468.69	-0.00655515	0.0284088	-0.230744	0.817514	0.861875
rs10220369_Non-Ref_G	2693.84	-0.0886217	0.0325636	-2.7215	0.00649867	0.0144071
rs10220369_Ref_A	2559.34	0.00346251	0.0332269	0.104208	0.917004	0.939264
rs10220371_Non-Ref_G	3583.24	-0.00865561	0.0281142	-0.307873	0.758179	0.814231
rs10220371_Ref_A	3109.89	0.0534022	0.0295888	1.80481	0.071104	0.116425
rs10220392_Non-Ref_C	2934.65	-0.000773659	0.0311392	-0.0248452	0.980178	0.986152
rs10220392_Ref_T	2844.99	-0.0200405	0.0326099	-0.614552	0.538851	0.624697
rs10220479_Non-Ref_G	2338.93	-0.04405	0.0338127	-1.30276	0.192655	0.26998
rs10220479_Ref_C	2904.11	0.0197277	0.0325535	0.606008	0.54451	0.629847
rs10222232_Non-Ref_C	1570.44	-0.322829	0.0405339	-7.96443	1.65991e-15	2.22054e-14
rs10222232_Non-Ref_G	1032.68	-0.295094	0.0573648	-5.14416	2.68719e-07	1.42281e-06
rs10222232_Non-Ref_T	1190.33	-0.501406	0.047495	-10.557	4.71382e-26	1.15179e-24
rs10222232_Ref_A	1153.95	-0.383069	0.047153	-8.12395	4.5127e-16	6.27796e-15
rs10222238_Non-Ref_A	967.68	-0.401628	0.0528679	-7.59682	3.03488e-14	3.64957e-13
rs10222238_Non-Ref_C	1935.63	-0.347588	0.0359108	-9.6792	3.69599e-22	7.52015e-21
rs10222238_Non-Ref_T	885.219	-0.467768	0.0534692	-8.74835	2.16493e-18	3.52807e-17
rs10222238_Ref_G	1388.71	-0.522263	0.0418194	-12.4885	8.62177e-36	2.98397e-34
rs10222318_Non-Ref_A	2042.48	-0.0656729	0.0365685	-1.79589	0.0725128	0.118473
rs10222318_Ref_G	2510.15	-0.0594822	0.0343292	-1.7327	0.0831488	0.133426
rs1023031_Non-Ref_C	2535.54	-0.021627	0.0339511	-0.637007	0.524121	0.611303
rs1023031_Non-Ref_G	2399.07	0.06591	0.0360674	1.82741	0.0676377	0.111482
rs1023031_Ref_T	2615.77	-0.0104796	0.0328902	-0.318624	0.750012	0.808063
rs10230459_Non-Ref_A	3079.61	-0.121025	0.0296097	-4.08732	4.36379e-05	0.000158279
rs10230459_Non-Ref_G	3254.34	-0.0437513	0.0306852	-1.42581	0.153922	0.223991
rs10230459_Ref_C	3210.87	-0.0758442	0.0292332	-2.59446	0.00947409	0.0201063
rs10230723_Non-Ref_T	2810.15	-0.14227	0.0309365	-4.59877	4.24993e-06	1.8594e-05
rs10230723_Ref_A	1739.67	-0.0899708	0.0397956	-2.26082	0.0237703	0.0451617
rs10232726_Non-Ref_T	2976.01	-0.0806135	0.0327436	-2.46197	0.0138178	0.0280551
rs10232726_Ref_C	3068.54	-0.0643788	0.0299578	-2.14898	0.0316359	0.0579714
rs10235226_Non-Ref_G	2483.37	0.234273	0.0340563	6.879	6.02739e-12	5.82267e-11
rs10235226_Ref_A	2202.27	0.203671	0.036235	5.62082	1.90054e-08	1.19703e-07
rs10238927_Non-Ref_A	2546.12	0.00120989	0.0337945	0.0358013	0.971441	0.980197
rs10238927_Non-Ref_C	2488.13	-0.0635446	0.0333866	-1.90329	0.0570022	0.0961397
rs10238927_Ref_G	2538.67	-0.143363	0.0337519	-4.24755	2.1612e-05	8.30096e-05
rs10240820_Non-Ref_A	3854.58	0.0424111	0.030103	1.40887	0.158875	0.229905
rs10240820_Non-Ref_C	3083.94	-0.0425859	0.0305533	-1.39383	0.16337	0.235347
rs10240820_Ref_T	4132.13	-0.0401729	0.025949	-1.54814	0.121588	0.18385
rs10243024_Non-Ref_A	2284.76	-0.0539645	0.0346136	-1.55906	0.118983	0.180503
rs10243024_Non-Ref_T	2749.82	-0.0396565	0.0318439	-1.24534	0.213007	0.293457
rs10243024_Ref_G	2700.03	-0.0518978	0.0317646	-1.63382	0.102296	0.159048
rs10245175_Non-Ref_A	3939.2	-0.0348146	0.0283382	-1.22854	0.219244	0.300522
rs10245175_Non-Ref_C	3470.91	-0.0282376	0.0280679	-1.00605	0.314393	0.405008
rs10245175_Ref_G	2922.77	-0.0548709	0.0314039	-1.74727	0.0805913	0.129795
rs10245867_Non-Ref_A	928.655	-0.122327	0.0547803	-2.23305	0.0255455	0.0481277
rs10245867_Non-Ref_C	892.158	-0.132265	0.0542877	-2.43636	0.0148359	0.0298799
rs10245867_Non-Ref_T	637.165	0.101004	0.0666237	1.51603	0.129512	0.19398
rs10245867_Ref_G	663.947	-0.045162	0.0620383	-0.727969	0.466632	0.557732
rs1024637_Non-Ref_T	2503.59	0.208979	0.0355841	5.87282	4.2845e-09	2.9577e-08
rs1024637_Ref_C	3477.41	0.154203	0.0285387	5.40329	6.5429e-08	3.81608e-07
rs10249404_Non-Ref_A	2901.36	0.0128121	0.0322066	0.39781	0.69077	0.757585
rs10249404_Ref_G	2094.51	-0.0461501	0.0350584	-1.31638	0.188048	0.264595
rs10250289_Non-Ref_G	3364.34	-0.156047	0.0279585	-5.58137	2.38629e-08	1.4825e-07
rs10250289_Non-Ref_T	3476.9	-0.112635	0.0299006	-3.76699	0.000165225	0.000531864
rs10250289_Ref_A	3659.96	-0.0947767	0.0274096	-3.45779	0.000544623	0.00156336
rs10250435_Non-Ref_A	2675.98	-0.00251389	0.0324946	-0.0773634	0.938334	0.955572
rs10250435_Non-Ref_T	3350.76	-0.00693113	0.0285259	-0.242977	0.808023	0.854338
rs10250435_Ref_C	2342.91	-0.0641507	0.034986	-1.83361	0.0667117	0.110145
rs10250457_Non-Ref_A	1507.49	-0.0243418	0.0435134	-0.559408	0.575883	0.658127
rs10250457_Non-Ref_T	1576.78	0.0948825	0.0422267	2.24698	0.0246415	0.0466287
rs10250457_Ref_C	1433.85	-0.00405076	0.0448245	-0.0903693	0.927994	0.947557
rs10250460_Non-Ref_T	1582.46	0.00355651	0.0434125	0.0819236	0.934707	0.952787
rs10250460_Ref_C	2543.59	0.102128	0.0334809	3.05034	0.00228581	0.00567315
rs10250646_Non-Ref_C	1834.32	0.0125401	0.0376097	0.333427	0.738812	0.798795
rs10250646_Non-Ref_T	2043.29	0.044665	0.0378184	1.18104	0.237588	0.32106
rs10250646_Ref_G	2514.05	0.00763601	0.0326031	0.234211	0.814821	0.859755
rs1025131114_Non-Ref_G	996.046	0.208085	0.0553772	3.75759	0.000171557	0.000550167
rs1025131114_Ref_C	697.917	0.227789	0.0635596	3.58387	0.000338545	0.00101883
rs10256866_Non-Ref_G	2815.42	-0.210085	0.0315467	-6.65948	2.74797e-11	2.47899e-10
rs10256866_Ref_A	2412.77	-0.172025	0.0328948	-5.22954	1.69929e-07	9.29272e-07
rs10259085_Non-Ref_G	2768.21	-0.257695	0.0344176	-7.48728	7.03141e-14	8.19576e-13
rs10259085_Non-Ref_T	2357.75	-0.206097	0.0341871	-6.02849	1.655e-09	1.20985e-08
rs10259085_Ref_C	3509.94	-0.287318	0.0277053	-10.3705	3.37812e-25	7.96957e-24
rs1026093080_Non-Ref_C	1155.86	0.0674612	0.0484142	1.39342	0.163494	0.235478
rs1026093080_Ref_A	977.512	0.0784535	0.0556099	1.41078	0.158308	0.229276
rs1026391930_Non-Ref_T	395.629	-0.0221802	0.0860434	-0.257779	0.796578	0.845363
rs1026391930_Ref_G	534.686	-0.0249798	0.0781359	-0.319697	0.749198	0.807381
rs10264094_Non-Ref_C	2338.3	-0.0449455	0.0338707	-1.32697	0.184518	0.260413
rs10264094_Ref_A	2620.12	0.0123396	0.032624	0.378237	0.705254	0.769768
rs10264306_Non-Ref_C	1566.11	0.0398656	0.0425732	0.936401	0.349067	0.441492
rs10264306_Non-Ref_G	1267.81	0.122451	0.0462875	2.64545	0.00815819	0.0176103
rs10264306_Non-Ref_T	1084.84	0.0393629	0.0510096	0.771676	0.440306	0.532327
rs10264306_Ref_A	1996.62	0.0274618	0.0379338	0.723939	0.469103	0.559951
rs10265856_Non-Ref_C	1904.28	-0.123321	0.038118	-3.23524	0.00121538	0.00322272
rs10265856_Ref_T	1457.8	-0.0527618	0.0437242	-1.20669	0.22755	0.309977
rs1026841160_Non-Ref_C	1433.69	0.133537	0.0441513	3.02453	0.00249022	0.00612766
rs1026841160_Ref_T	2180.78	0.10102	0.038342	2.63471	0.00842095	0.0181213
rs1026916_Non-Ref_G	4180.35	0.0716633	0.027412	2.6143	0.00894103	0.0191095
rs1026916_Ref_A	4787.34	0.050056	0.0241477	2.07291	0.0381808	0.0680984
rs1026920_Non-Ref_A	1866.19	0.166438	0.0378854	4.39321	1.1169e-05	4.51867e-05
rs1026920_Non-Ref_T	2435.92	0.284657	0.0377791	7.53479	4.89128e-14	5.77325e-13
rs1026920_Ref_G	1340.43	0.225308	0.045242	4.98006	6.35642e-07	3.17308e-06
rs10270043_Non-Ref_C	1093.95	-0.132555	0.049306	-2.68842	0.00717914	0.0157453
rs10270043_Non-Ref_G	797.189	-0.262645	0.0615682	-4.26591	1.99086e-05	7.69219e-05
rs10270043_Non-Ref_T	1326.62	-0.117359	0.0489906	-2.39554	0.0165958	0.033003
rs10270043_Ref_A	1180.8	-0.00822092	0.0475231	-0.172988	0.862661	0.897397
rs10270221_Non-Ref_G	3236.46	0.0837112	0.0298602	2.80344	0.00505612	0.0115417
rs10270221_Non-Ref_T	3533.43	0.0153081	0.0278028	0.550596	0.58191	0.663356
rs10270221_Ref_A	3406.92	-0.00724811	0.0305413	-0.237321	0.812407	0.857885
rs10271373_Non-Ref_C	1706.87	0.0749239	0.0417489	1.79463	0.0727123	0.118773
rs10271373_Ref_A	2024.4	0.0930069	0.0404337	2.30023	0.021435	0.0412537
rs10273974_Non-Ref_C	721.893	0.0961289	0.0613267	1.56749	0.117001	0.177989
rs10273974_Non-Ref_T	802.72	0.0671085	0.057838	1.16028	0.245933	0.330392
rs10273974_Ref_A	767.46	0.0530515	0.0653373	0.811964	0.416812	0.509719
rs10276952_Non-Ref_C	2140.71	-0.0907645	0.0350195	-2.59183	0.00954675	0.0202438
rs10276952_Non-Ref_G	1964.95	-0.0264659	0.0375036	-0.705688	0.480382	0.570128
rs10276952_Ref_A	2171.42	-0.00676379	0.0354086	-0.191021	0.848509	0.886237
rs10280416_Non-Ref_A	3740.05	0.0583761	0.0268806	2.17169	0.0298793	0.0551721
rs10280416_Ref_G	3310.11	-0.0149457	0.0318519	-0.469226	0.638908	0.71318
rs10283110_Non-Ref_A	3410.61	-0.0204359	0.0301762	-0.67722	0.498267	0.587226
rs10283110_Non-Ref_G	3175.35	0.0932332	0.0295809	3.1518	0.00162265	0.00417757
rs10283110_Ref_T	4715.98	0.0283737	0.0254351	1.11553	0.264622	0.350766
rs1028862_Non-Ref_A	2568.71	-0.524979	0.032164	-16.3219	6.89141e-60	4.81808e-58
rs1028862_Non-Ref_C	2508.63	-0.398631	0.0339303	-11.7485	7.18411e-32	2.19669e-30
rs1028862_Non-Ref_T	2375	-0.516653	0.0322526	-16.019	9.42114e-58	6.2126e-56
rs1028862_Ref_G	2490.24	-0.429609	0.0320524	-13.4033	5.78304e-41	2.35959e-39
rs1028929457_Ref_T	743.568	-0.0146269	0.0600642	-0.243521	0.807602	0.853987
rs1031117_Non-Ref_C	2354.25	0.0050521	0.0337463	0.149708	0.880995	0.911642
rs1031117_Ref_G	2286.42	0.00257441	0.0356061	0.0723023	0.942361	0.958574
rs1034204_Non-Ref_A	2323.29	-0.175777	0.0378329	-4.64613	3.38214e-06	1.50011e-05
rs1034204_Non-Ref_C	2399.95	-0.0741041	0.0386049	-1.91955	0.0549149	0.0931695
rs1034204_Ref_T	1896.67	-0.118374	0.0384604	-3.0778	0.00208533	0.00523046
rs1036207_Non-Ref_C	1963.88	-0.476246	0.0363604	-13.098	3.38253e-39	1.31435e-37
rs1036207_Non-Ref_G	1784.69	-0.367276	0.0413187	-8.88885	6.17434e-19	1.04256e-17
rs1036207_Non-Ref_T	2480.88	-0.400216	0.033258	-12.0337	2.36378e-33	7.51565e-32
rs1036207_Ref_A	1940.11	-0.440521	0.0390507	-11.2808	1.63341e-29	4.62533e-28
rs1036209_Non-Ref_A	1958.8	0.114693	0.0376649	3.04508	0.00232617	0.00576173
rs1036209_Ref_T	1700.89	0.181346	0.0423063	4.28651	1.81498e-05	7.07328e-05
rs1036230_Non-Ref_A	924.007	-0.148852	0.0571926	-2.60264	0.00925102	0.019681
rs1036230_Non-Ref_C	1297.76	-0.0384109	0.0475386	-0.807994	0.419094	0.511951
rs1036230_Non-Ref_T	1461.9	-0.0787806	0.0426848	-1.84564	0.0649448	0.107646
rs1036230_Ref_G	925.69	0.0350208	0.0550614	0.636031	0.524756	0.611849
rs1036943731_Non-Ref_T	831.587	0.0356084	0.0595522	0.597936	0.549883	0.634754
rs1036943731_Ref_A	376.723	-0.00862675	0.083108	-0.103802	0.917327	0.939344
rs1038043_Non-Ref_G	2601.3	0.00383945	0.0334269	0.114861	0.908555	0.932755
rs1038043_Non-Ref_T	3364.97	0.0153464	0.02875	0.533787	0.593489	0.673569
rs1038043_Ref_A	2639.75	-0.0598755	0.0318093	-1.88232	0.059792	0.100246
rs1038044_Non-Ref_A	3675.15	-0.335714	0.0304885	-11.0112	3.37611e-28	9.10266e-27
rs1038044_Non-Ref_C	3480.15	-0.328651	0.0294545	-11.1579	6.55284e-29	1.81795e-27
rs1038044_Ref_G	3774.77	-0.275699	0.0274313	-10.0505	9.13756e-24	2.00853e-22
rs1038045_Non-Ref_A	1671.45	0.0606901	0.0414121	1.46552	0.14278	0.210357
rs1038045_Non-Ref_C	1609.23	-0.0488453	0.0404191	-1.20847	0.226867	0.309157
rs1038045_Non-Ref_G	2004.04	0.0259504	0.037375	0.694326	0.487478	0.576941
rs1038045_Ref_T	1211.15	0.0213242	0.0496429	0.429552	0.667521	0.737615
rs1038394_Non-Ref_C	1687.96	-0.21566	0.0397264	-5.42862	5.67908e-08	3.33921e-07
rs1038394_Non-Ref_G	2667.31	-0.15185	0.0328027	-4.6292	3.6709e-06	1.62031e-05
rs1038394_Ref_A	1530.77	-0.155744	0.0428035	-3.63859	0.000274135	0.000841177
rs1039544_Non-Ref_A	3439.11	0.128854	0.0303882	4.24027	2.23249e-05	8.55848e-05
rs1039544_Non-Ref_G	2905.73	0.083422	0.0301533	2.76659	0.00566453	0.0127564
rs1039544_Non-Ref_T	3503.66	0.088342	0.0273781	3.22674	0.0012521	0.00331251
rs1039544_Ref_C	2800.21	0.181562	0.0321102	5.65434	1.56447e-08	9.9617e-08
rs10401842_Non-Ref_A	2370.43	-0.00180604	0.0353902	-0.0510322	0.9593	0.971419
rs10401842_Non-Ref_T	1990.65	0.000970173	0.0372239	0.0260632	0.979207	0.985561
rs10401842_Ref_G	1984.77	-0.0374823	0.0406993	-0.920956	0.357074	0.449545
rs10402101_Non-Ref_A	1753.19	0.00759503	0.0391223	0.194135	0.84607	0.88434
rs10402101_Ref_G	2127.93	0.0875004	0.0381908	2.29114	0.0219553	0.0421472
rs10402422_Non-Ref_A	1144.76	0.0241918	0.0538497	0.449247	0.653253	0.725899
rs10402422_Non-Ref_C	1238.73	-0.0920744	0.0467166	-1.97091	0.0487339	0.0839957
rs10402422_Ref_G	672.568	-0.135603	0.0648885	-2.08978	0.0366373	0.0657432
rs10403392_Non-Ref_T	2932.28	-0.040521	0.0320398	-1.26471	0.205976	0.285553
rs10403392_Ref_A	3455.55	-0.0470268	0.0274955	-1.71034	0.0872023	0.138918
rs10404023_Non-Ref_C	2025.18	0.056478	0.0373383	1.5126	0.130381	0.195044
rs10404023_Ref_T	2525.77	0.0109227	0.0337296	0.323831	0.746066	0.804889
rs10404046_Non-Ref_A	3017.45	-0.0249563	0.0309752	-0.805687	0.420423	0.513228
rs10404046_Non-Ref_C	2321.44	-0.0139841	0.0344257	-0.40621	0.684588	0.752615
rs10404046_Ref_G	2816.26	-0.0369708	0.0316826	-1.16691	0.243245	0.327365
rs10404253_Non-Ref_C	4140.32	0.0335973	0.0278972	1.20433	0.228464	0.311046
rs10404253_Ref_T	3044.7	0.169222	0.0308691	5.48192	4.2074e-08	2.52345e-07
rs10404882_Non-Ref_A	2707.6	0.140253	0.0316813	4.42701	9.55497e-06	3.91403e-05
rs10404882_Ref_G	2341.52	0.105313	0.0342374	3.07597	0.00209822	0.005259
rs10405216_Non-Ref_C	2712.67	0.067862	0.0314796	2.15575	0.0311033	0.0571238
rs10405216_Ref_A	2627.16	0.0463482	0.0329293	1.40751	0.159277	0.230418
rs10405465_Non-Ref_T	3589.27	0.00389225	0.0274912	0.141581	0.887411	0.916697
rs10405465_Ref_C	3406.01	-0.0386385	0.0297494	-1.2988	0.194013	0.271504
rs10406655_Non-Ref_G	1181.11	-0.190214	0.0474618	-4.00773	6.13042e-05	0.000215835
rs10406655_Ref_A	1407.77	-0.200825	0.0433364	-4.63411	3.58482e-06	1.58506e-05
rs1040806_Non-Ref_A	2418.49	0.116246	0.0346417	3.35566	0.000791766	0.00218772
rs1040806_Non-Ref_G	2040.84	0.148491	0.0367354	4.04219	5.29548e-05	0.000188749
rs1040806_Ref_T	3376.01	0.167316	0.028758	5.81805	5.95376e-09	4.03656e-08
rs10408609_Non-Ref_G	2932.29	0.0824823	0.0358187	2.30277	0.0212916	0.0410293
rs10408609_Ref_A	1978.15	0.00470994	0.0383785	0.122723	0.902326	0.927829
rs10408992_Non-Ref_A	2785.2	0.0433869	0.0310788	1.39603	0.162706	0.234598
rs10408992_Ref_T	1933.08	0.109017	0.0386987	2.81707	0.00484636	0.0111191
rs10409001_Non-Ref_A	981.295	-0.157091	0.0520221	-3.0197	0.00253023	0.00621598
rs10409001_Ref_C	1540.54	-0.0996511	0.0415859	-2.39627	0.0165628	0.0329441
rs10409345_Non-Ref_A	3304.47	0.0284499	0.0288596	0.985805	0.324229	0.415499
rs10409345_Ref_T	4096.51	0.0873185	0.0282852	3.08707	0.0020214	0.00508476
rs10409509_Non-Ref_T	1132.35	-0.938136	0.049836	-18.8245	4.75945e-79	4.88871e-77
rs10409509_Ref_G	1054.86	-0.944354	0.0508339	-18.5773	4.91013e-77	4.76258e-75
rs1041038193_Non-Ref_A	651.11	-0.017939	0.063425	-0.282839	0.777301	0.829639
rs10410651_Non-Ref_C	2260.09	0.0683512	0.0357242	1.9133	0.0557099	0.0942759
rs10410651_Non-Ref_G	2679	0.0724023	0.034909	2.07403	0.0380765	0.0679503
rs10410651_Ref_T	2983.31	0.101747	0.0302915	3.35893	0.000782459	0.00216497
rs10410839_Non-Ref_C	1783.09	-0.313685	0.0375696	-8.34943	6.85937e-17	1.01195e-15
rs10410839_Non-Ref_G	2330.59	-0.294295	0.036526	-8.05712	7.811e-16	1.06575e-14
rs10410839_Non-Ref_T	2227.16	-0.182879	0.0357942	-5.10919	3.23543e-07	1.69043e-06
rs10410839_Ref_A	1966.02	-0.262688	0.0363545	-7.22572	4.98458e-13	5.36746e-12
rs10411027_Non-Ref_A	3208.43	-0.0839225	0.0300086	-2.79662	0.00516406	0.0117593
rs10411027_Ref_G	3003.74	-0.066447	0.0300688	-2.20983	0.0271168	0.0506397
rs10411280_Non-Ref_G	1911.43	-0.134889	0.036794	-3.66606	0.000246316	0.000763458
rs10411280_Ref_A	2370.47	-0.119376	0.0352288	-3.38859	0.000702519	0.00196708
rs10411630_Non-Ref_A	1114.41	-0.435222	0.0478448	-9.09655	9.32493e-20	1.64943e-18
rs10411630_Non-Ref_T	1230.43	-0.385917	0.0474961	-8.12524	4.46473e-16	6.21961e-15
rs10411630_Ref_C	1466.38	-0.227054	0.0444427	-5.10891	3.24028e-07	1.69273e-06
rs10411679_Non-Ref_C	2843.7	-0.10512	0.0327755	-3.20727	0.00134001	0.00352077
rs10411679_Non-Ref_G	2226.55	-0.106534	0.0340181	-3.13168	0.00173807	0.00444086
rs10411679_Non-Ref_T	3358.43	-0.0219783	0.0290727	-0.755978	0.449662	0.541299
rs10411679_Ref_A	1639.09	-0.132071	0.0398968	-3.31032	0.000931891	0.00253036
rs10411936_Non-Ref_C	3523.02	0.0449665	0.0279965	1.60615	0.108242	0.166689
rs10411936_Non-Ref_G	3343.23	0.143709	0.0304281	4.7229	2.32505e-06	1.0606e-05
rs10411936_Non-Ref_T	3900.6	0.170124	0.0264187	6.43953	1.19842e-10	1.00448e-09
rs10411936_Ref_A	2778.71	0.0841832	0.0322583	2.60966	0.00906315	0.019335
rs10412365_Non-Ref_G	1848.33	0.117019	0.0435151	2.68915	0.0071634	0.0157153
rs10412365_Non-Ref_T	1695.75	0.117773	0.0424223	2.7762	0.00549985	0.0124192
rs10412365_Ref_C	1696.05	0.0996092	0.0423637	2.35129	0.0187085	0.0366227
rs10412390_Non-Ref_G	3054.88	-0.216365	0.0296153	-7.30587	2.75485e-13	3.03207e-12
rs10412390_Non-Ref_T	2538.09	-0.302725	0.0313285	-9.66291	4.33369e-22	8.77108e-21
rs10412390_Ref_C	2320.19	-0.249059	0.0335337	-7.42711	1.10993e-13	1.27472e-12
rs10412811_Non-Ref_A	2272.21	0.0656166	0.035637	1.84125	0.0655851	0.108585
rs10412811_Non-Ref_C	2381.43	-0.031305	0.0357693	-0.87519	0.38147	0.474522
rs10412811_Non-Ref_T	1594.2	-0.00555693	0.0437892	-0.126902	0.899018	0.92522
rs10412811_Ref_G	2486.19	0.151704	0.0335652	4.51968	6.19331e-06	2.63077e-05
rs10413249_Non-Ref_C	2218.87	0.192427	0.0351686	5.47157	4.46062e-08	2.66282e-07
rs10413249_Ref_T	2627.93	0.11095	0.0323157	3.43332	0.000596249	0.0016958
rs10413431_Non-Ref_G	1431.53	-0.124588	0.0433516	-2.8739	0.00405432	0.00947154
rs10413431_Ref_A	1295.25	-0.184343	0.0484249	-3.80678	0.000140789	0.000459263
rs10413462_Non-Ref_C	3122.31	-0.177321	0.0315885	-5.61344	1.98338e-08	1.24634e-07
rs10413462_Non-Ref_G	1880.68	-0.0704222	0.0381679	-1.84506	0.0650284	0.107766
rs10413462_Ref_A	2510.17	-0.157492	0.0343157	-4.58952	4.44274e-06	1.93756e-05
rs10414065_Non-Ref_T	2550.78	-0.0183062	0.0328023	-0.558077	0.576792	0.658874
rs10414065_Ref_C	2952.68	-0.0993598	0.0299161	-3.32128	0.00089605	0.00244275
rs10414248_Non-Ref_T	2197.03	-0.061067	0.0375553	-1.62606	0.103938	0.161228
rs10414248_Ref_C	2465.89	0.0118628	0.0325336	0.364634	0.715385	0.778652
rs10414622_Non-Ref_C	2143.97	-0.10628	0.0362985	-2.92795	0.00341202	0.00811099
rs10414622_Non-Ref_T	1609.67	-0.0332254	0.0417566	-0.795691	0.426212	0.51912
rs10414622_Ref_A	1681.15	-0.204074	0.0426073	-4.78966	1.67066e-06	7.81157e-06
rs10414921_Non-Ref_T	2728.88	0.00448406	0.0330075	0.13585	0.89194	0.92011
rs10414921_Ref_C	2687.4	0.0493609	0.0363983	1.35613	0.175057	0.249301
rs10415811_Non-Ref_C	2685.14	0.0788234	0.0341334	2.30928	0.0209281	0.0404204
rs10415811_Ref_T	2636.62	0.0627737	0.0329688	1.90403	0.056906	0.0960119
rs10415831_Non-Ref_A	2256.79	0.123708	0.0385637	3.20787	0.0013372	0.00351458
rs10415831_Non-Ref_C	2875.59	0.158951	0.0343457	4.62796	3.69277e-06	1.62922e-05
rs10415831_Non-Ref_G	3073.54	0.0885241	0.0310722	2.84898	0.00438593	0.0101583
rs10415831_Ref_T	2846.44	0.171436	0.0319101	5.37248	7.76621e-08	4.4845e-07
rs10416965_Non-Ref_C	1091.68	-0.0978314	0.0513369	-1.90567	0.0566925	0.0957128
rs10416965_Ref_G	1093.94	-0.139419	0.0488887	-2.85177	0.0043476	0.0100817
rs10417006_Non-Ref_A	2788.64	-0.200597	0.0326075	-6.15187	7.65735e-10	5.84415e-09
rs10417006_Ref_G	2417.2	-0.0848664	0.0340072	-2.49555	0.0125764	0.025806
rs10417578_Non-Ref_C	2548.36	0.0471439	0.0325859	1.44676	0.147965	0.216724
rs10417578_Ref_T	2485.7	0.10101	0.0333369	3.02999	0.00244565	0.0060296
rs10417846_Non-Ref_A	2756.06	0.0690885	0.033147	2.08431	0.037132	0.0665033
rs10417846_Ref_G	2957.55	0.0122028	0.0335227	0.364017	0.715846	0.779131
rs10419620_Non-Ref_G	3475.43	-0.0111009	0.028785	-0.385647	0.699758	0.765164
rs10419620_Ref_A	3469.73	-0.000868208	0.0277789	-0.0312542	0.975067	0.98266
rs10419829_Non-Ref_C	2650.84	0.15119	0.0324042	4.66576	3.07472e-06	1.37362e-05
rs10419829_Non-Ref_T	3627.09	0.136998	0.0279047	4.9095	9.13088e-07	4.4463e-06
rs10419829_Ref_G	3396.71	0.136997	0.0299172	4.57921	4.66744e-06	2.02771e-05
rs1042029_Non-Ref_G	1923.25	0.0512961	0.0382707	1.34035	0.180132	0.255266
rs1042029_Non-Ref_T	1945.52	0.0693102	0.0391838	1.76885	0.0769194	0.124747
rs1042029_Ref_A	2923.58	0.0786471	0.0346962	2.26674	0.0234064	0.0445755
rs1042042_Non-Ref_A	1982.64	0.0602691	0.0370064	1.62861	0.103395	0.160549
rs1042042_Non-Ref_G	1646.4	0.00567613	0.0429981	0.132009	0.894977	0.922325
rs1042042_Non-Ref_T	1197.66	-0.0531079	0.0466373	-1.13874	0.254811	0.3401
rs1042042_Ref_C	1609.47	0.0757004	0.04472	1.69277	0.0905001	0.143325
rs10420683_Non-Ref_A	2330.48	-0.817761	0.0335796	-24.3529	5.40247e-131	1.42748e-128
rs10420683_Non-Ref_C	3043.64	-0.741455	0.030462	-24.3403	7.33655e-131	1.92524e-128
rs10420683_Ref_G	2655.12	-0.763002	0.0308687	-24.7177	6.90634e-135	2.00456e-132
rs10420809_Non-Ref_T	3374.19	0.0760206	0.032226	2.35898	0.0183252	0.0359643
rs10420809_Ref_C	3877.23	0.00501414	0.0273549	0.183299	0.854563	0.891248
rs10421112_Non-Ref_G	1592.55	-0.286459	0.0415757	-6.89005	5.57729e-12	5.39875e-11
rs10421112_Non-Ref_T	2004.83	-0.0885643	0.037211	-2.38006	0.0173098	0.0342416
rs10421112_Ref_C	1740.05	-0.250267	0.0412783	-6.06292	1.33672e-09	9.86588e-09
rs10422677_Non-Ref_A	3524.45	-0.112013	0.0288048	-3.88869	0.000100786	0.000339377
rs10422677_Non-Ref_G	3215.69	-0.0805592	0.0288655	-2.79085	0.00525706	0.0119399
rs10422677_Non-Ref_T	3141.24	-0.0790386	0.0301036	-2.62555	0.00865083	0.0185545
rs10422677_Ref_C	2829.53	-0.069116	0.0315289	-2.19215	0.0283687	0.0526978
rs10424347_Non-Ref_G	896.907	-0.49835	0.0529343	-9.4145	4.75346e-21	9.11508e-20
rs10424347_Non-Ref_T	1109.21	-0.413464	0.0503513	-8.21159	2.1828e-16	3.09636e-15
rs10424347_Ref_C	1110.21	-0.435861	0.0466974	-9.33373	1.02213e-20	1.92248e-19
rs10424461_Non-Ref_C	2649.43	-0.166272	0.0312439	-5.32173	1.02786e-07	5.82377e-07
rs10424461_Ref_T	3179.55	-0.034125	0.0293376	-1.16318	0.244755	0.329005
rs10424623_Non-Ref_C	1259.07	-0.460809	0.0469307	-9.81891	9.33501e-23	1.96081e-21
rs10424623_Non-Ref_G	1590.06	-0.164346	0.0409737	-4.011	6.04631e-05	0.000213092
rs10424623_Ref_T	1733.72	-0.371437	0.0387569	-9.58376	9.35771e-22	1.86633e-20
rs10425588_Non-Ref_T	2561.22	0.0247447	0.0332432	0.744352	0.456664	0.548173
rs10425588_Ref_C	2813.62	-0.0363477	0.031842	-1.1415	0.253661	0.33886
rs10425615_Non-Ref_A	1764.47	-0.417574	0.0393932	-10.6002	2.97493e-26	7.3582e-25
rs10425615_Ref_G	1821.14	-0.366718	0.0408812	-8.97031	2.95669e-19	5.07525e-18
rs10426401_Non-Ref_C	1698.19	-0.0408116	0.0441221	-0.924968	0.354982	0.447407
rs10426401_Non-Ref_G	1440.73	0.0208583	0.0449238	0.464303	0.64243	0.716194
rs10426401_Ref_T	1379.64	-0.0309023	0.0434658	-0.710957	0.477111	0.56723
rs10426452_Non-Ref_A	3218.56	-0.0260498	0.0287768	-0.905235	0.365341	0.458252
rs10426452_Non-Ref_C	2133.23	-0.0898848	0.0364902	-2.46326	0.013768	0.0279704
rs10426452_Ref_G	2269.41	0.0291669	0.0356202	0.818831	0.412883	0.505748
rs10426586_Non-Ref_A	1211.78	-0.111705	0.0470868	-2.37232	0.0176765	0.0348411
rs10426586_Non-Ref_T	2057.16	0.050554	0.0367922	1.37404	0.169429	0.242585
rs10426586_Ref_G	1366.2	-0.0167922	0.0479173	-0.350441	0.726008	0.787864
rs10426587_Non-Ref_A	1949.04	-0.0214836	0.0379658	-0.565867	0.571484	0.654
rs10426587_Ref_G	1600.46	0.0424211	0.0482339	0.879487	0.379137	0.472095
rs10426947_Non-Ref_A	2802.74	-0.990344	0.0297258	-33.316	2.26592e-243	4.13402e-240
rs10426947_Non-Ref_C	2097.02	-0.964417	0.0344528	-27.9924	2.00961e-172	1.18452e-169
rs10426947_Non-Ref_T	2669.99	-0.884852	0.032457	-27.2623	1.18753e-163	5.75921e-161
rs10426947_Ref_G	1442.55	-0.944163	0.042369	-22.2843	5.24952e-110	9.05967e-108
rs10430455_Non-Ref_A	3465.89	-0.0014174	0.0295626	-0.0479458	0.961759	0.973293
rs10430455_Ref_T	2675.56	0.103099	0.0324071	3.18137	0.00146578	0.00381226
rs10431505_Non-Ref_C	1763.74	5.49726e-05	0.0401974	0.00136757	0.998909	0.999265
rs10431505_Non-Ref_G	2238.15	0.115491	0.0356918	3.23578	0.00121312	0.00321827
rs10431505_Ref_A	2227.92	0.0878919	0.034884	2.51955	0.0117505	0.02431
rs10431552_Non-Ref_A	3507.93	0.184733	0.0306227	6.03255	1.61388e-09	1.18114e-08
rs10431552_Non-Ref_C	2625.37	0.178108	0.0321654	5.53726	3.07235e-08	1.88277e-07
rs10431552_Non-Ref_T	3147.24	0.216058	0.0308313	7.00775	2.42182e-12	2.43791e-11
rs10431552_Ref_G	2847.11	0.0665625	0.0317799	2.09448	0.0362169	0.0651172
rs10432035_Non-Ref_A	2238.81	-0.13154	0.0340779	-3.85997	0.000113399	0.000377567
rs10432035_Non-Ref_C	2191.43	-0.25821	0.0364435	-7.08522	1.38821e-12	1.43553e-11
rs10432035_Non-Ref_T	2286.87	-0.20988	0.0339927	-6.17428	6.64673e-10	5.11872e-09
rs10432035_Ref_G	1981.24	-0.250946	0.0387917	-6.46907	9.86053e-11	8.36366e-10
rs10433549_Non-Ref_G	2155.74	-0.0761619	0.0363947	-2.09267	0.036379	0.0653717
rs10433549_Non-Ref_T	2252.01	-0.129765	0.0347834	-3.73065	0.000190988	0.000606139
rs10433549_Ref_C	2176.88	-0.0742875	0.0377868	-1.96597	0.0493024	0.0848382
rs10433565_Non-Ref_C	3191.75	0.055517	0.0294881	1.88269	0.0597422	0.100171
rs10433565_Ref_T	3845.24	0.129568	0.0272244	4.75925	1.94315e-06	8.98367e-06
rs1043722393_Non-Ref_A	649.68	-0.0204571	0.0630932	-0.324236	0.74576	0.804717
rs1043722393_Ref_C	467.656	-0.0324773	0.0772486	-0.420425	0.674175	0.743556
rs10439381_Non-Ref_G	3092.09	-0.0598822	0.0303698	-1.97176	0.0486364	0.0838467
rs10439381_Ref_A	3406.12	-0.117771	0.0282401	-4.17034	3.04146e-05	0.00011373
rs10439396_Non-Ref_A	3253.54	0.11438	0.0293895	3.89187	9.9474e-05	0.000335636
rs10439396_Non-Ref_G	3179.32	0.0747589	0.0301262	2.48153	0.013082	0.0267327
rs10439396_Ref_T	2175.63	0.0114281	0.0352553	0.324151	0.745823	0.804763
rs1044269_Non-Ref_A	3261.79	0.178235	0.0304675	5.85001	4.9153e-09	3.36046e-08
rs1044269_Non-Ref_C	3132.81	0.235916	0.0296432	7.95853	1.74098e-15	2.3225e-14
rs1044269_Ref_G	1947.41	0.248996	0.0379031	6.56926	5.05651e-11	4.43319e-10
rs10443905_Non-Ref_C	2693.71	0.00714784	0.0312235	0.228925	0.818927	0.862789
rs10443905_Ref_G	3321.73	0.0692975	0.0283073	2.44804	0.0143634	0.0290444
rs10443906_Non-Ref_A	3461.51	0.116591	0.0291815	3.99538	6.45915e-05	0.000226268
rs10443906_Ref_T	3079.29	0.0793773	0.0337408	2.35256	0.0186447	0.0365072
rs10445308_Non-Ref_A	2992.79	0.181406	0.0321964	5.63437	1.75704e-08	1.11085e-07
rs10445308_Non-Ref_G	3392.65	0.0927064	0.0290153	3.19509	0.00139787	0.00365623
rs10445308_Non-Ref_T	3337.66	0.122957	0.031272	3.93187	8.42886e-05	0.000288566
rs10445308_Ref_C	2551.69	0.102318	0.033015	3.09914	0.00194081	0.00490263
rs10445374_Non-Ref_A	2058.59	-0.0280411	0.0368056	-0.761872	0.446136	0.537798
rs10445374_Non-Ref_C	2306.19	-0.0879246	0.0348906	-2.52001	0.0117351	0.0242808
rs10445374_Ref_T	3126.81	-0.118894	0.0323362	-3.6768	0.000236179	0.000735446
rs1044551_Non-Ref_C	2694.3	-0.0949723	0.0317039	-2.9956	0.00273904	0.00666504
rs1044551_Ref_T	2516.47	0.0186366	0.0327637	0.568819	0.569479	0.65227
rs10446733_Non-Ref_A	3020.49	-0.0513817	0.0293137	-1.75282	0.0796325	0.128483
rs10446733_Non-Ref_G	2301.94	-0.162887	0.0336424	-4.84173	1.2871e-06	6.12202e-06
rs10446733_Ref_T	3920.15	-0.0718933	0.0279	-2.57682	0.00997136	0.0210284
rs1044821_Non-Ref_T	2716.5	0.301296	0.0319895	9.41858	4.5722e-21	8.77188e-20
rs1044821_Ref_C	3848.48	0.187359	0.0283047	6.61935	3.60773e-11	3.21225e-10
rs1044864_Non-Ref_A	3013.44	-0.0458247	0.0303802	-1.50837	0.131459	0.196411
rs1044864_Ref_G	2486.5	-0.0751324	0.0331973	-2.26321	0.023623	0.044921
rs10454795_Non-Ref_G	2055.69	0.185176	0.0364559	5.07945	3.78525e-07	1.96217e-06
rs10454795_Ref_A	2497.21	0.161009	0.0341448	4.71549	2.41134e-06	1.09696e-05
rs10455861_Non-Ref_A	2355.59	-0.122743	0.0346896	-3.53831	0.000402692	0.00119267
rs10455861_Ref_G	1967.54	-0.116996	0.0368452	-3.17535	0.00149658	0.00388577
rs1045968_Non-Ref_A	1819.18	0.0459173	0.038521	1.19201	0.233259	0.31636
rs1045968_Non-Ref_T	2256.9	2.16172e-05	0.0349224	0.000619007	0.999506	0.999623
rs1045968_Ref_G	1399.56	0.0203971	0.0462236	0.44127	0.659017	0.73054
rs10461018_Non-Ref_G	1601.91	-0.0685188	0.0408079	-1.67906	0.0931413	0.146905
rs10461018_Non-Ref_T	1990.43	-0.129837	0.0388053	-3.34586	0.000820275	0.00225705
rs10461018_Ref_C	2283.39	0.0102101	0.0346896	0.294327	0.768508	0.822507
rs1046140_Non-Ref_T	2154.45	-0.100554	0.0343353	-2.92861	0.00340486	0.00809747
rs1046140_Ref_C	1835.39	0.0199233	0.0375145	0.531083	0.595361	0.675206
rs10463348_Non-Ref_A	3642.44	0.0966593	0.0292955	3.29946	0.00096871	0.00262087
rs10463348_Non-Ref_C	3558.52	0.0483584	0.0299614	1.61402	0.106523	0.164485
rs10463348_Non-Ref_T	4070.67	0.0690152	0.0269674	2.55921	0.010491	0.0219885
rs10463348_Ref_G	3205.32	0.0654757	0.0300986	2.17537	0.0296022	0.0547422
rs10466394_Non-Ref_C	1455.36	0.0363885	0.0431373	0.843551	0.39892	0.4919
rs10466394_Non-Ref_G	1587.85	0.0270607	0.0413168	0.654957	0.512496	0.600687
rs10466394_Ref_T	1952.1	-0.0296901	0.0380799	-0.77968	0.43558	0.527912
rs10466829_Non-Ref_A	3296.69	0.0567377	0.0300355	1.88902	0.0588885	0.0989242
rs10466829_Ref_G	2742.54	0.0550524	0.0352128	1.56342	0.117953	0.179211
rs10466905_Non-Ref_A	2785.31	-0.0827122	0.0316892	-2.61011	0.00905135	0.0193141
rs10466905_Ref_G	1824.26	-0.190616	0.03734	-5.10488	3.30998e-07	1.72679e-06
rs1047129_Non-Ref_C	2223.54	0.0048266	0.0344213	0.140222	0.888485	0.917555
rs1047129_Ref_T	2592.12	-0.0489095	0.0332053	-1.47294	0.140766	0.207846
rs1047158_Non-Ref_A	1984.55	-0.0579893	0.0367968	-1.57593	0.115041	0.175425
rs1047158_Non-Ref_G	2526.87	0.086644	0.0344912	2.51206	0.0120029	0.0247653
rs1047158_Non-Ref_T	2370.85	0.0761069	0.033439	2.27599	0.0228463	0.0436456
rs1047158_Ref_C	3289.89	-0.0477067	0.0286765	-1.66362	0.0961886	0.150925
rs10472332_Non-Ref_A	1421.03	0.100591	0.045579	2.20697	0.0273165	0.0509729
rs10472332_Non-Ref_G	1337.12	0.061053	0.0455387	1.34068	0.180024	0.255161
rs10472332_Ref_T	1789.27	0.135703	0.0383683	3.53684	0.000404938	0.00119858
rs10472984_Non-Ref_G	2321.56	0.0504048	0.0371038	1.35848	0.174311	0.248371
rs10472984_Non-Ref_T	2044	0.154887	0.0407057	3.80505	0.000141777	0.00046233
rs10472984_Ref_C	2554.04	0.150804	0.0364823	4.13362	3.57092e-05	0.000131779
rs10473183_Non-Ref_C	3362.31	-0.631738	0.0300598	-21.016	4.67889e-98	6.61484e-96
rs10473183_Ref_T	2976.18	-0.663687	0.0291736	-22.7496	1.44857e-114	2.72053e-112
rs10473187_Non-Ref_T	2365.94	-0.100596	0.0327536	-3.07129	0.00213139	0.00533445
rs10473187_Ref_C	2749.21	-0.180278	0.0311141	-5.79409	6.86925e-09	4.61547e-08
rs10473189_Non-Ref_C	2615.27	0.15213	0.0320988	4.73943	2.14316e-06	9.83131e-06
rs10473189_Non-Ref_T	2067.26	0.163766	0.0373092	4.38942	1.13654e-05	4.59377e-05
rs10473189_Ref_G	2851.45	0.166185	0.0330348	5.03059	4.88977e-07	2.48695e-06
rs10473190_Non-Ref_A	1097.38	0.0239101	0.0505978	0.472551	0.636534	0.711075
rs10473190_Ref_C	2312.35	0.0496412	0.0345294	1.43765	0.150534	0.219836
rs10473191_Non-Ref_A	1960.23	-0.383294	0.0379243	-10.1068	5.15261e-24	1.14575e-22
rs10473191_Non-Ref_C	1799.17	-0.453148	0.0404584	-11.2003	4.06149e-29	1.13252e-27
rs10473191_Ref_T	1456	-0.417451	0.0432038	-9.66235	4.35738e-22	8.81438e-21
rs10473192_Non-Ref_A	3434.12	0.0749058	0.0292677	2.55933	0.0104873	0.0219828
rs10473192_Non-Ref_G	3633.58	-0.09679	0.0282112	-3.43091	0.000601571	0.00170954
rs10473192_Non-Ref_T	4213.02	0.0612189	0.0269653	2.27029	0.02319	0.0442183
rs10473192_Ref_C	3901.58	-0.0339481	0.0266019	-1.27615	0.201901	0.280779
rs10473195_Non-Ref_A	1912.82	0.0282359	0.0374307	0.75435	0.450639	0.542168
rs10473195_Non-Ref_C	3700.38	0.216185	0.0317716	6.80435	1.01508e-11	9.57903e-11
rs10473195_Non-Ref_T	2247.81	0.252928	0.036496	6.93029	4.19964e-12	4.11301e-11
rs10473195_Ref_G	3153.75	0.227498	0.0315046	7.2211	5.15686e-13	5.54207e-12
rs10476268_Non-Ref_G	2711.43	-0.193185	0.0327557	-5.89775	3.68503e-09	2.56792e-08
rs10476268_Ref_A	3350.53	-0.165046	0.0308807	-5.34464	9.05956e-08	5.17209e-07
rs10476271_Non-Ref_C	5124.17	0.00144104	0.0263171	0.0547566	0.956332	0.969209
rs10476271_Non-Ref_T	3937.54	0.0947047	0.0266487	3.55382	0.000379675	0.00113026
rs10476271_Ref_G	3984.38	0.00722159	0.0279744	0.25815	0.796291	0.845129
rs10476273_Non-Ref_C	2608.54	-0.115641	0.0348229	-3.32084	0.000897478	0.00244612
rs10476273_Non-Ref_G	2981.34	-0.122954	0.0302632	-4.06282	4.84825e-05	0.000174185
rs10476273_Non-Ref_T	2997.88	-0.184028	0.0337833	-5.4473	5.11387e-08	3.02919e-07
rs10476273_Ref_A	2866.6	-0.0712945	0.0308286	-2.31261	0.020744	0.0401011
rs10476276_Non-Ref_G	1983.04	0.171409	0.0378831	4.52468	6.04868e-06	2.57492e-05
rs10476276_Ref_A	2132.55	0.135687	0.0396905	3.41862	0.000629391	0.00178133
rs10477585_Non-Ref_C	3404.82	0.0736292	0.0283862	2.59384	0.0094912	0.0201405
rs10477585_Non-Ref_G	4336.44	-0.0463651	0.0259626	-1.78584	0.0741246	0.120787
rs10477585_Non-Ref_T	3264.77	0.0498434	0.0321121	1.55217	0.120622	0.182584
rs10477585_Ref_A	3207.93	0.0504453	0.0295833	1.7052	0.0881578	0.140201
rs10483390_Non-Ref_C	3107.57	0.135184	0.0296479	4.55965	5.12394e-06	2.20999e-05
rs10483390_Ref_T	2460.89	0.186727	0.0331998	5.62434	1.86216e-08	1.1744e-07
rs10483392_Non-Ref_A	3332.91	-0.102697	0.0290347	-3.53706	0.000404609	0.00119788
rs10483392_Non-Ref_C	3157.36	-0.0410716	0.0298061	-1.37796	0.168216	0.241173
rs10483392_Ref_T	2782.96	-0.0376017	0.0328847	-1.14344	0.252856	0.337986
rs1049055_Non-Ref_A	2762.48	-0.0757322	0.0363326	-2.08442	0.0371224	0.0664941
rs1049055_Non-Ref_T	2851.43	-0.0752667	0.0300075	-2.50827	0.0121325	0.0249977
rs1049055_Ref_C	2955.12	-0.115077	0.0311543	-3.69377	0.000220951	0.000692196
rs1049133_Non-Ref_C	2023.47	-0.368356	0.0389675	-9.4529	3.29561e-21	6.39316e-20
rs1049133_Non-Ref_G	1826.63	-0.363629	0.0384018	-9.46907	2.82353e-21	5.49965e-20
rs1049133_Non-Ref_T	2060.42	-0.310504	0.0380091	-8.1692	3.10452e-16	4.36329e-15
rs1049133_Ref_A	2569.73	-0.311328	0.0315329	-9.87313	5.44409e-23	1.16006e-21
rs1049213_Non-Ref_C	1492.4	-0.0536421	0.0420181	-1.27664	0.201729	0.28062
rs1049213_Non-Ref_G	1946.37	-0.0246791	0.0379078	-0.651029	0.515028	0.602972
rs1049213_Non-Ref_T	2036.14	0.108766	0.038379	2.834	0.00459687	0.0105976
rs1049213_Ref_A	2229.68	0.0308365	0.0375335	0.821571	0.411321	0.504254
rs10492165_Non-Ref_G	3038.84	-0.11438	0.0297153	-3.84921	0.0001185	0.000392947
rs10492165_Non-Ref_T	2951.05	-0.100431	0.031751	-3.16307	0.00156113	0.00403695
rs10492165_Ref_A	3148.94	-0.117497	0.0309356	-3.79812	0.0001458	0.000474225
rs10492166_Non-Ref_A	2128.49	-0.149476	0.035737	-4.18266	2.8812e-05	0.000108181
rs10492166_Non-Ref_C	1430.58	-0.104659	0.044314	-2.36177	0.018188	0.0357335
rs10492166_Ref_G	2967.6	-0.160913	0.0303929	-5.29443	1.1939e-07	6.68253e-07
rs1049225_Non-Ref_G	2441.45	0.415894	0.0387206	10.7409	6.54008e-27	1.6727e-25
rs1049225_Non-Ref_T	1754.69	0.285721	0.0420727	6.79112	1.11263e-11	1.04532e-10
rs1049225_Ref_A	1174.71	0.206212	0.0499126	4.13146	3.60469e-05	0.000132884
rs10492971_Non-Ref_A	1855.63	-0.151832	0.0388122	-3.91197	9.15448e-05	0.000311322
rs10492971_Ref_G	1992.32	-0.0932046	0.038993	-2.39029	0.0168352	0.03342
rs10492972_Non-Ref_A	2126.96	0.0459571	0.0365719	1.25662	0.20889	0.28902
rs10492972_Non-Ref_C	2671.99	0.0798096	0.0319243	2.49997	0.0124205	0.0255142
rs10492972_Non-Ref_G	2870.46	0.019712	0.0314312	0.627147	0.530563	0.617012
rs10492972_Ref_T	2413.89	0.0910117	0.0329757	2.75996	0.00578087	0.0129879
rs10492973_Non-Ref_A	3879.03	-0.0661875	0.026206	-2.52567	0.0115479	0.0239348
rs10492973_Non-Ref_C	3746.03	-0.095736	0.0274701	-3.4851	0.000491951	0.0014281
rs10492973_Ref_T	3939.56	-0.0264792	0.0292521	-0.905208	0.365355	0.458255
rs10493860_Non-Ref_A	3297.15	-0.24955	0.0282673	-8.82824	1.06338e-18	1.76598e-17
rs10493860_Non-Ref_T	2727.34	-0.248207	0.0327752	-7.57301	3.64685e-14	4.36221e-13
rs10493860_Ref_C	3289.41	-0.195548	0.0279566	-6.99468	2.65872e-12	2.66126e-11
rs10493941_Non-Ref_T	2630.99	-0.0318496	0.0326472	-0.975568	0.329279	0.42076
rs10493941_Ref_C	3110.12	-0.0243359	0.0300152	-0.810786	0.417489	0.510342
rs10494230_Non-Ref_A	2866.02	-0.0538724	0.0301958	-1.7841	0.0744066	0.12119
rs10494230_Ref_G	1918.19	0.02	0.0385983	0.518158	0.604348	0.683184
rs10494343_Non-Ref_A	2842.77	-0.11036	0.0315767	-3.49499	0.000474077	0.00138121
rs10494343_Non-Ref_C	2342.72	-0.102186	0.034013	-3.00434	0.0026616	0.00649682
rs10494343_Ref_T	3252.92	-0.00906669	0.0301209	-0.30101	0.763407	0.818503
rs10494448_Non-Ref_C	1764.98	0.0569811	0.0392368	1.45224	0.146436	0.214851
rs10494448_Non-Ref_G	2992.53	0.122535	0.0302681	4.04832	5.15868e-05	0.000184318
rs10494448_Non-Ref_T	2082.22	0.00548209	0.0354774	0.154524	0.877197	0.90862
rs10494448_Ref_A	2881.11	0.109952	0.0323549	3.39831	0.00067804	0.00190602
rs10494828_Non-Ref_A	2452.12	-0.0856154	0.0333725	-2.56544	0.0103044	0.0216479
rs10494828_Ref_G	2884.9	-0.101659	0.0319586	-3.18096	0.00146789	0.00381709
rs10494884_Non-Ref_G	2854.03	0.123364	0.0323281	3.816	0.000135632	0.000444105
rs10494884_Non-Ref_T	2443.63	0.12829	0.0340732	3.76512	0.000166467	0.000535499
rs10494884_Ref_C	2957.77	0.181789	0.0308955	5.88399	4.00488e-09	2.77768e-08
rs10496164_Non-Ref_C	3315.3	-0.0396128	0.0295164	-1.34206	0.179576	0.254668
rs10496164_Non-Ref_G	3574.13	0.0263485	0.0285078	0.924256	0.355353	0.447776
rs10496164_Non-Ref_T	2632.62	-0.0529471	0.0327957	-1.61445	0.106429	0.164368
rs10496164_Ref_A	3242.01	0.0496256	0.0296212	1.67534	0.0938672	0.147804
rs10498246_Ref_T	169.853	-0.0609346	0.122406	-0.497807	0.61862	0.69558
rs10498436_Non-Ref_C	2448.89	-0.0693561	0.0336791	-2.05932	0.0394636	0.0700245
rs10498436_Ref_G	2919.89	-0.130731	0.0301837	-4.33117	1.48321e-05	5.87898e-05
rs1049887_Non-Ref_C	1940.16	-0.068518	0.0385212	-1.77871	0.0752875	0.122385
rs1049887_Ref_T	1613.95	-0.0319702	0.0404003	-0.791335	0.428749	0.521514
rs10499172_Non-Ref_C	2591.42	0.140718	0.032897	4.27753	1.8898e-05	7.33873e-05
rs10499172_Ref_G	2514.51	0.184947	0.0341988	5.40801	6.37285e-08	3.72143e-07
rs10499194_Non-Ref_T	1630.29	-0.00024676	0.0412517	-0.00598182	0.995227	0.996658
rs10499194_Ref_C	2104.15	-0.0795918	0.037385	-2.12897	0.0332565	0.0605328
rs10501149_Non-Ref_A	1453.03	-0.115206	0.0427525	-2.69472	0.00704479	0.0154799
rs10501149_Non-Ref_T	1331.6	-0.155012	0.045919	-3.37577	0.000736108	0.002049
rs10501149_Ref_G	1422.62	-0.0570418	0.046025	-1.23936	0.21521	0.295922
rs10501321_Non-Ref_A	2749.24	0.0270771	0.0323645	0.83663	0.402801	0.495893
rs10501321_Non-Ref_C	2995.06	0.00280714	0.0321979	0.0871839	0.930525	0.949585
rs10501321_Non-Ref_G	3291.55	-0.074958	0.0293381	-2.55497	0.0106198	0.0222336
rs10501321_Ref_T	2305.37	0.0117256	0.0358328	0.32723	0.743494	0.802792
rs10502223_Non-Ref_A	3438.1	-0.0117704	0.0294904	-0.399128	0.689799	0.75688
rs10502223_Non-Ref_C	4139.45	0.0611718	0.0262736	2.32826	0.0198982	0.0386515
rs10502223_Ref_T	3764.02	0.0810429	0.029005	2.7941	0.00520447	0.0118359
rs10504469_Non-Ref_A	2467.74	-0.0908998	0.0349708	-2.59931	0.00934126	0.0198542
rs10504469_Non-Ref_C	3524.64	-0.099132	0.0269625	-3.67666	0.000236312	0.000735724
rs10504469_Ref_T	2347.94	-0.148342	0.0352896	-4.20357	2.62741e-05	9.93271e-05
rs10504474_Non-Ref_A	1443.05	0.0733783	0.0439517	1.66952	0.0950139	0.149283
rs10504474_Non-Ref_C	2465.24	0.0281706	0.0325452	0.865583	0.386719	0.479695
rs10504474_Ref_G	1874.67	0.0697294	0.0378923	1.8402	0.0657391	0.108783
rs10504476_Non-Ref_A	3055.72	0.100115	0.0341301	2.93334	0.0033534	0.0079875
rs10504476_Non-Ref_T	3917.21	0.126876	0.027692	4.58168	4.61265e-06	2.00641e-05
rs10504476_Ref_G	3458.66	0.204741	0.0290489	7.04814	1.81325e-12	1.85256e-11
rs10511246_Non-Ref_C	2983.56	-0.103742	0.0296915	-3.49402	0.000475813	0.00138545
rs10511246_Non-Ref_T	2169.13	-0.0544094	0.0422233	-1.28861	0.197534	0.275635
rs10511246_Ref_G	3524.41	-0.0844794	0.0287271	-2.94076	0.00327408	0.00781995
rs10512732_Non-Ref_A	3190.8	-0.0162063	0.0311085	-0.520961	0.602394	0.681576
rs10512732_Non-Ref_G	3665.73	0.0210084	0.0273675	0.76764	0.442701	0.534616
rs10512732_Non-Ref_T	2836.53	0.0643767	0.0309534	2.0798	0.0375443	0.0671402
rs10512732_Ref_C	5026.57	-0.0119781	0.0234128	-0.511605	0.608928	0.687284
rs10512735_Non-Ref_A	3254.89	0.0271166	0.0300219	0.903227	0.366406	0.459392
rs10512735_Non-Ref_T	4743.43	0.0767869	0.0255237	3.00845	0.00262581	0.00641967
rs10512735_Ref_G	3000.02	0.076573	0.0312201	2.45268	0.0141796	0.0287153
rs10512737_Non-Ref_A	2625.59	0.0438005	0.0342844	1.27756	0.201403	0.280249
rs10512737_Ref_G	2378.15	0.0104776	0.0358431	0.292319	0.770043	0.823752
rs10513196_Non-Ref_A	2840.39	0.198574	0.0311334	6.37815	1.79241e-10	1.47197e-09
rs10513196_Ref_G	3194.53	0.209158	0.0296332	7.05825	1.68608e-12	1.72955e-11
rs1051431_Non-Ref_A	2893.59	0.149323	0.0318964	4.68149	2.84793e-06	1.27901e-05
rs1051431_Non-Ref_C	2538.03	0.0803035	0.03357	2.39212	0.0167513	0.0332725
rs1051431_Ref_G	2005.73	0.0820446	0.0385847	2.12635	0.0334741	0.0608827
rs10514650_Non-Ref_A	2613.16	-0.334314	0.0378569	-8.83099	1.03756e-18	1.72535e-17
rs10514650_Non-Ref_G	2938.97	-0.245241	0.0309251	-7.93016	2.18869e-15	2.90056e-14
rs10514650_Ref_C	2494.29	-0.300097	0.0358138	-8.37936	5.32168e-17	7.9119e-16
rs1051679905_Non-Ref_T	425.264	-0.0633325	0.0802006	-0.789677	0.429717	0.522327
rs1051679905_Ref_G	298.613	-0.326043	0.101118	-3.22438	0.00126245	0.00333505
rs10518024_Non-Ref_G	3329.31	0.209987	0.0295882	7.09697	1.27524e-12	1.32121e-11
rs10518024_Ref_A	3406.8	0.217328	0.0293981	7.39257	1.44019e-13	1.63055e-12
rs10518025_Non-Ref_C	3259.06	0.0600309	0.0297833	2.01559	0.043843	0.0767188
rs10518025_Non-Ref_G	3364.57	0.0726675	0.0289516	2.50997	0.0120743	0.0248909
rs10518025_Ref_T	2754.26	0.0330058	0.0324639	1.01669	0.3093	0.39971
rs10518383_Non-Ref_G	2956.09	-0.118462	0.0315762	-3.75162	0.000175694	0.000561977
rs10518383_Non-Ref_T	2520.32	-0.0346967	0.0345566	-1.00405	0.315353	0.406053
rs10518383_Ref_C	3623.46	0.00318802	0.0284763	0.111953	0.91086	0.934495
rs10520592_Non-Ref_C	3410.63	0.0724987	0.0307666	2.35641	0.0184526	0.0361809
rs10520592_Non-Ref_T	3276.53	0.0600547	0.0285499	2.1035	0.035422	0.0638796
rs10520592_Ref_G	3172.72	0.030849	0.0313244	0.984823	0.324711	0.416034
rs10520598_Non-Ref_G	1509.92	0.381139	0.0500632	7.61316	2.67475e-14	3.23273e-13
rs10520598_Ref_T	1679.79	0.223325	0.0401849	5.55743	2.73778e-08	1.68746e-07
rs10520599_Non-Ref_A	4334.42	0.0857631	0.026095	3.28658	0.00101412	0.00273331
rs10520599_Ref_G	2133.72	0.074925	0.0365293	2.05109	0.0402579	0.0712524
rs1052357711_Ref_C	337.461	0.0500661	0.088364	0.566589	0.570993	0.653556
rs1052373_Non-Ref_T	996.282	-0.410342	0.0521868	-7.86293	3.75242e-15	4.85861e-14
rs1052373_Ref_C	1753.39	-0.335342	0.0390535	-8.58674	8.94705e-18	1.39971e-16
rs10532416_Non-Ref_C	1792.89	-0.140828	0.0408291	-3.4492	0.000562243	0.00160838
rs10532416_Ref_CCT	1049.58	-0.0911608	0.0495923	-1.8382	0.0660322	0.109194
rs1053805_Non-Ref_A	3625.14	0.177613	0.0272262	6.52361	6.86335e-11	5.94324e-10
rs1053805_Ref_G	2485.21	0.153769	0.0338352	4.54466	5.50251e-06	2.36104e-05
rs1054029_Non-Ref_A	3231.86	0.0162521	0.0318327	0.510548	0.609668	0.687855
rs1054029_Ref_G	2957.7	0.0632685	0.0306282	2.06569	0.0388576	0.0691092
rs1054037_Non-Ref_A	2485.05	0.197009	0.0332063	5.93288	2.97668e-09	2.0945e-08
rs1054037_Non-Ref_T	1817.05	0.10145	0.0391023	2.59448	0.00947341	0.0201061
rs1054037_Ref_C	2422.94	0.197998	0.0345481	5.73107	9.98002e-09	6.5507e-08
rs10540465_Non-Ref_G	2043.2	-0.136544	0.0361457	-3.77759	0.000158353	0.000511679
rs10540465_Ref_GTC	1346.83	-0.170574	0.044307	-3.84982	0.000118202	0.000392087
rs1054283_Non-Ref_G	1768.22	0.11163	0.0425353	2.62442	0.0086798	0.0186024
rs1054283_Non-Ref_T	1557.47	0.0748034	0.0414135	1.80626	0.0708784	0.116109
rs1054283_Ref_A	1712.34	0.130842	0.0405581	3.22604	0.00125514	0.00331939
rs10545516_Non-Ref_C	3236.37	-0.213244	0.0287455	-7.41835	1.18591e-13	1.35428e-12
rs10545516_Ref_CAT	3435.57	-0.0761351	0.0283431	-2.6862	0.00722701	0.0158382
rs1054770_Non-Ref_A	1152.41	0.0349831	0.0480951	0.727375	0.466997	0.557993
rs1054770_Ref_G	732.396	0.0263656	0.0636263	0.414382	0.678594	0.747441
rs1055205447_Non-Ref_A	1063.32	-0.105618	0.0522402	-2.02177	0.0432005	0.0757502
rs1055205447_Ref_C	921.367	-0.125481	0.0523108	-2.39875	0.0164511	0.032739
rs1055314939_Ref_C	1406.56	-0.0933881	0.0445269	-2.09734	0.0359635	0.0647312
rs1055510_Non-Ref_G	2642.16	-0.0388087	0.0325875	-1.19091	0.233689	0.316888
rs1055510_Non-Ref_T	2944.75	0.0168707	0.0297272	0.567517	0.570363	0.653029
rs1055510_Ref_A	2525.25	-0.0179712	0.0336347	-0.534305	0.593131	0.673257
rs10555583_Non-Ref_A	3955.39	-0.085184	0.0260471	-3.27038	0.00107403	0.00287837
rs10556259_Non-Ref_AGG	3145.58	-0.114605	0.0318009	-3.60383	0.000313561	0.000950281
rs10556259_Non-Ref_AGGTT	3329.69	-0.160094	0.0319721	-5.00729	5.52008e-07	2.78424e-06
rs10556259_Ref_A	3496.99	-0.0722731	0.0293928	-2.45887	0.0139374	0.028268
rs1055801251_Non-Ref_A	1536.78	0.0959835	0.0420957	2.28013	0.0226001	0.0432161
rs1055801251_Ref_T	1151.56	0.0784885	0.0533291	1.47178	0.141081	0.208198
rs1056008_Non-Ref_C	648.969	-0.620177	0.0656089	-9.45264	3.30384e-21	6.40587e-20
rs1056008_Ref_T	1038.69	-0.0438464	0.0563338	-0.778331	0.436374	0.528591
rs10564999_Non-Ref_C	2660.52	0.0318362	0.0318567	0.999358	0.317621	0.408562
rs10564999_Ref_CTA	3536.2	0.102269	0.030913	3.3083	0.000938628	0.00254704
rs10567571_Non-Ref_A	1740.25	0.0970686	0.0401941	2.41499	0.0157355	0.0314619
rs10567571_Non-Ref_AAT	1397.52	0.184256	0.0452391	4.07294	4.64234e-05	0.000167463
rs10567571_Ref_AATAT	1670.04	0.269865	0.0424709	6.35412	2.09617e-10	1.70621e-09
rs10569192_Non-Ref_G	2082.85	-0.709692	0.0348487	-20.365	3.42174e-92	4.3124e-90
rs10569192_Ref_GCGGC	1510.14	-0.867032	0.040771	-21.2659	2.34864e-100	3.52877e-98
rs10573245_Non-Ref_C	3606.62	-0.0812671	0.0275627	-2.94845	0.00319374	0.00765049
rs10573245_Ref_CAT	3220.18	-0.000944347	0.029335	-0.0321918	0.974319	0.982188
rs1057452_Non-Ref_A	1087.68	0.124935	0.0493665	2.53076	0.0113815	0.0236348
rs1057452_Ref_G	1280.58	0.141553	0.0480502	2.94593	0.00321981	0.00770571
rs10575904_Non-Ref_T	3536.28	-0.0860354	0.028232	-3.04744	0.00230802	0.00572196
rs10575904_Ref_TATTA	2552.76	-0.0668357	0.0333025	-2.00693	0.0447571	0.0781094
rs10576846_Non-Ref_A	2526.84	0.152443	0.0339404	4.49149	7.07253e-06	2.97223e-05
rs10576846_Ref_ATG	2336.98	0.157053	0.0356579	4.40445	1.06054e-05	4.30749e-05
rs10584474_Non-Ref_C	3171.55	0.111261	0.0309776	3.59166	0.000328579	0.000991171
rs10584474_Non-Ref_CATAT	3858.42	0.150145	0.0278087	5.3992	6.69388e-08	3.8982e-07
rs10584474_Ref_CAT	3691.82	0.206691	0.0278455	7.42277	1.14694e-13	1.31211e-12
rs10593560_Non-Ref_A	667.008	0.111698	0.0667512	1.67335	0.0942576	0.14832
rs10593560_Non-Ref_C	327.771	0.113533	0.102655	1.10597	0.268741	0.355399
rs1059580_Non-Ref_C	631.026	-0.386483	0.0634142	-6.09458	1.09722e-09	8.21691e-09
rs1059580_Non-Ref_G	414.32	-0.440964	0.0797455	-5.52965	3.20877e-08	1.95919e-07
rs1059580_Non-Ref_T	620.084	-0.423679	0.0636707	-6.65422	2.84801e-11	2.56321e-10
rs1059580_Ref_A	828.908	-0.481473	0.059065	-8.15157	3.5922e-16	5.03026e-15
rs10596585_Non-Ref_G	2768.53	0.101568	0.0328665	3.09032	0.00199939	0.005037
rs10596585_Ref_GTT	1466.08	0.109046	0.0430349	2.5339	0.0112801	0.0234483
rs10597824_Non-Ref_C	2230.4	0.0235924	0.0353393	0.667598	0.50439	0.593095
rs10597824_Ref_CAT	1755.04	0.0244456	0.0432814	0.564805	0.572206	0.654596
rs1060105_Non-Ref_T	3050.66	-0.0153303	0.0306138	-0.500762	0.616539	0.693708
rs1060105_Ref_C	3483.64	0.0657858	0.0288941	2.27679	0.022799	0.0435617
rs10603883_Non-Ref_A	1460.21	0.00258104	0.0452568	0.057031	0.95452	0.968012
rs10603883_Ref_ACT	470.558	-0.126303	0.0754088	-1.67491	0.0939515	0.147905
rs10607561_Non-Ref_T	2853.44	0.672603	0.0340623	19.7463	8.63967e-87	1.00611e-84
rs10607561_Ref_TTG	4239.75	0.762685	0.0518705	14.7036	6.10796e-49	3.20129e-47
rs10609284_Non-Ref_T	3643.11	0.0272177	0.0281829	0.96575	0.334169	0.425972
rs10609284_Ref_TAAG	2780.9	-0.0277236	0.0338618	-0.818728	0.412942	0.505804
rs10609752_Non-Ref_A	1694.68	0.318867	0.0411228	7.75402	8.90291e-15	1.11909e-13
rs10609752_Ref_ATG	1544.48	0.201381	0.0460707	4.37112	1.23608e-05	4.96884e-05
rs10616066_Non-Ref_C	2895.38	0.0818964	0.0314439	2.60452	0.0092002	0.0195903
rs10616066_Ref_CAT	3251.98	0.0317153	0.0295609	1.07288	0.283326	0.371228
rs1062158_Non-Ref_A	3101.81	0.0258427	0.0319565	0.808684	0.418697	0.511578
rs1062158_Non-Ref_G	3012.02	-0.0468966	0.0301734	-1.55424	0.120128	0.181938
rs1062158_Non-Ref_T	2964.95	-0.0595224	0.0303957	-1.95825	0.0502007	0.0861749
rs1062158_Ref_C	3175.58	-0.0969062	0.0310441	-3.12157	0.00179891	0.00458165
rs10628234_Non-Ref_CCA	4400.59	-0.224745	0.0247929	-9.06492	1.24691e-19	2.19242e-18
rs10628234_Ref_C	4869.44	-0.287002	0.0232826	-12.3269	6.49031e-35	2.17934e-33
rs10630758_Non-Ref_GCA	3620.02	-0.021653	0.0272874	-0.793514	0.427478	0.520249
rs10630758_Ref_G	3291.45	-0.0119541	0.0300743	-0.397486	0.691009	0.757721
rs1063347_Non-Ref_G	2903.47	0.195283	0.0328274	5.94877	2.70163e-09	1.91432e-08
rs1063347_Ref_C	2505.6	0.0579195	0.0341785	1.69462	0.0901483	0.142857
rs10643581_Non-Ref_A	236.094	-0.0970025	0.104809	-0.925518	0.354697	0.447164
rs10643581_Ref_T	420.485	0.2956	0.0809668	3.65088	0.000261339	0.000805785
rs10644632_Non-Ref_CAT	2172.53	-0.0718725	0.0412275	-1.74332	0.0812785	0.130775
rs10644632_Ref_C	2163.97	-0.0839318	0.0369935	-2.26883	0.0232789	0.0443724
rs10646600_Non-Ref_TCTC	2628.4	0.114117	0.0337286	3.38339	0.000715966	0.00200035
rs10646600_Non-Ref_TCTG	3075.94	0.111769	0.0296414	3.77071	0.000162787	0.00052481
rs10646600_Ref_T	2396.93	0.0139129	0.0347956	0.399847	0.689269	0.756459
rs1064993_Non-Ref_A	3557.71	0.074147	0.0292632	2.5338	0.0112833	0.0234535
rs1064993_Ref_G	3113.51	0.0738665	0.0341234	2.16469	0.0304117	0.0560229
rs10651777_Non-Ref_AAGAT	2469.18	0.0640272	0.0340995	1.87766	0.0604283	0.101126
rs10651777_Ref_A	2980.58	0.149525	0.030528	4.89794	9.68457e-07	4.69677e-06
rs10654220_Non-Ref_AGTT	2502.24	0.126514	0.0328124	3.85566	0.000115418	0.000383803
rs10654220_Non-Ref_AGTTGTT	2729.54	0.0901399	0.0324955	2.77392	0.00553856	0.0124977
rs10654220_Ref_A	3749.1	0.151961	0.0282796	5.3735	7.72209e-08	4.4597e-07
rs1065828_Non-Ref_C	2280.65	-0.207123	0.0358112	-5.78374	7.30568e-09	4.89169e-08
rs1065828_Non-Ref_G	2281.25	-0.150637	0.0348724	-4.31966	1.56268e-05	6.16275e-05
rs1065828_Ref_T	2755.43	-0.0921363	0.032055	-2.87432	0.00404897	0.0094602
rs1065837_Ref_G	584.387	0.0539751	0.0705904	0.764624	0.444495	0.53643
rs10658688_Non-Ref_CTT	810.447	0.22581	0.0584287	3.8647	0.000111224	0.000371228
rs10658688_Ref_C	749.584	0.0923285	0.0608193	1.51808	0.128995	0.193303
rs10662289_Non-Ref_CTAAA	3177.82	0.0689998	0.0307384	2.24474	0.0247846	0.0468832
rs10662289_Non-Ref_CTAAG	2965.06	0.0717669	0.0323379	2.21928	0.0264674	0.0495794
rs10662289_Ref_C	2846.4	0.0753417	0.0336999	2.23567	0.0253736	0.0478438
rs10662367_Non-Ref_ATGC	2857.98	0.269852	0.0328302	8.21965	2.04103e-16	2.90699e-15
rs10662367_Ref_A	4092.8	0.219645	0.0275242	7.98007	1.46252e-15	1.96403e-14
rs10662861_Non-Ref_AAAC	2052.45	0.0530496	0.0368669	1.43895	0.150165	0.219397
rs10662861_Ref_A	2510.79	-0.0661687	0.033348	-1.98419	0.0472347	0.081739
rs10662952_Non-Ref_CAGG	2485.73	-0.00963257	0.0358525	-0.268672	0.788182	0.838543
rs10662952_Non-Ref_CAGGA	3020.02	-0.130396	0.0312126	-4.17768	2.94502e-05	0.000110382
rs10662952_Ref_C	2794.13	-0.0157873	0.0307881	-0.512772	0.608111	0.686604
rs10664562_Non-Ref_GCT	3401.74	-0.0932414	0.0279379	-3.33745	0.000845506	0.00231998
rs10664562_Ref_G	3023.07	-0.0884588	0.0301851	-2.93054	0.00338374	0.00805124
rs10669943_Non-Ref_ACTTT	2667.28	0.02106	0.0326824	0.644383	0.519327	0.6068
rs10669943_Ref_A	3181.66	-0.086916	0.0311788	-2.78766	0.005309	0.01204
rs10683690_Non-Ref_TATG	1592.13	-0.0438746	0.0408968	-1.07281	0.283355	0.371228
rs10683690_Ref_T	1923.79	0.0767587	0.0415006	1.84958	0.0643739	0.10682
rs10699671_Non-Ref_AAGG	2246.52	0.0997465	0.0356441	2.7984	0.00513569	0.0117045
rs10699671_Ref_A	2556.01	0.149405	0.0340133	4.39253	1.12038e-05	4.53179e-05
rs10701657_Non-Ref_CAT	2761.28	0.060182	0.0360157	1.67099	0.094723	0.148924
rs10701657_Ref_C	1935.63	0.00584313	0.0376164	0.155335	0.876557	0.908179
rs10707226_Non-Ref_T	3732.66	0.130287	0.0288023	4.52348	6.08298e-06	2.58837e-05
rs10707226_Ref_TA	3731.41	0.12352	0.027067	4.56348	5.03122e-06	2.17343e-05
rs10709521_Non-Ref_G	2268.17	0.072905	0.0373438	1.95227	0.0509066	0.087246
rs10709521_Ref_GT	2205.61	-0.00729306	0.0367563	-0.198417	0.842719	0.881968
rs10711370_Non-Ref_C	2525.37	0.0430073	0.0330004	1.30323	0.192495	0.269793
rs10711370_Ref_CA	2009.11	0.133526	0.0393019	3.39745	0.000680181	0.00191138
rs10712070_Non-Ref_T	3058.14	-0.176734	0.032497	-5.43847	5.37397e-08	3.17295e-07
rs10712070_Ref_TG	3242.46	-0.131712	0.0294822	-4.46751	7.9134e-06	3.29514e-05
rs10714544_Non-Ref_G	2884.21	0.0417742	0.0321142	1.3008	0.193327	0.27076
rs10714544_Non-Ref_GAA	2874.72	0.0421334	0.0331285	1.27182	0.203439	0.28267
rs10714544_Ref_GA	3411.35	0.109006	0.0298742	3.64884	0.000263427	0.000811896
rs10715428_Non-Ref_G	2707.18	0.197059	0.0326812	6.02975	1.64216e-09	1.20092e-08
rs10715428_Ref_GA	2273.72	0.215182	0.0372937	5.76992	7.93078e-09	5.28313e-08
rs10716062_Non-Ref_C	1995.9	-0.427931	0.03731	-11.4696	1.87537e-30	5.489e-29
rs10716062_Ref_CA	1657.98	-0.387156	0.0387558	-9.98962	1.69225e-23	3.69011e-22
rs10716121_Non-Ref_T	2008.36	0.112798	0.0361934	3.11654	0.00182988	0.0046528
rs10716121_Ref_TA	2366.63	0.137639	0.0347754	3.95794	7.55985e-05	0.000261385
rs10716698_Non-Ref_A	2963.81	0.0694772	0.0308785	2.25002	0.0244478	0.0463056
rs10716698_Ref_AT	3419.4	0.135802	0.0498124	2.72626	0.00640563	0.0142255
rs10718339_Non-Ref_G	2373.94	0.0733546	0.0344395	2.12995	0.0331754	0.0604083
rs10718339_Non-Ref_GA	1526.5	0.0659384	0.0462369	1.4261	0.15384	0.223896
rs10718339_Non-Ref_GAAA	874.196	0.122199	0.0589408	2.07325	0.0381487	0.0680569
rs10718339_Ref_GAA	849.226	0.080537	0.0585526	1.37546	0.168988	0.242071
rs10719384_Non-Ref_A	1973.37	0.10014	0.0375671	2.66565	0.00768407	0.0167065
rs10719384_Non-Ref_AT	1257.9	0.202845	0.0484611	4.18573	2.84256e-05	0.000106866
rs10719384_Non-Ref_ATTT	1036.47	0.204412	0.0536126	3.81276	0.000137421	0.000449617
rs10719384_Ref_ATT	572.024	0.0844455	0.0736135	1.14715	0.251321	0.336309
rs1072879_Non-Ref_G	1693.93	0.0720445	0.0436224	1.65155	0.0986264	0.154089
rs1072879_Non-Ref_T	3129.54	0.00346446	0.0296805	0.116725	0.907078	0.931738
rs1072879_Ref_C	3110.32	-0.064658	0.0296379	-2.1816	0.029139	0.0539742
rs1073857_Non-Ref_A	3645.37	0.111554	0.0280285	3.98002	6.89103e-05	0.000240299
rs1073857_Ref_G	4040.06	0.15327	0.0290429	5.27739	1.31037e-07	7.28971e-07
rs10742799_Non-Ref_A	1496.53	-0.079217	0.0428668	-1.84798	0.0646049	0.10716
rs10742799_Non-Ref_C	2059.65	-0.0801219	0.0366682	-2.18505	0.0288849	0.0535398
rs10742799_Ref_T	2622.31	-0.0451689	0.0373768	-1.20847	0.226865	0.309157
rs10742801_Non-Ref_C	2017.46	0.101447	0.039574	2.56349	0.0103627	0.0217465
rs10742801_Non-Ref_G	2196.5	0.00794197	0.0381794	0.208017	0.835216	0.875862
rs10742801_Ref_A	1741.19	0.0969398	0.0438452	2.21095	0.027039	0.050508
rs10742816_Non-Ref_G	2868.27	0.157828	0.0356984	4.42116	9.8172e-06	4.00974e-05
rs10742816_Non-Ref_T	3333.6	0.13716	0.0313662	4.37287	1.22624e-05	4.93343e-05
rs10742816_Ref_C	3443.67	0.166144	0.028861	5.75669	8.57813e-09	5.68704e-08
rs10743819_Non-Ref_C	2877.36	0.0818038	0.0316578	2.584	0.0097661	0.0206449
rs10743819_Non-Ref_G	3483.4	-0.0134613	0.0291263	-0.462169	0.64396	0.717586
rs10743819_Non-Ref_T	3665.67	0.0444801	0.0277294	1.60408	0.108697	0.167301
rs10743819_Ref_A	3382.94	0.0141569	0.0292849	0.483421	0.628797	0.704377
rs10743823_Non-Ref_T	2792.04	0.0589226	0.031334	1.88047	0.060044	0.100602
rs10743823_Ref_C	3062.58	0.0706941	0.031674	2.23193	0.0256199	0.0482441
rs10744147_Non-Ref_C	2159.02	-0.0410663	0.036511	-1.12476	0.260689	0.346356
rs10744147_Non-Ref_G	2856.33	0.165131	0.0328745	5.02307	5.08524e-07	2.5802e-06
rs10744147_Non-Ref_T	2040.59	0.0278897	0.0364992	0.764117	0.444797	0.53669
rs10744147_Ref_A	2297.19	-0.075472	0.035229	-2.14233	0.0321672	0.05881
rs10744148_Non-Ref_A	1964.68	0.0967678	0.0379693	2.54858	0.0108163	0.0225945
rs10744148_Non-Ref_G	1252.97	-0.0636226	0.0475125	-1.33907	0.180548	0.255771
rs10744148_Non-Ref_T	1933.36	0.00847537	0.037156	0.228102	0.819567	0.863374
[truncated: 37,155 more rows]

## Sheet: control_variants
Variant	Oligo_ID	log2FoldChange	Significance	Source_Paper	Fold-change_direction_in_Source_Paper	Significance_in_Source_Paper	Similar results compared to Source paper?	Notes
[truncated: 39 more rows]
