# Supplementary material for: Genome-wide discovery of multiple sclerosis genetic risk variant allelic regulatory activity
Source: G3 (Bethesda). 2025 Aug 21;15(11):jkaf192. doi: 10.1093/g3journal/jkaf192 (PMC12608076; doi:10.1093/g3journal/jkaf192)
Supplement: jkaf192_Supplementary_Data [file jkaf192_supplementary_data.zip › Supplementary_Table_6_G3-2025-406100.xlsx]

## Sheet: README
This file contains the histone ChIP-seq peak enrichment (RELI) results for enhancer variants and silencer variants

## Sheet: enhancers
Track	Cell	Molecule	Overlap	Total	Ratio	Mean	STD	Z-score	Enrichment	P-val	Corrected P-value	Null_Model	Species	ExpID
__ChIP_GEO_ver_02_filtered__	GM19093	H3K27ac	157	1141	0.137599	93.4675	9.32787	6.81104	1.67973	4.84493e-12	2.38855e-09	Null_Model_MS_MPRA_Null	human	GSM1550992_1_MODE1_filtered
__ChIP_GEO_ver_02_filtered__	GM19210	H3K27ac	142	1141	0.124452	83.6613	8.7638	6.65678	1.69732	1.39949e-11	6.89949e-09	Null_Model_MS_MPRA_Null	human	GSM1551023_1_MODE1_filtered
__ChIP_GEO_ver_02_filtered__	GM18871	H3K27ac	148	1141	0.129711	86.0809	9.30443	6.65479	1.71931	1.41848e-11	6.99311e-09	Null_Model_MS_MPRA_Null	human	GSM1551005_1_MODE1_filtered
__ChIP_GEO_ver_02_filtered__	GM19200	H3K27ac	132	1141	0.115688	77.6274	8.33475	6.52361	1.70043	3.43179e-11	1.69187e-08	Null_Model_MS_MPRA_Null	human	GSM1550950_1_MODE1_filtered
__ChIP_GEO_ver_02_filtered__	GM19147	H3K27ac	149	1141	0.130587	89.0799	9.20335	6.51068	1.67266	3.74049e-11	1.84406e-08	Null_Model_MS_MPRA_Null	human	GSM1550921_1_MODE1_filtered
__ChIP_GEO_ver_02_filtered__	GM18489	H3K27ac	149	1141	0.130587	91.1199	8.90717	6.49815	1.63521	4.06564e-11	2.00436e-08	Null_Model_MS_MPRA_Null	human	GSM1550926_1_MODE1_filtered
__ChIP_GEO_ver_02_filtered__	GM19108	H3K27ac	152	1141	0.133216	93.6034	9.02051	6.47376	1.62387	4.77967e-11	2.35638e-08	Null_Model_MS_MPRA_Null	human	GSM1550951_1_MODE1_filtered
__ChIP_GEO_ver_02_filtered__	GM19207	H3K27ac	143	1141	0.125329	85.9261	8.89958	6.4131	1.66422	7.12935e-11	3.51477e-08	Null_Model_MS_MPRA_Null	human	GSM1550851_1_MODE1_filtered
__ChIP_GEO_ver_02_filtered__	GM18853	H3K27ac	147	1141	0.128834	87.3267	9.3321	6.39441	1.68333	8.05829e-11	3.97274e-08	Null_Model_MS_MPRA_Null	human	GSM1550854_1_MODE1_filtered
__ChIP_GEO_ver_02_filtered__	GM19092	H3K27ac	138	1141	0.120947	81.6174	8.84095	6.37744	1.69082	9.00385e-11	4.4389e-08	Null_Model_MS_MPRA_Null	human	GSM1550808_1_MODE1_filtered
__ChIP_GEO_ver_02_filtered__	GM18523	H3K27ac	133	1141	0.116564	77.954	8.78737	6.26421	1.70613	1.87358e-10	9.23675e-08	Null_Model_MS_MPRA_Null	human	GSM1550872_1_MODE1_filtered
__ChIP_GEO_ver_02_filtered__	GM18856	H3K27ac	146	1141	0.127958	88.7263	9.2563	6.18754	1.64551	3.05545e-10	1.50634e-07	Null_Model_MS_MPRA_Null	human	GSM1550993_1_MODE1_filtered
__ChIP_GEO_ver_02_filtered__	GM18912	H3K27ac	137	1141	0.12007	82.6723	8.85621	6.13441	1.65714	4.27371e-10	2.10694e-07	Null_Model_MS_MPRA_Null	human	GSM1550882_1_MODE1_filtered
__ChIP_GEO_ver_02_filtered__	GM19172	H3K27ac	143	1141	0.125329	87.8641	8.99653	6.12857	1.62751	4.43359e-10	2.18576e-07	Null_Model_MS_MPRA_Null	human	GSM1550958_1_MODE1_filtered
__ChIP_GEO_ver_02_filtered__	GM18511	H3K27ac	139	1141	0.121823	83.2857	9.1043	6.11956	1.66895	4.69179e-10	2.31305e-07	Null_Model_MS_MPRA_Null	human	GSM1550928_1_MODE1_filtered
__ChIP_GEO_ver_02_filtered__	GM19225	H3K27ac	139	1141	0.121823	86.4326	8.66081	6.06957	1.60819	6.41259e-10	3.16141e-07	Null_Model_MS_MPRA_Null	human	GSM1550836_1_MODE1_filtered
__ChIP_GEO_ver_02_filtered__	GM18909	H3K27ac	145	1141	0.127082	90.2168	9.0471	6.05534	1.60724	7.00621e-10	3.45406e-07	Null_Model_MS_MPRA_Null	human	GSM1550959_1_MODE1_filtered
__ChIP_GEO_ver_02_filtered__	GM18861	H3K27ac	136	1141	0.119194	82.2428	8.94528	6.00957	1.65364	9.30103e-10	4.58541e-07	Null_Model_MS_MPRA_Null	human	GSM1550913_1_MODE1_filtered
__ChIP_GEO_ver_02_filtered__	GM19190	H3K27ac	143	1141	0.125329	86.986	9.32244	6.00851	1.64394	9.36156e-10	4.61525e-07	Null_Model_MS_MPRA_Null	human	GSM1550862_1_trimmed_MODE1_filtered
__ChIP_GEO_ver_02_filtered__	GM19209	H3K27ac	144	1141	0.126205	90.021	9.03275	5.97592	1.59963	1.14395e-09	5.63967e-07	Null_Model_MS_MPRA_Null	human	GSM1550895_1_MODE1_filtered
__ChIP_GEO_ver_02_filtered__	GM19098	H3K27ac	135	1141	0.118317	81.3936	8.98237	5.96796	1.65861	1.2012e-09	5.92192e-07	Null_Model_MS_MPRA_Null	human	GSM1550924_1_MODE1_filtered
__ChIP_GEO_ver_02_filtered__	GM18505	H3K27ac	134	1141	0.117441	81.0669	8.94911	5.9149	1.65296	1.66039e-09	8.18572e-07	Null_Model_MS_MPRA_Null	human	GSM1550830_1_val_1_MODE1_filtered
__ChIP_GEO_ver_02_filtered__	GM18501	H3K27ac	145	1141	0.127082	90.7023	9.19028	5.90816	1.59864	1.7297e-09	8.52742e-07	Null_Model_MS_MPRA_Null	human	GSM1550863_1_MODE1_filtered
__ChIP_GEO_ver_02_filtered__	GM19138	H3K27ac	137	1141	0.12007	84.0959	8.99304	5.88278	1.62909	2.01714e-09	9.9445e-07	Null_Model_MS_MPRA_Null	human	GSM1550969_1_MODE1_filtered
__ChIP_GEO_ver_02_filtered__	GM19160	H3K27ac	137	1141	0.12007	83.1119	9.32799	5.77703	1.64838	3.80151e-09	1.87414e-06	Null_Model_MS_MPRA_Null	human	GSM1550873_1_MODE1_filtered
__ChIP_GEO_ver_02_filtered__	GM18862	H3K27ac	137	1141	0.12007	84.7413	9.06984	5.76182	1.61669	4.1607e-09	2.05123e-06	Null_Model_MS_MPRA_Null	human	GSM1420847_1_MODE1_filtered
__ChIP_GEO_ver_02_filtered__	GM18862	H3K27ac	132	1141	0.115688	81.3147	8.80113	5.75896	1.62332	4.23179e-09	2.08627e-06	Null_Model_MS_MPRA_Null	human	GSM1550823_1_trimmed_MODE1_filtered
__ChIP_GEO_ver_02_filtered__	GM19222	H3K27ac	151	1141	0.13234	95.4815	9.64613	5.75552	1.58146	4.31887e-09	2.1292e-06	Null_Model_MS_MPRA_Null	human	GSM1550945_1_MODE1_filtered
__ChIP_GEO_ver_02_filtered__	GM18855	H3K27ac	141	1141	0.123576	88.5824	9.12039	5.7473	1.59174	4.53403e-09	2.23528e-06	Null_Model_MS_MPRA_Null	human	GSM1550812_1_MODE1_filtered
__ChIP_GEO_ver_02_filtered__	GM19257	H3K27ac	133	1141	0.116564	81.4346	8.99711	5.73133	1.63321	4.98219e-09	2.45622e-06	Null_Model_MS_MPRA_Null	human	GSM1550944_1_MODE1_filtered
__ChIP_GEO_ver_02_filtered__	GM19143	H3K27ac	144	1141	0.126205	90.5874	9.36262	5.70488	1.58962	5.82133e-09	2.86992e-06	Null_Model_MS_MPRA_Null	human	GSM1551022_1_trimmed_MODE1_filtered
__ChIP_GEO_ver_02_filtered__	GM18498	H3K27ac	151	1141	0.13234	97.3966	9.42388	5.68804	1.55036	6.42537e-09	3.16771e-06	Null_Model_MS_MPRA_Null	human	GSM1550987_1_val_1_MODE1_filtered
__ChIP_GEO_ver_02_filtered__	GM19131	H3K27ac	144	1141	0.126205	92.4366	9.1838	5.61461	1.55783	9.85049e-09	4.85629e-06	Null_Model_MS_MPRA_Null	human	GSM1551000_1_MODE1_filtered
__ChIP_GEO_ver_02_filtered__	GM18510	H3K27ac	135	1141	0.118317	84.4106	9.0554	5.58666	1.59933	1.15741e-08	5.70603e-06	Null_Model_MS_MPRA_Null	human	GSM1550977_1_MODE1_filtered
__ChIP_GEO_ver_02_filtered__	GM19147	H3K27ac	139	1141	0.121823	88.5465	9.09022	5.55031	1.5698	1.42581e-08	7.02924e-06	Null_Model_MS_MPRA_Null	human	GSM1550946_1_MODE1_filtered
__ChIP_GEO_ver_02_filtered__	GM19240	H3K27ac	144	1141	0.126205	93.8282	9.08595	5.52191	1.53472	1.67663e-08	8.26579e-06	Null_Model_MS_MPRA_Null	human	GSM1234123_1_MODE1_filtered
__ChIP_GEO_ver_02_filtered__	GM19203	H3K27ac	140	1141	0.122699	89.8182	9.16215	5.47708	1.5587	2.16199e-08	1.06586e-05	Null_Model_MS_MPRA_Null	human	GSM1550822_1_MODE1_filtered
__ChIP_GEO_ver_02_filtered__	GM18517	H3K27ac	137	1141	0.12007	89.7542	8.65434	5.4592	1.52639	2.39143e-08	1.17897e-05	Null_Model_MS_MPRA_Null	human	GSM1550886_1_MODE1_filtered
__ChIP_GEO_ver_02_filtered__	GM18916	H3K27ac	125	1141	0.109553	77.5714	8.68902	5.45845	1.61142	2.4016e-08	1.18399e-05	Null_Model_MS_MPRA_Null	human	GSM1550984_1_MODE1_filtered
__ChIP_GEO_ver_02_filtered__	GM18507	H3K27ac	138	1141	0.120947	89.4376	8.92123	5.44347	1.54298	2.61265e-08	1.28804e-05	Null_Model_MS_MPRA_Null	human	GSM1550857_1_MODE1_filtered
__ChIP_GEO_ver_02_filtered__	GM18907	H3K27ac	132	1141	0.115688	82.1059	9.18372	5.43288	1.60768	2.77252e-08	1.36685e-05	Null_Model_MS_MPRA_Null	human	GSM1550999_1_MODE1_filtered
__ChIP_GEO_ver_02_filtered__	GM19206	H3K27ac	141	1141	0.123576	90.3696	9.3282	5.42767	1.56026	2.85472e-08	1.40738e-05	Null_Model_MS_MPRA_Null	human	GSM1550791_1_MODE1_filtered
__ChIP_GEO_ver_02_filtered__	GM19204	H3K27ac	140	1141	0.122699	90.2807	9.1729	5.42024	1.55072	2.97604e-08	1.46719e-05	Null_Model_MS_MPRA_Null	human	GSM1550927_1_MODE1_filtered
__ChIP_GEO_ver_02_filtered__	GM19137	H3K27ac	119	1141	0.104294	74.002	8.30482	5.4183	1.60806	3.0084e-08	1.48314e-05	Null_Model_MS_MPRA_Null	human	GSM1550858_1_MODE1_filtered
__ChIP_GEO_ver_02_filtered__	GM19114	H3K27ac	139	1141	0.121823	89.6733	9.162	5.38383	1.55007	3.64578e-08	1.79737e-05	Null_Model_MS_MPRA_Null	human	GSM1550891_1_MODE1_filtered
__ChIP_GEO_ver_02_filtered__	GM18858	H3K27ac	140	1141	0.122699	90.0849	9.27609	5.38105	1.55409	3.70263e-08	1.8254e-05	Null_Model_MS_MPRA_Null	human	GSM1551001_1_MODE1_filtered
__ChIP_GEO_ver_02_filtered__	GM19099	H3K27ac	133	1141	0.116564	84.1369	9.10122	5.36885	1.58076	3.96192e-08	1.95323e-05	Null_Model_MS_MPRA_Null	human	GSM1550998_1_MODE1_filtered
__ChIP_GEO_ver_02_filtered__	GM18498	H3K27ac	145	1141	0.127082	93.5085	9.60386	5.36154	1.55066	4.12574e-08	2.03399e-05	Null_Model_MS_MPRA_Null	human	GSM1550990_1_MODE1_filtered
__ChIP_GEO_ver_02_filtered__	GM18516	H3K27ac	139	1141	0.121823	87.0579	9.70498	5.3521	1.59664	4.34688e-08	2.14301e-05	Null_Model_MS_MPRA_Null	human	GSM1550842_1_MODE1_filtered
__ChIP_GEO_ver_02_filtered__	GM19240	H3K4me3	120	1141	0.105171	74.8751	8.43169	5.35182	1.60267	4.35373e-08	2.14639e-05	Null_Model_MS_MPRA_Null	human	GSM1234135_1_val_1_MODE1_filtered
__ChIP_GEO_ver_02_filtered__	GM18507	H3K27ac	158	1141	0.138475	104.765	9.94745	5.3516	1.50813	4.35906e-08	2.14902e-05	Null_Model_MS_MPRA_Null	human	GSM1420843_1_MODE1_filtered
__ChIP_GEO_ver_02_filtered__	GM18852	H3K27ac	137	1141	0.12007	86.7662	9.41453	5.33577	1.57896	4.75694e-08	2.34517e-05	Null_Model_MS_MPRA_Null	human	GSM1550803_1_MODE1_filtered
__ChIP_GEO_ver_02_filtered__	GM12878	H3K27AC	120	1141	0.105171	75.1209	8.46938	5.29899	1.59743	5.82237e-08	2.87043e-05	Null_Model_MS_MPRA_Null	human	GSM1233892_1_MODE1_filtered
__ChIP_GEO_ver_02_filtered__	GM12878	H3K27AC	145	1141	0.127082	94.5395	9.53597	5.2916	1.53375	6.06251e-08	2.98882e-05	Null_Model_MS_MPRA_Null	human	GSM1233889_1_MODE1_filtered
__ChIP_GEO_ver_02_filtered__	GM19137	H3K4me3	96	1141	0.0841367	57.2228	7.3288	5.29107	1.67765	6.08003e-08	2.99745e-05	Null_Model_MS_MPRA_Null	human	GSM1550903_1_val_1_MODE1_filtered
__ChIP_GEO_ver_02_filtered__	GM18502	H3K27ac	139	1141	0.121823	88.7902	9.5353	5.26567	1.56549	6.98376e-08	3.44299e-05	Null_Model_MS_MPRA_Null	human	GSM1550925_1_MODE1_filtered
__ChIP_GEO_ver_02_filtered__	GM06990	H3K27ac	121	1141	0.106047	76.2707	8.50633	5.25835	1.58645	7.26761e-08	3.58293e-05	Null_Model_MS_MPRA_Null	human	GSM2040759_1_MODE1_filtered
__ChIP_GEO_ver_02_filtered__	GM12878	H3K4me3	109	1141	0.0955302	66.6384	8.10648	5.22565	1.63569	8.67728e-08	4.2779e-05	Null_Model_MS_MPRA_Null	human	GSM1233905_1_MODE1_filtered
__ChIP_GEO_ver_02_filtered__	GM18517	H3K4me3	88	1141	0.0771253	51.7003	6.96621	5.21082	1.70212	9.40017e-08	4.63428e-05	Null_Model_MS_MPRA_Null	human	GSM1550848_1_MODE1_filtered
__ChIP_GEO_ver_02_filtered__	GM19238	H3K27ac	149	1141	0.130587	98.3806	9.73355	5.20051	1.51453	9.93734e-08	4.89911e-05	Null_Model_MS_MPRA_Null	human	GSM1234080_1_trimmed_MODE1_filtered
__ChIP_GEO_ver_02_filtered__	GM19257	H3K4me3	92	1141	0.080631	54.3826	7.25372	5.18594	1.69172	1.07462e-07	5.29788e-05	Null_Model_MS_MPRA_Null	human	GSM1550952_1_MODE1_filtered
__ChIP_GEO_ver_02_filtered__	GM12878	H3K27AC	124	1141	0.108677	77.7782	8.94275	5.16863	1.59428	1.17907e-07	5.81282e-05	Null_Model_MS_MPRA_Null	human	GSM2040756_1_MODE1_filtered
__ChIP_GEO_ver_02_filtered__	GM19152	H3K27ac	135	1141	0.118317	86.7612	9.34205	5.16362	1.55599	1.21113e-07	5.97087e-05	Null_Model_MS_MPRA_Null	human	GSM1550878_1_MODE1_filtered
__ChIP_GEO_ver_02_filtered__	GM19223	H3K27ac	135	1141	0.118317	87.5225	9.25147	5.13189	1.54246	1.43425e-07	7.07085e-05	Null_Model_MS_MPRA_Null	human	GSM1551004_1_MODE1_filtered
__ChIP_GEO_ver_02_filtered__	GM18520	H3K27ac	126	1141	0.110429	80.5425	8.88327	5.11721	1.56439	1.55045e-07	7.64372e-05	Null_Model_MS_MPRA_Null	human	GSM1550864_1_trimmed_MODE1_filtered
__ChIP_GEO_ver_02_filtered__	GM19239	H3K27ac	145	1141	0.127082	95.6214	9.66445	5.10931	1.5164	1.61671e-07	7.97038e-05	Null_Model_MS_MPRA_Null	human	GSM1234101_1_MODE1_filtered
__ChIP_GEO_ver_02_filtered__	GM18951	H3K27ac	120	1141	0.105171	75.04	8.83156	5.09084	1.59915	1.78241e-07	8.78728e-05	Null_Model_MS_MPRA_Null	human	GSM1234030_1_val_1_MODE1_filtered
__ChIP_GEO_ver_02_filtered__	GM19210	H3K4me3	94	1141	0.0823839	56.9251	7.3314	5.05701	1.65129	2.12944e-07	0.000104981	Null_Model_MS_MPRA_Null	human	GSM1551016_1_MODE1_filtered
__ChIP_GEO_ver_02_filtered__	GM18870	H3K4me3	85	1141	0.0744961	50.2687	6.90903	5.02694	1.69091	2.49187e-07	0.000122849	Null_Model_MS_MPRA_Null	human	GSM1550831_1_MODE1_filtered
__ChIP_GEO_ver_02_filtered__	GM18516	H3K4me3	94	1141	0.0823839	57.3297	7.30474	5.02007	1.63964	2.58258e-07	0.000127321	Null_Model_MS_MPRA_Null	human	GSM1550837_1_MODE1_filtered
__ChIP_GEO_ver_02_filtered__	GM18859	H3K27ac	126	1141	0.110429	81.1449	8.94785	5.01295	1.55278	2.68005e-07	0.000132126	Null_Model_MS_MPRA_Null	human	GSM1550807_1_MODE1_filtered
__ChIP_GEO_ver_02_filtered__	GM19200	H3K27ac	157	1141	0.137599	107.582	9.87823	5.00268	1.45935	2.82701e-07	0.000139372	Null_Model_MS_MPRA_Null	human	GSM1420853_1_MODE1_filtered
__ChIP_GEO_ver_02_filtered__	GM19153	H3K4me3	101	1141	0.0885188	62.1399	7.77447	4.99843	1.62537	2.88998e-07	0.000142476	Null_Model_MS_MPRA_Null	human	GSM1551014_1_MODE1_filtered
__ChIP_GEO_ver_02_filtered__	GM19209	H3K4me3	92	1141	0.080631	55.3806	7.34221	4.98752	1.66123	3.058e-07	0.000150759	Null_Model_MS_MPRA_Null	human	GSM1550892_1_MODE1_filtered
__ChIP_GEO_ver_02_filtered__	GM19116	H3K27ac	162	1141	0.141981	111.303	10.198	4.9713	1.45549	3.32533e-07	0.000163939	Null_Model_MS_MPRA_Null	human	GSM1420855_1_MODE1_filtered
__ChIP_GEO_ver_02_filtered__	GM19203	H3K4me3	84	1141	0.0736196	49.9231	6.89732	4.9406	1.68259	3.89411e-07	0.00019198	Null_Model_MS_MPRA_Null	human	GSM1550829_1_val_1_MODE1_filtered
__ChIP_GEO_ver_02_filtered__	GM19172	H3K4me3	93	1141	0.0815074	55.7542	7.5551	4.92988	1.66803	4.11397e-07	0.000202819	Null_Model_MS_MPRA_Null	human	GSM1550988_1_val_1_MODE1_filtered
__ChIP_GEO_ver_02_filtered__	GM18951	H3K27ac	136	1141	0.119194	89.8422	9.38867	4.91634	1.51377	4.40894e-07	0.000217361	Null_Model_MS_MPRA_Null	human	GSM1234029_1_val_1_MODE1_filtered
__ChIP_GEO_ver_02_filtered__	GM18522	H3K27ac	137	1141	0.12007	92.1299	9.13658	4.91104	1.48703	4.5297e-07	0.000223314	Null_Model_MS_MPRA_Null	human	GSM1550923_1_MODE1_filtered
__ChIP_GEO_ver_02_filtered__	GM18856	H3K27ac	154	1141	0.134969	106.601	9.65929	4.90705	1.44463	4.62291e-07	0.000227909	Null_Model_MS_MPRA_Null	human	GSM1420845_1_MODE1_filtered
__ChIP_GEO_ver_02_filtered__	GM18505	H3K4me3	92	1141	0.080631	55.2398	7.4967	4.90353	1.66547	4.70659e-07	0.000232035	Null_Model_MS_MPRA_Null	human	GSM1550968_1_MODE1_filtered
__ChIP_GEO_ver_02_filtered__	GM19144	H3K27ac	133	1141	0.116564	88.1668	9.26116	4.84099	1.5085	6.4598e-07	0.000318468	Null_Model_MS_MPRA_Null	human	GSM1551021_1_MODE1_filtered
__ChIP_GEO_ver_02_filtered__	GM19119	H3K27ac	142	1141	0.124452	94.6833	9.81685	4.81994	1.49974	7.17993e-07	0.000353971	Null_Model_MS_MPRA_Null	human	GSM1550889_1_MODE1_filtered
__ChIP_GEO_ver_02_filtered__	GM12878	H3K27AC	119	1141	0.104294	76.8731	8.77524	4.80065	1.54801	7.90756e-07	0.000389843	Null_Model_MS_MPRA_Null	human	GSM1233894_1_MODE1_filtered
__ChIP_GEO_ver_02_filtered__	GM19101	H3K27ac	127	1141	0.111306	85.3317	8.75476	4.7595	1.48831	9.70347e-07	0.000478381	Null_Model_MS_MPRA_Null	human	GSM1550795_1_MODE1_filtered
__ChIP_GEO_ver_02_filtered__	GM12891	H3K4me3	113	1141	0.0990359	74.4396	8.11927	4.74925	1.51801	1.02087e-06	0.000503289	Null_Model_MS_MPRA_Null	human	GSM1233949_1_val_1_MODE1_filtered
__ChIP_GEO_ver_02_filtered__	GM19225	H3K4me3	78	1141	0.0683611	46.9211	6.56177	4.73637	1.66237	1.08792e-06	0.000536345	Null_Model_MS_MPRA_Null	human	GSM1550932_1_MODE1_filtered
__ChIP_GEO_ver_02_filtered__	GM19204	H3K4me3	79	1141	0.0692375	46.9351	6.77427	4.73334	1.68318	1.10428e-06	0.00054441	Null_Model_MS_MPRA_Null	human	GSM1550955_1_MODE1_filtered
__ChIP_GEO_ver_02_filtered__	GM19131	H3K4me3	93	1141	0.0815074	57.8432	7.4305	4.73142	1.6078	1.11476e-06	0.000549577	Null_Model_MS_MPRA_Null	human	GSM1550869_1_trimmed_MODE1_filtered
__ChIP_GEO_ver_02_filtered__	GM18499	H3K27ac	139	1141	0.121823	95.1728	9.26721	4.72928	1.4605	1.12661e-06	0.000555419	Null_Model_MS_MPRA_Null	human	GSM1550905_1_MODE1_filtered
__ChIP_GEO_ver_02_filtered__	GM12892	H3K27ac	134	1141	0.117441	90.4306	9.21637	4.7274	1.4818	1.13708e-06	0.00056058	Null_Model_MS_MPRA_Null	human	GSM1233957_1_MODE1_filtered
__ChIP_GEO_ver_02_filtered__	GM19141	H3K27ac	134	1141	0.117441	90.1598	9.28646	4.72087	1.48625	1.17421e-06	0.000578886	Null_Model_MS_MPRA_Null	human	GSM1550821_1_MODE1_filtered
__ChIP_GEO_ver_02_filtered__	GM19114	H3K4me3	86	1141	0.0753725	52.9241	7.00744	4.72011	1.62497	1.17856e-06	0.00058103	Null_Model_MS_MPRA_Null	human	GSM1550919_1_MODE1_filtered
__ChIP_GEO_ver_02_filtered__	GM19093	H3K4me3	90	1141	0.0788782	54.7183	7.47948	4.71714	1.64479	1.19593e-06	0.000589593	Null_Model_MS_MPRA_Null	human	GSM1550915_1_MODE1_filtered
__ChIP_GEO_ver_02_filtered__	GM18489	H3K4me3	93	1141	0.0815074	57.4046	7.55944	4.70874	1.62008	1.24629e-06	0.000614421	Null_Model_MS_MPRA_Null	human	GSM1550906_1_MODE1_filtered
__ChIP_GEO_ver_02_filtered__	GM12878	H3K4me3	107	1141	0.0937774	68.9141	8.11176	4.69515	1.55266	1.33206e-06	0.000656706	Null_Model_MS_MPRA_Null	human	GSM1233907_1_MODE1_filtered
__ChIP_GEO_ver_02_filtered__	GM19130	H3K27ac	127	1141	0.111306	84.7173	9.04417	4.67514	1.4991	1.4688e-06	0.000724118	Null_Model_MS_MPRA_Null	human	GSM1550948_1_MODE1_filtered
__ChIP_GEO_ver_02_filtered__	GM19140	H3K27ac	118	1141	0.103418	78.7183	8.41811	4.66634	1.49902	1.5331e-06	0.000755818	Null_Model_MS_MPRA_Null	human	GSM1550792_1_MODE1_filtered
__ChIP_GEO_ver_02_filtered__	GM12878	H3K4me3	111	1141	0.0972831	71.3367	8.51044	4.66055	1.556	1.57681e-06	0.000777367	Null_Model_MS_MPRA_Null	human	GSM1233906_1_MODE1_filtered
__ChIP_GEO_ver_02_filtered__	GM12878	H3K27AC	115	1141	0.100789	76.3477	8.32148	4.64489	1.50627	1.7013e-06	0.000838741	Null_Model_MS_MPRA_Null	human	GSM1233893_1_MODE1_filtered
__ChIP_GEO_ver_02_filtered__	GM19099	H3K4me3	91	1141	0.0797546	56.5405	7.42177	4.64304	1.60947	1.71662e-06	0.000846294	Null_Model_MS_MPRA_Null	human	GSM1550933_1_MODE1_filtered
__ChIP_GEO_ver_02_filtered__	GM12890	H3K27ac	131	1141	0.114812	87.6464	9.35547	4.63404	1.49464	1.79296e-06	0.000883929	Null_Model_MS_MPRA_Null	human	GSM1233917_1_MODE1_filtered
__ChIP_GEO_ver_02_filtered__	GM19116	H3K4me3	85	1141	0.0744961	51.9161	7.15814	4.62186	1.63726	1.90157e-06	0.000937474	Null_Model_MS_MPRA_Null	human	GSM1550972_1_MODE1_filtered
__ChIP_GEO_ver_02_filtered__	GM19193	H3K27ac	138	1141	0.120947	93.7493	9.5803	4.61893	1.47201	1.92859e-06	0.000950795	Null_Model_MS_MPRA_Null	human	GSM1234063_1_MODE1_filtered
__ChIP_GEO_ver_02_filtered__	GM18498	H3K4me3	83	1141	0.0727432	50.6773	7.05767	4.57979	1.63781	2.3272e-06	0.00114731	Null_Model_MS_MPRA_Null	human	GSM1550853_1_MODE1_filtered
__ChIP_GEO_ver_02_filtered__	GM18504	H3K4me3	92	1141	0.080631	58.8721	7.25697	4.56497	1.56271	2.4978e-06	0.00123142	Null_Model_MS_MPRA_Null	human	GSM1550841_1_MODE1_filtered
__ChIP_GEO_ver_02_filtered__	GM19092	H3K4me3	90	1141	0.0788782	56.4206	7.38661	4.54599	1.59516	2.7339e-06	0.00134781	Null_Model_MS_MPRA_Null	human	GSM1550793_1_MODE1_filtered
__ChIP_GEO_ver_02_filtered__	GM18504	H3K27ac	156	1141	0.136722	109.344	10.2663	4.54459	1.42669	2.75208e-06	0.00135678	Null_Model_MS_MPRA_Null	human	GSM1420842_1_MODE1_filtered
__ChIP_GEO_ver_02_filtered__	GM12878	H3K27AC	116	1141	0.101665	77.1968	8.55069	4.53802	1.50265	2.83922e-06	0.00139974	Null_Model_MS_MPRA_Null	human	GSM1233895_1_MODE1_filtered
__ChIP_GEO_ver_02_filtered__	GM18486	H3K27ac	137	1141	0.12007	93.8551	9.56483	4.51078	1.4597	3.22947e-06	0.00159213	Null_Model_MS_MPRA_Null	human	GSM1233980_1_MODE1_filtered
__ChIP_GEO_ver_02_filtered__	GM19128	H3K4me3	88	1141	0.0771253	55.5245	7.22853	4.49269	1.58489	3.5165e-06	0.00173363	Null_Model_MS_MPRA_Null	human	GSM1550794_1_MODE1_filtered
__ChIP_GEO_ver_02_filtered__	GM18501	H3K4me3	87	1141	0.0762489	54.5115	7.23631	4.48965	1.59599	3.56694e-06	0.0017585	Null_Model_MS_MPRA_Null	human	GSM1550835_1_MODE1_filtered
__ChIP_GEO_ver_02_filtered__	GM18486	H3K4me1	156	1141	0.136722	111.291	9.99412	4.47356	1.40173	3.84639e-06	0.00189627	Null_Model_MS_MPRA_Null	human	GSM1233986_1_MODE1_filtered
__ChIP_GEO_ver_02_filtered__	GM18505	H3K4me3	99	1141	0.086766	64.1608	7.79083	4.47181	1.543	3.87795e-06	0.00191183	Null_Model_MS_MPRA_Null	human	GSM1234003_1_MODE1_filtered
__ChIP_GEO_ver_02_filtered__	GM19200	H3K4me3	85	1141	0.0744961	53.0679	7.14838	4.46703	1.60172	3.96558e-06	0.00195503	Null_Model_MS_MPRA_Null	human	GSM1550888_1_MODE1_filtered
__ChIP_GEO_ver_02_filtered__	GM19131	H3K27ac	137	1141	0.12007	94.2428	9.58708	4.45988	1.45369	4.1002e-06	0.0020214	Null_Model_MS_MPRA_Null	human	GSM1420857_1_MODE1_filtered
__ChIP_GEO_ver_02_filtered__	GM19206	H3K4me3	87	1141	0.0762489	54.5594	7.29717	4.44563	1.59459	4.38164e-06	0.00216015	Null_Model_MS_MPRA_Null	human	GSM1550825_1_trimmed_MODE1_filtered
__ChIP_GEO_ver_02_filtered__	GM10847	H3K27ac	125	1141	0.109553	85.2717	8.94886	4.43948	1.4659	4.50885e-06	0.00222286	Null_Model_MS_MPRA_Null	human	GSM1233873_1_MODE1_filtered
__ChIP_GEO_ver_02_filtered__	GM19201	H3K27ac	136	1141	0.119194	93.4815	9.62642	4.41685	1.45483	5.00739e-06	0.00246864	Null_Model_MS_MPRA_Null	human	GSM1551006_1_MODE1_filtered
__ChIP_GEO_ver_02_filtered__	GM10847	H3K27ac	124	1141	0.108677	85.1319	8.82885	4.4024	1.45656	5.35299e-06	0.00263902	Null_Model_MS_MPRA_Null	human	GSM1233872_1_MODE1_filtered
__ChIP_GEO_ver_02_filtered__	GM19238	H3K27ac	141	1141	0.123576	98.9461	9.58338	4.38822	1.42502	5.71415e-06	0.00281708	Null_Model_MS_MPRA_Null	human	GSM1234081_1_MODE1_filtered
__ChIP_GEO_ver_02_filtered__	GM18499	H3K4me3	99	1141	0.086766	63.6124	8.07128	4.38439	1.5563	5.81569e-06	0.00286714	Null_Model_MS_MPRA_Null	human	GSM1550942_1_trimmed_MODE1_filtered
__ChIP_GEO_ver_02_filtered__	GM12892	H3K4me3	109	1141	0.0955302	73.3257	8.14345	4.38074	1.48652	5.91393e-06	0.00291557	Null_Model_MS_MPRA_Null	human	GSM1233971_1_MODE1_filtered
__ChIP_GEO_ver_02_filtered__	GM19128	H3K27ac	141	1141	0.123576	98.5624	9.70682	4.37193	1.43057	6.15757e-06	0.00303568	Null_Model_MS_MPRA_Null	human	GSM1550809_1_MODE1_filtered
__ChIP_GEO_ver_02_filtered__	GM19127	H3K27ac	139	1141	0.121823	97.7443	9.45497	4.36339	1.42208	6.4031e-06	0.00315673	Null_Model_MS_MPRA_Null	human	GSM1420860_1_MODE1_filtered
__ChIP_GEO_ver_02_filtered__	GM18499	H3K27ac	128	1141	0.112182	88.1159	9.20133	4.3346	1.45263	7.30123e-06	0.00359951	Null_Model_MS_MPRA_Null	human	GSM1550865_1_MODE1_filtered
__ChIP_GEO_ver_02_filtered__	GM18486	H3K27ac	162	1141	0.141981	116.604	10.4792	4.33198	1.38931	7.38878e-06	0.00364267	Null_Model_MS_MPRA_Null	human	GSM1420889_1_MODE1_filtered
__ChIP_GEO_ver_02_filtered__	GM18489	H3K4me3	92	1141	0.080631	59.3247	7.57083	4.31595	1.55079	7.94591e-06	0.00391733	Null_Model_MS_MPRA_Null	human	GSM1550938_1_trimmed_MODE1_filtered
__ChIP_GEO_ver_02_filtered__	GM19143	H3K27ac	145	1141	0.127082	102.271	9.90321	4.31469	1.41781	7.99144e-06	0.00393978	Null_Model_MS_MPRA_Null	human	GSM1420864_1_MODE1_filtered
__ChIP_GEO_ver_02_filtered__	GM18502	H3K27ac	129	1141	0.113059	88.2737	9.44548	4.31172	1.46136	8.09936e-06	0.00399298	Null_Model_MS_MPRA_Null	human	GSM1550991_1_MODE1_filtered
__ChIP_GEO_ver_02_filtered__	GM12878	H3K27AC	140	1141	0.122699	98.7313	9.58325	4.30634	1.41799	8.29893e-06	0.00409137	Null_Model_MS_MPRA_Null	human	GSM1233890_1_MODE1_filtered
__ChIP_GEO_ver_02_filtered__	GM19171	H3K4me3	94	1141	0.0823839	61.2358	7.62813	4.29519	1.53505	8.72734e-06	0.00430258	Null_Model_MS_MPRA_Null	human	GSM1550867_1_MODE1_filtered
__ChIP_GEO_ver_02_filtered__	GM19171	H3K27ac	172	1141	0.150745	127.191	10.4346	4.2943	1.3523	8.76244e-06	0.00431988	Null_Model_MS_MPRA_Null	human	GSM1420886_1_MODE1_filtered
__ChIP_GEO_ver_02_filtered__	GM18520	H3K27ac	156	1141	0.136722	112.913	10.0391	4.29191	1.38159	8.85706e-06	0.00436653	Null_Model_MS_MPRA_Null	human	GSM1420893_1_MODE1_filtered
__ChIP_GEO_ver_02_filtered__	GM18510	H3K4me3	86	1141	0.0753725	54.8352	7.26827	4.28779	1.56834	9.02296e-06	0.00444832	Null_Model_MS_MPRA_Null	human	GSM1550902_1_MODE1_filtered
__ChIP_GEO_ver_02_filtered__	GM18507	H3K4me3	82	1141	0.0718668	51.9411	7.04141	4.26888	1.57871	9.82293e-06	0.0048427	Null_Model_MS_MPRA_Null	human	GSM1550922_1_MODE1_filtered
__ChIP_GEO_ver_02_filtered__	GM19240	H3K4me3	104	1141	0.0911481	68.9261	8.21903	4.2674	1.50886	9.88812e-06	0.00487484	Null_Model_MS_MPRA_Null	human	GSM1234136_1_val_1_MODE1_filtered
__ChIP_GEO_ver_02_filtered__	GM19223	H3K4me3	91	1141	0.0797546	58.0789	7.72171	4.26345	1.56683	1.00649e-05	0.004962	Null_Model_MS_MPRA_Null	human	GSM1550980_1_trimmed_MODE1_filtered
__ChIP_GEO_ver_02_filtered__	GM18912	H3K4me3	88	1141	0.0771253	56.2777	7.44613	4.26024	1.56367	1.02104e-05	0.00503373	Null_Model_MS_MPRA_Null	human	GSM1550877_1_MODE1_filtered
__ChIP_GEO_ver_02_filtered__	GM19101	H3K4me3	80	1141	0.0701139	50.2068	6.99859	4.25703	1.59341	1.03579e-05	0.00510644	Null_Model_MS_MPRA_Null	human	GSM1550805_1_MODE1_filtered
__ChIP_GEO_ver_02_filtered__	GM18511	H3K4me3	83	1141	0.0727432	52.4725	7.1823	4.25037	1.58178	1.06707e-05	0.00526066	Null_Model_MS_MPRA_Null	human	GSM1550840_1_MODE1_filtered
__ChIP_GEO_ver_02_filtered__	GM12891	H3K4me3	104	1141	0.0911481	69.4895	8.12343	4.24826	1.49663	1.07716e-05	0.0053104	Null_Model_MS_MPRA_Null	human	GSM1233947_1_MODE1_filtered
__ChIP_GEO_ver_02_filtered__	GM19152	H3K27ac	138	1141	0.120947	97.3646	9.57454	4.2441	1.41735	1.09734e-05	0.00540989	Null_Model_MS_MPRA_Null	human	GSM1420863_1_MODE1_filtered
__ChIP_GEO_ver_02_filtered__	GM19119	H3K27ac	183	1141	0.160386	135.654	11.164	4.24093	1.34902	1.11298e-05	0.00548699	Null_Model_MS_MPRA_Null	human	GSM1420888_1_MODE1_filtered
__ChIP_GEO_ver_02_filtered__	GM19144	H3K27ac	140	1141	0.122699	100.388	9.371	4.22713	1.39459	1.18348e-05	0.00583456	Null_Model_MS_MPRA_Null	human	GSM1420861_1_MODE1_filtered
__ChIP_GEO_ver_02_filtered__	GM12892	H3K27ac	133	1141	0.116564	93.2987	9.39722	4.22479	1.42553	1.1958e-05	0.00589529	Null_Model_MS_MPRA_Null	human	GSM1233958_1_MODE1_filtered
__ChIP_GEO_ver_02_filtered__	GM19159	H3K4me3	85	1141	0.0744961	54.1319	7.31796	4.21813	1.57024	1.23168e-05	0.00607218	Null_Model_MS_MPRA_Null	human	GSM1551018_1_trimmed_MODE1_filtered
__ChIP_GEO_ver_02_filtered__	GM19207	H3K4me3	82	1141	0.0718668	51.4935	7.2341	4.21704	1.59243	1.23765e-05	0.00610161	Null_Model_MS_MPRA_Null	human	GSM1550982_1_trimmed_MODE1_filtered
__ChIP_GEO_ver_02_filtered__	GM18508	H3K4me3	94	1141	0.0823839	61.9351	7.61792	4.20914	1.51772	1.28171e-05	0.00631883	Null_Model_MS_MPRA_Null	human	GSM1550978_1_MODE1_filtered
__ChIP_GEO_ver_02_filtered__	GM18519	H3K27ac	115	1141	0.100789	78.5694	8.65722	4.20812	1.46367	1.28755e-05	0.00634762	Null_Model_MS_MPRA_Null	human	GSM1550833_1_MODE1_filtered
__ChIP_GEO_ver_02_filtered__	GM18499	H3K4me3	88	1141	0.0771253	56.987	7.37393	4.20576	1.54421	1.30102e-05	0.00641403	Null_Model_MS_MPRA_Null	human	GSM1550918_1_MODE1_filtered
__ChIP_GEO_ver_02_filtered__	GM18510	H3K27ac	169	1141	0.148116	123.948	10.7336	4.1973	1.36347	1.35059e-05	0.00665841	Null_Model_MS_MPRA_Null	human	GSM1420891_1_MODE1_filtered
__ChIP_GEO_ver_02_filtered__	GM18511	H3K27ac	158	1141	0.138475	116.156	9.98377	4.19122	1.36024	1.38731e-05	0.00683944	Null_Model_MS_MPRA_Null	human	GSM1420892_1_MODE1_filtered
__ChIP_GEO_ver_02_filtered__	GM18907	H3K4me3	87	1141	0.0762489	56.1029	7.40773	4.17093	1.55072	1.5168e-05	0.00747782	Null_Model_MS_MPRA_Null	human	GSM1550871_1_trimmed_MODE1_filtered
__ChIP_GEO_ver_02_filtered__	GM18909	H3K4me3	84	1141	0.0736196	53.8601	7.30058	4.12842	1.55959	1.82631e-05	0.00900371	Null_Model_MS_MPRA_Null	human	GSM1550961_1_MODE1_filtered
__ChIP_GEO_ver_02_filtered__	GM19159	H3K27ac	124	1141	0.108677	86.6304	9.08852	4.11174	1.43137	1.96345e-05	0.00967981	Null_Model_MS_MPRA_Null	human	GSM1551020_1_trimmed_MODE1_filtered
__ChIP_GEO_ver_02_filtered__	GM19138	H3K27ac	176	1141	0.154251	131.627	10.8211	4.10057	1.33711	2.06068e-05	0.0101592	Null_Model_MS_MPRA_Null	human	GSM1420885_1_MODE1_filtered
__ChIP_GEO_ver_02_filtered__	GM19130	H3K27ac	157	1141	0.137599	115.216	10.1975	4.09749	1.36266	2.08828e-05	0.0102952	Null_Model_MS_MPRA_Null	human	GSM1420858_1_MODE1_filtered
__ChIP_GEO_ver_02_filtered__	GM19201	H3K27ac	177	1141	0.155127	132.41	10.9853	4.05911	1.33676	2.463e-05	0.0121426	Null_Model_MS_MPRA_Null	human	GSM1420887_1_MODE1_filtered
__ChIP_GEO_ver_02_filtered__	GM19147	H3K4me3	80	1141	0.0701139	51.3976	7.05477	4.05434	1.55649	2.51385e-05	0.0123933	Null_Model_MS_MPRA_Null	human	GSM1550954_1_MODE1_filtered
__ChIP_GEO_ver_02_filtered__	GM19143	H3K4me3	83	1141	0.0727432	53.4046	7.33942	4.03239	1.55417	2.76065e-05	0.01361	Null_Model_MS_MPRA_Null	human	GSM1551011_1_MODE1_filtered
__ChIP_GEO_ver_02_filtered__	GM19238	H3K27ac	132	1141	0.115688	94.8761	9.21795	4.02735	1.39129	2.82051e-05	0.0139051	Null_Model_MS_MPRA_Null	human	GSM1234082_1_MODE1_filtered
__ChIP_GEO_ver_02_filtered__	GM16412	H3K27ac	98	1141	0.0858896	65.8991	8.01017	4.00752	1.48712	3.06801e-05	0.0151253	Null_Model_MS_MPRA_Null	human	GSM2471256_1_MODE1_filtered
__ChIP_GEO_ver_02_filtered__	GM19240	H3K27ac	141	1141	0.123576	102.07	9.73792	3.99778	1.38141	3.19696e-05	0.015761	Null_Model_MS_MPRA_Null	human	GSM1234124_1_trimmed_MODE1_filtered
__ChIP_GEO_ver_02_filtered__	GM18856	H3K4me3	82	1141	0.0718668	53.7003	7.15514	3.95515	1.52699	3.82426e-05	0.0188536	Null_Model_MS_MPRA_Null	human	GSM1550846_1_MODE1_filtered
__ChIP_GEO_ver_02_filtered__	GM19098	H3K27ac	142	1141	0.124452	104.388	9.5399	3.94264	1.36031	4.02945e-05	0.0198652	Null_Model_MS_MPRA_Null	human	GSM1420865_1_MODE1_filtered
__ChIP_GEO_ver_02_filtered__	GM18858	H3K4me3	83	1141	0.0727432	54.4416	7.25126	3.93841	1.52457	4.10119e-05	0.0202189	Null_Model_MS_MPRA_Null	human	GSM1550996_1_MODE1_filtered
__ChIP_GEO_ver_02_filtered__	GM18855	H3K4me3	82	1141	0.0718668	52.9311	7.42066	3.9173	1.54918	4.4774e-05	0.0220736	Null_Model_MS_MPRA_Null	human	GSM1550815_1_MODE1_filtered
__ChIP_GEO_ver_02_filtered__	GM19138	H3K4me3	88	1141	0.0771253	58.007	7.66244	3.91429	1.51706	4.53352e-05	0.0223503	Null_Model_MS_MPRA_Null	human	GSM1550965_1_MODE1_filtered
__ChIP_GEO_ver_02_filtered__	GM16412	H3K27ac	76	1141	0.0666082	49.4825	6.79102	3.90479	1.5359	4.71543e-05	0.0232471	Null_Model_MS_MPRA_Null	human	GSM2471283_1_MODE1_filtered
__ChIP_GEO_ver_02_filtered__	GM19093	H3K27ac	139	1141	0.121823	99.8571	10.0799	3.88325	1.39199	5.15337e-05	0.0254061	Null_Model_MS_MPRA_Null	human	GSM1420849_1_MODE1_filtered
__ChIP_GEO_ver_02_filtered__	GM18505	H3K27ac	130	1141	0.113935	93.5964	9.41366	3.8671	1.38894	5.50676e-05	0.0271483	Null_Model_MS_MPRA_Null	human	GSM1233996_1_MODE1_filtered
__ChIP_GEO_ver_02_filtered__	GM18912	H3K4me1	118	1141	0.103418	84.4136	8.69038	3.86478	1.39788	5.55949e-05	0.0274083	Null_Model_MS_MPRA_Null	human	GSM1550879_1_MODE1_filtered
__ChIP_GEO_ver_02_filtered__	GM19144	H3K4me3	85	1141	0.0744961	56.4036	7.44761	3.83967	1.507	6.1599e-05	0.0303683	Null_Model_MS_MPRA_Null	human	GSM1551010_1_MODE1_filtered
__ChIP_GEO_ver_02_filtered__	GM18862	H3K4me3	81	1141	0.0709904	53.3576	7.21027	3.83375	1.51806	6.31025e-05	0.0311095	Null_Model_MS_MPRA_Null	human	GSM1550826_1_MODE1_filtered
__ChIP_GEO_ver_02_filtered__	GM12890	H3K27ac	118	1141	0.103418	83.2008	9.09212	3.8274	1.41826	6.47513e-05	0.0319224	Null_Model_MS_MPRA_Null	human	GSM1233918_1_MODE1_filtered
__ChIP_GEO_ver_02_filtered__	GM12890	H3K4me3	83	1141	0.0727432	54.992	7.31888	3.82682	1.50931	6.49056e-05	0.0319985	Null_Model_MS_MPRA_Null	human	GSM1233927_1_MODE1_filtered
__ChIP_GEO_ver_02_filtered__	GM18498	H3K27ac	176	1141	0.154251	135.695	10.607	3.79983	1.29702	7.23986e-05	0.0356925	Null_Model_MS_MPRA_Null	human	GSM1420890_1_val_1_MODE1_filtered
__ChIP_GEO_ver_02_filtered__	GM18505	H3K27ac	132	1141	0.115688	96.1568	9.4483	3.79361	1.37276	7.42367e-05	0.0365987	Null_Model_MS_MPRA_Null	human	GSM1233995_1_MODE1_filtered
__ChIP_GEO_ver_02_filtered__	GM18913	H3K4me3	79	1141	0.0692375	51.8272	7.16387	3.79303	1.5243	7.44086e-05	0.0366834	Null_Model_MS_MPRA_Null	human	GSM1550800_1_MODE1_filtered
__ChIP_GEO_ver_02_filtered__	GM18523	H3K4me3	72	1141	0.0631025	46.6773	6.67943	3.79114	1.5425	7.49775e-05	0.0369639	Null_Model_MS_MPRA_Null	human	GSM1550874_1_MODE1_filtered
__ChIP_GEO_ver_02_filtered__	GM12891	H3K27ac	131	1141	0.114812	96.3766	9.15713	3.78103	1.35925	7.80905e-05	0.0384986	Null_Model_MS_MPRA_Null	human	GSM1233937_1_MODE1_filtered
__ChIP_GEO_ver_02_filtered__	GM18498	H3K4me3	84	1141	0.0736196	56.7522	7.21987	3.77399	1.48012	8.03274e-05	0.0396014	Null_Model_MS_MPRA_Null	human	GSM1550947_1_trimmed_MODE1_filtered
__ChIP_GEO_ver_02_filtered__	GM19172	H3K27ac	150	1141	0.131464	112.974	9.81363	3.77291	1.32774	8.06762e-05	0.0397734	Null_Model_MS_MPRA_Null	human	GSM1420852_1_MODE1_filtered
__ChIP_GEO_ver_02_filtered__	GM18486	H3K4me3	94	1141	0.0823839	64.8701	7.8634	3.70449	1.44905	0.00010591	0.0522136	Null_Model_MS_MPRA_Null	human	GSM1233988_1_MODE1_filtered
__ChIP_GEO_ver_02_filtered__	GM12892	H3K27ac	134	1141	0.117441	97.1389	9.95358	3.70331	1.37947	0.000106404	0.0524572	Null_Model_MS_MPRA_Null	human	GSM1233959_1_MODE1_filtered
__ChIP_GEO_ver_02_filtered__	GM18870	H3K27ac	148	1141	0.129711	110.204	10.2089	3.70227	1.34297	0.000106841	0.0526726	Null_Model_MS_MPRA_Null	human	GSM1420848_1_MODE1_filtered
__ChIP_GEO_ver_02_filtered__	GM19147	H3K4me3	75	1141	0.0657318	50.2368	6.70335	3.69416	1.49293	0.000110308	0.0543818	Null_Model_MS_MPRA_Null	human	GSM1550859_1_trimmed_MODE1_filtered
__ChIP_GEO_ver_02_filtered__	GM17942	H3K27ac	95	1141	0.0832603	66.2038	7.8081	3.68799	1.43496	0.000113016	0.0557169	Null_Model_MS_MPRA_Null	human	GSM2040758_1_MODE1_filtered
__ChIP_GEO_ver_02_filtered__	GM18526	H3K4me3	86	1141	0.0753725	58.8891	7.49017	3.61953	1.46037	0.000147571	0.0727525	Null_Model_MS_MPRA_Null	human	GSM1234020_1_MODE1_filtered
__ChIP_GEO_ver_02_filtered__	GM12891	H3K27ac	139	1141	0.121823	102.854	9.99984	3.61464	1.35143	0.00015038	0.0741373	Null_Model_MS_MPRA_Null	human	GSM1233936_1_trimmed_MODE1_filtered
__ChIP_GEO_ver_02_filtered__	GM19127	H3K4me3	84	1141	0.0736196	57.8921	7.27258	3.58991	1.45097	0.000165396	0.0815402	Null_Model_MS_MPRA_Null	human	GSM1550804_1_MODE1_filtered
__ChIP_GEO_ver_02_filtered__	GM18522	H3K4me3	80	1141	0.0701139	53.7842	7.32007	3.58136	1.48743	0.000170906	0.0842567	Null_Model_MS_MPRA_Null	human	GSM1550983_1_trimmed_MODE1_filtered
__ChIP_GEO_ver_02_filtered__	GM18859	H3K4me3	78	1141	0.0683611	52.4366	7.21652	3.54235	1.48751	0.000198291	0.0977575	Null_Model_MS_MPRA_Null	human	GSM1550802_1_MODE1_filtered
__ChIP_GEO_ver_02_filtered__	GM19140	H3K27ac	138	1141	0.120947	104.149	9.63124	3.51472	1.32503	0.000220106	0.108512	Null_Model_MS_MPRA_Null	human	GSM1420856_1_MODE1_filtered
__ChIP_GEO_ver_02_filtered__	GM16412	H3K27ac	71	1141	0.0622261	47.1738	6.79307	3.50743	1.50507	0.000226233	0.111533	Null_Model_MS_MPRA_Null	human	GSM2471307_1_MODE1_filtered
__ChIP_GEO_ver_02_filtered__	GM19193	H3K27ac	129	1141	0.113059	96.2178	9.50371	3.44941	1.34071	0.000280904	0.138486	Null_Model_MS_MPRA_Null	human	GSM1234064_1_MODE1_filtered
__ChIP_GEO_ver_02_filtered__	GM18520	H3K4me3	80	1141	0.0701139	54.7063	7.39606	3.41989	1.46235	0.000313231	0.154423	Null_Model_MS_MPRA_Null	human	GSM1550861_1_MODE1_filtered
__ChIP_GEO_ver_02_filtered__	GM19209	H3K27ac	151	1141	0.13234	114.636	10.7351	3.38737	1.31721	0.000352831	0.173946	Null_Model_MS_MPRA_Null	human	GSM1420854_1_trimmed_MODE1_filtered
__ChIP_GEO_ver_02_filtered__	GM19240	H3K4me1	117	1141	0.102542	86.4735	9.04995	3.37311	1.35302	0.00037162	0.183209	Null_Model_MS_MPRA_Null	human	GSM1234132_1_MODE1_filtered
__ChIP_GEO_ver_02_filtered__	GM19102	H3K27ac	146	1141	0.127958	111.572	10.2487	3.35923	1.30857	0.000390804	0.192666	Null_Model_MS_MPRA_Null	human	GSM1420851_1_MODE1_filtered
__ChIP_GEO_ver_02_filtered__	GM19101	H3K27ac	168	1141	0.147239	130.404	11.2609	3.33865	1.28831	0.000420927	0.207517	Null_Model_MS_MPRA_Null	human	GSM1420883_1_MODE1_filtered
__ChIP_GEO_ver_02_filtered__	GM12892	H3K4me1	152	1141	0.133216	117.464	10.3758	3.32856	1.29402	0.000436475	0.215182	Null_Model_MS_MPRA_Null	human	GSM1233968_1_MODE1_filtered
__ChIP_GEO_ver_02_filtered__	GM19130	H3K4me3	79	1141	0.0692375	54.4995	7.37891	3.32034	1.44955	0.000449534	0.22162	Null_Model_MS_MPRA_Null	human	GSM1550941_1_MODE1_filtered
__ChIP_GEO_ver_02_filtered__	GM19239	H3K27ac	125	1141	0.109553	93.7932	9.63598	3.23857	1.33272	0.000600656	0.296123	Null_Model_MS_MPRA_Null	human	GSM1234103_1_MODE1_filtered
__ChIP_GEO_ver_02_filtered__	GM19128	H3K27ac	136	1141	0.119194	104.434	9.79581	3.22244	1.30226	0.000635511	0.313307	Null_Model_MS_MPRA_Null	human	GSM1420859_1_val_1_MODE1_filtered
__ChIP_GEO_ver_02_filtered__	GM12878	H3K27AC	83	1141	0.0727432	58.5085	7.63768	3.20667	1.4186	0.000671409	0.331005	Null_Model_MS_MPRA_Null	human	GSM2040755_1_MODE1_filtered
__ChIP_GEO_ver_02_filtered__	GM12878	H3K27AC	62	1141	0.0543383	41.1249	6.52406	3.19971	1.5076	0.000687823	0.339097	Null_Model_MS_MPRA_Null	human	GSM1874105_1_MODE1_filtered
__ChIP_GEO_ver_02_filtered__	GM12878	H3K4me1	122	1141	0.106924	92.2298	9.34287	3.18641	1.32278	0.000720244	0.35508	Null_Model_MS_MPRA_Null	human	GSM1233902_1_MODE1_filtered
__ChIP_GEO_ver_02_filtered__	GM18508	H3K27ac	112	1141	0.0981595	84.3327	8.68851	3.18436	1.32807	0.000725376	0.35761	Null_Model_MS_MPRA_Null	human	GSM1420844_1_MODE1_filtered
__ChIP_GEO_ver_02_filtered__	GM18486	H3K4me3	88	1141	0.0771253	63.045	7.83932	3.18332	1.39583	0.000727992	0.3589	Null_Model_MS_MPRA_Null	human	GSM1233989_1_MODE1_filtered
__ChIP_GEO_ver_02_filtered__	GM16412	H3K27ac	63	1141	0.0552147	42.0639	6.57875	3.18238	1.49772	0.000730353	0.360064	Null_Model_MS_MPRA_Null	human	GSM2471265_1_MODE1_filtered
__ChIP_GEO_ver_02_filtered__	GM12891	H3K4me3	91	1141	0.0797546	66.8122	7.83484	3.08721	1.36203	0.00101021	0.498034	Null_Model_MS_MPRA_Null	human	GSM1233948_1_val_1_MODE1_filtered
__ChIP_GEO_ver_02_filtered__	GM18520	H3K4me1	110	1141	0.0964067	83.9301	8.48075	3.07401	1.31061	0.001056	0.520608	Null_Model_MS_MPRA_Null	human	GSM1550860_1_MODE1_filtered
__ChIP_GEO_ver_02_filtered__	GM19137	H3K27ac	155	1141	0.135846	122.658	10.5987	3.05146	1.26367	0.00113864	0.56135	Null_Model_MS_MPRA_Null	human	GSM1420884_1_MODE1_filtered
__ChIP_GEO_ver_02_filtered__	GM18502	H3K4me3	78	1141	0.0683611	55.7822	7.46408	2.97663	1.3983	0.0014572	0.7184	Null_Model_MS_MPRA_Null	human	GSM1550914_1_MODE1_filtered
__ChIP_GEO_ver_02_filtered__	GM18486	H3K27ac	112	1141	0.0981595	85.3956	9.04164	2.94243	1.31154	0.00162824	0.802722	Null_Model_MS_MPRA_Null	human	GSM1233981_1_MODE1_filtered
__ChIP_GEO_ver_02_filtered__	GM17942	H3K27ac	91	1141	0.0797546	67.1558	8.13361	2.93156	1.35506	0.00168634	0.831366	Null_Model_MS_MPRA_Null	human	GSM2040757_1_MODE1_filtered
__ChIP_GEO_ver_02_filtered__	GM19240	H3K27ac	126	1141	0.110429	97.4406	9.8495	2.89958	1.2931	0.0018683	0.921072	Null_Model_MS_MPRA_Null	human	GSM1234125_1_MODE1_filtered
__ChIP_GEO_ver_02_filtered__	GM16412	H3K27ac	54	1141	0.0473269	36.7932	6.01732	2.85954	1.46766	0.00212126	1	Null_Model_MS_MPRA_Null	human	GSM2471259_1_MODE1_filtered
__ChIP_GEO_ver_02_filtered__	GM12864	H3K4me3	64	1141	0.0560911	44.6044	6.78832	2.8572	1.43484	0.00213698	1	Null_Model_MS_MPRA_Null	human	GSM945296_1_MODE1_filtered
__ChIP_GEO_ver_02_filtered__	GM19239	H3K4me1	157	1141	0.137599	127.133	10.4889	2.8475	1.23493	0.00220324	1	Null_Model_MS_MPRA_Null	human	GSM1234112_1_MODE1_filtered
__ChIP_GEO_ver_02_filtered__	GM12890	H3K4me1	125	1141	0.109553	98.2547	9.45981	2.82725	1.2722	0.00234748	1	Null_Model_MS_MPRA_Null	human	GSM1233924_1_MODE1_filtered
__ChIP_GEO_ver_02_filtered__	GM19153	H3K27ac	137	1141	0.12007	109.462	9.85844	2.79339	1.25158	0.00260794	1	Null_Model_MS_MPRA_Null	human	GSM1420862_1_MODE1_filtered
__ChIP_GEO_ver_02_filtered__	GM19239	H3K4me1	132	1141	0.115688	106.209	9.50859	2.71241	1.24283	0.00333979	1	Null_Model_MS_MPRA_Null	human	GSM1234110_1_MODE1_filtered
__ChIP_GEO_ver_02_filtered__	GM12878	H3K27AC	61	1141	0.0534619	43.6454	6.55691	2.64677	1.39763	0.00406322	1	Null_Model_MS_MPRA_Null	human	GSM646316_1_trimmed_MODE1_filtered
__ChIP_GEO_ver_02_filtered__	GM18859	H3K4me1	112	1141	0.0981595	88.2368	9.03421	2.63036	1.26931	0.00426469	1	Null_Model_MS_MPRA_Null	human	GSM1550801_1_MODE1_filtered
__ChIP_GEO_ver_02_filtered__	GM12878	H3K27AC	61	1141	0.0534619	44.0849	6.45831	2.61912	1.38369	0.00440786	1	Null_Model_MS_MPRA_Null	human	GSM733771_1_trimmed_MODE1_filtered
__ChIP_GEO_ver_02_filtered__	GM19099	H3K4me3	72	1141	0.0631025	53.1029	7.22166	2.61672	1.35586	0.00443889	1	Null_Model_MS_MPRA_Null	human	GSM1234054_1_MODE1_filtered
__ChIP_GEO_ver_02_filtered__	GM19238	H3K4me1	143	1141	0.125329	116.708	10.1376	2.59349	1.22528	0.00475042	1	Null_Model_MS_MPRA_Null	human	GSM1234090_1_MODE1_filtered
__ChIP_GEO_ver_02_filtered__	GM19193	H3K4me3	72	1141	0.0631025	53.3167	7.27397	2.56852	1.35042	0.00510672	1	Null_Model_MS_MPRA_Null	human	GSM1234072_1_trimmed_MODE1_filtered
__ChIP_GEO_ver_02_filtered__	GM12878	H2BK20AC	69	1141	0.0604733	50.8931	7.35238	2.46272	1.35578	0.0068943	1	Null_Model_MS_MPRA_Null	human	GSM1874106_1_MODE1_filtered
__ChIP_GEO_ver_02_filtered__	GM01613	H3K27ac	53	1141	0.0464505	38.2308	6.05803	2.43796	1.38632	0.00738519	1	Null_Model_MS_MPRA_Null	human	GSM1645725_1_MODE1_filtered
__ChIP_GEO_ver_02_filtered__	GM18858	H3K4me1	104	1141	0.0911481	82.9341	8.70894	2.41889	1.25401	0.00778406	1	Null_Model_MS_MPRA_Null	human	GSM1550994_1_MODE1_filtered
__ChIP_GEO_ver_02_filtered__	GM12878	H3K4me1	142	1141	0.124452	116.767	10.5492	2.39192	1.21609	0.0083802	1	Null_Model_MS_MPRA_Null	human	GSM1233904_1_MODE1_filtered
__ChIP_GEO_ver_02_filtered__	GM10847	H3K4me3	68	1141	0.0595968	50.7972	7.31655	2.35122	1.33866	0.00935602	1	Null_Model_MS_MPRA_Null	human	GSM1233881_1_MODE1_filtered
__ChIP_GEO_ver_02_filtered__	GM12865	H3K4me3	53	1141	0.0464505	38.8751	6.12106	2.30759	1.36334	0.0105111	1	Null_Model_MS_MPRA_Null	human	GSM945295_1_MODE1_filtered
__ChIP_GEO_ver_02_filtered__	GM19130	H3K4me1	115	1141	0.100789	93.4026	9.60795	2.24787	1.23123	0.0122923	1	Null_Model_MS_MPRA_Null	human	GSM1550939_1_MODE1_filtered
__ChIP_GEO_ver_02_filtered__	GM18501	H3K4me1	120	1141	0.105171	98.8012	9.58078	2.21264	1.21456	0.0134613	1	Null_Model_MS_MPRA_Null	human	GSM1550834_1_MODE1_filtered
__ChIP_GEO_ver_02_filtered__	GM12892	H3K4me3	84	1141	0.0736196	66.6054	7.90286	2.20105	1.26116	0.0138661	1	Null_Model_MS_MPRA_Null	human	GSM1233970_1_MODE1_filtered
__ChIP_GEO_ver_02_filtered__	GM18511	H3K4me1	97	1141	0.0850131	78.6424	8.39928	2.18562	1.23343	0.0144217	1	Null_Model_MS_MPRA_Null	human	GSM1550839_1_MODE1_filtered
__ChIP_GEO_ver_02_filtered__	GM03379	H3K27ac	31	1141	0.0271691	21.0759	4.60242	2.15628	1.47087	0.0155311	1	Null_Model_MS_MPRA_Null	human	GSM2247244_1_MODE1_filtered
__ChIP_GEO_ver_02_filtered__	GM19172	H3K4me1	102	1141	0.0893953	83.7612	8.76276	2.08139	1.21775	0.0186989	1	Null_Model_MS_MPRA_Null	human	GSM1550989_1_MODE1_filtered
__ChIP_GEO_ver_02_filtered__	GM18505	H3K4me1	94	1141	0.0823839	76.3996	8.50366	2.06975	1.23037	0.0192381	1	Null_Model_MS_MPRA_Null	human	GSM1550970_1_MODE1_filtered
__ChIP_GEO_ver_02_filtered__	GM18510	H3K4me1	106	1141	0.092901	87.7702	8.90568	2.04698	1.2077	0.0203299	1	Null_Model_MS_MPRA_Null	human	GSM1550901_1_MODE1_filtered
__ChIP_GEO_ver_02_filtered__	GM12892	H3K4me1	129	1141	0.113059	109.341	9.64359	2.03859	1.1798	0.0207454	1	Null_Model_MS_MPRA_Null	human	GSM1233967_1_MODE1_filtered
__ChIP_GEO_ver_02_filtered__	GM18852	H3K4me1	103	1141	0.0902717	85.2937	8.74698	2.02428	1.20759	0.0214709	1	Null_Model_MS_MPRA_Null	human	GSM1550819_1_MODE1_filtered
__ChIP_GEO_ver_02_filtered__	GM18501	H3K4me1	101	1141	0.0885188	83.1638	8.88184	2.00816	1.21447	0.0223131	1	Null_Model_MS_MPRA_Null	human	GSM1550997_1_MODE1_filtered
__ChIP_GEO_ver_02_filtered__	GM19152	H3K4me1	108	1141	0.0946538	90.2498	8.84056	2.00782	1.19668	0.0223313	1	Null_Model_MS_MPRA_Null	human	GSM1550974_1_MODE1_filtered
__ChIP_GEO_ver_02_filtered__	GM12891	H3K4me1	121	1141	0.106047	101.646	9.64089	2.00745	1.1904	0.0223507	1	Null_Model_MS_MPRA_Null	human	GSM1233944_1_MODE1_filtered
__ChIP_GEO_ver_02_filtered__	GM18507	H3K4me1	105	1141	0.0920245	86.6434	9.26724	1.98081	1.21186	0.0238062	1	Null_Model_MS_MPRA_Null	human	GSM1550916_1_MODE1_filtered
__ChIP_GEO_ver_02_filtered__	GM19207	H3K4me1	89	1141	0.0780018	72.5275	8.32595	1.97846	1.22712	0.0239387	1	Null_Model_MS_MPRA_Null	human	GSM1550981_1_trimmed_MODE1_filtered
__ChIP_GEO_ver_02_filtered__	GM12878	H3K9AC	22	1141	0.0192813	14.4895	3.83173	1.96008	1.51834	0.0249933	1	Null_Model_MS_MPRA_Null	human	GSM646328_1_trimmed_MODE1_filtered
__ChIP_GEO_ver_02_filtered__	GM18486	H3K4me1	138	1141	0.120947	117.781	10.42	1.94038	1.17166	0.026167	1	Null_Model_MS_MPRA_Null	human	GSM1233987_1_MODE1_filtered
__ChIP_GEO_ver_02_filtered__	GM18907	H3K4me1	90	1141	0.0788782	73.8981	8.35845	1.92642	1.21789	0.0270258	1	Null_Model_MS_MPRA_Null	human	GSM1550870_1_trimmed_MODE1_filtered
__ChIP_GEO_ver_02_filtered__	GM18516	H3K4me1	106	1141	0.092901	88.4486	9.11261	1.92606	1.19844	0.0270483	1	Null_Model_MS_MPRA_Null	human	GSM1550838_1_MODE1_filtered
__ChIP_GEO_ver_02_filtered__	GM18498	H3K4me1	94	1141	0.0823839	77.96	8.36567	1.91736	1.20575	0.0275964	1	Null_Model_MS_MPRA_Null	human	GSM1550852_1_MODE1_filtered
__ChIP_GEO_ver_02_filtered__	GM12878	H3K4me3	10	1141	0.00876424	5.61239	2.29643	1.91062	1.78177	0.0280267	1	Null_Model_MS_MPRA_Null	human	GSM1599150_1_MODE1_filtered
__ChIP_GEO_ver_02_filtered__	GM18508	H3K4me1	115	1141	0.100789	96.7992	9.57657	1.90056	1.18803	0.0286801	1	Null_Model_MS_MPRA_Null	human	GSM1550979_1_MODE1_filtered
__ChIP_GEO_ver_02_filtered__	GM19128	H3K4me1	111	1141	0.0972831	93.5944	9.23869	1.88399	1.18597	0.0297832	1	Null_Model_MS_MPRA_Null	human	GSM1550799_1_MODE1_filtered
__ChIP_GEO_ver_02_filtered__	GM19222	H3K4me1	112	1141	0.0981595	94.4106	9.38372	1.87446	1.18631	0.0304335	1	Null_Model_MS_MPRA_Null	human	GSM1550940_1_MODE1_filtered
__ChIP_GEO_ver_02_filtered__	GM12891	H3K4me1	130	1141	0.113935	111.589	9.83302	1.87232	1.16499	0.0305809	1	Null_Model_MS_MPRA_Null	human	GSM1233946_1_MODE1_filtered
__ChIP_GEO_ver_02_filtered__	GM19099	H3K4me3	52	1141	0.0455741	40.8162	6.01017	1.86081	1.274	0.0313852	1	Null_Model_MS_MPRA_Null	human	GSM1234055_1_trimmed_MODE1_filtered
__ChIP_GEO_ver_02_filtered__	GM03379	H3K27ac	30	1141	0.0262927	21.7642	4.49448	1.83242	1.37841	0.0334446	1	Null_Model_MS_MPRA_Null	human	GSM2247245_1_MODE1_filtered
__ChIP_GEO_ver_02_filtered__	GM19099	H3K4me1	118	1141	0.103418	100.439	9.9328	1.76803	1.17485	0.0385283	1	Null_Model_MS_MPRA_Null	human	GSM1234052_1_MODE1_filtered
__ChIP_GEO_ver_02_filtered__	GM19238	H3K4me1	99	1141	0.086766	83.4835	8.80659	1.76192	1.18586	0.0390416	1	Null_Model_MS_MPRA_Null	human	GSM1234088_1_val_1_MODE1_filtered
__ChIP_GEO_ver_02_filtered__	GM12890	H3K4me1	124	1141	0.108677	106.149	10.1469	1.75928	1.16817	0.0392652	1	Null_Model_MS_MPRA_Null	human	GSM1233925_1_MODE1_filtered
__ChIP_GEO_ver_02_filtered__	GM19240	H3K4me1	115	1141	0.100789	98.5305	9.63054	1.71014	1.16715	0.0436204	1	Null_Model_MS_MPRA_Null	human	GSM1234133_1_val_1_MODE1_filtered
__ChIP_GEO_ver_02_filtered__	GM10847	H3K4me1	112	1141	0.0981595	96.2208	9.32878	1.69146	1.16399	0.0453749	1	Null_Model_MS_MPRA_Null	human	GSM1233878_1_MODE1_filtered
__ChIP_GEO_ver_02_filtered__	GM12878	H3K27AC	69	1141	0.0604733	56.7023	7.39819	1.66226	1.21688	0.0482306	1	Null_Model_MS_MPRA_Null	human	GSM1333974_1_MODE1_filtered
__ChIP_GEO_ver_02_filtered__	GM18504	H3K4me1	99	1141	0.086766	85.031	8.61882	1.62076	1.16428	0.0525346	1	Null_Model_MS_MPRA_Null	human	GSM1550843_1_MODE1_filtered
__ChIP_GEO_ver_02_filtered__	GM12878	H3K27AC	75	1141	0.0657318	62.3437	7.82341	1.61775	1.20301	0.052858	1	Null_Model_MS_MPRA_Null	human	GSM1333977_1_MODE1_filtered
__ChIP_GEO_ver_02_filtered__	GM19131	H3K4me1	94	1141	0.0823839	80.022	8.66588	1.61299	1.17468	0.0533728	1	Null_Model_MS_MPRA_Null	human	GSM1550868_1_MODE1_filtered
__ChIP_GEO_ver_02_filtered__	GM12878	H3K27AC	79	1141	0.0692375	66.7672	7.74421	1.5796	1.18322	0.057099	1	Null_Model_MS_MPRA_Null	human	GSM1333979_1_MODE1_filtered
__ChIP_GEO_ver_02_filtered__	GM18505	H3K4me1	106	1141	0.092901	91.2158	9.38687	1.57499	1.16208	0.0576296	1	Null_Model_MS_MPRA_Null	human	GSM1234001_1_MODE1_filtered
__ChIP_GEO_ver_02_filtered__	GM18862	H3K4me1	82	1141	0.0718668	69.3047	8.10223	1.56689	1.18318	0.0585701	1	Null_Model_MS_MPRA_Null	human	GSM1550827_1_MODE1_filtered
__ChIP_GEO_ver_02_filtered__	GM03379	H3K27ac	26	1141	0.022787	19.1738	4.38221	1.5577	1.35602	0.059652	1	Null_Model_MS_MPRA_Null	human	GSM2247246_1_MODE1_filtered
__ChIP_GEO_ver_02_filtered__	GM19137	H3K4me1	71	1141	0.0622261	59.6494	7.5917	1.49514	1.19029	0.0674391	1	Null_Model_MS_MPRA_Null	human	GSM1550904_1_val_1_MODE1_filtered
__ChIP_GEO_ver_02_filtered__	GM19190	H3K4me1	97	1141	0.0850131	83.4535	9.11373	1.48638	1.16232	0.0685895	1	Null_Model_MS_MPRA_Null	human	GSM1550856_1_MODE1_filtered
__ChIP_GEO_ver_02_filtered__	GM12878	H3K4me3	30	1141	0.0262927	23.039	4.7163	1.47595	1.30214	0.0699782	1	Null_Model_MS_MPRA_Null	human	GSM733708_1_trimmed_MODE1_filtered
__ChIP_GEO_ver_02_filtered__	GM19225	H3K4me1	82	1141	0.0718668	70.025	8.1927	1.46167	1.17101	0.0719159	1	Null_Model_MS_MPRA_Null	human	GSM1550930_1_MODE1_filtered
__ChIP_GEO_ver_02_filtered__	GM12891	H3K4me1	125	1141	0.109553	110.357	10.0495	1.45713	1.13269	0.0725405	1	Null_Model_MS_MPRA_Null	human	GSM1233945_1_val_1_MODE1_filtered
__ChIP_GEO_ver_02_filtered__	GM19153	H3K4me1	98	1141	0.0858896	85.2418	8.83943	1.44333	1.14967	0.0744633	1	Null_Model_MS_MPRA_Null	human	GSM1551013_1_MODE1_filtered
__ChIP_GEO_ver_02_filtered__	GM18499	H3K4me1	114	1141	0.0999124	100.466	9.58932	1.41141	1.13472	0.0790618	1	Null_Model_MS_MPRA_Null	human	GSM1550943_1_trimmed_MODE1_filtered
__ChIP_GEO_ver_02_filtered__	GM12878	H3K4me1	116	1141	0.101665	102.494	9.72626	1.38866	1.13178	0.0824678	1	Null_Model_MS_MPRA_Null	human	GSM1233903_1_MODE1_filtered
__ChIP_GEO_ver_02_filtered__	GM19204	H3K4me1	76	1141	0.0666082	65.006	7.98699	1.37649	1.16912	0.084335	1	Null_Model_MS_MPRA_Null	human	GSM1550956_1_MODE1_filtered
__ChIP_GEO_ver_02_filtered__	GM19143	H3K4me1	108	1141	0.0946538	95.038	9.50918	1.36311	1.13639	0.0864243	1	Null_Model_MS_MPRA_Null	human	GSM1551012_1_MODE1_filtered
__ChIP_GEO_ver_02_filtered__	GM12878	H3K4me3	49	1141	0.0429448	40.4575	6.36541	1.34201	1.21115	0.089796	1	Null_Model_MS_MPRA_Null	human	GSM1251006_1_MODE1_filtered
__ChIP_GEO_ver_02_filtered__	GM18853	H3K4me1	76	1141	0.0666082	65.6893	7.86119	1.31159	1.15696	0.0948287	1	Null_Model_MS_MPRA_Null	human	GSM1550936_1_trimmed_MODE1_filtered
__ChIP_GEO_ver_02_filtered__	GM19238	H3K4me1	135	1141	0.118317	121.543	10.2948	1.30712	1.11071	0.0955853	1	Null_Model_MS_MPRA_Null	human	GSM1234089_1_MODE1_filtered
__ChIP_GEO_ver_02_filtered__	GM18517	H3K4me1	101	1141	0.0885188	89.7103	8.9	1.26851	1.12585	0.102308	1	Null_Model_MS_MPRA_Null	human	GSM1550850_1_MODE1_filtered
__ChIP_GEO_ver_02_filtered__	GM19098	H3K4me1	89	1141	0.0780018	78.2657	8.53061	1.25832	1.13715	0.104137	1	Null_Model_MS_MPRA_Null	human	GSM1550881_1_MODE1_filtered
__ChIP_GEO_ver_02_filtered__	GM19159	H3K4me1	98	1141	0.0858896	87.2647	8.6293	1.24405	1.12302	0.106741	1	Null_Model_MS_MPRA_Null	human	GSM1551019_1_MODE1_filtered
__ChIP_GEO_ver_02_filtered__	GM01613	H3K27ac	30	1141	0.0262927	23.8781	4.96277	1.23356	1.25638	0.108684	1	Null_Model_MS_MPRA_Null	human	GSM1645724_1_MODE1_filtered
__ChIP_GEO_ver_02_filtered__	GM18522	H3K4me1	98	1141	0.0858896	86.971	8.95847	1.23112	1.12681	0.109139	1	Null_Model_MS_MPRA_Null	human	GSM1550985_1_MODE1_filtered
__ChIP_GEO_ver_02_filtered__	GM12878	H3K27AC	67	1141	0.0587204	58.045	7.28334	1.22953	1.15428	0.109437	1	Null_Model_MS_MPRA_Null	human	GSM1333956_1_MODE1_filtered
__ChIP_GEO_ver_02_filtered__	GM18505	H3K4me1	101	1141	0.0885188	89.984	9.03359	1.21945	1.12242	0.111337	1	Null_Model_MS_MPRA_Null	human	GSM1234002_1_MODE1_filtered
__ChIP_GEO_ver_02_filtered__	GM19257	H3K4me1	97	1141	0.0850131	86.4995	8.75787	1.19898	1.12139	0.115268	1	Null_Model_MS_MPRA_Null	human	GSM1550953_1_MODE1_filtered
__ChIP_GEO_ver_02_filtered__	GM19209	H3K4me1	99	1141	0.086766	88.2827	8.94768	1.19777	1.1214	0.115503	1	Null_Model_MS_MPRA_Null	human	GSM1550893_1_MODE1_filtered
__ChIP_GEO_ver_02_filtered__	GM12878	H3K27AC	68	1141	0.0595968	59.1838	7.49281	1.17662	1.14896	0.119674	1	Null_Model_MS_MPRA_Null	human	GSM1333975_1_MODE1_filtered
__ChIP_GEO_ver_02_filtered__	GM19210	H3K4me1	95	1141	0.0832603	84.982	8.67938	1.15423	1.11788	0.124203	1	Null_Model_MS_MPRA_Null	human	GSM1551015_1_MODE1_filtered
__ChIP_GEO_ver_02_filtered__	GM19208	H3K27ac	8	1141	0.00701139	5.37063	2.30554	1.14046	1.48958	0.127047	1	Null_Model_MS_MPRA_Null	human	GSM1576990_1_MODE1_filtered
__ChIP_GEO_ver_02_filtered__	GM19144	H3K4me1	101	1141	0.0885188	90.7163	9.19486	1.11842	1.11336	0.131694	1	Null_Model_MS_MPRA_Null	human	GSM1551017_1_MODE1_filtered
__ChIP_GEO_ver_02_filtered__	GM18856	H3K4me1	102	1141	0.0893953	91.3636	9.54975	1.11379	1.11642	0.132686	1	Null_Model_MS_MPRA_Null	human	GSM1550847_1_MODE1_filtered
__ChIP_GEO_ver_02_filtered__	GM12878	H3K9AC	33	1141	0.028922	27.1918	5.25064	1.10619	1.2136	0.134323	1	Null_Model_MS_MPRA_Null	human	GSM733677_1_trimmed_MODE1_filtered
__ChIP_GEO_ver_02_filtered__	GM19223	H3K4me1	90	1141	0.0788782	80.6334	8.7556	1.06979	1.11616	0.142357	1	Null_Model_MS_MPRA_Null	human	GSM1550986_1_MODE1_filtered
__ChIP_GEO_ver_02_filtered__	GM12878	H3K4me3	22	1141	0.0192813	17.5904	4.15597	1.06103	1.25068	0.144339	1	Null_Model_MS_MPRA_Null	human	GSM1599148_1_MODE1_filtered
__ChIP_GEO_ver_02_filtered__	GM16412	H3K4me3	26	1141	0.022787	21.3666	4.51048	1.02724	1.21685	0.152153	1	Null_Model_MS_MPRA_Null	human	GSM2471257_1_MODE1_filtered
__ChIP_GEO_ver_02_filtered__	GM18502	H3K4me1	93	1141	0.0815074	84.1918	8.66586	1.01642	1.10462	0.154714	1	Null_Model_MS_MPRA_Null	human	GSM1550912_1_MODE1_filtered
__ChIP_GEO_ver_02_filtered__	GM12878	H3K27AC	45	1141	0.0394391	38.7762	6.17024	1.00868	1.1605	0.156565	1	Null_Model_MS_MPRA_Null	human	GSM646317_1_trimmed_MODE1_filtered
__ChIP_GEO_ver_02_filtered__	GM19240	H3K4me1	131	1141	0.114812	120.43	10.493	1.00738	1.08777	0.156877	1	Null_Model_MS_MPRA_Null	human	GSM1234134_1_MODE1_filtered
__ChIP_GEO_ver_02_filtered__	GM12878	H3K4me3	14	1141	0.0122699	10.7852	3.29072	0.976925	1.29807	0.164303	1	Null_Model_MS_MPRA_Null	human	GSM1599147_1_MODE1_filtered
__ChIP_GEO_ver_02_filtered__	GM19099	H3K4me1	112	1141	0.0981595	102.69	9.72142	0.957647	1.09066	0.16912	1	Null_Model_MS_MPRA_Null	human	GSM1234053_1_MODE1_filtered
__ChIP_GEO_ver_02_filtered__	GM12878	H3K4me3	8	1141	0.00701139	5.81918	2.28873	0.952852	1.37476	0.170332	1	Null_Model_MS_MPRA_Null	human	GSM2748876_1_MODE1_filtered
__ChIP_GEO_ver_02_filtered__	GM18870	H3K4me1	80	1141	0.0701139	72.2248	8.28048	0.938982	1.10765	0.17387	1	Null_Model_MS_MPRA_Null	human	GSM1550832_1_MODE1_filtered
__ChIP_GEO_ver_02_filtered__	GM18489	H3K4me1	85	1141	0.0744961	76.8492	8.77144	0.929248	1.10606	0.17638	1	Null_Model_MS_MPRA_Null	human	GSM1550937_1_trimmed_MODE1_filtered
__ChIP_GEO_ver_02_filtered__	GM16412	H3K4me3	25	1141	0.0219106	20.956	4.50045	0.898567	1.19297	0.184442	1	Null_Model_MS_MPRA_Null	human	GSM2471301_1_MODE1_filtered
__ChIP_GEO_ver_02_filtered__	GM19138	H3K4me1	91	1141	0.0797546	82.8871	9.14758	0.886889	1.09788	0.187569	1	Null_Model_MS_MPRA_Null	human	GSM1550963_1_MODE1_filtered
__ChIP_GEO_ver_02_filtered__	GM12878	H2AFZ	28	1141	0.0245399	23.7113	4.86781	0.881035	1.18087	0.189149	1	Null_Model_MS_MPRA_Null	human	GSM733767_1_MODE1_filtered
__ChIP_GEO_ver_02_filtered__	GM19114	H3K4me1	91	1141	0.0797546	83.4555	8.99012	0.839194	1.0904	0.20068	1	Null_Model_MS_MPRA_Null	human	GSM1550920_1_MODE1_filtered
__ChIP_GEO_ver_02_filtered__	GM12878	H3K27AC	63	1141	0.0552147	56.6474	7.59674	0.836233	1.11214	0.201512	1	Null_Model_MS_MPRA_Null	human	GSM1333978_1_MODE1_filtered
__ChIP_GEO_ver_02_filtered__	GM19203	H3K4me1	57	1141	0.0499562	51.4096	7.15989	0.780795	1.10874	0.217461	1	Null_Model_MS_MPRA_Null	human	GSM1550828_1_val_1_MODE1_filtered
__ChIP_GEO_ver_02_filtered__	GM18909	H3K4me1	97	1141	0.0850131	90.1728	9.03455	0.755674	1.07571	0.224922	1	Null_Model_MS_MPRA_Null	human	GSM1550962_1_MODE1_filtered
__ChIP_GEO_ver_02_filtered__	GM19200	H3K4me1	88	1141	0.0771253	81.4066	8.89503	0.741246	1.08099	0.229272	1	Null_Model_MS_MPRA_Null	human	GSM1550890_1_MODE1_filtered
__ChIP_GEO_ver_02_filtered__	GM18499	H3K4me1	91	1141	0.0797546	84.5425	8.86298	0.728597	1.07638	0.233124	1	Null_Model_MS_MPRA_Null	human	GSM1550917_1_MODE1_filtered
__ChIP_GEO_ver_02_filtered__	GM12878	H3K27AC	61	1141	0.0534619	55.7652	7.32201	0.714936	1.09387	0.237324	1	Null_Model_MS_MPRA_Null	human	GSM1333976_1_MODE1_filtered
__ChIP_GEO_ver_02_filtered__	GM10847	H3K4me1	95	1141	0.0832603	88.6004	9.16483	0.698278	1.07223	0.242502	1	Null_Model_MS_MPRA_Null	human	GSM1233879_1_MODE1_filtered
__ChIP_GEO_ver_02_filtered__	GM12878	H3K4me3	15	1141	0.0131464	12.5584	3.51921	0.69378	1.19442	0.24391	1	Null_Model_MS_MPRA_Null	human	GSM2748879_1_MODE1_filtered
__ChIP_GEO_ver_02_filtered__	GM19193	H3K36me3	21	1141	0.0184049	18.1059	4.21625	0.686417	1.15984	0.246225	1	Null_Model_MS_MPRA_Null	human	GSM1234067_1_MODE1_filtered
__ChIP_GEO_ver_02_filtered__	GM18855	H3K4me1	97	1141	0.0850131	90.6454	9.51962	0.667532	1.0701	0.252216	1	Null_Model_MS_MPRA_Null	human	GSM1550813_1_MODE1_filtered
__ChIP_GEO_ver_02_filtered__	GM12892	H3K36me3	9	1141	0.00788782	7.31768	2.56105	0.656886	1.2299	0.255627	1	Null_Model_MS_MPRA_Null	human	GSM1233965_1_MODE1_filtered
__ChIP_GEO_ver_02_filtered__	GM19206	H3K4me1	91	1141	0.0797546	84.9431	9.25731	0.654288	1.07131	0.256463	1	Null_Model_MS_MPRA_Null	human	GSM1550824_1_MODE1_filtered
__ChIP_GEO_ver_02_filtered__	GM18498	H3K4me1	81	1141	0.0709904	75.961	8.47806	0.594353	1.06634	0.276138	1	Null_Model_MS_MPRA_Null	human	GSM1550949_1_trimmed_MODE1_filtered
__ChIP_GEO_ver_02_filtered__	GM19208	H3K27ac	6	1141	0.00525855	4.77223	2.23205	0.550064	1.25727	0.291138	1	Null_Model_MS_MPRA_Null	human	GSM1576989_1_MODE1_filtered
__ChIP_GEO_ver_02_filtered__	GM12878	H3K9AC	17	1141	0.0148992	15.1119	3.81935	0.494354	1.12494	0.310528	1	Null_Model_MS_MPRA_Null	human	GSM646329_1_trimmed_MODE1_filtered
__ChIP_GEO_ver_02_filtered__	GM19102	H3K4me1	92	1141	0.080631	87.4456	9.33709	0.48778	1.05208	0.312853	1	Null_Model_MS_MPRA_Null	human	GSM1550845_1_MODE1_filtered
__ChIP_GEO_ver_02_filtered__	GM12878	H3K4me3	25	1141	0.0219106	22.7772	4.72497	0.470432	1.09759	0.319023	1	Null_Model_MS_MPRA_Null	human	GSM2748871_1_MODE1_filtered
__ChIP_GEO_ver_02_filtered__	GM12878	H3K27AC	65	1141	0.0569676	61.7023	7.57597	0.435285	1.05345	0.331678	1	Null_Model_MS_MPRA_Null	human	GSM1333973_1_MODE1_filtered
__ChIP_GEO_ver_02_filtered__	GM16412	H3K4me3	27	1141	0.0236635	24.8382	5.0285	0.429917	1.08704	0.333628	1	Null_Model_MS_MPRA_Null	human	GSM2471258_1_MODE1_filtered
__ChIP_GEO_ver_02_filtered__	GM12878	H3K4me3	14	1141	0.0122699	12.6783	3.56517	0.37072	1.10425	0.355423	1	Null_Model_MS_MPRA_Null	human	GSM2748880_1_MODE1_filtered
__ChIP_GEO_ver_02_filtered__	GM12878	H3K4me1	12	1141	0.0105171	10.9011	3.23716	0.339464	1.10081	0.36713	1	Null_Model_MS_MPRA_Null	human	GSM646323_1_trimmed_MODE1_filtered
__ChIP_GEO_ver_02_filtered__	GM12878	H3K36me3	15	1141	0.0131464	13.7982	3.78328	0.31766	1.0871	0.375371	1	Null_Model_MS_MPRA_Null	human	GSM1233900_1_MODE1_filtered
__ChIP_GEO_ver_02_filtered__	GM19171	H3K4me1	94	1141	0.0823839	91.1309	9.19325	0.312091	1.03148	0.377486	1	Null_Model_MS_MPRA_Null	human	GSM1550866_1_MODE1_filtered
__ChIP_GEO_ver_02_filtered__	GM12878	H3K4me3	32	1141	0.0280456	30.2847	5.56883	0.308015	1.05664	0.379035	1	Null_Model_MS_MPRA_Null	human	GSM1251005_1_MODE1_filtered
__ChIP_GEO_ver_02_filtered__	GM12878	H3K4me3	12	1141	0.0105171	11.025	3.18251	0.30637	1.08844	0.379662	1	Null_Model_MS_MPRA_Null	human	GSM2748889_1_MODE1_filtered
__ChIP_GEO_ver_02_filtered__	GM12878	H3K4me3	6	1141	0.00525855	5.33666	2.29598	0.288912	1.1243	0.386324	1	Null_Model_MS_MPRA_Null	human	GSM2748883_1_MODE1_filtered
__ChIP_GEO_ver_02_filtered__	GM19238	H3K36me3	15	1141	0.0131464	14.001	3.74927	0.266452	1.07135	0.394945	1	Null_Model_MS_MPRA_Null	human	GSM1234086_1_MODE1_filtered
__ChIP_GEO_ver_02_filtered__	GM12878	H3K4me3	28	1141	0.0245399	26.6593	5.20258	0.257691	1.05029	0.398323	1	Null_Model_MS_MPRA_Null	human	GSM2748875_1_MODE1_filtered
__ChIP_GEO_ver_02_filtered__	GM18913	H3K4me1	78	1141	0.0683611	75.9401	8.58978	0.239813	1.02713	0.405238	1	Null_Model_MS_MPRA_Null	human	GSM1550810_1_MODE1_filtered
__ChIP_GEO_ver_02_filtered__	GM06990	H3K4me3	30	1141	0.0262927	28.8332	5.09501	0.229015	1.04047	0.409429	1	Null_Model_MS_MPRA_Null	human	GSM945179_1_MODE1_filtered
__ChIP_GEO_ver_02_filtered__	GM12878	H3K27AC	7	1141	0.00613497	6.42258	2.56832	0.224825	1.08991	0.411058	1	Null_Model_MS_MPRA_Null	human	GSM1599156_1_MODE1_filtered
__ChIP_GEO_ver_02_filtered__	GM12878	H3K4me3	15	1141	0.0131464	14.3027	3.8462	0.181296	1.04875	0.428067	1	Null_Model_MS_MPRA_Null	human	GSM2748872_1_MODE1_filtered
__ChIP_GEO_ver_02_filtered__	GM19239	H3K36me3	19	1141	0.0166521	18.2927	4.315	0.163915	1.03867	0.434899	1	Null_Model_MS_MPRA_Null	human	GSM1234108_1_MODE1_filtered
__ChIP_GEO_ver_02_filtered__	GM12878	H3K27AC	65	1141	0.0569676	63.7493	7.755	0.161283	1.01962	0.435935	1	Null_Model_MS_MPRA_Null	human	GSM1333980_1_MODE1_filtered
__ChIP_GEO_ver_02_filtered__	GM12878	H3K4me3	16	1141	0.0140228	15.4775	3.83767	0.136144	1.03376	0.445854	1	Null_Model_MS_MPRA_Null	human	GSM2748895_1_MODE1_filtered
__ChIP_GEO_ver_02_filtered__	GM01056	H3K79me2	13	1141	0.0113935	12.5944	3.53883	0.114613	1.0322	0.454376	1	Null_Model_MS_MPRA_Null	human	GSM1003502_1_MODE1_filtered
__ChIP_GEO_ver_02_filtered__	GM12892	H3K36me3	9	1141	0.00788782	8.71828	2.90733	0.0968994	1.03231	0.461403	1	Null_Model_MS_MPRA_Null	human	GSM1233964_1_MODE1_filtered
__ChIP_GEO_ver_02_filtered__	GM16412	H3K4me3	23	1141	0.0201578	22.8022	4.61377	0.0428722	1.00867	0.482902	1	Null_Model_MS_MPRA_Null	human	GSM2471263_1_MODE1_filtered
__ChIP_GEO_ver_02_filtered__	GM19127	H3K4me1	80	1141	0.0701139	79.951	8.8482	0.00553232	1.00061	0.497793	1	Null_Model_MS_MPRA_Null	human	GSM1550820_1_MODE1_filtered
__ChIP_GEO_ver_02_filtered__	GM12878	H3K4me3	2	1141	0.00175285	1.13187	1.06329	0	1.76699	0.5	1	Null_Model_MS_MPRA_Null	human	GSM2748894_1_MODE1_filtered
__ChIP_GEO_ver_02_filtered__	GM19240	H3K27me3	1	1141	0.000876424	2.29471	1.48393	0	0.435786	0.5	1	Null_Model_MS_MPRA_Null	human	GSM1234128_1_MODE1_filtered
__ChIP_GEO_ver_02_filtered__	GM19239	H3K27me3	1	1141	0.000876424	2.6004	1.58876	0	0.384556	0.5	1	Null_Model_MS_MPRA_Null	human	GSM1234107_1_MODE1_filtered
__ChIP_GEO_ver_02_filtered__	GM12891	H3K27me3	1	1141	0.000876424	0.427572	0.644204	0	2.33879	0.5	1	Null_Model_MS_MPRA_Null	human	GSM1233940_1_MODE1_filtered
__ChIP_GEO_ver_02_filtered__	GM19208	H3K27ac	1	1141	0.000876424	1.02198	1.02641	0	0.978495	0.5	1	Null_Model_MS_MPRA_Null	human	GSM1576987_1_MODE1_filtered
__ChIP_GEO_ver_02_filtered__	GM06990	H3K36me3	0	1141	0	0.45954	0.660766	0	0	0.5	1	Null_Model_MS_MPRA_Null	human	GSM945213_1_MODE1_filtered
__ChIP_GEO_ver_02_filtered__	GM12878	H3K4me3	1	1141	0.000876424	0.317682	0.563007	0	3.1478	0.5	1	Null_Model_MS_MPRA_Null	human	GSM2748903_1_trimmed_MODE1_filtered
__ChIP_GEO_ver_02_filtered__	GM12878	H3K4me3	0	1141	0	0.0819181	0.281572	0	0	0.5	1	Null_Model_MS_MPRA_Null	human	GSM2748906_1_trimmed_MODE1_filtered
__ChIP_GEO_ver_02_filtered__	GM12878	H3K4me3	1	1141	0.000876424	0.674326	0.820872	0	1.48296	0.5	1	Null_Model_MS_MPRA_Null	human	GSM2748905_1_trimmed_MODE1_filtered
__ChIP_GEO_ver_02_filtered__	GM19099	H3K27me3	1	1141	0.000876424	1.62438	1.24289	0	0.615621	0.5	1	Null_Model_MS_MPRA_Null	human	GSM1234048_1_MODE1_filtered
__ChIP_GEO_ver_02_filtered__	GM19239	H3K27me3	5	1141	0.00438212	5.09191	2.35277	0	0.98195	0.5	1	Null_Model_MS_MPRA_Null	human	GSM1234105_1_MODE1_filtered
__ChIP_GEO_ver_02_filtered__	GM19238	H3K27me3	1	1141	0.000876424	1.15984	1.09015	0	0.862188	0.5	1	Null_Model_MS_MPRA_Null	human	GSM1234084_1_val_1_MODE1_filtered
__ChIP_GEO_ver_02_filtered__	GM10847	H3K27me3	0	1141	0	0.321678	0.569578	0	0	0.5	1	Null_Model_MS_MPRA_Null	human	GSM1233875_1_MODE1_filtered
__ChIP_GEO_ver_02_filtered__	GM12890	H3K27me3	5	1141	0.00438212	5.64735	2.38841	0	0.885371	0.5	1	Null_Model_MS_MPRA_Null	human	GSM1233920_1_MODE1_filtered
__ChIP_GEO_ver_02_filtered__	GM18951	H3K27me3	0	1141	0	0	0	0	0	0.5	1	Null_Model_MS_MPRA_Null	human	GSM1234032_1_MODE1_filtered
__ChIP_GEO_ver_02_filtered__	GM18486	H3K27me3	2	1141	0.00175285	2.26074	1.52871	0	0.884666	0.5	1	Null_Model_MS_MPRA_Null	human	GSM1233982_1_MODE1_filtered
__ChIP_GEO_ver_02_filtered__	GM12878	H3K4me3	5	1141	0.00438212	4.98102	2.24425	0	1.00381	0.5	1	Null_Model_MS_MPRA_Null	human	GSM2748891_1_MODE1_filtered
__ChIP_GEO_ver_02_filtered__	GM17644	H3K27me3	0	1141	0	0	0	0	0	0.5	1	Null_Model_MS_MPRA_Null	human	GSM1645721_1_MODE1_filtered
__ChIP_GEO_ver_02_filtered__	GM19208	H3K27ac	5	1141	0.00438212	3.18981	1.79831	0	1.56749	0.5	1	Null_Model_MS_MPRA_Null	human	GSM1576986_1_MODE1_filtered
__ChIP_GEO_ver_02_filtered__	GM12878	H3K4me3	5	1141	0.00438212	6.85015	2.54431	0	0.729911	0.5	1	Null_Model_MS_MPRA_Null	human	GSM2748902_1_MODE1_filtered
__ChIP_GEO_ver_02_filtered__	GM12891	H3K27me3	2	1141	0.00175285	1.6044	1.28271	0	1.24658	0.5	1	Null_Model_MS_MPRA_Null	human	GSM1233941_1_trimmed_MODE1_filtered
__ChIP_GEO_ver_02_filtered__	GM12878	H3K4me3	0	1141	0	0.234765	0.489725	0	0	0.5	1	Null_Model_MS_MPRA_Null	human	GSM2748867_1_MODE1_filtered
__ChIP_GEO_ver_02_filtered__	GM12892	H3K27me3	2	1141	0.00175285	2.16983	1.57198	0	0.921731	0.5	1	Null_Model_MS_MPRA_Null	human	GSM1233962_1_MODE1_filtered
__ChIP_GEO_ver_02_filtered__	GM19099	H3K27me3	0	1141	0	0.296703	0.533741	0	0	0.5	1	Null_Model_MS_MPRA_Null	human	GSM1234049_1_MODE1_filtered
__ChIP_GEO_ver_02_filtered__	GM12878	H3K27me3	2	1141	0.00175285	2.02398	1.38254	0	0.988154	0.5	1	Null_Model_MS_MPRA_Null	human	GSM1233897_1_MODE1_filtered
__ChIP_GEO_ver_02_filtered__	GM12878	H3K4me3	0	1141	0	0	0	0	0	0.5	1	Null_Model_MS_MPRA_Null	human	GSM2748907_1_MODE1_filtered
__ChIP_GEO_ver_02_filtered__	GM20000	H3K4me3	2	1141	0.00175285	1.32068	1.13228	0	1.51437	0.5	1	Null_Model_MS_MPRA_Null	human	GSM1033557_1_MODE1_filtered
__ChIP_GEO_ver_02_filtered__	GM12878	H3K4me3	0	1141	0	0	0	0	0	0.5	1	Null_Model_MS_MPRA_Null	human	GSM2748893_1_MODE1_filtered
__ChIP_GEO_ver_02_filtered__	GM18486	H3K27me3	1	1141	0.000876424	2.1958	1.44832	0	0.455414	0.5	1	Null_Model_MS_MPRA_Null	human	GSM1233983_1_MODE1_filtered
__ChIP_GEO_ver_02_filtered__	GM12878	H3K4me3	0	1141	0	0	0	0	0	0.5	1	Null_Model_MS_MPRA_Null	human	GSM2748910_1_trimmed_MODE1_filtered
__ChIP_GEO_ver_02_filtered__	GM12892	H3K27me3	1	1141	0.000876424	2.38462	1.52017	0	0.419355	0.5	1	Null_Model_MS_MPRA_Null	human	GSM1233961_1_MODE1_filtered
__ChIP_GEO_ver_02_filtered__	GM12878	H3K27AC	0	1141	0	0	0	0	0	0.5	1	Null_Model_MS_MPRA_Null	human	GSM1599157_1_MODE1_filtered
__ChIP_GEO_ver_02_filtered__	GM00739	H2Bub	0	1141	0	0	0	0	0	0.5	1	Null_Model_MS_MPRA_Null	human	GSM1405134_1_MODE1_filtered
__ChIP_GEO_ver_02_filtered__	GM12878	H3K4me3	2	1141	0.00175285	3.68332	1.83756	0	0.542989	0.5	1	Null_Model_MS_MPRA_Null	human	GSM2748901_1_MODE1_filtered
__ChIP_GEO_ver_02_filtered__	GM12890	H3K36me3	3	1141	0.00262927	2.53546	1.58713	0	1.18322	0.5	1	Null_Model_MS_MPRA_Null	human	GSM1233921_1_MODE1_filtered
__ChIP_GEO_ver_02_filtered__	GM12878	H3K4me3	4	1141	0.0035057	3.22677	1.75086	0	1.23963	0.5	1	Null_Model_MS_MPRA_Null	human	GSM1599149_1_MODE1_filtered
__ChIP_GEO_ver_02_filtered__	GM18505	H3K27me3	0	1141	0	1.1958	1.05528	0	0	0.5	1	Null_Model_MS_MPRA_Null	human	GSM1233997_1_MODE1_filtered
__ChIP_GEO_ver_02_filtered__	GM12878	H3K27me3	1	1141	0.000876424	2.86414	1.73249	0	0.349145	0.5	1	Null_Model_MS_MPRA_Null	human	GSM1233898_1_MODE1_filtered
__ChIP_GEO_ver_02_filtered__	GM19239	H3K27me3	3	1141	0.00262927	4.3017	2.10639	0	0.697399	0.5	1	Null_Model_MS_MPRA_Null	human	GSM1234106_1_MODE1_filtered
__ChIP_GEO_ver_02_filtered__	GM12878	H3K4me3	2	1141	0.00175285	1.11788	1.05266	0	1.7891	0.5	1	Null_Model_MS_MPRA_Null	human	GSM3074439_1_MODE1_filtered
__ChIP_GEO_ver_02_filtered__	GM12878	H3K4me3	3	1141	0.00262927	1.61638	1.28635	0	1.856	0.5	1	Null_Model_MS_MPRA_Null	human	GSM1599152_1_trimmed_MODE1_filtered
__ChIP_GEO_ver_02_filtered__	GM12878	H3K4me3	0	1141	0	0.838162	0.924003	0	0	0.5	1	Null_Model_MS_MPRA_Null	human	GSM1599151_1_trimmed_MODE1_filtered
__ChIP_GEO_ver_02_filtered__	GM12878	H3K4me3	0	1141	0	0.343656	0.58119	0	0	0.5	1	Null_Model_MS_MPRA_Null	human	GSM2748870_1_MODE1_filtered
__ChIP_GEO_ver_02_filtered__	GM12878	H3K4me3	2	1141	0.00175285	3.1049	1.73493	0	0.644144	0.5	1	Null_Model_MS_MPRA_Null	human	GSM2748886_1_MODE1_filtered
__ChIP_GEO_ver_02_filtered__	GM12878	H3K4me3	0	1141	0	0.467532	0.680584	0	0	0.5	1	Null_Model_MS_MPRA_Null	human	GSM1666202_1_MODE1_filtered
__ChIP_GEO_ver_02_filtered__	GM19239	H3K27me3	0	1141	0	1.05395	1.04455	0	0	0.5	1	Null_Model_MS_MPRA_Null	human	GSM1234104_1_MODE1_filtered
__ChIP_GEO_ver_02_filtered__	GM12878	H3K4me3	0	1141	0	0.15984	0.387847	0	0	0.5	1	Null_Model_MS_MPRA_Null	human	GSM2748908_1_MODE1_filtered
__ChIP_GEO_ver_02_filtered__	GM17644	H3K27me3	2	1141	0.00175285	2.42757	1.503	0	0.823868	0.5	1	Null_Model_MS_MPRA_Null	human	GSM1645720_1_MODE1_filtered
__ChIP_GEO_ver_02_filtered__	GM20000	H3K4me3	0	1141	0	0	0	0	0	0.5	1	Null_Model_MS_MPRA_Null	human	GSM1033574_1_MODE1_filtered
__ChIP_GEO_ver_02_filtered__	GM12890	H3K27me3	1	1141	0.000876424	3.27572	1.7905	0	0.305276	0.5	1	Null_Model_MS_MPRA_Null	human	GSM1233919_1_MODE1_filtered
__ChIP_GEO_ver_02_filtered__	GM12891	H3K27me3	0	1141	0	1.13387	1.05738	0	0	0.5	1	Null_Model_MS_MPRA_Null	human	GSM1233938_1_MODE1_filtered
__ChIP_GEO_ver_02_filtered__	GM12878	H3K4me3	0	1141	0	0	0	0	0	0.5	1	Null_Model_MS_MPRA_Null	human	GSM2748912_1_trimmed_MODE1_filtered
__ChIP_GEO_ver_02_filtered__	GM12878	H3K4me3	0	1141	0	0.0869131	0.305677	0	0	0.5	1	Null_Model_MS_MPRA_Null	human	GSM2748911_1_MODE1_filtered
__ChIP_GEO_ver_02_filtered__	GM12878	H3K27me3	4	1141	0.0035057	2.58342	1.60913	0	1.54834	0.5	1	Null_Model_MS_MPRA_Null	human	GSM1233899_1_MODE1_filtered
__ChIP_GEO_ver_02_filtered__	GM12878	H3K36me3	0	1141	0	0.180819	0.41264	0	0	0.5	1	Null_Model_MS_MPRA_Null	human	GSM945212_1_MODE1_filtered
__ChIP_GEO_ver_02_filtered__	GM12878	H4K20me1	0	1141	0	0.0719281	0.262338	0	0	0.5	1	Null_Model_MS_MPRA_Null	human	GSM646330_1_trimmed_MODE1_filtered
__ChIP_GEO_ver_02_filtered__	GM18505	H3K36me3	2	1141	0.00175285	6.33067	2.47983	0	0.315922	0.5	1	Null_Model_MS_MPRA_Null	human	GSM1233999_1_MODE1_filtered
__ChIP_GEO_ver_02_filtered__	GM12878	H3K4me3	5	1141	0.00438212	4.75025	2.16554	0	1.05258	0.5	1	Null_Model_MS_MPRA_Null	human	GSM2748885_1_MODE1_filtered
__ChIP_GEO_ver_02_filtered__	GM12878	H3K27AC	2	1141	0.00175285	4.32168	2.1313	0	0.462783	0.5	1	Null_Model_MS_MPRA_Null	human	GSM1599155_1_MODE1_filtered
__ChIP_GEO_ver_02_filtered__	GM18526	H3K27me3	0	1141	0	0.140859	0.373013	0	0	0.5	1	Null_Model_MS_MPRA_Null	human	GSM1234015_1_MODE1_filtered
__ChIP_GEO_ver_02_filtered__	GM18526	H3K27me3	1	1141	0.000876424	2.04496	1.4543	0	0.489008	0.5	1	Null_Model_MS_MPRA_Null	human	GSM1234014_1_MODE1_filtered
__ChIP_GEO_ver_02_filtered__	GM12878	H3K4me3	1	1141	0.000876424	0.577423	0.761741	0	1.73183	0.5	1	Null_Model_MS_MPRA_Null	human	GSM2748869_1_MODE1_filtered
__ChIP_GEO_ver_02_filtered__	GM10847	H3K27me3	0	1141	0	0.582418	0.765147	0	0	0.5	1	Null_Model_MS_MPRA_Null	human	GSM1233874_1_MODE1_filtered
__ChIP_GEO_ver_02_filtered__	GM12891	H3K27me3	0	1141	0	1.54845	1.26408	0	0	0.5	1	Null_Model_MS_MPRA_Null	human	GSM1233939_1_MODE1_filtered
__ChIP_GEO_ver_02_filtered__	GM12878	H3K4me3	4	1141	0.0035057	4.66434	2.17053	0	0.857571	0.5	1	Null_Model_MS_MPRA_Null	human	GSM2748890_1_MODE1_filtered
__ChIP_GEO_ver_02_filtered__	GM19240	H3K27me3	1	1141	0.000876424	2.28472	1.47982	0	0.437691	0.5	1	Null_Model_MS_MPRA_Null	human	GSM1234127_1_MODE1_filtered
__ChIP_GEO_ver_02_filtered__	GM12892	H3K27me3	0	1141	0	0.544456	0.707299	0	0	0.5	1	Null_Model_MS_MPRA_Null	human	GSM1233963_1_MODE1_filtered
__ChIP_GEO_ver_02_filtered__	GM12878	H3K4me3	0	1141	0	0	0	0	0	0.5	1	Null_Model_MS_MPRA_Null	human	GSM2748913_1_MODE1_filtered
__ChIP_GEO_ver_02_filtered__	GM12878	H3K27me3	0	1141	0	0.0829171	0.290031	0	0	0.5	1	Null_Model_MS_MPRA_Null	human	GSM646318_1_trimmed_MODE1_filtered
__ChIP_GEO_ver_02_filtered__	GM12878	H3K4me3	1	1141	0.000876424	2.44456	1.57834	0	0.409072	0.5	1	Null_Model_MS_MPRA_Null	human	GSM2748892_1_MODE1_filtered
__ChIP_GEO_ver_02_filtered__	GM03130	H3K79me2	5	1141	0.00438212	4.43756	2.04312	0	1.12674	0.5	1	Null_Model_MS_MPRA_Null	human	GSM1003537_1_MODE1_filtered
__ChIP_GEO_ver_02_filtered__	GM19240	H3K27me3	1	1141	0.000876424	0.628372	0.7847	0	1.59141	0.5	1	Null_Model_MS_MPRA_Null	human	GSM1234129_1_MODE1_filtered
__ChIP_GEO_ver_02_filtered__	GM12878	H3K4me3	2	1141	0.00175285	1.52747	1.26866	0	1.30935	0.5	1	Null_Model_MS_MPRA_Null	human	GSM2748904_1_trimmed_MODE1_filtered
__ChIP_GEO_ver_02_filtered__	GM12878	H3K4me3	0	1141	0	1.73826	1.36873	0	0	0.5	1	Null_Model_MS_MPRA_Null	human	GSM2748868_1_MODE1_filtered
__ChIP_GEO_ver_02_filtered__	GM18486	H3K36me3	4	1141	0.0035057	5.53646	2.33258	0	0.722483	0.5	1	Null_Model_MS_MPRA_Null	human	GSM1233984_1_MODE1_filtered
__ChIP_GEO_ver_02_filtered__	GM12892	H3K27me3	0	1141	0	0.734266	0.846944	0	0	0.5	1	Null_Model_MS_MPRA_Null	human	GSM1233960_1_MODE1_filtered
__ChIP_GEO_ver_02_filtered__	GM20000	H3K27me3	0	1141	0	0.161838	0.394693	0	0	0.5	1	Null_Model_MS_MPRA_Null	human	GSM1033568_1_MODE1_filtered
__ChIP_GEO_ver_02_filtered__	GM20000	H3K27me3	0	1141	0	0	0	0	0	0.5	1	Null_Model_MS_MPRA_Null	human	GSM1033567_1_MODE1_filtered
__ChIP_GEO_ver_02_filtered__	GM20000	H3K27me3	0	1141	0	0	0	0	0	0.5	1	Null_Model_MS_MPRA_Null	human	GSM1033569_1_MODE1_filtered
__ChIP_GEO_ver_02_filtered__	GM12878	H3K4me3	0	1141	0	0.0779221	0.282705	0	0	0.5	1	Null_Model_MS_MPRA_Null	human	GSM2748914_1_MODE1_filtered
__ChIP_GEO_ver_02_filtered__	GM18951	H3K27me3	0	1141	0	0.796204	0.866271	0	0	0.5	1	Null_Model_MS_MPRA_Null	human	GSM1234031_1_MODE1_filtered
__ChIP_GEO_ver_02_filtered__	GM19193	H3K27me3	1	1141	0.000876424	1.01299	1.02705	0	0.987179	0.5	1	Null_Model_MS_MPRA_Null	human	GSM1234065_1_MODE1_filtered
__ChIP_GEO_ver_02_filtered__	GM12878	H3K4me3	5	1141	0.00438212	4.93906	2.20755	0	1.01234	0.5	1	Null_Model_MS_MPRA_Null	human	GSM2748887_1_MODE1_filtered
__ChIP_GEO_ver_02_filtered__	GM12878	H3K27AC	0	1141	0	0.161838	0.402222	0	0	0.5	1	Null_Model_MS_MPRA_Null	human	GSM1599158_1_MODE1_filtered
__ChIP_GEO_ver_02_filtered__	GM12878	H3K4me3	0	1141	0	0.37962	0.624295	0	0	0.5	1	Null_Model_MS_MPRA_Null	human	GSM1666203_1_MODE1_filtered
__ChIP_GEO_ver_02_filtered__	GM19238	H3K27me3	1	1141	0.000876424	2.1968	1.49741	0	0.455207	0.5	1	Null_Model_MS_MPRA_Null	human	GSM1234083_1_MODE1_filtered
__ChIP_GEO_ver_02_filtered__	GM12878	H3K4me3	0	1141	0	0.140859	0.386185	0	0	0.5	1	Null_Model_MS_MPRA_Null	human	GSM2748909_1_MODE1_filtered
__ChIP_GEO_ver_02_filtered__	GM19238	H3K27me3	2	1141	0.00175285	2.50749	1.5793	0	0.79761	0.5	1	Null_Model_MS_MPRA_Null	human	GSM1234085_1_MODE1_filtered
__ChIP_GEO_ver_02_filtered__	GM12878	H3K4me3	4	1141	0.0035057	7.74925	2.69742	0	0.516179	0.5	1	Null_Model_MS_MPRA_Null	human	GSM2748897_1_MODE1_filtered
__ChIP_GEO_ver_02_filtered__	GM12878	H3K4me3	5	1141	0.00438212	6.69331	2.55046	0	0.747015	0.5	1	Null_Model_MS_MPRA_Null	human	GSM2748888_1_MODE1_filtered
__ChIP_GEO_ver_02_filtered__	GM12878	H3K9me3	0	1141	0	0	0	0	0	0.5	1	Null_Model_MS_MPRA_Null	human	GSM733664_1_MODE1_filtered
__ChIP_GEO_ver_02_filtered__	GM12878	H3K4me3	5	1141	0.00438212	6.86913	2.55888	0	0.727894	0.5	1	Null_Model_MS_MPRA_Null	human	GSM2748881_1_MODE1_filtered
__ChIP_GEO_ver_02_filtered__	GM19240	H3K27me3	1	1141	0.000876424	1.74226	1.28744	0	0.573968	0.5	1	Null_Model_MS_MPRA_Null	human	GSM1234126_1_MODE1_filtered
__ChIP_GEO_ver_02_filtered__	GM12878	H3K27me3	0	1141	0	0.832168	0.902111	0	0	0.5	1	Null_Model_MS_MPRA_Null	human	GSM1233896_1_MODE1_filtered
__ChIP_GEO_ver_02_filtered__	GM19193	H3K27me3	0	1141	0	0.427572	0.689202	0	0	0.5	1	Null_Model_MS_MPRA_Null	human	GSM1234066_1_MODE1_filtered
__ChIP_GEO_ver_02_filtered__	GM12878	H3K4me3	6	1141	0.00525855	6.14985	2.45836	-0.0609554	0.975634	0.524303	1	Null_Model_MS_MPRA_Null	human	GSM2748884_1_MODE1_filtered
__ChIP_GEO_ver_02_filtered__	GM18916	H3K4me1	83	1141	0.0727432	83.5514	8.94213	-0.0616686	0.9934	0.524587	1	Null_Model_MS_MPRA_Null	human	GSM1550900_1_trimmed_MODE1_filtered
__ChIP_GEO_ver_02_filtered__	GM12878	H3K4me3	7	1141	0.00613497	7.16484	2.65289	-0.0621343	0.976994	0.524772	1	Null_Model_MS_MPRA_Null	human	GSM2748896_1_trimmed_MODE1_filtered
__ChIP_GEO_ver_02_filtered__	GM12878	H3K4me3	16	1141	0.0140228	16.3137	4.06368	-0.0771927	0.980772	0.530765	1	Null_Model_MS_MPRA_Null	human	GSM2748899_1_MODE1_filtered
__ChIP_GEO_ver_02_filtered__	GM12878	H3K4me3	10	1141	0.00876424	10.3996	3.30487	-0.120913	0.961575	0.54812	1	Null_Model_MS_MPRA_Null	human	GSM2748882_1_MODE1_filtered
__ChIP_GEO_ver_02_filtered__	GM18526	H3K36me3	13	1141	0.0113935	13.4496	3.59468	-0.12506	0.966575	0.549762	1	Null_Model_MS_MPRA_Null	human	GSM1234017_1_MODE1_filtered
__ChIP_GEO_ver_02_filtered__	GM19116	H3K4me1	80	1141	0.0701139	81.2298	8.60797	-0.142864	0.984861	0.556801	1	Null_Model_MS_MPRA_Null	human	GSM1550971_1_MODE1_filtered
__ChIP_GEO_ver_02_filtered__	GM12875	H3K4me3	15	1141	0.0131464	15.7632	3.93813	-0.193807	0.951581	0.576836	1	Null_Model_MS_MPRA_Null	human	GSM945221_1_MODE1_filtered
__ChIP_GEO_ver_02_filtered__	GM12878	H3K4me3	15	1141	0.0131464	15.9361	3.89588	-0.24027	0.941261	0.59494	1	Null_Model_MS_MPRA_Null	human	GSM2748873_1_MODE1_filtered
__ChIP_GEO_ver_02_filtered__	GM12891	H3K36me3	7	1141	0.00613497	7.83217	2.92332	-0.284665	0.89375	0.61205	1	Null_Model_MS_MPRA_Null	human	GSM1233942_1_MODE1_filtered
__ChIP_GEO_ver_02_filtered__	GM19099	H3K36me3	13	1141	0.0113935	14.1269	3.91547	-0.2878	0.920232	0.61325	1	Null_Model_MS_MPRA_Null	human	GSM1234050_1_MODE1_filtered
__ChIP_GEO_ver_02_filtered__	GM18519	H3K4me1	93	1141	0.0815074	96.008	9.27566	-0.324289	0.968669	0.62714	1	Null_Model_MS_MPRA_Null	human	GSM1550929_1_MODE1_filtered
__ChIP_GEO_ver_02_filtered__	GM12866	H3K4me3	25	1141	0.0219106	26.8362	5.11695	-0.35884	0.931579	0.640143	1	Null_Model_MS_MPRA_Null	human	GSM945220_1_MODE1_filtered
__ChIP_GEO_ver_02_filtered__	GM19208	H3K27ac	8	1141	0.00701139	9.15085	2.96584	-0.388034	0.874236	0.651005	1	Null_Model_MS_MPRA_Null	human	GSM1576988_1_MODE1_filtered
__ChIP_GEO_ver_02_filtered__	GM12878	H3K4me3	22	1141	0.0192813	23.8432	4.64267	-0.397004	0.922697	0.654318	1	Null_Model_MS_MPRA_Null	human	GSM2748878_1_MODE1_filtered
__ChIP_GEO_ver_02_filtered__	GM12878	H3K4me3	7	1141	0.00613497	8.15485	2.77795	-0.415719	0.858385	0.661192	1	Null_Model_MS_MPRA_Null	human	GSM2748898_1_MODE1_filtered
__ChIP_GEO_ver_02_filtered__	GM12878	H3K36me3	12	1141	0.0105171	13.5205	3.562	-0.426861	0.887542	0.66526	1	Null_Model_MS_MPRA_Null	human	GSM1233901_1_MODE1_filtered
__ChIP_GEO_ver_02_filtered__	GM12878	H3K4me3	28	1141	0.0245399	30.5914	5.51778	-0.469647	0.91529	0.680696	1	Null_Model_MS_MPRA_Null	human	GSM2748877_1_MODE1_filtered
__ChIP_GEO_ver_02_filtered__	GM19240	H3K36me3	13	1141	0.0113935	15.0649	3.91341	-0.527656	0.862931	0.701131	1	Null_Model_MS_MPRA_Null	human	GSM1234130_1_MODE1_filtered
__ChIP_GEO_ver_02_filtered__	GM18526	H3K36me3	12	1141	0.0105171	13.995	3.63744	-0.548464	0.857449	0.708313	1	Null_Model_MS_MPRA_Null	human	GSM1234016_1_MODE1_filtered
__ChIP_GEO_ver_02_filtered__	GM12878	H3K4me3	9	1141	0.00788782	10.8392	3.06025	-0.600985	0.830323	0.726075	1	Null_Model_MS_MPRA_Null	human	GSM2527420_1_MODE1_filtered
__ChIP_GEO_ver_02_filtered__	GM18486	H3K36me3	15	1141	0.0131464	17.6743	4.27502	-0.62557	0.848689	0.734201	1	Null_Model_MS_MPRA_Null	human	GSM1233985_1_MODE1_filtered
__ChIP_GEO_ver_02_filtered__	GM12878	H3K4me3	14	1141	0.0122699	16.6014	3.97492	-0.654454	0.843302	0.74359	1	Null_Model_MS_MPRA_Null	human	GSM2748874_1_MODE1_filtered
__ChIP_GEO_ver_02_filtered__	GM12878	H3K4me3	8	1141	0.00701139	10.1259	3.19032	-0.666351	0.790055	0.747407	1	Null_Model_MS_MPRA_Null	human	GSM2748900_1_MODE1_filtered
__ChIP_GEO_ver_02_filtered__	GM12891	H3K36me3	10	1141	0.00876424	12.4446	3.43441	-0.711783	0.803564	0.7617	1	Null_Model_MS_MPRA_Null	human	GSM1233943_1_val_1_MODE1_filtered
__ChIP_GEO_ver_02_filtered__	GM12878	H3K4me3	24	1141	0.0210342	27.988	5.41478	-0.736505	0.85751	0.769288	1	Null_Model_MS_MPRA_Null	human	GSM2527421_1_MODE1_filtered
__ChIP_GEO_ver_02_filtered__	GM19238	H3K36me3	15	1141	0.0131464	18.2787	4.26512	-0.768729	0.820626	0.778973	1	Null_Model_MS_MPRA_Null	human	GSM1234087_1_MODE1_filtered
__ChIP_GEO_ver_02_filtered__	GM12878	H3K4me2	14	1141	0.0122699	17.2557	4.11005	-0.792142	0.811324	0.785861	1	Null_Model_MS_MPRA_Null	human	GSM646325_1_trimmed_MODE1_filtered
__ChIP_GEO_ver_02_filtered__	GM19239	H3K36me3	11	1141	0.00964067	14.1858	3.89069	-0.818831	0.775423	0.793559	1	Null_Model_MS_MPRA_Null	human	GSM1234109_1_MODE1_filtered
__ChIP_GEO_ver_02_filtered__	GM12878	H3K4me3	11	1141	0.00964067	14.1029	3.69356	-0.840083	0.779982	0.799569	1	Null_Model_MS_MPRA_Null	human	GSM646327_1_trimmed_MODE1_filtered
__ChIP_GEO_ver_02_filtered__	GM12890	H3K36me3	15	1141	0.0131464	18.6523	4.17313	-0.875206	0.804188	0.809269	1	Null_Model_MS_MPRA_Null	human	GSM1233923_1_MODE1_filtered
__ChIP_GEO_ver_02_filtered__	GM12890	H3K36me3	8	1141	0.00701139	11.3676	3.28279	-1.02584	0.703753	0.847518	1	Null_Model_MS_MPRA_Null	human	GSM1233922_1_MODE1_filtered
__ChIP_GEO_ver_02_filtered__	GM19099	H3K36me3	12	1141	0.0105171	16.6104	3.9787	-1.15877	0.722439	0.876725	1	Null_Model_MS_MPRA_Null	human	GSM1234051_1_MODE1_filtered
__ChIP_GEO_ver_02_filtered__	GM12878	H3K4me3	7	1141	0.00613497	11.1109	3.34016	-1.23074	0.630013	0.890791	1	Null_Model_MS_MPRA_Null	human	GSM646326_1_trimmed_MODE1_filtered
__ChIP_GEO_ver_02_filtered__	GM19240	H3K36me3	12	1141	0.0105171	17.2717	4.2685	-1.23503	0.694777	0.89159	1	Null_Model_MS_MPRA_Null	human	GSM1234131_1_MODE1_filtered
__ChIP_GEO_ver_02_filtered__	GM12878	H3K4me1	9	1141	0.00788782	14.4316	3.80783	-1.42642	0.623633	0.923127	1	Null_Model_MS_MPRA_Null	human	GSM646322_1_trimmed_MODE1_filtered
__ChIP_GEO_ver_02_filtered__	GM12878	H3K4me2	19	1141	0.0166521	26.8252	5.21828	-1.49957	0.70829	0.933137	1	Null_Model_MS_MPRA_Null	human	GSM646324_1_trimmed_MODE1_filtered
__ChIP_GEO_ver_02_filtered__	GM12878	H3K4me2	19	1141	0.0166521	26.956	4.84996	-1.64044	0.704851	0.949543	1	Null_Model_MS_MPRA_Null	human	GSM733769_1_trimmed_MODE1_filtered
__ChIP_GEO_ver_02_filtered__	GM18951	H3K36me3	16	1141	0.0140228	24.3916	4.64354	-1.80716	0.655963	0.964631	1	Null_Model_MS_MPRA_Null	human	GSM1234033_1_MODE1_filtered

## Sheet: silencers
Track	Cell	Molecule	Overlap	Total	Ratio	Mean	STD	Z-score	Enrichment	P-val	Corrected P-value	Null_Model	Species	ExpID
__ChIP_GEO_ver_02_filtered__	GM12878	H3K4me3	67	2122	0.031574	32.5994	5.71475	6.01962	2.05525	8.74154e-10	4.30958e-07	Null_Model_MS_MPRA_Null	human	GSM1599148_1_MODE1_filtered
__ChIP_GEO_ver_02_filtered__	GM12864	H3K4me3	131	2122	0.0617342	82.5764	8.61954	5.61789	1.58641	9.66537e-09	4.76503e-06	Null_Model_MS_MPRA_Null	human	GSM945296_1_MODE1_filtered
__ChIP_GEO_ver_02_filtered__	GM12866	H3K4me3	90	2122	0.0424128	49.6464	7.32549	5.50866	1.81282	1.80786e-08	8.91275e-06	Null_Model_MS_MPRA_Null	human	GSM945220_1_MODE1_filtered
__ChIP_GEO_ver_02_filtered__	GM12878	H3K4me3	99	2122	0.0466541	56.9261	7.66698	5.48768	1.7391	2.03622e-08	1.00386e-05	Null_Model_MS_MPRA_Null	human	GSM2748877_1_MODE1_filtered
__ChIP_GEO_ver_02_filtered__	GM06990	H3K4me3	91	2122	0.0428841	53.2987	7.09364	5.31481	1.70736	5.33858e-08	2.63192e-05	Null_Model_MS_MPRA_Null	human	GSM945179_1_MODE1_filtered
__ChIP_GEO_ver_02_filtered__	GM12878	H3K4me3	44	2122	0.0207352	20.2358	4.55745	5.21437	2.17437	9.22215e-08	4.54652e-05	Null_Model_MS_MPRA_Null	human	GSM1599147_1_MODE1_filtered
__ChIP_GEO_ver_02_filtered__	GM12878	H3K9AC	86	2122	0.0405278	50.5814	6.81833	5.19461	1.70023	1.02573e-07	5.05685e-05	Null_Model_MS_MPRA_Null	human	GSM733677_1_trimmed_MODE1_filtered
__ChIP_GEO_ver_02_filtered__	GM12878	H3K4me3	53	2122	0.0249764	26.1588	5.19574	5.16599	2.02608	1.19584e-07	5.89549e-05	Null_Model_MS_MPRA_Null	human	GSM646327_1_trimmed_MODE1_filtered
__ChIP_GEO_ver_02_filtered__	GM10847	H3K4me3	145	2122	0.0683318	94.5335	9.85277	5.12206	1.53385	1.51105e-07	7.44948e-05	Null_Model_MS_MPRA_Null	human	GSM1233881_1_MODE1_filtered
__ChIP_GEO_ver_02_filtered__	GM12878	H3K27AC	167	2122	0.0786993	115.002	10.6529	4.88112	1.45215	5.27429e-07	0.000260022	Null_Model_MS_MPRA_Null	human	GSM1333973_1_MODE1_filtered
__ChIP_GEO_ver_02_filtered__	GM16412	H3K4me3	77	2122	0.0362865	45.6264	6.78751	4.62226	1.68762	1.89791e-06	0.00093567	Null_Model_MS_MPRA_Null	human	GSM2471258_1_MODE1_filtered
__ChIP_GEO_ver_02_filtered__	GM12865	H3K4me3	110	2122	0.0518379	72.7153	8.19169	4.55153	1.51275	2.6629e-06	0.00131281	Null_Model_MS_MPRA_Null	human	GSM945295_1_MODE1_filtered
__ChIP_GEO_ver_02_filtered__	GM12878	H3K4me2	82	2122	0.0386428	50.2767	7.08028	4.48051	1.63097	3.7232e-06	0.00183554	Null_Model_MS_MPRA_Null	human	GSM733769_1_trimmed_MODE1_filtered
__ChIP_GEO_ver_02_filtered__	GM12878	H2AFZ	73	2122	0.0344015	44.3227	6.41255	4.47206	1.64701	3.87342e-06	0.0019096	Null_Model_MS_MPRA_Null	human	GSM733767_1_MODE1_filtered
__ChIP_GEO_ver_02_filtered__	GM12875	H3K4me3	54	2122	0.0254477	29.8032	5.51291	4.38911	1.81189	5.69071e-06	0.00280552	Null_Model_MS_MPRA_Null	human	GSM945221_1_MODE1_filtered
__ChIP_GEO_ver_02_filtered__	GM17942	H3K27ac	169	2122	0.0796418	122.053	10.8827	4.31393	1.38464	8.01876e-06	0.00395325	Null_Model_MS_MPRA_Null	human	GSM2040758_1_MODE1_filtered
__ChIP_GEO_ver_02_filtered__	GM18505	H3K4me3	164	2122	0.0772856	119.328	10.6219	4.20569	1.37437	1.30146e-05	0.0064162	Null_Model_MS_MPRA_Null	human	GSM1234003_1_MODE1_filtered
__ChIP_GEO_ver_02_filtered__	GM12892	H3K4me3	168	2122	0.0791706	122.695	10.9791	4.12646	1.36925	1.84196e-05	0.00908086	Null_Model_MS_MPRA_Null	human	GSM1233970_1_MODE1_filtered
__ChIP_GEO_ver_02_filtered__	GM12878	H3K27AC	151	2122	0.0711593	109.364	10.0973	4.12351	1.38071	1.8657e-05	0.0091979	Null_Model_MS_MPRA_Null	human	GSM1333975_1_MODE1_filtered
__ChIP_GEO_ver_02_filtered__	GM12878	H3K4me2	55	2122	0.0259189	31.951	5.62251	4.09941	1.72138	2.07105e-05	0.0102103	Null_Model_MS_MPRA_Null	human	GSM646325_1_trimmed_MODE1_filtered
__ChIP_GEO_ver_02_filtered__	GM12878	H3K4me3	83	2122	0.039114	52.6623	7.40202	4.09857	1.57608	2.07858e-05	0.0102474	Null_Model_MS_MPRA_Null	human	GSM2527421_1_MODE1_filtered
__ChIP_GEO_ver_02_filtered__	GM17942	H3K27ac	173	2122	0.0815269	126.493	11.3882	4.08385	1.36767	2.21482e-05	0.0109191	Null_Model_MS_MPRA_Null	human	GSM2040757_1_MODE1_filtered
__ChIP_GEO_ver_02_filtered__	GM12878	H3K4me3	87	2122	0.0409991	56.4925	7.60606	4.01094	1.54003	3.02382e-05	0.0149074	Null_Model_MS_MPRA_Null	human	GSM1251005_1_MODE1_filtered
__ChIP_GEO_ver_02_filtered__	GM12878	H3K4me2	80	2122	0.0377003	50.4196	7.39214	4.0016	1.58669	3.14574e-05	0.0155085	Null_Model_MS_MPRA_Null	human	GSM646324_1_trimmed_MODE1_filtered
__ChIP_GEO_ver_02_filtered__	GM19193	H3K4me3	139	2122	0.0655042	99.6753	10.0407	3.91653	1.39453	4.49162e-05	0.0221437	Null_Model_MS_MPRA_Null	human	GSM1234072_1_trimmed_MODE1_filtered
__ChIP_GEO_ver_02_filtered__	GM12878	H3K4me3	31	2122	0.0146089	15.4066	4.0179	3.88098	2.01213	5.20172e-05	0.0256445	Null_Model_MS_MPRA_Null	human	GSM2748898_1_MODE1_filtered
__ChIP_GEO_ver_02_filtered__	GM18510	H3K4me3	141	2122	0.0664467	101.994	10.0711	3.87304	1.38243	5.37421e-05	0.0264949	Null_Model_MS_MPRA_Null	human	GSM1550902_1_MODE1_filtered
__ChIP_GEO_ver_02_filtered__	GM12878	H3K9AC	48	2122	0.0226202	28.1399	5.16395	3.84592	1.70577	6.00511e-05	0.0296052	Null_Model_MS_MPRA_Null	human	GSM646329_1_trimmed_MODE1_filtered
__ChIP_GEO_ver_02_filtered__	GM18486	H3K4me3	158	2122	0.0744581	117.184	10.7609	3.79302	1.34831	7.44127e-05	0.0366855	Null_Model_MS_MPRA_Null	human	GSM1233989_1_MODE1_filtered
__ChIP_GEO_ver_02_filtered__	GM19144	H3K4me3	142	2122	0.066918	104.396	9.91924	3.79106	1.36021	7.50041e-05	0.036977	Null_Model_MS_MPRA_Null	human	GSM1551010_1_MODE1_filtered
__ChIP_GEO_ver_02_filtered__	GM18523	H3K4me3	122	2122	0.0574929	86.6833	9.31872	3.78986	1.40742	7.53653e-05	0.0371551	Null_Model_MS_MPRA_Null	human	GSM1550874_1_MODE1_filtered
__ChIP_GEO_ver_02_filtered__	GM18855	H3K4me3	137	2122	0.0645617	99.7562	9.8436	3.78355	1.37335	7.73039e-05	0.0381108	Null_Model_MS_MPRA_Null	human	GSM1550815_1_MODE1_filtered
__ChIP_GEO_ver_02_filtered__	GM12878	H3K4me3	23	2122	0.0108388	10.6074	3.28918	3.76769	2.1683	8.23829e-05	0.0406148	Null_Model_MS_MPRA_Null	human	GSM1599150_1_MODE1_filtered
__ChIP_GEO_ver_02_filtered__	GM16412	H3K4me3	63	2122	0.029689	39.0939	6.35509	3.76172	1.6115	8.43732e-05	0.041596	Null_Model_MS_MPRA_Null	human	GSM2471301_1_MODE1_filtered
__ChIP_GEO_ver_02_filtered__	GM19127	H3K4me3	147	2122	0.0692743	108.217	10.3158	3.75959	1.35838	8.50961e-05	0.0419524	Null_Model_MS_MPRA_Null	human	GSM1550804_1_MODE1_filtered
__ChIP_GEO_ver_02_filtered__	GM18501	H3K4me3	139	2122	0.0655042	102.269	9.88315	3.71655	1.35916	0.000100979	0.0497826	Null_Model_MS_MPRA_Null	human	GSM1550835_1_MODE1_filtered
__ChIP_GEO_ver_02_filtered__	GM12878	H3K27AC	155	2122	0.0730443	116.831	10.3731	3.67961	1.3267	0.000116795	0.0575799	Null_Model_MS_MPRA_Null	human	GSM1333977_1_MODE1_filtered
__ChIP_GEO_ver_02_filtered__	GM18862	H3K4me3	134	2122	0.063148	99.02	9.7401	3.59134	1.35326	0.000164491	0.0810941	Null_Model_MS_MPRA_Null	human	GSM1550826_1_MODE1_filtered
__ChIP_GEO_ver_02_filtered__	GM18522	H3K4me3	134	2122	0.063148	100.249	9.45098	3.57119	1.33668	0.000177682	0.0875972	Null_Model_MS_MPRA_Null	human	GSM1550983_1_trimmed_MODE1_filtered
__ChIP_GEO_ver_02_filtered__	GM12878	H3K27AC	18	2122	0.00848256	7.93906	2.8589	3.51917	2.26727	0.00021645	0.10671	Null_Model_MS_MPRA_Null	human	GSM1599155_1_MODE1_filtered
__ChIP_GEO_ver_02_filtered__	GM19099	H3K4me3	107	2122	0.0504241	76.007	8.81164	3.51728	1.40777	0.000217996	0.107472	Null_Model_MS_MPRA_Null	human	GSM1234055_1_trimmed_MODE1_filtered
__ChIP_GEO_ver_02_filtered__	GM18505	H3K4me3	138	2122	0.065033	103.349	9.92821	3.49019	1.33529	0.000241337	0.118979	Null_Model_MS_MPRA_Null	human	GSM1550968_1_MODE1_filtered
__ChIP_GEO_ver_02_filtered__	GM18517	H3K4me3	130	2122	0.061263	96.3656	9.78132	3.43863	1.34903	0.000292329	0.144118	Null_Model_MS_MPRA_Null	human	GSM1550848_1_MODE1_filtered
__ChIP_GEO_ver_02_filtered__	GM18498	H3K4me3	138	2122	0.065033	105.066	9.68037	3.40215	1.31346	0.000334292	0.164806	Null_Model_MS_MPRA_Null	human	GSM1550947_1_trimmed_MODE1_filtered
__ChIP_GEO_ver_02_filtered__	GM19101	H3K4me3	125	2122	0.0589067	93.2098	9.36632	3.3941	1.34106	0.000344275	0.169728	Null_Model_MS_MPRA_Null	human	GSM1550805_1_MODE1_filtered
__ChIP_GEO_ver_02_filtered__	GM18856	H3K4me3	133	2122	0.0626767	99.8012	9.89027	3.35671	1.33265	0.000394374	0.194426	Null_Model_MS_MPRA_Null	human	GSM1550846_1_MODE1_filtered
__ChIP_GEO_ver_02_filtered__	GM18913	H3K4me3	130	2122	0.061263	96.1628	10.0864	3.35472	1.35187	0.000397234	0.195836	Null_Model_MS_MPRA_Null	human	GSM1550800_1_MODE1_filtered
__ChIP_GEO_ver_02_filtered__	GM12878	H3K4me3	73	2122	0.0344015	50.0529	6.95947	3.29724	1.45846	0.000488196	0.240681	Null_Model_MS_MPRA_Null	human	GSM2748875_1_MODE1_filtered
__ChIP_GEO_ver_02_filtered__	GM19102	H3K4me1	204	2122	0.0961357	163.561	12.3008	3.28747	1.24724	0.000505468	0.249196	Null_Model_MS_MPRA_Null	human	GSM1550845_1_MODE1_filtered
__ChIP_GEO_ver_02_filtered__	GM18498	H3K4me3	125	2122	0.0589067	94.0969	9.40849	3.2846	1.32842	0.000510639	0.251745	Null_Model_MS_MPRA_Null	human	GSM1550853_1_MODE1_filtered
__ChIP_GEO_ver_02_filtered__	GM19093	H3K4me3	134	2122	0.063148	101.685	9.8522	3.27995	1.31779	0.000519135	0.255934	Null_Model_MS_MPRA_Null	human	GSM1550915_1_MODE1_filtered
__ChIP_GEO_ver_02_filtered__	GM18504	H3K4me3	145	2122	0.0683318	110.397	10.576	3.27188	1.31345	0.000534169	0.263345	Null_Model_MS_MPRA_Null	human	GSM1550841_1_MODE1_filtered
__ChIP_GEO_ver_02_filtered__	GM19200	H3K4me3	130	2122	0.061263	98.2028	9.7394	3.2648	1.32379	0.000547702	0.270017	Null_Model_MS_MPRA_Null	human	GSM1550888_1_MODE1_filtered
__ChIP_GEO_ver_02_filtered__	GM16412	H3K4me3	64	2122	0.0301602	42.6114	6.55178	3.26455	1.50195	0.000548192	0.270259	Null_Model_MS_MPRA_Null	human	GSM2471263_1_MODE1_filtered
__ChIP_GEO_ver_02_filtered__	GM12878	H3K27AC	160	2122	0.0754006	125.155	10.6904	3.25948	1.27842	0.000558091	0.275139	Null_Model_MS_MPRA_Null	human	GSM1333979_1_MODE1_filtered
__ChIP_GEO_ver_02_filtered__	GM18912	H3K4me3	138	2122	0.065033	104.68	10.2279	3.25773	1.3183	0.00056154	0.276839	Null_Model_MS_MPRA_Null	human	GSM1550877_1_MODE1_filtered
__ChIP_GEO_ver_02_filtered__	GM19204	H3K4me3	117	2122	0.0551367	87.044	9.21119	3.25214	1.34415	0.000572707	0.282345	Null_Model_MS_MPRA_Null	human	GSM1550955_1_MODE1_filtered
__ChIP_GEO_ver_02_filtered__	GM12878	H3K27AC	182	2122	0.0857681	143.907	11.7145	3.25179	1.2647	0.000573408	0.28269	Null_Model_MS_MPRA_Null	human	GSM2040756_1_MODE1_filtered
__ChIP_GEO_ver_02_filtered__	GM12878	H3K27AC	141	2122	0.0664467	107.904	10.2808	3.2192	1.30672	0.000642752	0.316877	Null_Model_MS_MPRA_Null	human	GSM2040755_1_MODE1_filtered
__ChIP_GEO_ver_02_filtered__	GM12878	H3K4me3	104	2122	0.0490104	75.4705	8.97393	3.17915	1.37802	0.000738536	0.364098	Null_Model_MS_MPRA_Null	human	GSM1251006_1_MODE1_filtered
__ChIP_GEO_ver_02_filtered__	GM12878	H3K4me3	35	2122	0.0164939	20.4665	4.57309	3.17804	1.71011	0.000741365	0.365493	Null_Model_MS_MPRA_Null	human	GSM2527420_1_MODE1_filtered
__ChIP_GEO_ver_02_filtered__	GM18507	H3K4me3	128	2122	0.0603205	96.7043	9.94718	3.14619	1.32362	0.00082707	0.407746	Null_Model_MS_MPRA_Null	human	GSM1550922_1_MODE1_filtered
__ChIP_GEO_ver_02_filtered__	GM12878	H3K4me3	35	2122	0.0164939	20.6224	4.59361	3.12992	1.69719	0.000874277	0.431019	Null_Model_MS_MPRA_Null	human	GSM646326_1_trimmed_MODE1_filtered
__ChIP_GEO_ver_02_filtered__	GM19159	H3K4me3	132	2122	0.0622055	101.022	9.91108	3.12559	1.30665	0.000887229	0.437404	Null_Model_MS_MPRA_Null	human	GSM1551018_1_trimmed_MODE1_filtered
__ChIP_GEO_ver_02_filtered__	GM18499	H3K4me3	138	2122	0.065033	106.215	10.2507	3.10079	1.29925	0.000965041	0.475765	Null_Model_MS_MPRA_Null	human	GSM1550918_1_MODE1_filtered
__ChIP_GEO_ver_02_filtered__	GM12878	H3K4me3	160	2122	0.0754006	127.532	10.499	3.09244	1.25458	0.000992599	0.489351	Null_Model_MS_MPRA_Null	human	GSM1233907_1_MODE1_filtered
__ChIP_GEO_ver_02_filtered__	GM18907	H3K4me3	135	2122	0.0636192	104.482	9.89262	3.08497	1.29209	0.00101785	0.5018	Null_Model_MS_MPRA_Null	human	GSM1550871_1_trimmed_MODE1_filtered
__ChIP_GEO_ver_02_filtered__	GM19207	H3K4me3	126	2122	0.0593779	96.2248	9.66377	3.08112	1.30943	0.00103112	0.508342	Null_Model_MS_MPRA_Null	human	GSM1550982_1_trimmed_MODE1_filtered
__ChIP_GEO_ver_02_filtered__	GM19137	H3K4me3	137	2122	0.0645617	106.035	10.0603	3.07794	1.29203	0.00104218	0.513795	Null_Model_MS_MPRA_Null	human	GSM1550903_1_val_1_MODE1_filtered
__ChIP_GEO_ver_02_filtered__	GM16412	H3K4me3	59	2122	0.027804	39.8791	6.27474	3.04728	1.47947	0.00115462	0.569228	Null_Model_MS_MPRA_Null	human	GSM2471257_1_MODE1_filtered
__ChIP_GEO_ver_02_filtered__	GM19209	H3K4me3	132	2122	0.0622055	102.741	9.71905	3.01045	1.28478	0.0013043	0.64302	Null_Model_MS_MPRA_Null	human	GSM1550892_1_MODE1_filtered
__ChIP_GEO_ver_02_filtered__	GM18502	H3K4me3	133	2122	0.0626767	103.626	9.88121	2.97268	1.28346	0.00147608	0.727707	Null_Model_MS_MPRA_Null	human	GSM1550914_1_MODE1_filtered
__ChIP_GEO_ver_02_filtered__	GM12878	H3K27AC	149	2122	0.0702168	118.141	10.3846	2.97164	1.26121	0.00148109	0.730177	Null_Model_MS_MPRA_Null	human	GSM1333980_1_MODE1_filtered
__ChIP_GEO_ver_02_filtered__	GM19171	H3K4me3	143	2122	0.0673893	113.466	9.98584	2.95763	1.26029	0.00155005	0.764175	Null_Model_MS_MPRA_Null	human	GSM1550867_1_MODE1_filtered
__ChIP_GEO_ver_02_filtered__	GM19147	H3K4me3	123	2122	0.0579642	93.7872	9.91129	2.94743	1.31148	0.00160216	0.789865	Null_Model_MS_MPRA_Null	human	GSM1550859_1_trimmed_MODE1_filtered
__ChIP_GEO_ver_02_filtered__	GM12878	H3K4me3	63	2122	0.029689	43.8881	6.48872	2.9454	1.43547	0.00161267	0.795046	Null_Model_MS_MPRA_Null	human	GSM2748878_1_MODE1_filtered
__ChIP_GEO_ver_02_filtered__	GM19092	H3K4me3	134	2122	0.063148	104.285	10.134	2.93224	1.28494	0.00168264	0.829542	Null_Model_MS_MPRA_Null	human	GSM1550793_1_MODE1_filtered
__ChIP_GEO_ver_02_filtered__	GM19203	H3K4me3	119	2122	0.0560792	91.8891	9.24742	2.93173	1.29504	0.00168542	0.830912	Null_Model_MS_MPRA_Null	human	GSM1550829_1_val_1_MODE1_filtered
__ChIP_GEO_ver_02_filtered__	GM12891	H3K4me3	156	2122	0.0735156	124.637	10.7028	2.93033	1.25163	0.00169302	0.834659	Null_Model_MS_MPRA_Null	human	GSM1233948_1_val_1_MODE1_filtered
__ChIP_GEO_ver_02_filtered__	GM12878	H3K4me3	18	2122	0.00848256	9.24176	3.02779	2.89262	1.94768	0.00191021	0.941734	Null_Model_MS_MPRA_Null	human	GSM2748887_1_MODE1_filtered
__ChIP_GEO_ver_02_filtered__	GM19225	H3K4me3	114	2122	0.0537229	87.5534	9.17864	2.88132	1.30206	0.00198009	0.976184	Null_Model_MS_MPRA_Null	human	GSM1550932_1_MODE1_filtered
__ChIP_GEO_ver_02_filtered__	GM19143	H3K4me3	127	2122	0.0598492	99.2627	9.63286	2.87944	1.27943	0.00199189	0.982002	Null_Model_MS_MPRA_Null	human	GSM1551011_1_MODE1_filtered
__ChIP_GEO_ver_02_filtered__	GM18486	H3K4me3	152	2122	0.0716305	120.695	10.8987	2.87233	1.25937	0.0020373	1	Null_Model_MS_MPRA_Null	human	GSM1233988_1_MODE1_filtered
__ChIP_GEO_ver_02_filtered__	GM18520	H3K4me3	131	2122	0.0617342	101.189	10.4113	2.86335	1.29461	0.00209595	1	Null_Model_MS_MPRA_Null	human	GSM1550861_1_MODE1_filtered
__ChIP_GEO_ver_02_filtered__	GM18858	H3K4me3	131	2122	0.0617342	101.605	10.2821	2.85882	1.2893	0.0021261	1	Null_Model_MS_MPRA_Null	human	GSM1550996_1_MODE1_filtered
__ChIP_GEO_ver_02_filtered__	GM19114	H3K4me1	191	2122	0.0900094	155.825	12.3191	2.85531	1.22573	0.00214977	1	Null_Model_MS_MPRA_Null	human	GSM1550920_1_MODE1_filtered
__ChIP_GEO_ver_02_filtered__	GM18859	H3K4me3	125	2122	0.0589067	96.8981	9.84752	2.8537	1.29001	0.00216064	1	Null_Model_MS_MPRA_Null	human	GSM1550802_1_MODE1_filtered
__ChIP_GEO_ver_02_filtered__	GM03379	H3K27ac	53	2122	0.0249764	35.4356	6.16166	2.8506	1.49567	0.00218184	1	Null_Model_MS_MPRA_Null	human	GSM2247246_1_MODE1_filtered
__ChIP_GEO_ver_02_filtered__	GM12878	H3K4me3	36	2122	0.0169651	23.046	4.54509	2.85012	1.5621	0.00218517	1	Null_Model_MS_MPRA_Null	human	GSM2748879_1_MODE1_filtered
__ChIP_GEO_ver_02_filtered__	GM01613	H3K27ac	63	2122	0.029689	44.4715	6.56349	2.82296	1.41664	0.00237913	1	Null_Model_MS_MPRA_Null	human	GSM1645724_1_MODE1_filtered
__ChIP_GEO_ver_02_filtered__	GM12878	H3K9AC	41	2122	0.0193214	26.4815	5.16758	2.80953	1.54825	0.00248069	1	Null_Model_MS_MPRA_Null	human	GSM646328_1_trimmed_MODE1_filtered
__ChIP_GEO_ver_02_filtered__	GM06990	H3K27ac	174	2122	0.0819981	141.428	11.632	2.80025	1.23031	0.00255317	1	Null_Model_MS_MPRA_Null	human	GSM2040759_1_MODE1_filtered
__ChIP_GEO_ver_02_filtered__	GM19210	H3K4me3	134	2122	0.063148	106.304	9.99688	2.77049	1.26054	0.00279857	1	Null_Model_MS_MPRA_Null	human	GSM1551016_1_MODE1_filtered
__ChIP_GEO_ver_02_filtered__	GM18511	H3K4me3	125	2122	0.0589067	98.036	9.7341	2.77006	1.27504	0.0028023	1	Null_Model_MS_MPRA_Null	human	GSM1550840_1_MODE1_filtered
__ChIP_GEO_ver_02_filtered__	GM19257	H3K4me3	128	2122	0.0603205	101.058	9.74683	2.76419	1.2666	0.00285324	1	Null_Model_MS_MPRA_Null	human	GSM1550952_1_MODE1_filtered
__ChIP_GEO_ver_02_filtered__	GM12878	H3K4me3	31	2122	0.0146089	19.1449	4.31254	2.74899	1.61923	0.00298892	1	Null_Model_MS_MPRA_Null	human	GSM2748882_1_MODE1_filtered
__ChIP_GEO_ver_02_filtered__	GM18489	H3K4me3	139	2122	0.0655042	109.971	10.581	2.74349	1.26397	0.00303947	1	Null_Model_MS_MPRA_Null	human	GSM1550938_1_trimmed_MODE1_filtered
__ChIP_GEO_ver_02_filtered__	GM12890	H3K4me3	129	2122	0.0607917	102.131	9.8664	2.7233	1.26309	0.0032317	1	Null_Model_MS_MPRA_Null	human	GSM1233927_1_MODE1_filtered
__ChIP_GEO_ver_02_filtered__	GM12878	H3K4me3	33	2122	0.0155514	20.4845	4.5963	2.72295	1.61097	0.00323514	1	Null_Model_MS_MPRA_Null	human	GSM2748889_1_MODE1_filtered
__ChIP_GEO_ver_02_filtered__	GM12878	H3K27AC	132	2122	0.0622055	104.847	10.0004	2.71518	1.25898	0.00331197	1	Null_Model_MS_MPRA_Null	human	GSM1333976_1_MODE1_filtered
__ChIP_GEO_ver_02_filtered__	GM12878	H3K4me3	45	2122	0.0212064	30.0599	5.52127	2.70591	1.49701	0.00340587	1	Null_Model_MS_MPRA_Null	human	GSM2748873_1_MODE1_filtered
__ChIP_GEO_ver_02_filtered__	GM12878	H3K27AC	134	2122	0.063148	105.709	10.5686	2.67688	1.26763	0.00371562	1	Null_Model_MS_MPRA_Null	human	GSM1333974_1_MODE1_filtered
__ChIP_GEO_ver_02_filtered__	GM19172	H3K4me3	131	2122	0.0617342	104.57	10.0377	2.63303	1.25274	0.00423131	1	Null_Model_MS_MPRA_Null	human	GSM1550988_1_val_1_MODE1_filtered
__ChIP_GEO_ver_02_filtered__	GM19208	H3K27ac	19	2122	0.00895382	10.3946	3.28407	2.62034	1.82787	0.00439207	1	Null_Model_MS_MPRA_Null	human	GSM1576990_1_MODE1_filtered
__ChIP_GEO_ver_02_filtered__	GM12878	H3K4me3	45	2122	0.0212064	30.5584	5.52656	2.61312	1.47259	0.00448598	1	Null_Model_MS_MPRA_Null	human	GSM2748899_1_MODE1_filtered
__ChIP_GEO_ver_02_filtered__	GM12878	H3K4me1	40	2122	0.0188501	26.7502	5.11581	2.58996	1.49531	0.00479937	1	Null_Model_MS_MPRA_Null	human	GSM646322_1_trimmed_MODE1_filtered
__ChIP_GEO_ver_02_filtered__	GM19223	H3K4me3	134	2122	0.063148	107.908	10.0777	2.58908	1.2418	0.00481164	1	Null_Model_MS_MPRA_Null	human	GSM1550980_1_trimmed_MODE1_filtered
__ChIP_GEO_ver_02_filtered__	GM03379	H3K27ac	57	2122	0.0268615	40.5475	6.37589	2.58043	1.40576	0.00493386	1	Null_Model_MS_MPRA_Null	human	GSM2247245_1_MODE1_filtered
__ChIP_GEO_ver_02_filtered__	GM12878	H3K4me3	22	2122	0.0103676	12.9301	3.51726	2.57869	1.70146	0.00495874	1	Null_Model_MS_MPRA_Null	human	GSM2748881_1_MODE1_filtered
__ChIP_GEO_ver_02_filtered__	GM12878	H3K4me3	36	2122	0.0169651	23.2168	4.96084	2.57682	1.5506	0.00498564	1	Null_Model_MS_MPRA_Null	human	GSM2748880_1_MODE1_filtered
__ChIP_GEO_ver_02_filtered__	GM12878	H3K4me3	60	2122	0.0282752	43.015	6.60475	2.57163	1.39486	0.00506098	1	Null_Model_MS_MPRA_Null	human	GSM733708_1_trimmed_MODE1_filtered
__ChIP_GEO_ver_02_filtered__	GM19147	H3K4me3	120	2122	0.0565504	95.2977	9.61558	2.56899	1.25921	0.0050998	1	Null_Model_MS_MPRA_Null	human	GSM1550954_1_MODE1_filtered
__ChIP_GEO_ver_02_filtered__	GM19130	H3K4me3	126	2122	0.0593779	100.624	9.91377	2.55964	1.25218	0.00523911	1	Null_Model_MS_MPRA_Null	human	GSM1550941_1_MODE1_filtered
__ChIP_GEO_ver_02_filtered__	GM18870	H3K4me3	117	2122	0.0551367	93.7862	9.07371	2.55836	1.24752	0.00525842	1	Null_Model_MS_MPRA_Null	human	GSM1550831_1_MODE1_filtered
__ChIP_GEO_ver_02_filtered__	GM19128	H3K4me3	128	2122	0.0603205	103.723	9.49486	2.55683	1.23405	0.00528157	1	Null_Model_MS_MPRA_Null	human	GSM1550794_1_MODE1_filtered
__ChIP_GEO_ver_02_filtered__	GM18526	H3K4me3	137	2122	0.0645617	109.398	10.843	2.54565	1.25231	0.0054537	1	Null_Model_MS_MPRA_Null	human	GSM1234020_1_MODE1_filtered
__ChIP_GEO_ver_02_filtered__	GM12878	H3K4me3	19	2122	0.00895382	10.7123	3.25747	2.54421	1.77366	0.0054762	1	Null_Model_MS_MPRA_Null	human	GSM2748876_1_MODE1_filtered
__ChIP_GEO_ver_02_filtered__	GM12878	H3K27AC	130	2122	0.061263	105.448	9.69936	2.53135	1.23284	0.00568125	1	Null_Model_MS_MPRA_Null	human	GSM1333978_1_MODE1_filtered
__ChIP_GEO_ver_02_filtered__	GM12891	H3K4me3	166	2122	0.0782281	138.481	10.9874	2.50463	1.19872	0.00612897	1	Null_Model_MS_MPRA_Null	human	GSM1233949_1_val_1_MODE1_filtered
__ChIP_GEO_ver_02_filtered__	GM19114	H3K4me3	122	2122	0.0574929	98.0859	9.64773	2.47873	1.24381	0.00659259	1	Null_Model_MS_MPRA_Null	human	GSM1550919_1_MODE1_filtered
__ChIP_GEO_ver_02_filtered__	GM12892	H3K4me3	164	2122	0.0772856	136.116	11.3032	2.46692	1.20486	0.00681404	1	Null_Model_MS_MPRA_Null	human	GSM1233971_1_MODE1_filtered
__ChIP_GEO_ver_02_filtered__	GM18499	H3K4me3	144	2122	0.0678605	118.912	10.3936	2.41379	1.21098	0.00789374	1	Null_Model_MS_MPRA_Null	human	GSM1550942_1_trimmed_MODE1_filtered
__ChIP_GEO_ver_02_filtered__	GM19131	H3K4me3	133	2122	0.0626767	108.554	10.1938	2.39808	1.22519	0.00824055	1	Null_Model_MS_MPRA_Null	human	GSM1550869_1_trimmed_MODE1_filtered
__ChIP_GEO_ver_02_filtered__	GM12878	H3K27AC	92	2122	0.0433553	71.8002	8.44488	2.39196	1.28133	0.00837939	1	Null_Model_MS_MPRA_Null	human	GSM646317_1_trimmed_MODE1_filtered
__ChIP_GEO_ver_02_filtered__	GM18916	H3K4me1	184	2122	0.0867107	155.651	11.9322	2.37581	1.18213	0.0087552	1	Null_Model_MS_MPRA_Null	human	GSM1550900_1_trimmed_MODE1_filtered
__ChIP_GEO_ver_02_filtered__	GM19127	H3K4me1	177	2122	0.0834119	148.856	12.0337	2.33876	1.18907	0.00967397	1	Null_Model_MS_MPRA_Null	human	GSM1550820_1_MODE1_filtered
__ChIP_GEO_ver_02_filtered__	GM19206	H3K4me3	126	2122	0.0593779	102.334	10.1454	2.33272	1.23127	0.00983136	1	Null_Model_MS_MPRA_Null	human	GSM1550825_1_trimmed_MODE1_filtered
__ChIP_GEO_ver_02_filtered__	GM19116	H3K4me3	119	2122	0.0560792	96.7073	9.63759	2.3131	1.23052	0.0103586	1	Null_Model_MS_MPRA_Null	human	GSM1550972_1_MODE1_filtered
__ChIP_GEO_ver_02_filtered__	GM12878	H3K4me3	57	2122	0.0268615	42.5495	6.29998	2.29374	1.33962	0.0109026	1	Null_Model_MS_MPRA_Null	human	GSM2748871_1_MODE1_filtered
__ChIP_GEO_ver_02_filtered__	GM12878	H3K4me3	28	2122	0.0131951	18.3786	4.29366	2.24083	1.52351	0.0125184	1	Null_Model_MS_MPRA_Null	human	GSM2748900_1_MODE1_filtered
__ChIP_GEO_ver_02_filtered__	GM12878	H3K4me3	157	2122	0.0739868	132.056	11.1592	2.2353	1.18889	0.0126989	1	Null_Model_MS_MPRA_Null	human	GSM1233906_1_MODE1_filtered
__ChIP_GEO_ver_02_filtered__	GM18489	H3K4me3	130	2122	0.061263	107.509	10.1457	2.21674	1.2092	0.0133203	1	Null_Model_MS_MPRA_Null	human	GSM1550906_1_MODE1_filtered
__ChIP_GEO_ver_02_filtered__	GM12878	H3K27AC	20	2122	0.00942507	12.1508	3.5992	2.18081	1.64598	0.0145989	1	Null_Model_MS_MPRA_Null	human	GSM1599156_1_MODE1_filtered
__ChIP_GEO_ver_02_filtered__	GM12878	H3K4me3	41	2122	0.0193214	28.954	5.52629	2.17975	1.41604	0.0146378	1	Null_Model_MS_MPRA_Null	human	GSM2748895_1_MODE1_filtered
__ChIP_GEO_ver_02_filtered__	GM18862	H3K4me1	153	2122	0.0721018	128.893	11.0864	2.17446	1.18703	0.0148352	1	Null_Model_MS_MPRA_Null	human	GSM1550827_1_MODE1_filtered
__ChIP_GEO_ver_02_filtered__	GM12878	H3K4me3	38	2122	0.0179076	26.6434	5.26476	2.15711	1.42625	0.0154987	1	Null_Model_MS_MPRA_Null	human	GSM2748872_1_MODE1_filtered
__ChIP_GEO_ver_02_filtered__	GM18909	H3K4me1	195	2122	0.0918944	167.933	12.5506	2.15663	1.16118	0.0155172	1	Null_Model_MS_MPRA_Null	human	GSM1550962_1_MODE1_filtered
__ChIP_GEO_ver_02_filtered__	GM19138	H3K4me3	129	2122	0.0607917	108.092	9.75241	2.14389	1.19343	0.0160209	1	Null_Model_MS_MPRA_Null	human	GSM1550965_1_MODE1_filtered
__ChIP_GEO_ver_02_filtered__	GM12878	H3K4me3	146	2122	0.068803	123.873	10.39	2.12962	1.17863	0.0166013	1	Null_Model_MS_MPRA_Null	human	GSM1233905_1_MODE1_filtered
__ChIP_GEO_ver_02_filtered__	GM18508	H3K4me3	136	2122	0.0640905	113.573	10.5402	2.12773	1.19746	0.0166799	1	Null_Model_MS_MPRA_Null	human	GSM1550978_1_MODE1_filtered
__ChIP_GEO_ver_02_filtered__	GM12878	H3K4me3	21	2122	0.00989632	13.3177	3.61317	2.1262	1.57685	0.0167433	1	Null_Model_MS_MPRA_Null	human	GSM2748896_1_trimmed_MODE1_filtered
__ChIP_GEO_ver_02_filtered__	GM12878	H3K4me3	23	2122	0.0108388	14.6613	3.95553	2.1081	1.56875	0.017511	1	Null_Model_MS_MPRA_Null	human	GSM2748897_1_MODE1_filtered
__ChIP_GEO_ver_02_filtered__	GM19099	H3K4me3	120	2122	0.0565504	98.7842	10.0984	2.10091	1.21477	0.0178245	1	Null_Model_MS_MPRA_Null	human	GSM1234054_1_MODE1_filtered
__ChIP_GEO_ver_02_filtered__	GM12878	H3K4me3	43	2122	0.0202639	31.2997	5.62637	2.07955	1.37382	0.0187836	1	Null_Model_MS_MPRA_Null	human	GSM2748874_1_MODE1_filtered
__ChIP_GEO_ver_02_filtered__	GM19153	H3K4me3	137	2122	0.0645617	115.346	10.4306	2.07605	1.18773	0.0189447	1	Null_Model_MS_MPRA_Null	human	GSM1551014_1_MODE1_filtered
__ChIP_GEO_ver_02_filtered__	GM19131	H3K27ac	201	2122	0.094722	175.621	12.2477	2.07212	1.14451	0.0191272	1	Null_Model_MS_MPRA_Null	human	GSM1420857_1_MODE1_filtered
__ChIP_GEO_ver_02_filtered__	GM19240	H3K4me3	163	2122	0.0768143	139.703	11.4344	2.03743	1.16676	0.0208036	1	Null_Model_MS_MPRA_Null	human	GSM1234135_1_val_1_MODE1_filtered
__ChIP_GEO_ver_02_filtered__	GM18499	H3K4me1	182	2122	0.0857681	157.701	11.9826	2.02784	1.15408	0.0212883	1	Null_Model_MS_MPRA_Null	human	GSM1550917_1_MODE1_filtered
__ChIP_GEO_ver_02_filtered__	GM19099	H3K4me1	213	2122	0.100377	186.78	12.9641	2.02249	1.14038	0.0215627	1	Null_Model_MS_MPRA_Null	human	GSM1234052_1_MODE1_filtered
__ChIP_GEO_ver_02_filtered__	GM19099	H3K4me3	125	2122	0.0589067	104.769	10.0423	2.01456	1.1931	0.0219756	1	Null_Model_MS_MPRA_Null	human	GSM1550933_1_MODE1_filtered
__ChIP_GEO_ver_02_filtered__	GM12878	H3K4me3	11	2122	0.00518379	6.02098	2.48808	2.00115	1.82695	0.0226883	1	Null_Model_MS_MPRA_Null	human	GSM1599149_1_MODE1_filtered
__ChIP_GEO_ver_02_filtered__	GM18862	H3K27ac	175	2122	0.0824694	151.41	11.8093	1.99761	1.15581	0.0228795	1	Null_Model_MS_MPRA_Null	human	GSM1550823_1_trimmed_MODE1_filtered
__ChIP_GEO_ver_02_filtered__	GM19152	H3K27ac	186	2122	0.0876532	161.13	12.5111	1.98785	1.15435	0.0234142	1	Null_Model_MS_MPRA_Null	human	GSM1550878_1_MODE1_filtered
__ChIP_GEO_ver_02_filtered__	GM12892	H3K27ac	197	2122	0.0928369	173.297	12.0174	1.97242	1.13678	0.0242807	1	Null_Model_MS_MPRA_Null	human	GSM1233958_1_MODE1_filtered
__ChIP_GEO_ver_02_filtered__	GM19257	H3K4me1	184	2122	0.0867107	160.436	12.1081	1.94617	1.14688	0.0258171	1	Null_Model_MS_MPRA_Null	human	GSM1550953_1_MODE1_filtered
__ChIP_GEO_ver_02_filtered__	GM19206	H3K4me1	180	2122	0.0848256	157.269	11.721	1.93936	1.14454	0.026229	1	Null_Model_MS_MPRA_Null	human	GSM1550824_1_MODE1_filtered
__ChIP_GEO_ver_02_filtered__	GM12878	H3K4me3	16	2122	0.00754006	9.8002	3.20344	1.93536	1.63262	0.0264733	1	Null_Model_MS_MPRA_Null	human	GSM2748883_1_MODE1_filtered
__ChIP_GEO_ver_02_filtered__	GM16412	H3K27ac	142	2122	0.066918	121.582	10.5635	1.93284	1.16793	0.0266278	1	Null_Model_MS_MPRA_Null	human	GSM2471256_1_MODE1_filtered
__ChIP_GEO_ver_02_filtered__	GM18516	H3K4me3	127	2122	0.0598492	107.218	10.2647	1.9272	1.18451	0.0269771	1	Null_Model_MS_MPRA_Null	human	GSM1550837_1_MODE1_filtered
__ChIP_GEO_ver_02_filtered__	GM10847	H3K4me1	203	2122	0.0956645	178.466	12.7477	1.92461	1.13747	0.027139	1	Null_Model_MS_MPRA_Null	human	GSM1233878_1_MODE1_filtered
__ChIP_GEO_ver_02_filtered__	GM12878	H3K4me3	18	2122	0.00848256	11.3996	3.43339	1.92242	1.579	0.0272768	1	Null_Model_MS_MPRA_Null	human	GSM2748884_1_MODE1_filtered
__ChIP_GEO_ver_02_filtered__	GM18505	H3K4me1	195	2122	0.0918944	170.437	12.8417	1.91279	1.14412	0.0278873	1	Null_Model_MS_MPRA_Null	human	GSM1234001_1_MODE1_filtered
__ChIP_GEO_ver_02_filtered__	GM10847	H3K4me1	189	2122	0.0890669	165.263	12.4676	1.90392	1.14363	0.0284601	1	Null_Model_MS_MPRA_Null	human	GSM1233879_1_MODE1_filtered
__ChIP_GEO_ver_02_filtered__	GM12891	H3K4me3	149	2122	0.0702168	128.498	10.9472	1.87286	1.15956	0.0305438	1	Null_Model_MS_MPRA_Null	human	GSM1233947_1_MODE1_filtered
__ChIP_GEO_ver_02_filtered__	GM12878	H3K4me1	29	2122	0.0136664	20.4935	4.54425	1.87192	1.41508	0.0306085	1	Null_Model_MS_MPRA_Null	human	GSM646323_1_trimmed_MODE1_filtered
__ChIP_GEO_ver_02_filtered__	GM19171	H3K4me1	194	2122	0.0914232	170.822	12.4218	1.8659	1.13568	0.0310274	1	Null_Model_MS_MPRA_Null	human	GSM1550866_1_MODE1_filtered
__ChIP_GEO_ver_02_filtered__	GM12891	H3K27ac	216	2122	0.101791	190.981	13.4734	1.85692	1.131	0.0316616	1	Null_Model_MS_MPRA_Null	human	GSM1233936_1_trimmed_MODE1_filtered
__ChIP_GEO_ver_02_filtered__	GM12891	H3K27ac	202	2122	0.0951932	178.434	12.8282	1.83707	1.13207	0.0330995	1	Null_Model_MS_MPRA_Null	human	GSM1233937_1_MODE1_filtered
__ChIP_GEO_ver_02_filtered__	GM18909	H3K4me3	119	2122	0.0560792	101.339	9.61853	1.83618	1.17428	0.0331657	1	Null_Model_MS_MPRA_Null	human	GSM1550961_1_MODE1_filtered
__ChIP_GEO_ver_02_filtered__	GM18870	H3K4me1	155	2122	0.0730443	134.304	11.451	1.80738	1.1541	0.0353517	1	Null_Model_MS_MPRA_Null	human	GSM1550832_1_MODE1_filtered
__ChIP_GEO_ver_02_filtered__	GM19128	H3K27ac	219	2122	0.103205	193.883	13.9426	1.80144	1.12955	0.0358165	1	Null_Model_MS_MPRA_Null	human	GSM1420859_1_val_1_MODE1_filtered
__ChIP_GEO_ver_02_filtered__	GM12878	H3K4me3	14	2122	0.00659755	8.66533	2.96393	1.79986	1.61563	0.0359413	1	Null_Model_MS_MPRA_Null	human	GSM2748885_1_MODE1_filtered
__ChIP_GEO_ver_02_filtered__	GM19099	H3K4me1	214	2122	0.100848	191.236	12.7875	1.78019	1.11904	0.0375222	1	Null_Model_MS_MPRA_Null	human	GSM1234053_1_MODE1_filtered
__ChIP_GEO_ver_02_filtered__	GM19240	H3K4me3	148	2122	0.0697455	128.824	10.7744	1.77976	1.14885	0.0375574	1	Null_Model_MS_MPRA_Null	human	GSM1234136_1_val_1_MODE1_filtered
__ChIP_GEO_ver_02_filtered__	GM19127	H3K27ac	204	2122	0.0961357	181.1	13.2324	1.73061	1.12645	0.0417607	1	Null_Model_MS_MPRA_Null	human	GSM1420860_1_MODE1_filtered
__ChIP_GEO_ver_02_filtered__	GM03379	H3K27ac	50	2122	0.0235627	39.4226	6.13305	1.72466	1.26831	0.0422943	1	Null_Model_MS_MPRA_Null	human	GSM2247244_1_MODE1_filtered
__ChIP_GEO_ver_02_filtered__	GM19140	H3K27ac	167	2122	0.0786993	146.875	11.7066	1.7191	1.13702	0.0427981	1	Null_Model_MS_MPRA_Null	human	GSM1550792_1_MODE1_filtered
__ChIP_GEO_ver_02_filtered__	GM19093	H3K27ac	208	2122	0.0980207	184.946	13.5077	1.70672	1.12465	0.043937	1	Null_Model_MS_MPRA_Null	human	GSM1420849_1_MODE1_filtered
__ChIP_GEO_ver_02_filtered__	GM19137	H3K27ac	252	2122	0.118756	227.469	14.4358	1.69935	1.10785	0.0446263	1	Null_Model_MS_MPRA_Null	human	GSM1420884_1_MODE1_filtered
__ChIP_GEO_ver_02_filtered__	GM19131	H3K27ac	192	2122	0.0904807	171.015	12.3809	1.69495	1.12271	0.0450424	1	Null_Model_MS_MPRA_Null	human	GSM1551000_1_MODE1_filtered
__ChIP_GEO_ver_02_filtered__	GM19101	H3K27ac	267	2122	0.125825	242.564	14.4573	1.69019	1.10074	0.0454954	1	Null_Model_MS_MPRA_Null	human	GSM1420883_1_MODE1_filtered
__ChIP_GEO_ver_02_filtered__	GM19172	H3K27ac	234	2122	0.110273	210.541	13.9616	1.68022	1.11142	0.0464575	1	Null_Model_MS_MPRA_Null	human	GSM1420852_1_MODE1_filtered
__ChIP_GEO_ver_02_filtered__	GM19138	H3K27ac	269	2122	0.126767	244.419	14.6403	1.67903	1.10057	0.0465734	1	Null_Model_MS_MPRA_Null	human	GSM1420885_1_MODE1_filtered
__ChIP_GEO_ver_02_filtered__	GM18505	H3K4me1	161	2122	0.0758718	141.463	11.663	1.67517	1.13811	0.0469504	1	Null_Model_MS_MPRA_Null	human	GSM1550970_1_MODE1_filtered
__ChIP_GEO_ver_02_filtered__	GM12890	H3K36me3	29	2122	0.0136664	21.2378	4.65655	1.66695	1.36549	0.047762	1	Null_Model_MS_MPRA_Null	human	GSM1233922_1_MODE1_filtered
__ChIP_GEO_ver_02_filtered__	GM18951	H3K36me3	56	2122	0.0263902	45.3736	6.43493	1.65136	1.2342	0.0493326	1	Null_Model_MS_MPRA_Null	human	GSM1234033_1_MODE1_filtered
__ChIP_GEO_ver_02_filtered__	GM19153	H3K4me1	179	2122	0.0843544	159.101	12.1291	1.64061	1.12507	0.0504392	1	Null_Model_MS_MPRA_Null	human	GSM1551013_1_MODE1_filtered
__ChIP_GEO_ver_02_filtered__	GM19153	H3K27ac	227	2122	0.106975	204.302	13.875	1.63591	1.1111	0.0509294	1	Null_Model_MS_MPRA_Null	human	GSM1420862_1_MODE1_filtered
__ChIP_GEO_ver_02_filtered__	GM19209	H3K27ac	236	2122	0.111216	213.173	14.0272	1.62735	1.10708	0.0518317	1	Null_Model_MS_MPRA_Null	human	GSM1420854_1_trimmed_MODE1_filtered
__ChIP_GEO_ver_02_filtered__	GM19239	H3K27ac	195	2122	0.0918944	174.311	12.8682	1.60779	1.11869	0.0539409	1	Null_Model_MS_MPRA_Null	human	GSM1234103_1_MODE1_filtered
__ChIP_GEO_ver_02_filtered__	GM19200	H3K27ac	221	2122	0.104147	199.354	13.49	1.60463	1.10858	0.0542879	1	Null_Model_MS_MPRA_Null	human	GSM1420853_1_MODE1_filtered
__ChIP_GEO_ver_02_filtered__	GM18519	H3K4me1	199	2122	0.0937795	178.609	12.8378	1.58833	1.11416	0.0561059	1	Null_Model_MS_MPRA_Null	human	GSM1550929_1_MODE1_filtered
__ChIP_GEO_ver_02_filtered__	GM18519	H3K27ac	165	2122	0.0777568	146.846	11.4581	1.58437	1.12362	0.0565552	1	Null_Model_MS_MPRA_Null	human	GSM1550833_1_MODE1_filtered
__ChIP_GEO_ver_02_filtered__	GM19144	H3K27ac	207	2122	0.0975495	185.636	13.5189	1.58027	1.11508	0.057022	1	Null_Model_MS_MPRA_Null	human	GSM1420861_1_MODE1_filtered
__ChIP_GEO_ver_02_filtered__	GM19207	H3K27ac	178	2122	0.0838831	159.432	11.7978	1.57389	1.11647	0.0577562	1	Null_Model_MS_MPRA_Null	human	GSM1550851_1_MODE1_filtered
__ChIP_GEO_ver_02_filtered__	GM18510	H3K27ac	175	2122	0.0824694	156.146	12.1855	1.54726	1.12075	0.0609004	1	Null_Model_MS_MPRA_Null	human	GSM1550977_1_MODE1_filtered
__ChIP_GEO_ver_02_filtered__	GM18855	H3K4me1	188	2122	0.0885957	169.118	12.2507	1.54131	1.11165	0.061621	1	Null_Model_MS_MPRA_Null	human	GSM1550813_1_MODE1_filtered
__ChIP_GEO_ver_02_filtered__	GM18498	H3K4me1	159	2122	0.0749293	141.029	11.7617	1.52792	1.12743	0.0632656	1	Null_Model_MS_MPRA_Null	human	GSM1550949_1_trimmed_MODE1_filtered
__ChIP_GEO_ver_02_filtered__	GM12878	H3K27AC	157	2122	0.0739868	139.838	11.3383	1.51361	1.12273	0.0650621	1	Null_Model_MS_MPRA_Null	human	GSM1233892_1_MODE1_filtered
__ChIP_GEO_ver_02_filtered__	GM19093	H3K27ac	193	2122	0.0909519	173.953	12.6066	1.51087	1.10949	0.0654109	1	Null_Model_MS_MPRA_Null	human	GSM1550992_1_MODE1_filtered
__ChIP_GEO_ver_02_filtered__	GM12878	H3K27AC	203	2122	0.0956645	183.541	12.8809	1.51066	1.10602	0.0654381	1	Null_Model_MS_MPRA_Null	human	GSM1233890_1_MODE1_filtered
__ChIP_GEO_ver_02_filtered__	GM19138	H3K4me1	172	2122	0.0810556	153.838	12.1126	1.49941	1.11806	0.0668832	1	Null_Model_MS_MPRA_Null	human	GSM1550963_1_MODE1_filtered
__ChIP_GEO_ver_02_filtered__	GM19201	H3K27ac	269	2122	0.126767	246.878	14.8415	1.49054	1.08961	0.0680413	1	Null_Model_MS_MPRA_Null	human	GSM1420887_1_MODE1_filtered
__ChIP_GEO_ver_02_filtered__	GM18862	H3K27ac	174	2122	0.0819981	156.452	11.7771	1.49005	1.11217	0.0681056	1	Null_Model_MS_MPRA_Null	human	GSM1420847_1_MODE1_filtered
__ChIP_GEO_ver_02_filtered__	GM19152	H3K4me1	186	2122	0.0876532	167.664	12.3059	1.48999	1.10936	0.0681135	1	Null_Model_MS_MPRA_Null	human	GSM1550974_1_MODE1_filtered
__ChIP_GEO_ver_02_filtered__	GM18505	H3K27ac	168	2122	0.0791706	151.253	11.3837	1.47116	1.11072	0.0706242	1	Null_Model_MS_MPRA_Null	human	GSM1550830_1_val_1_MODE1_filtered
__ChIP_GEO_ver_02_filtered__	GM12878	H3K27AC	123	2122	0.0579642	107.963	10.2452	1.46771	1.13928	0.0710913	1	Null_Model_MS_MPRA_Null	human	GSM1333956_1_MODE1_filtered
__ChIP_GEO_ver_02_filtered__	GM19239	H3K27me3	14	2122	0.00659755	9.46454	3.10854	1.45904	1.47921	0.0722776	1	Null_Model_MS_MPRA_Null	human	GSM1234105_1_MODE1_filtered
__ChIP_GEO_ver_02_filtered__	GM12892	H3K27ac	200	2122	0.0942507	181.434	12.7559	1.45551	1.10233	0.0727636	1	Null_Model_MS_MPRA_Null	human	GSM1233959_1_MODE1_filtered
__ChIP_GEO_ver_02_filtered__	GM18504	H3K4me1	175	2122	0.0824694	157.584	11.9691	1.45505	1.11052	0.0728282	1	Null_Model_MS_MPRA_Null	human	GSM1550843_1_MODE1_filtered
__ChIP_GEO_ver_02_filtered__	GM19116	H3K4me1	167	2122	0.0786993	150.181	11.6866	1.43919	1.11199	0.0750488	1	Null_Model_MS_MPRA_Null	human	GSM1550971_1_MODE1_filtered
__ChIP_GEO_ver_02_filtered__	GM12892	H3K4me1	222	2122	0.104618	203.104	13.1503	1.43693	1.09304	0.0753689	1	Null_Model_MS_MPRA_Null	human	GSM1233967_1_MODE1_filtered
__ChIP_GEO_ver_02_filtered__	GM19137	H3K4me1	125	2122	0.0589067	110.65	9.99488	1.4357	1.12968	0.0755438	1	Null_Model_MS_MPRA_Null	human	GSM1550904_1_val_1_MODE1_filtered
__ChIP_GEO_ver_02_filtered__	GM18913	H3K4me1	158	2122	0.0744581	141.148	11.7697	1.43182	1.11939	0.0760972	1	Null_Model_MS_MPRA_Null	human	GSM1550810_1_MODE1_filtered
__ChIP_GEO_ver_02_filtered__	GM18504	H3K27ac	223	2122	0.10509	203.344	13.7612	1.42839	1.09667	0.0765895	1	Null_Model_MS_MPRA_Null	human	GSM1420842_1_MODE1_filtered
__ChIP_GEO_ver_02_filtered__	GM18856	H3K4me1	186	2122	0.0876532	168.328	12.4011	1.42506	1.10499	0.0770692	1	Null_Model_MS_MPRA_Null	human	GSM1550847_1_MODE1_filtered
__ChIP_GEO_ver_02_filtered__	GM19140	H3K27ac	212	2122	0.0999057	193.373	13.0942	1.42257	1.09633	0.0774309	1	Null_Model_MS_MPRA_Null	human	GSM1420856_1_MODE1_filtered
__ChIP_GEO_ver_02_filtered__	GM19240	H3K36me3	35	2122	0.0164939	27.7672	5.13369	1.40888	1.26048	0.0794349	1	Null_Model_MS_MPRA_Null	human	GSM1234130_1_MODE1_filtered
__ChIP_GEO_ver_02_filtered__	GM19207	H3K4me1	151	2122	0.0711593	134.785	11.5357	1.40562	1.1203	0.0799192	1	Null_Model_MS_MPRA_Null	human	GSM1550981_1_trimmed_MODE1_filtered
__ChIP_GEO_ver_02_filtered__	GM18507	H3K4me1	178	2122	0.0838831	161.151	12.0222	1.4015	1.10456	0.0805325	1	Null_Model_MS_MPRA_Null	human	GSM1550916_1_MODE1_filtered
__ChIP_GEO_ver_02_filtered__	GM19144	H3K27ac	182	2122	0.0857681	164.718	12.3336	1.40119	1.10492	0.0805792	1	Null_Model_MS_MPRA_Null	human	GSM1551021_1_MODE1_filtered
__ChIP_GEO_ver_02_filtered__	GM19204	H3K27ac	186	2122	0.0876532	168.512	12.6081	1.38701	1.10378	0.0827199	1	Null_Model_MS_MPRA_Null	human	GSM1550927_1_MODE1_filtered
__ChIP_GEO_ver_02_filtered__	GM19152	H3K27ac	198	2122	0.0933082	180.159	12.9089	1.38208	1.09903	0.0834733	1	Null_Model_MS_MPRA_Null	human	GSM1420863_1_MODE1_filtered
__ChIP_GEO_ver_02_filtered__	GM18856	H3K27ac	217	2122	0.102262	198.548	13.4786	1.36895	1.09293	0.0855068	1	Null_Model_MS_MPRA_Null	human	GSM1420845_1_MODE1_filtered
__ChIP_GEO_ver_02_filtered__	GM18951	H3K27ac	156	2122	0.0735156	140.301	11.5524	1.35896	1.1119	0.0870794	1	Null_Model_MS_MPRA_Null	human	GSM1234030_1_val_1_MODE1_filtered
__ChIP_GEO_ver_02_filtered__	GM12878	H3K4me3	18	2122	0.00848256	13.0509	3.64642	1.35723	1.37921	0.0873534	1	Null_Model_MS_MPRA_Null	human	GSM2748902_1_MODE1_filtered
__ChIP_GEO_ver_02_filtered__	GM19210	H3K27ac	171	2122	0.0805844	155.143	11.6959	1.35578	1.10221	0.087584	1	Null_Model_MS_MPRA_Null	human	GSM1551023_1_MODE1_filtered
__ChIP_GEO_ver_02_filtered__	GM03130	H3K79me2	12	2122	0.00565504	8.18482	2.82326	1.35134	1.46613	0.0882934	1	Null_Model_MS_MPRA_Null	human	GSM1003537_1_MODE1_filtered
__ChIP_GEO_ver_02_filtered__	GM19144	H3K4me1	184	2122	0.0867107	167.79	12.192	1.32954	1.09661	0.0918352	1	Null_Model_MS_MPRA_Null	human	GSM1551017_1_MODE1_filtered
__ChIP_GEO_ver_02_filtered__	GM19141	H3K27ac	184	2122	0.0867107	167.507	12.4221	1.32768	1.09846	0.0921425	1	Null_Model_MS_MPRA_Null	human	GSM1550821_1_MODE1_filtered
__ChIP_GEO_ver_02_filtered__	GM16412	H3K27ac	100	2122	0.0471254	87.6054	9.39325	1.31952	1.14148	0.0934972	1	Null_Model_MS_MPRA_Null	human	GSM2471307_1_MODE1_filtered
__ChIP_GEO_ver_02_filtered__	GM12878	H3K4me3	13	2122	0.0061263	9.06793	3.05506	1.28707	1.43362	0.0990353	1	Null_Model_MS_MPRA_Null	human	GSM2748891_1_MODE1_filtered
__ChIP_GEO_ver_02_filtered__	GM18855	H3K27ac	180	2122	0.0848256	163.932	12.5495	1.28037	1.09802	0.100208	1	Null_Model_MS_MPRA_Null	human	GSM1550812_1_MODE1_filtered
__ChIP_GEO_ver_02_filtered__	GM19193	H3K36me3	41	2122	0.0193214	33.4765	5.94522	1.26547	1.22474	0.102852	1	Null_Model_MS_MPRA_Null	human	GSM1234067_1_MODE1_filtered
__ChIP_GEO_ver_02_filtered__	GM12878	H3K27AC	156	2122	0.0735156	141.931	11.3557	1.23893	1.09913	0.107686	1	Null_Model_MS_MPRA_Null	human	GSM1233893_1_MODE1_filtered
__ChIP_GEO_ver_02_filtered__	GM18499	H3K27ac	193	2122	0.0909519	177.279	12.6904	1.23884	1.08868	0.107703	1	Null_Model_MS_MPRA_Null	human	GSM1550905_1_MODE1_filtered
__ChIP_GEO_ver_02_filtered__	GM19101	H3K27ac	174	2122	0.0819981	158.891	12.2458	1.2338	1.09509	0.108638	1	Null_Model_MS_MPRA_Null	human	GSM1550795_1_MODE1_filtered
__ChIP_GEO_ver_02_filtered__	GM19210	H3K4me1	173	2122	0.0815269	158.314	11.9526	1.22871	1.09277	0.10959	1	Null_Model_MS_MPRA_Null	human	GSM1551015_1_MODE1_filtered
__ChIP_GEO_ver_02_filtered__	GM19147	H3K27ac	180	2122	0.0848256	165.051	12.1664	1.22871	1.09057	0.10959	1	Null_Model_MS_MPRA_Null	human	GSM1550921_1_MODE1_filtered
__ChIP_GEO_ver_02_filtered__	GM18501	H3K27ac	184	2122	0.0867107	168.662	12.4914	1.22786	1.09094	0.109749	1	Null_Model_MS_MPRA_Null	human	GSM1550863_1_MODE1_filtered
__ChIP_GEO_ver_02_filtered__	GM12878	H3K27AC	93	2122	0.0438266	82.1289	8.87831	1.22446	1.13237	0.110389	1	Null_Model_MS_MPRA_Null	human	GSM733771_1_trimmed_MODE1_filtered
__ChIP_GEO_ver_02_filtered__	GM19159	H3K27ac	176	2122	0.0829406	161.172	12.1211	1.22334	1.092	0.110601	1	Null_Model_MS_MPRA_Null	human	GSM1551020_1_trimmed_MODE1_filtered
__ChIP_GEO_ver_02_filtered__	GM18871	H3K27ac	174	2122	0.0819981	159.397	11.9513	1.22191	1.09162	0.110871	1	Null_Model_MS_MPRA_Null	human	GSM1551005_1_MODE1_filtered
__ChIP_GEO_ver_02_filtered__	GM12878	H3K27AC	157	2122	0.0739868	143.017	11.4975	1.21618	1.09777	0.111959	1	Null_Model_MS_MPRA_Null	human	GSM1233894_1_MODE1_filtered
__ChIP_GEO_ver_02_filtered__	GM19098	H3K27ac	211	2122	0.0994345	194.669	13.8069	1.18279	1.08389	0.118447	1	Null_Model_MS_MPRA_Null	human	GSM1420865_1_MODE1_filtered
__ChIP_GEO_ver_02_filtered__	GM19116	H3K27ac	223	2122	0.10509	206.457	14.1359	1.17032	1.08013	0.120936	1	Null_Model_MS_MPRA_Null	human	GSM1420855_1_MODE1_filtered
__ChIP_GEO_ver_02_filtered__	GM18502	H3K4me1	169	2122	0.0796418	155.324	11.6881	1.17011	1.08805	0.120979	1	Null_Model_MS_MPRA_Null	human	GSM1550912_1_MODE1_filtered
__ChIP_GEO_ver_02_filtered__	GM19203	H3K4me1	107	2122	0.0504241	95.6743	9.68699	1.16916	1.11838	0.121169	1	Null_Model_MS_MPRA_Null	human	GSM1550828_1_val_1_MODE1_filtered
__ChIP_GEO_ver_02_filtered__	GM18505	H3K4me1	182	2122	0.0857681	167.674	12.3242	1.1624	1.08544	0.122536	1	Null_Model_MS_MPRA_Null	human	GSM1234002_1_MODE1_filtered
__ChIP_GEO_ver_02_filtered__	GM18517	H3K4me1	181	2122	0.0852969	166.366	12.6775	1.15435	1.08797	0.124178	1	Null_Model_MS_MPRA_Null	human	GSM1550850_1_MODE1_filtered
__ChIP_GEO_ver_02_filtered__	GM12878	H3K4me3	12	2122	0.00565504	8.67133	2.88909	1.15215	1.38387	0.12463	1	Null_Model_MS_MPRA_Null	human	GSM2748890_1_MODE1_filtered
__ChIP_GEO_ver_02_filtered__	GM18502	H3K27ac	180	2122	0.0848256	166.043	12.2285	1.14136	1.08406	0.126861	1	Null_Model_MS_MPRA_Null	human	GSM1550925_1_MODE1_filtered
__ChIP_GEO_ver_02_filtered__	GM12878	H3K4me1	232	2122	0.109331	216.554	13.6322	1.13302	1.07132	0.128603	1	Null_Model_MS_MPRA_Null	human	GSM1233904_1_MODE1_filtered
__ChIP_GEO_ver_02_filtered__	GM18498	H3K4me1	158	2122	0.0744581	145.245	11.2813	1.13066	1.08782	0.1291	1	Null_Model_MS_MPRA_Null	human	GSM1550852_1_MODE1_filtered
__ChIP_GEO_ver_02_filtered__	GM18510	H3K4me1	176	2122	0.0829406	162.365	12.1056	1.12637	1.08398	0.130005	1	Null_Model_MS_MPRA_Null	human	GSM1550901_1_MODE1_filtered
__ChIP_GEO_ver_02_filtered__	GM18489	H3K4me1	156	2122	0.0735156	143.374	11.2703	1.12032	1.08807	0.131289	1	Null_Model_MS_MPRA_Null	human	GSM1550937_1_trimmed_MODE1_filtered
__ChIP_GEO_ver_02_filtered__	GM19102	H3K27ac	222	2122	0.104618	206.749	13.6308	1.11884	1.07376	0.131604	1	Null_Model_MS_MPRA_Null	human	GSM1420851_1_MODE1_filtered
__ChIP_GEO_ver_02_filtered__	GM18859	H3K27ac	163	2122	0.0768143	150.227	11.4522	1.11535	1.08503	0.132351	1	Null_Model_MS_MPRA_Null	human	GSM1550807_1_MODE1_filtered
__ChIP_GEO_ver_02_filtered__	GM12892	H3K27ac	181	2122	0.0852969	167.062	12.499	1.11513	1.08343	0.132397	1	Null_Model_MS_MPRA_Null	human	GSM1233957_1_MODE1_filtered
__ChIP_GEO_ver_02_filtered__	GM12878	H3K27AC	157	2122	0.0739868	143.617	12.0894	1.10698	1.09318	0.134152	1	Null_Model_MS_MPRA_Null	human	GSM1233895_1_MODE1_filtered
__ChIP_GEO_ver_02_filtered__	GM19240	H3K27ac	196	2122	0.0923657	181.327	13.439	1.09185	1.08092	0.13745	1	Null_Model_MS_MPRA_Null	human	GSM1234125_1_MODE1_filtered
__ChIP_GEO_ver_02_filtered__	GM18510	H3K27ac	246	2122	0.115928	230.231	14.568	1.08245	1.06849	0.139525	1	Null_Model_MS_MPRA_Null	human	GSM1420891_1_MODE1_filtered
__ChIP_GEO_ver_02_filtered__	GM12878	H3K27AC	189	2122	0.0890669	174.827	13.1547	1.0774	1.08107	0.140651	1	Null_Model_MS_MPRA_Null	human	GSM1233889_1_MODE1_filtered
__ChIP_GEO_ver_02_filtered__	GM12890	H3K27ac	168	2122	0.0791706	154.921	12.1896	1.07296	1.08442	0.141645	1	Null_Model_MS_MPRA_Null	human	GSM1233918_1_MODE1_filtered
__ChIP_GEO_ver_02_filtered__	GM19193	H3K27ac	193	2122	0.0909519	178.8	13.241	1.07241	1.07942	0.141768	1	Null_Model_MS_MPRA_Null	human	GSM1234064_1_MODE1_filtered
__ChIP_GEO_ver_02_filtered__	GM19208	H3K27ac	12	2122	0.00565504	8.91409	2.8783	1.07213	1.34618	0.141831	1	Null_Model_MS_MPRA_Null	human	GSM1576989_1_MODE1_filtered
__ChIP_GEO_ver_02_filtered__	GM18909	H3K27ac	180	2122	0.0848256	166.861	12.2816	1.0698	1.07874	0.142355	1	Null_Model_MS_MPRA_Null	human	GSM1550959_1_MODE1_filtered
__ChIP_GEO_ver_02_filtered__	GM18502	H3K27ac	178	2122	0.0838831	164.455	12.6672	1.06933	1.08237	0.14246	1	Null_Model_MS_MPRA_Null	human	GSM1550991_1_MODE1_filtered
__ChIP_GEO_ver_02_filtered__	GM19238	H3K36me3	32	2122	0.0150801	26.5844	5.06627	1.06895	1.20371	0.142546	1	Null_Model_MS_MPRA_Null	human	GSM1234086_1_MODE1_filtered
__ChIP_GEO_ver_02_filtered__	GM18505	H3K36me3	15	2122	0.0070688	11.3746	3.40243	1.06553	1.31872	0.143319	1	Null_Model_MS_MPRA_Null	human	GSM1233999_1_MODE1_filtered
__ChIP_GEO_ver_02_filtered__	GM18852	H3K4me1	171	2122	0.0805844	158.041	12.2472	1.05812	1.082	0.144999	1	Null_Model_MS_MPRA_Null	human	GSM1550819_1_MODE1_filtered
__ChIP_GEO_ver_02_filtered__	GM19092	H3K27ac	165	2122	0.0777568	152.544	11.7837	1.05701	1.08165	0.145253	1	Null_Model_MS_MPRA_Null	human	GSM1550808_1_MODE1_filtered
__ChIP_GEO_ver_02_filtered__	GM18498	H3K27ac	267	2122	0.125825	251.699	14.6147	1.04694	1.06079	0.147564	1	Null_Model_MS_MPRA_Null	human	GSM1420890_1_val_1_MODE1_filtered
__ChIP_GEO_ver_02_filtered__	GM19206	H3K27ac	182	2122	0.0857681	168.448	12.949	1.04661	1.08045	0.147641	1	Null_Model_MS_MPRA_Null	human	GSM1550791_1_MODE1_filtered
__ChIP_GEO_ver_02_filtered__	GM12891	H3K4me1	222	2122	0.104618	207.973	13.5197	1.03752	1.06745	0.149747	1	Null_Model_MS_MPRA_Null	human	GSM1233946_1_MODE1_filtered
__ChIP_GEO_ver_02_filtered__	GM18523	H3K27ac	156	2122	0.0735156	144.39	11.4707	1.01218	1.08041	0.155726	1	Null_Model_MS_MPRA_Null	human	GSM1550872_1_MODE1_filtered
__ChIP_GEO_ver_02_filtered__	GM19147	H3K27ac	177	2122	0.0834119	164.523	12.3648	1.00904	1.07583	0.156478	1	Null_Model_MS_MPRA_Null	human	GSM1550946_1_MODE1_filtered
__ChIP_GEO_ver_02_filtered__	GM18508	H3K4me1	192	2122	0.0904807	179.767	12.8769	0.949977	1.06805	0.171062	1	Null_Model_MS_MPRA_Null	human	GSM1550979_1_MODE1_filtered
__ChIP_GEO_ver_02_filtered__	GM18861	H3K27ac	165	2122	0.0777568	153.333	12.2835	0.949838	1.07609	0.171097	1	Null_Model_MS_MPRA_Null	human	GSM1550913_1_MODE1_filtered
__ChIP_GEO_ver_02_filtered__	GM19119	H3K27ac	187	2122	0.0881244	174.776	12.9581	0.943332	1.06994	0.172755	1	Null_Model_MS_MPRA_Null	human	GSM1550889_1_MODE1_filtered
__ChIP_GEO_ver_02_filtered__	GM16412	H3K27ac	76	2122	0.0358153	68.0669	8.59514	0.922971	1.11655	0.178011	1	Null_Model_MS_MPRA_Null	human	GSM2471259_1_MODE1_filtered
__ChIP_GEO_ver_02_filtered__	GM18486	H3K27ac	230	2122	0.108388	217.389	13.97	0.90275	1.05801	0.183329	1	Null_Model_MS_MPRA_Null	human	GSM1420889_1_MODE1_filtered
__ChIP_GEO_ver_02_filtered__	GM19171	H3K27ac	249	2122	0.117342	236.028	14.3805	0.902056	1.05496	0.183514	1	Null_Model_MS_MPRA_Null	human	GSM1420886_1_MODE1_filtered
__ChIP_GEO_ver_02_filtered__	GM12878	H3K27AC	89	2122	0.0419416	81.026	8.91209	0.894743	1.09841	0.185462	1	Null_Model_MS_MPRA_Null	human	GSM646316_1_trimmed_MODE1_filtered
__ChIP_GEO_ver_02_filtered__	GM18489	H3K27ac	182	2122	0.0857681	170.654	12.6862	0.894328	1.06648	0.185573	1	Null_Model_MS_MPRA_Null	human	GSM1550926_1_MODE1_filtered
__ChIP_GEO_ver_02_filtered__	GM18499	H3K27ac	174	2122	0.0819981	163.272	12.0743	0.888523	1.06571	0.18713	1	Null_Model_MS_MPRA_Null	human	GSM1550865_1_MODE1_filtered
__ChIP_GEO_ver_02_filtered__	GM19200	H3K4me1	162	2122	0.0763431	151.62	11.6826	0.888466	1.06846	0.187145	1	Null_Model_MS_MPRA_Null	human	GSM1550890_1_MODE1_filtered
__ChIP_GEO_ver_02_filtered__	GM18511	H3K27ac	228	2122	0.107446	215.548	14.251	0.873734	1.05777	0.191132	1	Null_Model_MS_MPRA_Null	human	GSM1420892_1_MODE1_filtered
__ChIP_GEO_ver_02_filtered__	GM18907	H3K27ac	164	2122	0.0772856	153.586	11.9763	0.869519	1.0678	0.192282	1	Null_Model_MS_MPRA_Null	human	GSM1550999_1_MODE1_filtered
__ChIP_GEO_ver_02_filtered__	GM18507	H3K27ac	207	2122	0.0975495	195.705	13.122	0.860748	1.05771	0.194688	1	Null_Model_MS_MPRA_Null	human	GSM1420843_1_MODE1_filtered
__ChIP_GEO_ver_02_filtered__	GM18505	H3K27ac	184	2122	0.0867107	173.441	12.4078	0.851029	1.06088	0.197377	1	Null_Model_MS_MPRA_Null	human	GSM1233996_1_MODE1_filtered
__ChIP_GEO_ver_02_filtered__	GM12878	H3K4me3	15	2122	0.0070688	12.1668	3.33424	0.84972	1.23286	0.197741	1	Null_Model_MS_MPRA_Null	human	GSM2748888_1_MODE1_filtered
__ChIP_GEO_ver_02_filtered__	GM19160	H3K27ac	165	2122	0.0777568	154.649	12.2336	0.846081	1.06693	0.198754	1	Null_Model_MS_MPRA_Null	human	GSM1550873_1_MODE1_filtered
__ChIP_GEO_ver_02_filtered__	GM19099	H3K27ac	166	2122	0.0782281	155.841	12.1669	0.834956	1.06519	0.201871	1	Null_Model_MS_MPRA_Null	human	GSM1550998_1_MODE1_filtered
__ChIP_GEO_ver_02_filtered__	GM16412	H3K27ac	85	2122	0.0400566	77.6593	8.86661	0.827899	1.09452	0.203864	1	Null_Model_MS_MPRA_Null	human	GSM2471265_1_MODE1_filtered
__ChIP_GEO_ver_02_filtered__	GM19238	H3K27ac	193	2122	0.0909519	182.321	13.1019	0.815096	1.05857	0.207509	1	Null_Model_MS_MPRA_Null	human	GSM1234080_1_trimmed_MODE1_filtered
__ChIP_GEO_ver_02_filtered__	GM18507	H3K27ac	178	2122	0.0838831	168.015	12.2977	0.811943	1.05943	0.208412	1	Null_Model_MS_MPRA_Null	human	GSM1550857_1_MODE1_filtered
__ChIP_GEO_ver_02_filtered__	GM18501	H3K4me1	164	2122	0.0772856	154.199	12.102	0.80988	1.06356	0.209005	1	Null_Model_MS_MPRA_Null	human	GSM1550997_1_MODE1_filtered
__ChIP_GEO_ver_02_filtered__	GM19143	H3K27ac	201	2122	0.094722	189.894	13.7546	0.807432	1.05848	0.209709	1	Null_Model_MS_MPRA_Null	human	GSM1420864_1_MODE1_filtered
__ChIP_GEO_ver_02_filtered__	GM18526	H3K36me3	30	2122	0.0141376	26.043	5.00951	0.789907	1.15194	0.214791	1	Null_Model_MS_MPRA_Null	human	GSM1234016_1_MODE1_filtered
__ChIP_GEO_ver_02_filtered__	GM19108	H3K27ac	183	2122	0.0862394	173.193	12.4849	0.785522	1.05663	0.216074	1	Null_Model_MS_MPRA_Null	human	GSM1550951_1_MODE1_filtered
__ChIP_GEO_ver_02_filtered__	GM19172	H3K27ac	172	2122	0.0810556	162.541	12.1075	0.781216	1.05819	0.217338	1	Null_Model_MS_MPRA_Null	human	GSM1550958_1_MODE1_filtered
__ChIP_GEO_ver_02_filtered__	GM19240	H3K4me1	195	2122	0.0918944	184.999	12.8624	0.777538	1.05406	0.218421	1	Null_Model_MS_MPRA_Null	human	GSM1234133_1_val_1_MODE1_filtered
__ChIP_GEO_ver_02_filtered__	GM18526	H3K36me3	29	2122	0.0136664	25.1159	5.03474	0.771464	1.15465	0.220216	1	Null_Model_MS_MPRA_Null	human	GSM1234017_1_MODE1_filtered
__ChIP_GEO_ver_02_filtered__	GM19238	H3K27ac	193	2122	0.0909519	182.874	13.2399	0.764797	1.05537	0.222196	1	Null_Model_MS_MPRA_Null	human	GSM1234081_1_MODE1_filtered
__ChIP_GEO_ver_02_filtered__	GM18858	H3K4me1	163	2122	0.0768143	153.882	12.0074	0.759354	1.05925	0.22382	1	Null_Model_MS_MPRA_Null	human	GSM1550994_1_MODE1_filtered
__ChIP_GEO_ver_02_filtered__	GM19203	H3K27ac	177	2122	0.0834119	167.479	12.5641	0.757834	1.05685	0.224275	1	Null_Model_MS_MPRA_Null	human	GSM1550822_1_MODE1_filtered
__ChIP_GEO_ver_02_filtered__	GM18498	H3K27ac	182	2122	0.0857681	172.579	12.5183	0.752544	1.05459	0.225862	1	Null_Model_MS_MPRA_Null	human	GSM1550990_1_MODE1_filtered
__ChIP_GEO_ver_02_filtered__	GM19130	H3K27ac	224	2122	0.105561	213.807	13.7179	0.743032	1.04767	0.228731	1	Null_Model_MS_MPRA_Null	human	GSM1420858_1_MODE1_filtered
__ChIP_GEO_ver_02_filtered__	GM10847	H3K27ac	167	2122	0.0786993	157.954	12.2828	0.736472	1.05727	0.230722	1	Null_Model_MS_MPRA_Null	human	GSM1233872_1_MODE1_filtered
__ChIP_GEO_ver_02_filtered__	GM19128	H3K27ac	193	2122	0.0909519	183.454	13.2082	0.722768	1.05204	0.234911	1	Null_Model_MS_MPRA_Null	human	GSM1550809_1_MODE1_filtered
__ChIP_GEO_ver_02_filtered__	GM10847	H3K27ac	168	2122	0.0791706	159.476	11.8662	0.718381	1.05345	0.236261	1	Null_Model_MS_MPRA_Null	human	GSM1233873_1_MODE1_filtered
__ChIP_GEO_ver_02_filtered__	GM19119	H3K27ac	264	2122	0.124411	253.117	15.3042	0.711118	1.043	0.238505	1	Null_Model_MS_MPRA_Null	human	GSM1420888_1_MODE1_filtered
__ChIP_GEO_ver_02_filtered__	GM18486	H3K27ac	168	2122	0.0791706	159.308	12.4572	0.697775	1.05456	0.242659	1	Null_Model_MS_MPRA_Null	human	GSM1233981_1_MODE1_filtered
__ChIP_GEO_ver_02_filtered__	GM12891	H3K4me1	215	2122	0.10132	205.989	12.9897	0.693701	1.04374	0.243935	1	Null_Model_MS_MPRA_Null	human	GSM1233945_1_val_1_MODE1_filtered
__ChIP_GEO_ver_02_filtered__	GM19130	H3K27ac	166	2122	0.0782281	158.052	11.5302	0.689325	1.05029	0.245309	1	Null_Model_MS_MPRA_Null	human	GSM1550948_1_MODE1_filtered
__ChIP_GEO_ver_02_filtered__	GM19240	H3K27ac	185	2122	0.0871819	176.161	13.3038	0.664409	1.05018	0.253214	1	Null_Model_MS_MPRA_Null	human	GSM1234123_1_MODE1_filtered
__ChIP_GEO_ver_02_filtered__	GM12890	H3K27ac	171	2122	0.0805844	162.849	12.3418	0.660426	1.05005	0.25449	1	Null_Model_MS_MPRA_Null	human	GSM1233917_1_MODE1_filtered
__ChIP_GEO_ver_02_filtered__	GM18520	H3K27ac	157	2122	0.0739868	149.211	11.9046	0.6543	1.0522	0.256459	1	Null_Model_MS_MPRA_Null	human	GSM1550864_1_trimmed_MODE1_filtered
__ChIP_GEO_ver_02_filtered__	GM18870	H3K27ac	214	2122	0.100848	205.014	14.063	0.638983	1.04383	0.261417	1	Null_Model_MS_MPRA_Null	human	GSM1420848_1_MODE1_filtered
__ChIP_GEO_ver_02_filtered__	GM12878	H3K4me1	199	2122	0.0937795	190.623	13.3022	0.629716	1.04394	0.26444	1	Null_Model_MS_MPRA_Null	human	GSM1233903_1_MODE1_filtered
__ChIP_GEO_ver_02_filtered__	GM19114	H3K27ac	174	2122	0.0819981	166.348	12.2815	0.62308	1.046	0.266616	1	Null_Model_MS_MPRA_Null	human	GSM1550891_1_MODE1_filtered
__ChIP_GEO_ver_02_filtered__	GM19209	H3K4me1	171	2122	0.0805844	163.436	12.3217	0.613912	1.04628	0.269637	1	Null_Model_MS_MPRA_Null	human	GSM1550893_1_MODE1_filtered
__ChIP_GEO_ver_02_filtered__	GM19204	H3K4me1	127	2122	0.0598492	120.747	10.505	0.595216	1.05178	0.275849	1	Null_Model_MS_MPRA_Null	human	GSM1550956_1_MODE1_filtered
__ChIP_GEO_ver_02_filtered__	GM18858	H3K27ac	175	2122	0.0824694	167.555	12.729	0.58485	1.04443	0.279324	1	Null_Model_MS_MPRA_Null	human	GSM1551001_1_MODE1_filtered
__ChIP_GEO_ver_02_filtered__	GM19138	H3K27ac	163	2122	0.0768143	156.234	11.6032	0.583133	1.04331	0.279902	1	Null_Model_MS_MPRA_Null	human	GSM1550969_1_MODE1_filtered
__ChIP_GEO_ver_02_filtered__	GM18499	H3K4me1	195	2122	0.0918944	187.277	13.3004	0.580681	1.04124	0.280728	1	Null_Model_MS_MPRA_Null	human	GSM1550943_1_trimmed_MODE1_filtered
__ChIP_GEO_ver_02_filtered__	GM19200	H3K27ac	150	2122	0.070688	143.453	11.7014	0.559546	1.04564	0.287895	1	Null_Model_MS_MPRA_Null	human	GSM1550950_1_MODE1_filtered
__ChIP_GEO_ver_02_filtered__	GM19239	H3K36me3	37	2122	0.0174364	33.8282	5.69565	0.556886	1.09376	0.288803	1	Null_Model_MS_MPRA_Null	human	GSM1234108_1_MODE1_filtered
__ChIP_GEO_ver_02_filtered__	GM19222	H3K4me1	183	2122	0.0862394	176.284	12.2975	0.546149	1.0381	0.292482	1	Null_Model_MS_MPRA_Null	human	GSM1550940_1_MODE1_filtered
__ChIP_GEO_ver_02_filtered__	GM19193	H3K27ac	182	2122	0.0857681	174.66	13.4873	0.544189	1.04202	0.293156	1	Null_Model_MS_MPRA_Null	human	GSM1234063_1_MODE1_filtered
__ChIP_GEO_ver_02_filtered__	GM19225	H3K4me1	136	2122	0.0640905	130.1	10.8856	0.54201	1.04535	0.293906	1	Null_Model_MS_MPRA_Null	human	GSM1550930_1_MODE1_filtered
__ChIP_GEO_ver_02_filtered__	GM19239	H3K27ac	185	2122	0.0871819	178.126	12.6917	0.541622	1.03859	0.294039	1	Null_Model_MS_MPRA_Null	human	GSM1234101_1_MODE1_filtered
__ChIP_GEO_ver_02_filtered__	GM19223	H3K27ac	169	2122	0.0796418	163.034	11.8044	0.505406	1.03659	0.306637	1	Null_Model_MS_MPRA_Null	human	GSM1551004_1_MODE1_filtered
__ChIP_GEO_ver_02_filtered__	GM19257	H3K27ac	157	2122	0.0739868	151.225	12.1681	0.47462	1.03819	0.317529	1	Null_Model_MS_MPRA_Null	human	GSM1550944_1_MODE1_filtered
__ChIP_GEO_ver_02_filtered__	GM18498	H3K27ac	186	2122	0.0876532	180.095	12.8676	0.458913	1.03279	0.323148	1	Null_Model_MS_MPRA_Null	human	GSM1550987_1_val_1_MODE1_filtered
__ChIP_GEO_ver_02_filtered__	GM18517	H3K27ac	173	2122	0.0815269	167.259	12.6469	0.453966	1.03433	0.324927	1	Null_Model_MS_MPRA_Null	human	GSM1550886_1_MODE1_filtered
__ChIP_GEO_ver_02_filtered__	GM19098	H3K27ac	156	2122	0.0735156	150.878	11.5543	0.443289	1.03395	0.328778	1	Null_Model_MS_MPRA_Null	human	GSM1550924_1_MODE1_filtered
__ChIP_GEO_ver_02_filtered__	GM19201	H3K27ac	179	2122	0.0843544	173.722	11.9654	0.441082	1.03038	0.329577	1	Null_Model_MS_MPRA_Null	human	GSM1551006_1_MODE1_filtered
__ChIP_GEO_ver_02_filtered__	GM18520	H3K27ac	216	2122	0.101791	209.936	14.3512	0.42254	1.02888	0.336316	1	Null_Model_MS_MPRA_Null	human	GSM1420893_1_MODE1_filtered
__ChIP_GEO_ver_02_filtered__	GM19130	H3K4me1	179	2122	0.0843544	173.603	12.7904	0.421927	1.03109	0.336539	1	Null_Model_MS_MPRA_Null	human	GSM1550939_1_MODE1_filtered
__ChIP_GEO_ver_02_filtered__	GM18856	H3K27ac	170	2122	0.0801131	164.973	12.4368	0.404201	1.03047	0.343032	1	Null_Model_MS_MPRA_Null	human	GSM1550993_1_MODE1_filtered
__ChIP_GEO_ver_02_filtered__	GM19238	H3K4me1	232	2122	0.109331	226.302	14.2189	0.400756	1.02518	0.3443	1	Null_Model_MS_MPRA_Null	human	GSM1234089_1_MODE1_filtered
__ChIP_GEO_ver_02_filtered__	GM19238	H3K27ac	181	2122	0.0852969	175.958	12.8512	0.392335	1.02865	0.347405	1	Null_Model_MS_MPRA_Null	human	GSM1234082_1_MODE1_filtered
__ChIP_GEO_ver_02_filtered__	GM18853	H3K4me1	127	2122	0.0598492	122.586	11.3045	0.390426	1.036	0.348111	1	Null_Model_MS_MPRA_Null	human	GSM1550936_1_trimmed_MODE1_filtered
__ChIP_GEO_ver_02_filtered__	GM18859	H3K4me1	169	2122	0.0796418	164.221	12.5505	0.380798	1.0291	0.351677	1	Null_Model_MS_MPRA_Null	human	GSM1550801_1_MODE1_filtered
__ChIP_GEO_ver_02_filtered__	GM19239	H3K4me1	240	2122	0.113101	234.672	14.5519	0.366115	1.0227	0.35714	1	Null_Model_MS_MPRA_Null	human	GSM1234112_1_MODE1_filtered
__ChIP_GEO_ver_02_filtered__	GM18511	H3K27ac	159	2122	0.0749293	154.541	12.3614	0.360682	1.02885	0.359169	1	Null_Model_MS_MPRA_Null	human	GSM1550928_1_MODE1_filtered
__ChIP_GEO_ver_02_filtered__	GM19190	H3K27ac	165	2122	0.0777568	160.774	11.7424	0.359874	1.02628	0.359471	1	Null_Model_MS_MPRA_Null	human	GSM1550862_1_trimmed_MODE1_filtered
__ChIP_GEO_ver_02_filtered__	GM19240	H3K27ac	194	2122	0.0914232	189.203	13.5677	0.353576	1.02535	0.361828	1	Null_Model_MS_MPRA_Null	human	GSM1234124_1_trimmed_MODE1_filtered
__ChIP_GEO_ver_02_filtered__	GM18508	H3K27ac	160	2122	0.0754006	155.678	12.3357	0.35034	1.02776	0.363042	1	Null_Model_MS_MPRA_Null	human	GSM1420844_1_MODE1_filtered
__ChIP_GEO_ver_02_filtered__	GM18852	H3K27ac	166	2122	0.0782281	161.719	12.424	0.344552	1.02647	0.365216	1	Null_Model_MS_MPRA_Null	human	GSM1550803_1_MODE1_filtered
__ChIP_GEO_ver_02_filtered__	GM19223	H3K4me1	154	2122	0.072573	150.027	11.7986	0.336738	1.02648	0.368157	1	Null_Model_MS_MPRA_Null	human	GSM1550986_1_MODE1_filtered
__ChIP_GEO_ver_02_filtered__	GM12890	H3K4me1	201	2122	0.094722	196.521	13.3434	0.335636	1.02279	0.368573	1	Null_Model_MS_MPRA_Null	human	GSM1233925_1_MODE1_filtered
__ChIP_GEO_ver_02_filtered__	GM18486	H3K4me1	223	2122	0.10509	218.491	14.0575	0.32079	1.02064	0.374185	1	Null_Model_MS_MPRA_Null	human	GSM1233987_1_MODE1_filtered
__ChIP_GEO_ver_02_filtered__	GM12892	H3K4me1	222	2122	0.104618	217.559	13.9487	0.318349	1.02041	0.37511	1	Null_Model_MS_MPRA_Null	human	GSM1233968_1_MODE1_filtered
__ChIP_GEO_ver_02_filtered__	GM18907	H3K4me1	141	2122	0.0664467	137.802	10.8963	0.293477	1.02321	0.384579	1	Null_Model_MS_MPRA_Null	human	GSM1550870_1_trimmed_MODE1_filtered
__ChIP_GEO_ver_02_filtered__	GM19143	H3K27ac	172	2122	0.0810556	168.359	12.7219	0.286228	1.02163	0.387352	1	Null_Model_MS_MPRA_Null	human	GSM1551022_1_trimmed_MODE1_filtered
__ChIP_GEO_ver_02_filtered__	GM19209	H3K27ac	171	2122	0.0805844	167.415	12.7052	0.282202	1.02142	0.388894	1	Null_Model_MS_MPRA_Null	human	GSM1550895_1_MODE1_filtered
__ChIP_GEO_ver_02_filtered__	GM18516	H3K27ac	166	2122	0.0782281	162.363	12.9767	0.280299	1.0224	0.389624	1	Null_Model_MS_MPRA_Null	human	GSM1550842_1_MODE1_filtered
__ChIP_GEO_ver_02_filtered__	GM18501	H3K4me1	186	2122	0.0876532	182.351	13.1303	0.277934	1.02001	0.390531	1	Null_Model_MS_MPRA_Null	human	GSM1550834_1_MODE1_filtered
__ChIP_GEO_ver_02_filtered__	GM19128	H3K4me1	178	2122	0.0838831	174.533	13.0903	0.264818	1.01986	0.395575	1	Null_Model_MS_MPRA_Null	human	GSM1550799_1_MODE1_filtered
__ChIP_GEO_ver_02_filtered__	GM18951	H3K27ac	170	2122	0.0801131	166.963	12.0509	0.252012	1.01819	0.400516	1	Null_Model_MS_MPRA_Null	human	GSM1234029_1_val_1_MODE1_filtered
__ChIP_GEO_ver_02_filtered__	GM19222	H3K27ac	180	2122	0.0848256	177.051	12.7234	0.231782	1.01666	0.408354	1	Null_Model_MS_MPRA_Null	human	GSM1550945_1_MODE1_filtered
__ChIP_GEO_ver_02_filtered__	GM19131	H3K4me1	152	2122	0.0716305	149.41	11.4839	0.225569	1.01734	0.410768	1	Null_Model_MS_MPRA_Null	human	GSM1550868_1_MODE1_filtered
__ChIP_GEO_ver_02_filtered__	GM18853	H3K27ac	165	2122	0.0777568	162.399	12.2832	0.211784	1.01602	0.416138	1	Null_Model_MS_MPRA_Null	human	GSM1550854_1_MODE1_filtered
__ChIP_GEO_ver_02_filtered__	GM18505	H3K27ac	181	2122	0.0852969	178.726	12.7375	0.178507	1.01272	0.429162	1	Null_Model_MS_MPRA_Null	human	GSM1233995_1_MODE1_filtered
__ChIP_GEO_ver_02_filtered__	GM18916	H3K27ac	146	2122	0.068803	144.509	11.2209	0.132834	1.01031	0.447163	1	Null_Model_MS_MPRA_Null	human	GSM1550984_1_MODE1_filtered
__ChIP_GEO_ver_02_filtered__	GM18520	H3K4me1	157	2122	0.0739868	155.439	11.8955	0.131263	1.01005	0.447784	1	Null_Model_MS_MPRA_Null	human	GSM1550860_1_MODE1_filtered
__ChIP_GEO_ver_02_filtered__	GM19238	H3K4me1	220	2122	0.103676	218.266	13.9659	0.124178	1.00795	0.450587	1	Null_Model_MS_MPRA_Null	human	GSM1234090_1_MODE1_filtered
__ChIP_GEO_ver_02_filtered__	GM19099	H3K36me3	32	2122	0.0150801	31.3197	5.51432	0.123373	1.02172	0.450906	1	Null_Model_MS_MPRA_Null	human	GSM1234051_1_MODE1_filtered
__ChIP_GEO_ver_02_filtered__	GM12878	H3K4me1	173	2122	0.0815269	171.754	13.0749	0.0952782	1.00725	0.462047	1	Null_Model_MS_MPRA_Null	human	GSM1233902_1_MODE1_filtered
__ChIP_GEO_ver_02_filtered__	GM01056	H3K79me2	24	2122	0.0113101	23.6993	4.68919	0.0641261	1.01269	0.474435	1	Null_Model_MS_MPRA_Null	human	GSM1003502_1_MODE1_filtered
__ChIP_GEO_ver_02_filtered__	GM18522	H3K4me1	162	2122	0.0763431	161.41	12.4325	0.0474894	1.00366	0.481062	1	Null_Model_MS_MPRA_Null	human	GSM1550985_1_MODE1_filtered
__ChIP_GEO_ver_02_filtered__	GM19137	H3K27ac	137	2122	0.0645617	136.56	11.6123	0.0378529	1.00322	0.484903	1	Null_Model_MS_MPRA_Null	human	GSM1550858_1_MODE1_filtered
__ChIP_GEO_ver_02_filtered__	GM18511	H3K4me1	146	2122	0.068803	145.981	11.6382	0.00163092	1.00013	0.499349	1	Null_Model_MS_MPRA_Null	human	GSM1550839_1_MODE1_filtered
__ChIP_GEO_ver_02_filtered__	GM12878	H3K4me3	6	2122	0.00282752	2.08092	1.4389	0	2.88334	0.5	1	Null_Model_MS_MPRA_Null	human	GSM2748894_1_MODE1_filtered
__ChIP_GEO_ver_02_filtered__	GM19240	H3K27me3	4	2122	0.00188501	4.37063	1.93274	0	0.9152	0.5	1	Null_Model_MS_MPRA_Null	human	GSM1234128_1_MODE1_filtered
__ChIP_GEO_ver_02_filtered__	GM19239	H3K27me3	5	2122	0.00235627	4.97902	2.19375	0	1.00421	0.5	1	Null_Model_MS_MPRA_Null	human	GSM1234107_1_MODE1_filtered
__ChIP_GEO_ver_02_filtered__	GM12891	H3K27me3	1	2122	0.000471254	0.709291	0.845224	0	1.40986	0.5	1	Null_Model_MS_MPRA_Null	human	GSM1233940_1_MODE1_filtered
__ChIP_GEO_ver_02_filtered__	GM19208	H3K27ac	5	2122	0.00235627	1.87512	1.36726	0	2.66649	0.5	1	Null_Model_MS_MPRA_Null	human	GSM1576987_1_MODE1_filtered
__ChIP_GEO_ver_02_filtered__	GM06990	H3K36me3	1	2122	0.000471254	0.84016	0.917837	0	1.19025	0.5	1	Null_Model_MS_MPRA_Null	human	GSM945213_1_MODE1_filtered
__ChIP_GEO_ver_02_filtered__	GM12878	H3K4me3	1	2122	0.000471254	0.543457	0.735092	0	1.84007	0.5	1	Null_Model_MS_MPRA_Null	human	GSM2748903_1_trimmed_MODE1_filtered
__ChIP_GEO_ver_02_filtered__	GM12878	H3K4me3	1	2122	0.000471254	0.146853	0.378699	0	6.80952	0.5	1	Null_Model_MS_MPRA_Null	human	GSM2748906_1_trimmed_MODE1_filtered
__ChIP_GEO_ver_02_filtered__	GM12878	H3K4me3	2	2122	0.000942507	1.2048	1.07936	0	1.66003	0.5	1	Null_Model_MS_MPRA_Null	human	GSM2748905_1_trimmed_MODE1_filtered
__ChIP_GEO_ver_02_filtered__	GM19099	H3K27me3	4	2122	0.00188501	2.96603	1.66699	0	1.3486	0.5	1	Null_Model_MS_MPRA_Null	human	GSM1234048_1_MODE1_filtered
__ChIP_GEO_ver_02_filtered__	GM19238	H3K27me3	3	2122	0.00141376	2.13187	1.51281	0	1.40722	0.5	1	Null_Model_MS_MPRA_Null	human	GSM1234084_1_val_1_MODE1_filtered
__ChIP_GEO_ver_02_filtered__	GM10847	H3K27me3	2	2122	0.000942507	0.636364	0.801022	0	3.14286	0.5	1	Null_Model_MS_MPRA_Null	human	GSM1233875_1_MODE1_filtered
__ChIP_GEO_ver_02_filtered__	GM12891	H3K36me3	10	2122	0.00471254	23.0569	4.61733	0	0.433709	0.5	1	Null_Model_MS_MPRA_Null	human	GSM1233943_1_val_1_MODE1_filtered
__ChIP_GEO_ver_02_filtered__	GM12890	H3K27me3	10	2122	0.00471254	10.4745	3.1965	0	0.954697	0.5	1	Null_Model_MS_MPRA_Null	human	GSM1233920_1_MODE1_filtered
__ChIP_GEO_ver_02_filtered__	GM18951	H3K27me3	0	2122	0	0	0	0	0	0.5	1	Null_Model_MS_MPRA_Null	human	GSM1234032_1_MODE1_filtered
__ChIP_GEO_ver_02_filtered__	GM18486	H3K27me3	10	2122	0.00471254	4.19081	2.04562	0	2.38617	0.5	1	Null_Model_MS_MPRA_Null	human	GSM1233982_1_MODE1_filtered
__ChIP_GEO_ver_02_filtered__	GM17644	H3K27me3	0	2122	0	0	0	0	0	0.5	1	Null_Model_MS_MPRA_Null	human	GSM1645721_1_MODE1_filtered
__ChIP_GEO_ver_02_filtered__	GM19208	H3K27ac	8	2122	0.00377003	5.7992	2.48206	0	1.3795	0.5	1	Null_Model_MS_MPRA_Null	human	GSM1576986_1_MODE1_filtered
__ChIP_GEO_ver_02_filtered__	GM12891	H3K27me3	6	2122	0.00282752	3.0989	1.76386	0	1.93617	0.5	1	Null_Model_MS_MPRA_Null	human	GSM1233941_1_trimmed_MODE1_filtered
__ChIP_GEO_ver_02_filtered__	GM12878	H3K4me3	2	2122	0.000942507	0.434565	0.661789	0	4.6023	0.5	1	Null_Model_MS_MPRA_Null	human	GSM2748867_1_MODE1_filtered
__ChIP_GEO_ver_02_filtered__	GM12892	H3K27me3	6	2122	0.00282752	4.17483	2.01951	0	1.43719	0.5	1	Null_Model_MS_MPRA_Null	human	GSM1233962_1_MODE1_filtered
__ChIP_GEO_ver_02_filtered__	GM19099	H3K27me3	0	2122	0	0.609391	0.777349	0	0	0.5	1	Null_Model_MS_MPRA_Null	human	GSM1234049_1_MODE1_filtered
__ChIP_GEO_ver_02_filtered__	GM12878	H3K27me3	6	2122	0.00282752	3.96204	2.06943	0	1.51437	0.5	1	Null_Model_MS_MPRA_Null	human	GSM1233897_1_MODE1_filtered
__ChIP_GEO_ver_02_filtered__	GM12878	H3K4me3	0	2122	0	0	0	0	0	0.5	1	Null_Model_MS_MPRA_Null	human	GSM2748907_1_MODE1_filtered
__ChIP_GEO_ver_02_filtered__	GM20000	H3K4me3	6	2122	0.00282752	2.45055	1.53029	0	2.44843	0.5	1	Null_Model_MS_MPRA_Null	human	GSM1033557_1_MODE1_filtered
__ChIP_GEO_ver_02_filtered__	GM12878	H3K4me3	0	2122	0	0	0	0	0	0.5	1	Null_Model_MS_MPRA_Null	human	GSM2748893_1_MODE1_filtered
__ChIP_GEO_ver_02_filtered__	GM18486	H3K27me3	7	2122	0.00329877	4.24875	2.04085	0	1.64754	0.5	1	Null_Model_MS_MPRA_Null	human	GSM1233983_1_MODE1_filtered
__ChIP_GEO_ver_02_filtered__	GM12878	H3K4me3	0	2122	0	0	0	0	0	0.5	1	Null_Model_MS_MPRA_Null	human	GSM2748910_1_trimmed_MODE1_filtered
__ChIP_GEO_ver_02_filtered__	GM12892	H3K27me3	8	2122	0.00377003	4.27373	1.99725	0	1.8719	0.5	1	Null_Model_MS_MPRA_Null	human	GSM1233961_1_MODE1_filtered
__ChIP_GEO_ver_02_filtered__	GM12878	H3K27AC	0	2122	0	0	0	0	0	0.5	1	Null_Model_MS_MPRA_Null	human	GSM1599157_1_MODE1_filtered
__ChIP_GEO_ver_02_filtered__	GM00739	H2Bub	0	2122	0	0	0	0	0	0.5	1	Null_Model_MS_MPRA_Null	human	GSM1405134_1_MODE1_filtered
__ChIP_GEO_ver_02_filtered__	GM12878	H3K4me3	9	2122	0.00424128	6.70629	2.57985	0	1.34202	0.5	1	Null_Model_MS_MPRA_Null	human	GSM2748901_1_MODE1_filtered
__ChIP_GEO_ver_02_filtered__	GM12890	H3K36me3	5	2122	0.00235627	4.7982	2.23321	0	1.04206	0.5	1	Null_Model_MS_MPRA_Null	human	GSM1233921_1_MODE1_filtered
__ChIP_GEO_ver_02_filtered__	GM18505	H3K27me3	3	2122	0.00141376	2.34665	1.53841	0	1.27842	0.5	1	Null_Model_MS_MPRA_Null	human	GSM1233997_1_MODE1_filtered
__ChIP_GEO_ver_02_filtered__	GM12878	H3K27me3	7	2122	0.00329877	5.4026	2.31014	0	1.29567	0.5	1	Null_Model_MS_MPRA_Null	human	GSM1233898_1_MODE1_filtered
__ChIP_GEO_ver_02_filtered__	GM19239	H3K27me3	9	2122	0.00424128	7.81319	2.71663	0	1.1519	0.5	1	Null_Model_MS_MPRA_Null	human	GSM1234106_1_MODE1_filtered
__ChIP_GEO_ver_02_filtered__	GM12878	H3K4me3	4	2122	0.00188501	2.04995	1.41191	0	1.95127	0.5	1	Null_Model_MS_MPRA_Null	human	GSM3074439_1_MODE1_filtered
__ChIP_GEO_ver_02_filtered__	GM12878	H3K4me3	6	2122	0.00282752	3.08292	1.80114	0	1.94621	0.5	1	Null_Model_MS_MPRA_Null	human	GSM1599152_1_trimmed_MODE1_filtered
__ChIP_GEO_ver_02_filtered__	GM12878	H3K4me3	5	2122	0.00235627	1.44156	1.26287	0	3.46847	0.5	1	Null_Model_MS_MPRA_Null	human	GSM1599151_1_trimmed_MODE1_filtered
__ChIP_GEO_ver_02_filtered__	GM12878	H3K4me3	2	2122	0.000942507	0.596404	0.780351	0	3.35343	0.5	1	Null_Model_MS_MPRA_Null	human	GSM2748870_1_MODE1_filtered
__ChIP_GEO_ver_02_filtered__	GM12878	H3K4me3	10	2122	0.00471254	5.93706	2.40936	0	1.68433	0.5	1	Null_Model_MS_MPRA_Null	human	GSM2748886_1_MODE1_filtered
__ChIP_GEO_ver_02_filtered__	GM12878	H3K4me3	2	2122	0.000942507	0.864136	0.916255	0	2.31445	0.5	1	Null_Model_MS_MPRA_Null	human	GSM1666202_1_MODE1_filtered
__ChIP_GEO_ver_02_filtered__	GM19239	H3K27me3	3	2122	0.00141376	1.94805	1.36209	0	1.54	0.5	1	Null_Model_MS_MPRA_Null	human	GSM1234104_1_MODE1_filtered
__ChIP_GEO_ver_02_filtered__	GM12878	H3K4me3	0	2122	0	0.314685	0.554864	0	0	0.5	1	Null_Model_MS_MPRA_Null	human	GSM2748908_1_MODE1_filtered
__ChIP_GEO_ver_02_filtered__	GM17644	H3K27me3	8	2122	0.00377003	4.46653	2.19798	0	1.7911	0.5	1	Null_Model_MS_MPRA_Null	human	GSM1645720_1_MODE1_filtered
__ChIP_GEO_ver_02_filtered__	GM20000	H3K4me3	0	2122	0	0	0	0	0	0.5	1	Null_Model_MS_MPRA_Null	human	GSM1033574_1_MODE1_filtered
__ChIP_GEO_ver_02_filtered__	GM12890	H3K27me3	4	2122	0.00188501	5.91808	2.4428	0	0.675895	0.5	1	Null_Model_MS_MPRA_Null	human	GSM1233919_1_MODE1_filtered
__ChIP_GEO_ver_02_filtered__	GM12891	H3K27me3	5	2122	0.00235627	2.01998	1.39628	0	2.47527	0.5	1	Null_Model_MS_MPRA_Null	human	GSM1233938_1_MODE1_filtered
__ChIP_GEO_ver_02_filtered__	GM12878	H3K4me3	0	2122	0	0	0	0	0	0.5	1	Null_Model_MS_MPRA_Null	human	GSM2748912_1_trimmed_MODE1_filtered
__ChIP_GEO_ver_02_filtered__	GM12878	H3K4me3	0	2122	0	0.145854	0.377764	0	0	0.5	1	Null_Model_MS_MPRA_Null	human	GSM2748911_1_MODE1_filtered
__ChIP_GEO_ver_02_filtered__	GM12878	H3K27me3	7	2122	0.00329877	4.72228	2.11016	0	1.48234	0.5	1	Null_Model_MS_MPRA_Null	human	GSM1233899_1_MODE1_filtered
__ChIP_GEO_ver_02_filtered__	GM12878	H3K36me3	0	2122	0	0.284715	0.543927	0	0	0.5	1	Null_Model_MS_MPRA_Null	human	GSM945212_1_MODE1_filtered
__ChIP_GEO_ver_02_filtered__	GM12878	H4K20me1	0	2122	0	0.134865	0.350419	0	0	0.5	1	Null_Model_MS_MPRA_Null	human	GSM646330_1_trimmed_MODE1_filtered
__ChIP_GEO_ver_02_filtered__	GM18526	H3K27me3	0	2122	0	0.27972	0.521228	0	0	0.5	1	Null_Model_MS_MPRA_Null	human	GSM1234015_1_MODE1_filtered
__ChIP_GEO_ver_02_filtered__	GM18526	H3K27me3	7	2122	0.00329877	3.75524	1.92381	0	1.86406	0.5	1	Null_Model_MS_MPRA_Null	human	GSM1234014_1_MODE1_filtered
__ChIP_GEO_ver_02_filtered__	GM12878	H3K4me3	3	2122	0.00141376	1.05095	1.00718	0	2.85456	0.5	1	Null_Model_MS_MPRA_Null	human	GSM2748869_1_MODE1_filtered
__ChIP_GEO_ver_02_filtered__	GM10847	H3K27me3	3	2122	0.00141376	1.16084	1.09777	0	2.58434	0.5	1	Null_Model_MS_MPRA_Null	human	GSM1233874_1_MODE1_filtered
__ChIP_GEO_ver_02_filtered__	GM12891	H3K27me3	4	2122	0.00188501	3.02797	1.7074	0	1.32102	0.5	1	Null_Model_MS_MPRA_Null	human	GSM1233939_1_MODE1_filtered
__ChIP_GEO_ver_02_filtered__	GM19240	H3K27me3	5	2122	0.00235627	4.08691	2.07206	0	1.22342	0.5	1	Null_Model_MS_MPRA_Null	human	GSM1234127_1_MODE1_filtered
__ChIP_GEO_ver_02_filtered__	GM12892	H3K27me3	1	2122	0.000471254	1.03696	1.0352	0	0.964355	0.5	1	Null_Model_MS_MPRA_Null	human	GSM1233963_1_MODE1_filtered
__ChIP_GEO_ver_02_filtered__	GM12878	H3K4me3	0	2122	0	0	0	0	0	0.5	1	Null_Model_MS_MPRA_Null	human	GSM2748913_1_MODE1_filtered
__ChIP_GEO_ver_02_filtered__	GM12878	H3K27me3	0	2122	0	0.142857	0.380225	0	0	0.5	1	Null_Model_MS_MPRA_Null	human	GSM646318_1_trimmed_MODE1_filtered
__ChIP_GEO_ver_02_filtered__	GM12878	H3K4me3	3	2122	0.00141376	4.53946	2.17272	0	0.660871	0.5	1	Null_Model_MS_MPRA_Null	human	GSM2748892_1_MODE1_filtered
__ChIP_GEO_ver_02_filtered__	GM19240	H3K27me3	1	2122	0.000471254	1.17882	1.09133	0	0.848305	0.5	1	Null_Model_MS_MPRA_Null	human	GSM1234129_1_MODE1_filtered
__ChIP_GEO_ver_02_filtered__	GM12878	H3K4me3	7	2122	0.00329877	2.82817	1.69542	0	2.4751	0.5	1	Null_Model_MS_MPRA_Null	human	GSM2748904_1_trimmed_MODE1_filtered
__ChIP_GEO_ver_02_filtered__	GM12878	H3K4me3	7	2122	0.00329877	3.32268	1.82175	0	2.10673	0.5	1	Null_Model_MS_MPRA_Null	human	GSM2748868_1_MODE1_filtered
__ChIP_GEO_ver_02_filtered__	GM18486	H3K36me3	7	2122	0.00329877	10.4316	3.31776	0	0.67104	0.5	1	Null_Model_MS_MPRA_Null	human	GSM1233984_1_MODE1_filtered
__ChIP_GEO_ver_02_filtered__	GM12892	H3K27me3	1	2122	0.000471254	1.29271	1.12926	0	0.77357	0.5	1	Null_Model_MS_MPRA_Null	human	GSM1233960_1_MODE1_filtered
__ChIP_GEO_ver_02_filtered__	GM20000	H3K27me3	1	2122	0.000471254	0.305694	0.55539	0	3.27124	0.5	1	Null_Model_MS_MPRA_Null	human	GSM1033568_1_MODE1_filtered
__ChIP_GEO_ver_02_filtered__	GM20000	H3K27me3	0	2122	0	0	0	0	0	0.5	1	Null_Model_MS_MPRA_Null	human	GSM1033567_1_MODE1_filtered
__ChIP_GEO_ver_02_filtered__	GM20000	H3K27me3	0	2122	0	0	0	0	0	0.5	1	Null_Model_MS_MPRA_Null	human	GSM1033569_1_MODE1_filtered
__ChIP_GEO_ver_02_filtered__	GM12878	H3K4me3	0	2122	0	0.143856	0.37853	0	0	0.5	1	Null_Model_MS_MPRA_Null	human	GSM2748914_1_MODE1_filtered
__ChIP_GEO_ver_02_filtered__	GM18951	H3K27me3	2	2122	0.000942507	1.48951	1.22071	0	1.34272	0.5	1	Null_Model_MS_MPRA_Null	human	GSM1234031_1_MODE1_filtered
__ChIP_GEO_ver_02_filtered__	GM19193	H3K27me3	2	2122	0.000942507	1.88212	1.41283	0	1.06263	0.5	1	Null_Model_MS_MPRA_Null	human	GSM1234065_1_MODE1_filtered
__ChIP_GEO_ver_02_filtered__	GM12878	H3K27AC	0	2122	0	0.30969	0.574453	0	0	0.5	1	Null_Model_MS_MPRA_Null	human	GSM1599158_1_MODE1_filtered
__ChIP_GEO_ver_02_filtered__	GM12878	H3K4me3	0	2122	0	0.727273	0.875526	0	0	0.5	1	Null_Model_MS_MPRA_Null	human	GSM1666203_1_MODE1_filtered
__ChIP_GEO_ver_02_filtered__	GM19238	H3K27me3	8	2122	0.00377003	4.11389	2.08447	0	1.94463	0.5	1	Null_Model_MS_MPRA_Null	human	GSM1234083_1_MODE1_filtered
__ChIP_GEO_ver_02_filtered__	GM12878	H3K4me3	1	2122	0.000471254	0.272727	0.512392	0	3.66667	0.5	1	Null_Model_MS_MPRA_Null	human	GSM2748909_1_MODE1_filtered
__ChIP_GEO_ver_02_filtered__	GM19238	H3K27me3	8	2122	0.00377003	4.84016	2.19646	0	1.65284	0.5	1	Null_Model_MS_MPRA_Null	human	GSM1234085_1_MODE1_filtered
__ChIP_GEO_ver_02_filtered__	GM12892	H3K36me3	8	2122	0.00377003	13.995	3.69012	0	0.571633	0.5	1	Null_Model_MS_MPRA_Null	human	GSM1233965_1_MODE1_filtered
__ChIP_GEO_ver_02_filtered__	GM12878	H3K9me3	0	2122	0	0	0	0	0	0.5	1	Null_Model_MS_MPRA_Null	human	GSM733664_1_MODE1_filtered
__ChIP_GEO_ver_02_filtered__	GM19240	H3K27me3	4	2122	0.00188501	3.17982	1.78371	0	1.25793	0.5	1	Null_Model_MS_MPRA_Null	human	GSM1234126_1_MODE1_filtered
__ChIP_GEO_ver_02_filtered__	GM12878	H3K27me3	3	2122	0.00141376	1.43457	1.22636	0	2.09123	0.5	1	Null_Model_MS_MPRA_Null	human	GSM1233896_1_MODE1_filtered
__ChIP_GEO_ver_02_filtered__	GM19193	H3K27me3	1	2122	0.000471254	0.708292	0.838344	0	1.41185	0.5	1	Null_Model_MS_MPRA_Null	human	GSM1234066_1_MODE1_filtered
__ChIP_GEO_ver_02_filtered__	GM19143	H3K4me1	176	2122	0.0829406	176.023	12.3261	-0.0018641	0.999869	0.500744	1	Null_Model_MS_MPRA_Null	human	GSM1551012_1_MODE1_filtered
__ChIP_GEO_ver_02_filtered__	GM18912	H3K4me1	157	2122	0.0739868	157.082	11.7052	-0.00699845	0.999479	0.502792	1	Null_Model_MS_MPRA_Null	human	GSM1550879_1_MODE1_filtered
__ChIP_GEO_ver_02_filtered__	GM19225	H3K27ac	161	2122	0.0758718	161.246	12.4607	-0.0197223	0.998476	0.507868	1	Null_Model_MS_MPRA_Null	human	GSM1550836_1_MODE1_filtered
__ChIP_GEO_ver_02_filtered__	GM12878	H3K36me3	25	2122	0.0117813	25.1948	4.86919	-0.0400077	0.992268	0.515957	1	Null_Model_MS_MPRA_Null	human	GSM1233900_1_MODE1_filtered
__ChIP_GEO_ver_02_filtered__	GM18912	H3K27ac	153	2122	0.0721018	153.795	12.3974	-0.064143	0.994829	0.525572	1	Null_Model_MS_MPRA_Null	human	GSM1550882_1_MODE1_filtered
__ChIP_GEO_ver_02_filtered__	GM01613	H3K27ac	71	2122	0.033459	71.8442	8.19693	-0.102984	0.98825	0.541012	1	Null_Model_MS_MPRA_Null	human	GSM1645725_1_MODE1_filtered
__ChIP_GEO_ver_02_filtered__	GM12892	H3K36me3	16	2122	0.00754006	16.4046	3.83681	-0.105451	0.975336	0.541991	1	Null_Model_MS_MPRA_Null	human	GSM1233964_1_MODE1_filtered
__ChIP_GEO_ver_02_filtered__	GM12891	H3K4me1	188	2122	0.0885957	189.736	13.0089	-0.133468	0.990849	0.553088	1	Null_Model_MS_MPRA_Null	human	GSM1233944_1_MODE1_filtered
__ChIP_GEO_ver_02_filtered__	GM18516	H3K4me1	163	2122	0.0768143	164.756	12.4573	-0.140981	0.98934	0.556058	1	Null_Model_MS_MPRA_Null	human	GSM1550838_1_MODE1_filtered
__ChIP_GEO_ver_02_filtered__	GM18522	H3K27ac	170	2122	0.0801131	171.936	12.1966	-0.158738	0.98874	0.563062	1	Null_Model_MS_MPRA_Null	human	GSM1550923_1_MODE1_filtered
__ChIP_GEO_ver_02_filtered__	GM19238	H3K4me1	152	2122	0.0716305	155.074	12.02	-0.255734	0.980178	0.600922	1	Null_Model_MS_MPRA_Null	human	GSM1234088_1_val_1_MODE1_filtered
__ChIP_GEO_ver_02_filtered__	GM18486	H3K36me3	31	2122	0.0146089	32.7123	5.74901	-0.29784	0.947656	0.617087	1	Null_Model_MS_MPRA_Null	human	GSM1233985_1_MODE1_filtered
__ChIP_GEO_ver_02_filtered__	GM19099	H3K36me3	25	2122	0.0117813	26.5744	5.17423	-0.304282	0.940754	0.619543	1	Null_Model_MS_MPRA_Null	human	GSM1234050_1_MODE1_filtered
__ChIP_GEO_ver_02_filtered__	GM12891	H3K36me3	13	2122	0.0061263	14.4206	3.80945	-0.372909	0.901489	0.645392	1	Null_Model_MS_MPRA_Null	human	GSM1233942_1_MODE1_filtered
__ChIP_GEO_ver_02_filtered__	GM19240	H3K4me1	218	2122	0.102733	224.309	14.7723	-0.427061	0.971875	0.665333	1	Null_Model_MS_MPRA_Null	human	GSM1234134_1_MODE1_filtered
__ChIP_GEO_ver_02_filtered__	GM19172	H3K4me1	151	2122	0.0711593	156.493	11.7732	-0.466526	0.964902	0.679581	1	Null_Model_MS_MPRA_Null	human	GSM1550989_1_MODE1_filtered
__ChIP_GEO_ver_02_filtered__	GM19098	H3K4me1	141	2122	0.0664467	146.531	11.8521	-0.46671	0.962251	0.679646	1	Null_Model_MS_MPRA_Null	human	GSM1550881_1_MODE1_filtered
__ChIP_GEO_ver_02_filtered__	GM18486	H3K27ac	167	2122	0.0786993	173.216	13.1011	-0.474447	0.964115	0.682409	1	Null_Model_MS_MPRA_Null	human	GSM1233980_1_MODE1_filtered
__ChIP_GEO_ver_02_filtered__	GM16412	H3K27ac	86	2122	0.0405278	90.995	9.03233	-0.553014	0.945107	0.709873	1	Null_Model_MS_MPRA_Null	human	GSM2471283_1_MODE1_filtered
__ChIP_GEO_ver_02_filtered__	GM19159	H3K4me1	154	2122	0.072573	160.9	12.1514	-0.567845	0.957116	0.71493	1	Null_Model_MS_MPRA_Null	human	GSM1551019_1_MODE1_filtered
__ChIP_GEO_ver_02_filtered__	GM19240	H3K4me1	153	2122	0.0721018	160.311	12.0369	-0.607358	0.954397	0.728193	1	Null_Model_MS_MPRA_Null	human	GSM1234132_1_MODE1_filtered
__ChIP_GEO_ver_02_filtered__	GM19190	H3K4me1	146	2122	0.068803	154.473	11.8375	-0.715739	0.945152	0.762924	1	Null_Model_MS_MPRA_Null	human	GSM1550856_1_MODE1_filtered
__ChIP_GEO_ver_02_filtered__	GM12878	H3K36me3	21	2122	0.00989632	25.1908	5.0812	-0.824768	0.833637	0.795248	1	Null_Model_MS_MPRA_Null	human	GSM1233901_1_MODE1_filtered
__ChIP_GEO_ver_02_filtered__	GM12890	H3K36me3	28	2122	0.0131951	34.8591	5.75301	-1.19227	0.803233	0.883422	1	Null_Model_MS_MPRA_Null	human	GSM1233923_1_MODE1_filtered
__ChIP_GEO_ver_02_filtered__	GM12890	H3K4me1	167	2122	0.0786993	183.292	13.5021	-1.20661	0.911116	0.886208	1	Null_Model_MS_MPRA_Null	human	GSM1233924_1_MODE1_filtered
__ChIP_GEO_ver_02_filtered__	GM19238	H3K36me3	27	2122	0.0127238	34.2547	5.90051	-1.22951	0.788212	0.89056	1	Null_Model_MS_MPRA_Null	human	GSM1234087_1_MODE1_filtered
__ChIP_GEO_ver_02_filtered__	GM19208	H3K27ac	12	2122	0.00565504	16.998	4.02343	-1.24222	0.705965	0.892923	1	Null_Model_MS_MPRA_Null	human	GSM1576988_1_MODE1_filtered
__ChIP_GEO_ver_02_filtered__	GM18486	H3K4me1	190	2122	0.0895382	207.25	13.8288	-1.24738	0.916768	0.893871	1	Null_Model_MS_MPRA_Null	human	GSM1233986_1_MODE1_filtered
__ChIP_GEO_ver_02_filtered__	GM19239	H3K36me3	20	2122	0.00942507	26.1888	4.93146	-1.25496	0.763685	0.895254	1	Null_Model_MS_MPRA_Null	human	GSM1234109_1_MODE1_filtered
__ChIP_GEO_ver_02_filtered__	GM19240	H3K36me3	24	2122	0.0113101	32.1349	5.599	-1.45291	0.746852	0.926876	1	Null_Model_MS_MPRA_Null	human	GSM1234131_1_MODE1_filtered
__ChIP_GEO_ver_02_filtered__	GM19239	H3K4me1	176	2122	0.0829406	196.824	13.3048	-1.56517	0.894199	0.941228	1	Null_Model_MS_MPRA_Null	human	GSM1234110_1_MODE1_filtered
__ChIP_GEO_ver_02_filtered__	GM12878	H3K27AC	56	2122	0.0263902	76.5504	8.58182	-2.39465	0.731544	0.991682	1	Null_Model_MS_MPRA_Null	human	GSM1874105_1_MODE1_filtered
__ChIP_GEO_ver_02_filtered__	GM12878	H2BK20AC	70	2122	0.0329877	94.0659	9.50461	-2.53203	0.744159	0.99433	1	Null_Model_MS_MPRA_Null	human	GSM1874106_1_MODE1_filtered
