# Supplementary material for: Genome-wide discovery of multiple sclerosis genetic risk variant allelic regulatory activity
Source: G3 (Bethesda). 2025 Aug 21;15(11):jkaf192. doi: 10.1093/g3journal/jkaf192 (PMC12608076; doi:10.1093/g3journal/jkaf192)
Supplement: jkaf192_Supplementary_Data [file jkaf192_supplementary_data.zip › Supplementary_Table_7_G3-2025-406100.xlsx]

## Sheet: README
This table contains the allelic analysis for GM12878, MS-1, and MS-2 regulatory variants
Column names	Description
_nr/r_ratio	The ratio of non-reference to reference counts for each oligo. The numbers "1-5" refer to replicates 1-5
_nr/r_ratio_log2	The log2 of the ratio of non-reference to reference counts for each oligo. The numbers "1-5" refer to replicates 1-5
log2_aver	The average log2 for the 5 replicates
snp	rsID
compare_nrvsr	In the format "rsID_Ref-allele_Non-Ref-allele"
p_value	Student's t test for difference in expression between alleles of each regulatory variant
pFDR	False Discovery Rate; < 0.05 is considered significant
allelic_change	The difference in expression between two alleles; >1.2 or <.8 is considered significant

## Sheet: GM12878
	GM12878.1_nr/r_ratio	GM12878.2_nr/r_ratio	GM12878.3_nr/r_ratio	GM12878.4_nr/r_ratio	GM12878.5_nr/r_ratio	GM12878.1_nr/r_ratio_log2	GM12878.2_nr/r_ratio_log2	GM12878.3_nr/r_ratio_log2	GM12878.4_nr/r_ratio_log2	GM12878.5_nr/r_ratio_log2	log2_aver	snp	compare_nrvsr	p_value	pFDR	allelic_change
1	1.24141	1.20893	1.33986	1.39806	1.18935	0.311977	0.27373	0.422084	0.483429	0.250171	0.348278	rs10048173	rs10048173_C_A_Non-Ref	0.00148112	0.00704932	1.27304
2	1.08271	1.08577	1.15253	1.27987	1.07603	0.114653	0.118718	0.204802	0.355998	0.105718	0.179978	rs10048173	rs10048173_G_A_Non-Ref	0.0192917	0.0377921	1.13287
3	1.39111	1.35052	1.46467	1.61663	1.47351	0.476239	0.433518	0.550571	0.692988	0.559257	0.542515	rs10048173	rs10048173_T_A_Non-Ref	0.000255436	0.00307634	1.45651
4	1.27472	1.10518	1.05219	1.08253	1.19573	0.350181	0.144283	0.0733987	0.114404	0.257891	0.188031	rs1006514941	rs1006514941_T_C_Non-Ref	0.020833	0.0397982	1.13921
5	0.821615	0.911704	0.839843	0.86562	0.937059	-0.283465	-0.133362	-0.251808	-0.208194	-0.0937877	-0.194123	rs10072596	rs10072596_G_A_Non-Ref	0.00546446	0.0153895	0.874104
6	1.16584	1.18785	1.24334	1.16791	1.09342	0.221366	0.248347	0.314224	0.223924	0.128846	0.227342	rs1010330	rs1010330_A_G_Non-Ref	0.00158157	0.00720551	1.17068
7	1.01422	1.04131	1.00823	1.02231	0.946055	0.0203712	0.0584025	0.0118253	0.031826	-0.0800039	0.0084842	rs1010330	rs1010330_C_G_Non-Ref	0.736046	0.773462	1.0059
8	1.16067	1.17318	1.14989	1.17653	1.16885	0.214961	0.230421	0.201496	0.234543	0.225084	0.221301	rs10179483	rs10179483_A_G_Non-Ref	3.09582e-06	0.0012256	1.16578
9	1.05799	1.0999	1.11509	1.02153	1.00665	0.0813236	0.137371	0.157154	0.0307268	0.00956754	0.0832287	rs1024637	rs1024637_T_C_Non-Ref	0.0445432	0.071486	1.05939
10	1.03612	0.974018	0.980254	0.983611	0.877543	0.051195	-0.0379802	-0.0287725	-0.0238404	-0.188458	-0.0455711	rs1025131114	rs1025131114_G_C_Non-Ref	0.308687	0.365099	0.968906
11	1.00438	0.95529	1.03244	0.982009	1.01416	0.00629907	-0.0659893	0.0460531	-0.0261925	0.0202878	-0.00390839	rs1026920	rs1026920_A_G_Non-Ref	0.850257	0.877483	0.997295
12	1.01507	1.04945	1.1143	1.08348	1.12779	0.0215785	0.0696284	0.156136	0.115668	0.173502	0.107303	rs1026920	rs1026920_T_G_Non-Ref	0.018437	0.0364632	1.07721
13	0.988926	1.02724	1.03533	1.07171	1.08909	-0.0160662	0.0387666	0.050084	0.0999173	0.123129	0.0591662	rs10415831	rs10415831_A_T_Non-Ref	0.072409	0.106348	1.04186
14	1.00605	1.01284	1.02254	1.03634	1.06862	0.0087088	0.0184091	0.0321509	0.0515011	0.0957507	0.0413041	rs10415831	rs10415831_C_T_Non-Ref	0.0550384	0.0854576	1.02904
15	0.970495	1.02655	1.03099	1.04464	0.978682	-0.0432071	0.0378085	0.0440273	0.063007	-0.0310877	0.0141096	rs10415831	rs10415831_G_T_Non-Ref	0.546055	0.592701	1.00983
16	1.09646	1.11691	1.09121	1.16072	1.087	0.132855	0.159515	0.125932	0.215014	0.12035	0.150733	rs10431552	rs10431552_A_G_Non-Ref	0.000980621	0.00547895	1.11013
17	1.12137	1.10182	1.16464	1.15355	1.12731	0.16526	0.139886	0.21988	0.206075	0.172886	0.180798	rs10431552	rs10431552_C_G_Non-Ref	0.000231233	0.00297334	1.13351
18	1.0799	1.09749	1.07053	1.09788	1.09375	0.110903	0.13421	0.0983219	0.134723	0.129289	0.121489	rs10431552	rs10431552_T_G_Non-Ref	7.36686e-05	0.00242706	1.08786
19	0.964594	0.941481	0.963386	1.02633	0.87994	-0.052006	-0.0869958	-0.0538138	0.0374965	-0.184523	-0.0679685	rs1044269	rs1044269_A_G_Non-Ref	0.129854	0.17461	0.95398
20	0.960113	0.981297	1.00284	1.03563	0.896001	-0.0587235	-0.0272385	0.00409288	0.0505029	-0.158428	-0.0379589	rs1044269	rs1044269_C_G_Non-Ref	0.340449	0.395904	0.974032
21	0.876857	0.903823	0.812057	0.945512	0.899192	-0.189587	-0.145887	-0.300346	-0.0808319	-0.1533	-0.17399	rs10473195	rs10473195_A_G_Non-Ref	0.00854872	0.0213718	0.886388
22	1.04626	1.00886	1.00914	1.06185	1.07631	0.0652482	0.0127236	0.0131275	0.0865776	0.106098	0.056755	rs10473195	rs10473195_C_G_Non-Ref	0.0406057	0.0664763	1.04012
23	0.997354	1.00119	1.00512	1.01193	1.11825	-0.00382262	0.00171426	0.00737179	0.0171163	0.161237	0.0367234	rs10473195	rs10473195_T_G_Non-Ref	0.306056	0.363228	1.02578
24	0.974618	0.965353	0.941212	0.930934	0.973657	-0.0370909	-0.050871	-0.0874091	-0.103249	-0.038514	-0.0634268	rs10499172	rs10499172_C_G_Non-Ref	0.00926616	0.0221269	0.956988
25	1.01013	1.04341	1.03669	1.01865	1.00607	0.0145446	0.0613084	0.0519857	0.0266593	0.00873714	0.032647	rs10513196	rs10513196_A_G_Non-Ref	0.0340861	0.0579965	1.02289
26	1.1545	1.02775	1.20395	1.16865	1.20926	0.207265	0.039493	0.26777	0.224847	0.274124	0.2027	rs10520598	rs10520598_G_T_Non-Ref	0.00899783	0.0218481	1.15085
27	0.937632	0.909463	0.885779	0.876313	0.889288	-0.0929068	-0.136914	-0.174981	-0.190482	-0.169277	-0.152912	rs10607561	rs10607561_T_TTG_Non-Ref	0.000915253	0.00530387	0.899433
28	1.22652	1.2431	1.1478	1.21921	1.14552	0.294568	0.31394	0.198875	0.285945	0.196004	0.257866	rs10609752	rs10609752_A_ATG_Non-Ref	0.000505149	0.00399682	1.19571
29	0.905992	0.926891	0.924315	0.933416	0.974535	-0.14243	-0.109529	-0.113543	-0.0994083	-0.0372144	-0.100425	rs10662367	rs10662367_ATGC_A_Non-Ref	0.00442151	0.0136387	0.932758
30	0.955515	1.00693	0.951087	0.965242	0.934951	-0.0656493	0.00996643	-0.0723513	-0.0510377	-0.0970375	-0.0552219	rs10719384	rs10719384_A_ATT_Non-Ref	0.0368336	0.0615374	0.962446
31	1.0316	1.05265	1.06437	1.03597	0.985583	0.0448875	0.074026	0.0900016	0.0509861	-0.0209501	0.0477902	rs10719384	rs10719384_AT_ATT_Non-Ref	0.0656135	0.0988844	1.03368
32	1.06105	1.12306	1.07513	1.12482	1.0303	0.0854867	0.167437	0.104512	0.169691	0.0430709	0.11404	rs10719384	rs10719384_ATTT_ATT_Non-Ref	0.00946927	0.0224092	1.08225
33	1.02589	1.09576	1.07633	1.05343	1.04049	0.0368809	0.131934	0.106117	0.0750937	0.0572699	0.0814591	rs10772085	rs10772085_A_C_Non-Ref	0.00867061	0.0215078	1.05809
34	1.18875	1.21223	1.21059	1.08748	1.12036	0.249445	0.277662	0.275708	0.120992	0.163957	0.217553	rs10772085	rs10772085_G_C_Non-Ref	0.00238502	0.00921636	1.16276
35	0.967619	0.828477	1.11313	0.969815	0.973842	-0.0474885	-0.271466	0.154616	-0.0442181	-0.0382399	-0.0493593	rs10797442	rs10797442_C_T_Non-Ref	0.505084	0.555191	0.966365
36	1.50735	1.17006	1.5297	1.40101	1.33758	0.592011	0.226584	0.613248	0.486468	0.419629	0.467588	rs10797442	rs10797442_G_T_Non-Ref	0.00258331	0.00964391	1.3828
37	1.21396	1.14228	1.13175	1.11974	1.15737	0.279721	0.191915	0.178561	0.163166	0.210845	0.204841	rs1080081	rs1080081_T_C_Non-Ref	0.000542149	0.00417376	1.15256
38	1.09044	1.03484	1.092	1.06548	1.04824	0.124906	0.049401	0.126973	0.0915102	0.06797	0.092152	rs10844615	rs10844615_C_A_Non-Ref	0.00385298	0.0126155	1.06596
39	1.12315	0.996042	1.10273	0.990093	1.02382	0.167551	-0.00572103	0.141085	-0.0143635	0.0339615	0.0645025	rs10844615	rs10844615_G_A_Non-Ref	0.163073	0.212071	1.04572
40	1.0119	1.07664	1.09266	1.09164	1.03794	0.0170729	0.106536	0.127846	0.126497	0.0537242	0.0863353	rs10844626	rs10844626_A_T_Non-Ref	0.016965	0.0341025	1.06167
41	1.02463	0.925156	1.01998	1.04326	0.936424	0.0350982	-0.112231	0.0285348	0.0611055	-0.0947655	-0.0164517	rs10844626	rs10844626_C_T_Non-Ref	0.671878	0.713612	0.988661
42	0.945234	1.0536	0.943906	0.969578	1.13335	-0.0812565	0.0753306	-0.0832843	-0.0445717	0.180595	0.0093627	rs10910107	rs10910107_G_C_Non-Ref	0.864996	0.889399	1.00651
43	0.982167	1.04658	0.962906	1.16117	1.04375	-0.0259603	0.0656771	-0.0545325	0.215577	0.0617815	0.0525085	rs10910107	rs10910107_T_C_Non-Ref	0.327851	0.383184	1.03707
44	1.02056	1.08936	1.06171	1.07553	0.98522	0.0293612	0.123477	0.0863956	0.105052	-0.0214826	0.0645606	rs10936599	rs10936599_G_C_Non-Ref	0.0727339	0.106712	1.04577
45	0.997953	1.03594	0.964891	0.958728	0.93689	-0.00295686	0.0509474	-0.051562	-0.0608064	-0.0940482	-0.0316852	rs10936599	rs10936599_T_C_Non-Ref	0.2784	0.336755	0.978277
46	0.842644	0.67328	0.827488	0.608354	0.699698	-0.247006	-0.570722	-0.273189	-0.717018	-0.515196	-0.464626	rs10936600	rs10936600_C_A_Non-Ref	0.00665131	0.0177496	0.724659
47	0.987507	0.928235	1.06817	0.821051	0.86512	-0.0181378	-0.107438	0.0951389	-0.284456	-0.209028	-0.104784	rs10936600	rs10936600_T_A_Non-Ref	0.194561	0.24699	0.929944
48	0.881199	0.86336	0.833596	0.864082	0.852024	-0.18246	-0.211966	-0.262581	-0.210759	-0.231035	-0.21976	rs10945649	rs10945649_A_T_Non-Ref	7.66437e-05	0.00242706	0.858708
49	1.12832	1.13237	1.09412	1.08603	1.01795	0.174175	0.179344	0.129777	0.119064	0.0256638	0.125605	rs11052552	rs11052552_G_T_Non-Ref	0.0104816	0.0238374	1.09096
50	0.958333	0.977754	0.935432	0.951308	0.920916	-0.0614004	-0.0324565	-0.0962959	-0.0720161	-0.118859	-0.0762056	rs11057189	rs11057189_A_T_Non-Ref	0.00672938	0.0179132	0.948549
51	0.90453	0.971843	0.868598	0.886872	0.96609	-0.14476	-0.0412044	-0.20324	-0.173203	-0.049771	-0.122436	rs11057189	rs11057189_C_T_Non-Ref	0.0201969	0.0390681	0.918636
52	1.08674	1.21163	1.0819	1.15574	1.17526	0.120006	0.276945	0.113568	0.208817	0.232978	0.190463	rs11057189	rs11057189_G_T_Non-Ref	0.0040059	0.0129224	1.14113
53	1.02202	0.959273	0.991489	1.20652	0.995894	0.0314241	-0.0599867	-0.0123314	0.270849	-0.00593628	0.0448038	rs11057203	rs11057203_T_G_Non-Ref	0.485401	0.534404	1.03154
54	1.09367	1.06824	1.09618	1.07109	1.07869	0.129171	0.0952363	0.132489	0.0990736	0.109277	0.113049	rs11057204	rs11057204_A_T_Non-Ref	0.000120875	0.00263149	1.08151
55	0.772	0.760969	0.726668	0.773038	0.760784	-0.373327	-0.39409	-0.460633	-0.371389	-0.394441	-0.398776	rs11057204	rs11057204_C_T_Non-Ref	1.62608e-05	0.00160866	0.758502
56	1.01999	0.98266	1.0165	0.98798	0.98112	0.02855	-0.0252364	0.0236166	-0.0174465	-0.027499	-0.00360305	rs11057204	rs11057204_G_T_Non-Ref	0.783437	0.816448	0.997506
57	0.962638	1.04445	0.997907	1.01855	0.95767	-0.0549341	0.062745	-0.00302303	0.0265169	-0.0623992	-0.00621887	rs11079782	rs11079782_C_A_Non-Ref	0.807084	0.838568	0.995699
58	1.04508	1.13873	1.16288	1.03661	1.07065	0.0636172	0.187431	0.217699	0.0518766	0.0984925	0.123823	rs11079782	rs11079782_G_A_Non-Ref	0.0206883	0.039707	1.08962
59	0.934866	1.02138	1.05137	0.983724	0.975872	-0.0971692	0.0305253	0.0722683	-0.0236738	-0.0352362	-0.0106571	rs11079782	rs11079782_T_A_Non-Ref	0.731953	0.769746	0.99264
60	1.08237	1.02153	1.00471	1.01045	1.0544	0.114199	0.0307348	0.00677575	0.0149965	0.0764275	0.0486267	rs11117431	rs11117431_G_A_Non-Ref	0.0751217	0.109751	1.03428
61	1.30182	1.34431	1.21001	1.28395	1.34428	0.380534	0.426861	0.275013	0.360586	0.426838	0.373966	rs11117431	rs11117431_T_A_Non-Ref	0.000180062	0.00265304	1.29591
62	0.822806	0.819681	0.860384	0.82351	0.845692	-0.281375	-0.286866	-0.216948	-0.280143	-0.241797	-0.261426	rs11117432	rs11117432_A_G_Non-Ref	4.45601e-05	0.00219469	0.834263
63	1.03855	1.03222	1.03863	1.07551	1.07233	0.0545708	0.0457494	0.0546845	0.105019	0.100752	0.0721552	rs11128908	rs11128908_A_T_Non-Ref	0.00469398	0.0142257	1.05129
64	1.12047	1.12649	1.18677	1.20392	1.19224	0.164101	0.17184	0.247042	0.267744	0.253677	0.220881	rs11128908	rs11128908_C_T_Non-Ref	0.000542911	0.00417376	1.16545
65	1.08705	1.14012	1.17777	1.1718	1.08483	0.120422	0.189181	0.236053	0.228727	0.117472	0.178371	rs11129295	rs11129295_A_C_Non-Ref	0.00221128	0.00887716	1.13161
66	1.00348	1.04282	1.08387	1.1037	1.01876	0.00501314	0.0604898	0.116196	0.142342	0.026819	0.070172	rs11129295	rs11129295_G_C_Non-Ref	0.0542982	0.0845928	1.04984
67	0.907035	0.987121	0.967189	0.954073	0.952671	-0.140769	-0.0187005	-0.0481303	-0.0678288	-0.0699505	-0.0690759	rs11129295	rs11129295_T_C_Non-Ref	0.0265731	0.0478592	0.953248
68	0.85004	0.8235	0.886183	0.901452	0.967195	-0.234397	-0.28016	-0.174323	-0.149678	-0.0481206	-0.177336	rs111297777	rs111297777_GGACT_G_Non-Ref	0.0109668	0.0244984	0.884335
69	1.11841	1.09921	1.13736	1.08272	1.09988	0.161455	0.136461	0.185684	0.114667	0.137346	0.147123	rs11130133	rs11130133_A_C_Non-Ref	0.000267293	0.00311881	1.10736
70	1.02192	1.08051	1.04526	1.05046	0.964549	0.0312843	0.111716	0.0638579	0.0710274	-0.0520729	0.0451626	rs11130133	rs11130133_T_C_Non-Ref	0.175543	0.225632	1.0318
71	0.949137	0.898589	0.924309	0.874908	0.96287	-0.0753113	-0.154267	-0.113553	-0.192797	-0.0545872	-0.118103	rs111340929	rs111340929_A_C_Non-Ref	0.0094946	0.0224092	0.921398
72	0.870482	0.845252	0.854309	0.885271	0.87772	-0.200114	-0.242547	-0.227171	-0.175808	-0.188167	-0.206761	rs111340929	rs111340929_G_C_Non-Ref	7.43345e-05	0.00242706	0.86648
73	0.953086	0.901034	1.11521	0.949142	1.15793	-0.0693215	-0.150347	0.157321	-0.0753037	0.211544	0.0147786	rs11136339	rs11136339_T_C_Non-Ref	0.845783	0.874839	1.0103
74	1.04299	1.07624	1.0836	1.03713	1.09828	0.0607233	0.106003	0.115829	0.0526004	0.135248	0.0940808	rs111378194	rs111378194_T_TA_Non-Ref	0.004215	0.013318	1.06739
75	0.987467	0.958344	0.984072	0.985946	1.02963	-0.0181952	-0.0613841	-0.0231648	-0.0204188	0.042128	-0.016207	rs11147507	rs11147507_A_G_Non-Ref	0.384297	0.440241	0.988829
76	0.890535	0.864925	0.878318	0.883404	0.893675	-0.167256	-0.209353	-0.187185	-0.178854	-0.162178	-0.180965	rs11147507	rs11147507_T_G_Non-Ref	2.66412e-05	0.0018449	0.882113
77	1.07465	1.01489	1.11746	1.08649	1.04701	0.103863	0.0213251	0.160218	0.119671	0.0662711	0.0942696	rs11147508	rs11147508_A_T_Non-Ref	0.0163304	0.0331151	1.06752
78	1.05063	1.01766	1.0779	1.05305	1.05969	0.0712613	0.0252571	0.108223	0.0745762	0.0836368	0.0725909	rs11147508	rs11147508_C_T_Non-Ref	0.00575946	0.0161148	1.0516
79	0.954052	0.975174	1.00157	0.945216	0.89746	-0.0678609	-0.0362686	0.00225618	-0.0812833	-0.15608	-0.0678474	rs11150604	rs11150604_C_A_Non-Ref	0.0616064	0.0942817	0.95406
80	0.941952	0.933084	0.967762	0.960477	0.908091	-0.0862749	-0.0999219	-0.0472765	-0.0581768	-0.139091	-0.0861483	rs11150604	rs11150604_T_A_Non-Ref	0.00609125	0.0167389	0.942034
81	1.018	1.05313	1.04522	1.03179	1.05596	0.0257401	0.0746848	0.0638059	0.0451458	0.0785495	0.0575852	rs11164825	rs11164825_T_C_Non-Ref	0.00426525	0.0133349	1.04072
82	0.987287	1.01895	0.971107	0.981677	0.983325	-0.0184582	0.0270883	-0.0422975	-0.026679	-0.0242594	-0.0169211	rs11183291	rs11183291_A_C_Non-Ref	0.221256	0.275543	0.98834
83	1.03205	1.07838	0.982622	1.03122	0.946721	0.0455065	0.108869	-0.0252923	0.0443562	-0.0789894	0.0188901	rs11183291	rs11183291_G_C_Non-Ref	0.591083	0.634612	1.01318
84	0.974115	1.0162	0.987756	0.986037	0.995323	-0.0378363	0.0231809	-0.0177734	-0.0202864	-0.00676313	-0.0118957	rs11183291	rs11183291_T_C_Non-Ref	0.30359	0.360611	0.991788
85	1.07794	1.17975	1.08417	1.13748	1.00753	0.108277	0.238486	0.116586	0.185844	0.0108223	0.132003	rs111833374	rs111833374_CGTTT_C_Non-Ref	0.0266782	0.0479862	1.09581
86	1.05295	0.832594	1.01477	1.07521	1.00513	0.0744316	-0.264316	0.0211585	0.104622	0.00737771	-0.0113451	rs11187141	rs11187141_C_A_Non-Ref	0.871198	0.893461	0.992167
87	1.06473	0.886352	1.01055	1.04703	1.03507	0.0904816	-0.174048	0.0151462	0.0663034	0.0497351	0.00952363	rs11187141	rs11187141_G_A_Non-Ref	0.850874	0.877483	1.00662
88	1.08087	0.930247	1.04647	1.06467	1.05945	0.112192	-0.104315	0.0655261	0.0904054	0.0833165	0.0494249	rs11187141	rs11187141_T_A_Non-Ref	0.27543	0.333778	1.03485
89	0.989302	0.999881	0.971915	0.989138	0.984814	-0.0155166	-0.000171684	-0.0410984	-0.0157569	-0.0220774	-0.0189242	rs11187149	rs11187149_A_G_Non-Ref	0.0458754	0.0730315	0.986968
90	1.05285	1.14586	0.976321	0.97056	0.990791	0.0743007	0.196428	-0.0345728	-0.0431105	-0.013348	0.0359394	rs112289726	rs112289726_G_GT_Non-Ref	0.471146	0.522866	1.02522
91	1.24717	1.34839	1.20494	1.16785	1.06535	0.318664	0.431242	0.268961	0.223854	0.0913259	0.266809	rs112289726	rs112289726_GTT_GT_Non-Ref	0.00878998	0.0217008	1.20314
92	1.25018	1.29237	1.27013	1.29657	1.19143	0.322141	0.370017	0.344973	0.374696	0.2527	0.332905	rs112289726	rs112289726_GTTT_GT_Non-Ref	0.000114327	0.00257155	1.25955
93	0.979945	0.973252	0.999134	0.944213	0.991641	-0.0292274	-0.0391144	-0.00125037	-0.0828152	-0.0121101	-0.0329035	rs11230565	rs11230565_G_A_Non-Ref	0.0799726	0.115739	0.977451
94	0.965026	1.18121	1.11183	1.06988	0.975209	-0.0513605	0.24026	0.152941	0.0974442	-0.0362171	0.0806136	rs112315514	rs112315514_A_G_Non-Ref	0.221429	0.275543	1.05747
95	0.901669	0.938022	0.920118	0.965712	0.844823	-0.149331	-0.0923067	-0.120109	-0.0503345	-0.243279	-0.131072	rs112315514	rs112315514_C_G_Non-Ref	0.0156208	0.0319097	0.913153
96	0.953105	1.0507	0.97107	0.993911	0.917855	-0.0692925	0.0713463	-0.0423534	-0.00881081	-0.123662	-0.0345546	rs112315514	rs112315514_T_G_Non-Ref	0.34721	0.402752	0.976333
97	1.0875	1.05522	1.1639	1.07666	1.10826	0.121011	0.0775411	0.218972	0.106564	0.1483	0.134478	rs112444432	rs112444432_GT_G_Non-Ref	0.0049916	0.0148931	1.0977
98	0.894553	0.896769	0.92759	0.871325	0.971803	-0.160761	-0.157191	-0.108442	-0.198717	-0.0412649	-0.133275	rs112444432	rs112444432_GTT_G_Non-Ref	0.00794562	0.0200865	0.911759
99	0.940734	0.95292	0.969905	0.999809	1.01003	-0.0881412	-0.0695724	-0.0440849	-0.000276026	0.0143982	-0.0375353	rs112444432	rs112444432_GTTT_G_Non-Ref	0.128591	0.173755	0.974318
100	0.930423	0.998294	0.916243	0.934166	0.891428	-0.104041	-0.0024639	-0.126198	-0.0982486	-0.16581	-0.0993523	rs112469266	rs112469266_A_G_Non-Ref	0.0211338	0.0402619	0.933452
101	0.992199	1.01766	1.03057	0.991203	1.07274	-0.0112979	0.0252615	0.0434377	-0.0127482	0.101302	0.029191	rs112469266	rs112469266_C_G_Non-Ref	0.236797	0.292564	1.02044
102	0.856022	0.839954	0.868053	0.889036	0.843192	-0.22428	-0.251618	-0.204145	-0.169686	-0.246066	-0.219159	rs11265403	rs11265403_C_T_Non-Ref	0.000126359	0.00265154	0.859066
103	0.68478	0.676451	0.688181	0.655522	0.653784	-0.546286	-0.563943	-0.53914	-0.609285	-0.613113	-0.574353	rs11265403	rs11265403_G_T_Non-Ref	3.238e-06	0.0012256	0.671587
104	1.01135	1.04368	1.07883	1.00463	1.02339	0.0162805	0.0616737	0.109464	0.0066655	0.0333612	0.045489	rs112720311	rs112720311_A_G_Non-Ref	0.070009	0.103926	1.03203
105	1.0329	1.00874	1.05472	0.975443	0.997816	0.0467074	0.0125483	0.076864	-0.0358698	-0.00315417	0.0194191	rs112940468	rs112940468_A_G_Non-Ref	0.377181	0.433523	1.01355
106	1.08015	1.06938	1.1139	1.04583	1.0509	0.111235	0.0967742	0.155619	0.0646523	0.0716234	0.0999808	rs112940468	rs112940468_C_G_Non-Ref	0.00354465	0.011887	1.07176
107	0.761247	0.772011	0.770616	0.740931	0.775251	-0.393564	-0.373306	-0.375917	-0.432589	-0.367265	-0.388528	rs112979447	rs112979447_T_C_Non-Ref	5.16413e-06	0.0012256	0.763909
108	1.10201	0.980027	0.903169	0.978224	0.896552	0.140139	-0.0291061	-0.146931	-0.0317636	-0.157541	-0.0450406	rs11302220	rs11302220_C_CA_Non-Ref	0.449124	0.501643	0.969263
109	1.06936	0.95458	0.870531	0.896756	0.976168	0.0967443	-0.067062	-0.200033	-0.157213	-0.0347982	-0.0724724	rs11302220	rs11302220_CAA_CA_Non-Ref	0.233888	0.289745	0.951007
110	1.01998	0.939106	0.864298	0.915219	0.91538	0.0285371	-0.0906405	-0.210399	-0.127812	-0.127558	-0.105574	rs11302220	rs11302220_CAAA_CA_Non-Ref	0.0530959	0.0830936	0.929435
111	1.18342	1.20619	1.23163	1.15402	1.08169	0.242963	0.270456	0.300572	0.206668	0.11329	0.22679	rs11302648	rs11302648_A_G_Non-Ref	0.00217374	0.00875184	1.17023
112	1.06433	1.14628	1.04381	1.07449	1.02298	0.0899454	0.196965	0.0618605	0.103654	0.0327787	0.0970407	rs11302648	rs11302648_C_G_Non-Ref	0.0250802	0.0460115	1.06958
113	1.02054	1.10269	0.963628	1.04547	0.90202	0.0293317	0.141034	-0.0534516	0.0641558	-0.148769	0.00646007	rs11302648	rs11302648_T_G_Non-Ref	0.903095	0.919696	1.00449
114	1.00944	0.923274	0.946213	0.835018	0.892875	0.0135614	-0.115169	-0.0797632	-0.26012	-0.16347	-0.120992	rs113415773	rs113415773_T_C_Non-Ref	0.0556733	0.0861536	0.919555
115	0.916992	0.930557	0.945665	0.832641	0.926897	-0.12502	-0.103834	-0.0805989	-0.264234	-0.109519	-0.136641	rs113472609	rs113472609_C_T_Non-Ref	0.0139139	0.0291099	0.909635
116	0.97041	0.982532	1.03159	0.943299	0.990672	-0.0433339	-0.0254234	0.0448664	-0.0842137	-0.0135201	-0.0243249	rs113472609	rs113472609_G_T_Non-Ref	0.311974	0.367358	0.983281
117	0.906365	0.767321	0.891232	0.834661	0.946906	-0.141837	-0.382097	-0.166126	-0.260737	-0.0787066	-0.205901	rs11348849	rs11348849_G_GC_Non-Ref	0.01763	0.0352776	0.866997
118	0.963268	0.928971	0.937834	1.01247	0.980784	-0.0539902	-0.106294	-0.0925955	0.0178773	-0.027993	-0.0525992	rs113629868	rs113629868_T_C_Non-Ref	0.0788933	0.114897	0.964198
119	0.918639	0.908497	0.924567	0.879227	0.877765	-0.12243	-0.138446	-0.113151	-0.185692	-0.188094	-0.149563	rs113845942	rs113845942_C_A_Non-Ref	0.000690163	0.00460354	0.901524
120	0.979296	0.964162	0.94619	0.94725	0.932499	-0.0301828	-0.0526528	-0.0797988	-0.0781831	-0.100826	-0.0683288	rs113845942	rs113845942_G_A_Non-Ref	0.00501658	0.0148931	0.953742
121	0.963536	0.984357	0.931738	0.908692	0.957998	-0.0535897	-0.0227458	-0.102004	-0.138136	-0.0619051	-0.0756762	rs11385481	rs11385481_AG_A_Non-Ref	0.019663	0.0383567	0.948897
122	0.862333	0.904096	0.868638	0.849574	0.796863	-0.213683	-0.145452	-0.203173	-0.235189	-0.327596	-0.225019	rs11398189	rs11398189_C_CA_Non-Ref	0.00161347	0.0073028	0.855584
123	0.806562	0.854198	0.815262	0.937694	0.766297	-0.310143	-0.227357	-0.294665	-0.0928109	-0.384024	-0.2618	rs11398189	rs11398189_CAA_CA_Non-Ref	0.0059315	0.0164296	0.834047
124	0.917588	1.02979	0.9555	1.03492	0.918316	-0.124081	0.0423437	-0.0656719	0.0495178	-0.122937	-0.0441658	rs11398189	rs11398189_CAAA_CA_Non-Ref	0.312897	0.367358	0.96985
125	0.923633	0.952009	0.976639	0.996006	0.960894	-0.114608	-0.0709525	-0.0341028	-0.0057735	-0.0575507	-0.0565976	rs114034929	rs114034929_G_C_Non-Ref	0.0361782	0.0605887	0.961529
126	1.04149	0.998312	1.09334	1.07597	1.06755	0.0586447	-0.00243752	0.128745	0.10564	0.0942993	0.0769782	rs114034929	rs114034929_T_C_Non-Ref	0.0280812	0.0497983	1.05481
127	0.897763	0.794246	0.732421	0.760108	0.837705	-0.155593	-0.332343	-0.449255	-0.395724	-0.255486	-0.31768	rs114061197	rs114061197_A_G_Non-Ref	0.00359412	0.0120238	0.802359
128	1.0189	0.942126	0.971731	1.04185	1.04544	0.0270166	-0.0860077	-0.041371	0.0591447	0.0641083	0.00457817	rs114061197	rs114061197_C_G_Non-Ref	0.883978	0.904217	1.00318
129	1.44767	1.20707	1.20517	1.1304	1.20133	0.533732	0.271509	0.26924	0.176829	0.264634	0.303189	rs11425846	rs11425846_A_AT_Non-Ref	0.00735055	0.0191004	1.23387
130	1.62827	1.26334	1.12332	1.2157	1.24384	0.703341	0.33724	0.167775	0.281791	0.314796	0.360989	rs11425846	rs11425846_ATT_AT_Non-Ref	0.0162315	0.0329629	1.28431
131	1.27824	1.06766	1.04203	1.01627	1.10976	0.354155	0.0944554	0.0593904	0.0232874	0.15025	0.136308	rs11425846	rs11425846_ATTT_AT_Non-Ref	0.0797217	0.115617	1.09909
132	1.12032	1.23423	1.22542	1.14639	1.22527	0.163916	0.303613	0.293278	0.197099	0.293096	0.250201	rs11436517	rs11436517_GT_G_Non-Ref	0.000991594	0.00547939	1.18937
133	0.949018	0.955052	0.917137	0.898589	0.938242	-0.0754934	-0.066349	-0.12479	-0.154267	-0.0919675	-0.102573	rs11444334	rs11444334_AC_A_Non-Ref	0.00326949	0.0112663	0.93137
134	1.17135	1.12929	1.19341	1.09514	1.14367	0.228172	0.175418	0.255091	0.131118	0.193665	0.196693	rs114453362	rs114453362_T_C_Non-Ref	0.000778921	0.00492605	1.14607
135	0.950277	1.03494	0.975274	0.984107	0.991605	-0.0735798	0.0495537	-0.0361201	-0.0231136	-0.0121624	-0.0190844	rs11459613	rs11459613_C_CA_Non-Ref	0.39495	0.450211	0.986859
136	1.08152	1.09224	1.08365	1.06129	1.07493	0.113065	0.127294	0.115899	0.0858192	0.104241	0.109264	rs11459613	rs11459613_CAA_CA_Non-Ref	9.41443e-05	0.00242706	1.07868
137	1.08536	1.03809	1.08767	1.07412	1.09608	0.118179	0.0539297	0.121243	0.103151	0.132359	0.105772	rs114811851	rs114811851_G_A_Non-Ref	0.00154659	0.00711976	1.07607
138	0.991591	0.968359	1.00306	1.02702	1.01307	-0.0121826	-0.0463863	0.00441204	0.0384575	0.0187339	0.000606918	rs114811851	rs114811851_T_A_Non-Ref	0.968403	0.971968	1.00042
139	1.06633	1.14153	1.11734	1.06459	1.11125	0.0926589	0.190965	0.160071	0.0903045	0.15218	0.137236	rs11583043	rs11583043_T_C_Non-Ref	0.00226426	0.00898566	1.0998
140	1.04757	0.994028	1.09655	1.11508	1.05968	0.0670478	-0.00864149	0.132971	0.157149	0.0836348	0.0864322	rs11586842	rs11586842_A_T_Non-Ref	0.0398998	0.065553	1.06174
141	1.09933	1.10198	1.16699	1.1663	1.15537	0.136631	0.140103	0.222797	0.221945	0.208353	0.185965	rs11586842	rs11586842_G_T_Non-Ref	0.000689664	0.00460354	1.13758
142	0.974508	0.995467	1.00487	1.01394	1.02805	-0.0372547	-0.00655409	0.0070051	0.0199686	0.0399173	0.00461644	rs115946871	rs115946871_C_T_Non-Ref	0.73991	0.776345	1.00321
143	0.970146	0.924291	0.961986	0.963479	0.996841	-0.0437262	-0.113581	-0.0559121	-0.0536751	-0.00456502	-0.0542919	rs115946871	rs115946871_G_T_Non-Ref	0.0359387	0.0604136	0.963067
144	0.930933	0.987144	0.953316	0.963731	0.968565	-0.103251	-0.0186673	-0.0689738	-0.053298	-0.0460798	-0.0580541	rs11622397	rs11622397_T_C_Non-Ref	0.0140496	0.0293052	0.960559
145	1.02941	1.09007	0.984568	0.960108	0.989927	0.0418123	0.124415	-0.0224367	-0.0587317	-0.014606	0.0140906	rs11624345	rs11624345_A_G_Non-Ref	0.681877	0.721467	1.00981
146	0.983693	1.05674	0.962241	1.00286	1.01287	-0.0237202	0.0796185	-0.0555304	0.00411828	0.0184545	0.00458814	rs11624345	rs11624345_C_G_Non-Ref	0.849195	0.877058	1.00319
147	1.07757	1.01465	1.20678	1.07385	1.17731	0.107787	0.0209768	0.271165	0.102799	0.235489	0.147643	rs11625792	rs11625792_T_C_Non-Ref	0.0329517	0.056413	1.10776
148	1.15183	1.09959	1.14077	1.12751	1.06776	0.203934	0.136962	0.190006	0.173144	0.0945887	0.159727	rs11630549	rs11630549_T_C_Non-Ref	0.00127369	0.00647882	1.11708
149	0.816115	0.864244	0.758901	0.909918	0.881905	-0.293156	-0.21049	-0.398016	-0.136192	-0.181305	-0.243832	rs11630684	rs11630684_A_C_Non-Ref	0.00621184	0.0169692	0.844499
150	0.833057	0.823	0.7435	0.84333	0.837148	-0.263512	-0.281036	-0.427595	-0.245831	-0.256446	-0.294884	rs11630684	rs11630684_G_C_Non-Ref	0.00093675	0.00536115	0.815138
151	0.849393	0.864452	0.824598	0.92202	0.878221	-0.235496	-0.210142	-0.278237	-0.117129	-0.187343	-0.205669	rs11630684	rs11630684_T_C_Non-Ref	0.00154733	0.00711976	0.867136
152	1.01436	0.987026	0.878487	0.940615	0.942151	0.0205678	-0.0188402	-0.186906	-0.0883244	-0.0859698	-0.0718946	rs11638720	rs11638720_T_C_Non-Ref	0.112078	0.154609	0.951388
153	1.07253	0.976022	0.910092	0.990022	0.857945	0.101013	-0.0350148	-0.135916	-0.0144668	-0.221043	-0.0610855	rs1163874975	rs1163874975_A_C_Non-Ref	0.328333	0.383424	0.958543
154	0.981785	0.973398	1.025	1.00328	0.998341	-0.0265215	-0.038898	0.035618	0.00472149	-0.0023959	-0.0054952	rs11652146	rs11652146_A_G_Non-Ref	0.693489	0.732633	0.996198
155	0.944874	0.938239	0.998135	0.953073	0.94616	-0.0818066	-0.091972	-0.00269251	-0.0693418	-0.079844	-0.0651314	rs11652146	rs11652146_C_G_Non-Ref	0.0152702	0.0312858	0.955858
156	1.08543	1.07656	1.03	1.06453	1.08929	0.118268	0.106426	0.042651	0.090221	0.123388	0.0961906	rs116542866	rs116542866_A_T_Non-Ref	0.00271365	0.00991662	1.06895
157	1.08582	1.06131	1.07054	1.06976	1.08539	0.118782	0.0858412	0.0983366	0.0972824	0.118207	0.10369	rs116542866	rs116542866_C_T_Non-Ref	8.64787e-05	0.00242706	1.07452
158	1.13305	1.17536	1.0923	1.11478	1.18168	0.180208	0.233106	0.127375	0.156763	0.240842	0.187659	rs116542866	rs116542866_G_T_Non-Ref	0.00100766	0.00553815	1.13891
159	1.05495	1.01074	1.04103	1.02131	1.01373	0.0771757	0.0154144	0.0580107	0.0304242	0.0196682	0.0401386	rs11672255	rs11672255_G_A_Non-Ref	0.0277143	0.0493324	1.02821
160	1.06118	1.00665	1.03299	0.986655	0.985649	0.0856693	0.0095604	0.0468316	-0.0193821	-0.0208541	0.020365	rs11707736	rs11707736_T_G_Non-Ref	0.375603	0.432068	1.01422
161	1.08201	1.05006	1.07559	1.11878	0.983947	0.113718	0.0704651	0.10513	0.16193	-0.0233474	0.0855793	rs11716763	rs11716763_A_C_Non-Ref	0.0503568	0.0789855	1.06111
162	0.992643	0.898414	0.998457	0.936213	0.927801	-0.0106528	-0.154547	-0.00222851	-0.095091	-0.108113	-0.0741265	rs11716763	rs11716763_T_C_Non-Ref	0.0651292	0.0983685	0.949917
163	0.854546	0.795487	0.759888	0.831931	0.815797	-0.226769	-0.33009	-0.396141	-0.265464	-0.293718	-0.302436	rs11719306	rs11719306_T_G_Non-Ref	0.000471736	0.0039238	0.810882
164	0.993084	0.914584	0.903849	0.855183	0.925991	-0.0100129	-0.128813	-0.145846	-0.225696	-0.11093	-0.124259	rs11777095	rs11777095_A_G_Non-Ref	0.0230313	0.0430478	0.917475
165	1.07303	0.980376	0.958537	0.974008	0.97078	0.101691	-0.0285924	-0.0610947	-0.0379948	-0.0427837	-0.0137549	rs11777095	rs11777095_C_G_Non-Ref	0.663636	0.707572	0.990511
166	0.86084	0.86245	0.881259	0.839289	0.906227	-0.216184	-0.213487	-0.182362	-0.25276	-0.142056	-0.20137	rs11777239	rs11777239_A_G_Non-Ref	0.000409199	0.00368013	0.869725
167	0.865368	0.935499	0.919803	0.869004	0.937988	-0.208615	-0.0961926	-0.120603	-0.202565	-0.0923591	-0.144067	rs11777239	rs11777239_T_G_Non-Ref	0.00490228	0.0146962	0.904964
168	0.907982	0.966977	0.903292	0.961158	1.0326	-0.139264	-0.0484458	-0.146735	-0.0571539	0.0462859	-0.0690627	rs11780609	rs11780609_C_T_Non-Ref	0.121565	0.166536	0.953257
169	0.904961	0.93617	0.933693	1.00329	0.976174	-0.144072	-0.0951576	-0.09898	0.00474485	-0.0347905	-0.0736511	rs11780609	rs11780609_G_T_Non-Ref	0.0482145	0.0761526	0.95023
170	1.02032	0.997887	0.963357	0.98828	1.00275	0.0290166	-0.00305195	-0.0538573	-0.0170076	0.00395867	-0.00818832	rs117822168	rs117822168_A_G_Non-Ref	0.580678	0.623924	0.99434
171	0.905694	0.837365	0.851927	0.837461	0.857046	-0.142905	-0.256072	-0.231198	-0.255907	-0.222555	-0.221727	rs11783655	rs11783655_A_T_Non-Ref	0.000438441	0.00381912	0.857538
172	1.36592	1.26784	1.21785	1.29677	1.32814	0.449873	0.342373	0.284337	0.374922	0.409407	0.372182	rs11783772	rs11783772_T_A_Non-Ref	0.000193462	0.00276231	1.29431
173	0.90547	0.872834	0.895499	0.862973	0.95486	-0.143262	-0.196221	-0.159236	-0.212613	-0.0666385	-0.155594	rs11860695	rs11860695_C_T_Non-Ref	0.00363736	0.01211	0.897763
174	0.942415	0.888285	0.843337	0.819835	0.938544	-0.0855657	-0.170906	-0.245819	-0.286594	-0.0915036	-0.176078	rs11860695	rs11860695_G_T_Non-Ref	0.0119556	0.0261175	0.885106
175	0.941432	0.866281	0.9126	0.887885	0.934919	-0.0870709	-0.207093	-0.131946	-0.171556	-0.0970865	-0.138951	rs11861236	rs11861236_C_T_Non-Ref	0.00353976	0.011887	0.90818
176	1.03438	0.975277	1.09988	1.08166	1.10183	0.0487733	-0.0361162	0.137346	0.11325	0.139905	0.0806316	rs11868058	rs11868058_A_G_Non-Ref	0.0737747	0.108125	1.05748
177	0.901392	0.892659	0.83197	0.872578	0.924206	-0.149773	-0.163819	-0.265396	-0.196644	-0.113714	-0.177869	rs11870965	rs11870965_A_T_Non-Ref	0.00225709	0.00898566	0.884008
178	0.925267	0.932586	0.802897	0.843876	0.913055	-0.112059	-0.100691	-0.316714	-0.244896	-0.131226	-0.181117	rs11870965	rs11870965_G_T_Non-Ref	0.0130714	0.02761	0.88202
179	0.978276	0.951132	0.948155	0.909637	0.983928	-0.0316868	-0.0722825	-0.0768053	-0.136637	-0.0233747	-0.0681572	rs11871606	rs11871606_A_C_Non-Ref	0.0277023	0.0493324	0.953856
180	1.03699	1.08014	1.03244	1.01043	1.12008	0.052404	0.111212	0.0460526	0.0149753	0.163598	0.0776483	rs11871606	rs11871606_T_C_Non-Ref	0.0429523	0.0695704	1.0553
181	0.926405	0.904126	0.919462	0.795621	0.884119	-0.110285	-0.145404	-0.121139	-0.329846	-0.177688	-0.176873	rs1189739415	rs1189739415_A_G_Non-Ref	0.0114529	0.0254202	0.884619
182	0.890018	0.902555	0.785664	0.838429	0.861272	-0.168094	-0.147913	-0.348015	-0.25424	-0.215459	-0.226744	rs1189739415	rs1189739415_T_G_Non-Ref	0.00309267	0.0108714	0.854561
183	0.807598	0.818046	0.841911	0.777844	0.773727	-0.30829	-0.289747	-0.248261	-0.362447	-0.370103	-0.315769	rs1191977469	rs1191977469_G_A_Non-Ref	0.0001583	0.00265304	0.803422
184	0.80109	0.837517	0.812356	0.815225	0.80961	-0.319963	-0.255809	-0.299816	-0.29473	-0.304702	-0.295004	rs1191977469	rs1191977469_T_A_Non-Ref	1.01748e-05	0.0012811	0.81507
185	1.17474	1.21475	1.27532	1.16246	1.24349	0.232346	0.280661	0.350865	0.21718	0.314392	0.279089	rs11921710	rs11921710_A_G_Non-Ref	0.000361821	0.00360152	1.21343
186	1.06081	1.09567	1.18811	1.06196	1.03723	0.0851607	0.131818	0.248663	0.0867355	0.0527296	0.121021	rs11921710	rs11921710_C_G_Non-Ref	0.0242747	0.0450072	1.0875
187	0.830883	0.888149	0.877776	0.870806	0.895493	-0.267283	-0.171127	-0.188076	-0.199577	-0.159246	-0.197062	rs11984075	rs11984075_G_A_Non-Ref	0.00047494	0.0039238	0.872325
188	1.08548	1.17827	1.10846	1.08865	1.0401	0.118337	0.236666	0.148561	0.122536	0.0567287	0.136566	rs12047533	rs12047533_A_T_Non-Ref	0.00948317	0.0224092	1.09929
189	1.07211	1.1278	1.13373	1.05377	1.02343	0.100455	0.173517	0.181077	0.0755662	0.0334148	0.112806	rs12047533	rs12047533_C_T_Non-Ref	0.016609	0.0335328	1.08133
190	0.888064	0.873765	0.903467	0.924782	0.8858	-0.171265	-0.194682	-0.146456	-0.112815	-0.174948	-0.160033	rs12141201	rs12141201_A_G_Non-Ref	0.000341371	0.00352835	0.895004
191	1.07827	1.00225	1.10133	1.14469	0.969608	0.108717	0.00323948	0.139244	0.194959	-0.0445269	0.0803267	rs12141201	rs12141201_T_G_Non-Ref	0.142838	0.18895	1.05726
192	1.24356	1.34126	1.27025	1.27331	1.28548	0.314476	0.423594	0.345112	0.348579	0.362312	0.358815	rs1215360290	rs1215360290_G_A_Non-Ref	3.72206e-05	0.00190928	1.28237
193	0.984122	0.92818	0.921558	0.959495	0.925893	-0.0230906	-0.107523	-0.117853	-0.0596523	-0.111083	-0.0838404	rs12190724	rs12190724_G_C_Non-Ref	0.0102716	0.0236316	0.943543
194	0.952706	1.02183	1.0705	1.09722	1.08601	-0.0698977	0.0311595	0.0982889	0.133851	0.119033	0.0624869	rs12357722	rs12357722_A_C_Non-Ref	0.170706	0.220474	1.04426
195	0.946236	0.958958	1.05412	0.98239	1.05521	-0.0797284	-0.0604608	0.076033	-0.025633	0.07753	-0.00245185	rs12357722	rs12357722_G_C_Non-Ref	0.945152	0.955288	0.998302
196	1.22547	1.16979	1.32741	1.28066	1.35702	0.293333	0.226252	0.408611	0.356882	0.440441	0.345104	rs12357722	rs12357722_T_C_Non-Ref	0.000880596	0.00520131	1.27024
197	0.836906	0.885935	0.836173	0.783559	0.858192	-0.256862	-0.174727	-0.258127	-0.351886	-0.220628	-0.252446	rs12428189	rs12428189_A_T_Non-Ref	0.000977898	0.00547895	0.839472
198	1.20395	1.29941	1.19846	1.23018	1.17503	0.267776	0.377861	0.261176	0.298865	0.232699	0.287675	rs12428189	rs12428189_C_T_Non-Ref	0.000319531	0.00345743	1.22067
199	1.0408	0.957346	1.00965	1.08053	0.986412	0.0576889	-0.0628884	0.0138616	0.111743	-0.0197373	0.0201335	rs12432777	rs12432777_A_T_Non-Ref	0.542344	0.590327	1.01405
200	0.86776	0.841976	0.809882	0.928451	0.860102	-0.204631	-0.248149	-0.304217	-0.107102	-0.217421	-0.216304	rs12432777	rs12432777_C_T_Non-Ref	0.0025728	0.00963062	0.860768
201	0.937451	0.868985	0.853013	0.953113	0.912815	-0.0931855	-0.202597	-0.22936	-0.0692811	-0.131606	-0.145206	rs12432777	rs12432777_G_T_Non-Ref	0.00925872	0.0221269	0.90425
202	1.02969	0.973007	1.08694	1.15433	1.00984	0.042208	-0.0394775	0.120272	0.207059	0.0141208	0.0688365	rs12494201	rs12494201_A_T_Non-Ref	0.185633	0.237397	1.04887
203	0.997351	0.949306	0.973225	1.06411	0.98072	-0.00382716	-0.0750551	-0.0391547	0.0896432	-0.0280861	-0.011296	rs12494201	rs12494201_C_T_Non-Ref	0.704503	0.742005	0.992201
204	1.01338	0.976994	0.934044	1.00613	0.996122	0.0191759	-0.033579	-0.0984371	0.00881168	-0.00560576	-0.0219268	rs12495209	rs12495209_C_A_Non-Ref	0.357069	0.412461	0.984916
205	1.11456	1.15409	1.2092	1.12024	1.11706	0.15648	0.206757	0.274051	0.163806	0.159706	0.19216	rs12495209	rs12495209_T_A_Non-Ref	0.00101699	0.00556085	1.14247
206	0.85198	0.819193	0.818926	0.847983	0.824104	-0.231109	-0.287725	-0.288195	-0.237893	-0.279101	-0.264805	rs12497690	rs12497690_C_A_Non-Ref	2.95684e-05	0.00190928	0.832311
207	0.867475	0.813602	0.820687	0.850222	0.814629	-0.205106	-0.297605	-0.285096	-0.234089	-0.295785	-0.263536	rs12497690	rs12497690_T_A_Non-Ref	0.000145191	0.00265304	0.833043
208	1.21389	1.16033	1.12285	1.16316	1.09096	0.279634	0.214539	0.167165	0.218045	0.125598	0.200996	rs12504990	rs12504990_A_T_Non-Ref	0.00150091	0.00711906	1.14949
209	0.995055	0.863714	0.936043	1.01573	0.907604	-0.00715235	-0.211375	-0.0953526	0.0225122	-0.139865	-0.0862465	rs12504990	rs12504990_C_T_Non-Ref	0.114356	0.157596	0.94197
210	0.937473	0.935102	0.94825	1.00065	1.00086	-0.0931506	-0.0968044	-0.0766602	0.000939313	0.0012411	-0.052887	rs12505454	rs12505454_A_G_Non-Ref	0.0766501	0.111748	0.964005
211	1.11941	1.12305	1.10138	1.09903	1.15394	0.16274	0.167416	0.139308	0.136224	0.206569	0.162452	rs12512223	rs12512223_A_T_Non-Ref	0.000211201	0.00285225	1.11919
212	1.13662	1.17185	1.12394	1.1719	1.1535	0.184745	0.228785	0.168561	0.228851	0.206014	0.203391	rs12512223	rs12512223_C_T_Non-Ref	7.01086e-05	0.00242706	1.1514
213	1.17212	1.20914	1.31262	1.31529	1.16577	0.229126	0.27398	0.392445	0.395379	0.221277	0.302442	rs12588969	rs12588969_A_G_Non-Ref	0.0014066	0.00688391	1.23323
214	1.22568	1.16994	1.28848	1.29465	1.19821	0.293579	0.226432	0.365672	0.372561	0.260875	0.303824	rs12588969	rs12588969_C_G_Non-Ref	0.000451405	0.00389945	1.23441
215	1.26293	1.32806	1.37715	1.40239	1.34495	0.33677	0.409322	0.461691	0.487883	0.427552	0.424644	rs12588969	rs12588969_T_G_Non-Ref	8.00668e-05	0.00242706	1.34224
216	1.00937	0.908158	0.8732	0.922242	1.07234	0.0134549	-0.138985	-0.195616	-0.116783	0.100763	-0.0674332	rs1264050821	rs1264050821_A_C_Non-Ref	0.281599	0.339734	0.954334
217	1.05268	1.01466	1.0952	1.09026	1.01304	0.0740606	0.0209966	0.131196	0.124669	0.0186923	0.073923	rs12671804	rs12671804_T_C_Non-Ref	0.0378273	0.0628188	1.05257
218	1.06414	1.03168	1.01919	1.02459	1.07292	0.0896832	0.0449945	0.0274194	0.0350477	0.101546	0.0597381	rs12695386	rs12695386_C_T_Non-Ref	0.0164635	0.0333362	1.04228
219	1.07848	0.970107	1.02135	1.03574	1.08739	0.109	-0.0437843	0.030471	0.0506623	0.12087	0.0534438	rs12708583	rs12708583_A_T_Non-Ref	0.146156	0.192786	1.03774
220	0.974261	0.911559	0.900924	0.913799	0.98507	-0.03762	-0.133592	-0.150522	-0.13005	-0.0217018	-0.0946974	rs12708583	rs12708583_C_T_Non-Ref	0.0244237	0.0452231	0.936469
221	0.988453	1.00529	0.978668	1.00234	0.970707	-0.0167559	0.00760686	-0.0311084	0.00337623	-0.042892	-0.0159547	rs12727531	rs12727531_A_T_Non-Ref	0.175618	0.225632	0.989002
222	1.04632	1.08917	1.08701	1.014	1.06712	0.0653223	0.123235	0.12036	0.0200534	0.0937189	0.084538	rs12727531	rs12727531_C_T_Non-Ref	0.0117171	0.0257766	1.06035
223	1.07413	1.06318	0.938844	0.931831	0.972318	0.103168	0.0883792	-0.091042	-0.101859	-0.0404996	-0.00837077	rs12730932	rs12730932_C_T_Non-Ref	0.857817	0.883328	0.994215
224	1.0198	1.04629	0.913233	0.963451	0.968621	0.0282836	0.0652775	-0.130945	-0.0537169	-0.0459962	-0.0274194	rs12730932	rs12730932_G_T_Non-Ref	0.468132	0.519939	0.981174
225	0.995729	1.00173	0.966539	0.950308	1.00388	-0.00617434	0.00249786	-0.0490995	-0.0735334	0.005593	-0.0241433	rs12734551	rs12734551_A_T_Non-Ref	0.200721	0.252956	0.983404
226	1.07886	1.03556	0.976228	0.985529	1.02953	0.10951	0.0504118	-0.0347093	-0.0210292	0.0419867	0.0292339	rs12734551	rs12734551_C_T_Non-Ref	0.32611	0.382117	1.02047
227	0.983441	0.909394	0.934172	0.906062	0.938048	-0.0240892	-0.137022	-0.0982399	-0.142318	-0.092266	-0.098787	rs12734551	rs12734551_G_T_Non-Ref	0.00957387	0.0224821	0.933818
228	0.898915	0.862094	0.821425	0.956789	0.926882	-0.153743	-0.214082	-0.283799	-0.0637268	-0.109542	-0.164978	rs12747459	rs12747459_C_T_Non-Ref	0.0130423	0.02761	0.891942
229	1.00802	0.959727	1.04238	0.994561	1.06277	0.0115275	-0.059304	0.0598873	-0.00786858	0.0878267	0.0184138	rs12749480	rs12749480_T_C_Non-Ref	0.514891	0.564628	1.01285
230	1.05361	0.966761	1.0365	0.978675	1.12106	0.0753477	-0.0487687	0.0517235	-0.0310981	0.164869	0.0424147	rs12750269	rs12750269_C_T_Non-Ref	0.33415	0.389233	1.02984
231	1.12974	1.14662	1.06685	1.11886	1.27663	0.175985	0.197386	0.0933511	0.162026	0.35234	0.196218	rs12750516	rs12750516_C_T_Non-Ref	0.0101002	0.0233926	1.14569
232	0.962841	0.993287	0.955565	1.00066	0.955167	-0.0546303	-0.00971791	-0.0655747	0.000944747	-0.0661751	-0.0390306	rs12751375	rs12751375_G_C_Non-Ref	0.0534181	0.083436	0.973309
233	0.907234	0.961505	0.872656	0.956484	0.900464	-0.140453	-0.0566339	-0.196516	-0.0641866	-0.15126	-0.12181	rs12797319	rs12797319_A_G_Non-Ref	0.0104554	0.0238169	0.919034
234	0.866763	0.80154	0.819026	0.857347	0.821559	-0.206291	-0.319154	-0.288019	-0.222049	-0.283564	-0.263815	rs12797319	rs12797319_C_G_Non-Ref	0.000245192	0.00303206	0.832882
235	1.14958	1.12474	1.15509	1.19804	1.07961	0.201102	0.169597	0.208004	0.26067	0.110514	0.189977	rs12826749	rs12826749_G_C_Non-Ref	0.00153099	0.00711976	1.14075
236	0.97351	0.967968	0.966944	1.02838	0.935135	-0.0387327	-0.0469693	-0.048495	0.0403738	-0.0967539	-0.0381154	rs12826749	rs12826749_T_C_Non-Ref	0.159959	0.208609	0.973926
237	1.13748	1.09171	1.12452	1.07342	1.08839	0.185842	0.126585	0.169305	0.102208	0.122194	0.141227	rs1286096	rs1286096_T_C_Non-Ref	0.000828516	0.00504523	1.10284
238	0.94898	0.962141	0.923188	1.04314	0.905567	-0.0755501	-0.0556792	-0.115304	0.0609366	-0.143107	-0.0657406	rs1286099	rs1286099_A_C_Non-Ref	0.134645	0.179484	0.955455
239	0.92142	0.864057	0.829894	0.909541	0.936346	-0.118069	-0.210802	-0.269001	-0.13679	-0.094886	-0.16591	rs1286099	rs1286099_G_C_Non-Ref	0.00678354	0.0179845	0.891366
240	0.965425	0.980551	0.993466	1.04055	0.947631	-0.0507635	-0.0283352	-0.00945684	0.0573428	-0.0776027	-0.0217631	rs1286100	rs1286100_A_T_Non-Ref	0.394175	0.449697	0.985028
241	0.950379	0.956517	0.981171	1.04044	0.950679	-0.0734257	-0.0641382	-0.0274238	0.0571918	-0.0729695	-0.0361531	rs1286100	rs1286100_G_T_Non-Ref	0.218894	0.273301	0.975252
242	0.919594	0.756087	0.87511	0.968263	0.841258	-0.120931	-0.403376	-0.192463	-0.0465297	-0.24938	-0.202536	rs1286124	rs1286124_C_G_Non-Ref	0.0288887	0.0509044	0.869022
243	0.973073	1.19644	1.06726	1.01488	0.988855	-0.0393803	0.258745	0.09391	0.0213076	-0.0161687	0.0636827	rs1286132	rs1286132_A_G_Non-Ref	0.301595	0.358856	1.04513
244	1.03184	1.15459	1.1659	1.08608	1.20085	0.0452213	0.207382	0.221442	0.119133	0.264056	0.171447	rs1286132	rs1286132_C_G_Non-Ref	0.0121365	0.0264292	1.12619
245	0.974327	0.99298	1.09997	0.892586	1.03683	-0.0375219	-0.010164	0.137463	-0.163937	0.0521738	-0.00439735	rs1286132	rs1286132_T_G_Non-Ref	0.934085	0.946385	0.996957
246	1.0704	1.05211	1.14848	1.06509	1.16208	0.0981526	0.0732819	0.199729	0.0909731	0.216713	0.13577	rs12892027	rs12892027_T_C_Non-Ref	0.010581	0.0239064	1.09868
247	1.05468	1.04763	1.03573	1.06669	1.0292	0.0768051	0.06713	0.050644	0.0931456	0.0415182	0.0658486	rs12904047	rs12904047_C_A_Non-Ref	0.00201021	0.00838597	1.0467
248	1.09479	1.15899	1.14439	1.18707	1.05638	0.130656	0.212867	0.194584	0.247407	0.0791318	0.172929	rs12904047	rs12904047_G_A_Non-Ref	0.00458392	0.0140149	1.12735
249	0.937494	0.958601	0.988732	0.961243	0.949004	-0.093119	-0.0609984	-0.0163487	-0.0570265	-0.0755138	-0.0606013	rs12917716	rs12917716_A_G_Non-Ref	0.00894969	0.0218481	0.958864
250	0.903813	1.01828	0.964871	0.98749	0.928449	-0.145904	0.0261402	-0.0515927	-0.0181624	-0.107105	-0.0593249	rs12917716	rs12917716_C_G_Non-Ref	0.125376	0.170332	0.959713
251	0.916101	0.892719	0.869744	0.910689	0.856526	-0.126422	-0.163722	-0.201338	-0.134969	-0.22343	-0.169976	rs12919083	rs12919083_C_A_Non-Ref	0.000814233	0.00498988	0.888857
252	1.04749	0.98191	0.979639	1.02317	1.03258	0.0669341	-0.0263368	-0.0296775	0.0330506	0.0462487	0.0180438	rs12919083	rs12919083_G_A_Non-Ref	0.408651	0.46316	1.01259
253	1.0104	0.929491	0.925263	0.974342	0.909976	0.0149207	-0.105487	-0.112064	-0.0375001	-0.1361	-0.0752462	rs12919083	rs12919083_T_A_Non-Ref	0.0540677	0.0843286	0.94918
254	0.859365	0.840796	0.790646	0.882225	0.863526	-0.218658	-0.250172	-0.338897	-0.180782	-0.211689	-0.240039	rs1292045	rs1292045_C_T_Non-Ref	0.000892424	0.00523732	0.846722
255	0.964633	0.891371	0.89141	0.959002	0.916635	-0.0519486	-0.165902	-0.165839	-0.0603937	-0.125581	-0.113933	rs12921562	rs12921562_A_G_Non-Ref	0.00998859	0.0231736	0.924066
256	1.00371	0.945796	0.896956	0.897272	0.880645	0.00534399	-0.0803997	-0.156891	-0.156383	-0.183367	-0.114339	rs12921562	rs12921562_T_G_Non-Ref	0.0295658	0.0518338	0.923805
257	1.06549	1.06661	1.00769	0.990896	1.04117	0.0915217	0.0930345	0.0110477	-0.0131945	0.0582008	0.048122	rs12922733	rs12922733_G_C_Non-Ref	0.0875007	0.124943	1.03392
258	0.874698	0.943734	0.89701	0.90765	0.85646	-0.193143	-0.0835481	-0.156805	-0.139792	-0.223543	-0.159366	rs12925253	rs12925253_A_G_Non-Ref	0.00261703	0.00972339	0.895418
259	0.838164	0.940115	0.906409	0.899982	0.829204	-0.254696	-0.0890911	-0.141765	-0.152032	-0.2702	-0.181557	rs12925253	rs12925253_C_G_Non-Ref	0.00643581	0.0173754	0.881751
260	0.864551	0.903612	0.929106	0.948515	0.841899	-0.209978	-0.146224	-0.106085	-0.0762576	-0.24828	-0.157365	rs12925253	rs12925253_T_G_Non-Ref	0.00786482	0.0200604	0.896661
261	1.03362	1.07911	0.994715	1.01779	1.01201	0.0477124	0.109847	-0.00764479	0.0254443	0.0172266	0.0385171	rs12928454	rs12928454_G_A_Non-Ref	0.125147	0.170264	1.02706
262	1.0125	1.03132	1.07289	1.14212	1.15105	0.0179224	0.0444952	0.101504	0.191717	0.202947	0.111717	rs12928454	rs12928454_T_A_Non-Ref	0.0408137	0.0667378	1.08051
263	1.02364	0.951128	0.962625	0.9887	0.982212	0.0337014	-0.0722882	-0.0549539	-0.0163946	-0.0258931	-0.0271657	rs12928726	rs12928726_A_G_Non-Ref	0.209985	0.263433	0.981346
264	0.994568	0.949009	0.879201	0.748585	0.92836	-0.0078583	-0.0755056	-0.185736	-0.417762	-0.107243	-0.158821	rs12933344	rs12933344_G_A_Non-Ref	0.0882099	0.12569	0.895757
265	1.00081	1.09113	1.03023	1.02035	0.97537	0.00116697	0.125825	0.0429728	0.0290642	-0.0359783	0.0326101	rs12946510	rs12946510_T_C_Non-Ref	0.292541	0.350492	1.02286
266	0.888671	0.866705	0.828357	0.865113	0.878929	-0.170278	-0.206387	-0.271675	-0.20904	-0.186181	-0.208712	rs12949100	rs12949100_A_G_Non-Ref	0.00026797	0.00311881	0.865309
267	0.939435	0.97549	0.981456	0.966851	0.949743	-0.0901351	-0.0358006	-0.0270047	-0.0486348	-0.0743906	-0.0551931	rs1295697166	rs1295697166_A_C_Non-Ref	0.00957494	0.0224821	0.962466
268	0.996107	1.07261	1.1092	1.11783	1.05895	-0.00562739	0.101132	0.149516	0.160703	0.0826354	0.0976717	rs12965338	rs12965338_A_G_Non-Ref	0.0300638	0.0526015	1.07005
269	1.00971	1.01742	1.02813	0.959893	0.988043	0.0139474	0.02492	0.0400238	-0.0590548	-0.0173536	0.000496578	rs1297776	rs1297776_C_A_Non-Ref	0.978859	0.981694	1.00034
270	0.873998	0.917559	0.868917	0.855693	0.870428	-0.194298	-0.124127	-0.20271	-0.224834	-0.200204	-0.189235	rs1297776	rs1297776_G_A_Non-Ref	0.000377383	0.00360466	0.877071
271	1.04331	1.0547	1.08064	0.99032	1.05174	0.0611718	0.0768306	0.111889	-0.0140328	0.072781	0.0617278	rs1297776	rs1297776_T_A_Non-Ref	0.0409133	0.0668219	1.04372
272	1.02004	1.01003	1.03371	0.99132	0.986318	0.0286312	0.014396	0.0478279	-0.0125777	-0.0198749	0.0116805	rs12978984	rs12978984_G_A_Non-Ref	0.40708	0.461891	1.00813
273	0.9636	0.939185	0.909344	0.868466	0.99915	-0.053493	-0.0905191	-0.137101	-0.203459	-0.00122651	-0.0971597	rs12978984	rs12978984_T_A_Non-Ref	0.0487167	0.0768481	0.934872
274	1.23401	1.24422	1.45369	1.3063	1.35383	0.303358	0.315237	0.539723	0.385485	0.437047	0.39617	rs12990188	rs12990188_T_C_Non-Ref	0.000794466	0.00495154	1.31601
275	1.13919	1.20009	1.19102	1.20178	1.13165	0.188007	0.26314	0.252194	0.265178	0.178422	0.229388	rs13062210	rs13062210_T_A_Non-Ref	0.000272148	0.00314104	1.17234
276	1.05792	1.06882	1.08632	1.02314	1.05604	0.0812329	0.0960203	0.11945	0.0330019	0.0786677	0.0816745	rs13068294	rs13068294_G_A_Non-Ref	0.00448606	0.0137765	1.05825
277	1.27472	1.30076	1.27567	1.30829	1.33053	0.350186	0.379359	0.351255	0.38768	0.412006	0.376097	rs13068294	rs13068294_T_A_Non-Ref	5.52254e-06	0.0012256	1.29783
278	0.954352	0.818265	0.774088	0.851634	0.787544	-0.0674062	-0.28936	-0.36943	-0.231694	-0.344567	-0.260491	rs13077048	rs13077048_T_A_Non-Ref	0.00838681	0.021043	0.834804
279	1.01215	0.943183	0.919503	0.969431	0.965839	0.01743	-0.084391	-0.121074	-0.0447894	-0.0501455	-0.056594	rs13089878	rs13089878_C_T_Non-Ref	0.0697403	0.103861	0.961531
280	1.04569	0.971218	0.994468	0.926745	0.875395	0.0644507	-0.0421322	-0.00800249	-0.109756	-0.191994	-0.0574869	rs13089878	rs13089878_G_T_Non-Ref	0.259645	0.316835	0.960937
281	1.24642	1.1584	1.21987	1.18983	1.17359	0.317789	0.212134	0.286726	0.250757	0.230933	0.259668	rs13096070	rs13096070_C_G_Non-Ref	0.000168497	0.00265304	1.1972
282	0.87231	0.867101	0.889106	0.845052	0.93278	-0.197087	-0.205727	-0.169572	-0.242887	-0.100392	-0.183133	rs13098228	rs13098228_G_A_Non-Ref	0.00152875	0.00711976	0.880788
283	1.21262	1.1378	1.22534	1.25164	1.19006	0.278132	0.186251	0.293185	0.323822	0.251031	0.266484	rs13098228	rs13098228_T_A_Non-Ref	0.00033076	0.0035092	1.20287
284	0.865528	0.839192	0.887115	0.836208	0.966146	-0.208347	-0.252928	-0.172807	-0.258067	-0.0496864	-0.188367	rs13106325	rs13106325_C_A_Non-Ref	0.00773178	0.0198306	0.877598
285	0.928071	0.960819	1.02318	0.98008	1.02832	-0.107692	-0.0576641	0.033066	-0.0290282	0.0402854	-0.0242066	rs13106325	rs13106325_G_A_Non-Ref	0.434331	0.48742	0.983361
286	0.989928	0.962344	1.09661	0.943518	1.01386	-0.0146043	-0.0553754	0.133055	-0.0838777	0.0198565	-0.000189075	rs13106325	rs13106325_T_A_Non-Ref	0.996238	0.997097	0.999869
287	1.05989	1.07737	1.12982	0.986216	1.0143	0.083908	0.107516	0.176092	-0.0200247	0.0204792	0.0735941	rs13108739	rs13108739_G_C_Non-Ref	0.0975526	0.137168	1.05234
288	0.927189	1.04752	1.01382	1.02843	1.00551	-0.109065	0.0669733	0.0198059	0.0404453	0.00793293	0.00521858	rs13117816	rs13117816_C_G_Non-Ref	0.871528	0.893461	1.00362
289	0.96146	1.03934	0.995851	1.04432	1.05452	-0.0567007	0.0556662	-0.00599765	0.0625571	0.0765845	0.0264219	rs13117816	rs13117816_T_G_Non-Ref	0.352518	0.407884	1.01848
290	0.991638	1.02603	0.913295	0.981609	1.01217	-0.012115	0.0370757	-0.130847	-0.0267789	0.017458	-0.0230414	rs1315968787	rs1315968787_T_A_Non-Ref	0.473677	0.523996	0.984156
291	1.07021	1.02903	0.970641	0.978189	1.01008	0.0978896	0.0412843	-0.0429905	-0.0318154	0.0144688	0.0157673	rs1316547	rs1316547_T_C_Non-Ref	0.571361	0.615759	1.01099
292	1.07189	1.06056	1.03326	1.0397	0.984376	0.100154	0.0848305	0.0471966	0.0561628	-0.0227182	0.0531251	rs13184323	rs13184323_A_T_Non-Ref	0.0665911	0.100031	1.03751
293	1.27336	1.36733	1.31117	1.31957	1.21651	0.348637	0.451363	0.390854	0.400073	0.282745	0.374734	rs13184323	rs13184323_G_T_Non-Ref	0.000185647	0.00270654	1.2966
294	1.05423	1.01952	1.05242	1.04271	1.02984	0.0761904	0.0278928	0.0737112	0.0603425	0.0424195	0.0561113	rs13199053	rs13199053_C_T_Non-Ref	0.00374294	0.0123245	1.03966
295	0.898643	0.915797	0.954808	0.907994	0.87958	-0.154179	-0.1269	-0.0667175	-0.139246	-0.185113	-0.134431	rs13207033	rs13207033_A_G_Non-Ref	0.00233178	0.00914877	0.911029
296	1.14777	1.00887	1.09513	1.01721	0.999914	0.198828	0.0127438	0.131098	0.0246143	-0.00012408	0.0734321	rs13208505	rs13208505_T_G_Non-Ref	0.133344	0.178396	1.05222
297	0.994663	1.05615	0.991998	1.02267	1.04561	-0.00771982	0.0788084	-0.0115913	0.0323433	0.0643398	0.0312361	rs1320961	rs1320961_C_A_Non-Ref	0.163378	0.212269	1.02189
298	1.10124	1.12219	1.1256	1.10472	1.19835	0.139127	0.166315	0.170694	0.143677	0.261045	0.176172	rs1320961	rs1320961_G_A_Non-Ref	0.0013395	0.00667342	1.12988
299	0.987035	0.921941	0.95394	0.988279	0.92964	-0.0188272	-0.117254	-0.0680298	-0.0170092	-0.105256	-0.0652752	rs1320961	rs1320961_T_A_Non-Ref	0.0357754	0.0602785	0.955763
300	0.908268	0.931498	0.971528	0.954835	1.06056	-0.13881	-0.102375	-0.0416727	-0.0666761	0.0848198	-0.0529428	rs13266202	rs13266202_A_C_Non-Ref	0.23753	0.293208	0.963968
301	0.988295	1.0057	0.99446	1.01473	1.03494	-0.016986	0.00820452	-0.00801511	0.0210906	0.0495416	0.0107671	rs13266202	rs13266202_G_C_Non-Ref	0.409651	0.463535	1.00749
302	0.988696	1.10387	1.10559	1.12281	1.21932	-0.0164014	0.142571	0.144811	0.167112	0.286076	0.144834	rs13266202	rs13266202_T_C_Non-Ref	0.0397297	0.0654565	1.1056
303	0.986411	1.01155	1.08243	1.03701	0.978736	-0.019739	0.0165608	0.114273	0.0524237	-0.0310081	0.026502	rs1327644	rs1327644_A_T_Non-Ref	0.371951	0.42858	1.01854
304	0.979757	0.97982	1.05936	1.03696	0.98366	-0.0295046	-0.0294107	0.0831993	0.0523635	-0.0237686	0.0105757	rs1327644	rs1327644_C_T_Non-Ref	0.680758	0.721385	1.00736
305	1.02283	1.24322	1.07912	1.19443	1.21499	0.032567	0.31408	0.109858	0.256322	0.280948	0.198755	rs1332023905	rs1332023905_A_C_Non-Ref	0.0215277	0.0407878	1.14771
306	1.07509	1.12852	1.07753	1.06793	1.11581	0.104455	0.174433	0.107722	0.0948212	0.158085	0.127903	rs13330176	rs13330176_A_T_Non-Ref	0.00133141	0.00666132	1.0927
307	1.12242	1.18824	1.15777	1.17521	1.1488	0.166619	0.248822	0.211349	0.232916	0.200122	0.211966	rs13330176	rs13330176_C_T_Non-Ref	0.000115116	0.00257155	1.15827
308	1.0678	1.13933	1.05089	1.04749	1.06941	0.0946401	0.188183	0.0716157	0.0669362	0.0968118	0.103637	rs13330176	rs13330176_G_T_Non-Ref	0.00918083	0.0220716	1.07448
309	1.0946	1.17099	1.12967	1.09689	1.18634	0.130407	0.227734	0.175902	0.13342	0.246519	0.182797	rs13384483	rs13384483_C_T_Non-Ref	0.00154058	0.00711976	1.13508
310	1.09541	1.17631	1.12383	1.1538	1.17097	0.131474	0.234266	0.168421	0.206395	0.227707	0.193653	rs13384483	rs13384483_G_T_Non-Ref	0.000558237	0.00421306	1.14366
311	1.00089	1.04082	0.980856	0.987508	1.0604	0.00128517	0.0577177	-0.0278864	-0.0181355	0.0846018	0.0195166	rs13417564	rs13417564_T_G_Non-Ref	0.425411	0.47863	1.01362
312	0.992904	0.92838	1.00384	1.10605	0.968477	-0.0102732	-0.107212	0.00553564	0.145417	-0.0462108	-0.00254859	rs1350396671	rs1350396671_A_G_Non-Ref	0.954265	0.960038	0.998235
313	0.963818	0.856542	0.833341	0.859726	0.907761	-0.0531666	-0.223405	-0.263022	-0.218051	-0.139616	-0.179452	rs1350396671	rs1350396671_C_G_Non-Ref	0.00864086	0.0214858	0.883038
314	1.18672	1.0655	1.18292	1.16724	1.21432	0.246975	0.0915283	0.242349	0.223099	0.280149	0.21682	rs1358156962	rs1358156962_A_T_Non-Ref	0.00266621	0.00979497	1.16217
315	0.739347	0.734959	0.5916	0.733211	0.66581	-0.435677	-0.444264	-0.757305	-0.4477	-0.586818	-0.534353	rs1362125	rs1362125_A_T_Non-Ref	0.00101982	0.00556085	0.690468
316	0.928606	0.876204	0.82923	0.812708	0.947465	-0.106861	-0.190662	-0.270155	-0.299191	-0.0778553	-0.188945	rs1364254	rs1364254_A_G_Non-Ref	0.0122109	0.0264665	0.877247
317	1.04749	1.03645	0.995293	1.05001	0.859855	0.0669389	0.0516486	-0.00680719	0.0703971	-0.217835	-0.00713159	rs1366065880	rs1366065880_T_A_Non-Ref	0.902161	0.919616	0.995069
318	0.911264	0.882406	0.875729	0.895914	0.885314	-0.134059	-0.180485	-0.191444	-0.158568	-0.175738	-0.168059	rs1373199	rs1373199_A_G_Non-Ref	7.39308e-05	0.00242706	0.890039
319	0.94819	0.949691	0.871714	0.970085	0.8598	-0.0767519	-0.0744704	-0.198073	-0.0438174	-0.217927	-0.122208	rs1373199	rs1373199_C_G_Non-Ref	0.0265671	0.0478592	0.91878
320	0.945492	0.975007	0.909318	0.997218	0.899634	-0.0808628	-0.0365149	-0.137144	-0.00401979	-0.15259	-0.0822263	rs1373199	rs1373199_T_G_Non-Ref	0.0445003	0.071486	0.944599
321	0.974901	0.965339	0.978242	0.983244	0.957163	-0.0366722	-0.0508926	-0.0317361	-0.0243789	-0.0631639	-0.0413687	rs138015850	rs138015850_T_TCTC_Non-Ref	0.00402175	0.0129237	0.971733
322	1.01214	0.984594	0.928041	0.985611	0.948628	0.0174035	-0.0223997	-0.107739	-0.0209092	-0.0760852	-0.0419459	rs138015850	rs138015850_TCTCCTC_TCTC_Non-Ref	0.131605	0.176621	0.971344
323	1.06311	1.05465	1.11818	1.08353	1.05321	0.0882969	0.0767648	0.16115	0.115743	0.0747881	0.103349	rs1383733	rs1383733_A_C_Non-Ref	0.00309177	0.0108714	1.07426
324	1.39581	1.25375	1.30166	1.26735	1.25046	0.481098	0.326246	0.380354	0.341818	0.322461	0.370395	rs1383733	rs1383733_T_C_Non-Ref	0.000231874	0.00297334	1.29271
325	1.02295	0.9554	1.05753	0.904439	1.15345	0.0327388	-0.0658234	0.0807023	-0.144904	0.205958	0.0217343	rs1389138177	rs1389138177_T_G_Non-Ref	0.737176	0.774062	1.01518
326	1.10536	1.09347	1.00771	1.06469	1.08328	0.144519	0.128909	0.011075	0.0904385	0.115406	0.0980695	rs139883803	rs139883803_A_ATTAT_Non-Ref	0.0139749	0.0291934	1.07034
327	1.13626	1.06629	1.08225	1.02909	1.07555	0.184296	0.0926062	0.114036	0.0413705	0.105076	0.107477	rs140202569	rs140202569_CT_C_Non-Ref	0.00943712	0.0224092	1.07734
328	1.09885	1.14463	1.12204	1.10618	1.08867	0.135999	0.194877	0.166118	0.145585	0.122566	0.153029	rs1402274	rs1402274_A_T_Non-Ref	0.000267126	0.00311881	1.1119
329	0.78596	0.808392	0.745798	0.764673	0.771012	-0.347472	-0.306873	-0.423144	-0.387084	-0.375174	-0.367949	rs1402274	rs1402274_C_T_Non-Ref	4.6571e-05	0.00219469	0.774883
330	0.91277	0.967283	0.974441	0.976174	0.91151	-0.131677	-0.0479902	-0.0373525	-0.0347897	-0.13367	-0.077096	rs1402274	rs1402274_G_T_Non-Ref	0.0277473	0.0493324	0.947964
331	1.02968	0.984931	1.05876	1.06766	1.04565	0.0422005	-0.0219049	0.0823705	0.0944547	0.0643991	0.052304	rs141034083	rs141034083_ATG_A_Non-Ref	0.0635261	0.0963676	1.03692
332	0.915155	0.880174	0.941564	0.948604	0.952158	-0.127912	-0.18414	-0.0868696	-0.0761214	-0.0707268	-0.109154	rs142075493	rs142075493_T_TA_Non-Ref	0.0068176	0.0180198	0.927132
333	0.936889	0.929934	0.907906	0.967707	1.015	-0.0940502	-0.1048	-0.139385	-0.0473584	0.0214763	-0.0728235	rs144537734	rs144537734_C_A_Non-Ref	0.0587627	0.0901288	0.950775
334	0.893482	0.934289	0.919115	1.01189	0.960176	-0.16249	-0.0980592	-0.121683	0.0170574	-0.0586294	-0.0847609	rs144537734	rs144537734_G_A_Non-Ref	0.049969	0.0785551	0.942941
335	1.01691	1.23865	1.00319	1.16297	1.13382	0.0241877	0.308771	0.00459777	0.217816	0.181188	0.147312	rs1448017985	rs1448017985_A_C_Non-Ref	0.0645475	0.0975964	1.1075
336	1.00036	0.94452	0.947289	0.972713	0.973887	0.00051327	-0.0823464	-0.0781234	-0.0399136	-0.0381744	-0.0476089	rs146038922	rs146038922_G_T_Non-Ref	0.0348939	0.0592255	0.967539
337	1.10326	1.07519	1.04785	1.0518	1.03082	0.141779	0.104592	0.0674352	0.0728616	0.0437863	0.0860908	rs1466526	rs1466526_A_C_Non-Ref	0.0071073	0.0185379	1.06149
338	0.925039	0.956905	0.942424	0.893818	0.923904	-0.112414	-0.0635521	-0.0855516	-0.161948	-0.114186	-0.10753	rs1466526	rs1466526_G_C_Non-Ref	0.00286364	0.010222	0.928176
339	1.02768	1.05472	1.04103	0.96995	0.994556	0.0393876	0.0768631	0.0580077	-0.0440182	-0.00787557	0.0244729	rs1466526	rs1466526_T_C_Non-Ref	0.331565	0.386872	1.01711
340	0.925011	1.01184	1.00835	1.02019	0.933817	-0.112458	0.0169754	0.0119968	0.0288313	-0.0987888	-0.0306887	rs147200864	rs147200864_A_AAAG_Non-Ref	0.375315	0.432068	0.978953
341	1.13078	0.971092	1.04004	1.00676	1.00882	0.177312	-0.0423208	0.0566361	0.00971901	0.0126672	0.0428028	rs147655167	rs147655167_C_CA_Non-Ref	0.312897	0.367358	1.03011
342	1.08112	1.13708	1.04206	1.1781	0.993697	0.112521	0.185329	0.0594398	0.236466	-0.00912232	0.116927	rs147655167	rs147655167_CAA_CA_Non-Ref	0.0554522	0.0859075	1.08442
343	0.857383	0.754795	0.751784	0.825258	0.753517	-0.221989	-0.405842	-0.411611	-0.277083	-0.408288	-0.344963	rs147655167	rs147655167_CAAA_CA_Non-Ref	0.000987282	0.00547939	0.787328
344	0.960891	0.924049	0.859379	0.89914	0.967566	-0.057555	-0.113959	-0.218634	-0.153382	-0.0475685	-0.11822	rs149362065	rs149362065_TA_T_Non-Ref	0.0201637	0.0390681	0.921324
345	0.953879	0.839513	0.864764	0.833059	0.906515	-0.0681225	-0.252375	-0.209622	-0.26351	-0.141597	-0.187045	rs150726117	rs150726117_G_GT_Non-Ref	0.0069507	0.018267	0.878403
346	0.905964	0.945703	0.922912	0.890071	0.919689	-0.142474	-0.0805414	-0.115735	-0.168008	-0.120781	-0.125508	rs151209291	rs151209291_C_G_Non-Ref	0.000993017	0.00547939	0.916681
347	1.12793	1.12586	1.15333	1.12617	1.06394	0.173683	0.171024	0.205803	0.171427	0.0894138	0.16227	rs151209291	rs151209291_T_G_Non-Ref	0.00110774	0.00592362	1.11905
348	0.918613	0.924446	0.840819	0.86215	0.882098	-0.122471	-0.113339	-0.250133	-0.21399	-0.18099	-0.176185	rs1520333	rs1520333_C_A_Non-Ref	0.0025562	0.00961365	0.88504
349	0.95206	0.959957	0.87168	0.959759	0.925199	-0.0708756	-0.058959	-0.19813	-0.0592556	-0.112164	-0.0998769	rs1520333	rs1520333_G_A_Non-Ref	0.0194521	0.0380525	0.933113
350	0.899628	0.946116	0.836743	0.817849	0.926498	-0.152599	-0.0799107	-0.257144	-0.290093	-0.11014	-0.177977	rs1522287	rs1522287_C_T_Non-Ref	0.012294	0.0266051	0.883941
351	0.985091	0.944346	0.981169	1.0309	0.933972	-0.0216706	-0.0826126	-0.0274267	0.0439082	-0.0985488	-0.0372701	rs1534423	rs1534423_A_G_Non-Ref	0.213825	0.267523	0.974497
352	1.0657	1.00918	1.04673	1.05578	1.01505	0.0918075	0.013181	0.0658938	0.0783025	0.0215539	0.0541478	rs1534423	rs1534423_C_G_Non-Ref	0.0256689	0.0467782	1.03825
353	0.999407	1.1284	0.998003	0.992861	1.03707	-0.000856296	0.174279	-0.00288416	-0.0103362	0.0525155	0.0425435	rs1534428	rs1534428_T_C_Non-Ref	0.288417	0.346751	1.02993
354	0.935472	1.00621	0.927466	0.986059	0.933103	-0.096233	0.00892783	-0.108634	-0.020254	-0.0998925	-0.0632172	rs1538981	rs1538981_T_C_Non-Ref	0.0581382	0.0893689	0.957127
355	0.925348	0.929307	0.947573	0.938199	0.804364	-0.111933	-0.105774	-0.0776916	-0.0920346	-0.314079	-0.140302	rs1547624	rs1547624_G_A_Non-Ref	0.032899	0.0563925	0.907329
356	1.04461	0.952333	0.990868	0.979482	0.933682	0.0629616	-0.0704619	-0.0132358	-0.0299093	-0.0989968	-0.0299285	rs1547624	rs1547624_T_A_Non-Ref	0.340384	0.395904	0.979469
357	1.0372	0.955019	0.898725	1.04549	0.979523	0.0526907	-0.0663992	-0.154048	0.0641816	-0.0298485	-0.0266847	rs1567208059	rs1567208059_A_AT_Non-Ref	0.543392	0.590736	0.981674
358	0.901169	0.878521	0.893347	0.877422	0.914742	-0.150131	-0.186852	-0.162708	-0.188657	-0.128564	-0.163382	rs1578854554	rs1578854554_T_G_Non-Ref	0.000135517	0.00265154	0.892929
359	1.19235	1.31275	1.19046	1.48612	1.34758	0.253804	0.392595	0.251521	0.571552	0.430376	0.37997	rs1580308610	rs1580308610_T_C_Non-Ref	0.00316817	0.0110249	1.30131
360	1.04152	0.975373	0.940014	0.915623	0.900109	0.0586902	-0.035974	-0.0892464	-0.127175	-0.151828	-0.0691067	rs1583053773	rs1583053773_T_G_Non-Ref	0.138743	0.184414	0.953228
361	0.916967	0.857824	0.939083	0.930231	1.01638	-0.125058	-0.221246	-0.0906749	-0.10434	0.0234371	-0.103576	rs1583058003	rs1583058003_T_C_Non-Ref	0.0571203	0.0881959	0.930723
362	1.23131	1.2295	1.14839	1.13724	1.18633	0.3002	0.298071	0.199611	0.185537	0.246503	0.245984	rs1585971059	rs1585971059_T_A_Non-Ref	0.000505451	0.00399682	1.1859
363	1.06803	1.03407	1.08673	1.12476	1.02903	0.0949495	0.0483343	0.119998	0.169617	0.0412913	0.094838	rs1586546340	rs1586546340_A_G_Non-Ref	0.0161587	0.0329114	1.06795
364	0.881992	0.878493	0.813611	0.874391	0.917119	-0.181162	-0.186897	-0.297589	-0.193649	-0.124819	-0.196823	rs1594094419	rs1594094419_G_T_Non-Ref	0.00216113	0.00875184	0.87247
365	1.02023	1.09084	1.03498	1.1107	1.03207	0.0288912	0.125439	0.0496081	0.151471	0.0455468	0.0801913	rs1646025	rs1646025_G_A_Non-Ref	0.030268	0.0527974	1.05716
366	1.09812	1.02817	1.03851	1.05613	1.15542	0.135031	0.0400845	0.054509	0.0787892	0.208411	0.103365	rs1651163562	rs1651163562_C_A_Non-Ref	0.0285498	0.0505001	1.07428
367	0.958758	1.08694	0.960494	0.845967	0.999103	-0.060761	0.120271	-0.0581514	-0.241327	-0.00129481	-0.0482525	rs1677016428	rs1677016428_T_G_Non-Ref	0.454874	0.506024	0.967107
368	1.58678	1.68915	1.78049	1.81363	1.6594	0.666105	0.756296	0.832272	0.858877	0.730658	0.768842	rs16917546	rs16917546_C_T_Non-Ref	2.50051e-05	0.00182274	1.7039
369	1.0369	1.05508	1.05617	1.03685	1.06213	0.0522771	0.0773541	0.0788401	0.052201	0.086955	0.0695255	rs16985655	rs16985655_A_G_Non-Ref	0.000658676	0.0045526	1.04937
370	1.09884	1.10852	1.12001	1.15728	1.14352	0.13598	0.148628	0.163515	0.210738	0.193487	0.17047	rs16986308	rs16986308_A_G_Non-Ref	0.000254134	0.00307634	1.12542
371	1.03213	1.06379	1.01498	1.02492	1.11016	0.0456179	0.0892166	0.0214449	0.0355113	0.150762	0.0685105	rs16986308	rs16986308_T_G_Non-Ref	0.0433146	0.0698379	1.04863
372	0.844799	0.822222	0.825621	0.83411	0.853272	-0.243321	-0.282401	-0.276448	-0.26169	-0.228923	-0.258556	rs17074346	rs17074346_A_C_Non-Ref	1.34083e-05	0.00154754	0.835924
373	0.928706	0.90266	0.895081	0.893761	0.928861	-0.106706	-0.147745	-0.159909	-0.162039	-0.106465	-0.136573	rs17074346	rs17074346_G_C_Non-Ref	0.000396426	0.00368013	0.909678
374	0.852797	0.836929	0.872986	0.829365	0.875395	-0.229727	-0.256823	-0.19597	-0.26992	-0.191994	-0.228887	rs17074346	rs17074346_T_C_Non-Ref	0.000127712	0.00265154	0.853293
375	0.885457	0.895179	0.87508	0.811854	0.879972	-0.175505	-0.159752	-0.192513	-0.300707	-0.18447	-0.20259	rs1716162	rs1716162_A_T_Non-Ref	0.00128483	0.0064945	0.868989
376	0.835509	0.857254	0.821205	0.809021	0.806476	-0.259272	-0.222205	-0.284187	-0.30575	-0.310297	-0.276342	rs1716162	rs1716162_C_T_Non-Ref	7.06492e-05	0.00242706	0.825682
377	1.01219	1.02142	0.929074	0.94683	0.944367	0.0174835	0.0305748	-0.106135	-0.0788224	-0.0825804	-0.0438958	rs1716162	rs1716162_G_T_Non-Ref	0.194539	0.24699	0.970032
378	0.944296	0.936407	0.951528	0.930131	0.949814	-0.0826897	-0.0947929	-0.0716818	-0.104494	-0.0742833	-0.0855883	rs17365411	rs17365411_C_T_Non-Ref	0.000160793	0.00265304	0.9424
379	0.935903	0.957643	0.86614	0.937422	0.931577	-0.0955685	-0.0624403	-0.207327	-0.0932296	-0.102252	-0.112164	rs17519972	rs17519972_C_A_Non-Ref	0.0105763	0.0239064	0.9252
380	0.907481	0.903164	0.930695	0.904015	0.922228	-0.14006	-0.146941	-0.103619	-0.145582	-0.116804	-0.130601	rs17786105	rs17786105_G_A_Non-Ref	0.000112572	0.00257155	0.913451
381	1.04341	1.04505	1.03964	1.0601	1.08289	0.0613071	0.0635733	0.0560836	0.0842001	0.114881	0.0760089	rs17786105	rs17786105_T_A_Non-Ref	0.00217093	0.00875184	1.0541
382	1.18604	1.15878	1.1268	1.15195	1.20729	0.246158	0.212603	0.172232	0.204076	0.271769	0.221368	rs180325	rs180325_A_G_Non-Ref	0.000212117	0.00285225	1.16584
383	1.07409	1.06556	1.01232	1.08381	1.06845	0.103114	0.0916078	0.0176617	0.116108	0.0955184	0.0848019	rs180325	rs180325_C_G_Non-Ref	0.00802992	0.0202576	1.06054
384	1.09149	1.00755	1.06215	1.03975	1.02238	0.126302	0.0108511	0.0869919	0.0562332	0.0319354	0.0624627	rs180328	rs180328_G_A_Non-Ref	0.0375107	0.0625179	1.04425
385	1.00441	0.964712	0.932422	0.950964	0.946032	0.00634494	-0.0518292	-0.100946	-0.0725377	-0.0800386	-0.0598012	rs180354	rs180354_A_C_Non-Ref	0.0308927	0.0536843	0.959396
386	0.979982	1.0164	0.956216	0.998573	0.990187	-0.0291731	0.0234753	-0.0645908	-0.00205987	-0.0142277	-0.0173153	rs180354	rs180354_T_C_Non-Ref	0.302173	0.359236	0.98807
387	1.13351	1.1025	1.1862	1.10269	1.12693	0.1808	0.140782	0.246352	0.141025	0.172396	0.176271	rs180530	rs180530_A_G_Non-Ref	0.000797252	0.00495154	1.12996
388	0.924396	0.942199	0.938761	0.921011	0.944047	-0.113418	-0.0858957	-0.0911696	-0.118709	-0.0830694	-0.0984523	rs180530	rs180530_T_G_Non-Ref	0.000180041	0.00265304	0.934034
389	1.17988	1.10278	1.17707	1.25995	1.15854	0.238636	0.141143	0.235196	0.333366	0.212311	0.232131	rs1815076	rs1815076_T_C_Non-Ref	0.0016598	0.00739874	1.17457
390	1.03942	1.03563	1.09696	1.03439	1.06802	0.0557761	0.0505084	0.133511	0.0487844	0.0949377	0.0767035	rs184303918	rs184303918_G_C_Non-Ref	0.0097271	0.022742	1.05461
391	0.957341	0.965361	0.920011	0.967794	0.959232	-0.0628959	-0.0508591	-0.120277	-0.047228	-0.0600483	-0.0682617	rs184303918	rs184303918_T_C_Non-Ref	0.00685894	0.0180945	0.953787
392	1.02414	1.07754	1.09189	1.01541	1.04283	0.0344183	0.107737	0.126826	0.0220666	0.0605095	0.0703114	rs1847397	rs1847397_C_A_Non-Ref	0.0260521	0.0471353	1.04994
393	1.00922	0.984607	1.0441	1.0106	1.02642	0.0132381	-0.0223801	0.0622557	0.015216	0.0376158	0.0211891	rs1847397	rs1847397_G_A_Non-Ref	0.206266	0.259236	1.0148
394	0.983246	0.983785	0.986084	1.01809	0.990097	-0.0243755	-0.023585	-0.0202182	0.0258624	-0.0143575	-0.0113348	rs1847397	rs1847397_T_A_Non-Ref	0.297216	0.354866	0.992174
395	0.948859	0.939894	0.928844	0.943652	0.930337	-0.0757341	-0.0894304	-0.106491	-0.083673	-0.104175	-0.0919007	rs1860901334	rs1860901334_A_T_Non-Ref	9.98864e-05	0.00242706	0.938286
396	0.95781	1.00721	1.01998	0.964991	1.04934	-0.0621881	0.0103692	0.0285408	-0.0514121	0.0694832	-0.00104141	rs186269395	rs186269395_A_T_Non-Ref	0.968459	0.971968	0.999278
397	0.974395	0.989912	1.03123	0.989399	0.994124	-0.0374217	-0.0146279	0.0443717	-0.0153757	-0.00850174	-0.00631106	rs186269395	rs186269395_C_T_Non-Ref	0.666477	0.708963	0.995635
398	1.03851	1.07362	1.02683	1.02076	1.10036	0.0545163	0.10249	0.0381951	0.0296395	0.137977	0.0725634	rs1891621	rs1891621_C_A_Non-Ref	0.0245625	0.0454192	1.05158
399	1.07243	1.15105	1.05183	1.1024	1.13936	0.100883	0.202947	0.0729051	0.140647	0.18822	0.14112	rs1891621	rs1891621_G_A_Non-Ref	0.00471948	0.0142407	1.10276
400	1.02477	1.31471	1.13534	1.17321	1.16482	0.0352977	0.394742	0.183125	0.230465	0.220104	0.212747	rs190094977	rs190094977_C_A_Non-Ref	0.0206992	0.039707	1.15889
401	0.840191	0.908934	0.85688	0.854926	0.892678	-0.251212	-0.137753	-0.222835	-0.226129	-0.163788	-0.200343	rs190297349	rs190297349_A_T_Non-Ref	0.000702788	0.00463105	0.870343
402	0.895566	1.06078	0.964182	0.970836	0.987785	-0.159129	0.0851293	-0.0526228	-0.0426998	-0.0177316	-0.0374107	rs190297349	rs190297349_C_T_Non-Ref	0.392163	0.44777	0.974402
403	0.971105	1.03589	1.02723	0.944988	1.0837	-0.0423006	0.0508703	0.0387587	-0.0816314	0.115965	0.0163325	rs191239464	rs191239464_T_A_Non-Ref	0.666018	0.708963	1.01139
404	0.928132	0.885272	0.861371	0.932319	0.872407	-0.107598	-0.175807	-0.215293	-0.101104	-0.196927	-0.159346	rs1915930	rs1915930_C_G_Non-Ref	0.00240224	0.00921636	0.895431
405	0.977355	0.979203	0.933258	0.968901	0.953826	-0.0330456	-0.0303206	-0.0996518	-0.0455792	-0.0682026	-0.05536	rs1915930	rs1915930_T_G_Non-Ref	0.0128555	0.0274766	0.962354
406	1.03308	0.969083	0.96777	0.952967	1.05787	0.0469471	-0.0453083	-0.0472642	-0.0695013	0.0811653	-0.00679228	rs1961220	rs1961220_A_G_Non-Ref	0.830493	0.860953	0.995303
407	1.0364	1.01943	1.0087	1.0131	1.1403	0.0515798	0.0277652	0.012498	0.0187783	0.189415	0.0600073	rs1961220	rs1961220_C_G_Non-Ref	0.143378	0.189483	1.04247
408	0.954562	0.962536	1.04762	1.00015	0.960619	-0.0670887	-0.0550876	0.0671108	0.000210435	-0.0579636	-0.0225637	rs199555733	rs199555733_G_GTGTGTA_Non-Ref	0.423735	0.477132	0.984482
409	0.898469	0.792212	0.796634	0.807283	0.758311	-0.154459	-0.336042	-0.328011	-0.308853	-0.399138	-0.305301	rs199800986	rs199800986_ATT_A_Non-Ref	0.0016804	0.0074318	0.809273
410	0.960097	1.02833	1.04884	1.04513	0.9646	-0.0587485	0.0403037	0.0687992	0.0636804	-0.0519968	0.0124076	rs2001201	rs2001201_A_C_Non-Ref	0.68169	0.721467	1.00864
411	1.13256	1.10422	1.26208	1.15998	1.11123	0.179582	0.143026	0.335805	0.214097	0.152159	0.204934	rs2001201	rs2001201_G_C_Non-Ref	0.00423635	0.0133329	1.15263
412	1.17471	1.08626	1.12625	1.08471	1.05772	0.232305	0.119368	0.171522	0.117305	0.0809644	0.144293	rs200181944	rs200181944_AGG_A_Non-Ref	0.00538553	0.015336	1.10519
413	0.964041	0.97551	0.991057	0.951428	0.975356	-0.0528337	-0.0357716	-0.0129603	-0.0718338	-0.0359995	-0.0418798	rs200197084	rs200197084_A_ATTTG_Non-Ref	0.0129679	0.0275652	0.971388
414	1.01806	1.00979	1.03713	1.03299	1.0851	0.0258267	0.0140591	0.0525912	0.0468286	0.117824	0.0514259	rs200197084	rs200197084_ATTTGTTTG_ATTTG_Non-Ref	0.0460977	0.0732172	1.03629
415	1.12362	1.00551	0.99634	1.06637	1.13102	0.168152	0.00792411	-0.00528974	0.0927085	0.177628	0.0882246	rs200220198	rs200220198_A_T_Non-Ref	0.0835345	0.120391	1.06306
416	0.963589	0.870865	0.932215	0.908316	0.910717	-0.0535099	-0.19948	-0.101265	-0.138734	-0.134925	-0.125583	rs200220198	rs200220198_C_T_Non-Ref	0.00635929	0.0173038	0.916634
417	1.21177	1.09203	1.141	1.19142	1.13748	0.277111	0.127009	0.190298	0.25268	0.185838	0.206587	rs200220198	rs200220198_G_T_Non-Ref	0.00147671	0.00704932	1.15396
418	1.07671	1.2208	1.26868	1.16375	1.13436	0.106625	0.28783	0.343326	0.21878	0.181875	0.227687	rs200784859	rs200784859_A_G_Non-Ref	0.00520205	0.0150414	1.17096
419	1.15322	1.24558	1.21543	1.31103	1.08377	0.205667	0.316817	0.281472	0.390696	0.116052	0.262141	rs200784859	rs200784859_C_G_Non-Ref	0.00511557	0.0148931	1.19926
420	1.10551	1.0817	1.0883	1.04971	1.09672	0.144717	0.113304	0.122073	0.0699875	0.133195	0.116655	rs201400520	rs201400520_A_C_Non-Ref	0.000805336	0.0049578	1.08422
421	1.0681	1.01342	1.02827	0.998764	1.01998	0.0950408	0.0192387	0.0402194	-0.00178498	0.0285454	0.0362519	rs201400520	rs201400520_G_C_Non-Ref	0.0892347	0.126889	1.02545
422	0.946413	0.950134	0.920107	0.922955	0.942193	-0.0794577	-0.073797	-0.120126	-0.115668	-0.0859058	-0.0949909	rs201400520	rs201400520_T_C_Non-Ref	0.000578806	0.00430993	0.936278
423	0.922547	0.858499	0.947774	0.950531	0.886636	-0.116305	-0.220112	-0.0773852	-0.0731937	-0.173586	-0.132116	rs201705690	rs201705690_C_T_Non-Ref	0.00969824	0.0227277	0.912492
424	0.984977	0.962077	1.01734	0.975971	0.917583	-0.0218374	-0.0557763	0.0248027	-0.0350902	-0.124089	-0.042398	rs201705690	rs201705690_G_T_Non-Ref	0.156432	0.204588	0.97104
425	0.925314	0.968243	0.948114	0.936581	0.953914	-0.111985	-0.046559	-0.0768679	-0.0945236	-0.0680687	-0.0796007	rs2024831	rs2024831_A_G_Non-Ref	0.00206261	0.00850214	0.94632
426	0.989778	0.971581	0.972502	0.96895	0.940556	-0.0148238	-0.0415939	-0.0402264	-0.0455053	-0.0884136	-0.0461126	rs2043847427	rs2043847427_T_A_Non-Ref	0.0178296	0.0355821	0.968543
427	1.16401	1.17983	1.30698	1.18163	1.21979	0.219105	0.238577	0.386236	0.240776	0.286632	0.274265	rs2043902846	rs2043902846_G_T_Non-Ref	0.000805419	0.0049578	1.20938
428	1.04429	1.00232	1.0996	1.03661	1.0983	0.0625246	0.00334625	0.13698	0.0518751	0.135276	0.0780005	rs2050996	rs2050996_C_G_Non-Ref	0.0387834	0.0641756	1.05555
429	1.02174	1.00787	1.04899	0.98415	1.06654	0.0310221	0.0113059	0.0689983	-0.0230504	0.0929413	0.0362434	rs2050996	rs2050996_T_G_Non-Ref	0.15268	0.200223	1.02544
430	1.06616	1.02406	1.1431	1.13092	1.09014	0.0924172	0.0342978	0.19295	0.177501	0.124518	0.124337	rs2052352	rs2052352_A_C_Non-Ref	0.0125659	0.0270665	1.09001
431	1.10589	1.0148	1.13807	1.07383	1.08118	0.14521	0.02119	0.186593	0.102767	0.112606	0.113673	rs2052352	rs2052352_G_C_Non-Ref	0.0142276	0.0295303	1.08198
432	1.05288	1.00364	1.01432	0.982453	0.988615	0.0743372	0.00523724	0.0205067	-0.0255394	-0.0165189	0.0116046	rs2052352	rs2052352_T_C_Non-Ref	0.546638	0.592869	1.00808
433	0.92377	1.03055	1.09472	1.13157	1.04121	-0.114394	0.043419	0.130565	0.178329	0.0582571	0.0592352	rs2072895	rs2072895_A_C_Non-Ref	0.300326	0.357654	1.04191
434	0.847232	1.05361	1.05535	1.08719	0.945863	-0.239171	0.075347	0.0777259	0.120605	-0.0802964	-0.00915796	rs2072895	rs2072895_G_C_Non-Ref	0.897721	0.917597	0.993672
435	0.931776	1.02026	1.0726	1.14216	1.07227	-0.101944	0.0289391	0.101117	0.191759	0.10067	0.0641081	rs2072895	rs2072895_T_C_Non-Ref	0.259999	0.316989	1.04544
436	0.793092	0.882257	0.850591	0.867917	0.899333	-0.33444	-0.18073	-0.233462	-0.20437	-0.153072	-0.221215	rs2080272	rs2080272_C_A_Non-Ref	0.00210292	0.00859159	0.857843
437	0.95881	1.03284	1.07148	1.00105	1.06483	-0.0606828	0.0466226	0.0996103	0.00151416	0.0906178	0.0355364	rs2080272	rs2080272_G_A_Non-Ref	0.297994	0.355488	1.02494
438	0.894502	0.979393	0.919703	0.882677	0.972606	-0.160844	-0.0300408	-0.120761	-0.180043	-0.040073	-0.106352	rs2080272	rs2080272_T_A_Non-Ref	0.0256618	0.0467782	0.928934
439	0.984824	1.04389	0.995714	1.05974	1.05536	-0.0220622	0.0619667	-0.00619709	0.0837149	0.07774	0.0390325	rs2088135	rs2088135_C_T_Non-Ref	0.152611	0.200223	1.02742
440	0.975554	0.99421	0.937135	1.03312	1.07708	-0.0357063	-0.0083778	-0.0936709	0.0470055	0.107125	0.00327518	rs2092851	rs2092851_C_A_Non-Ref	0.928853	0.943154	1.00227
441	0.998907	1.04821	0.998021	1.05371	1.18754	-0.0015771	0.0679333	-0.00285752	0.0754712	0.247979	0.0773897	rs2092851	rs2092851_G_A_Non-Ref	0.166016	0.215494	1.05511
442	0.7956	0.765459	0.735307	0.772242	0.716542	-0.329885	-0.385603	-0.443581	-0.372875	-0.480877	-0.402564	rs2100574	rs2100574_A_G_Non-Ref	0.000112919	0.00257155	0.756512
443	1.07762	1.02912	1.12724	1.06303	1.10474	0.107848	0.0414094	0.172792	0.0881758	0.143711	0.110787	rs2101087	rs2101087_C_T_Non-Ref	0.00809649	0.0203884	1.07982
444	1.10132	1.06908	1.16235	1.13359	1.09947	0.139237	0.0963638	0.217049	0.180904	0.136804	0.154072	rs2101087	rs2101087_G_T_Non-Ref	0.00172677	0.00754441	1.11271
445	0.985476	1.00201	0.956845	0.999486	0.907936	-0.0211067	0.00289875	-0.0636422	-0.000742161	-0.139338	-0.044386	rs2108783	rs2108783_C_G_Non-Ref	0.169543	0.21925	0.969702
446	1.19185	1.23093	1.22763	1.22014	1.2899	0.2532	0.299743	0.295872	0.287051	0.367258	0.300625	rs2108783	rs2108783_T_G_Non-Ref	8.51757e-05	0.00242706	1.23168
447	1.0226	0.980573	1.07103	1.08885	1.13861	0.0322368	-0.0283038	0.0990033	0.122805	0.187278	0.0826038	rs2108784	rs2108784_A_G_Non-Ref	0.0905676	0.128389	1.05893
448	1.08866	1.06674	1.16516	1.16646	1.08223	0.122556	0.0932145	0.220533	0.22214	0.114007	0.15449	rs2108784	rs2108784_C_G_Non-Ref	0.00506962	0.0148931	1.11303
449	1.04663	1.02357	1.1254	1.06174	1.11448	0.0657478	0.033609	0.170443	0.0864352	0.156372	0.102521	rs2117921	rs2117921_A_G_Non-Ref	0.0176515	0.0352776	1.07365
450	0.988378	0.957849	0.938399	0.967675	0.946171	-0.0168654	-0.0621296	-0.0917269	-0.0474061	-0.0798279	-0.0595912	rs2119931	rs2119931_C_A_Non-Ref	0.0103759	0.023753	0.959536
451	1.08682	1.10671	1.08719	1.0968	1.05719	0.120109	0.146281	0.120602	0.133301	0.0802342	0.120106	rs2119931	rs2119931_G_A_Non-Ref	0.000409002	0.00368013	1.08681
452	0.874432	0.906589	0.900833	0.910172	0.933816	-0.193581	-0.141479	-0.150669	-0.135788	-0.0987903	-0.144061	rs212399	rs212399_A_G_Non-Ref	0.000691363	0.00460354	0.904968
453	0.955422	0.998132	1.02817	1.12115	1.07324	-0.0657894	-0.00269807	0.0400721	0.164981	0.10197	0.0477071	rs212399	rs212399_C_G_Non-Ref	0.300068	0.357654	1.03362
454	0.943316	0.921563	0.938728	0.99117	0.951169	-0.0841872	-0.117845	-0.0912204	-0.0127959	-0.0722264	-0.0756549	rs2135755	rs2135755_A_G_Non-Ref	0.0121862	0.0264544	0.948911
455	0.886961	0.903472	0.88662	0.935013	0.902982	-0.173057	-0.146448	-0.173613	-0.096941	-0.147231	-0.147458	rs2135755	rs2135755_C_G_Non-Ref	0.000453293	0.00389945	0.90284
456	0.981211	0.949649	0.984344	1.00684	0.994233	-0.0273643	-0.0745338	-0.0227655	0.00982877	-0.00834463	-0.0246359	rs2135755	rs2135755_T_G_Non-Ref	0.15463	0.202423	0.983069
457	1.22346	1.22213	1.25841	1.31405	1.29921	0.290965	0.289393	0.331605	0.394025	0.377631	0.336724	rs2187810	rs2187810_A_T_Non-Ref	9.85722e-05	0.00242706	1.26289
458	1.03601	1.02417	1.11309	1.09426	1.08822	0.0510423	0.0344542	0.154568	0.129949	0.12197	0.0983967	rs2187810	rs2187810_G_T_Non-Ref	0.0138231	0.0289638	1.07058
459	0.980568	0.955755	0.972117	0.965813	0.981291	-0.0283104	-0.0652879	-0.040798	-0.0501844	-0.0272467	-0.0423655	rs223313	rs223313_C_T_Non-Ref	0.00401202	0.0129224	0.971061
460	0.889792	0.90595	0.904255	0.851234	0.891548	-0.16846	-0.142497	-0.145198	-0.232372	-0.165615	-0.170829	rs223378	rs223378_G_A_Non-Ref	0.000462773	0.0039238	0.888332
461	0.929771	0.959977	0.955379	0.878315	0.943714	-0.105052	-0.0589286	-0.0658551	-0.187189	-0.0835785	-0.100121	rs223378	rs223378_T_A_Non-Ref	0.0124617	0.0268838	0.932955
462	0.925268	0.931145	0.968852	0.955589	0.994651	-0.112057	-0.102922	-0.0456524	-0.0655382	-0.00773778	-0.0667813	rs223402	rs223402_A_C_Non-Ref	0.0249443	0.0459413	0.954766
463	0.934695	0.923574	0.911326	0.94588	0.970878	-0.0974324	-0.1147	-0.13396	-0.0802715	-0.0426383	-0.0938005	rs223402	rs223402_G_C_Non-Ref	0.00384669	0.0126155	0.937051
464	0.917465	0.909718	0.957539	0.928064	0.987226	-0.124275	-0.136509	-0.0625964	-0.107704	-0.0185484	-0.0899266	rs223402	rs223402_T_C_Non-Ref	0.0145592	0.0300963	0.939571
465	1.54786	1.2397	1.52686	1.43224	1.51505	0.630275	0.309992	0.610567	0.518277	0.599367	0.533696	rs2260976	rs2260976_G_A_Non-Ref	0.000832386	0.00504523	1.44763
466	1.35855	1.12905	1.22791	1.1977	1.11107	0.442065	0.175106	0.296199	0.260262	0.151953	0.265117	rs2260976	rs2260976_T_A_Non-Ref	0.00679127	0.0179845	1.20173
467	0.947484	1.00948	0.900671	0.752127	0.818662	-0.0778272	0.0136094	-0.150927	-0.410951	-0.28866	-0.182951	rs2280976	rs2280976_A_C_Non-Ref	0.0724005	0.106348	0.880899
468	1.04906	0.990591	0.896254	0.835382	0.819543	0.0690999	-0.0136387	-0.158021	-0.259492	-0.287109	-0.129832	rs2280976	rs2280976_G_C_Non-Ref	0.133331	0.178396	0.913938
469	1.35404	1.28761	1.39467	1.11293	1.06009	0.437271	0.364697	0.479923	0.154368	0.0841909	0.30409	rs2280976	rs2280976_T_C_Non-Ref	0.0179014	0.0356227	1.23464
470	1.05208	1.05369	1.07198	1.0509	1.09265	0.0732429	0.0754538	0.100284	0.0716264	0.127831	0.0896875	rs2295616	rs2295616_A_G_Non-Ref	0.0011801	0.00619106	1.06414
471	0.919175	0.883393	0.927466	0.883179	0.856333	-0.121589	-0.178873	-0.108634	-0.179222	-0.223757	-0.162415	rs2301046	rs2301046_G_A_Non-Ref	0.00152318	0.00711976	0.893528
472	0.930273	0.964081	0.963508	0.900871	0.947638	-0.104273	-0.0527737	-0.0536319	-0.150608	-0.0775925	-0.0877759	rs2301046	rs2301046_T_A_Non-Ref	0.00870867	0.0215384	0.940972
473	0.875559	0.983476	0.924394	0.92585	0.905591	-0.191724	-0.0240382	-0.113421	-0.11115	-0.143069	-0.11668	rs2302209	rs2302209_T_C_Non-Ref	0.0129765	0.0275652	0.922307
474	1.08593	1.16901	1.14337	1.15859	1.16824	0.118927	0.22529	0.193293	0.212373	0.22434	0.194845	rs2348264	rs2348264_A_T_Non-Ref	0.000602386	0.00442299	1.1446
475	1.03426	1.08347	1.04137	1.00852	1.03885	0.0485937	0.115656	0.0584781	0.012238	0.054983	0.0579897	rs2348264	rs2348264_C_T_Non-Ref	0.0250821	0.0460115	1.04101
476	1.08015	1.0918	1.16134	1.17043	1.1475	0.111228	0.12671	0.215787	0.22704	0.198491	0.175851	rs2364485	rs2364485_A_C_Non-Ref	0.00178606	0.00773031	1.12963
477	0.946766	0.949885	0.9553	0.947888	0.964471	-0.07892	-0.0741752	-0.0659738	-0.0772119	-0.05219	-0.0696942	rs2368201	rs2368201_A_T_Non-Ref	0.000142914	0.00265304	0.95284
478	1.02776	0.965979	0.995696	0.98899	0.945392	0.0395021	-0.0499366	-0.00622254	-0.0159729	-0.0810161	-0.0227292	rs2368201	rs2368201_G_T_Non-Ref	0.327767	0.383184	0.984369
479	1.06198	1.11835	1.04969	1.0936	1.14632	0.0867617	0.16137	0.0699659	0.129083	0.19701	0.128838	rs2372935	rs2372935_G_C_Non-Ref	0.00529963	0.0151967	1.09341
480	1.02146	1.04651	1.02729	1.0596	1.07378	0.0306331	0.0655853	0.0388444	0.0835189	0.102697	0.0642558	rs2372935	rs2372935_T_C_Non-Ref	0.00882958	0.0217597	1.04555
481	1.08454	1.08343	1.10822	1.03548	1.10594	0.117079	0.115609	0.148246	0.0503031	0.145269	0.115301	rs2395173	rs2395173_G_A_Non-Ref	0.0028207	0.0100948	1.0832
482	0.963881	1.00204	0.958259	0.950285	0.959932	-0.0530732	0.00294684	-0.061512	-0.0735675	-0.0589953	-0.0488402	rs2395178	rs2395178_C_G_Non-Ref	0.0217127	0.041026	0.966713
483	0.930017	0.859135	0.829007	0.852704	0.851281	-0.104671	-0.219043	-0.270543	-0.229883	-0.232293	-0.211287	rs2395186	rs2395186_G_C_Non-Ref	0.00166138	0.00739874	0.863767
484	0.989867	1.00158	1.02752	0.941535	1.00748	-0.014693	0.00228438	0.039161	-0.0869127	0.010752	-0.00988169	rs2408459	rs2408459_A_G_Non-Ref	0.664477	0.707924	0.993174
485	0.99639	1.23426	1.27436	1.0376	1.13242	-0.00521817	0.303644	0.34977	0.0532534	0.179412	0.176172	rs2408459	rs2408459_C_G_Non-Ref	0.062361	0.095226	1.12988
486	1.0483	1.08358	1.19519	1.05232	1.08243	0.068046	0.115802	0.257237	0.0735688	0.114277	0.125786	rs2408459	rs2408459_T_G_Non-Ref	0.0215055	0.0407878	1.0911
487	1.10713	1.16583	1.04172	1.09882	1.17643	0.146827	0.221359	0.05897	0.13595	0.234412	0.159504	rs2435340	rs2435340_C_T_Non-Ref	0.00742983	0.0192342	1.1169
488	0.856822	0.846659	0.832722	0.868956	0.914408	-0.222932	-0.240146	-0.264094	-0.202646	-0.12909	-0.211782	rs249681	rs249681_A_G_Non-Ref	0.000773847	0.00491641	0.86347
489	0.881073	0.829685	0.914561	0.942913	0.897034	-0.182666	-0.269364	-0.128849	-0.0848041	-0.156765	-0.16449	rs249681	rs249681_C_G_Non-Ref	0.00594312	0.0164296	0.892244
490	0.962468	1.02757	1.06372	1.04273	1.06244	-0.0551892	0.0392402	0.0891123	0.060363	0.0873771	0.0441807	rs2513091	rs2513091_C_A_Non-Ref	0.170808	0.220474	1.0311
491	1.05844	1.06011	1.10406	1.04848	1.05061	0.0819424	0.0842155	0.142823	0.0683007	0.0712253	0.0897014	rs2513091	rs2513091_G_A_Non-Ref	0.00275432	0.0100124	1.06415
492	0.926175	1.01749	1.0064	1.01482	0.991212	-0.110643	0.0250137	0.00920555	0.0212183	-0.0127344	-0.0135881	rs25543	rs25543_TTTCA_T_Non-Ref	0.617561	0.662014	0.990626
493	1.14106	1.0202	1.16389	1.11481	1.06667	0.190371	0.0288502	0.218955	0.156797	0.0931096	0.137617	rs2554710	rs2554710_G_C_Non-Ref	0.0160225	0.0326821	1.10009
494	1.15232	1.08513	1.14068	1.06754	0.994123	0.204541	0.117862	0.189898	0.094296	-0.00850416	0.119619	rs2554710	rs2554710_T_C_Non-Ref	0.0351859	0.059648	1.08645
495	1.06442	1.01671	1.02287	1.01451	1.30053	0.0900718	0.0239128	0.0326285	0.0207769	0.379101	0.109298	rs2569343	rs2569343_A_G_Non-Ref	0.186412	0.237954	1.0787
496	1.02162	0.968661	0.949838	1.04121	1.01074	0.030861	-0.0459357	-0.0742469	0.0582547	0.0154059	-0.00313217	rs2569343	rs2569343_C_G_Non-Ref	0.905038	0.920997	0.997831
497	0.988759	1.00234	0.923651	0.946087	0.979162	-0.0163089	0.00337422	-0.11458	-0.0799559	-0.0303802	-0.0475702	rs2569343	rs2569343_T_G_Non-Ref	0.093337	0.131776	0.967565
498	0.849037	0.939639	0.779784	0.74528	0.980616	-0.2361	-0.0898216	-0.358853	-0.424146	-0.0282405	-0.227432	rs2585427	rs2585427_A_G_Non-Ref	0.0397937	0.0654565	0.854154
499	0.837018	0.735143	0.822775	0.76672	0.914994	-0.25667	-0.443903	-0.281431	-0.383229	-0.128166	-0.29868	rs2585427	rs2585427_C_G_Non-Ref	0.00539253	0.015336	0.812996
500	1.04536	1.03324	1.05302	1.00257	1.06053	0.0640007	0.0471805	0.0745386	0.00370053	0.084785	0.0548411	rs2601192	rs2601192_A_G_Non-Ref	0.0181878	0.0360374	1.03874
501	1.03467	1.00101	1.01802	0.935146	1.06675	0.0491769	0.00145746	0.0257719	-0.0967364	0.0932202	0.014578	rs2601192	rs2601192_C_G_Non-Ref	0.669282	0.711402	1.01016
502	0.87868	0.889534	0.897592	0.880807	0.970125	-0.18659	-0.168878	-0.155868	-0.183102	-0.0437574	-0.147639	rs2601192	rs2601192_T_G_Non-Ref	0.00511212	0.0148931	0.902727
503	0.968901	0.975089	0.929385	0.981621	0.990218	-0.0455791	-0.0363936	-0.105652	-0.0267617	-0.0141815	-0.0457136	rs2601195	rs2601195_A_G_Non-Ref	0.044936	0.0719495	0.968811
504	0.971564	0.959707	0.945898	0.965447	0.973714	-0.0416192	-0.0593343	-0.0802437	-0.0507311	-0.0384305	-0.0540717	rs2601195	rs2601195_T_G_Non-Ref	0.00195753	0.008234	0.963214
505	0.969162	0.913529	0.918732	0.97456	0.98455	-0.0451905	-0.130477	-0.122284	-0.0371774	-0.0224634	-0.0715184	rs2601197	rs2601197_A_C_Non-Ref	0.0346279	0.0588461	0.951636
506	1.39065	1.12193	1.30421	1.22381	1.26425	0.475757	0.165984	0.383182	0.291382	0.33828	0.330917	rs2601197	rs2601197_G_C_Non-Ref	0.0029621	0.0105192	1.25781
507	0.933522	0.861878	0.986589	1.07357	0.882228	-0.0992444	-0.214445	-0.0194789	0.10241	-0.180777	-0.082307	rs2601197	rs2601197_T_C_Non-Ref	0.223785	0.278225	0.944546
508	0.999504	0.946763	0.983854	0.987446	0.972399	-0.000716076	-0.0789252	-0.0234838	-0.0182265	-0.0403804	-0.0323464	rs2601205	rs2601205_C_A_Non-Ref	0.0711474	0.105052	0.977829
509	0.934938	0.897544	0.990783	0.954502	0.909555	-0.0970572	-0.155945	-0.013359	-0.0671797	-0.136767	-0.0940617	rs2601205	rs2601205_G_A_Non-Ref	0.020763	0.0397743	0.936881
510	1.00088	1.02173	1.0274	1.03197	0.956286	0.00127312	0.0310202	0.0390038	0.045397	-0.0644862	0.0104416	rs2601205	rs2601205_T_A_Non-Ref	0.632457	0.676934	1.00726
511	0.89305	0.858672	0.904584	0.858643	0.876482	-0.163187	-0.219821	-0.144674	-0.21987	-0.190203	-0.187551	rs2616279	rs2616279_T_C_Non-Ref	0.000237929	0.00297334	0.878095
512	1.05399	1.0744	1.02639	1.0279	0.99953	0.0758553	0.103537	0.03758	0.0396991	-0.000677588	0.0511987	rs261895	rs261895_A_G_Non-Ref	0.0453785	0.072572	1.03613
513	0.993736	0.997839	0.933468	1.04438	1.05457	-0.00906558	-0.00312078	-0.0993281	0.0626435	0.0766525	0.00555631	rs261895	rs261895_C_G_Non-Ref	0.867761	0.890958	1.00386
514	1.04615	0.990737	1.05024	1.01793	1.00827	0.065087	-0.0134259	0.0707179	0.0256444	0.0118844	0.0319815	rs2633300	rs2633300_C_A_Non-Ref	0.115812	0.159444	1.02242
515	0.947879	0.926296	0.949259	0.917873	0.93481	-0.0772251	-0.110455	-0.0751257	-0.123634	-0.0972551	-0.096739	rs2633300	rs2633300_G_A_Non-Ref	0.000498654	0.00399682	0.935144
516	1.00168	1.0413	0.912726	0.948349	0.95761	0.00241949	0.0583821	-0.131746	-0.0765093	-0.0624899	-0.0419887	rs2695481	rs2695481_A_T_Non-Ref	0.271558	0.329919	0.971315
517	0.965524	1.04667	1.0245	1.08184	1.03289	-0.0506164	0.065811	0.0349264	0.113489	0.0466884	0.0420597	rs2695481	rs2695481_C_T_Non-Ref	0.191178	0.243366	1.02958
518	1.10543	1.04507	1.17774	1.07457	1.03201	0.144614	0.063593	0.236015	0.10376	0.0454609	0.118688	rs2695481	rs2695481_G_T_Non-Ref	0.0249978	0.0459787	1.08575
519	0.948286	0.9551	0.909096	0.968549	0.995667	-0.0766063	-0.066276	-0.137496	-0.0461024	-0.00626412	-0.066549	rs2713725	rs2713725_G_C_Non-Ref	0.0360442	0.0605106	0.95492
520	0.971206	0.915751	1.00149	0.915591	0.934527	-0.0421503	-0.126973	0.00214481	-0.127225	-0.0976912	-0.0783789	rs2717538	rs2717538_C_A_Non-Ref	0.0367828	0.0615268	0.947121
521	1.07559	1.14061	1.12014	1.04867	1.1232	0.105125	0.189807	0.163681	0.0685633	0.167608	0.138957	rs2717538	rs2717538_G_A_Non-Ref	0.00348699	0.0117592	1.10111
522	0.912488	0.959235	0.914801	0.958117	0.91579	-0.132123	-0.0600436	-0.12847	-0.0617257	-0.126912	-0.101855	rs2717538	rs2717538_T_A_Non-Ref	0.00369595	0.0122169	0.931834
523	0.876095	0.94072	0.868088	0.86169	0.833928	-0.190841	-0.0881621	-0.204086	-0.214759	-0.262005	-0.191971	rs2726521	rs2726521_A_G_Non-Ref	0.00256133	0.00961365	0.875409
524	0.876088	0.951668	0.831868	0.867554	0.824575	-0.190852	-0.0714698	-0.265574	-0.204974	-0.278277	-0.202229	rs2726521	rs2726521_T_G_Non-Ref	0.00532514	0.0152269	0.869206
525	1.07656	1.07167	1.08564	1.0777	1.00816	0.106431	0.0998579	0.118543	0.107956	0.011722	0.0889019	rs2727790	rs2727790_A_G_Non-Ref	0.0103948	0.0237571	1.06356
526	1.11256	1.06236	0.998361	1.04415	1.05891	0.153883	0.0872736	-0.00236705	0.062328	0.0825801	0.0767395	rs2743917	rs2743917_A_C_Non-Ref	0.037584	0.0625647	1.05463
527	1.02665	1.04362	0.991308	1.11077	1.1173	0.0379422	0.0615955	-0.0125953	0.151558	0.160014	0.0797027	rs2743917	rs2743917_T_C_Non-Ref	0.0749983	0.109686	1.0568
528	1.047	0.993461	0.968066	1.04017	1.05925	0.0662623	-0.00946405	-0.0468233	0.0568168	0.0830464	0.0299676	rs2760521	rs2760521_A_G_Non-Ref	0.293563	0.351413	1.02099
529	1.09309	1.13183	1.08374	1.10979	1.11698	0.128411	0.178661	0.116017	0.15029	0.159609	0.146597	rs2760521	rs2760521_T_G_Non-Ref	0.000191819	0.00276231	1.10696
530	0.968196	1.02605	0.940243	1.00106	1.03942	-0.0466283	0.0371073	-0.0888946	0.0015255	0.0557813	-0.00822176	rs2762918	rs2762918_C_T_Non-Ref	0.773285	0.806476	0.994317
531	1.01721	0.980125	1.00598	0.979822	0.963002	0.024616	-0.028963	0.00859726	-0.0294091	-0.0543892	-0.0159096	rs2762919	rs2762919_A_T_Non-Ref	0.327543	0.383184	0.989033
532	0.972564	0.940601	0.976387	0.998372	0.969523	-0.0401356	-0.0883455	-0.0344745	-0.00234991	-0.0446532	-0.0419917	rs2762919	rs2762919_C_T_Non-Ref	0.0379706	0.0629812	0.971313
533	1.02017	1.02702	1.01581	0.997755	1.01588	0.0288148	0.0384673	0.0226349	-0.00324301	0.022734	0.0218816	rs2777898	rs2777898_C_G_Non-Ref	0.0340061	0.0579316	1.01528
534	0.920166	0.986105	0.980506	0.975568	0.917772	-0.120034	-0.0201862	-0.0284012	-0.0356853	-0.123792	-0.0656199	rs2777898	rs2777898_T_G_Non-Ref	0.0469505	0.0744009	0.955535
535	0.982192	0.990856	0.999662	0.971283	0.967137	-0.0259238	-0.0132524	-0.000488055	-0.0420362	-0.0482082	-0.0259817	rs27908	rs27908_C_A_Non-Ref	0.0424592	0.0688594	0.982152
536	1.01099	1.10106	1.04433	1.13291	1.03714	0.0157653	0.138898	0.062583	0.180035	0.0526153	0.0899795	rs27908	rs27908_G_A_Non-Ref	0.0404868	0.0663599	1.06436
537	0.873911	0.910162	0.894897	0.902335	0.897843	-0.194442	-0.135805	-0.160207	-0.148265	-0.155465	-0.158837	rs27908	rs27908_T_A_Non-Ref	8.49933e-05	0.00242706	0.895747
538	1.20823	1.22554	1.33364	1.18405	1.22351	0.272898	0.293418	0.415371	0.243724	0.291027	0.303288	rs28362163	rs28362163_T_A_Non-Ref	0.000497878	0.00399682	1.23395
539	1.05885	1.00585	1.03651	1.02216	1.04316	0.0825049	0.0084117	0.0517348	0.0316209	0.0609581	0.0470461	rs2836438	rs2836438_C_A_Non-Ref	0.0205221	0.0395054	1.03315
540	1.00572	1.03523	1.02862	0.990321	1.03852	0.00822582	0.0499535	0.0407153	-0.0140322	0.0545326	0.027879	rs2836438	rs2836438_G_A_Non-Ref	0.102969	0.143617	1.01951
541	0.943509	0.949055	0.934679	0.970472	0.941919	-0.0838912	-0.0754366	-0.097457	-0.0432421	-0.0863247	-0.0772703	rs2836438	rs2836438_T_A_Non-Ref	0.00110196	0.00591558	0.947849
542	1.03222	1.05924	1.00911	1.04386	0.983473	0.0457553	0.0830325	0.0130849	0.0619282	-0.0240422	0.0359518	rs28366288	rs28366288_G_C_Non-Ref	0.129218	0.174092	1.02523
543	1.00789	0.994249	0.984591	1.04393	1.0799	0.0113414	-0.00832021	-0.022403	0.0620268	0.110898	0.0307085	rs28366288	rs28366288_T_C_Non-Ref	0.280455	0.338649	1.02151
544	1.04628	1.13379	1.07848	1.02772	1.01657	0.0652748	0.181154	0.109004	0.0394468	0.0237059	0.0837171	rs28366332	rs28366332_A_C_Non-Ref	0.0416933	0.0679048	1.05974
545	0.867029	0.851338	0.861627	0.904987	0.912237	-0.205848	-0.232196	-0.214865	-0.144031	-0.13252	-0.185892	rs28366334	rs28366334_C_A_Non-Ref	0.000742372	0.00477241	0.879105
546	1.03178	0.924109	0.885321	0.952118	0.988975	0.0451404	-0.113865	-0.175727	-0.070787	-0.0159946	-0.0662468	rs28366335	rs28366335_G_A_Non-Ref	0.158023	0.206473	0.95512
547	0.983543	0.924063	0.869636	0.887843	0.950575	-0.02394	-0.113938	-0.201517	-0.171624	-0.0731282	-0.116829	rs28366335	rs28366335_T_A_Non-Ref	0.0221674	0.0417711	0.922212
548	0.962502	0.927343	0.873183	0.945798	0.946811	-0.0551378	-0.108825	-0.195644	-0.080396	-0.0788512	-0.103771	rs2836881	rs2836881_T_G_Non-Ref	0.0132991	0.0279928	0.930598
549	1.19215	1.14088	1.11356	1.07859	1.11393	0.253562	0.190141	0.155183	0.10914	0.155661	0.172738	rs28383182	rs28383182_A_G_Non-Ref	0.00196189	0.008234	1.1272
550	0.98944	1.01605	1.0637	1.01747	1.0076	-0.0153165	0.0229649	0.0890938	0.0249885	0.0109245	0.026531	rs28383313	rs28383313_A_C_Non-Ref	0.198036	0.250484	1.01856
551	0.961067	0.92351	0.957391	0.956133	0.994181	-0.0572909	-0.1148	-0.0628201	-0.064716	-0.00841989	-0.0616094	rs28383313	rs28383313_G_C_Non-Ref	0.0217095	0.041026	0.958195
552	0.99945	1.04952	1.05148	1.10177	1.1127	-0.000793425	0.0697265	0.0724171	0.139825	0.154067	0.0870484	rs28383313	rs28383313_T_C_Non-Ref	0.0353162	0.0597228	1.06219
553	1.11459	1.04636	1.20595	1.12714	1.13232	0.156512	0.0653796	0.270167	0.172671	0.179286	0.168803	rs28481863	rs28481863_A_G_Non-Ref	0.0066108	0.0176972	1.12413
554	1.11025	1.12768	1.16873	1.15806	1.21923	0.150882	0.173358	0.224948	0.211716	0.285965	0.209374	rs28481863	rs28481863_C_G_Non-Ref	0.000845122	0.00504523	1.15619
555	1.00758	0.999839	1.06485	1.00761	1.01583	0.0108958	-0.000232788	0.0906533	0.0109404	0.0226626	0.0269839	rs28481863	rs28481863_T_G_Non-Ref	0.17367	0.22396	1.01888
556	0.907328	0.874689	0.869116	0.87017	0.840467	-0.140303	-0.193158	-0.20238	-0.200631	-0.250737	-0.197442	rs28502009	rs28502009_A_G_Non-Ref	0.000355383	0.00357859	0.872096
557	1.16661	1.20111	1.17092	1.1206	1.17264	0.222323	0.264363	0.22764	0.164268	0.229759	0.221671	rs2854267	rs2854267_A_C_Non-Ref	0.000163394	0.00265304	1.16608
558	0.956403	1.05941	1.01117	1.00322	1.0639	-0.0643099	0.0832616	0.0160229	0.00463397	0.0893581	0.0257933	rs28639433	rs28639433_A_G_Non-Ref	0.413458	0.46708	1.01804
559	1.06652	1.09096	1.0985	1.09871	1.09873	0.0929089	0.125598	0.13553	0.135817	0.135835	0.125138	rs28639433	rs28639433_C_G_Non-Ref	0.000112401	0.00257155	1.09061
560	1.00656	0.997772	0.921757	1.01114	1.08672	0.00943265	-0.00321851	-0.117542	0.0159829	0.119983	0.00492758	rs28696724	rs28696724_A_G_Non-Ref	0.902352	0.919616	1.00342
561	0.978974	1.01148	1.07088	0.968539	1.15221	-0.0306575	0.0164699	0.0987928	-0.0461182	0.204405	0.0485784	rs28724123	rs28724123_A_C_Non-Ref	0.354319	0.409626	1.03425
562	1.0665	1.07761	1.14406	1.09525	1.14923	0.09288	0.107834	0.194158	0.131256	0.200665	0.145359	rs28724123	rs28724123_T_C_Non-Ref	0.00278323	0.0100658	1.10601
563	0.95075	0.899522	0.862901	0.891059	0.961027	-0.0728616	-0.152769	-0.212733	-0.166406	-0.0573513	-0.132424	rs28728275	rs28728275_T_C_Non-Ref	0.0106959	0.0240485	0.912297
564	0.954038	0.992725	0.979591	1.01975	0.923227	-0.0678818	-0.0105336	-0.0297493	0.0282127	-0.115243	-0.039039	rs2874494	rs2874494_C_A_Non-Ref	0.187095	0.238387	0.973303
565	0.921397	1.05006	1.003	0.993382	0.924915	-0.118105	0.0704786	0.0043205	-0.00957967	-0.112607	-0.0330985	rs2874494	rs2874494_G_A_Non-Ref	0.412443	0.466313	0.977319
566	0.961453	1.005	1.01476	1.05424	0.959456	-0.0567125	0.0071969	0.0211406	0.0762099	-0.0597114	-0.00237529	rs2874494	rs2874494_T_A_Non-Ref	0.930411	0.944044	0.998355
567	0.984079	0.936147	0.919791	0.978079	0.958882	-0.0231533	-0.0951937	-0.120622	-0.0319774	-0.0605748	-0.0663041	rs28746975	rs28746975_C_A_Non-Ref	0.0231558	0.0432221	0.955082
568	1.07627	0.946888	0.991817	1.03552	0.961924	0.106041	-0.0787347	-0.0118542	0.0503519	-0.0560054	0.00195971	rs28746975	rs28746975_G_A_Non-Ref	0.95691	0.961771	1.00136
569	0.891906	0.845939	0.807134	0.860253	0.823547	-0.165036	-0.241375	-0.30912	-0.217167	-0.280078	-0.242555	rs28746975	rs28746975_T_A_Non-Ref	0.000631131	0.00448187	0.845247
570	0.964715	0.955652	1.00685	1.04376	0.978627	-0.0518259	-0.0654422	0.00985382	0.0617926	-0.0311683	-0.015358	rs28754335	rs28754335_C_A_Non-Ref	0.542589	0.590327	0.989411
571	1.02257	1.01738	1.07998	1.0952	1.06116	0.0321997	0.0248586	0.111006	0.131195	0.0856447	0.0769808	rs28754335	rs28754335_G_A_Non-Ref	0.0217625	0.0410642	1.05481
572	1.0799	1.04504	1.14955	1.18361	1.2322	0.110895	0.0635515	0.201066	0.243197	0.301234	0.183989	rs28754335	rs28754335_T_A_Non-Ref	0.0131037	0.0276235	1.13602
573	0.901649	0.957957	0.893491	0.873584	0.963703	-0.149361	-0.0619665	-0.162475	-0.194981	-0.05334	-0.124425	rs2875448	rs2875448_G_A_Non-Ref	0.011702	0.0257766	0.91737
574	0.856526	0.991428	0.858222	0.904445	0.935616	-0.223431	-0.0124201	-0.220577	-0.144895	-0.0960114	-0.139467	rs2875448	rs2875448_T_A_Non-Ref	0.0248101	0.045755	0.907855
575	1.02545	1.08394	1.04988	1.09611	1.01446	0.0362568	0.11628	0.0702216	0.132396	0.0207147	0.0751737	rs28844904	rs28844904_A_G_Non-Ref	0.025939	0.0470846	1.05349
576	0.980989	1.00952	1.03432	1.05457	0.974881	-0.0276905	0.0136631	0.0486826	0.0766517	-0.0367025	0.0149209	rs28844904	rs28844904_C_G_Non-Ref	0.529813	0.577788	1.0104
577	0.988356	0.932981	0.898352	0.972738	0.944225	-0.0168967	-0.100081	-0.154647	-0.0398773	-0.0827975	-0.0788598	rs2894252	rs2894252_A_G_Non-Ref	0.0305316	0.0531903	0.946806
578	0.916547	0.915024	0.869396	0.96247	0.90925	-0.125719	-0.128119	-0.201915	-0.0551871	-0.137252	-0.129638	rs2894252	rs2894252_T_G_Non-Ref	0.00509743	0.0148931	0.91406
579	0.959977	0.954985	0.886626	0.91075	0.8666	-0.0589279	-0.0664494	-0.173603	-0.134873	-0.206562	-0.128083	rs2894257	rs2894257_A_G_Non-Ref	0.0115858	0.0256318	0.915046
580	1.04048	1.04927	0.944663	0.967411	0.950418	0.0572512	0.0693855	-0.0821289	-0.0477994	-0.0733662	-0.0153316	rs2894257	rs2894257_C_G_Non-Ref	0.663178	0.707572	0.989429
581	0.961316	0.915473	0.841188	0.89792	0.844992	-0.0569176	-0.127411	-0.249501	-0.155341	-0.24299	-0.166432	rs2894257	rs2894257_T_G_Non-Ref	0.010177	0.0234694	0.891044
582	1.07955	1.08566	1.08186	1.10997	1.12609	0.110426	0.118569	0.11352	0.150517	0.171323	0.132871	rs2896069	rs2896069_A_C_Non-Ref	0.000376505	0.00360466	1.09647
583	1.03864	1.06107	1.06869	1.14453	1.1385	0.0546927	0.0855246	0.0958383	0.194752	0.187128	0.123587	rs2896069	rs2896069_T_C_Non-Ref	0.0120589	0.0263017	1.08944
584	1.09251	1.16595	1.15448	1.16645	1.09844	0.127649	0.221506	0.207248	0.222121	0.13546	0.182797	rs2912326	rs2912326_T_C_Non-Ref	0.000981068	0.00547895	1.13508
585	0.847576	0.954261	0.911463	0.915656	0.940367	-0.238585	-0.0675442	-0.133744	-0.127122	-0.0887043	-0.13114	rs2919932	rs2919932_A_G_Non-Ref	0.011295	0.0251101	0.91311
586	0.86053	0.954005	0.914071	0.840279	0.928456	-0.216702	-0.0679307	-0.129622	-0.25106	-0.107094	-0.154482	rs2919932	rs2919932_C_G_Non-Ref	0.0108096	0.0241862	0.898455
587	0.970548	1.03625	1.03363	0.980552	0.975082	-0.043128	0.0513682	0.0477146	-0.0283342	-0.0364053	-0.00175693	rs2919936	rs2919936_A_G_Non-Ref	0.937584	0.948542	0.998783
588	0.992904	0.977689	0.988986	0.968603	0.980372	-0.0102737	-0.0325532	-0.0159776	-0.0460225	-0.0285993	-0.0266852	rs2919936	rs2919936_C_G_Non-Ref	0.0133717	0.028103	0.981673
589	1.07575	1.1293	1.16599	1.05767	1.05865	0.105337	0.175427	0.221557	0.0808839	0.082219	0.133085	rs2919936	rs2919936_T_G_Non-Ref	0.00897333	0.0218481	1.09664
590	0.916475	0.910964	0.916993	0.935539	0.794411	-0.125832	-0.134534	-0.125017	-0.0961305	-0.332043	-0.162711	rs2953475	rs2953475_A_C_Non-Ref	0.019114	0.0375502	0.893345
591	0.927856	0.971174	0.969595	0.955136	1.02495	-0.108028	-0.0421981	-0.0445459	-0.0662222	0.0355535	-0.0450881	rs2953477	rs2953477_A_T_Non-Ref	0.125871	0.170746	0.969231
592	0.887085	0.928058	0.855676	0.894459	0.966798	-0.172856	-0.107714	-0.224864	-0.160912	-0.0487133	-0.143012	rs2953477	rs2953477_C_T_Non-Ref	0.00890141	0.0218481	0.905627
593	1.00098	1.12616	1.04008	1.03679	1.10124	0.0014177	0.17141	0.0566966	0.0521278	0.139125	0.0841554	rs2953477	rs2953477_G_T_Non-Ref	0.0534352	0.083436	1.06007
594	1.02623	0.958267	0.910881	1.08645	1.05886	0.0373573	-0.0615	-0.134666	0.119628	0.0825083	0.00866551	rs295442	rs295442_C_A_Non-Ref	0.8625	0.887491	1.00602
595	0.959285	0.953814	0.966997	1.01241	0.931258	-0.0599685	-0.0682208	-0.0484172	0.0177929	-0.102747	-0.0523122	rs295442	rs295442_G_A_Non-Ref	0.0568968	0.0879487	0.964389
596	1.1211	1.28688	1.13976	1.05567	1.11006	0.164921	0.363872	0.188725	0.0781653	0.150642	0.189265	rs2985855	rs2985855_C_A_Non-Ref	0.0162135	0.0329629	1.14018
597	0.959234	0.993524	0.910656	0.985522	0.895943	-0.0600457	-0.00937276	-0.135021	-0.0210395	-0.158522	-0.0768002	rs2985855	rs2985855_G_A_Non-Ref	0.0626591	0.0954706	0.948158
598	0.980479	1.13277	0.995259	0.995951	1.11662	-0.0284406	0.179851	-0.00685631	-0.00585262	0.159143	0.0595689	rs2985855	rs2985855_T_A_Non-Ref	0.25775	0.315078	1.04215
599	1.32438	1.28209	1.41698	1.26627	1.30826	0.405322	0.358493	0.502818	0.340587	0.387646	0.398973	rs3049694	rs3049694_GTCATT_G_Non-Ref	0.000146602	0.00265304	1.31857
600	1.24187	1.13539	1.06471	1.10064	1.11603	0.312514	0.183187	0.0904541	0.138336	0.15838	0.176574	rs3084582	rs3084582_T_A_Non-Ref	0.00902526	0.0218481	1.1302
601	0.752897	0.799451	0.71573	0.764013	0.763088	-0.409476	-0.322919	-0.482513	-0.38833	-0.390079	-0.398663	rs3114403	rs3114403_C_A_Non-Ref	9.86514e-05	0.00242706	0.758561
602	0.811411	0.839503	0.785591	0.808261	0.781716	-0.301496	-0.252393	-0.348149	-0.307107	-0.355283	-0.312885	rs3114403	rs3114403_G_A_Non-Ref	7.20369e-05	0.00242706	0.80503
603	0.697063	0.686506	0.625874	0.686493	0.664505	-0.520639	-0.542656	-0.676055	-0.542683	-0.589648	-0.574336	rs3114403	rs3114403_T_A_Non-Ref	3.24832e-05	0.00190928	0.671595
604	0.982884	0.990125	1.08167	1.00932	1.0212	-0.0249074	-0.0143178	0.113257	0.0133823	0.0302688	0.0235365	rs3116496	rs3116496_C_T_Non-Ref	0.390634	0.447131	1.01645
605	0.89491	0.84594	0.784949	0.832483	0.781787	-0.160186	-0.241372	-0.349329	-0.264508	-0.355152	-0.274109	rs3118236	rs3118236_A_C_Non-Ref	0.00164963	0.00739874	0.826961
606	0.862381	0.80317	0.792517	0.801267	0.767684	-0.213603	-0.316223	-0.335486	-0.319644	-0.381416	-0.313274	rs3118236	rs3118236_G_C_Non-Ref	0.000338478	0.00352476	0.804813
607	1.04257	0.958361	0.963285	1.09538	1.06527	0.0601449	-0.0613592	-0.0539647	0.131437	0.0912227	0.0334962	rs3118236	rs3118236_T_C_Non-Ref	0.437871	0.49026	1.02349
608	1.05089	1.14363	1.0349	0.954104	1.19091	0.0716103	0.193615	0.0494964	-0.0677823	0.252064	0.0998006	rs31206	rs31206_T_C_Non-Ref	0.150972	0.198761	1.07163
609	1.04294	1.39344	1.06873	1.16534	1.04553	0.0606627	0.478655	0.0958925	0.22075	0.0642353	0.184039	rs3129765	rs3129765_C_A_Non-Ref	0.080837	0.116868	1.13606
610	1.02454	1.01389	1.05261	1.05079	1.08534	0.0349781	0.019895	0.0739739	0.0714707	0.118146	0.0636926	rs3129765	rs3129765_G_A_Non-Ref	0.0205371	0.0395054	1.04514
611	0.842069	0.841437	0.815211	0.850639	0.808092	-0.24799	-0.249072	-0.294754	-0.233381	-0.307409	-0.266521	rs3129765	rs3129765_T_A_Non-Ref	5.17889e-05	0.00224149	0.831322
612	0.952948	0.936153	0.917887	0.967934	1.01618	-0.0695306	-0.0951838	-0.123612	-0.0470195	0.023155	-0.0624381	rs3129854	rs3129854_C_G_Non-Ref	0.0664337	0.0999029	0.957644
613	0.905868	0.843698	0.805375	0.937913	0.973911	-0.142628	-0.245202	-0.312267	-0.0924748	-0.0381379	-0.166142	rs3129854	rs3129854_T_G_Non-Ref	0.0292716	0.0514482	0.891223
614	1.13698	0.976356	1.13204	1.21878	1.11384	0.185208	-0.0345204	0.178924	0.285439	0.155546	0.154119	rs3129960	rs3129960_C_A_Non-Ref	0.0417725	0.0679048	1.11274
615	0.988654	0.898656	1.02856	1.0941	0.961407	-0.0164623	-0.15416	0.0406247	0.129749	-0.0567805	-0.0114058	rs3129960	rs3129960_G_A_Non-Ref	0.821982	0.853407	0.992125
616	1.10737	0.912463	1.1212	1.07114	1.00703	0.147141	-0.132162	0.165041	0.0991463	0.0101039	0.057854	rs3129960	rs3129960_T_A_Non-Ref	0.348817	0.404277	1.04092
617	1.14594	1.23828	1.19277	1.21293	1.2094	0.196531	0.308334	0.254315	0.27849	0.274287	0.262391	rs3135384	rs3135384_C_A_Non-Ref	0.000146348	0.00265304	1.19947
618	1.12498	1.18583	1.18379	1.19316	1.19398	0.169899	0.245899	0.243413	0.254791	0.255773	0.233955	rs3135384	rs3135384_G_A_Non-Ref	0.000133472	0.00265154	1.17605
619	0.858011	0.881833	0.817086	0.800148	0.833632	-0.220932	-0.181422	-0.291441	-0.32166	-0.262518	-0.255595	rs3213917	rs3213917_A_G_Non-Ref	0.000507899	0.00399682	0.837642
620	1.02208	0.977264	1.05031	1.25113	1.03723	0.0315124	-0.033179	0.070821	0.323231	0.0527354	0.0890241	rs32653	rs32653_G_A_Non-Ref	0.219035	0.273301	1.06365
621	0.881492	0.849515	0.88937	1.06122	0.916204	-0.181981	-0.235289	-0.169144	0.0857241	-0.126258	-0.12539	rs32653	rs32653_T_A_Non-Ref	0.0870312	0.124655	0.916756
622	1.0806	1.13885	1.11543	1.02604	1.11004	0.111839	0.187574	0.157597	0.0370937	0.150611	0.128943	rs33961369	rs33961369_CT_C_Non-Ref	0.00764644	0.0196846	1.09349
623	0.860675	0.861578	0.803027	0.829969	0.806164	-0.21646	-0.214946	-0.316479	-0.268871	-0.310855	-0.265522	rs33969351	rs33969351_T_TG_Non-Ref	0.00026745	0.00311881	0.831898
624	0.85662	0.915227	0.900285	0.933384	0.865182	-0.223273	-0.127798	-0.151546	-0.0994577	-0.208925	-0.1622	rs33969351	rs33969351_TGG_TG_Non-Ref	0.00235077	0.00917698	0.893661
625	1.13589	1.18256	1.14033	1.21527	1.12871	0.183829	0.241915	0.189454	0.281275	0.174674	0.214229	rs34024807	rs34024807_GA_G_Non-Ref	0.00046934	0.0039238	1.16008
626	0.908086	0.865239	0.876996	0.854521	0.821788	-0.1391	-0.208829	-0.189358	-0.226813	-0.283161	-0.209452	rs34089274	rs34089274_AGG_A_Non-Ref	0.000882533	0.00520131	0.864866
627	1.23805	1.24033	1.27434	1.25952	1.25225	0.308072	0.310726	0.349753	0.332877	0.324518	0.325189	rs34103310	rs34103310_A_C_Non-Ref	1.81418e-06	0.0012256	1.25283
628	1.15811	1.15198	1.10489	1.11434	1.12052	0.211769	0.20411	0.143902	0.156189	0.164168	0.176028	rs34103310	rs34103310_T_C_Non-Ref	0.000198319	0.00278296	1.12977
629	1.01746	1.02365	0.998277	1.02098	1.00116	0.0249749	0.033724	-0.00248792	0.0299546	0.00166941	0.017567	rs34124973	rs34124973_AC_A_Non-Ref	0.0791197	0.114985	1.01225
630	1.06727	1.05155	1.07204	1.08398	1.06601	0.0939233	0.0725108	0.100354	0.116337	0.0922204	0.095069	rs34124973	rs34124973_ACAG_A_Non-Ref	0.00017654	0.00265304	1.06812
631	0.961682	0.993931	0.937573	1.01902	0.992801	-0.0563677	-0.00878223	-0.0929971	0.0271886	-0.0104242	-0.0282765	rs34124973	rs34124973_AG_A_Non-Ref	0.247868	0.303803	0.980591
632	0.970166	1.01145	0.942894	0.992797	1.02349	-0.0436963	0.0164201	-0.0848325	-0.0104294	0.0334945	-0.0178087	rs34124973	rs34124973_AGAG_A_Non-Ref	0.448904	0.501643	0.987732
633	1.05912	1.08548	1.03583	1.05747	1.04043	0.0828634	0.118332	0.0507864	0.0806224	0.0571824	0.0779573	rs34124973	rs34124973_AGCG_A_Non-Ref	0.00280535	0.0100658	1.05552
634	0.920123	0.953023	0.9318	0.97792	0.963202	-0.120102	-0.0694177	-0.101907	-0.0322114	-0.0540891	-0.0755455	rs34202284	rs34202284_A_G_Non-Ref	0.00896176	0.0218481	0.948983
635	0.944433	0.91374	0.969556	0.998829	0.938696	-0.0824797	-0.130145	-0.0446042	-0.00169049	-0.0912694	-0.0700377	rs34277509	rs34277509_A_ATT_Non-Ref	0.0326707	0.0560706	0.952613
636	0.943791	0.864927	0.972024	0.973135	0.909835	-0.0834608	-0.20935	-0.0409354	-0.0392876	-0.136323	-0.101871	rs34277509	rs34277509_AT_ATT_Non-Ref	0.0339895	0.0579316	0.931824
637	1.04658	0.927131	1.05385	0.972659	1.01387	0.065685	-0.109155	0.0756663	-0.0399933	0.0198674	0.00241401	rs34277509	rs34277509_ATTT_ATT_Non-Ref	0.947701	0.955288	1.00167
638	1.15122	1.11668	1.163	1.18907	1.17223	0.203162	0.15921	0.217852	0.249829	0.229257	0.211862	rs34333564	rs34333564_A_G_Non-Ref	0.000154124	0.00265304	1.15818
639	0.935292	0.91434	0.896906	0.928915	0.949597	-0.0965107	-0.129197	-0.156971	-0.106382	-0.0746121	-0.112735	rs34349956	rs34349956_A_G_Non-Ref	0.00133226	0.00666132	0.924833
640	0.785936	0.809902	0.791497	0.825649	0.807151	-0.347516	-0.30418	-0.337343	-0.276399	-0.309089	-0.314905	rs34349956	rs34349956_T_G_Non-Ref	1.54391e-05	0.00160866	0.803904
641	0.940969	0.960009	0.948092	0.905504	1.01381	-0.0877803	-0.0588801	-0.0769017	-0.143207	0.0197937	-0.0693951	rs34382945	rs34382945_G_C_Non-Ref	0.0580906	0.0893689	0.953037
642	1.012	1.04819	0.947326	0.973746	1.0396	0.0172097	0.067905	-0.0780672	-0.0383832	0.0560254	0.00493791	rs34382945	rs34382945_T_C_Non-Ref	0.8678	0.890958	1.00343
643	0.88407	0.942425	0.895286	0.921383	0.904205	-0.177767	-0.08555	-0.15958	-0.118128	-0.145278	-0.13726	rs34385574	rs34385574_T_TC_Non-Ref	0.00106136	0.00576462	0.909244
644	1.04993	1.1046	1.10983	1.07662	1.10328	0.070288	0.143518	0.150345	0.106506	0.141802	0.122492	rs34398605	rs34398605_A_T_Non-Ref	0.0012616	0.00647882	1.08861
645	1.04046	1.03149	1.09233	1.1046	1.07371	0.0572158	0.0447236	0.127415	0.143523	0.102607	0.0950968	rs34398605	rs34398605_C_T_Non-Ref	0.00782952	0.0200072	1.06814
646	0.991631	1.09114	1.06453	1.04139	1.10959	-0.0121246	0.125836	0.0902174	0.058507	0.150025	0.0824921	rs34450484	rs34450484_G_GA_Non-Ref	0.0434988	0.0700533	1.05885
647	1.14652	1.24982	1.26535	1.29055	1.2222	0.197266	0.321715	0.339539	0.367985	0.289475	0.303196	rs34450484	rs34450484_GAA_GA_Non-Ref	0.000497859	0.00399682	1.23387
648	1.06096	1.06366	1.14567	1.12295	1.10558	0.0853766	0.0890316	0.196189	0.167296	0.144798	0.136538	rs34450484	rs34450484_GAAA_GA_Non-Ref	0.0032782	0.0112663	1.09926
649	1.22496	1.39842	1.29038	1.22775	1.25382	0.292733	0.483795	0.367793	0.296012	0.326335	0.353334	rs34562239	rs34562239_AT_A_Non-Ref	0.000559713	0.00421306	1.27751
650	1.13663	1.12861	1.23945	1.14789	1.15208	0.184763	0.174552	0.309699	0.198989	0.204246	0.21445	rs34582150	rs34582150_A_C_Non-Ref	0.000921597	0.00531838	1.16026
651	1.17938	1.14617	1.17907	1.15884	1.10323	0.238033	0.196819	0.237647	0.212678	0.141737	0.205383	rs34582150	rs34582150_G_C_Non-Ref	0.000317021	0.00345728	1.15299
652	1.13811	1.12145	1.11007	1.12038	1.0855	0.186637	0.165361	0.150655	0.163982	0.118366	0.157	rs34582150	rs34582150_T_C_Non-Ref	0.000152743	0.00265304	1.11497
653	0.919461	1.06292	0.979226	0.943256	1.10853	-0.121139	0.0880396	-0.0302864	-0.0842785	0.148645	0.000196168	rs34642884	rs34642884_GC_G_Non-Ref	0.99713	0.99713	1.00014
654	0.939418	0.920048	0.907053	0.973795	0.95615	-0.0901604	-0.120218	-0.140741	-0.0383099	-0.0646912	-0.0908241	rs34734963	rs34734963_A_C_Non-Ref	0.00789093	0.0200865	0.938986
655	0.931482	0.873487	0.891518	0.886624	0.906937	-0.1024	-0.195141	-0.165665	-0.173605	-0.140926	-0.155547	rs34734963	rs34734963_G_C_Non-Ref	0.000606763	0.00442299	0.897792
656	0.960291	0.914318	0.890778	0.924449	0.981348	-0.0584569	-0.129231	-0.166862	-0.113335	-0.0271637	-0.0990097	rs34734963	rs34734963_T_C_Non-Ref	0.0167361	0.0336911	0.933674
657	1.06168	1.02923	1.22071	1.14215	1.04252	0.086355	0.0415618	0.287721	0.191746	0.0600756	0.133492	rs34890976	rs34890976_A_AT_Non-Ref	0.0454295	0.072572	1.09695
658	0.981227	0.937672	0.995509	1.00381	0.9186	-0.0273415	-0.0928452	-0.00649396	0.00548059	-0.122492	-0.0487383	rs34890976	rs34890976_ATT_AT_Non-Ref	0.123761	0.169209	0.966781
659	1.16952	1.0758	1.11878	1.08974	1.21149	0.22592	0.105416	0.161929	0.123985	0.27678	0.178806	rs34890976	rs34890976_ATTT_AT_Non-Ref	0.00503874	0.0148931	1.13195
660	0.9043	0.975693	0.846295	1.01227	0.956238	-0.145127	-0.0355004	-0.240768	0.017596	-0.0645584	-0.0936714	rs34911647	rs34911647_TA_T_Non-Ref	0.107052	0.148863	0.937135
661	1.09059	1.02575	1.16147	1.02657	1.11105	0.125109	0.0366777	0.215946	0.0378365	0.151919	0.113498	rs34937845	rs34937845_T_C_Non-Ref	0.0300797	0.0526015	1.08185
662	0.893411	0.952045	0.909181	0.890716	0.945708	-0.162604	-0.0708981	-0.137361	-0.166963	-0.080533	-0.123672	rs35250181	rs35250181_A_T_Non-Ref	0.00365606	0.012114	0.917849
663	0.874127	0.875238	0.846623	0.857804	0.834411	-0.194086	-0.192253	-0.240208	-0.22128	-0.26117	-0.2218	rs35250181	rs35250181_G_T_Non-Ref	7.54296e-05	0.00242706	0.857495
664	1.02894	1.05508	1.08276	1.0319	1.00887	0.0411534	0.0773475	0.114709	0.0453014	0.0127357	0.0582494	rs35255303	rs35255303_A_G_Non-Ref	0.0288418	0.0508864	1.0412
665	1.05613	1.09584	1.09273	1.01701	1.04217	0.0787825	0.132043	0.12794	0.0243335	0.0595961	0.084539	rs35255303	rs35255303_C_G_Non-Ref	0.0146111	0.0301489	1.06035
666	1.04013	1.04736	1.09598	1.05505	1.01366	0.056762	0.0667613	0.132225	0.0773057	0.0195797	0.0705268	rs35255303	rs35255303_T_G_Non-Ref	0.0180365	0.0358401	1.0501
667	0.982193	1.02047	1.01787	0.991317	1.02132	-0.025921	0.0292327	0.0255548	-0.0125816	0.0304335	0.00934369	rs35543145	rs35543145_G_A_Non-Ref	0.475899	0.526034	1.0065
668	1.06881	1.16569	1.14232	1.12014	1.01545	0.0960031	0.221181	0.191966	0.163678	0.0221222	0.13899	rs35610897	rs35610897_T_TG_Non-Ref	0.0178558	0.0355831	1.10113
669	0.882423	0.832566	0.890538	0.889308	0.871527	-0.180457	-0.264363	-0.167251	-0.169245	-0.198382	-0.19594	rs35705463	rs35705463_G_A_Non-Ref	0.000402248	0.00368013	0.873004
670	0.988051	0.944903	0.867601	0.947967	0.888868	-0.0173423	-0.0817617	-0.204897	-0.0770919	-0.169959	-0.11021	rs35768130	rs35768130_A_C_Non-Ref	0.0315164	0.054631	0.926453
671	1.16171	1.14279	1.08666	1.07325	1.05645	0.216255	0.192558	0.119897	0.101982	0.0792258	0.141983	rs35768130	rs35768130_T_C_Non-Ref	0.00589633	0.0163656	1.10342
672	0.945715	0.972468	0.942979	0.891318	0.96647	-0.0805221	-0.0402767	-0.0847026	-0.165988	-0.049203	-0.0841385	rs35798130	rs35798130_G_A_Non-Ref	0.0192695	0.0377921	0.943348
673	0.964302	0.919934	0.954866	0.910885	0.926986	-0.052443	-0.120398	-0.0666296	-0.134659	-0.10938	-0.0967019	rs35869212	rs35869212_A_G_Non-Ref	0.00365393	0.012114	0.935168
674	1.22644	1.12081	1.11208	1.13243	1.15679	0.294479	0.164537	0.15326	0.179421	0.210129	0.200365	rs35932337	rs35932337_TTA_T_Non-Ref	0.00139464	0.00687394	1.14899
675	1.3718	1.28301	1.37275	1.38956	1.39718	0.456069	0.359529	0.457069	0.474624	0.482517	0.445962	rs35932337	rs35932337_TTATA_T_Non-Ref	3.62235e-05	0.00190928	1.36222
676	1.20593	1.1634	1.15089	1.22362	1.17478	0.270141	0.218348	0.202754	0.291157	0.232395	0.242959	rs35932337	rs35932337_TTATATA_T_Non-Ref	0.0001216	0.00263149	1.18342
677	1.03899	1.14395	1.05404	1.07	1.05431	0.0551807	0.194026	0.0759345	0.0976108	0.0763013	0.0998107	rs35997662	rs35997662_C_G_Non-Ref	0.0151552	0.0310961	1.07163
678	1.13539	1.18802	1.19791	1.15246	1.11867	0.183189	0.248555	0.260525	0.204718	0.161784	0.211754	rs35997662	rs35997662_T_G_Non-Ref	0.000356567	0.00357859	1.1581
679	1.01671	1.0244	1.07626	1.03199	1.04857	0.0239035	0.0347832	0.106031	0.0454346	0.06843	0.0557165	rs36027107	rs36027107_A_AGT_Non-Ref	0.0187385	0.0369698	1.03938
680	0.80901	0.793257	0.839134	0.72475	0.738298	-0.30577	-0.334139	-0.253027	-0.464446	-0.437725	-0.359021	rs368420746	rs368420746_A_C_Non-Ref	0.000852613	0.00506811	0.779693
681	0.869876	0.815562	0.876579	0.852973	0.853794	-0.201118	-0.294133	-0.190044	-0.229428	-0.22804	-0.228553	rs368420746	rs368420746_G_C_Non-Ref	0.000225453	0.00297334	0.853491
682	0.70895	0.763028	0.82903	0.682584	0.778708	-0.496244	-0.390192	-0.270504	-0.550922	-0.360846	-0.413741	rs368420746	rs368420746_T_C_Non-Ref	0.00114171	0.00605849	0.750674
683	1.0992	1.06844	1.14508	1.12088	1.02984	0.136448	0.0955125	0.195446	0.164628	0.0424233	0.126892	rs370262385	rs370262385_CT_C_Non-Ref	0.00903894	0.0218481	1.09194
684	1.11533	1.05377	1.07515	1.00402	1.11392	0.15747	0.075563	0.104544	0.00579442	0.155645	0.0998031	rs372441978	rs372441978_ACGTGTG_A_Non-Ref	0.0240003	0.0446181	1.07163
685	0.772623	0.814073	0.70339	0.68009	0.804511	-0.372163	-0.29677	-0.507603	-0.556202	-0.313815	-0.409311	rs3736177	rs3736177_T_C_Non-Ref	0.00142403	0.00694466	0.752983
686	0.827443	0.897718	0.874059	0.895618	0.90114	-0.273269	-0.155665	-0.194197	-0.159044	-0.150176	-0.18647	rs3760647	rs3760647_C_A_Non-Ref	0.00126564	0.00647882	0.878753
687	0.884637	0.899368	0.94577	0.8947	0.931933	-0.176843	-0.153017	-0.080438	-0.160524	-0.101703	-0.134505	rs3760647	rs3760647_G_A_Non-Ref	0.0018836	0.0080024	0.910982
688	0.880533	0.898169	0.871902	0.852662	0.874724	-0.183552	-0.15494	-0.197763	-0.229955	-0.1931	-0.191862	rs3760647	rs3760647_T_A_Non-Ref	9.19201e-05	0.00242706	0.875475
689	0.921152	0.960227	0.95988	0.902192	0.984989	-0.118489	-0.0585523	-0.059074	-0.148494	-0.0218205	-0.0812858	rs3763311	rs3763311_T_C_Non-Ref	0.023659	0.0441019	0.945215
690	0.93549	1.11068	0.922054	1.05337	0.95665	-0.0962063	0.151444	-0.117076	0.0750101	-0.0639364	-0.0101529	rs376819374	rs376819374_T_G_Non-Ref	0.856041	0.882155	0.992987
691	1.0125	1.03577	1.05074	0.982841	1.11954	0.0179269	0.0507094	0.0714028	-0.0249701	0.162905	0.0555949	rs3780792	rs3780792_G_A_Non-Ref	0.151184	0.198851	1.03929
692	0.993407	0.975429	1.01989	0.988133	1.03613	-0.00954353	-0.0358914	0.0284172	-0.0172225	0.0512069	0.00339333	rs3788524	rs3788524_A_C_Non-Ref	0.841312	0.871516	1.00235
693	1.08135	1.14762	1.20325	1.15256	1.22574	0.112833	0.198645	0.266933	0.204845	0.293648	0.215381	rs3788524	rs3788524_G_C_Non-Ref	0.00235885	0.00917698	1.16101
694	0.970969	0.961897	1.01026	1.0212	1.04886	-0.0425034	-0.0560463	0.0147302	0.0302669	0.0688287	0.00305521	rs3788524	rs3788524_T_C_Non-Ref	0.901618	0.919616	1.00212
695	1.06773	1.07868	1.18854	1.08192	1.17938	0.0945409	0.109263	0.249194	0.113596	0.238034	0.160926	rs3816769	rs3816769_A_T_Non-Ref	0.00903741	0.0218481	1.118
696	0.94576	0.931566	0.916289	0.956586	0.902128	-0.0804532	-0.10227	-0.126126	-0.064034	-0.148596	-0.104296	rs3816769	rs3816769_C_T_Non-Ref	0.00237363	0.00920862	0.930259
697	1.01306	0.99746	0.95195	1.00474	1.02988	0.0187151	-0.00366928	-0.0710427	0.00682885	0.0424728	-0.00133905	rs3833523	rs3833523_CCA_C_Non-Ref	0.947315	0.955288	0.999072
698	0.922368	0.930173	0.883188	0.926454	0.973646	-0.116585	-0.104429	-0.179208	-0.110208	-0.0385315	-0.109792	rs3837734	rs3837734_A_AT_Non-Ref	0.00794628	0.0200865	0.926721
699	0.94466	0.925531	0.910579	0.997334	1.03903	-0.0821327	-0.111647	-0.135144	-0.00385105	0.0552354	-0.055508	rs3861734	rs3861734_T_A_Non-Ref	0.192457	0.244769	0.962256
700	1.24102	1.1083	1.20872	1.13334	1.04957	0.311525	0.148345	0.273484	0.180582	0.069802	0.196748	rs3865314	rs3865314_C_A_Non-Ref	0.0106037	0.0239189	1.14611
701	1.05449	1.04568	1.00175	1.02974	0.967741	0.0765427	0.0644379	0.00251983	0.042287	-0.0473065	0.0276962	rs3865314	rs3865314_T_A_Non-Ref	0.287466	0.346209	1.01938
702	0.794469	0.790981	0.706595	0.758145	0.829543	-0.331937	-0.338285	-0.501045	-0.399454	-0.269611	-0.368066	rs388368	rs388368_A_T_Non-Ref	0.000708868	0.00463105	0.77482
703	0.954332	0.960919	0.853968	1.05388	1.03762	-0.0674372	-0.0575131	-0.227746	0.0757075	0.0532728	-0.0447431	rs388368	rs388368_C_T_Non-Ref	0.45379	0.505224	0.969462
704	0.888973	0.703435	0.851203	0.83025	0.955631	-0.169788	-0.50751	-0.232424	-0.268382	-0.0654741	-0.248716	rs388368	rs388368_G_T_Non-Ref	0.0274413	0.0490403	0.841645
705	0.959205	0.947712	0.958555	0.964238	0.902122	-0.0600892	-0.0774794	-0.0610667	-0.0525395	-0.148605	-0.079956	rs3890745	rs3890745_C_T_Non-Ref	0.010552	0.0239064	0.946087
706	0.989209	1.00244	0.9911	0.995233	0.943626	-0.0156521	0.00351214	-0.0128976	-0.00689376	-0.0837135	-0.023129	rs3903905	rs3903905_C_G_Non-Ref	0.209905	0.263433	0.984096
707	1.0368	1.09266	0.992071	0.995737	1.0313	0.0521327	0.127844	-0.0114849	-0.00616401	0.044466	0.0413587	rs3903905	rs3903905_T_G_Non-Ref	0.1755	0.225632	1.02908
708	0.876413	0.977027	1.0034	1.03167	1.0282	-0.190318	-0.0335295	0.00489454	0.0449877	0.0401239	-0.0267682	rs3974481	rs3974481_A_T_Non-Ref	0.569521	0.61432	0.981617
709	0.883491	0.915398	0.917119	0.956418	0.964255	-0.178713	-0.127529	-0.124818	-0.0642862	-0.0525131	-0.109572	rs3974481	rs3974481_C_T_Non-Ref	0.0089701	0.0218481	0.926863
710	0.985527	1.01564	1.01671	1.00694	1.06101	-0.0210334	0.0223901	0.0239072	0.00997714	0.0854344	0.0241351	rs3974481	rs3974481_G_T_Non-Ref	0.235967	0.291834	1.01687
711	0.96469	0.954871	0.926177	0.912642	0.86505	-0.0518626	-0.0666223	-0.110639	-0.131879	-0.209144	-0.114029	rs3974608	rs3974608_G_C_Non-Ref	0.0148834	0.0305838	0.924004
712	1.01691	0.977515	0.987824	0.997144	0.956489	0.0241879	-0.0328087	-0.017674	-0.00412587	-0.0641805	-0.0189202	rs3974608	rs3974608_T_C_Non-Ref	0.267414	0.325456	0.986971
713	0.913306	0.913581	0.878848	0.86642	0.885647	-0.13083	-0.130396	-0.186314	-0.206862	-0.175197	-0.16592	rs3997874	rs3997874_G_A_Non-Ref	0.000408539	0.00368013	0.89136
714	0.997727	1.02565	1.02294	1.02301	1.00719	-0.00328298	0.0365369	0.032724	0.0328198	0.0103407	0.0218277	rs4031431	rs4031431_A_G_Non-Ref	0.0489826	0.0771797	1.01524
715	0.907207	0.935372	0.935068	0.921398	0.889761	-0.140497	-0.0963877	-0.0968568	-0.118103	-0.16851	-0.124071	rs4031431	rs4031431_C_G_Non-Ref	0.000838026	0.00504523	0.917595
716	1.01417	0.987964	1.09872	1.01746	1.08242	0.0203023	-0.0174698	0.135823	0.0249759	0.114257	0.0555777	rs4031431	rs4031431_T_G_Non-Ref	0.132621	0.177812	1.03928
717	1.00541	1.01002	0.992546	1.04911	1.19333	0.00778638	0.0143908	-0.0107943	0.0691717	0.25499	0.0671089	rs4073900	rs4073900_C_T_Non-Ref	0.241243	0.296733	1.04762
718	1.04288	1.07836	1.10822	1.03462	1.11886	0.0605723	0.108833	0.148245	0.0490943	0.162031	0.105755	rs4077393	rs4077393_A_G_Non-Ref	0.00948168	0.0224092	1.07606
719	1.05014	1.01449	0.951377	0.95844	0.934437	0.0705777	0.0207551	-0.0719116	-0.0612395	-0.0978303	-0.0279297	rs4077393	rs4077393_C_G_Non-Ref	0.427049	0.479694	0.980827
720	1.0122	1.07232	1.02925	0.979837	1.06253	0.0174947	0.100736	0.041587	-0.0293861	0.0875064	0.0435877	rs4077393	rs4077393_T_G_Non-Ref	0.139353	0.185047	1.03067
721	0.939394	0.973605	0.96246	0.942487	0.945617	-0.0901971	-0.0385917	-0.0552022	-0.0854553	-0.0806724	-0.0700237	rs41370	rs41370_A_G_Non-Ref	0.00212037	0.00861206	0.952622
722	0.947442	0.972307	0.911404	0.888499	0.946137	-0.0778897	-0.0405163	-0.133837	-0.170558	-0.0798793	-0.100536	rs41370	rs41370_C_G_Non-Ref	0.0119072	0.0260529	0.932686
723	0.990021	1.09107	1.023	1.01672	0.991276	-0.0144695	0.125749	0.0328112	0.0239274	-0.0126412	0.0310755	rs4245396	rs4245396_G_C_Non-Ref	0.289899	0.347929	1.02177
724	0.943789	1.03721	1.00329	0.970687	1.02993	-0.0834632	0.0527083	0.00473895	-0.0429215	0.0425461	-0.00527826	rs4245396	rs4245396_T_C_Non-Ref	0.8477	0.876168	0.996348
725	1.0836	1.16406	1.08419	1.258	1.11165	0.115839	0.219162	0.116615	0.331135	0.152699	0.18709	rs4248168	rs4248168_A_G_Non-Ref	0.00998893	0.0231736	1.13847
726	0.910569	0.959428	0.932583	1.03122	0.99	-0.135159	-0.059753	-0.100695	0.04435	-0.0144992	-0.0531513	rs4248168	rs4248168_C_G_Non-Ref	0.168345	0.218313	0.963829
727	0.906754	0.979696	0.973992	1.05478	1.01385	-0.141217	-0.0295947	-0.0380177	0.0769474	0.0198427	-0.0224078	rs4248168	rs4248168_T_G_Non-Ref	0.568429	0.61362	0.984588
728	1.1307	1.11253	1.20616	1.14667	1.14533	0.177211	0.15384	0.270421	0.197454	0.195759	0.198937	rs4280230	rs4280230_G_A_Non-Ref	0.000523191	0.0040939	1.14785
729	0.949576	0.984931	1.00916	0.964619	0.974556	-0.074645	-0.0219059	0.0131492	-0.0519684	-0.0371827	-0.0345106	rs4280230	rs4280230_T_A_Non-Ref	0.0794458	0.115338	0.976363
730	1.11001	0.991357	1.01709	1.08983	1.04553	0.150573	-0.0125232	0.0244423	0.124106	0.0642304	0.0701658	rs4283552	rs4283552_A_G_Non-Ref	0.0813873	0.117541	1.04984
731	1.07632	1.08934	1.06634	1.15062	1.08261	0.106103	0.12346	0.0926625	0.20241	0.114512	0.12783	rs4283552	rs4283552_C_G_Non-Ref	0.00270703	0.00991662	1.09265
732	1.07623	1.02604	1.03698	1.07318	1.08396	0.105991	0.0370846	0.052389	0.101887	0.116317	0.0827338	rs4283552	rs4283552_T_G_Non-Ref	0.00646447	0.0174189	1.05902
733	0.994109	0.990404	0.995818	0.944326	0.956761	-0.00852335	-0.0139106	-0.00604572	-0.0826425	-0.0637693	-0.0349783	rs434644	rs434644_C_A_Non-Ref	0.0932346	0.131765	0.976046
734	1.02329	0.96148	0.997966	0.95596	0.987586	0.0332157	-0.0566713	-0.00293684	-0.0649776	-0.018022	-0.0218784	rs434644	rs434644_G_A_Non-Ref	0.290926	0.348859	0.984949
735	1.1266	1.12808	1.15089	1.14017	1.23961	0.171972	0.173865	0.202754	0.189247	0.309881	0.209544	rs4435710	rs4435710_A_G_Non-Ref	0.00123159	0.00643681	1.15632
736	0.957174	0.974225	1.01298	1.01987	0.991482	-0.063147	-0.0376728	0.0186022	0.0283851	-0.0123417	-0.0132348	rs4435710	rs4435710_C_G_Non-Ref	0.48169	0.531163	0.990868
737	1.20464	1.19709	1.18491	1.20131	1.22996	0.268598	0.259533	0.244781	0.264607	0.298615	0.267227	rs4435710	rs4435710_T_G_Non-Ref	7.07931e-06	0.0012256	1.20349
738	0.861258	0.898817	0.933922	0.913235	0.915582	-0.215483	-0.1539	-0.0986253	-0.130942	-0.127238	-0.145238	rs4502598	rs4502598_C_T_Non-Ref	0.0017815	0.00773031	0.90423
739	0.862167	0.849925	0.895104	0.839599	0.869124	-0.21396	-0.234593	-0.159872	-0.252227	-0.202366	-0.212604	rs4515797	rs4515797_C_A_Non-Ref	0.000172879	0.00265304	0.862978
740	0.905263	0.921716	0.88528	0.915314	0.948049	-0.143592	-0.117606	-0.175794	-0.127661	-0.0769671	-0.128324	rs4515797	rs4515797_T_A_Non-Ref	0.00136995	0.00677635	0.914894
741	1.15729	1.07903	1.07177	1.13182	1.11272	0.210756	0.109734	0.0999932	0.178641	0.154089	0.150643	rs4543864	rs4543864_C_T_Non-Ref	0.00192711	0.00816225	1.11006
742	0.844093	0.879459	0.806205	0.784453	0.802563	-0.244527	-0.185311	-0.310782	-0.350241	-0.317314	-0.281635	rs4607180	rs4607180_G_A_Non-Ref	0.00067827	0.00460354	0.822658
743	1.11757	1.08832	1.23567	1.21204	1.17376	0.160361	0.122101	0.305299	0.27744	0.231133	0.219267	rs4669226	rs4669226_G_A_Non-Ref	0.00314885	0.0109853	1.16414
744	0.944264	0.930218	0.865994	0.936126	0.869136	-0.0827372	-0.104359	-0.207571	-0.095226	-0.202345	-0.138448	rs4698867	rs4698867_C_A_Non-Ref	0.00719932	0.0187426	0.908496
745	1.08782	1.09242	1.01521	1.02291	0.998163	0.121442	0.127526	0.0217721	0.0326828	-0.00265289	0.060154	rs4698867	rs4698867_T_A_Non-Ref	0.0889615	0.126631	1.04258
746	0.926326	1.17649	0.955241	1.13314	0.886796	-0.110409	0.234485	-0.0660636	0.180324	-0.173326	0.0130021	rs4699037	rs4699037_G_C_Non-Ref	0.881159	0.901999	1.00905
747	0.903561	1.0865	0.814704	1.14427	1.05336	-0.146307	0.119687	-0.295653	0.194424	0.075002	-0.0105693	rs4699037	rs4699037_T_C_Non-Ref	0.913235	0.928657	0.992701
748	0.939763	0.976207	0.959822	0.992377	0.997671	-0.0896317	-0.0347413	-0.0591614	-0.0110403	-0.00336456	-0.0395879	rs4728141	rs4728141_C_T_Non-Ref	0.0671766	0.100692	0.972933
749	0.977595	0.930949	0.921527	0.951034	0.957651	-0.0326918	-0.103227	-0.117902	-0.0724319	-0.0624274	-0.0777359	rs4728142	rs4728142_A_G_Non-Ref	0.00673849	0.0179132	0.947544
750	1.07568	1.09335	1.05191	1.09624	1.03809	0.105244	0.12876	0.0730156	0.132563	0.053933	0.0987032	rs4738251	rs4738251_A_T_Non-Ref	0.00306087	0.0108146	1.07081
751	0.874178	0.873183	0.880104	0.926789	0.905828	-0.194001	-0.195644	-0.184254	-0.109687	-0.142691	-0.165255	rs4780344	rs4780344_T_C_Non-Ref	0.000611965	0.00443755	0.891771
752	0.984555	0.988115	0.951245	1.03074	1.03732	-0.0224559	-0.017249	-0.0721109	0.0436764	0.0528636	-0.00305516	rs4794392	rs4794392_G_A_Non-Ref	0.901098	0.919616	0.997885
753	0.956163	0.947401	0.921872	0.980249	0.942137	-0.0646712	-0.0779534	-0.117362	-0.0287798	-0.0859906	-0.0749515	rs4794392	rs4794392_T_A_Non-Ref	0.00654956	0.0175797	0.949374
754	1.0498	0.964276	1.01761	1.03422	0.961297	0.0701187	-0.0524818	0.0251811	0.0485442	-0.0569462	0.00688317	rs4802597	rs4802597_A_G_Non-Ref	0.805323	0.837367	1.00478
755	1.05986	0.974971	1.07077	1.1175	0.973055	0.0838763	-0.0365693	0.0986498	0.16027	-0.0394069	0.0533639	rs4808510	rs4808510_A_C_Non-Ref	0.247427	0.303531	1.03768
756	1.09436	1.1249	1.16306	1.14421	0.98448	0.130086	0.169792	0.217922	0.194349	-0.0225656	0.137917	rs4808510	rs4808510_G_C_Non-Ref	0.0319135	0.0551125	1.10032
757	0.879358	0.863836	0.926848	0.900491	0.883743	-0.185477	-0.21117	-0.109596	-0.151217	-0.178301	-0.167152	rs4810485	rs4810485_A_T_Non-Ref	0.000637493	0.00448187	0.890599
758	0.899109	0.93438	0.959673	0.902225	0.937941	-0.153432	-0.0979184	-0.0593858	-0.148441	-0.0924316	-0.110322	rs4810485	rs4810485_G_T_Non-Ref	0.00348954	0.0117592	0.926381
759	1.00458	0.990406	0.959693	0.974969	0.99465	0.00659105	-0.0139082	-0.0593549	-0.036572	-0.00773909	-0.0221966	rs4820262	rs4820262_C_T_Non-Ref	0.128366	0.17362	0.984732
760	1.07176	1.05454	1.04026	1.04496	1.00024	0.0999831	0.0766152	0.0569405	0.0634495	0.000341602	0.059466	rs4821570	rs4821570_A_C_Non-Ref	0.0227352	0.0426093	1.04208
761	1.02545	1.01554	1.01993	1.02863	0.979051	0.0362599	0.0222504	0.0284636	0.0407211	-0.0305435	0.0194303	rs4821570	rs4821570_G_C_Non-Ref	0.206215	0.259236	1.01356
762	0.974363	1.12468	0.948438	0.965661	0.986869	-0.0374685	0.16952	-0.0763741	-0.0504117	-0.0190693	-0.00276062	rs4844611	rs4844611_C_G_Non-Ref	0.953056	0.959987	0.998088
763	0.94104	0.953211	0.923039	0.947558	0.979049	-0.0876716	-0.0691325	-0.115536	-0.0777136	-0.0305476	-0.0761203	rs4846205	rs4846205_G_A_Non-Ref	0.00528893	0.0151967	0.948605
764	1.01369	1.04726	1.01299	1.02403	1.06994	0.0196103	0.066614	0.0186142	0.0342581	0.0975251	0.0473243	rs4846205	rs4846205_T_A_Non-Ref	0.0361547	0.0605887	1.03335
765	1.0531	1.1067	1.13896	1.10757	1.14863	0.0746424	0.14626	0.187722	0.1474	0.199911	0.151187	rs4846213	rs4846213_C_A_Non-Ref	0.00231553	0.00911081	1.11048
766	1.00066	0.997774	1.02033	1.01786	1.03264	0.000956548	-0.00321472	0.0290299	0.02554	0.046341	0.0197306	rs4846213	rs4846213_G_A_Non-Ref	0.0995898	0.139325	1.01377
767	0.970601	0.959639	1.07981	1.04832	1.1005	-0.0430494	-0.0594362	0.110781	0.0680773	0.138162	0.0429068	rs4886633	rs4886633_A_G_Non-Ref	0.344999	0.400523	1.03019
768	1.05538	0.966091	1.09427	1.05624	1.08575	0.077764	-0.0497686	0.12997	0.0789368	0.118693	0.071119	rs4886633	rs4886633_C_G_Non-Ref	0.0901774	0.128019	1.05053
769	1.07872	1.07871	1.09327	1.06944	1.15082	0.109318	0.109304	0.128646	0.0968606	0.202664	0.129358	rs4886633	rs4886633_T_G_Non-Ref	0.00244094	0.00933897	1.09381
770	0.928347	0.958716	0.90686	0.998936	0.931888	-0.107264	-0.0608253	-0.141049	-0.00153533	-0.101772	-0.082489	rs4912804	rs4912804_A_T_Non-Ref	0.026069	0.0471353	0.944427
771	0.873425	0.913664	0.869095	0.907917	0.900021	-0.195244	-0.130264	-0.202414	-0.139367	-0.15197	-0.163852	rs4912804	rs4912804_C_T_Non-Ref	0.000371943	0.00360238	0.892639
772	0.962454	1.03557	0.984087	0.999664	0.979651	-0.0552103	0.0504283	-0.0231426	-0.000485365	-0.0296598	-0.0116139	rs4912804	rs4912804_G_T_Non-Ref	0.549561	0.595107	0.991982
773	0.928114	1.01476	0.962109	0.917077	0.99909	-0.107626	0.0211423	-0.0557277	-0.124885	-0.00131368	-0.0536821	rs4924273	rs4924273_C_G_Non-Ref	0.133443	0.178396	0.963474
774	0.966866	0.919636	0.969601	0.885684	0.971368	-0.0486121	-0.120864	-0.0445369	-0.175136	-0.0419095	-0.0862117	rs4941702	rs4941702_A_G_Non-Ref	0.031884	0.0551125	0.941993
775	1.06334	1.07164	1.12857	1.06892	1.1084	0.0886073	0.099823	0.174493	0.0961554	0.148479	0.121512	rs4941702	rs4941702_C_G_Non-Ref	0.00199426	0.00834457	1.08787
776	1.20512	1.16544	1.2584	1.24406	1.1801	0.269179	0.220874	0.331592	0.315059	0.238908	0.275122	rs4941702	rs4941702_T_G_Non-Ref	0.00020719	0.00285225	1.2101
777	0.770107	0.828578	0.80327	0.836956	0.848559	-0.376868	-0.271291	-0.316043	-0.256776	-0.236913	-0.291578	rs4958190	rs4958190_G_C_Non-Ref	0.000308184	0.00345728	0.817008
778	0.77469	0.869624	0.75714	0.839252	0.7681	-0.368308	-0.201537	-0.401368	-0.252824	-0.380633	-0.320934	rs4958190	rs4958190_T_C_Non-Ref	0.00124561	0.00647882	0.800551
779	1.01849	1.10882	1.10009	1.00607	0.932386	0.0264282	0.149023	0.137625	0.00872659	-0.101001	0.0441602	rs4971155	rs4971155_A_T_Non-Ref	0.391688	0.44777	1.03108
780	0.993856	1.02921	1.05281	0.957223	0.977572	-0.00889112	0.041544	0.0742424	-0.0630725	-0.0327245	0.00221965	rs4971155	rs4971155_C_T_Non-Ref	0.933095	0.946073	1.00154
781	0.930205	0.926075	0.922289	0.912842	0.929659	-0.104379	-0.1108	-0.116709	-0.131563	-0.105226	-0.113735	rs4971155	rs4971155_G_T_Non-Ref	2.17081e-05	0.0018163	0.924192
782	0.964797	0.983808	0.965265	0.954647	0.940657	-0.0517033	-0.023551	-0.0510032	-0.0669607	-0.0882597	-0.0562956	rs4987757	rs4987757_T_C_Non-Ref	0.0060886	0.0167389	0.96173
783	1.13353	1.13778	1.09859	1.0808	1.14813	0.180822	0.186223	0.135649	0.112102	0.199287	0.162817	rs5026470	rs5026470_G_A_Non-Ref	0.000605938	0.00442299	1.11947
784	1.10415	1.13434	1.06037	1.03606	1.06315	0.142938	0.181855	0.0845658	0.0511079	0.0883485	0.109763	rs5026470	rs5026470_T_A_Non-Ref	0.00919517	0.0220716	1.07905
785	0.958153	0.931511	0.93594	0.8893	0.988443	-0.0616726	-0.102356	-0.0955127	-0.169258	-0.0167704	-0.0891139	rs5026471	rs5026471_A_G_Non-Ref	0.0238687	0.044433	0.9401
786	1.06377	0.99275	1.00242	1.03706	1.05403	0.0891841	-0.0104974	0.00348851	0.0525055	0.0759203	0.0421202	rs5026471	rs5026471_T_G_Non-Ref	0.0987562	0.138439	1.02963
787	0.92497	0.885102	0.907998	0.948597	0.894663	-0.112522	-0.176084	-0.139239	-0.0761322	-0.160584	-0.132912	rs5026474	rs5026474_A_C_Non-Ref	0.00170523	0.00747388	0.911989
788	1.06618	0.990376	0.931654	0.980738	0.991317	0.0924478	-0.0139514	-0.102134	-0.0280601	-0.0125815	-0.0128559	rs5028609	rs5028609_A_T_Non-Ref	0.700156	0.73855	0.991129
789	1.08567	1.01512	1.03201	1.00162	1.0051	0.118586	0.0216502	0.0454515	0.00234153	0.00734292	0.0390744	rs5028609	rs5028609_C_T_Non-Ref	0.13965	0.185263	1.02745
790	0.965042	0.926016	0.952878	0.974552	0.881475	-0.0513357	-0.110891	-0.0696372	-0.0371887	-0.182008	-0.0902122	rs503787	rs503787_G_A_Non-Ref	0.0258311	0.0469874	0.939385
791	0.939073	0.780414	0.890596	0.893463	0.970727	-0.0906905	-0.357689	-0.167158	-0.16252	-0.0428627	-0.164184	rs508925	rs508925_A_G_Non-Ref	0.0376576	0.062612	0.892433
792	1.04325	1.00455	1.00997	0.98584	1.07813	0.0610885	0.00654879	0.0143079	-0.0205749	0.108535	0.0339811	rs508925	rs508925_C_G_Non-Ref	0.210591	0.263954	1.02383
793	1.0855	1.1084	1.10912	1.04354	1.10117	0.118359	0.148474	0.14941	0.0614815	0.139037	0.123352	rs511879	rs511879_A_C_Non-Ref	0.00169026	0.0074318	1.08926
794	0.916136	1.01244	0.915171	0.919432	0.90562	-0.126366	0.0178329	-0.127887	-0.121185	-0.143023	-0.100126	rs511879	rs511879_T_C_Non-Ref	0.0280497	0.0497983	0.932952
795	0.946614	0.956042	1.00855	0.964266	0.975709	-0.0791522	-0.0648534	0.0122797	-0.0524962	-0.0354778	-0.04394	rs520190	rs520190_A_C_Non-Ref	0.0496243	0.078102	0.970002
796	0.979309	1.04878	1.02072	1.01621	1.00485	-0.0301645	0.0687134	0.0295813	0.0232005	0.00697537	0.0196612	rs520190	rs520190_G_C_Non-Ref	0.288122	0.346697	1.01372
797	1.09274	1.10394	1.12296	1.10554	1.07158	0.127953	0.142661	0.16731	0.144746	0.0997423	0.136483	rs520190	rs520190_T_C_Non-Ref	0.000254359	0.00307634	1.09922
798	0.967074	0.833303	1.00743	0.939304	0.94833	-0.0483015	-0.263088	0.0106861	-0.0903366	-0.0765385	-0.0935156	rs523886	rs523886_A_G_Non-Ref	0.110721	0.153196	0.937236
799	0.914442	0.978441	1.09838	1.17323	1.08581	-0.129037	-0.031443	0.135375	0.230484	0.11877	0.0648296	rs550261497	rs550261497_T_TTA_Non-Ref	0.369052	0.425593	1.04596
800	1.08681	1.17046	1.20038	1.20525	1.15425	0.120098	0.227078	0.263493	0.269329	0.206959	0.217392	rs55688935	rs55688935_A_C_Non-Ref	0.00127705	0.00647882	1.16263
801	0.956459	0.934425	0.975006	0.972231	1.05194	-0.0642243	-0.09785	-0.0365165	-0.0406289	0.0730578	-0.0332324	rs55688935	rs55688935_G_C_Non-Ref	0.311648	0.367358	0.977228
802	1.07513	0.957524	1.12639	1.0745	1.19785	0.104516	-0.0626202	0.171708	0.103659	0.260448	0.115542	rs55688935	rs55688935_T_C_Non-Ref	0.0946923	0.133553	1.08338
803	1.08086	1.05131	1.06834	1.06749	1.0637	0.112184	0.0721926	0.0953668	0.094222	0.0890964	0.0926124	rs55692599	rs55692599_A_T_Non-Ref	0.000133658	0.00265154	1.0663
804	0.87372	0.909045	0.911559	0.898588	0.948347	-0.194758	-0.137577	-0.133591	-0.154268	-0.0765124	-0.139341	rs55692599	rs55692599_C_T_Non-Ref	0.00186779	0.00795964	0.907934
805	0.889057	0.862462	0.921998	0.861586	0.880673	-0.169652	-0.213468	-0.117165	-0.214933	-0.183322	-0.179708	rs55757426	rs55757426_C_A_Non-Ref	0.000553168	0.00420955	0.882882
806	1.01237	1.05204	1.00778	1.03822	1.05272	0.0177372	0.0731838	0.0111753	0.0541063	0.0741199	0.0460645	rs55757426	rs55757426_T_A_Non-Ref	0.0265321	0.0478592	1.03244
807	0.801681	0.830608	0.866496	0.821138	0.866854	-0.3189	-0.26776	-0.206735	-0.284304	-0.20614	-0.256768	rs55773619	rs55773619_A_C_Non-Ref	0.000315997	0.00345728	0.836961
808	0.980269	0.949031	0.925138	0.883762	0.941487	-0.0287504	-0.0754736	-0.11226	-0.17827	-0.0869876	-0.0963483	rs55810404	rs55810404_TTA_T_Non-Ref	0.0171887	0.034502	0.935398
809	1.04678	1.02089	1.00202	0.951001	1.09285	0.065964	0.0298207	0.00290552	-0.0724817	0.1281	0.0308618	rs55810404	rs55810404_TTAAA_T_Non-Ref	0.406229	0.461891	1.02162
810	1.04378	1.03048	1.05016	1.04023	1.0284	0.0618148	0.0433123	0.0706063	0.0568996	0.0404013	0.0546069	rs55810404	rs55810404_TTAAC_T_Non-Ref	0.000649174	0.00451812	1.03858
811	0.934737	0.930356	0.975895	0.839274	0.931505	-0.0973675	-0.104146	-0.0352026	-0.252787	-0.102364	-0.118373	rs55810404	rs55810404_TTAACA_T_Non-Ref	0.0302037	0.0527518	0.921226
812	0.967883	0.903716	0.917199	0.887563	0.90116	-0.0470956	-0.146058	-0.124693	-0.172079	-0.150145	-0.128014	rs55810404	rs55810404_TTAACG_T_Non-Ref	0.00404943	0.012948	0.91509
813	0.902478	0.856654	0.895375	0.848543	0.90304	-0.148037	-0.223215	-0.159437	-0.236941	-0.147139	-0.182954	rs55810404	rs55810404_TTCACA_T_Non-Ref	0.00071636	0.00465802	0.880898
814	1.0863	1.05994	1.07637	1.16293	1.02734	0.119427	0.0839776	0.10618	0.21777	0.0389173	0.113254	rs558593	rs558593_G_C_Non-Ref	0.0184554	0.0364632	1.08167
815	1.08419	1.16599	1.08975	1.04616	1.10595	0.116623	0.221552	0.123998	0.0651031	0.145281	0.134511	rs558593	rs558593_T_C_Non-Ref	0.00613602	0.0168285	1.09772
816	0.956062	0.890848	0.889778	0.917193	0.922474	-0.0648244	-0.166749	-0.168482	-0.124702	-0.116421	-0.128236	rs55881335	rs55881335_C_T_Non-Ref	0.00254899	0.00961365	0.91495
817	0.981115	0.99745	0.975566	0.935112	0.992479	-0.0275059	-0.00368297	-0.0356889	-0.096789	-0.0108915	-0.0349117	rs55881335	rs55881335_G_T_Non-Ref	0.101625	0.142029	0.976092
818	1.07946	1.0708	1.12488	1.04364	1.00611	0.110312	0.0986841	0.169765	0.0616237	0.00879458	0.0898359	rs55900996	rs55900996_G_GT_Non-Ref	0.0281587	0.049872	1.06425
819	1.15947	1.1327	1.14338	1.06985	1.02925	0.21346	0.17977	0.19331	0.0974117	0.0415946	0.145109	rs55900996	rs55900996_GTT_GT_Non-Ref	0.0111743	0.0249216	1.10581
820	1.04674	1.0597	1.08652	1.02606	1.03961	0.065902	0.083655	0.119715	0.0371119	0.0560415	0.072485	rs55900996	rs55900996_GTTT_GT_Non-Ref	0.00661889	0.0176972	1.05153
821	1.02457	1.1277	1.11115	1.04571	1.08776	0.0350219	0.173385	0.152052	0.0644885	0.121355	0.10926	rs55950520	rs55950520_A_G_Non-Ref	0.0138161	0.0289638	1.07868
822	0.894563	1.01082	0.921678	0.929962	1.04824	-0.160746	0.0155201	-0.117665	-0.104756	0.0679744	-0.0599345	rs56023535	rs56023535_A_G_Non-Ref	0.23884	0.2943	0.959308
823	0.876787	0.883815	0.9024	1.06483	0.942882	-0.189702	-0.178184	-0.14816	0.0906183	-0.0848512	-0.102056	rs56023535	rs56023535_C_G_Non-Ref	0.118518	0.162683	0.931704
824	0.988433	1.04025	1.00307	1.16434	1.16894	-0.0167847	0.0569371	0.00441668	0.219513	0.225202	0.0978568	rs56023535	rs56023535_T_G_Non-Ref	0.13429	0.179183	1.07018
825	1.18652	1.13577	1.17176	1.21563	1.25646	0.246737	0.183664	0.22868	0.2817	0.32937	0.25403	rs56094739	rs56094739_A_T_Non-Ref	0.000495081	0.00399682	1.19253
826	1.15134	1.23157	1.04988	1.07303	1.21835	0.203316	0.300499	0.0702226	0.101689	0.284932	0.192132	rs56094739	rs56094739_C_T_Non-Ref	0.0146282	0.0301489	1.14245
827	0.995293	0.942019	1.05687	1.03592	0.974944	-0.00680737	-0.0861718	0.0798019	0.0509162	-0.0366081	0.000226151	rs56157255	rs56157255_A_C_Non-Ref	0.99431	0.996469	1.00016
828	1.06942	1.08709	1.02803	1.04072	1.07338	0.096826	0.120478	0.0398783	0.0575794	0.102164	0.0833852	rs570949	rs570949_C_G_Non-Ref	0.00506082	0.0148931	1.0595
829	1.11361	1.07394	1.0298	0.995454	1.03546	0.155243	0.102916	0.04237	-0.00657363	0.0502686	0.0688448	rs570949	rs570949_T_G_Non-Ref	0.0679001	0.101557	1.04888
830	0.950869	1.0353	1.04931	1.0904	1.05712	-0.0726819	0.0500434	0.0694428	0.124854	0.0801412	0.05036	rs571099	rs571099_A_T_Non-Ref	0.203026	0.255628	1.03552
831	0.949558	0.963091	0.991627	1.02611	0.994054	-0.0746722	-0.0542555	-0.0121302	0.0371872	-0.00860436	-0.022495	rs571099	rs571099_G_T_Non-Ref	0.312588	0.367358	0.984529
832	0.986596	0.954638	0.97633	1.00016	0.933958	-0.0194683	-0.0669737	-0.0345587	0.000224956	-0.0985709	-0.0438693	rs5750333	rs5750333_A_T_Non-Ref	0.0666799	0.100056	0.97005
833	0.968971	0.962896	0.99118	0.968488	0.945575	-0.0454753	-0.0545482	-0.0127814	-0.0461944	-0.0807367	-0.0479472	rs57520912	rs57520912_A_G_Non-Ref	0.0116037	0.0256318	0.967312
834	1.0998	1.18971	1.04931	1.0041	1.05491	0.137245	0.250613	0.0694346	0.00589885	0.0771183	0.108062	rs58041247	rs58041247_C_T_Non-Ref	0.0588855	0.0902173	1.07778
835	0.897023	0.892556	0.987712	0.996596	0.927677	-0.156783	-0.163985	-0.0178379	-0.00491871	-0.108306	-0.0903661	rs5814209	rs5814209_C_CATT_Non-Ref	0.0551452	0.0855275	0.939284
836	0.816852	0.816993	0.889285	0.918083	0.904747	-0.291853	-0.291604	-0.169282	-0.123303	-0.144414	-0.204091	rs5814436	rs5814436_CA_C_Non-Ref	0.00502478	0.0148931	0.868085
837	0.87426	0.891601	0.874816	0.958252	0.894574	-0.193866	-0.165529	-0.192949	-0.0615234	-0.160727	-0.154919	rs5814436	rs5814436_CAA_C_Non-Ref	0.00311603	0.0109258	0.898183
838	0.829213	0.788865	0.75401	0.885266	0.768267	-0.270185	-0.34215	-0.407345	-0.175817	-0.38032	-0.315163	rs58235019	rs58235019_AG_A_Non-Ref	0.00165439	0.00739874	0.80376
839	0.770319	0.870259	0.871774	0.819798	0.828039	-0.376472	-0.200484	-0.197974	-0.28666	-0.27223	-0.266764	rs58280712	rs58280712_C_T_Non-Ref	0.00125104	0.00647882	0.831182
840	0.956518	0.943808	0.946336	0.922341	0.895894	-0.0641354	-0.0834343	-0.0795752	-0.116628	-0.1586	-0.100475	rs5861984	rs5861984_CT_C_Non-Ref	0.00398301	0.012889	0.932726
841	0.983083	0.959263	0.962299	1.01736	0.979715	-0.024615	-0.060002	-0.0554435	0.0248313	-0.0295662	-0.0289591	rs58697740	rs58697740_G_C_Non-Ref	0.128133	0.17362	0.980127
842	1.24043	1.08176	1.2302	1.15174	1.20332	0.310838	0.113386	0.298895	0.203816	0.267019	0.238791	rs58700409	rs58700409_T_C_Non-Ref	0.00280265	0.0100658	1.18
843	0.958354	0.856673	0.978817	0.885536	0.840963	-0.0613699	-0.223183	-0.0308891	-0.175378	-0.249886	-0.148141	rs5878125	rs5878125_ATAAC_A_Non-Ref	0.0273155	0.0489418	0.902412
844	0.895868	0.821794	0.899924	0.793748	0.831521	-0.158642	-0.283151	-0.152126	-0.333247	-0.266175	-0.238668	rs5878125	rs5878125_ATCAC_A_Non-Ref	0.00261919	0.00972339	0.847527
845	1.07966	1.07687	1.12908	1.14001	1.10062	0.110581	0.106844	0.175142	0.189042	0.138318	0.143985	rs5880259	rs5880259_CTG_C_Non-Ref	0.000978025	0.00547895	1.10495
846	0.989207	0.956485	1.02554	1.00631	0.964977	-0.0156563	-0.0641854	0.0363905	0.00907608	-0.0514332	-0.0171617	rs58870963	rs58870963_TTA_T_Non-Ref	0.40917	0.463369	0.988175
847	1.11743	1.11386	1.09646	1.10759	1.10053	0.160179	0.155562	0.132859	0.147428	0.138195	0.146844	rs58956475	rs58956475_A_G_Non-Ref	8.80496e-06	0.0012811	1.10715
848	1.00738	1.14236	1.04312	0.979485	1.1139	0.0106009	0.192018	0.0609043	-0.0299053	0.155623	0.0778482	rs58956475	rs58956475_C_G_Non-Ref	0.138361	0.184083	1.05544
849	1.14705	1.3059	1.20215	1.20095	1.1704	0.197931	0.385049	0.265621	0.264181	0.227006	0.267958	rs58956475	rs58956475_T_G_Non-Ref	0.00109497	0.00590091	1.2041
850	0.983339	0.986826	0.962323	0.967318	1.02144	-0.0242386	-0.0191321	-0.0554066	-0.0479379	0.0306107	-0.0232209	rs59251139	rs59251139_C_T_Non-Ref	0.199006	0.251481	0.984033
851	1.07752	1.18846	1.08574	1.17048	1.13978	0.10771	0.249089	0.118685	0.227097	0.188759	0.178268	rs59971336	rs59971336_C_CTGTG_Non-Ref	0.00325375	0.0112663	1.13152
852	1.02847	1.04203	1.03838	1.03735	1.10085	0.0404993	0.0593956	0.0543288	0.0529073	0.138621	0.0691505	rs5999823	rs5999823_A_C_Non-Ref	0.0172572	0.0345894	1.0491
853	1.01098	0.969	1.08427	1.02026	0.998437	0.0157587	-0.0454314	0.116725	0.0289381	-0.002256	0.022747	rs5999823	rs5999823_T_C_Non-Ref	0.44128	0.493678	1.01589
854	0.907953	0.962222	0.912537	0.932624	0.932562	-0.13931	-0.0555584	-0.132045	-0.100633	-0.100728	-0.105655	rs60103812	rs60103812_T_C_Non-Ref	0.00204294	0.00847147	0.929383
855	0.913032	0.979599	0.940168	0.910758	0.912638	-0.131262	-0.0297362	-0.0890091	-0.13486	-0.131886	-0.103351	rs60120504	rs60120504_A_AC_Non-Ref	0.00697906	0.0183068	0.930869
856	1.11668	1.03138	1.14355	1.08651	1.1696	0.159222	0.0445712	0.193516	0.119705	0.226021	0.148607	rs60379059	rs60379059_C_A_Non-Ref	0.00913589	0.0220056	1.1085
857	1.0507	0.99374	1.04645	1.04102	1.07069	0.0713473	-0.00906012	0.0655005	0.0579956	0.0985384	0.0568643	rs60379059	rs60379059_G_A_Non-Ref	0.0333213	0.056905	1.0402
858	1.00788	1.05008	1.0121	1.06045	1.14878	0.0113274	0.0704983	0.0173474	0.0846797	0.200104	0.0767913	rs60379059	rs60379059_T_A_Non-Ref	0.0868502	0.12465	1.05467
859	1.14406	1.18155	1.113	1.13496	1.07561	0.194162	0.240678	0.154451	0.182645	0.105159	0.175419	rs61130306	rs61130306_G_T_Non-Ref	0.00143652	0.00698097	1.12929
860	1.00987	1.03754	1.16213	1.0693	1.08918	0.0141733	0.0531725	0.216775	0.0966701	0.123236	0.100805	rs6131010	rs6131010_C_A_Non-Ref	0.042998	0.0695704	1.07237
861	1.08909	1.09749	1.22144	1.17444	1.10594	0.123125	0.134205	0.288577	0.23197	0.145269	0.184629	rs6131010	rs6131010_G_A_Non-Ref	0.00465632	0.0141426	1.13652
862	0.912284	0.978968	1.04699	1.02618	0.9563	-0.132444	-0.0306657	0.0662511	0.0372774	-0.0644644	-0.0248092	rs6131010	rs6131010_T_A_Non-Ref	0.524187	0.573458	0.982951
863	1.27687	1.1944	1.27648	1.3098	1.22079	0.35261	0.256282	0.352171	0.389351	0.287809	0.327645	rs61692088	rs61692088_AATG_A_Non-Ref	0.00017223	0.00265304	1.25496
864	1.052	0.930223	1.00057	1.09157	1.03446	0.0731335	-0.104352	0.000828153	0.126411	0.0488711	0.0289784	rs61692088	rs61692088_AATT_A_Non-Ref	0.498648	0.548553	1.02029
865	1.08671	1.0299	1.08182	1.05694	0.990726	0.11997	0.0425067	0.113467	0.0798942	-0.0134425	0.0684792	rs61708525	rs61708525_G_A_Non-Ref	0.0501441	0.0787411	1.04861
866	0.892448	0.863179	0.887871	0.870112	0.832134	-0.164159	-0.212269	-0.171579	-0.200727	-0.265113	-0.202769	rs618160	rs618160_C_A_Non-Ref	0.00035005	0.00357859	0.868881
867	0.889177	0.897396	0.958614	0.956476	0.946267	-0.169457	-0.156184	-0.0609788	-0.0641986	-0.079681	-0.1061	rs618160	rs618160_G_A_Non-Ref	0.0106451	0.0239731	0.929096
868	0.902933	0.951496	0.821363	0.910428	0.918673	-0.147309	-0.0717304	-0.283908	-0.135384	-0.122377	-0.152142	rs61896824	rs61896824_A_T_Non-Ref	0.0126292	0.0271607	0.899914
869	0.895055	0.944668	0.87235	0.918246	0.977098	-0.159952	-0.0821205	-0.197022	-0.123047	-0.0334245	-0.119113	rs61896824	rs61896824_G_T_Non-Ref	0.0142428	0.0295303	0.920753
870	0.870351	0.900578	0.83171	0.82815	0.860065	-0.200331	-0.151078	-0.265847	-0.272036	-0.217483	-0.221355	rs61986175	rs61986175_A_G_Non-Ref	0.000578142	0.00430993	0.85776
871	1.01697	1.11901	1.13633	1.0944	1.27488	0.0242701	0.162218	0.184381	0.130146	0.350361	0.170275	rs61986175	rs61986175_C_G_Non-Ref	0.0320118	0.0552135	1.12527
872	0.994618	0.998597	0.96547	0.970119	1.1149	-0.00778519	-0.00202511	-0.0506973	-0.0437658	0.156911	0.0105275	rs61986175	rs61986175_T_G_Non-Ref	0.79457	0.827428	1.00732
873	1.13087	1.11451	1.21922	1.21697	1.22471	0.17743	0.156416	0.285964	0.283293	0.292442	0.239109	rs62189580	rs62189580_G_C_Non-Ref	0.00129137	0.00650379	1.18026
874	0.938251	0.959126	0.976656	0.92951	0.95305	-0.0919547	-0.0602082	-0.0340776	-0.105457	-0.0693761	-0.0722147	rs62255895	rs62255895_C_T_Non-Ref	0.00439701	0.0136116	0.951177
875	1.05737	1.03625	0.923359	0.892991	0.973656	0.0804852	0.0513661	-0.115036	-0.163283	-0.0385167	-0.0369968	rs62405579	rs62405579_A_C_Non-Ref	0.47272	0.523774	0.974682
876	1.03932	1.04352	1.05969	0.982052	1.04018	0.0556356	0.0614566	0.0836429	-0.0261288	0.0568306	0.0462874	rs62405579	rs62405579_G_C_Non-Ref	0.0695267	0.103654	1.0326
877	1.03135	0.990063	1.01234	0.953473	0.971862	0.0445342	-0.0144074	0.0176898	-0.0687367	-0.0411772	-0.0124195	rs62405590	rs62405590_A_G_Non-Ref	0.571744	0.615759	0.991428
878	1.02474	1.00869	0.997181	0.99699	1.00649	0.0352636	0.0124765	-0.00407318	-0.00434883	0.0093309	0.00972978	rs62405590	rs62405590_T_G_Non-Ref	0.250159	0.30634	1.00677
879	1.21195	1.21681	1.23482	1.21567	1.17471	0.277329	0.283109	0.304295	0.281754	0.2323	0.275757	rs62417365	rs62417365_C_T_Non-Ref	2.00246e-05	0.0018163	1.21063
880	1.15349	1.13992	1.12189	1.12052	1.11324	0.206001	0.188934	0.165933	0.164174	0.154762	0.175961	rs62417365	rs62417365_G_T_Non-Ref	4.75384e-05	0.00219469	1.12972
881	0.970932	1.01212	0.955697	0.988966	0.967368	-0.042558	0.0173858	-0.0653744	-0.0160065	-0.0478633	-0.0308833	rs62525909	rs62525909_C_A_Non-Ref	0.0990924	0.138769	0.978821
882	0.93184	0.96632	0.904633	0.925947	0.954656	-0.101846	-0.0494274	-0.144595	-0.110999	-0.0669469	-0.094763	rs62525909	rs62525909_T_A_Non-Ref	0.00483376	0.0145538	0.936426
883	0.908057	0.913764	0.946276	0.961166	0.865433	-0.139146	-0.130107	-0.079667	-0.0571423	-0.208506	-0.122914	rs630923	rs630923_A_C_Non-Ref	0.00949763	0.0224092	0.918331
884	1.02364	0.952258	0.997389	0.920204	0.991343	0.0337047	-0.0705756	-0.00377224	-0.119974	-0.0125431	-0.034632	rs637135	rs637135_A_C_Non-Ref	0.270356	0.328747	0.976281
885	1.03533	0.981766	1.0766	1.0493	0.996176	0.0500959	-0.0265484	0.106485	0.069432	-0.00552736	0.0387874	rs637135	rs637135_G_C_Non-Ref	0.186754	0.238171	1.02725
886	1.00754	0.905313	0.940421	0.968598	0.998639	0.0108405	-0.143512	-0.0886209	-0.0460303	-0.00196504	-0.0538575	rs637135	rs637135_T_C_Non-Ref	0.131271	0.176344	0.963357
887	1.01494	0.970701	0.987572	0.944071	0.945516	0.0213965	-0.0429013	-0.0180415	-0.0830332	-0.0808256	-0.040681	rs637868	rs637868_A_T_Non-Ref	0.108073	0.149981	0.972196
888	1.04673	1.01832	1.05346	1.02495	1.07971	0.0658921	0.0261866	0.0751418	0.0355486	0.110642	0.0626823	rs637868	rs637868_C_T_Non-Ref	0.0141089	0.0293561	1.04441
889	0.944236	0.904036	0.910793	0.922162	0.905505	-0.0827804	-0.145547	-0.134804	-0.116908	-0.143206	-0.124649	rs637868	rs637868_G_T_Non-Ref	0.000426986	0.00379087	0.917227
890	1.0651	1.0622	1.07848	1.067	0.935041	0.0909903	0.0870616	0.108997	0.0935625	-0.096898	0.0567426	rs6427404	rs6427404_G_A_Non-Ref	0.215406	0.269257	1.04011
891	1.04869	1.04214	1.04565	1.10355	0.954959	0.0685886	0.0595431	0.0643992	0.142152	-0.0664886	0.0536388	rs6427404	rs6427404_T_A_Non-Ref	0.1861	0.237776	1.03788
892	0.971709	0.971863	0.913052	0.948255	1.08857	-0.0414044	-0.0411748	-0.131231	-0.0766528	0.122438	-0.0336051	rs6434440	rs6434440_A_T_Non-Ref	0.471787	0.523158	0.976976
893	0.929925	1.00805	0.869259	0.928356	0.967763	-0.104814	0.0115655	-0.202143	-0.10725	-0.0472738	-0.089983	rs6434440	rs6434440_C_T_Non-Ref	0.06444	0.0975403	0.939534
894	0.886677	0.993225	0.921068	0.92581	1.04455	-0.173519	-0.00980787	-0.118621	-0.111212	0.0628754	-0.0700568	rs6434440	rs6434440_G_T_Non-Ref	0.174301	0.224564	0.952601
895	1.02576	0.95469	1.0544	1.04478	1.02529	0.0366981	-0.0668956	0.0764288	0.0631923	0.03603	0.0290907	rs6451493	rs6451493_A_G_Non-Ref	0.312984	0.367358	1.02037
896	0.986583	0.9819	1.04632	0.994245	0.98878	-0.019487	-0.0263514	0.0653308	-0.00832677	-0.0162783	-0.00102254	rs6451493	rs6451493_T_G_Non-Ref	0.954493	0.960038	0.999291
897	0.897038	0.927718	0.924168	0.886122	0.801618	-0.156759	-0.108241	-0.113773	-0.174422	-0.319014	-0.174442	rs6457620	rs6457620_C_G_Non-Ref	0.010344	0.0237192	0.88611
898	0.925622	0.990075	1.05262	0.976157	0.92004	-0.111504	-0.0143906	0.0739907	-0.0348144	-0.120232	-0.0413901	rs6457914	rs6457914_A_C_Non-Ref	0.308526	0.365099	0.971718
899	1.00086	1.13222	1.11382	1.16815	0.966108	0.00123788	0.17915	0.155515	0.224225	-0.0497437	0.102077	rs6457914	rs6457914_G_C_Non-Ref	0.128275	0.17362	1.07332
900	0.921941	0.949616	0.968892	0.999186	0.863821	-0.117254	-0.0745843	-0.0455928	-0.00117432	-0.211196	-0.0899602	rs6457914	rs6457914_T_C_Non-Ref	0.0655052	0.0988286	0.939549
901	0.91623	0.944354	0.994722	0.970216	1.00403	-0.126219	-0.0826009	-0.00763478	-0.0436218	0.00580356	-0.0508545	rs6457915	rs6457915_A_C_Non-Ref	0.104588	0.145728	0.965364
902	1.09276	1.23711	1.13609	1.11107	1.14412	0.127975	0.306973	0.184083	0.151946	0.194233	0.193042	rs6457915	rs6457915_T_C_Non-Ref	0.00331064	0.0113496	1.14317
903	0.954463	0.935876	0.872218	0.878215	0.93072	-0.0672387	-0.0956108	-0.197239	-0.187354	-0.103581	-0.130205	rs6495979	rs6495979_T_C_Non-Ref	0.00755629	0.0194888	0.913702
904	0.78161	0.848404	0.871355	0.766676	0.847411	-0.355479	-0.237176	-0.198667	-0.38331	-0.238866	-0.282699	rs6577222	rs6577222_A_C_Non-Ref	0.00147896	0.00704932	0.822051
905	1.01704	1.07863	1.04536	1.00417	1.00827	0.0243731	0.109196	0.0639961	0.00599951	0.0118758	0.043088	rs6577222	rs6577222_G_C_Non-Ref	0.090214	0.128019	1.03032
906	0.821612	0.928402	0.907946	0.929062	0.906006	-0.283471	-0.107179	-0.139321	-0.106154	-0.142408	-0.155706	rs6577222	rs6577222_T_C_Non-Ref	0.0090355	0.0218481	0.897693
907	1.02997	1.0213	1.08984	1.09454	1.05475	0.0425987	0.0304066	0.124112	0.130326	0.0769062	0.0808699	rs6581155	rs6581155_C_A_Non-Ref	0.0166837	0.0336346	1.05766
908	1.02224	1.02403	1.03868	1.13117	1.07579	0.0317323	0.0342643	0.0547513	0.177813	0.105399	0.080792	rs6581155	rs6581155_G_A_Non-Ref	0.0430684	0.069603	1.0576
909	1.03791	1.04817	1.09537	1.19333	1.05096	0.0536813	0.06787	0.131422	0.254993	0.0717137	0.115936	rs6581155	rs6581155_T_A_Non-Ref	0.0357253	0.0602674	1.08368
910	0.831489	0.769248	0.772767	0.791145	0.770778	-0.26623	-0.378479	-0.371894	-0.337987	-0.375613	-0.34604	rs6601773	rs6601773_C_A_Non-Ref	8.31945e-05	0.00242706	0.78674
911	0.977238	0.923672	0.934164	0.882019	0.906869	-0.0332175	-0.114547	-0.0982515	-0.181118	-0.141034	-0.113634	rs6601773	rs6601773_G_A_Non-Ref	0.0097536	0.022742	0.924257
912	0.948276	0.830803	0.952601	0.850922	0.872701	-0.0766212	-0.267422	-0.0700566	-0.2329	-0.196441	-0.168688	rs6601773	rs6601773_T_A_Non-Ref	0.0141163	0.0293561	0.889651
913	0.895166	0.919367	0.866975	0.942956	0.926724	-0.159772	-0.121288	-0.205938	-0.0847373	-0.109788	-0.136305	rs66469519	rs66469519_A_T_Non-Ref	0.00300845	0.0106565	0.909847
914	0.82442	0.824881	0.866618	0.862844	0.835328	-0.278549	-0.277743	-0.206531	-0.212828	-0.259585	-0.247047	rs66469519	rs66469519_G_T_Non-Ref	9.43137e-05	0.00242706	0.842619
915	1.1493	1.14049	1.13006	1.16326	1.10317	0.200756	0.189659	0.176404	0.218174	0.141659	0.185331	rs6657161	rs6657161_T_C_Non-Ref	0.000135927	0.00265154	1.13708
916	1.12691	1.00192	1.1157	1.03322	1.02809	0.172375	0.00276369	0.157947	0.04715	0.0399665	0.0840406	rs6659742	rs6659742_T_C_Non-Ref	0.0690306	0.103136	1.05998
917	0.954509	0.919762	0.911896	0.984279	0.966173	-0.0671697	-0.120667	-0.133058	-0.0228606	-0.0496465	-0.0786804	rs66735039	rs66735039_A_AATCT_Non-Ref	0.0199718	0.0388497	0.946923
918	0.965384	0.961175	0.937562	1.00939	0.94901	-0.0508255	-0.0571283	-0.0930147	0.0134807	-0.0755048	-0.0525985	rs66735039	rs66735039_AATCTATCT_AATCT_Non-Ref	0.0438156	0.0704815	0.964198
919	1.09574	1.06537	1.07935	1.03656	1.03789	0.131909	0.091361	0.110167	0.0518033	0.0536521	0.0877784	rs6673993	rs6673993_C_T_Non-Ref	0.00500403	0.0148931	1.06273
920	0.92624	0.939975	0.910926	0.93785	0.871077	-0.110542	-0.0893065	-0.134594	-0.0925706	-0.199128	-0.125228	rs667982	rs667982_C_T_Non-Ref	0.00341248	0.0116125	0.916859
921	1.08124	1.08862	1.17668	1.12913	1.06174	0.112685	0.122494	0.234723	0.175215	0.0864357	0.146311	rs6688100	rs6688100_A_T_Non-Ref	0.00518073	0.0150414	1.10674
922	1.10047	1.07398	1.13917	1.14745	1.04149	0.138118	0.102963	0.187979	0.198425	0.0586479	0.137226	rs6688100	rs6688100_C_T_Non-Ref	0.00630228	0.0171824	1.09979
923	1.08941	1.03442	1.0665	1.03416	1.07863	0.123543	0.0488247	0.0928907	0.0484542	0.109203	0.0845831	rs66954331	rs66954331_A_T_Non-Ref	0.00542372	0.0153895	1.06038
924	1.00881	1.0158	1.04048	0.984746	0.970515	0.0126547	0.0226191	0.0572479	-0.0221767	-0.0431783	0.00543335	rs66954331	rs66954331_C_T_Non-Ref	0.772286	0.806041	1.00377
925	1.01895	0.994361	1.0346	0.995859	0.98193	0.0270808	-0.00815838	0.0490767	-0.00598675	-0.0263077	0.00714094	rs66954331	rs66954331_G_T_Non-Ref	0.626489	0.671065	1.00496
926	1.05585	1.0505	1.10504	1.04171	1.09918	0.0784049	0.0710704	0.144098	0.0589476	0.13643	0.0977902	rs67101368	rs67101368_C_CCT_Non-Ref	0.00519702	0.0150414	1.07013
927	1.15321	1.17082	1.16513	1.1409	1.17459	0.205659	0.227516	0.220488	0.190175	0.232151	0.215198	rs67101368	rs67101368_CCTCT_CCT_Non-Ref	9.72611e-06	0.0012811	1.16086
928	1.04726	0.902422	1.00902	0.938011	1.00339	0.066619	-0.148126	0.0129517	-0.0923234	0.00488921	-0.0311979	rs67111333	rs67111333_G_A_Non-Ref	0.467245	0.519369	0.978607
929	1.07068	0.9668	1.04274	1.0277	1.07385	0.0985223	-0.04871	0.060377	0.039418	0.102793	0.0504801	rs67111333	rs67111333_T_A_Non-Ref	0.140096	0.185677	1.03561
930	0.947277	1.09364	0.941671	0.946123	0.885903	-0.0781413	0.129136	-0.0867057	-0.0799002	-0.17478	-0.0580781	rs67111717	rs67111717_G_A_Non-Ref	0.311542	0.367358	0.960543
931	1.01022	1.08242	0.964813	1.0077	0.948403	0.0146725	0.114262	-0.0516788	0.011073	-0.0764274	0.0023802	rs67111717	rs67111717_T_A_Non-Ref	0.946083	0.955288	1.00165
932	1.05403	1.09412	1.09039	1.10646	1.10429	0.0759216	0.12977	0.124845	0.145948	0.143125	0.123922	rs6721899	rs6721899_C_T_Non-Ref	0.000605867	0.00442299	1.08969
933	0.959363	0.94156	0.914868	0.950543	0.950942	-0.0598513	-0.0868757	-0.128364	-0.0731755	-0.072571	-0.0841675	rs67250450	rs67250450_A_T_Non-Ref	0.00207385	0.00852309	0.943329
934	0.888109	0.855542	0.851916	0.902385	0.899145	-0.171191	-0.225089	-0.231217	-0.148185	-0.153374	-0.185811	rs67250450	rs67250450_C_T_Non-Ref	0.000468446	0.0039238	0.879155
935	1.10842	1.10441	0.974971	1.06277	0.919041	0.148505	0.14328	-0.0365694	0.0878301	-0.121798	0.0442494	rs6729181	rs6729181_C_A_Non-Ref	0.452593	0.505109	1.03115
936	1.19994	1.0537	1.07142	1.12147	1.03099	0.262966	0.0754635	0.0995191	0.165386	0.0440251	0.129472	rs6729181	rs6729181_G_A_Non-Ref	0.0290935	0.0512002	1.09389
937	0.873157	0.855939	0.815072	0.842514	0.778963	-0.195687	-0.22442	-0.295	-0.247227	-0.360373	-0.264541	rs67293718	rs67293718_A_G_Non-Ref	0.000795914	0.00495154	0.832463
938	1.08273	0.996408	1.03367	1.06101	1.08596	0.114669	-0.00519174	0.0477811	0.0854319	0.118965	0.072331	rs67293718	rs67293718_C_G_Non-Ref	0.035538	0.0600245	1.05141
939	1.02826	0.990954	0.9826	0.99755	0.956802	0.0402003	-0.0131098	-0.0253237	-0.0035389	-0.0637075	-0.0130959	rs673002	rs673002_C_G_Non-Ref	0.479149	0.528782	0.990964
940	1.05015	1.05367	1.06369	1.05876	1.00372	0.0705981	0.0754256	0.0890831	0.0823711	0.00535596	0.0645668	rs673002	rs673002_T_G_Non-Ref	0.0129759	0.0275652	1.04577
941	1.00129	0.945636	0.980975	0.980079	0.972129	0.0018625	-0.0806436	-0.027712	-0.0290302	-0.0407807	-0.0352608	rs6738237	rs6738237_G_A_Non-Ref	0.0574948	0.0885766	0.975855
942	0.895013	0.959566	0.931282	0.98409	0.947436	-0.16002	-0.059546	-0.10271	-0.0231372	-0.0779	-0.0846626	rs67412305	rs67412305_A_T_Non-Ref	0.0208188	0.0397982	0.943005
943	0.862454	0.907677	0.849712	0.960066	0.908719	-0.21348	-0.139749	-0.234954	-0.0587938	-0.138094	-0.157014	rs67412305	rs67412305_C_T_Non-Ref	0.00738563	0.0191556	0.896879
944	0.892981	0.909662	0.870881	0.891281	0.847426	-0.163298	-0.136597	-0.199453	-0.166048	-0.23884	-0.180847	rs67412305	rs67412305_G_T_Non-Ref	0.000505725	0.00399682	0.882185
945	0.946741	1.04523	0.954515	0.968439	0.922029	-0.0789581	0.0638267	-0.0671606	-0.0462672	-0.117116	-0.049135	rs6746347	rs6746347_G_T_Non-Ref	0.182467	0.233564	0.966516
946	0.896328	0.923253	0.967477	0.919582	0.916351	-0.157902	-0.115203	-0.0477002	-0.120949	-0.126028	-0.113556	rs6768615	rs6768615_A_C_Non-Ref	0.00326164	0.0112663	0.924307
947	0.757126	0.826142	0.723168	0.748851	0.843441	-0.401395	-0.275538	-0.467598	-0.417249	-0.245641	-0.361484	rs6771049	rs6771049_A_G_Non-Ref	0.001084	0.00586459	0.778364
948	0.918758	0.86718	0.86676	0.869982	0.880846	-0.122243	-0.205597	-0.206295	-0.200942	-0.183038	-0.183623	rs6772670	rs6772670_A_G_Non-Ref	0.000322147	0.00345871	0.880489
949	0.95968	0.952039	0.898803	0.948811	0.949757	-0.059374	-0.0709081	-0.153923	-0.0758079	-0.0743697	-0.0868765	rs6772670	rs6772670_C_G_Non-Ref	0.00694411	0.018267	0.941559
950	0.946158	1.02201	0.951458	0.997933	0.966914	-0.0798472	0.0314138	-0.0717876	-0.00298527	-0.0485405	-0.0343494	rs6772670	rs6772670_T_G_Non-Ref	0.180355	0.231288	0.976472
951	0.71756	0.697181	0.687244	0.784154	0.656007	-0.478829	-0.520394	-0.541106	-0.35079	-0.608217	-0.499867	rs67794599	rs67794599_T_TAC_Non-Ref	0.000305531	0.00345728	0.707172
952	0.987569	0.9555	1.0616	1.12627	1.05799	-0.0180462	-0.0656719	0.0862456	0.171552	0.0813266	0.0510811	rs67876779	rs67876779_A_G_Non-Ref	0.289549	0.347811	1.03604
953	1.10172	1.13726	1.20985	1.19551	1.09762	0.139757	0.185557	0.274825	0.257624	0.134383	0.198429	rs6790260	rs6790260_G_C_Non-Ref	0.00244861	0.00934134	1.14745
954	1.13835	1.23669	1.2101	1.31097	0.990153	0.186939	0.306479	0.275124	0.390629	-0.0142773	0.228979	rs6790260	rs6790260_T_C_Non-Ref	0.0294128	0.0516308	1.17201
955	1.09671	1.07752	1.20054	1.07886	1.10328	0.133188	0.107711	0.263685	0.109506	0.141799	0.151178	rs6791062	rs6791062_A_T_Non-Ref	0.00637298	0.017307	1.11048
956	1.02246	1.06818	1.0791	1.0073	1.02753	0.0320385	0.0951503	0.10983	0.010498	0.0391868	0.0573407	rs6791062	rs6791062_C_T_Non-Ref	0.0402827	0.0661037	1.04055
957	1.04884	1.01775	1.06615	1.06214	1.00881	0.0687936	0.0253847	0.0924149	0.0869751	0.0126482	0.0572433	rs6791062	rs6791062_G_T_Non-Ref	0.0242217	0.0449693	1.04048
958	0.919942	0.888673	0.912336	0.922597	0.914722	-0.120384	-0.170275	-0.132363	-0.116227	-0.128595	-0.133569	rs6791614	rs6791614_A_T_Non-Ref	0.000155552	0.00265304	0.911573
959	1.01877	0.964383	0.988445	1.01534	0.962357	0.0268231	-0.0523215	-0.0167673	0.0219633	-0.0553554	-0.0151316	rs6791614	rs6791614_C_T_Non-Ref	0.436512	0.489134	0.989566
960	1.02587	0.999975	1.01211	1.04059	0.993389	0.036848	-3.66703e-05	0.017363	0.0573951	-0.00956913	0.0204001	rs6791614	rs6791614_G_T_Non-Ref	0.169109	0.219098	1.01424
961	1.12271	1.15321	1.15889	0.948215	1.22227	0.166979	0.205654	0.212748	-0.0767135	0.289558	0.159645	rs67919208	rs67919208_A_T_Non-Ref	0.0625883	0.0954678	1.11701
962	0.802795	0.767311	0.801358	0.838282	0.832692	-0.316896	-0.382118	-0.31948	-0.254492	-0.264145	-0.307426	rs67919208	rs67919208_C_T_Non-Ref	0.000178116	0.00265304	0.808082
963	1.0667	1.16684	1.15967	1.15047	1.23163	0.0931479	0.222605	0.213711	0.20222	0.300566	0.20645	rs68126059	rs68126059_C_CG_Non-Ref	0.00339932	0.0115962	1.15385
964	0.992299	0.934887	1.02943	1.03114	0.977998	-0.0111533	-0.0971357	0.0418525	0.0442351	-0.0320963	-0.0108595	rs6836300	rs6836300_A_C_Non-Ref	0.699577	0.738502	0.992501
965	1.03881	1.00347	0.950947	1.0695	1.0619	0.0549266	0.00500403	-0.0725635	0.0969403	0.0866474	0.034191	rs6836300	rs6836300_T_C_Non-Ref	0.333577	0.388893	1.02398
966	1.06026	1.09565	1.048	1.06292	1.02829	0.0844249	0.131789	0.0676395	0.0880298	0.0402473	0.0824261	rs6845196	rs6845196_C_T_Non-Ref	0.00528084	0.0151967	1.0588
967	0.933481	0.97515	0.969941	0.90218	0.934016	-0.099308	-0.0363045	-0.0440311	-0.148513	-0.0984804	-0.0853275	rs6853542	rs6853542_T_C_Non-Ref	0.0143017	0.0296081	0.942571
968	0.961416	0.941093	0.897594	0.860376	0.878382	-0.0567679	-0.0875912	-0.155866	-0.216962	-0.187079	-0.140853	rs686851	rs686851_G_C_Non-Ref	0.0093983	0.0224039	0.906983
969	0.982402	0.998661	0.904084	0.943881	0.94582	-0.0256142	-0.00193361	-0.145471	-0.0833233	-0.0803618	-0.0673407	rs686851	rs686851_T_C_Non-Ref	0.0547476	0.0851015	0.954396
970	0.998099	1.02397	1.03902	1.00111	1.04379	-0.00274504	0.0341736	0.05523	0.00159786	0.0618335	0.030018	rs6911131	rs6911131_G_A_Non-Ref	0.0872291	0.124806	1.02102
971	1.07222	1.09448	1.05677	1.09513	1.03174	0.100607	0.130244	0.079659	0.131097	0.045075	0.0973366	rs6911131	rs6911131_T_A_Non-Ref	0.00390096	0.0127125	1.0698
972	0.943744	1.19207	1.01309	1.01142	1.09556	-0.0835319	0.253465	0.0187657	0.0163882	0.131674	0.0673522	rs6924949	rs6924949_A_T_Non-Ref	0.30766	0.36482	1.04779
973	0.966186	1.08345	1.06459	1.09239	1.10372	-0.0496279	0.115637	0.0902955	0.127494	0.142373	0.0852345	rs6924949	rs6924949_C_T_Non-Ref	0.0703771	0.104137	1.06086
974	0.84154	1.01604	0.907823	0.90278	0.9264	-0.248896	0.0229568	-0.139517	-0.147554	-0.110293	-0.124661	rs6924949	rs6924949_G_T_Non-Ref	0.0462416	0.0733616	0.91722
975	1.08233	1.12846	1.0578	1.13864	1.08683	0.114142	0.174355	0.0810702	0.187307	0.120131	0.135401	rs6952809	rs6952809_C_T_Non-Ref	0.00239677	0.00921636	1.0984
976	1.06703	1.09033	1.09694	1.11397	1.13089	0.0936058	0.12477	0.133479	0.155717	0.177453	0.137005	rs6953314	rs6953314_A_T_Non-Ref	0.000645164	0.00451289	1.09962
977	1.09326	1.08917	1.16359	1.10144	1.18126	0.128631	0.12323	0.218579	0.139391	0.240327	0.170032	rs6953314	rs6953314_C_T_Non-Ref	0.00231229	0.00911081	1.12508
978	0.990536	0.973159	0.919093	0.930855	0.988423	-0.0137186	-0.0392532	-0.121717	-0.103371	-0.0167998	-0.0589721	rs6980663	rs6980663_A_C_Non-Ref	0.0587268	0.0901288	0.959948
979	0.998843	0.972145	0.92529	0.923161	1.03865	-0.00166945	-0.0407559	-0.112023	-0.115346	0.0547065	-0.0430174	rs6980663	rs6980663_G_C_Non-Ref	0.257467	0.315011	0.970623
980	0.893344	0.844097	0.86705	0.859214	0.899325	-0.162713	-0.24452	-0.205814	-0.21891	-0.153085	-0.197008	rs6980663	rs6980663_T_C_Non-Ref	0.000331917	0.0035092	0.872358
981	0.968196	1.01373	0.955158	1.00179	1.01712	-0.0466296	0.0196733	-0.0661892	0.00257925	0.0244843	-0.0132164	rs70993863	rs70993863_A_AT_Non-Ref	0.509456	0.559109	0.990881
982	0.985106	1.01041	0.962936	0.984821	1.09142	-0.0216488	0.0149382	-0.0544885	-0.022066	0.126212	0.00858945	rs70993863	rs70993863_ATT_AT_Non-Ref	0.797921	0.830293	1.00597
983	1.02098	1.02828	1.00437	0.97602	1.04448	0.0299536	0.0402315	0.0062902	-0.035017	0.0627883	0.0208493	rs70993863	rs70993863_ATTT_AT_Non-Ref	0.278935	0.337108	1.01456
984	1.04508	1.09464	1.09623	1.10121	1.12121	0.0636168	0.130452	0.132553	0.139084	0.165057	0.126153	rs70993902	rs70993902_TCC_T_Non-Ref	0.00168663	0.0074318	1.09138
985	0.943499	1.00046	0.934209	0.918047	0.996479	-0.0839076	0.000657905	-0.0981833	-0.123361	-0.00508821	-0.0619764	rs71053449	rs71053449_C_CA_Non-Ref	0.069872	0.103926	0.957951
986	1.05273	1.10822	0.938024	1.11033	1.16292	0.0741336	0.148241	-0.0923032	0.150991	0.217751	0.0997626	rs71053449	rs71053449_CAA_CA_Non-Ref	0.133599	0.178432	1.0716
987	1.12409	1.01308	1.04291	1.08535	1.10833	0.168759	0.0187484	0.0606125	0.118163	0.148386	0.102934	rs71053449	rs71053449_CAAA_CA_Non-Ref	0.020901	0.039873	1.07395
988	1.23703	1.20154	1.23488	1.0946	1.30524	0.306882	0.264889	0.304375	0.13041	0.384316	0.278174	rs71141736	rs71141736_C_CATAT_Non-Ref	0.00262567	0.00972339	1.21266
989	1.11647	1.10601	1.16487	1.23407	1.12023	0.158938	0.145359	0.220168	0.303421	0.163801	0.198337	rs71141736	rs71141736_CAT_CATAT_Non-Ref	0.0024583	0.00934134	1.14738
990	0.944825	1.01336	0.966328	0.983641	0.979952	-0.0818807	0.0191537	-0.0494145	-0.0237958	-0.0292163	-0.0330307	rs7120737	rs7120737_G_A_Non-Ref	0.116667	0.160301	0.977365
991	0.845243	0.714513	0.770074	0.726579	0.807001	-0.242562	-0.484969	-0.376931	-0.460808	-0.309358	-0.374926	rs7125217	rs7125217_C_G_Non-Ref	0.0011776	0.00619106	0.771145
992	0.860404	0.855747	0.752384	0.810136	0.880053	-0.216914	-0.224743	-0.410458	-0.303764	-0.184338	-0.268043	rs71280887	rs71280887_C_CTTTG_Non-Ref	0.00274082	0.00998956	0.830445
993	0.993196	1.02452	0.983176	1.00225	0.948608	-0.00984995	0.0349427	-0.0244779	0.00323657	-0.0761156	-0.0144528	rs7134559	rs7134559_A_C_Non-Ref	0.473196	0.523883	0.990032
994	1.00466	1.09256	1.03265	1.00245	1.05495	0.00671083	0.127716	0.0463464	0.00352638	0.0771734	0.0522946	rs7134559	rs7134559_G_C_Non-Ref	0.0875954	0.124943	1.03691
995	1.0526	1.05176	1.02481	1.03097	1.07748	0.0739613	0.0728012	0.0353542	0.0440045	0.107657	0.0667557	rs7134559	rs7134559_T_C_Non-Ref	0.00640709	0.0173317	1.04736
996	0.983829	1.03462	1.03087	0.901693	0.964751	-0.0235199	0.0491077	0.0438673	-0.149292	-0.051772	-0.0263217	rs71536529	rs71536529_G_A_Non-Ref	0.508827	0.558863	0.981921
997	0.910368	0.928542	0.900232	0.856626	0.89385	-0.135479	-0.106962	-0.151631	-0.223263	-0.161895	-0.155846	rs71536529	rs71536529_T_A_Non-Ref	0.00126282	0.00647882	0.897606
998	0.837534	0.851578	0.811707	0.984084	0.84909	-0.25578	-0.231789	-0.300969	-0.0231461	-0.236011	-0.209539	rs71537895	rs71537895_A_G_Non-Ref	0.0121701	0.0264544	0.864814
999	0.98205	0.892614	0.828301	0.93435	0.929929	-0.0261311	-0.163892	-0.271772	-0.0979658	-0.104807	-0.132914	rs71537895	rs71537895_C_G_Non-Ref	0.0316711	0.0548305	0.911988
1000	0.972324	0.99744	0.927989	0.896467	0.916044	-0.040491	-0.00369733	-0.107821	-0.157678	-0.126511	-0.0872397	rs71549248	rs71549248_G_C_Non-Ref	0.0370922	0.0618948	0.941322
1001	1.04532	1.10028	1.105	1.09832	1.01261	0.063946	0.137873	0.144047	0.135295	0.0180788	0.099848	rs71549248	rs71549248_T_C_Non-Ref	0.0164954	0.033352	1.07166
1002	1.27726	1.15175	1.15596	1.14728	0.998261	0.353054	0.203826	0.209096	0.198212	-0.00251078	0.192335	rs7174968	rs7174968_G_A_Non-Ref	0.0274387	0.0490403	1.14261
1003	1.1985	1.05892	1.12936	1.20172	1.15474	0.26123	0.0825868	0.175509	0.265106	0.207564	0.198399	rs7174968	rs7174968_T_A_Non-Ref	0.00406322	0.012948	1.14742
1004	1.05711	1.10712	1.11054	1.09144	1.17568	0.0801265	0.14681	0.151261	0.126235	0.233499	0.147586	rs7191888	rs7191888_C_A_Non-Ref	0.00406107	0.012948	1.10771
1005	1.02887	1.06984	1.01978	1.04922	1.0562	0.0410608	0.0973936	0.0282576	0.0693195	0.0788827	0.0629828	rs7191888	rs7191888_G_A_Non-Ref	0.00744875	0.0192472	1.04462
1006	0.976573	1.1288	0.98662	0.991539	1.01602	-0.0341996	0.174792	-0.0194328	-0.012258	0.0229251	0.0263654	rs72022502	rs72022502_A_AATG_Non-Ref	0.528798	0.577591	1.01844
1007	0.966084	1.11306	1.00384	0.984694	0.8622	-0.0497793	0.15453	0.00552942	-0.0222531	-0.213906	-0.0251758	rs72022502	rs72022502_AATGATG_AATG_Non-Ref	0.691247	0.730822	0.982701
1008	0.91286	0.87897	0.857904	0.840067	0.928777	-0.131534	-0.186114	-0.221112	-0.251424	-0.106597	-0.179356	rs7203150	rs7203150_A_T_Non-Ref	0.00266026	0.00979497	0.883097
1009	0.907009	0.929822	0.859727	0.891638	0.920611	-0.140811	-0.104973	-0.21805	-0.16547	-0.119336	-0.149728	rs7203150	rs7203150_C_T_Non-Ref	0.00167123	0.00741875	0.90142
1010	0.910455	0.930678	0.868421	0.856414	0.936878	-0.13534	-0.103646	-0.203533	-0.22362	-0.0940677	-0.152041	rs7203150	rs7203150_G_T_Non-Ref	0.00440249	0.0136116	0.899976
1011	0.899711	0.826419	0.861293	0.937486	0.858631	-0.152466	-0.275056	-0.215424	-0.0931315	-0.219889	-0.191193	rs7204099	rs7204099_A_T_Non-Ref	0.0036238	0.0120939	0.875881
1012	0.795754	0.687609	0.70833	0.766079	0.733872	-0.329606	-0.540339	-0.497506	-0.384435	-0.446399	-0.439657	rs7204099	rs7204099_C_T_Non-Ref	0.000314702	0.00345728	0.73731
1013	0.957132	0.906224	0.931601	0.967062	0.944136	-0.0632108	-0.14206	-0.102217	-0.0483197	-0.0829327	-0.0877481	rs7206971	rs7206971_A_G_Non-Ref	0.00580506	0.0162097	0.94099
1014	1.01502	1.06924	1.04292	1.03631	0.990945	0.0215036	0.09659	0.0606277	0.0514524	-0.0131234	0.0434101	rs7206971	rs7206971_T_G_Non-Ref	0.0791146	0.114985	1.03055
1015	1.04215	1.04309	1.11264	1.00308	1.0952	0.0595596	0.0608571	0.153981	0.00443572	0.13119	0.0820047	rs72318718	rs72318718_A_AAAT_Non-Ref	0.0384592	0.0637153	1.05849
1016	1.13024	1.17084	1.18004	1.06812	1.1156	0.176633	0.227548	0.238838	0.0950801	0.157821	0.179184	rs72318718	rs72318718_AAATAAT_AAAT_Non-Ref	0.00229637	0.00908708	1.13224
1017	0.986087	0.956828	1.00569	0.953735	0.974552	-0.0202138	-0.0636681	0.00818445	-0.0683404	-0.0371885	-0.0362453	rs7241191	rs7241191_C_T_Non-Ref	0.0627408	0.0954901	0.97519
1018	0.976822	1.00426	1.03577	1.03505	0.988633	-0.0338326	0.00613848	0.0506976	0.0496994	-0.0164927	0.011242	rs7241191	rs7241191_G_T_Non-Ref	0.547285	0.593106	1.00782
1019	0.970917	1.01184	1.01972	1.01089	0.928928	-0.0425807	0.016976	0.0281791	0.0156293	-0.106361	-0.0176315	rs7245506	rs7245506_A_C_Non-Ref	0.525713	0.574675	0.987853
1020	0.942869	0.974586	1.01647	0.999927	0.877943	-0.0848707	-0.0371386	0.023571	-0.000105298	-0.1878	-0.0572688	rs7245506	rs7245506_T_C_Non-Ref	0.200677	0.252956	0.961082
1021	1.07142	1.08656	1.06358	1.02213	1.16679	0.0995208	0.119767	0.0889347	0.0315722	0.222545	0.112468	rs7246419	rs7246419_A_G_Non-Ref	0.0226009	0.0424725	1.08108
1022	0.813789	0.905058	0.926029	0.853945	0.992772	-0.297274	-0.143918	-0.110871	-0.227785	-0.0104659	-0.158063	rs7246419	rs7246419_C_G_Non-Ref	0.0325478	0.0559984	0.896228
1023	1.11061	1.15452	1.064	1.15091	0.940012	0.15135	0.207288	0.0894924	0.202769	-0.0892486	0.11233	rs72508463	rs72508463_G_A_Non-Ref	0.109316	0.151403	1.08097
1024	1.18057	1.15927	1.15783	1.23872	1.06105	0.239487	0.213211	0.211421	0.308853	0.0854879	0.211692	rs72508463	rs72508463_T_A_Non-Ref	0.00424535	0.0133329	1.15805
1025	1.16963	1.17441	1.21245	1.21592	1.10752	0.226047	0.231942	0.27792	0.282046	0.147333	0.233058	rs7256811	rs7256811_G_A_Non-Ref	0.000660702	0.0045526	1.17532
1026	1.11672	1.07562	1.02263	1.05152	1.06211	0.159273	0.105164	0.0322805	0.0724751	0.0869346	0.0912254	rs72664002	rs72664002_A_T_Non-Ref	0.0118593	0.0259891	1.06527
1027	0.984548	0.989449	0.960339	0.982054	0.934133	-0.0224668	-0.0153021	-0.0583837	-0.0261251	-0.0983	-0.0441156	rs72664002	rs72664002_C_T_Non-Ref	0.0459776	0.0731101	0.969884
1028	1.00739	1.03479	0.986659	1.00146	0.996429	0.0106243	0.0493311	-0.0193762	0.0021027	-0.00516065	0.00750425	rs72664002	rs72664002_G_T_Non-Ref	0.551534	0.596777	1.00522
1029	0.812013	0.891804	0.805118	0.91333	0.906676	-0.300426	-0.165201	-0.312727	-0.130792	-0.141341	-0.210097	rs72736088	rs72736088_T_C_Non-Ref	0.00619028	0.0169438	0.864479
1030	0.852536	0.997575	0.997225	0.875192	0.930265	-0.230167	-0.00350342	-0.00400925	-0.192328	-0.104287	-0.106859	rs72853943	rs72853943_G_C_Non-Ref	0.0844099	0.1214	0.928608
1031	0.812992	0.889075	0.866299	0.77393	0.953009	-0.298687	-0.169623	-0.207063	-0.369725	-0.0694376	-0.222907	rs72853943	rs72853943_T_C_Non-Ref	0.0127241	0.0273223	0.856837
1032	0.90042	0.72193	0.927346	0.882806	0.843261	-0.15133	-0.470068	-0.108821	-0.179832	-0.245949	-0.2312	rs72950888	rs72950888_G_A_Non-Ref	0.0222205	0.0418144	0.851926
1033	0.867951	0.86465	0.888118	0.893957	0.881639	-0.204315	-0.209811	-0.171176	-0.161722	-0.181741	-0.185753	rs7295386	rs7295386_G_C_Non-Ref	3.7062e-05	0.00190928	0.87919
1034	0.907232	0.968552	0.913634	0.950709	0.938528	-0.140457	-0.0460979	-0.130312	-0.0729244	-0.0915289	-0.0962641	rs7295386	rs7295386_T_C_Non-Ref	0.0054373	0.0153895	0.935452
1035	0.942461	0.892761	0.939865	1.02597	0.914725	-0.0854949	-0.163655	-0.089474	0.0369916	-0.12859	-0.0860443	rs73050574	rs73050574_T_A_Non-Ref	0.0641016	0.0971342	0.942102
1036	0.914227	0.8879	0.899275	0.87734	0.884912	-0.129376	-0.171531	-0.153166	-0.188792	-0.176394	-0.163852	rs73055186	rs73055186_A_G_Non-Ref	9.29198e-05	0.00242706	0.892639
1037	1.08685	1.0928	1.14084	1.08065	1.12547	0.120159	0.128029	0.190098	0.111904	0.170532	0.144144	rs73087044	rs73087044_G_C_Non-Ref	0.000707815	0.00463105	1.10508
1038	0.96291	1.19211	1.17741	1.01162	1.01947	-0.0545267	0.253516	0.235615	0.0166725	0.0278142	0.0958181	rs73230098	rs73230098_T_G_Non-Ref	0.199515	0.251894	1.06867
1039	1.01915	1.14833	1.17442	1.01758	1.15316	0.027364	0.199541	0.231946	0.0251364	0.205598	0.137917	rs7325354	rs7325354_A_C_Non-Ref	0.039791	0.0654565	1.10032
1040	0.923808	1.03222	1.02425	0.849771	1.03494	-0.114335	0.0457503	0.034561	-0.234853	0.0495473	-0.043866	rs7325354	rs7325354_T_C_Non-Ref	0.482484	0.531615	0.970052
1041	1.20318	1.19227	1.21634	1.30404	1.2349	0.266847	0.253716	0.282551	0.382984	0.3044	0.2981	rs7331567	rs7331567_G_A_Non-Ref	0.000198926	0.00278296	1.22952
1042	0.969555	0.971903	0.961881	0.941587	0.954336	-0.0446048	-0.0411157	-0.0560701	-0.0868338	-0.0674304	-0.0592109	rs7357417	rs7357417_G_A_Non-Ref	0.0020513	0.00848074	0.959789
1043	0.937658	0.954259	0.88504	0.855998	0.93058	-0.0928669	-0.0675469	-0.176185	-0.22432	-0.103798	-0.132943	rs7364820	rs7364820_G_A_Non-Ref	0.0102889	0.023632	0.911969
1044	1.06772	1.12286	1.14725	1.20561	1.10374	0.0945399	0.167183	0.198184	0.269769	0.142405	0.174416	rs73727962	rs73727962_C_A_Non-Ref	0.00397296	0.0128865	1.12851
1045	1.04336	1.17885	1.12621	1.19	1.16063	0.0612391	0.237382	0.171474	0.250958	0.214905	0.187192	rs73727962	rs73727962_G_A_Non-Ref	0.00545192	0.0153895	1.13855
1046	1.02513	1.10927	1.13199	1.14635	1.02218	0.0358094	0.149609	0.178862	0.19705	0.0316435	0.118595	rs73727962	rs73727962_T_A_Non-Ref	0.0287428	0.0507764	1.08568
1047	0.944913	0.924991	0.881133	0.865043	0.951511	-0.0817465	-0.112488	-0.182569	-0.209157	-0.0717074	-0.131534	rs73729748	rs73729748_G_C_Non-Ref	0.00868076	0.0215078	0.912861
1048	0.971727	0.954255	1.00329	1.0062	1.04073	-0.0413769	-0.0675539	0.00474077	0.00891963	0.0576021	-0.00753365	rs73729748	rs73729748_T_C_Non-Ref	0.745882	0.781427	0.994792
1049	0.933215	0.953986	0.985146	0.982511	0.973131	-0.0997182	-0.0679594	-0.0215905	-0.0254543	-0.0392943	-0.0508034	rs73934606	rs73934606_C_T_Non-Ref	0.0258515	0.0469874	0.965399
1050	1.00758	0.92835	1.01958	1.04341	0.981518	0.0108903	-0.107259	0.0279698	0.0613091	-0.0269133	-0.0068007	rs7410682	rs7410682_G_A_Non-Ref	0.825279	0.856188	0.995297
1051	1.00704	1.01863	1.00739	1.10839	0.946915	0.0101174	0.0266233	0.010616	0.14846	-0.0786928	0.0234248	rs7410682	rs7410682_T_A_Non-Ref	0.554301	0.599303	1.01637
1052	0.930006	0.921779	0.911079	0.882646	0.929882	-0.104689	-0.117508	-0.134352	-0.180092	-0.104881	-0.128304	rs74359779	rs74359779_G_C_Non-Ref	0.000795355	0.00495154	0.914906
1053	0.990074	1.0127	1.05853	0.98539	0.985654	-0.0143924	0.0182024	0.0820578	-0.0212338	-0.0208466	0.00875747	rs74359779	rs74359779_T_C_Non-Ref	0.679875	0.721001	1.00609
1054	1.0693	1.07475	1.0466	1.09326	1.06716	0.0966618	0.104005	0.0657064	0.12864	0.0937766	0.0977581	rs744369	rs744369_C_A_Non-Ref	0.000635719	0.00448187	1.07011
1055	1.06736	1.12216	1.08451	1.1215	1.07341	0.0940456	0.166273	0.117049	0.165425	0.102196	0.128998	rs744369	rs744369_G_A_Non-Ref	0.00113617	0.00605231	1.09353
1056	1.18707	1.08151	1.0898	1.12816	1.14599	0.247401	0.113046	0.124064	0.173967	0.196594	0.171014	rs7520935	rs7520935_T_G_Non-Ref	0.0022355	0.00894847	1.12585
1057	1.09395	1.10263	1.13025	1.16991	1.0999	0.129543	0.140955	0.17664	0.226404	0.137375	0.162183	rs7521417	rs7521417_T_C_Non-Ref	0.000836358	0.00504523	1.11898
1058	1.19285	1.12492	1.18761	1.16444	1.14518	0.254407	0.169826	0.248063	0.219639	0.195574	0.217502	rs7529060	rs7529060_G_T_Non-Ref	0.000165291	0.00265304	1.16272
1059	0.977007	1.14517	1.10294	1.09523	1.12807	-0.0335594	0.195558	0.141357	0.131237	0.173853	0.121689	rs75316530	rs75316530_C_T_Non-Ref	0.039674	0.0654565	1.08801
1060	1.12005	1.07647	1.08324	1.1516	1.05544	0.163569	0.106306	0.115357	0.203644	0.0778403	0.133343	rs75330109	rs75330109_A_T_Non-Ref	0.00396422	0.0128865	1.09683
1061	0.929514	0.908208	0.876193	0.928321	0.874723	-0.105452	-0.138905	-0.190679	-0.107305	-0.193101	-0.147088	rs754936375	rs754936375_G_GTGTA_Non-Ref	0.00157163	0.00720551	0.903071
1062	1.0514	1.00172	1.01544	1.00921	1.01554	0.072316	0.00248522	0.0221105	0.013225	0.0222458	0.0264765	rs7553228	rs7553228_A_G_Non-Ref	0.0923659	0.130671	1.01852
1063	1.03333	0.9222	1.00159	0.954716	0.915905	0.0473003	-0.116848	0.00229906	-0.0668568	-0.12673	-0.0521671	rs7553228	rs7553228_C_G_Non-Ref	0.197375	0.249876	0.964486
1064	1.07518	1.07057	1.09357	1.09891	0.951978	0.104573	0.0983778	0.12904	0.136079	-0.0709996	0.0794139	rs7557129	rs7557129_G_C_Non-Ref	0.106607	0.148393	1.05659
1065	1.07551	1.15513	1.10107	1.14663	1.0941	0.105023	0.208053	0.138907	0.197399	0.129741	0.155825	rs7557129	rs7557129_T_C_Non-Ref	0.00146501	0.00704526	1.11406
1066	0.846049	0.887756	0.835906	0.781948	0.913312	-0.241186	-0.171765	-0.258588	-0.354856	-0.13082	-0.231443	rs75588039	rs75588039_C_A_Non-Ref	0.00388023	0.0126748	0.851783
1067	0.991961	1.04548	1.03633	0.960407	0.981823	-0.0116446	0.0641681	0.0514819	-0.0582821	-0.0264646	0.00385173	rs7566434	rs7566434_G_C_Non-Ref	0.877102	0.898511	1.00267
1068	1.14802	1.23833	1.17225	1.20097	1.16401	0.199147	0.308394	0.229284	0.264198	0.219103	0.244025	rs7566434	rs7566434_T_C_Non-Ref	0.000222511	0.00296325	1.18429
1069	0.952661	0.984694	0.904112	0.994942	0.9664	-0.0699646	-0.0222528	-0.145426	-0.00731507	-0.0493075	-0.0588532	rs756699	rs756699_G_C_Non-Ref	0.0717685	0.105857	0.960027
1070	0.985266	1.04413	0.938557	1.06267	1.05472	-0.0214154	0.0623057	-0.0914838	0.0876928	0.0768545	0.0227908	rs756699	rs756699_T_C_Non-Ref	0.544204	0.591154	1.01592
1071	0.860847	0.87237	0.87954	0.941791	0.842154	-0.216172	-0.196988	-0.185179	-0.0865213	-0.247844	-0.186541	rs7575908	rs7575908_A_G_Non-Ref	0.00235305	0.00917698	0.87871
1072	0.902009	0.942206	0.970502	0.947036	0.910817	-0.148785	-0.0858858	-0.0431968	-0.0785087	-0.134767	-0.0982288	rs7575908	rs7575908_C_G_Non-Ref	0.00705199	0.0184283	0.934179
1073	0.943959	0.978917	0.969125	0.968138	1.05315	-0.0832045	-0.0307414	-0.0452458	-0.046716	0.0747168	-0.0262382	rs75888208	rs75888208_T_C_Non-Ref	0.381092	0.437656	0.981977
1074	1.09578	1.06981	1.11625	0.987925	1.05537	0.131953	0.0973534	0.158658	-0.0175269	0.0777482	0.0896373	rs7596789	rs7596789_A_G_Non-Ref	0.041217	0.0672385	1.0641
1075	1.11057	1.01271	1.03684	0.969323	0.964781	0.151294	0.0182261	0.0521897	-0.04495	-0.0517259	0.0250069	rs7596789	rs7596789_T_G_Non-Ref	0.537142	0.58532	1.01748
1076	0.893893	0.960498	0.972523	0.994007	1.00728	-0.161826	-0.0581454	-0.0401958	-0.00867202	0.0104659	-0.0516747	rs76106903	rs76106903_G_A_Non-Ref	0.160241	0.208781	0.964816
1077	1.01613	1.08207	1.06998	1.14424	1.10018	0.023085	0.1138	0.0975875	0.194391	0.137736	0.11332	rs76106903	rs76106903_T_A_Non-Ref	0.0153125	0.0313261	1.08171
1078	1.0034	0.966144	1.01761	0.918979	0.923969	0.00489194	-0.0496895	0.02518	-0.121896	-0.114084	-0.0511196	rs7628439	rs7628439_C_A_Non-Ref	0.162997	0.212071	0.965187
1079	0.994451	0.9599	1.00467	0.907773	0.935755	-0.00802727	-0.0590433	0.00671688	-0.139597	-0.0957978	-0.0591496	rs7628439	rs7628439_T_A_Non-Ref	0.0950806	0.133964	0.95983
1080	1.0836	1.05363	1.14571	1.19492	1.21006	0.115829	0.0753695	0.196245	0.256911	0.275074	0.183886	rs7632381	rs7632381_A_T_Non-Ref	0.00909394	0.0219427	1.13594
1081	0.901409	0.932876	1.00041	0.985843	0.991236	-0.149746	-0.100243	0.000585314	-0.0205702	-0.0127002	-0.0565348	rs7632381	rs7632381_C_T_Non-Ref	0.125125	0.170264	0.961571
1082	1.09089	1.12897	1.08005	1.10375	1.04921	0.125499	0.175013	0.111094	0.14242	0.0693083	0.124667	rs7637495	rs7637495_A_T_Non-Ref	0.0020365	0.00847012	1.09026
1083	1.15087	1.07062	1.04943	1.04808	0.982132	0.202728	0.098444	0.0696053	0.067742	-0.0260115	0.0825016	rs7637495	rs7637495_C_T_Non-Ref	0.0875555	0.124943	1.05885
1084	1.08704	1.05301	1.12819	1.12589	1.05822	0.120403	0.0745221	0.174014	0.171071	0.0816424	0.124331	rs7637495	rs7637495_G_T_Non-Ref	0.00420588	0.013318	1.09
1085	1.09058	1.11241	1.12423	1.08925	1.12979	0.125092	0.153682	0.168931	0.123337	0.176061	0.149421	rs76403598	rs76403598_G_A_Non-Ref	0.000164665	0.00265304	1.10912
1086	1.11306	1.13376	1.11994	1.1593	1.12066	0.154525	0.181109	0.163416	0.213256	0.164353	0.175332	rs7640522	rs7640522_G_C_Non-Ref	7.28181e-05	0.00242706	1.12922
1087	1.00838	1.07075	1.06358	1.07244	1.04268	0.012039	0.0986213	0.0889298	0.100895	0.0602999	0.0721569	rs7640522	rs7640522_T_C_Non-Ref	0.012381	0.0267514	1.05129
1088	1.06223	1.01283	0.997786	1.07536	1.00374	0.0870928	0.0183908	-0.00319763	0.104824	0.00537982	0.0424981	rs7664387	rs7664387_A_G_Non-Ref	0.129015	0.174092	1.0299
1089	1.07162	1.03658	0.995081	1.01162	0.983154	0.0997953	0.0518339	-0.00711446	0.0166611	-0.0245107	0.0273331	rs7664387	rs7664387_C_G_Non-Ref	0.285316	0.343919	1.01913
1090	1.05036	0.979596	0.994497	1.0345	1.00049	0.0708846	-0.0297409	-0.00796069	0.0489299	0.000705003	0.0165636	rs7664387	rs7664387_T_G_Non-Ref	0.425837	0.478721	1.01155
1091	1.00252	0.937175	0.938914	0.919208	0.947679	0.00363344	-0.0936097	-0.0909344	-0.121537	-0.0775303	-0.0759955	rs7667948	rs7667948_A_G_Non-Ref	0.0229138	0.042886	0.948687
1092	1.14857	1.11131	1.13343	1.19831	1.15106	0.199837	0.152262	0.1807	0.261001	0.202958	0.199352	rs7672000	rs7672000_A_C_Non-Ref	0.000366653	0.00360152	1.14818
1093	1.02771	1.04344	1.03069	1.01274	0.991426	0.0394327	0.0613514	0.0436169	0.0182688	-0.0124236	0.0300493	rs76722140	rs76722140_T_C_Non-Ref	0.0761895	0.111193	1.02105
1094	0.981871	0.955103	0.959911	0.954334	1.00391	-0.0263942	-0.0662723	-0.0590272	-0.0674338	0.00562522	-0.0427004	rs767545794	rs767545794_A_C_Non-Ref	0.0396994	0.0654565	0.970836
1095	0.941084	0.939965	0.884061	0.882769	0.942663	-0.087605	-0.0893217	-0.177781	-0.179892	-0.0851858	-0.123957	rs767545794	rs767545794_T_C_Non-Ref	0.00522549	0.0150777	0.917667
1096	1.19046	1.08517	1.12643	1.12402	1.03219	0.251523	0.117921	0.171761	0.168673	0.0457111	0.151118	rs76833370	rs76833370_C_T_Non-Ref	0.0112164	0.0249755	1.11043
1097	0.907686	0.971846	0.944835	0.877625	0.959136	-0.139735	-0.0411999	-0.0818655	-0.188324	-0.0601929	-0.102263	rs76883047	rs76883047_A_G_Non-Ref	0.0196247	0.038336	0.93157
1098	1.09406	1.23172	1.24413	1.15989	1.23612	0.129691	0.300671	0.315143	0.213986	0.305813	0.253061	rs7694724	rs7694724_C_A_Non-Ref	0.002116	0.00861206	1.19173
1099	1.05823	1.08489	1.07756	1.14528	1.06502	0.0816561	0.117549	0.107768	0.195699	0.0908854	0.118711	rs7694724	rs7694724_G_A_Non-Ref	0.00422136	0.013318	1.08576
1100	1.051	1.12351	1.14552	1.11974	1.11458	0.0717638	0.168017	0.195999	0.163169	0.156503	0.15109	rs7694724	rs7694724_T_A_Non-Ref	0.001957	0.008234	1.11041
1101	0.844652	0.876591	0.871278	0.848566	0.930487	-0.243571	-0.190023	-0.198795	-0.236901	-0.103942	-0.194647	rs7694868	rs7694868_A_G_Non-Ref	0.00145536	0.00702325	0.873787
1102	0.84583	0.878321	0.79461	0.859223	0.864043	-0.24156	-0.18718	-0.331681	-0.218896	-0.210825	-0.238028	rs7694868	rs7694868_C_G_Non-Ref	0.000676755	0.00460354	0.847903
1103	0.888881	0.86959	0.902806	0.938824	0.967662	-0.169937	-0.201592	-0.147512	-0.0910732	-0.047425	-0.131508	rs7694868	rs7694868_T_G_Non-Ref	0.00899087	0.0218481	0.912877
1104	0.910787	1.04509	0.887015	0.901446	0.905115	-0.134814	0.0636299	-0.17297	-0.149688	-0.143827	-0.107534	rs76975491	rs76975491_CT_C_Non-Ref	0.0677645	0.101464	0.928173
1105	1.0044	0.915387	0.978932	0.936326	0.929007	0.0063335	-0.127547	-0.0307191	-0.0949172	-0.106238	-0.0706175	rs77122291	rs77122291_A_G_Non-Ref	0.0482208	0.0761526	0.95223
1106	1.02371	1.00447	1.01572	1.01303	1.02342	0.0338094	0.00643728	0.0225044	0.0186837	0.0333987	0.0229667	rs77122291	rs77122291_C_G_Non-Ref	0.010723	0.0240702	1.01605
1107	1.05259	1.08654	1.04381	1.04666	1.08393	0.0739429	0.119736	0.0618631	0.0657933	0.116275	0.087522	rs77197351	rs77197351_G_A_Non-Ref	0.00226196	0.00898566	1.06254
1108	0.988273	1.00856	0.949529	1.0148	0.999813	-0.017018	0.012292	-0.0747166	0.0211895	-0.000270524	-0.0117047	rs77197351	rs77197351_T_A_Non-Ref	0.529231	0.577608	0.99192
1109	1.12939	1.1109	1.22129	1.24906	1.18115	0.175548	0.151732	0.288407	0.32084	0.240197	0.235345	rs7733850	rs7733850_A_C_Non-Ref	0.00186023	0.0079519	1.17719
1110	0.999467	0.893147	0.989499	0.995951	1.00028	-0.000768739	-0.163031	-0.0152293	-0.0058527	0.000401854	-0.036896	rs7733850	rs7733850_G_C_Non-Ref	0.30854	0.365099	0.97475
1111	1.06572	1.03127	1.05092	1.25318	1.06693	0.0918344	0.0444258	0.0716597	0.325595	0.0934625	0.125395	rs7733850	rs7733850_T_C_Non-Ref	0.0691648	0.103225	1.09081
1112	0.910555	0.973789	0.909983	0.786678	0.842635	-0.135182	-0.0383186	-0.136088	-0.346154	-0.247021	-0.180553	rs77343352	rs77343352_C_G_Non-Ref	0.0270562	0.0485399	0.882365
1113	1.32582	1.24971	1.4684	1.19741	1.15343	0.406885	0.321595	0.554242	0.259918	0.205935	0.349715	rs77403931	rs77403931_A_C_Non-Ref	0.00460762	0.0140254	1.27431
1114	1.05738	0.977535	1.20546	0.922234	1.02042	0.0804931	-0.0327791	0.269585	-0.116795	0.0291678	0.0459344	rs77403931	rs77403931_G_C_Non-Ref	0.517987	0.567572	1.03235
1115	1.0544	0.859834	1.02454	0.954089	0.968686	0.0764252	-0.217869	0.0349699	-0.0678044	-0.0458994	-0.0440356	rs77733982	rs77733982_G_C_Non-Ref	0.434631	0.48742	0.969938
1116	1.07902	1.08976	1.17348	1.0559	1.0928	0.109727	0.124009	0.230797	0.0784751	0.128025	0.134207	rs77741804	rs77741804_T_C_Non-Ref	0.00639018	0.0173198	1.09749
1117	0.990678	0.990811	0.993303	1.04062	0.990774	-0.0135118	-0.0133179	-0.00969389	0.0574466	-0.0133718	0.00151024	rs78085354	rs78085354_C_A_Non-Ref	0.919304	0.934143	1.00105
1118	0.931664	0.87878	0.952145	0.953461	0.920323	-0.102119	-0.186427	-0.0707467	-0.0687548	-0.119788	-0.109567	rs78085354	rs78085354_G_A_Non-Ref	0.00699469	0.0183131	0.926866
1119	1.06981	0.997131	1.06821	1.05335	1.00432	0.0973491	-0.00414482	0.0951919	0.0749876	0.00622368	0.0539215	rs78085354	rs78085354_T_A_Non-Ref	0.0703689	0.104137	1.03808
1120	1.12803	1.19219	1.12868	1.30897	1.30066	0.1738	0.253617	0.174639	0.388434	0.37924	0.273946	rs7818941	rs7818941_T_A_Non-Ref	0.00437338	0.0136115	1.20911
1121	0.89228	0.904132	0.961514	0.906809	0.959464	-0.164432	-0.145395	-0.0566209	-0.14113	-0.0596998	-0.113456	rs78212345	rs78212345_A_G_Non-Ref	0.00775814	0.0198614	0.924371
1122	0.999155	1.03112	1.01389	0.982748	1.00959	-0.00121981	0.044217	0.0199053	-0.0251068	0.0137703	0.0103132	rs78212345	rs78212345_C_G_Non-Ref	0.420201	0.473538	1.00717
1123	1.07335	1.03092	1.08745	1.0403	0.990953	0.102117	0.0439262	0.120952	0.0570045	-0.0131121	0.0621774	rs78241440	rs78241440_A_G_Non-Ref	0.0574655	0.0885766	1.04404
1124	1.153	1.22492	1.10821	1.08276	1.20462	0.205387	0.292688	0.148231	0.11471	0.268581	0.205919	rs782967	rs782967_G_C_Non-Ref	0.00374628	0.0123245	1.15342
1125	0.935881	1.00895	0.946784	0.92229	0.999091	-0.0956032	0.0128533	-0.078893	-0.116707	-0.00131229	-0.0559325	rs782967	rs782967_T_C_Non-Ref	0.0977515	0.137169	0.961972
1126	1.03525	1.03046	1.01291	1.007	1.071	0.0499779	0.0432865	0.0185129	0.0100689	0.0989648	0.0441622	rs78412068	rs78412068_C_T_Non-Ref	0.0471752	0.0746715	1.03108
1127	0.992281	1.03252	0.970919	1.00328	1.15089	-0.0111796	0.0461674	-0.0425778	0.00471949	0.202749	0.0399757	rs78412068	rs78412068_G_T_Non-Ref	0.406484	0.461891	1.0281
1128	1.0613	0.949279	0.889645	0.908154	0.985625	0.0858273	-0.0750962	-0.168699	-0.138992	-0.0208891	-0.0635698	rs7940326	rs7940326_A_G_Non-Ref	0.233059	0.288977	0.956893
1129	0.988127	0.872043	0.81656	0.938129	0.930826	-0.0172318	-0.19753	-0.292369	-0.0921413	-0.103416	-0.140538	rs7940326	rs7940326_C_G_Non-Ref	0.0417449	0.0679048	0.907181
1130	1.02328	1.08455	1.11535	1.04449	1.03901	0.0331958	0.117101	0.157494	0.0628003	0.0552037	0.085159	rs794425	rs794425_A_G_Non-Ref	0.0200605	0.0389675	1.0608
1131	1.05767	1.02628	1.02048	0.961978	1.07675	0.0808848	0.0374225	0.0292427	-0.0559239	0.106682	0.0396616	rs79476064	rs79476064_A_G_Non-Ref	0.22664	0.281521	1.02787
1132	1.0315	0.905618	0.888439	0.945263	0.962492	0.0447447	-0.143025	-0.170656	-0.0812116	-0.0551537	-0.0810603	rs796709088	rs796709088_A_T_Non-Ref	0.0977138	0.137169	0.945363
1133	1.00153	1.0232	0.94059	0.969772	0.991469	0.00220166	0.0330834	-0.0883623	-0.0442832	-0.0123606	-0.0219442	rs7969473	rs7969473_A_G_Non-Ref	0.349948	0.40525	0.984905
1134	1.08217	1.14311	1.13519	1.02029	1.15161	0.113924	0.192961	0.182935	0.0289821	0.203658	0.144492	rs7983762	rs7983762_A_C_Non-Ref	0.0117251	0.0257766	1.10534
1135	1.01598	1.0556	1.10821	1.05579	1.13041	0.0228726	0.0780681	0.148237	0.078329	0.176845	0.10087	rs7983762	rs7983762_G_C_Non-Ref	0.0214342	0.040722	1.07242
1136	1.09317	1.12819	1.16209	1.11582	1.17254	0.128512	0.174015	0.21672	0.158107	0.229636	0.181398	rs7983762	rs7983762_T_C_Non-Ref	0.000627763	0.00448187	1.13398
1137	0.92513	0.934308	0.988819	0.935758	0.956248	-0.112272	-0.0980291	-0.0162215	-0.0957932	-0.0645428	-0.0773717	rs7993214	rs7993214_A_T_Non-Ref	0.0107455	0.0240818	0.947783
1138	1.08732	1.13867	1.18573	1.12183	1.12652	0.120783	0.187349	0.245772	0.165851	0.171867	0.178325	rs7993214	rs7993214_C_T_Non-Ref	0.000904093	0.00528341	1.13157
1139	0.86119	0.919228	0.931255	0.911641	0.942071	-0.215597	-0.121506	-0.102752	-0.133463	-0.0860929	-0.131882	rs7993214	rs7993214_G_T_Non-Ref	0.00418227	0.0132854	0.91264
1140	0.965259	0.949635	0.928364	0.933162	0.894691	-0.0510126	-0.074555	-0.107237	-0.0998004	-0.160538	-0.0986287	rs79973795	rs79973795_G_A_Non-Ref	0.00582039	0.0162198	0.93392
1141	0.966481	1.00326	0.957579	0.914794	0.927561	-0.0491862	0.00470194	-0.0625361	-0.128481	-0.108486	-0.0687974	rs79973795	rs79973795_T_A_Non-Ref	0.0424549	0.0688594	0.953432
1142	1.03118	1.10831	0.944265	1.00382	1.02058	0.0442993	0.148367	-0.0827359	0.0055013	0.0293868	0.0289636	rs8000875	rs8000875_C_A_Non-Ref	0.47854	0.528531	1.02028
1143	1.20673	1.25062	1.08911	1.124	1.17285	0.271107	0.322638	0.123148	0.168638	0.230018	0.22311	rs8000875	rs8000875_G_A_Non-Ref	0.00327647	0.0112663	1.16725
1144	1.01868	1.00491	0.87957	1.04678	0.977117	0.0266964	0.00706717	-0.185129	0.0659647	-0.0333964	-0.0237594	rs8022047	rs8022047_T_C_Non-Ref	0.613218	0.657867	0.983666
1145	0.941463	0.967734	0.847513	0.898453	0.932459	-0.0870243	-0.0473173	-0.238693	-0.154485	-0.100888	-0.125681	rs802725	rs802725_G_T_Non-Ref	0.0190657	0.0375084	0.916571
1146	1.09005	1.21627	1.21421	1.20661	1.08921	0.124396	0.28246	0.280021	0.270954	0.123287	0.216224	rs802730	rs802730_C_T_Non-Ref	0.00460595	0.0140254	1.16169
1147	0.976329	1.02403	1.0211	1.0509	0.985595	-0.0345608	0.0342543	0.0301198	0.0716284	-0.0209337	0.0161016	rs806293	rs806293_A_T_Non-Ref	0.453779	0.505224	1.01122
1148	0.892739	0.927491	0.889949	0.923118	0.889499	-0.16369	-0.108594	-0.168205	-0.115413	-0.168935	-0.144968	rs806293	rs806293_C_T_Non-Ref	0.00043004	0.00379366	0.9044
1149	1.03839	1.04719	1.00958	1.02782	0.996097	0.0543433	0.0665213	0.0137561	0.0395912	-0.00564167	0.033714	rs806293	rs806293_G_T_Non-Ref	0.0630022	0.0957827	1.02364
1150	0.936988	0.92344	0.860866	0.876843	0.912318	-0.0938969	-0.11491	-0.21614	-0.18961	-0.132392	-0.14939	rs8068748	rs8068748_A_T_Non-Ref	0.00292361	0.0104092	0.901632
1151	0.949578	1.0182	1.00558	0.924099	0.988055	-0.0746413	0.0260209	0.00802499	-0.113881	-0.0173363	-0.0343626	rs8068748	rs8068748_C_T_Non-Ref	0.259146	0.316505	0.976463
1152	0.936174	0.972284	0.942281	0.838921	0.904389	-0.0951518	-0.0405497	-0.08577	-0.253394	-0.144985	-0.12397	rs8068748	rs8068748_G_T_Non-Ref	0.0270391	0.0485399	0.917659
1153	1.00849	1.0721	1.04264	1.01223	1.01251	0.0122019	0.100438	0.0602349	0.0175409	0.0179373	0.0416706	rs8069176	rs8069176_A_G_Non-Ref	0.0708702	0.104755	1.02931
1154	0.993496	0.990018	0.961803	1.00609	0.97567	-0.00941449	-0.0144728	-0.0561864	0.00875669	-0.0355349	-0.0213704	rs8069176	rs8069176_T_G_Non-Ref	0.129154	0.174092	0.985296
1155	1.04256	1.11305	1.11723	1.13177	1.08388	0.0601323	0.154517	0.159921	0.178585	0.116211	0.133873	rs8071537	rs8071537_T_G_Non-Ref	0.00312761	0.0109387	1.09724
1156	0.862863	0.875284	0.85654	0.886827	0.87781	-0.212796	-0.192176	-0.223407	-0.173275	-0.188019	-0.197935	rs8078880	rs8078880_A_G_Non-Ref	2.49658e-05	0.00182274	0.871798
1157	0.960422	0.983523	0.970016	0.985626	0.926794	-0.0582601	-0.0239696	-0.0439193	-0.0208884	-0.109679	-0.0513434	rs8078880	rs8078880_C_G_Non-Ref	0.0332342	0.0568263	0.965037
1158	0.976311	0.95783	0.980784	0.980837	0.950735	-0.0345867	-0.0621586	-0.027993	-0.0279148	-0.0728843	-0.0451075	rs8078880	rs8078880_T_G_Non-Ref	0.00860751	0.0214414	0.969218
1159	0.935644	0.920298	0.943781	0.944342	0.944556	-0.095969	-0.119828	-0.0834766	-0.0826188	-0.0822917	-0.0928368	rs819991	rs819991_A_G_Non-Ref	0.000210506	0.00285225	0.937677
1160	0.972854	0.839316	0.8817	0.865558	0.8814	-0.0397046	-0.252714	-0.18164	-0.208298	-0.182131	-0.172897	rs819991	rs819991_C_G_Non-Ref	0.00840224	0.0210436	0.887059
1161	0.990465	0.922231	0.999526	0.988181	0.992545	-0.013822	-0.116799	-0.000683316	-0.0171521	-0.0107951	-0.0318504	rs819991	rs819991_T_G_Non-Ref	0.211148	0.264412	0.978165
1162	0.943298	0.930457	0.989103	1.00599	0.951111	-0.0842145	-0.103989	-0.0158072	0.00861937	-0.072315	-0.0535413	rs865987363	rs865987363_A_C_Non-Ref	0.0663073	0.0998213	0.963568
1163	1.03703	1.08634	1.16677	1.20052	1.10553	0.0524581	0.119481	0.222521	0.263663	0.144741	0.160573	rs865987363	rs865987363_T_C_Non-Ref	0.0128032	0.0274497	1.11773
1164	1.18939	1.1495	1.19884	1.08973	1.11961	0.250216	0.201006	0.261635	0.123976	0.162992	0.199965	rs866281799	rs866281799_T_A_Non-Ref	0.00152683	0.00711976	1.14867
1165	1.00099	0.992337	0.92785	0.98875	0.965428	0.00143209	-0.0110973	-0.108037	-0.016323	-0.0507588	-0.0369567	rs868972	rs868972_A_G_Non-Ref	0.134822	0.179547	0.974709
1166	0.997119	1.00841	0.897904	0.944987	0.959188	-0.0041618	0.0120872	-0.155367	-0.0816339	-0.060115	-0.0578381	rs868972	rs868972_C_G_Non-Ref	0.124979	0.170264	0.960703
1167	1.09524	1.11286	1.1603	1.11858	1.0676	0.131244	0.154267	0.214495	0.161664	0.0943715	0.151208	rs868972	rs868972_T_G_Non-Ref	0.0015458	0.00711976	1.1105
1168	0.921046	0.973652	0.970014	0.948114	0.94138	-0.118655	-0.0385218	-0.0439227	-0.076868	-0.087151	-0.0730237	rs896621	rs896621_G_C_Non-Ref	0.00770226	0.0197915	0.950643
1169	0.974319	0.98507	1.01135	0.971285	0.954405	-0.0375339	-0.0217017	0.0162868	-0.0420329	-0.0673263	-0.0304616	rs896621	rs896621_T_C_Non-Ref	0.091785	0.129982	0.979107
1170	0.872516	0.871425	0.924964	0.875249	0.831642	-0.196747	-0.198552	-0.112531	-0.192235	-0.265966	-0.193206	rs902780	rs902780_C_T_Non-Ref	0.00136285	0.00676542	0.87466
1171	0.966861	0.942101	0.85352	0.857666	0.9016	-0.0486202	-0.0860464	-0.228503	-0.221512	-0.149441	-0.146825	rs912961	rs912961_C_A_Non-Ref	0.0148009	0.0304595	0.903236
1172	1.07278	1.04967	1.04493	0.954544	1.05017	0.101348	0.0699341	0.0634026	-0.0671168	0.0706253	0.0476387	rs912961	rs912961_G_A_Non-Ref	0.180871	0.231735	1.03357
1173	0.920645	0.95034	0.828401	0.830813	0.955022	-0.119283	-0.073485	-0.271598	-0.267404	-0.0663938	-0.159633	rs912961	rs912961_T_A_Non-Ref	0.0251712	0.0461139	0.895253
1174	1.05502	1.03878	0.979568	0.968693	0.989999	0.0772697	0.0548909	-0.0297818	-0.0458892	-0.0145004	0.00839785	rs917312987	rs917312987_A_G_Non-Ref	0.747307	0.781738	1.00584
1175	1.0635	1.0147	1.08322	1.03379	1.00791	0.0888168	0.0210561	0.115325	0.0479486	0.0113678	0.0569028	rs9260040	rs9260040_C_A_Non-Ref	0.0455373	0.0726603	1.04023
1176	1.06719	1.05625	1.04071	1.06713	1.06968	0.0938146	0.0789525	0.0575653	0.0937374	0.0971775	0.0842495	rs9260040	rs9260040_T_A_Non-Ref	0.000335577	0.00352102	1.06014
1177	1.22225	1.21392	1.21468	1.17391	1.17406	0.289542	0.279669	0.280577	0.231321	0.231503	0.262523	rs9260104	rs9260104_A_T_Non-Ref	3.35602e-05	0.00190928	1.19957
1178	1.04948	1.0472	1.08529	1.06052	1.08758	0.0696802	0.0665301	0.118081	0.0847668	0.121115	0.0920347	rs9260104	rs9260104_C_T_Non-Ref	0.00140109	0.00688122	1.06587
1179	1.14061	1.07343	1.09924	1.13688	1.10949	0.189804	0.102222	0.136508	0.185078	0.149902	0.152703	rs9260104	rs9260104_G_T_Non-Ref	0.000704684	0.00463105	1.11165
1180	0.887021	0.911854	0.873913	0.887947	0.851455	-0.17296	-0.133125	-0.194438	-0.171455	-0.231998	-0.180795	rs9260119	rs9260119_C_A_Non-Ref	0.000364215	0.00360152	0.882216
1181	1.00168	0.962386	1.04306	1.03808	1.05654	0.00242429	-0.0553122	0.0608161	0.0539181	0.0793532	0.0282399	rs9260119	rs9260119_T_A_Non-Ref	0.31282	0.367358	1.01977
1182	0.984671	0.902146	0.944871	0.961651	0.917516	-0.0222869	-0.148567	-0.0818112	-0.0564143	-0.124194	-0.0866548	rs9260599	rs9260599_C_A_Non-Ref	0.0188734	0.037183	0.941704
1183	0.862343	0.850719	0.883787	0.846221	0.85778	-0.213667	-0.233245	-0.17823	-0.240894	-0.22132	-0.217471	rs9260599	rs9260599_G_A_Non-Ref	3.6943e-05	0.00190928	0.860072
1184	0.9192	0.911247	0.946246	0.964372	0.998213	-0.121549	-0.134085	-0.0797126	-0.0523377	-0.00258063	-0.078053	rs9260599	rs9260599_T_A_Non-Ref	0.0307751	0.0535472	0.947335
1185	1.07516	1.07724	1.06883	1.14728	1.09453	0.104546	0.107335	0.0960286	0.198221	0.130313	0.127289	rs9268400	rs9268400_A_G_Non-Ref	0.00239469	0.00921636	1.09224
1186	0.937376	0.911067	0.842388	0.921798	0.871699	-0.0933008	-0.134371	-0.247443	-0.117477	-0.198098	-0.158138	rs9268404	rs9268404_T_C_Non-Ref	0.00501797	0.0148931	0.896181
1187	0.975592	1.04352	0.941893	1.07451	1.11772	-0.0356508	0.0614619	-0.0863656	0.103683	0.16056	0.0407376	rs9268853	rs9268853_A_T_Non-Ref	0.417769	0.471181	1.02864
1188	0.984316	1.05796	1.00734	1.10198	1.12924	-0.0228069	0.0812883	0.0105552	0.140095	0.175358	0.0768981	rs9268853	rs9268853_C_T_Non-Ref	0.109274	0.151403	1.05475
1189	0.857765	0.816379	0.782949	0.827978	0.810082	-0.221346	-0.292688	-0.35301	-0.272336	-0.30386	-0.288648	rs9269239	rs9269239_C_A_Non-Ref	0.000175816	0.00265304	0.818669
1190	0.863675	0.880988	0.790015	0.818283	0.798908	-0.21144	-0.182806	-0.340047	-0.289329	-0.323898	-0.269504	rs9269239	rs9269239_G_A_Non-Ref	0.000963382	0.00546838	0.829605
1191	0.953093	0.959603	0.85454	0.891558	0.906365	-0.0693112	-0.0594905	-0.22678	-0.165599	-0.141835	-0.132603	rs9269438	rs9269438_T_C_Non-Ref	0.013072	0.02761	0.912184
1192	1.08726	1.01971	1.08024	1.0981	0.999345	0.120703	0.0281528	0.111355	0.135013	-0.000945874	0.0788555	rs9269492	rs9269492_A_C_Non-Ref	0.0446062	0.0715041	1.05618
1193	0.983199	0.98021	0.96603	1.03007	0.940204	-0.0244443	-0.028837	-0.0498601	0.0427439	-0.0889542	-0.0298703	rs9269492	rs9269492_G_C_Non-Ref	0.235996	0.291834	0.979508
1194	1.01966	1.01911	1.04696	1.06636	1.03503	0.0280867	0.0273129	0.066211	0.092701	0.0496735	0.052797	rs9269492	rs9269492_T_C_Non-Ref	0.0128379	0.0274766	1.03727
1195	1.04721	0.918696	1.04667	1.06288	1.09005	0.0665547	-0.122341	0.0658025	0.0879776	0.124391	0.044477	rs9269572	rs9269572_A_G_Non-Ref	0.359807	0.415277	1.03131
1196	1.0172	0.977422	0.945335	1.00607	1.01363	0.0246074	-0.0329472	-0.0811024	0.00872354	0.0195361	-0.0122365	rs9269572	rs9269572_C_G_Non-Ref	0.573208	0.616856	0.991554
1197	1.03691	0.931546	0.982239	1.04319	1.0802	0.0522896	-0.102302	-0.0258541	0.0610007	0.111302	0.0192873	rs9269572	rs9269572_T_G_Non-Ref	0.63409	0.677635	1.01346
1198	1.00142	1.00163	1.02545	1.00094	1.00655	0.00205028	0.00234901	0.0362637	0.00134995	0.00941718	0.010286	rs9269813	rs9269813_A_G_Non-Ref	0.197193	0.249874	1.00716
1199	1.11646	1.02192	1.13825	1.08103	1.09652	0.158927	0.0312836	0.186813	0.112401	0.132927	0.12447	rs9269813	rs9269813_T_G_Non-Ref	0.00924806	0.0221269	1.09011
1200	1.05596	0.942058	0.999433	1.04188	0.996029	0.0785595	-0.0861121	-0.000817976	0.0591908	-0.00574055	0.00901594	rs9269817	rs9269817_C_A_Non-Ref	0.770737	0.805031	1.00627
1201	0.950125	0.956436	0.923386	0.954415	0.942424	-0.0738105	-0.06426	-0.114994	-0.0673115	-0.085552	-0.0811856	rs9269817	rs9269817_G_A_Non-Ref	0.000912817	0.00530387	0.945281
1202	1.12926	1.04609	1.12782	1.1386	1.03683	0.175375	0.0650082	0.173539	0.187262	0.052182	0.130673	rs9269817	rs9269817_T_A_Non-Ref	0.0115449	0.0255835	1.0948
1203	1.02018	0.903992	0.937763	0.931588	0.94064	0.0288231	-0.145618	-0.0927043	-0.102236	-0.088286	-0.0800041	rs9270048	rs9270048_C_A_Non-Ref	0.0511397	0.0801228	0.946055
1204	1.01265	0.932116	0.965608	0.987502	0.94794	0.018132	-0.101419	-0.0504904	-0.018145	-0.0771328	-0.045811	rs9270048	rs9270048_G_A_Non-Ref	0.0962766	0.135511	0.968745
1205	0.969752	0.860428	0.869027	0.900411	0.927462	-0.0443128	-0.216874	-0.202528	-0.151345	-0.108639	-0.14474	rs9270048	rs9270048_T_A_Non-Ref	0.0101842	0.0234694	0.904543
1206	0.955647	0.984843	1.21597	0.921008	0.947597	-0.0654504	-0.0220348	0.282109	-0.118714	-0.0776552	-0.000349102	rs9270203	rs9270203_G_A_Non-Ref	0.996377	0.997097	0.999758
1207	0.9437	0.981069	1.03825	0.994144	1.0102	-0.0835991	-0.0275731	0.0541556	-0.00847367	0.0146467	-0.0101687	rs9270203	rs9270203_T_A_Non-Ref	0.67945	0.721001	0.992976
1208	1.12381	1.11	1.10616	1.10884	1.12242	0.168396	0.150557	0.145554	0.149048	0.166611	0.156033	rs9270215	rs9270215_C_G_Non-Ref	5.1686e-06	0.0012256	1.11422
1209	1.11457	1.07171	1.02355	1.10405	0.967344	0.156485	0.0999141	0.0335812	0.142811	-0.0478996	0.0769782	rs9270215	rs9270215_T_G_Non-Ref	0.111762	0.154327	1.05481
1210	0.960437	1.01102	0.963445	0.939373	0.951585	-0.0582368	0.0158175	-0.0537252	-0.0902304	-0.0715949	-0.051594	rs9270554	rs9270554_G_C_Non-Ref	0.045696	0.0728297	0.96487
1211	0.870097	0.871225	0.85643	0.849101	0.824438	-0.200751	-0.198883	-0.223592	-0.235991	-0.278517	-0.227547	rs9270554	rs9270554_T_C_Non-Ref	9.7194e-05	0.00242706	0.854086
1212	1.07315	1.14738	0.947539	1.18895	1.05271	0.101857	0.198341	-0.0777422	0.249685	0.0741094	0.10925	rs9270668	rs9270668_C_A_Non-Ref	0.125443	0.170332	1.07867
1213	1.08251	0.99786	0.9572	1.17722	1.0292	0.114379	-0.00309019	-0.0631083	0.235384	0.0415216	0.0650172	rs9270668	rs9270668_G_A_Non-Ref	0.275457	0.333778	1.0461
1214	1.09396	1.16189	0.975377	1.28958	1.01855	0.129559	0.216476	-0.0359688	0.366904	0.0265132	0.140697	rs9270668	rs9270668_T_A_Non-Ref	0.119198	0.163454	1.10244
1215	1.00027	0.983477	1.07005	1.1732	1.1217	0.000385806	-0.0240371	0.0976811	0.230449	0.165693	0.0940343	rs9270865	rs9270865_A_G_Non-Ref	0.122837	0.168112	1.06735
1216	0.875976	0.876927	0.995864	0.993692	0.985643	-0.191037	-0.189472	-0.00597926	-0.0091292	-0.0208622	-0.083296	rs9270865	rs9270865_C_G_Non-Ref	0.129567	0.174393	0.943899
1217	0.900102	0.932895	0.956675	1.01826	0.955087	-0.151839	-0.100214	-0.0638997	0.0261039	-0.0662956	-0.0712288	rs9270865	rs9270865_T_G_Non-Ref	0.0703632	0.104137	0.951827
1218	0.874025	0.934506	0.919413	0.908354	0.937046	-0.194254	-0.0977243	-0.121215	-0.138673	-0.0938082	-0.129135	rs9270866	rs9270866_A_G_Non-Ref	0.00208605	0.00854787	0.91438
1219	0.901776	0.979205	0.982931	0.924235	0.902726	-0.149159	-0.0303175	-0.0248376	-0.113669	-0.14764	-0.0931247	rs9270916	rs9270916_C_A_Non-Ref	0.0276706	0.0493324	0.93749
1220	0.969774	0.990549	1.00737	0.944672	0.95999	-0.0442798	-0.0137	0.0105961	-0.0821151	-0.058908	-0.0376813	rs9270917	rs9270917_C_G_Non-Ref	0.0830583	0.119829	0.974219
1221	1.0117	1.02074	1.11112	0.974413	1.0378	0.0167835	0.0296084	0.152013	-0.037394	0.0535321	0.0429085	rs9270917	rs9270917_T_G_Non-Ref	0.239588	0.294959	1.03019
1222	0.949257	0.885337	0.95045	0.954997	0.944519	-0.0751298	-0.175701	-0.0733172	-0.0664326	-0.0823483	-0.0945857	rs9270918	rs9270918_A_G_Non-Ref	0.00981963	0.0228575	0.936541
1223	0.962631	0.910694	0.941078	0.948213	0.957502	-0.0549448	-0.134962	-0.0876133	-0.0767163	-0.0626533	-0.0833779	rs9270918	rs9270918_T_G_Non-Ref	0.00406669	0.012948	0.943845
1224	1.1814	1.15225	1.28731	1.22278	1.071	0.240497	0.20445	0.364361	0.290164	0.0989631	0.239687	rs9270919	rs9270919_A_G_Non-Ref	0.00562326	0.0157656	1.18074
1225	1.2268	1.17629	1.24271	1.2595	1.17337	0.294905	0.234243	0.313495	0.33285	0.230653	0.281229	rs9270919	rs9270919_C_G_Non-Ref	0.000173402	0.00265304	1.21523
1226	1.27455	1.27367	1.36769	1.37362	1.13972	0.349991	0.348991	0.451742	0.457981	0.188683	0.359478	rs9270919	rs9270919_T_G_Non-Ref	0.00180657	0.00775051	1.28296
1227	0.932621	0.959418	0.958239	0.913287	0.94456	-0.100638	-0.059768	-0.0615427	-0.13086	-0.0822853	-0.0870188	rs9270922	rs9270922_A_T_Non-Ref	0.00279651	0.0100658	0.941466
1228	0.974922	0.923086	0.941534	0.969965	0.917068	-0.036642	-0.115463	-0.0869152	-0.0439955	-0.124899	-0.0815829	rs9270922	rs9270922_C_T_Non-Ref	0.0105724	0.0239064	0.94502
1229	0.957651	0.96676	0.928768	0.92481	0.939981	-0.0624282	-0.0487707	-0.10661	-0.112771	-0.0892959	-0.0839751	rs9270922	rs9270922_G_T_Non-Ref	0.00247824	0.00937803	0.943455
1230	1.14718	1.15384	1.12394	1.10861	1.09815	0.198087	0.206447	0.16857	0.14875	0.135069	0.171385	rs9270923	rs9270923_A_C_Non-Ref	0.000238297	0.00297334	1.12614
1231	1.08054	1.07109	1.04278	1.06306	1.08613	0.111754	0.0990818	0.0604399	0.0882274	0.119201	0.0957408	rs9270923	rs9270923_T_C_Non-Ref	0.00074446	0.00477241	1.06861
1232	0.944467	1.0354	1.00998	1.05696	1.05841	-0.0824278	0.0501857	0.0143297	0.0799224	0.0819004	0.0287821	rs9270924	rs9270924_A_G_Non-Ref	0.397227	0.452434	1.02015
1233	0.98283	1.11028	1.04748	1.05378	1.07235	-0.0249858	0.150918	0.066929	0.0755711	0.10078	0.0738426	rs9270924	rs9270924_C_G_Non-Ref	0.0618411	0.0945364	1.05252
1234	1.03679	1.05371	1.07715	0.99517	0.988007	0.0521168	0.0754754	0.107216	-0.00698486	-0.0174072	0.0420832	rs9270925	rs9270925_C_A_Non-Ref	0.152806	0.200223	1.0296
1235	0.959889	1.00048	1.0235	1.00294	0.943799	-0.0590607	0.000695627	0.0335154	0.00423059	-0.0834488	-0.0208136	rs9270925	rs9270925_G_A_Non-Ref	0.392019	0.44777	0.985677
1236	1.01926	1.05909	1.05545	1.02044	0.973477	0.0275151	0.0828191	0.0778635	0.0291903	-0.0387814	0.0357213	rs9270925	rs9270925_T_A_Non-Ref	0.179316	0.23017	1.02507
1237	0.983183	1.0225	1.01155	0.999409	0.986547	-0.0244676	0.0321015	0.0165643	-0.000853213	-0.0195408	0.000760842	rs9270926	rs9270926_A_C_Non-Ref	0.94665	0.955288	1.00053
1238	1.18271	1.1482	1.16894	1.18064	1.23883	0.242095	0.199372	0.225203	0.239563	0.308977	0.243042	rs9270927	rs9270927_G_A_Non-Ref	0.000179721	0.00265304	1.18349
1239	0.989257	0.925594	0.960311	0.953921	0.93988	-0.0155828	-0.111548	-0.0584268	-0.0680581	-0.0894514	-0.0686134	rs9270927	rs9270927_T_A_Non-Ref	0.0130774	0.02761	0.953554
1240	1.14973	1.18737	1.21511	1.19487	1.21623	0.201297	0.247768	0.281084	0.256854	0.282416	0.253884	rs9270983	rs9270983_A_T_Non-Ref	6.72805e-05	0.00242706	1.19241
1241	1.1432	1.19228	1.22847	1.2651	1.15299	0.193082	0.253721	0.296866	0.339254	0.205383	0.257661	rs9270983	rs9270983_C_T_Non-Ref	0.000721705	0.00467085	1.19554
1242	1.12298	1.19851	1.21242	1.22687	1.21045	0.167332	0.261246	0.277895	0.294982	0.275545	0.2554	rs9270983	rs9270983_G_T_Non-Ref	0.000353013	0.00357859	1.19367
1243	0.931482	0.948137	0.896764	0.937114	0.892955	-0.1024	-0.0768326	-0.1572	-0.0937033	-0.163341	-0.118695	rs9270985	rs9270985_A_T_Non-Ref	0.0024618	0.00934134	0.92102
1244	0.899637	0.86601	0.83368	0.877648	0.827367	-0.152585	-0.207544	-0.262434	-0.188285	-0.273401	-0.21685	rs9270985	rs9270985_C_T_Non-Ref	0.000671061	0.00460109	0.860442
1245	1.00168	0.979683	1.03653	1.02217	1.03768	0.0024231	-0.0296128	0.0517601	0.03164	0.0533576	0.0219136	rs9271080	rs9271080_A_C_Non-Ref	0.238375	0.293989	1.01531
1246	1.03171	1.0379	1.01472	1.03448	1.04439	0.0450425	0.0536636	0.0210881	0.0489054	0.0626574	0.0462714	rs9271080	rs9271080_G_C_Non-Ref	0.00264225	0.00975873	1.03259
1247	0.92932	0.992671	0.991944	1.00418	0.985446	-0.105753	-0.0106119	-0.0116699	0.00601423	-0.0211509	-0.0286342	rs9271080	rs9271080_T_C_Non-Ref	0.221072	0.275543	0.980348
1248	0.985445	0.894858	0.952312	0.876348	0.916029	-0.0211522	-0.160269	-0.0704941	-0.190424	-0.126535	-0.113775	rs9271086	rs9271086_A_T_Non-Ref	0.0203741	0.0393009	0.924167
1249	0.793709	0.765961	0.843836	0.866381	0.865827	-0.333319	-0.384656	-0.244965	-0.206926	-0.20785	-0.275543	rs9271086	rs9271086_G_T_Non-Ref	0.00151462	0.00711976	0.826139
1250	1.00391	0.974024	0.964047	0.994995	0.968931	0.00563511	-0.0379714	-0.0528243	-0.00723819	-0.0455345	-0.0275866	rs9271087	rs9271087_A_C_Non-Ref	0.0722394	0.106325	0.98106
1251	1.01031	0.983973	0.989232	0.983483	0.959099	0.0148035	-0.0233088	-0.0156197	-0.0240277	-0.0602487	-0.0216803	rs9271087	rs9271087_T_C_Non-Ref	0.144229	0.190427	0.985085
1252	1.02904	1.02711	1.06172	1.05164	1.0524	0.041306	0.0385855	0.0864012	0.072646	0.073688	0.0625253	rs9271088	rs9271088_C_A_Non-Ref	0.00280322	0.0100658	1.04429
1253	1.09237	1.09322	1.12228	1.17719	1.1754	0.127458	0.128585	0.166434	0.235345	0.233153	0.178195	rs9271088	rs9271088_G_A_Non-Ref	0.0017393	0.00757524	1.13147
1254	1.0214	1.00875	0.972062	1.03008	1.08144	0.0305496	0.0125754	-0.0408798	0.0427624	0.112953	0.0315922	rs9271088	rs9271088_T_A_Non-Ref	0.272659	0.330967	1.02214
1255	0.933287	0.936376	0.954392	0.905396	0.881309	-0.0996077	-0.0948399	-0.0673454	-0.14338	-0.18228	-0.117491	rs9271089	rs9271089_C_T_Non-Ref	0.00440288	0.0136116	0.92179
1256	0.994475	1.0855	1.07355	1.00746	0.986895	-0.00799233	0.118353	0.102383	0.0107223	-0.0190319	0.0408868	rs9271089	rs9271089_G_T_Non-Ref	0.229679	0.285041	1.02875
1257	1.06656	1.00429	0.974092	1.08318	1.0122	0.0929618	0.00617818	-0.0378704	0.115278	0.017489	0.0388073	rs9271090	rs9271090_A_T_Non-Ref	0.244152	0.299779	1.02726
1258	1.19766	1.20029	1.16545	1.2454	1.29271	0.260213	0.263385	0.220891	0.316615	0.370398	0.2863	rs9271090	rs9271090_C_T_Non-Ref	0.00038411	0.003619	1.21951
1259	1.07131	1.09304	1.10354	1.10398	1.10027	0.09938	0.12834	0.14214	0.142718	0.137852	0.130086	rs9271091	rs9271091_C_G_Non-Ref	8.77593e-05	0.00242706	1.09436
1260	1.01181	1.01273	1.01457	0.996021	0.980677	0.0169439	0.0182459	0.0208752	-0.00575257	-0.0281505	0.00443238	rs9271091	rs9271091_T_G_Non-Ref	0.663213	0.707572	1.00308
1261	1.0708	1.06122	1.00669	1.01406	1.05292	0.0986855	0.0857248	0.00962526	0.0201433	0.0743907	0.0577139	rs9271092	rs9271092_C_A_Non-Ref	0.0325911	0.0560033	1.04082
1262	1.11026	1.06112	1.01425	1.08703	1.07149	0.150895	0.0855859	0.0204074	0.120386	0.0996201	0.0953789	rs9271092	rs9271092_G_A_Non-Ref	0.0117853	0.025868	1.06835
1263	1.09388	1.10291	1.06703	1.07093	1.04484	0.129457	0.141319	0.0936006	0.0988623	0.0632778	0.105303	rs9271092	rs9271092_T_A_Non-Ref	0.00159682	0.00725113	1.07572
1264	0.867879	0.977691	0.943074	0.952412	1.01169	-0.204435	-0.0325498	-0.0845569	-0.0703418	0.016774	-0.0750219	rs9271143	rs9271143_C_T_Non-Ref	0.111145	0.153628	0.949328
1265	0.819661	0.933114	0.889186	0.869294	0.979092	-0.286901	-0.0998754	-0.169444	-0.202084	-0.0304842	-0.157758	rs9271143	rs9271143_G_T_Non-Ref	0.0226838	0.0425706	0.896417
1266	0.959663	0.974538	0.917241	0.911558	0.915069	-0.0594009	-0.0372096	-0.124627	-0.133594	-0.128048	-0.0965759	rs9271159	rs9271159_T_C_Non-Ref	0.00856925	0.0213845	0.93525
1267	1.00701	1.05774	1.00251	1.07295	1.01984	0.0100754	0.0809795	0.00362155	0.101578	0.0283399	0.044919	rs9271160	rs9271160_G_A_Non-Ref	0.0839931	0.120926	1.03163
1268	0.943057	1.02073	0.954696	1.01166	0.999282	-0.0845831	0.0296004	-0.0668865	0.0167307	-0.00103629	-0.021235	rs9271160	rs9271160_T_A_Non-Ref	0.407125	0.461891	0.985389
1269	1.13178	1.10737	1.04734	1.0141	1.07477	0.178599	0.147132	0.0667349	0.0202065	0.104034	0.103341	rs9271161	rs9271161_A_T_Non-Ref	0.0213375	0.040594	1.07426
1270	1.04121	0.968443	0.958186	0.979065	0.973493	0.058265	-0.0462613	-0.0616227	-0.0305235	-0.0387576	-0.02378	rs9271161	rs9271161_C_T_Non-Ref	0.323586	0.379481	0.983652
1271	1.1786	1.1147	1.06891	1.1236	1.14131	0.237076	0.156656	0.0961336	0.168129	0.190693	0.169738	rs9271161	rs9271161_G_T_Non-Ref	0.00179227	0.00773301	1.12485
1272	0.931941	0.947071	0.932332	0.938908	0.876899	-0.10169	-0.0784548	-0.101085	-0.0909447	-0.189517	-0.112338	rs9271162	rs9271162_C_G_Non-Ref	0.00471887	0.0142407	0.925087
1273	0.953971	0.982534	0.988053	0.977427	0.909217	-0.0679825	-0.0254211	-0.0173391	-0.0329395	-0.137304	-0.0561972	rs9271162	rs9271162_T_G_Non-Ref	0.06332	0.0961604	0.961796
1274	0.950219	0.930139	0.922027	0.94059	0.921186	-0.0736684	-0.104482	-0.117118	-0.088362	-0.118435	-0.100413	rs9271163	rs9271163_G_C_Non-Ref	0.000308338	0.00345728	0.932766
1275	1.00657	1.02888	1.004	1.05456	1.0158	0.00944375	0.0410811	0.00575297	0.0766445	0.0226196	0.0311084	rs9271163	rs9271163_T_C_Non-Ref	0.0742735	0.108741	1.0218
1276	0.85795	0.885882	0.864585	0.889475	0.852838	-0.221035	-0.174814	-0.209921	-0.168974	-0.229657	-0.20088	rs9271164	rs9271164_G_C_Non-Ref	8.16121e-05	0.00242706	0.87002
1277	0.974271	0.947283	0.980129	1.03087	0.976399	-0.0376052	-0.0781318	-0.028957	0.0438657	-0.0344567	-0.027057	rs9271164	rs9271164_T_C_Non-Ref	0.242735	0.298304	0.98142
1278	1.07464	1.08004	1.10082	1.11755	1.07103	0.103859	0.111083	0.13858	0.160343	0.0990002	0.122573	rs9271165	rs9271165_G_A_Non-Ref	0.000463571	0.0039238	1.08867
1279	0.940618	0.960912	0.982973	0.942264	0.956939	-0.0883187	-0.0575239	-0.0247762	-0.0857975	-0.0635016	-0.0639836	rs9271173	rs9271173_G_A_Non-Ref	0.00511851	0.0148931	0.956619
1280	0.874588	0.961765	0.944642	0.93719	0.963063	-0.193325	-0.0562433	-0.0821611	-0.0935869	-0.0542982	-0.0959229	rs9271173	rs9271173_T_A_Non-Ref	0.0197068	0.038388	0.935674
1281	1.01334	1.02987	1.04344	1.07198	1.04356	0.0191125	0.0424681	0.0613433	0.100279	0.0615138	0.0569433	rs9271174	rs9271174_G_C_Non-Ref	0.0129631	0.0275652	1.04026
1282	1.04943	1.17575	1.08422	1.08394	1.03716	0.0696047	0.233584	0.116663	0.116282	0.0526437	0.117755	rs9271185	rs9271185_A_G_Non-Ref	0.0203708	0.0393009	1.08505
1283	0.977038	0.978879	0.999047	1.01764	1.06066	-0.0335136	-0.0307982	-0.00137491	0.0252305	0.084958	0.00890038	rs9271191	rs9271191_A_T_Non-Ref	0.704376	0.742005	1.00619
1284	1.04529	1.11873	1.07031	1.11044	1.0405	0.0638993	0.161859	0.0980273	0.151137	0.0572831	0.106441	rs9271191	rs9271191_C_T_Non-Ref	0.00793696	0.0200865	1.07657
1285	0.85457	0.786971	0.817096	0.851061	0.813234	-0.22673	-0.345618	-0.291423	-0.232666	-0.298257	-0.278939	rs9271230	rs9271230_T_C_Non-Ref	0.000230219	0.00297334	0.824197
1286	0.989396	1.00732	0.990996	1.04778	1.01724	-0.0153797	0.0105258	-0.0130489	0.0673297	0.024659	0.0148172	rs9271234	rs9271234_A_G_Non-Ref	0.382065	0.43806	1.01032
1287	1.12164	1.12668	1.11432	1.13163	1.1	0.16561	0.17208	0.156169	0.178408	0.137507	0.161955	rs9271234	rs9271234_C_G_Non-Ref	2.22939e-05	0.0018163	1.1188
1288	1.13281	1.0024	1.05092	1.10212	0.995354	0.17991	0.00345971	0.0716514	0.140279	-0.0067177	0.0777166	rs9271351	rs9271351_A_C_Non-Ref	0.102063	0.142498	1.05535
1289	1.05766	0.994249	1.04889	1.08064	0.962765	0.0808789	-0.00832075	0.0688697	0.11188	-0.0547439	0.0397128	rs9271351	rs9271351_G_C_Non-Ref	0.266873	0.325083	1.02791
1290	1.15706	1.09815	1.14739	1.11678	1.09938	0.210465	0.135078	0.198351	0.159348	0.136686	0.167986	rs9271351	rs9271351_T_C_Non-Ref	0.00042112	0.00376291	1.12349
1291	0.7803	0.79073	0.768563	0.833508	0.825316	-0.357899	-0.338743	-0.379765	-0.262731	-0.276981	-0.323224	rs9271469	rs9271469_C_T_Non-Ref	0.00014487	0.00265304	0.799282
1292	1.0298	0.95183	0.990749	1.00044	1.04748	0.0423581	-0.0712235	-0.0134085	0.000629471	0.0669258	0.00505629	rs9271634	rs9271634_G_A_Non-Ref	0.842618	0.872216	1.00351
1293	1.19949	1.07112	1.13571	1.16414	1.08439	0.262426	0.0991266	0.183589	0.219262	0.116889	0.176259	rs9271634	rs9271634_T_A_Non-Ref	0.00453938	0.0139094	1.12995
1294	0.971576	0.969273	0.948503	0.967377	0.898955	-0.0416015	-0.0450251	-0.0762751	-0.0478494	-0.153679	-0.072886	rs9271661	rs9271661_A_T_Non-Ref	0.0260281	0.0471353	0.950734
1295	0.991749	1.10709	1.03367	1.03581	1.02412	-0.0119525	0.146779	0.047773	0.0507611	0.0343831	0.0535487	rs9271664	rs9271664_A_T_Non-Ref	0.107293	0.149048	1.03781
1296	0.896937	1.04868	0.959029	0.953978	0.90263	-0.156922	0.0685727	-0.0603534	-0.0679724	-0.147793	-0.0728936	rs9271664	rs9271664_C_T_Non-Ref	0.146545	0.193115	0.950729
1297	0.919875	1.00697	1.01568	0.995065	0.986079	-0.12049	0.0100268	0.0224493	-0.00713738	-0.0202245	-0.0230751	rs9271665	rs9271665_A_G_Non-Ref	0.415293	0.468769	0.984133
1298	0.952893	1.00558	0.951575	1.00882	0.946144	-0.0696138	0.00802179	-0.0716108	0.0126729	-0.0798682	-0.0400796	rs9271665	rs9271665_C_G_Non-Ref	0.124537	0.170102	0.972601
1299	1.05904	1.06779	0.970425	0.969428	0.949782	0.0827596	0.0946285	-0.0433119	-0.0447951	-0.0743323	0.00298975	rs9271722	rs9271722_G_C_Non-Ref	0.936882	0.948524	1.00207
1300	1.05841	1.03637	1.0452	1.02704	0.989724	0.0819016	0.0515452	0.0637728	0.0384966	-0.0149013	0.044163	rs9271722	rs9271722_T_C_Non-Ref	0.0545629	0.0849096	1.03108
1301	1.01056	1.00947	1.02917	1.06273	1.04187	0.0151603	0.0136019	0.0414853	0.0877746	0.0591719	0.0434388	rs9272989	rs9272989_C_A_Non-Ref	0.0359428	0.0604136	1.03057
1302	0.992675	1.06818	1.09633	1.05277	1.09448	-0.0106071	0.0951564	0.132682	0.0741904	0.130252	0.0843348	rs9273026	rs9273026_C_G_Non-Ref	0.0321386	0.0553631	1.0602
1303	1.1323	1.10462	1.09107	1.11281	1.07496	0.179256	0.143551	0.125739	0.154205	0.104279	0.141406	rs9273076	rs9273076_A_T_Non-Ref	0.000370047	0.00360238	1.10298
1304	0.958044	0.927065	0.901701	0.960574	0.912954	-0.061836	-0.109258	-0.149279	-0.0580306	-0.131386	-0.101958	rs9273076	rs9273076_C_T_Non-Ref	0.00508548	0.0148931	0.931768
1305	1.01277	0.909478	1.0328	0.898868	0.986449	0.0183053	-0.13689	0.0465594	-0.153819	-0.0196843	-0.0491056	rs9273159	rs9273159_T_C_Non-Ref	0.294735	0.352512	0.966535
1306	0.931439	0.946413	0.957102	0.852283	0.954286	-0.102467	-0.0794578	-0.0632551	-0.230596	-0.0675057	-0.108656	rs9274281	rs9274281_C_A_Non-Ref	0.0253874	0.0464485	0.927452
1307	1.06524	1.11792	0.997308	1.00888	1.15657	0.091173	0.160818	-0.00388911	0.0127476	0.209856	0.0941411	rs9274281	rs9274281_T_A_Non-Ref	0.0847308	0.121735	1.06743
1308	1.15871	1.16031	1.13134	1.11888	1.09171	0.212518	0.214506	0.178036	0.16205	0.126595	0.178741	rs9275163	rs9275163_C_A_Non-Ref	0.000408099	0.00368013	1.1319
1309	0.996102	1.03808	1.01824	1.0133	1.06334	-0.00563493	0.0539139	0.0260792	0.0190601	0.0886093	0.0364055	rs9275163	rs9275163_G_A_Non-Ref	0.0870335	0.124655	1.02556
1310	1.17406	1.13601	1.23194	1.1738	1.14172	0.231509	0.183973	0.30093	0.231189	0.191204	0.227761	rs9275259	rs9275259_A_C_Non-Ref	0.000393378	0.00368013	1.17102
1311	0.972859	0.989482	1.0057	1.08887	0.980428	-0.0396971	-0.0152553	0.00819567	0.122826	-0.0285164	0.00951064	rs9275259	rs9275259_G_C_Non-Ref	0.762765	0.797305	1.00661
1312	0.954372	1.03011	1.016	1.0663	1.04769	-0.0673769	0.0427972	0.0228949	0.0926116	0.0672175	0.0316289	rs9275325	rs9275325_T_G_Non-Ref	0.312258	0.367358	1.02217
1313	0.872712	0.896669	0.948111	0.947986	0.924854	-0.196423	-0.157352	-0.0768724	-0.0770616	-0.112703	-0.124082	rs9281938	rs9281938_TA_T_Non-Ref	0.00603456	0.0166491	0.917587
1314	1.0319	0.981503	0.98533	0.989191	1.03816	0.0453094	-0.0269354	-0.0213206	-0.0156794	0.0540357	0.00708195	rs9281939	rs9281939_GCTCC_G_Non-Ref	0.70693	0.743995	1.00492
1315	0.974065	1.0475	0.992774	1.03154	1.04436	-0.0379106	0.0669562	-0.0104623	0.0448035	0.0626185	0.0252011	rs9281939	rs9281939_GCTCT_G_Non-Ref	0.295452	0.353063	1.01762
1316	0.927305	0.925979	0.904138	0.930978	0.943667	-0.108883	-0.110948	-0.145385	-0.103181	-0.0836505	-0.11041	rs9281939	rs9281939_GCTGT_G_Non-Ref	0.000380436	0.00360893	0.926325
1317	1.06241	1.03599	0.980052	1.10188	1.07418	0.087341	0.0510167	-0.0290696	0.139966	0.10323	0.0704969	rs9281939	rs9281939_GCTTT_G_Non-Ref	0.0699684	0.103926	1.05008
1318	1.164	1.11251	1.10894	1.19453	1.136	0.219092	0.153821	0.149182	0.25644	0.183968	0.1925	rs929566	rs929566_A_C_Non-Ref	0.000689893	0.00460354	1.14274
1319	1.02236	0.997562	0.987546	1.06729	1.01219	0.0319042	-0.00352098	-0.0180797	0.0939486	0.0174773	0.0243459	rs929566	rs929566_G_C_Non-Ref	0.277768	0.336284	1.01702
1320	1.10938	1.07839	1.06954	1.1119	1.03936	0.149751	0.108876	0.0969904	0.153031	0.0556955	0.112869	rs929566	rs929566_T_C_Non-Ref	0.00332963	0.0113865	1.08138
1321	0.846132	0.903585	0.878428	0.861768	0.929969	-0.241046	-0.146268	-0.187004	-0.214628	-0.104746	-0.178738	rs9300255	rs9300255_A_T_Non-Ref	0.00180752	0.00775051	0.883475
1322	0.969004	1.10543	1.13227	1.04641	1.01738	-0.0454257	0.144602	0.179217	0.0654425	0.0248554	0.0737381	rs9300255	rs9300255_C_T_Non-Ref	0.142765	0.18895	1.05244
1323	1.08006	1.15961	1.13768	1.11912	1.16549	0.111108	0.213641	0.186092	0.162362	0.22094	0.178829	rs930122	rs930122_A_T_Non-Ref	0.000843635	0.00504523	1.13196
1324	1.02061	1.09821	1.11295	1.13345	1.135	0.0294305	0.135156	0.154388	0.180722	0.182691	0.136477	rs930122	rs930122_C_T_Non-Ref	0.00837459	0.021043	1.09922
1325	1.16091	1.25065	1.18266	1.17812	1.30725	0.215258	0.322683	0.242033	0.236487	0.386533	0.280599	rs930122	rs930122_G_T_Non-Ref	0.000951453	0.00542289	1.2147
1326	1.16782	1.16029	1.18278	1.18467	1.27188	0.223818	0.214482	0.242177	0.244482	0.346964	0.254385	rs9308424	rs9308424_A_G_Non-Ref	0.00043526	0.00381541	1.19283
1327	1.04044	1.02777	0.994277	1.00947	1.0972	0.0572004	0.0395227	-0.00828093	0.0135969	0.133826	0.0471731	rs9308424	rs9308424_C_G_Non-Ref	0.124904	0.170264	1.03324
1328	1.1187	1.11064	1.17163	1.11899	1.12091	0.161823	0.151392	0.228518	0.162203	0.164665	0.17372	rs9308424	rs9308424_T_G_Non-Ref	0.000234969	0.00297334	1.12796
1329	0.942632	0.83527	0.897094	0.882671	0.879405	-0.0852342	-0.259686	-0.156669	-0.180052	-0.185401	-0.173408	rs9368930	rs9368930_C_T_Non-Ref	0.00345851	0.0117116	0.886745
1330	0.943142	0.926205	0.865405	0.899255	0.857177	-0.0844531	-0.110597	-0.208552	-0.153198	-0.222335	-0.155827	rs9375678	rs9375678_A_T_Non-Ref	0.00434692	0.0135597	0.897618
1331	1.07401	1.05392	0.932862	0.962794	0.900171	0.103004	0.0757668	-0.100264	-0.0547016	-0.151728	-0.0255846	rs9375678	rs9375678_C_T_Non-Ref	0.632985	0.676976	0.982422
1332	1.13012	1.18235	1.07403	1.1492	1.1151	0.176475	0.241657	0.103035	0.200628	0.157174	0.175794	rs9375678	rs9375678_G_T_Non-Ref	0.00157856	0.00720551	1.12959
1333	0.950966	0.881802	0.940904	0.970744	0.956363	-0.0725338	-0.181473	-0.0878813	-0.0428371	-0.0643696	-0.0898189	rs9387625	rs9387625_A_T_Non-Ref	0.0201857	0.0390681	0.939641
1334	0.944624	0.910468	0.956603	0.909316	0.959276	-0.0821885	-0.13532	-0.0640078	-0.137146	-0.0599824	-0.0957289	rs9387625	rs9387625_C_T_Non-Ref	0.00484732	0.014563	0.935799
1335	0.963245	0.985737	1.02351	0.950417	0.96563	-0.0540259	-0.0207257	0.0335298	-0.073368	-0.0504576	-0.0330095	rs9389526	rs9389526_G_A_Non-Ref	0.151379	0.198918	0.977379
1336	1.02458	1.07783	1.1175	1.0613	1.07775	0.0350258	0.108132	0.16027	0.0858391	0.108025	0.0994584	rs9389526	rs9389526_T_A_Non-Ref	0.00794758	0.0200865	1.07137
1337	0.984045	0.971875	0.96117	0.946476	0.967841	-0.0232033	-0.0411573	-0.0571367	-0.0793615	-0.0471584	-0.0496034	rs9470268	rs9470268_A_C_Non-Ref	0.00586907	0.0163226	0.966202
1338	1.0201	1.02011	1.03553	0.955451	1.04436	0.0287098	0.0287299	0.0503624	-0.065746	0.062615	0.0209342	rs9470268	rs9470268_G_C_Non-Ref	0.407198	0.461891	1.01462
1339	0.906957	0.917682	0.889972	0.873975	0.86214	-0.140895	-0.123935	-0.168169	-0.194335	-0.214005	-0.168268	rs9470268	rs9470268_T_C_Non-Ref	0.000528551	0.0041126	0.889911
1340	1.05634	1.05657	1.03166	1.10992	1.04284	0.07908	0.0793858	0.0449642	0.15046	0.0605213	0.0828822	rs9480867	rs9480867_A_G_Non-Ref	0.0101336	0.0234308	1.05913
1341	0.834726	0.732268	0.724234	0.745943	0.799649	-0.260625	-0.449556	-0.465471	-0.422862	-0.322561	-0.384215	rs9489104	rs9489104_A_T_Non-Ref	0.000634707	0.00448187	0.766196
1342	1.17279	0.95353	0.992685	0.963848	0.997403	0.229949	-0.0686499	-0.0105926	-0.0531219	-0.00375166	0.0187666	rs9489104	rs9489104_C_T_Non-Ref	0.746652	0.781642	1.01309
1343	1.14983	1.07137	1.06921	1.03798	1.02961	0.201415	0.0994519	0.0965424	0.053785	0.0420943	0.0986576	rs9489104	rs9489104_G_T_Non-Ref	0.0246133	0.0454525	1.07078
1344	0.960129	0.906888	0.951592	0.882441	0.997239	-0.0587001	-0.141003	-0.0715856	-0.180428	-0.00398863	-0.0911411	rs9532434	rs9532434_A_T_Non-Ref	0.0432566	0.0698257	0.93878
1345	1.12213	1.06659	1.0459	1.04809	1.1066	0.166243	0.0930114	0.0647382	0.0677558	0.146134	0.107576	rs9532434	rs9532434_C_T_Non-Ref	0.00651844	0.0175302	1.07742
1346	0.978223	0.929132	0.916082	0.938683	0.946936	-0.0317648	-0.106045	-0.126451	-0.0912905	-0.0786617	-0.0868426	rs9548871	rs9548871_A_T_Non-Ref	0.0054669	0.0153895	0.941581
1347	0.929511	0.876288	0.86607	0.887509	0.890675	-0.105456	-0.190522	-0.207444	-0.172166	-0.167028	-0.168523	rs9548871	rs9548871_C_T_Non-Ref	0.000623181	0.00448187	0.889753
1348	1.00312	1.00875	1.03231	0.990437	1.05691	0.00449036	0.0125621	0.045879	-0.0138623	0.0798485	0.0257835	rs9548900	rs9548900_A_T_Non-Ref	0.195838	0.248384	1.01803
1349	1.03828	1.04623	1.0567	0.987589	0.942318	0.0541907	0.0652	0.079569	-0.0180172	-0.0857148	0.0190456	rs9548900	rs9548900_C_T_Non-Ref	0.573687	0.616892	1.01329
1350	0.983371	0.98241	1.03387	0.9859	0.898724	-0.0241918	-0.0256028	0.0480595	-0.0204864	-0.15405	-0.0352544	rs9548901	rs9548901_T_C_Non-Ref	0.342671	0.398154	0.97586
1351	1.00074	0.954847	0.961261	0.917885	0.957278	0.00106953	-0.0666582	-0.057	-0.123615	-0.0629897	-0.0618388	rs9548930	rs9548930_T_G_Non-Ref	0.0352884	0.0597228	0.958042
1352	1.31569	1.11654	1.10019	1.08194	1.08572	0.395823	0.159039	0.137746	0.113616	0.118655	0.184976	rs9562968	rs9562968_A_T_Non-Ref	0.0255962	0.0467688	1.1368
1353	1.07802	1.04587	1.03992	0.932327	1.03259	0.108388	0.0647091	0.0564679	-0.101091	0.046272	0.0349491	rs9562968	rs9562968_C_T_Non-Ref	0.382076	0.43806	1.02452
1354	1.04654	1.04354	1.07318	1.07458	1.04009	0.0656249	0.0614831	0.101887	0.103771	0.0567143	0.0778961	rs9562970	rs9562970_A_G_Non-Ref	0.00162669	0.00733863	1.05548
1355	1.0799	1.05925	1.15059	1.09664	1.0389	0.110893	0.0830451	0.202373	0.13309	0.0550554	0.116891	rs9591325	rs9591325_A_T_Non-Ref	0.00957721	0.0224821	1.0844
1356	1.08661	1.10751	1.04894	1.08305	1.07567	0.119839	0.147322	0.0689291	0.115094	0.105242	0.111285	rs9591325	rs9591325_C_T_Non-Ref	0.000930053	0.00534491	1.08019
1357	0.779122	0.770471	0.729346	0.695133	0.732954	-0.360078	-0.376188	-0.455324	-0.524639	-0.448206	-0.432887	rs9591408	rs9591408_T_A_Non-Ref	0.000129318	0.00265154	0.740778
1358	0.99175	0.988961	0.997696	0.99963	0.978824	-0.0119515	-0.0160138	-0.00332842	-0.000533273	-0.0308787	-0.0125411	rs9603605	rs9603605_C_T_Non-Ref	0.079955	0.115739	0.991345
1359	1.08043	1.0911	1.05267	1.03303	1.02762	0.111606	0.125789	0.0740565	0.0468869	0.039306	0.0795289	rs9657904	rs9657904_A_T_Non-Ref	0.00975353	0.022742	1.05667
1360	0.956748	0.959923	0.93351	0.945946	0.955267	-0.0637889	-0.0590089	-0.0992623	-0.0801695	-0.0660234	-0.0736506	rs9657904	rs9657904_C_T_Non-Ref	0.000545451	0.00417376	0.95023
1361	1.01339	1.00372	1.03865	1.04929	0.961295	0.0191913	0.00536162	0.0547134	0.0694151	-0.056949	0.0183465	rs9657904	rs9657904_G_T_Non-Ref	0.453147	0.505224	1.0128
1362	1.00372	1.0414	1.21087	1.08717	1.06643	0.00536162	0.0585267	0.276046	0.120571	0.0927882	0.110659	rs970402102	rs970402102_G_A_Non-Ref	0.0722101	0.106325	1.07972
1363	1.16615	1.15097	1.2519	1.19595	1.13073	0.22175	0.202854	0.32412	0.258157	0.177256	0.236828	rs9819066	rs9819066_A_C_Non-Ref	0.000747735	0.00477241	1.1784
1364	1.12463	1.05158	1.12094	1.13554	1.06017	0.16945	0.0725562	0.164707	0.183378	0.0842924	0.134877	rs9819066	rs9819066_T_C_Non-Ref	0.00444262	0.0136734	1.098
1365	0.945773	0.972126	0.946445	0.963294	0.924017	-0.0804341	-0.0407847	-0.0794091	-0.0539513	-0.114009	-0.0737176	rs9829224	rs9829224_C_T_Non-Ref	0.00425997	0.0133349	0.950186
1366	0.957293	0.939782	0.992611	0.908547	0.967971	-0.0629672	-0.089602	-0.0106993	-0.138368	-0.0469637	-0.06972	rs9833035	rs9833035_C_G_Non-Ref	0.0311177	0.0540075	0.952823
1367	1.04328	0.998623	1.00453	1.00962	1.0107	0.0611213	-0.00198788	0.00652342	0.0138171	0.015357	0.0189662	rs9833035	rs9833035_T_G_Non-Ref	0.159129	0.207722	1.01323
1368	0.940108	0.91672	0.908948	0.941385	0.93529	-0.089102	-0.125447	-0.13773	-0.0871435	-0.0965146	-0.107188	rs9834039	rs9834039_A_G_Non-Ref	0.000475955	0.0039238	0.928396
1369	1.01597	1.01994	1.00851	1.00929	0.992795	0.0228576	0.0284826	0.0122187	0.0133452	-0.0104323	0.0132944	rs9834039	rs9834039_C_G_Non-Ref	0.116499	0.16023	1.00926
1370	1.02591	1.0393	0.990988	0.997592	0.984357	0.0368988	0.0556094	-0.0130601	-0.00347785	-0.0227465	0.0106448	rs9851967	rs9851967_T_C_Non-Ref	0.520898	0.570311	1.00741
1371	0.972404	0.944557	0.945004	0.924552	0.907169	-0.0403718	-0.0822906	-0.0816071	-0.113173	-0.140557	-0.0916	rs9862868	rs9862868_A_T_Non-Ref	0.00554748	0.0155847	0.938481
1372	1.00714	1.01911	1.01676	1.01972	0.969247	0.0102579	0.027314	0.0239796	0.0281684	-0.0450634	0.0089313	rs9862868	rs9862868_G_T_Non-Ref	0.554886	0.599467	1.00621
1373	1.23293	1.27256	1.26488	1.31864	1.32523	0.302092	0.347735	0.339003	0.399053	0.40624	0.358825	rs987511646	rs987511646_C_A_Non-Ref	5.12647e-05	0.00224149	1.28238
1374	0.849667	0.837972	0.842222	0.837929	0.820121	-0.23503	-0.255026	-0.247727	-0.2551	-0.286092	-0.255795	rs9896662	rs9896662_A_G_Non-Ref	6.96741e-06	0.0012256	0.837525
1375	0.874696	0.891688	0.907572	0.945957	0.894623	-0.193147	-0.165389	-0.139917	-0.0801541	-0.160648	-0.147851	rs9896662	rs9896662_C_G_Non-Ref	0.00145094	0.00702325	0.902594
1376	0.852983	0.893906	0.887786	0.834204	0.910593	-0.229411	-0.161805	-0.171716	-0.261528	-0.135122	-0.191916	rs9896662	rs9896662_T_G_Non-Ref	0.00117107	0.0061906	0.875442
1377	0.886746	0.86434	0.906302	0.981982	0.874231	-0.173407	-0.210328	-0.141937	-0.0262314	-0.193914	-0.149163	rs9917826	rs9917826_A_C_Non-Ref	0.0104187	0.0237724	0.901773
1378	0.899231	0.832955	0.847575	0.911264	0.867799	-0.153237	-0.26369	-0.238588	-0.134058	-0.204568	-0.198828	rs9917826	rs9917826_G_C_Non-Ref	0.0012715	0.00647882	0.871258
1379	0.867106	0.921062	0.926068	0.956276	0.904175	-0.20572	-0.11863	-0.110809	-0.0645014	-0.145325	-0.128997	rs9917826	rs9917826_T_C_Non-Ref	0.00511065	0.0148931	0.914467
1380	1.08448	1.12039	1.07579	1.0995	1.07838	0.116997	0.164005	0.105403	0.136852	0.108862	0.126424	rs9934438	rs9934438_A_G_Non-Ref	0.000311608	0.00345728	1.09158
1381	1.00854	1.02642	1.08876	1.00146	1.00766	0.0122642	0.0376177	0.122692	0.00210592	0.0110139	0.0371388	rs9934438	rs9934438_C_G_Non-Ref	0.169513	0.21925	1.02608
1382	0.859762	0.885446	0.917709	0.910009	0.946922	-0.217991	-0.175524	-0.123892	-0.136047	-0.0786825	-0.146427	rs996222	rs996222_A_T_Non-Ref	0.00345168	0.0117116	0.903485
1383	0.93446	0.902615	0.958712	0.958518	0.908948	-0.0977948	-0.147818	-0.0608299	-0.0611218	-0.13773	-0.101059	rs996222	rs996222_C_T_Non-Ref	0.00533216	0.0152269	0.932348
1384	1.06134	1.02589	0.96433	1.06253	0.937458	0.085891	0.0368737	-0.052401	0.0875072	-0.0931741	0.0129394	rs9971040	rs9971040_A_G_Non-Ref	0.742416	0.778384	1.00901
1385	1.18918	1.12422	1.12021	1.15638	1.00454	0.249966	0.168924	0.163772	0.209616	0.00653902	0.159763	rs9971040	rs9971040_C_G_Non-Ref	0.018093	0.0359009	1.1171

## Sheet: MS-1
	MS-1.1_nr/r_ratio	MS-1.2_nr/r_ratio	MS-1.3_nr/r_ratio	MS-1.4_nr/r_ratio	MS-1.5_nr/r_ratio	MS-1.1_nr/r_ratio_log2	MS-1.2_nr/r_ratio_log2	MS-1.3_nr/r_ratio_log2	MS-1.4_nr/r_ratio_log2	MS-1.5_nr/r_ratio_log2	log2_aver	snp	compare_nrvsr	p_value	pFDR	allelic_change
1	1.0997	1.08047	1.00725	1.12819	1.03208	0.137105	0.111666	0.0104186	0.174008	0.0455532	0.09575	rs10012413	rs10012413_G_C_Non-Ref	0.032852	0.065691	1.06862
2	1.19921	1.21756	1.16056	1.2458	1.17939	0.262082	0.283998	0.214826	0.317077	0.238038	0.263204	rs10012413	rs10012413_T_C_Non-Ref	0.000120743	0.00594576	1.20014
3	1.1811	1.20818	1.22247	1.33286	1.20333	0.240132	0.272838	0.289796	0.414529	0.267028	0.296865	rs1006514941	rs1006514941_T_C_Non-Ref	0.0006224	0.00735517	1.22847
4	0.926776	1.01725	0.934523	0.934701	0.96033	-0.109708	0.0246791	-0.0976981	-0.0974238	-0.0583978	-0.0677096	rs10068717	rs10068717_A_C_Non-Ref	0.0516374	0.09217	0.954152
5	0.899893	1.01089	0.891481	0.939305	0.936455	-0.152174	0.0156194	-0.165724	-0.090334	-0.0947179	-0.0974661	rs10068717	rs10068717_G_C_Non-Ref	0.0382365	0.073426	0.934673
6	1.30129	1.23576	1.25563	1.16333	1.1776	0.37994	0.305402	0.328409	0.218262	0.235847	0.293572	rs10068717	rs10068717_T_C_Non-Ref	0.000599157	0.00735517	1.22567
7	0.857788	0.870504	0.838581	0.895205	0.882147	-0.221307	-0.200078	-0.253978	-0.15971	-0.180909	-0.203197	rs10089216	rs10089216_A_G_Non-Ref	0.000237307	0.00694364	0.868624
8	0.891982	0.939022	0.918416	1.01463	0.982524	-0.164914	-0.0907693	-0.122781	0.0209534	-0.0254347	-0.0765891	rs10089216	rs10089216_T_G_Non-Ref	0.0833651	0.133246	0.948297
9	1.22257	1.08995	1.15115	1.17688	1.22936	0.289913	0.124266	0.203071	0.234965	0.297907	0.230024	rs10093654	rs10093654_A_C_Non-Ref	0.00192107	0.012345	1.17285
10	0.934588	0.926263	0.974818	1.09674	1.03757	-0.0975977	-0.110506	-0.036795	0.133228	0.0532024	-0.0116936	rs10093654	rs10093654_G_C_Non-Ref	0.813295	0.848508	0.991927
11	1.17726	0.99353	1.13263	1.13079	1.14099	0.23543	-0.00936419	0.179676	0.177331	0.190289	0.154672	rs10093654	rs10093654_T_C_Non-Ref	0.0216958	0.0504098	1.11317
12	1.00662	0.981567	0.917709	0.990226	0.959165	0.00951592	-0.026842	-0.123892	-0.0141701	-0.0601485	-0.0431073	rs10093797	rs10093797_A_C_Non-Ref	0.13565	0.197525	0.970562
13	1.17333	1.26795	1.14943	1.17842	1.25423	0.23061	0.342503	0.200916	0.236858	0.326807	0.267539	rs1010330	rs1010330_A_G_Non-Ref	0.000686396	0.00742912	1.20375
14	0.924104	1.03233	0.958297	0.971915	1.05538	-0.113872	0.0458985	-0.0614546	-0.0410977	0.0777634	-0.0185525	rs1010330	rs1010330_C_G_Non-Ref	0.626598	0.687326	0.987223
15	1.18187	1.03592	1.09536	1.10959	1.12304	0.241076	0.0509091	0.131406	0.150021	0.167408	0.148164	rs1010607130	rs1010607130_A_G_Non-Ref	0.0084028	0.0273503	1.10816
16	0.837975	0.869319	0.998209	1.0209	1.00486	-0.255021	-0.202042	-0.00258604	0.029848	0.00699664	-0.084561	rs1025131114	rs1025131114_G_C_Non-Ref	0.228973	0.301396	0.943071
17	0.890895	1.07531	1.03312	0.930186	1.02178	-0.166673	0.104746	0.0470075	-0.104409	0.0310795	-0.0176498	rs1026920	rs1026920_A_G_Non-Ref	0.74497	0.791034	0.987841
18	1.02999	1.07197	1.13335	1.00191	1.14368	0.0426269	0.100261	0.180592	0.00275665	0.193685	0.103984	rs1026920	rs1026920_T_G_Non-Ref	0.0497144	0.0895377	1.07474
19	1.04621	0.967904	0.965683	0.911032	0.985201	0.0651717	-0.0470639	-0.0503787	-0.134426	-0.0215102	-0.0376415	rs1044269	rs1044269_A_G_Non-Ref	0.304384	0.382786	0.974246
20	1.01248	0.968092	1.02928	1.0221	1.05598	0.0178877	-0.0467835	0.0416389	0.031542	0.0785774	0.0245725	rs1044269	rs1044269_C_G_Non-Ref	0.296513	0.375734	1.01718
21	1.0132	0.985167	1.03213	0.99284	0.976648	0.0189177	-0.0215604	0.0456193	-0.0103673	-0.0340894	-0.000296008	rs10518024	rs10518024_G_A_Non-Ref	0.984632	0.986613	0.999795
22	1.24521	1.24768	1.09492	1.09087	1.17289	0.316394	0.319246	0.130826	0.125485	0.230068	0.224404	rs10520598	rs10520598_G_T_Non-Ref	0.00614108	0.0231686	1.16829
23	1.09825	0.94987	0.959184	1.08468	1.05484	0.135203	-0.0741978	-0.060121	0.117275	0.0770236	0.0390365	rs1054037	rs1054037_A_C_Non-Ref	0.42915	0.507641	1.02743
24	0.862859	0.842581	0.883685	0.941489	0.956224	-0.212803	-0.247113	-0.178396	-0.086984	-0.06458	-0.157975	rs1054037	rs1054037_T_C_Non-Ref	0.0111901	0.0325052	0.896282
25	0.89551	0.925104	0.931325	0.929943	0.931089	-0.159218	-0.112313	-0.102644	-0.104785	-0.10301	-0.116394	rs10607561	rs10607561_T_TTG_Non-Ref	0.000427647	0.00735517	0.922491
26	1.48069	1.21348	1.27898	1.08755	1.11586	0.566268	0.279146	0.35499	0.121079	0.15816	0.295929	rs10609752	rs10609752_A_ATG_Non-Ref	0.0204325	0.0486086	1.22767
27	1.02318	1.0475	1.12898	0.995327	1.03348	0.0330555	0.0669455	0.175017	-0.00675786	0.0475065	0.0631534	rs1063347	rs1063347_G_C_Non-Ref	0.106895	0.162628	1.04475
28	0.906506	1.03054	0.945218	0.921376	0.972236	-0.141611	0.0433947	-0.0812806	-0.118138	-0.0406217	-0.0676515	rs10662367	rs10662367_ATGC_A_Non-Ref	0.106668	0.162448	0.95419
29	1.08396	1.01475	1.06025	1.0276	1.02365	0.116311	0.0211216	0.0844011	0.0392749	0.0337271	0.0589672	rs10715428	rs10715428_G_GA_Non-Ref	0.0299802	0.0624693	1.04172
30	0.89359	1.05574	0.94782	0.925953	1.0121	-0.162314	0.0782611	-0.0773148	-0.11099	0.0173478	-0.051002	rs10719384	rs10719384_A_ATT_Non-Ref	0.307275	0.385449	0.965266
31	1.08452	1.09333	1.20555	1.03435	1.10011	0.117051	0.128725	0.269687	0.0487289	0.137645	0.140367	rs10719384	rs10719384_AT_ATT_Non-Ref	0.0174296	0.0444365	1.10219
32	1.00913	1.09283	1.22974	1.0081	1.22054	0.0131049	0.128074	0.298357	0.011637	0.287524	0.147739	rs10719384	rs10719384_ATTT_ATT_Non-Ref	0.0787896	0.12767	1.10783
33	0.764409	0.819451	0.784326	0.933755	1.01999	-0.387583	-0.287271	-0.350474	-0.0988838	0.0285526	-0.219132	rs10752747	rs10752747_T_G_Non-Ref	0.0508516	0.0912033	0.859082
34	0.933998	0.882867	0.905734	0.904907	0.880817	-0.0985091	-0.179731	-0.142841	-0.144159	-0.183086	-0.149665	rs10758669	rs10758669_A_C_Non-Ref	0.000620371	0.00735517	0.90146
35	1.01258	0.980416	0.986656	1.02604	0.95287	0.0180369	-0.0285345	-0.0193813	0.0370861	-0.069648	-0.0124882	rs10758669	rs10758669_G_C_Non-Ref	0.53992	0.611555	0.991381
36	0.987027	0.928156	0.963663	0.996561	0.977485	-0.018839	-0.107561	-0.0533996	-0.00497037	-0.0328537	-0.0435247	rs10758669	rs10758669_T_C_Non-Ref	0.0718552	0.119109	0.970282
37	0.991628	1.03308	0.980252	0.887111	0.970698	-0.0121285	0.0469544	-0.0287761	-0.172814	-0.042905	-0.0419339	rs10782265	rs10782265_G_C_Non-Ref	0.310222	0.38787	0.971352
38	1.31411	1.13833	1.12325	1.00208	1.09284	0.394088	0.186917	0.167677	0.00299217	0.128084	0.175951	rs10797442	rs10797442_C_T_Non-Ref	0.0496958	0.0895377	1.12971
39	1.53395	1.63478	1.52949	1.59009	1.77917	0.617256	0.709095	0.613046	0.66911	0.831205	0.687943	rs10797442	rs10797442_G_T_Non-Ref	6.6779e-05	0.0045349	1.61098
40	0.934729	0.805636	0.839736	0.871801	0.841154	-0.0973796	-0.311801	-0.251991	-0.197928	-0.249558	-0.221732	rs10804037	rs10804037_A_C_Non-Ref	0.00350456	0.0167279	0.857536
41	1.15908	1.10922	1.13064	1.19206	1.1247	0.212975	0.149542	0.177143	0.253463	0.169537	0.192532	rs10832000	rs10832000_G_A_Non-Ref	0.000467791	0.00735517	1.14277
42	1.0151	1.12302	1.13248	1.06823	0.962332	0.0216203	0.167382	0.179489	0.0952259	-0.055393	0.0816648	rs10844615	rs10844615_C_A_Non-Ref	0.139954	0.201436	1.05824
43	1.05467	1.11215	1.03047	1.15339	0.996843	0.0767947	0.153346	0.0433053	0.205877	-0.00456168	0.0949523	rs10844615	rs10844615_G_A_Non-Ref	0.0660349	0.11135	1.06803
44	1.03752	1.05	1.11137	1.10412	1.1562	0.0531405	0.0703934	0.152337	0.142892	0.209391	0.125631	rs10844626	rs10844626_A_T_Non-Ref	0.0117257	0.0336242	1.09098
45	0.841426	0.985986	0.969354	1.04465	1.05308	-0.249091	-0.0203613	-0.044905	0.0630243	0.0746168	-0.0353433	rs10844626	rs10844626_C_T_Non-Ref	0.576527	0.645192	0.9758
46	0.985711	0.919604	0.93363	0.915592	0.934839	-0.0207635	-0.120916	-0.099077	-0.127223	-0.09721	-0.0930379	rs10852935	rs10852935_T_C_Non-Ref	0.00806937	0.0269378	0.937546
47	0.816932	0.905101	1.01066	1.03466	0.96096	-0.291711	-0.143849	0.0152944	0.0491631	-0.0574511	-0.0857108	rs10920604	rs10920604_A_T_Non-Ref	0.234218	0.307218	0.94232
48	1.13282	1.04985	1.07914	1.00253	1.09162	0.179922	0.0701849	0.10988	0.00365088	0.126467	0.0980211	rs10936599	rs10936599_G_C_Non-Ref	0.029129	0.0616408	1.0703
49	1.02384	0.95393	1.05257	0.927748	1.00174	0.033994	-0.0680452	0.0739173	-0.108195	0.00251402	-0.0131631	rs10936599	rs10936599_T_C_Non-Ref	0.712305	0.763403	0.990918
50	0.756683	0.785964	0.791557	0.797557	0.773125	-0.402239	-0.347465	-0.337235	-0.326341	-0.371227	-0.356901	rs10941505	rs10941505_A_G_Non-Ref	1.23365e-05	0.0019179	0.78084
51	0.958293	0.841447	0.881667	0.897109	0.820739	-0.0614616	-0.249056	-0.181695	-0.156645	-0.285004	-0.186772	rs10945649	rs10945649_A_T_Non-Ref	0.00859009	0.0275991	0.878569
52	0.870576	0.877476	1.02742	1.0023	0.960448	-0.199957	-0.188569	0.0390204	0.00330865	-0.0582198	-0.0808833	rs10951192	rs10951192_G_C_Non-Ref	0.17321	0.239293	0.945479
53	1.20422	1.14343	1.20311	1.24608	1.15078	0.268104	0.19337	0.266768	0.317398	0.202611	0.24965	rs10951192	rs10951192_T_C_Non-Ref	0.000410603	0.00735517	1.18892
54	1.13078	1.0394	1.12752	1.10228	1.05545	0.177321	0.05575	0.173148	0.140489	0.0778529	0.124912	rs11052552	rs11052552_G_T_Non-Ref	0.0073124	0.0256677	1.09044
55	1.00623	0.963188	0.948732	1.0946	1.04795	0.00896009	-0.05411	-0.0759268	0.130403	0.0675741	0.0153802	rs11057189	rs11057189_A_T_Non-Ref	0.707707	0.759565	1.01072
56	0.921728	0.895598	0.866827	0.944515	1.02753	-0.117587	-0.159077	-0.206184	-0.0823548	0.0391836	-0.105204	rs11057189	rs11057189_C_T_Non-Ref	0.0647662	0.109582	0.929674
57	1.12339	1.19647	1.10956	1.24848	1.20267	0.167859	0.258782	0.149985	0.320172	0.266242	0.232608	rs11057189	rs11057189_G_T_Non-Ref	0.00190659	0.012331	1.17496
58	1.00955	1.04216	1.10464	1.07911	1.06113	0.0137151	0.0595766	0.143576	0.109844	0.0856062	0.0824636	rs11057204	rs11057204_A_T_Non-Ref	0.0201924	0.0482948	1.05882
59	0.818941	0.756716	0.755811	0.754864	0.741979	-0.288168	-0.402175	-0.403903	-0.405711	-0.430549	-0.386101	rs11057204	rs11057204_C_T_Non-Ref	0.000103008	0.00569978	0.765195
60	0.958103	1.02359	0.962641	1.01947	0.964399	-0.0617474	0.0336315	-0.0549304	0.0278247	-0.0522985	-0.021504	rs11057204	rs11057204_G_T_Non-Ref	0.371801	0.452337	0.985205
61	0.859975	0.968032	0.984561	1.11362	0.927729	-0.217633	-0.0468738	-0.0224478	0.155261	-0.108224	-0.0479835	rs11079782	rs11079782_C_A_Non-Ref	0.475359	0.551387	0.967287
62	1.24667	1.04348	1.11	1.17631	1.05943	0.318075	0.0613989	0.150561	0.234274	0.0832834	0.169519	rs11079782	rs11079782_G_A_Non-Ref	0.023918	0.0538156	1.12468
63	0.945306	0.969256	0.993339	1.05981	0.928619	-0.081147	-0.0450504	-0.00964247	0.0838102	-0.106842	-0.0317743	rs11079782	rs11079782_T_A_Non-Ref	0.393258	0.474578	0.978217
64	0.824245	0.830964	0.811011	0.825751	0.837469	-0.278856	-0.267142	-0.302207	-0.276221	-0.255892	-0.276064	rs11117432	rs11117432_A_G_Non-Ref	3.56419e-06	0.00157914	0.825841
65	1.04237	0.970742	1.00804	1.01593	0.983356	0.0598731	-0.0428397	0.0115553	0.0228002	-0.024215	0.00543477	rs11118268	rs11118268_A_G_Non-Ref	0.778279	0.818261	1.00377
66	1.02373	1.10908	1.05908	1.00787	1.05384	0.0338357	0.14937	0.0828095	0.0113039	0.075653	0.0705944	rs11128908	rs11128908_A_T_Non-Ref	0.0408629	0.077572	1.05015
67	1.19893	1.24314	1.16333	1.1538	1.15743	0.261742	0.313985	0.218265	0.206393	0.210923	0.242262	rs11128908	rs11128908_C_T_Non-Ref	0.000290969	0.00735517	1.18285
68	1.02126	1.14503	1.14451	1.14991	1.13094	0.0303459	0.195389	0.194728	0.201523	0.177518	0.159901	rs11129295	rs11129295_A_C_Non-Ref	0.00804504	0.0269378	1.11721
69	1.08305	1.10061	1.06049	1.06815	1.01869	0.115095	0.138303	0.0847354	0.0951087	0.0267134	0.0919912	rs11129295	rs11129295_G_C_Non-Ref	0.00795002	0.0268718	1.06584
70	0.945823	0.949589	0.985225	0.968937	0.936911	-0.0803572	-0.0746248	-0.0214751	-0.0455259	-0.0940154	-0.0631997	rs11129295	rs11129295_T_C_Non-Ref	0.00847678	0.0275178	0.957139
71	0.849453	0.899563	0.874239	0.845112	0.835528	-0.235395	-0.152704	-0.193901	-0.242786	-0.25924	-0.216805	rs111294210	rs111294210_TCTATA_T_Non-Ref	0.000358154	0.00735517	0.860469
72	1.27044	1.02584	1.06479	1.0803	1.07453	0.345323	0.0368084	0.0905638	0.111432	0.103707	0.137567	rs11130110	rs11130110_C_T_Non-Ref	0.0620507	0.105705	1.10005
73	1.12329	0.891313	0.902772	0.936002	0.970626	0.167735	-0.165995	-0.147566	-0.0954161	-0.0430121	-0.056851	rs11130110	rs11130110_G_T_Non-Ref	0.397799	0.479284	0.96136
74	1.08401	1.02629	1.14956	1.0287	0.980586	0.116376	0.0374441	0.201079	0.040823	-0.0282846	0.0734876	rs11130115	rs11130115_A_C_Non-Ref	0.134622	0.196604	1.05226
75	1.20261	1.14066	1.19066	1.1457	1.08751	0.266169	0.189867	0.251762	0.196234	0.121028	0.205012	rs11130115	rs11130115_G_C_Non-Ref	0.00135301	0.0104432	1.1527
76	0.963921	0.942219	0.897816	0.905813	0.901283	-0.0530137	-0.0858657	-0.155509	-0.142715	-0.149948	-0.11741	rs111340929	rs111340929_A_C_Non-Ref	0.00448967	0.0193156	0.921841
77	0.964163	0.827333	0.822746	0.866418	0.794468	-0.0526514	-0.27346	-0.281482	-0.206866	-0.331938	-0.229279	rs111340929	rs111340929_G_C_Non-Ref	0.00907778	0.0286727	0.853061
78	1.13641	0.969473	1.0225	1.07583	0.958728	0.184481	-0.0447278	0.0320975	0.105446	-0.0608071	0.0432979	rs11136339	rs11136339_T_C_Non-Ref	0.40081	0.481745	1.03047
79	0.888589	0.717495	0.869931	0.936632	0.988678	-0.170412	-0.478959	-0.201027	-0.094446	-0.0164267	-0.192254	rs11136340	rs11136340_A_T_Non-Ref	0.0705067	0.117433	0.875237
80	1.13707	1.01433	1.08281	1.1338	1.0887	0.18532	0.0205338	0.114781	0.181165	0.122611	0.124882	rs11136340	rs11136340_C_T_Non-Ref	0.0138718	0.0380965	1.09042
81	1.06424	0.91251	0.998019	1.00762	0.997078	0.0898269	-0.132087	-0.00286129	0.0109553	-0.0042215	-0.00767756	rs11136340	rs11136340_G_T_Non-Ref	0.839864	0.870143	0.994692
82	1.01728	0.972754	0.956693	0.94941	0.996805	0.024712	-0.0398528	-0.0638714	-0.0748973	-0.00461615	-0.0317051	rs11147507	rs11147507_A_G_Non-Ref	0.162629	0.22796	0.978263
83	0.901978	0.89778	0.824801	0.883799	0.890313	-0.148836	-0.155566	-0.277883	-0.178209	-0.167616	-0.185622	rs11147507	rs11147507_T_G_Non-Ref	0.00141419	0.0105707	0.87927
84	1.14665	1.04436	1.13319	1.0209	1.02257	0.197431	0.0626157	0.180387	0.0298428	0.0321976	0.100495	rs11147508	rs11147508_A_T_Non-Ref	0.0518144	0.092189	1.07214
85	1.0871	1.06545	1.01716	1.07068	1.00525	0.120486	0.0914601	0.0245533	0.0985233	0.00755301	0.0685152	rs11147508	rs11147508_C_T_Non-Ref	0.0362618	0.0709099	1.04864
86	0.915836	0.799066	0.817839	0.869001	0.800856	-0.126839	-0.323613	-0.29011	-0.202569	-0.320386	-0.252704	rs111626036	rs111626036_T_C_Non-Ref	0.00273819	0.0145066	0.839322
87	0.991355	1.14679	1.08838	1.12608	1.06826	-0.0125267	0.197604	0.122184	0.171309	0.0952675	0.114767	rs11164814	rs11164814_C_A_Non-Ref	0.0348074	0.068786	1.0828
88	0.934119	0.98745	0.916879	1.00381	0.919325	-0.0983218	-0.0182211	-0.125196	0.0054903	-0.121354	-0.0715205	rs11164814	rs11164814_G_A_Non-Ref	0.0585323	0.100978	0.951634
89	1.06025	1.07635	1.06696	1.02073	0.958651	0.0843979	0.106148	0.093501	0.0295972	-0.060923	0.0505443	rs11164825	rs11164825_T_C_Non-Ref	0.175899	0.242653	1.03566
90	0.907573	0.952588	0.926927	0.884081	0.931116	-0.139915	-0.070076	-0.109473	-0.177749	-0.102968	-0.120036	rs11165441	rs11165441_A_G_Non-Ref	0.00273785	0.0145066	0.920165
91	0.935336	1.13359	1.02855	1.09596	1.12731	-0.0964432	0.180893	0.0406186	0.132189	0.172878	0.0860272	rs111833374	rs111833374_CGTTT_C_Non-Ref	0.173242	0.239293	1.06144
92	1.21183	1.0728	1.03437	1.0742	1.00412	0.277192	0.101383	0.0487579	0.103265	0.00592899	0.107305	rs11187141	rs11187141_C_A_Non-Ref	0.080732	0.130393	1.07721
93	1.08067	1.06788	1.03463	1.07907	1.12406	0.111927	0.0947451	0.0491105	0.109788	0.168721	0.106858	rs11187141	rs11187141_G_A_Non-Ref	0.00506738	0.0205363	1.07688
94	1.23203	1.13517	1.07387	1.15401	1.10347	0.301034	0.182905	0.102814	0.206651	0.142047	0.18709	rs11187141	rs11187141_T_A_Non-Ref	0.00506997	0.0205363	1.13847
95	1.0883	0.989904	1.0254	1.0524	0.948302	0.12207	-0.0146394	0.0361916	0.0736777	-0.0765811	0.0281439	rs11187149	rs11187149_A_G_Non-Ref	0.460013	0.536084	1.0197
96	1.02106	1.04132	1.00875	0.984565	1.03288	0.0300705	0.0584069	0.0125689	-0.0224417	0.0466757	0.0250561	rs112289726	rs112289726_G_GT_Non-Ref	0.151789	0.214544	1.01752
97	1.07255	1.05429	1.04268	1.11322	1.15329	0.101048	0.0762676	0.0602952	0.154733	0.205756	0.11962	rs112289726	rs112289726_GTT_GT_Non-Ref	0.0111726	0.0325052	1.08645
98	1.33599	1.21074	1.22302	1.2992	1.16478	0.417906	0.275886	0.290445	0.377625	0.220062	0.316385	rs112289726	rs112289726_GTTT_GT_Non-Ref	0.000905998	0.00864874	1.24521
99	0.995744	1.02636	1.04439	0.97434	1.04665	-0.00615291	0.0375339	0.0626623	-0.0375034	0.0657845	0.0244649	rs11230565	rs11230565_G_A_Non-Ref	0.291326	0.369789	1.0171
100	1.04857	1.00636	1.03488	1.02063	0.953107	0.0684229	0.00915141	0.0494585	0.0294559	-0.06929	0.0174397	rs112315514	rs112315514_A_G_Non-Ref	0.504874	0.577551	1.01216
101	1.13564	0.908056	0.873141	0.819594	0.784195	0.183512	-0.139147	-0.195713	-0.287019	-0.350715	-0.157816	rs112315514	rs112315514_C_G_Non-Ref	0.164196	0.229475	0.896381
102	1.25968	0.992733	1.02936	0.940742	0.901307	0.333059	-0.0105228	0.0417475	-0.0881283	-0.14991	0.0252491	rs112315514	rs112315514_T_G_Non-Ref	0.777729	0.818258	1.01766
103	0.974448	1.04804	1.1401	1.1051	1.12825	-0.0373427	0.0676901	0.189161	0.144171	0.174083	0.107553	rs112444432	rs112444432_GT_G_Non-Ref	0.0619395	0.105637	1.0774
104	0.92525	0.962529	0.90001	0.921536	0.904206	-0.112084	-0.0550981	-0.151987	-0.117887	-0.145277	-0.116467	rs112444432	rs112444432_GTT_G_Non-Ref	0.00245256	0.0138269	0.922444
105	0.867009	0.912828	0.982747	0.952336	0.968577	-0.205881	-0.131584	-0.0251087	-0.070457	-0.0460617	-0.0958185	rs112444432	rs112444432_GTTT_G_Non-Ref	0.0431728	0.0812344	0.935741
106	0.905252	0.891099	0.912403	0.851732	1.04756	-0.143609	-0.166343	-0.132258	-0.231529	0.0670273	-0.121342	rs112469266	rs112469266_A_G_Non-Ref	0.0727271	0.120326	0.919332
107	1.01668	1.03597	1.05492	1.0492	1.12475	0.023866	0.0509816	0.0771392	0.069291	0.169603	0.0781762	rs112469266	rs112469266_C_G_Non-Ref	0.0337079	0.0670567	1.05568
108	1.05368	1.13008	1.13839	1.22273	1.08433	0.0754371	0.176419	0.186992	0.290111	0.116798	0.169151	rs11256593	rs11256593_T_C_Non-Ref	0.00969973	0.0295743	1.1244
109	0.92005	0.883749	0.87524	0.848598	0.873825	-0.120216	-0.178291	-0.19225	-0.236847	-0.194583	-0.184437	rs11265403	rs11265403_C_T_Non-Ref	0.000605871	0.00735517	0.879992
110	0.786338	0.725099	0.730368	0.724697	0.716213	-0.346778	-0.46375	-0.453305	-0.464551	-0.48154	-0.441985	rs11265403	rs11265403_G_T_Non-Ref	5.31072e-05	0.00428409	0.736121
111	0.996769	0.973604	0.94135	1.08339	1.01197	-0.00466856	-0.0385935	-0.0871965	0.115553	0.0171605	0.000451024	rs112715773	rs112715773_A_T_Non-Ref	0.989973	0.989973	1.00031
112	0.984011	0.984056	0.98148	1.00301	0.96081	-0.0232531	-0.0231883	-0.02697	0.00433147	-0.0576764	-0.0253513	rs112715773	rs112715773_C_T_Non-Ref	0.0616149	0.105387	0.982581
113	1.0484	1.05102	1.18084	1.03287	1.10026	0.0681836	0.0717833	0.239817	0.0466637	0.137847	0.112859	rs112720311	rs112720311_A_G_Non-Ref	0.0327604	0.0656298	1.08137
114	0.994395	1.04049	1.04781	0.99528	1.1045	-0.00810836	0.0572665	0.0673789	-0.00682607	0.143397	0.0506217	rs112940468	rs112940468_A_G_Non-Ref	0.144915	0.207378	1.03571
115	1.13615	1.05828	1.09286	1.01244	1.12241	0.184156	0.0817214	0.128109	0.0178343	0.166601	0.115684	rs112940468	rs112940468_C_G_Non-Ref	0.0184791	0.0458762	1.08349
116	0.732147	0.85173	0.746483	0.690068	0.819869	-0.449795	-0.231531	-0.421819	-0.53519	-0.286534	-0.384974	rs112979447	rs112979447_T_C_Non-Ref	0.00225138	0.0131851	0.765793
117	1.24246	0.999643	1.09707	1.06735	1.05632	0.313205	-0.000514598	0.133657	0.0940294	0.0790498	0.123885	rs1130162	rs1130162_G_C_Non-Ref	0.0762156	0.12499	1.08967
118	1.29392	1.07832	1.13226	1.08708	1.09984	0.371749	0.108785	0.179206	0.120457	0.137289	0.183497	rs1130162	rs1130162_T_C_Non-Ref	0.0194474	0.0472431	1.13563
119	1.0587	0.961808	0.986124	0.935405	0.91945	0.082291	-0.0561784	-0.0201588	-0.0963373	-0.121157	-0.0423082	rs11302220	rs11302220_C_CA_Non-Ref	0.300375	0.379047	0.9711
120	1.02946	0.891069	1.05378	1.00803	0.893956	0.0418925	-0.166391	0.0755791	0.0115448	-0.161724	-0.0398196	rs11302220	rs11302220_CAA_CA_Non-Ref	0.484355	0.559056	0.972777
121	1.10255	0.941106	0.847404	0.889949	0.853139	0.140848	-0.0875707	-0.238878	-0.168205	-0.229147	-0.11659	rs11302220	rs11302220_CAAA_CA_Non-Ref	0.170108	0.236191	0.922365
122	1.01547	1.1507	1.19831	1.05748	1.03441	0.0221508	0.202506	0.260999	0.0806292	0.048804	0.123018	rs11302648	rs11302648_A_G_Non-Ref	0.0564993	0.0980149	1.08901
123	0.808898	1.18609	1.13787	1.02655	1.13646	-0.30597	0.246211	0.186332	0.0378099	0.184547	0.069786	rs11302648	rs11302648_C_G_Non-Ref	0.523796	0.596693	1.04956
124	0.917855	1.17256	1.08222	0.974988	1.05178	-0.123661	0.229662	0.113996	-0.0365431	0.0728362	0.0512578	rs11302648	rs11302648_T_G_Non-Ref	0.448363	0.524553	1.03617
125	0.722097	0.830936	0.796726	0.878897	0.854692	-0.469735	-0.267192	-0.327844	-0.186235	-0.226524	-0.295506	rs113188695	rs113188695_C_T_Non-Ref	0.00393975	0.0178363	0.814787
126	1.13153	1.02984	1.01212	1.12067	1.04438	0.178274	0.0424269	0.0173736	0.164364	0.0626522	0.093018	rs113276642	rs113276642_C_T_Non-Ref	0.0472052	0.0859008	1.0666
127	1.30836	1.17794	1.17561	1.15576	1.15477	0.387761	0.236264	0.233413	0.208846	0.207606	0.254778	rs113276642	rs113276642_G_T_Non-Ref	0.00165491	0.0115962	1.19315
128	0.822779	0.867644	0.969385	1.04983	0.922303	-0.281423	-0.204825	-0.0448583	0.0701568	-0.116687	-0.115527	rs113415773	rs113415773_T_C_Non-Ref	0.132217	0.19404	0.923045
129	0.926366	0.923985	0.895403	0.8741	0.88508	-0.110346	-0.114059	-0.159391	-0.194129	-0.176119	-0.150809	rs113631719	rs113631719_A_AG_Non-Ref	0.000833201	0.00818949	0.900745
130	0.778947	0.937524	0.942638	1.00282	0.956795	-0.360403	-0.0930723	-0.0852249	0.00406531	-0.0637189	-0.119671	rs113845942	rs113845942_C_A_Non-Ref	0.128339	0.190028	0.920398
131	0.920991	0.944631	1.00346	0.980021	1.01134	-0.118741	-0.0821778	0.00498271	-0.0291151	0.0162685	-0.0417566	rs113845942	rs113845942_G_A_Non-Ref	0.180341	0.247183	0.971471
132	0.836156	0.926541	0.949712	0.88908	0.946243	-0.258156	-0.110073	-0.0744383	-0.169615	-0.0797171	-0.1384	rs11385481	rs11385481_AG_A_Non-Ref	0.0158059	0.041574	0.908526
133	0.926618	0.9953	1.02771	1.04205	1.11097	-0.109954	-0.00679626	0.0394385	0.0594297	0.151826	0.0267887	rs113941924	rs113941924_C_CT_Non-Ref	0.56557	0.635309	1.01874
134	0.982903	1.20008	1.16599	1.12501	1.27107	-0.0248794	0.26313	0.221556	0.169939	0.346042	0.195157	rs113941924	rs113941924_CTT_CT_Non-Ref	0.0347644	0.068786	1.14485
135	1.04672	1.04227	1.10846	1.09814	1.13737	0.0658702	0.0597317	0.148553	0.135064	0.185706	0.118985	rs113941924	rs113941924_CTTT_CT_Non-Ref	0.00819301	0.0272614	1.08597
136	0.760118	0.901235	0.965275	0.863892	0.880564	-0.395705	-0.150024	-0.0509877	-0.211077	-0.1835	-0.198259	rs11398189	rs11398189_C_CA_Non-Ref	0.0244107	0.0546769	0.871602
137	0.626157	0.765109	0.883944	0.897736	0.757447	-0.675403	-0.386263	-0.177973	-0.155638	-0.400784	-0.359212	rs11398189	rs11398189_CAA_CA_Non-Ref	0.0187569	0.0462182	0.77959
138	0.905479	0.922695	1.01278	0.949436	0.969442	-0.143246	-0.116074	0.0183274	-0.0748575	-0.0447736	-0.0721249	rs11398189	rs11398189_CAAA_CA_Non-Ref	0.062915	0.106934	0.951236
139	0.967308	1.29369	1.31722	1.22256	1.11864	-0.0479523	0.37149	0.397499	0.28991	0.161748	0.234539	rs11425846	rs11425846_A_AT_Non-Ref	0.045425	0.0837839	1.17653
140	1.0253	1.33026	1.33987	1.31118	1.20484	0.0360403	0.411711	0.422094	0.390867	0.268844	0.305911	rs11425846	rs11425846_ATT_AT_Non-Ref	0.0136984	0.037829	1.2362
141	0.789548	1.11131	1.11824	1.12739	0.916059	-0.340902	0.152264	0.161235	0.172992	-0.126487	0.00382047	rs11425846	rs11425846_ATTT_AT_Non-Ref	0.972128	0.976704	1.00265
142	1.16282	1.18093	1.28093	1.16785	1.18075	0.217627	0.23992	0.357194	0.223853	0.239707	0.25566	rs11436517	rs11436517_GT_G_Non-Ref	0.000578527	0.00735517	1.19388
143	0.836965	0.984286	0.930206	0.965157	0.869089	-0.256761	-0.0228502	-0.104377	-0.0511644	-0.202424	-0.127516	rs11444334	rs11444334_AC_A_Non-Ref	0.0457254	0.0839339	0.915407
144	1.06957	1.11245	1.07079	1.17636	1.14959	0.0970341	0.153745	0.0986753	0.234328	0.201118	0.15698	rs114453362	rs114453362_T_C_Non-Ref	0.00455066	0.0194805	1.11495
145	0.976915	0.966437	0.929251	0.995895	0.938856	-0.0336944	-0.0492521	-0.10586	-0.00593478	-0.0910249	-0.0571533	rs11459613	rs11459613_C_CA_Non-Ref	0.035882	0.0704437	0.961159
146	1.11919	1.05082	1.04575	1.12928	0.999599	0.162449	0.0715126	0.0645367	0.175403	-0.000578864	0.0946646	rs11459613	rs11459613_CAA_CA_Non-Ref	0.0450742	0.0836532	1.06782
147	1.056	1.1063	1.0833	1.16844	1.0736	0.0786068	0.145743	0.115434	0.224582	0.102456	0.133365	rs114811851	rs114811851_G_A_Non-Ref	0.00616095	0.023185	1.09685
148	1.03278	1.06301	0.977895	1.03621	0.985818	0.0465332	0.0881573	-0.0322487	0.0513196	-0.0206065	0.026631	rs114811851	rs114811851_T_A_Non-Ref	0.309531	0.387627	1.01863
149	1.11817	1.12424	1.11171	1.1481	1.19992	0.161135	0.168944	0.152783	0.199253	0.262943	0.189011	rs11583043	rs11583043_T_C_Non-Ref	0.000709814	0.00742912	1.13998
150	1.01152	1.0428	1.05298	0.957896	1.03658	0.0165314	0.0604622	0.0744807	-0.0620595	0.0518373	0.0282504	rs11586570	rs11586570_C_A_Non-Ref	0.313434	0.391203	1.01977
151	0.84797	1.05697	0.998514	0.97859	1.01604	-0.237915	0.0799349	-0.00214603	-0.0312232	0.0229509	-0.0336797	rs11586570	rs11586570_T_A_Non-Ref	0.568236	0.637346	0.976925
152	1.11718	1.12666	1.11524	0.977361	1.06441	0.159856	0.172046	0.157349	-0.0330362	0.0900477	0.109252	rs11586842	rs11586842_A_T_Non-Ref	0.0464906	0.0849026	1.07867
153	1.13441	1.23788	1.16678	1.11044	1.08621	0.181936	0.307868	0.22253	0.151127	0.119301	0.196552	rs11586842	rs11586842_G_T_Non-Ref	0.00383234	0.0177811	1.14596
154	0.953541	0.986717	1.00058	1.01718	0.995115	-0.0686328	-0.0192919	0.000829952	0.0245812	-0.00706447	-0.0139156	rs115946871	rs115946871_C_T_Non-Ref	0.418467	0.498037	0.990401
155	0.907055	1.00122	0.958532	1.00418	0.975	-0.140738	0.00176156	-0.0611012	0.00601076	-0.0365259	-0.0461185	rs115946871	rs115946871_G_T_Non-Ref	0.159429	0.224071	0.968539
156	1.02423	0.986931	1.03967	0.940541	0.959882	0.034542	-0.0189794	0.0561201	-0.088437	-0.0590714	-0.0151651	rs11618686	rs11618686_A_C_Non-Ref	0.607663	0.671569	0.989543
157	1.16734	1.21328	1.21831	1.20827	1.16501	0.223223	0.278912	0.284878	0.27294	0.220343	0.256059	rs11618686	rs11618686_G_C_Non-Ref	5.44831e-05	0.00428409	1.19421
158	0.988475	0.922865	0.970564	0.921246	0.960779	-0.016724	-0.115808	-0.0431049	-0.118342	-0.0577238	-0.0703406	rs11622397	rs11622397_T_C_Non-Ref	0.0252343	0.0559347	0.952413
159	1.17122	1.09265	1.0521	1.11536	1.07919	0.228015	0.127825	0.073265	0.157516	0.109947	0.139314	rs11625792	rs11625792_T_C_Non-Ref	0.00588141	0.0225328	1.10138
160	1.06258	1.16413	1.1462	1.11693	1.18462	0.0875775	0.219247	0.196864	0.159543	0.244425	0.181531	rs11630549	rs11630549_T_C_Non-Ref	0.00266183	0.0144424	1.13409
161	0.835784	0.718305	0.755894	0.81016	0.78832	-0.258798	-0.477332	-0.403745	-0.303721	-0.343146	-0.357349	rs11630684	rs11630684_A_C_Non-Ref	0.0007346	0.00747901	0.780598
162	0.828133	0.747312	0.771638	0.837497	0.827706	-0.272066	-0.420217	-0.374004	-0.255843	-0.27281	-0.318988	rs11630684	rs11630684_G_C_Non-Ref	0.000630373	0.00735517	0.801632
163	1.00253	0.732194	0.854234	0.845447	0.861144	0.00364785	-0.449703	-0.227296	-0.242214	-0.215674	-0.226248	rs11630684	rs11630684_T_C_Non-Ref	0.0345019	0.0683633	0.854855
164	1.00605	0.950758	0.94753	0.977253	0.956463	0.00870917	-0.0728505	-0.0777561	-0.0331963	-0.0642184	-0.0478624	rs11638720	rs11638720_T_C_Non-Ref	0.0412252	0.0780614	0.967369
165	0.984323	0.912638	0.974857	0.851218	1.11376	-0.0227965	-0.131885	-0.0367374	-0.232399	0.155435	-0.0536766	rs1163874975	rs1163874975_A_C_Non-Ref	0.451647	0.527569	0.963478
166	1.02336	1.07616	1.07919	1.15737	1.04693	0.0333093	0.105887	0.109955	0.210851	0.0661615	0.105233	rs116542866	rs116542866_A_T_Non-Ref	0.0244552	0.0546948	1.07567
167	1.24193	0.993453	1.07639	1.06756	1.00749	0.31258	-0.00947661	0.106202	0.0943177	0.0107668	0.102878	rs116542866	rs116542866_C_T_Non-Ref	0.145851	0.208119	1.07391
168	1.24953	1.14847	1.15648	1.15289	1.0259	0.321384	0.199709	0.209745	0.205254	0.0368854	0.194595	rs116542866	rs116542866_G_T_Non-Ref	0.0128336	0.0359727	1.1444
169	0.956713	1.25747	1.04692	1.11822	1.37799	-0.0638413	0.330529	0.0661543	0.161209	0.462568	0.191324	rs116597788	rs116597788_G_A_Non-Ref	0.110006	0.166851	1.14181
170	1.01344	1.05244	1.1557	1.09472	0.980238	0.0192581	0.0737327	0.208761	0.130564	-0.0287963	0.080704	rs11672255	rs11672255_G_A_Non-Ref	0.12473	0.185644	1.05753
171	1.07721	1.09483	1.10058	1.01714	1.08416	0.107298	0.130712	0.13826	0.0245144	0.116572	0.103471	rs116983590	rs116983590_A_C_Non-Ref	0.00719523	0.0254732	1.07436
172	0.76159	0.86238	0.873674	0.875631	0.897933	-0.392914	-0.213605	-0.194834	-0.191605	-0.15532	-0.229656	rs116983590	rs116983590_T_C_Non-Ref	0.00539071	0.0212499	0.852839
173	1.14631	1.00812	0.974253	0.962952	1.00711	0.196996	0.0116697	-0.0376322	-0.0544635	0.0102169	0.0253575	rs11707736	rs11707736_T_G_Non-Ref	0.601954	0.667646	1.01773
174	0.919365	0.850955	0.884465	0.981958	0.828928	-0.12129	-0.232846	-0.177124	-0.0262664	-0.270682	-0.165642	rs11711265	rs11711265_A_T_Non-Ref	0.0183459	0.0458341	0.891532
175	0.951971	1.14048	1.11213	1.23108	0.869299	-0.0710102	0.189644	0.153324	0.299924	-0.202076	0.0739614	rs11711265	rs11711265_C_T_Non-Ref	0.464866	0.540474	1.0526
176	0.739189	1.02972	0.943639	1.1423	0.699349	-0.435984	0.042255	-0.0836927	0.191946	-0.515915	-0.160278	rs11711265	rs11711265_G_T_Non-Ref	0.305898	0.384112	0.894853
177	1.23684	1.14507	1.09835	1.12209	0.999952	0.306662	0.195431	0.135337	0.166188	-6.97687e-05	0.16071	rs11716763	rs11716763_A_C_Non-Ref	0.031501	0.064293	1.11784
178	0.94032	1.03867	1.026	1.02558	1.00048	-0.0887764	0.054739	0.0370295	0.0364403	0.000696932	0.00802587	rs11716763	rs11716763_T_C_Non-Ref	0.770799	0.814409	1.00558
179	0.779008	0.924678	0.703841	0.725329	0.82358	-0.36029	-0.112977	-0.506679	-0.463292	-0.28002	-0.344651	rs11719306	rs11719306_T_G_Non-Ref	0.00796928	0.0268761	0.787498
180	0.940588	0.940947	0.951968	0.945655	1.0274	-0.0883651	-0.087814	-0.0710145	-0.0806142	0.0389952	-0.0577625	rs11777095	rs11777095_A_G_Non-Ref	0.0769815	0.125694	0.960753
181	0.96573	0.990449	1.05527	0.975952	1.05617	-0.0503078	-0.0138457	0.0776074	-0.0351174	0.0788462	0.0114365	rs11777095	rs11777095_C_G_Non-Ref	0.702636	0.755207	1.00796
182	0.917291	0.959434	0.839998	0.827373	0.995632	-0.124549	-0.0597445	-0.251542	-0.273391	-0.0063161	-0.143108	rs11777239	rs11777239_A_G_Non-Ref	0.0521463	0.0924158	0.905566
183	0.913055	0.956136	0.992195	0.904221	1.02215	-0.131227	-0.0647122	-0.0113041	-0.145252	0.031609	-0.0641773	rs11777239	rs11777239_T_G_Non-Ref	0.131621	0.193354	0.956491
184	0.900512	0.992565	0.943885	0.976021	0.96138	-0.151183	-0.0107666	-0.0833167	-0.0350157	-0.056821	-0.0674205	rs11780609	rs11780609_C_T_Non-Ref	0.0490827	0.0887767	0.954343
185	0.883987	0.994638	0.958182	0.900945	0.924136	-0.177903	-0.0077568	-0.0616284	-0.150489	-0.113823	-0.10232	rs11780609	rs11780609_G_T_Non-Ref	0.0288205	0.0612487	0.931534
186	0.953155	1.01557	1.00589	0.990023	1.10823	-0.0692168	0.0222868	0.0084655	-0.0144657	0.148257	0.0190653	rs117822168	rs117822168_A_G_Non-Ref	0.623198	0.686093	1.0133
187	0.969354	0.849636	0.845826	0.881497	0.892098	-0.0449051	-0.235083	-0.241567	-0.181972	-0.164725	-0.17365	rs11783655	rs11783655_A_T_Non-Ref	0.00803982	0.0269378	0.886597
188	0.861735	0.836245	0.972812	0.77132	0.830778	-0.214684	-0.258002	-0.0397671	-0.374598	-0.267466	-0.230903	rs11784417	rs11784417_T_C_Non-Ref	0.0133399	0.0371131	0.852101
189	1.02493	0.895761	0.910273	0.941768	0.90854	0.0355244	-0.158814	-0.135629	-0.0865569	-0.138378	-0.0967708	rs11820650	rs11820650_G_A_Non-Ref	0.0511722	0.0915584	0.935124
190	0.803655	0.853728	0.906074	0.797652	0.967278	-0.315351	-0.228152	-0.142299	-0.326168	-0.0479982	-0.211994	rs1183665817	rs1183665817_A_T_Non-Ref	0.0159178	0.0417554	0.863343
191	0.847941	0.825826	0.922195	0.925188	0.82333	-0.237965	-0.276091	-0.116856	-0.112181	-0.280458	-0.20471	rs11860695	rs11860695_C_T_Non-Ref	0.00550705	0.0215946	0.867713
192	0.845193	0.857107	0.95558	0.908368	0.909873	-0.242647	-0.222454	-0.0655516	-0.138651	-0.136263	-0.161113	rs11860695	rs11860695_G_T_Non-Ref	0.00742578	0.0258453	0.894335
193	0.920989	0.880074	0.897216	0.854011	0.899931	-0.118745	-0.184304	-0.156472	-0.227673	-0.152113	-0.167861	rs11861236	rs11861236_C_T_Non-Ref	0.000770901	0.00778194	0.890161
194	0.877665	0.995271	0.957348	0.965092	0.933637	-0.188258	-0.00683846	-0.0628851	-0.051262	-0.0990671	-0.0816621	rs11871606	rs11871606_A_C_Non-Ref	0.0551101	0.0961851	0.944968
195	1.12048	1.08213	1.09857	1.1311	1.00952	0.164115	0.113877	0.135624	0.177721	0.0136759	0.121003	rs11871606	rs11871606_T_C_Non-Ref	0.0140579	0.0384662	1.08749
196	0.933454	1.04815	0.947876	1.00444	0.948765	-0.0993495	0.0678434	-0.0772297	0.00638507	-0.0758776	-0.0356457	rs1190680833	rs1190680833_T_C_Non-Ref	0.321444	0.398537	0.975595
197	0.929616	0.813606	0.92254	0.776203	0.898173	-0.105294	-0.297597	-0.116317	-0.365494	-0.154935	-0.207927	rs1191977469	rs1191977469_G_A_Non-Ref	0.0164089	0.0426381	0.86578
198	0.817743	0.834125	0.932023	0.804471	0.890712	-0.29028	-0.261665	-0.101562	-0.313888	-0.166969	-0.226873	rs1191977469	rs1191977469_T_A_Non-Ref	0.00479211	0.0199785	0.854485
199	1.09644	1.20547	1.2276	1.16352	1.21217	0.132821	0.269599	0.295843	0.218502	0.277593	0.238871	rs11921710	rs11921710_A_G_Non-Ref	0.00125689	0.00998824	1.18007
200	1.01056	1.19024	1.17183	1.14093	1.05509	0.0151529	0.251251	0.228758	0.190211	0.0773597	0.152546	rs11921710	rs11921710_C_G_Non-Ref	0.0285993	0.0609966	1.11153
201	0.971665	0.895509	0.859113	0.73769	0.925862	-0.0414691	-0.159219	-0.21908	-0.438914	-0.111131	-0.193963	rs11925823	rs11925823_G_C_Non-Ref	0.0459049	0.0841314	0.874201
202	0.836107	0.855186	0.876324	0.76918	0.872024	-0.258241	-0.22569	-0.190464	-0.378606	-0.197561	-0.250112	rs11984075	rs11984075_G_A_Non-Ref	0.00187466	0.0121771	0.840831
203	0.825629	0.856517	0.869664	0.937096	0.909211	-0.276434	-0.223447	-0.20147	-0.0937306	-0.137312	-0.186479	rs11986947	rs11986947_A_C_Non-Ref	0.00440568	0.019134	0.878748
204	1.02204	0.947861	0.964473	1.00874	0.998085	0.0314512	-0.0772519	-0.0521878	0.0125594	-0.00276553	-0.0176389	rs11986947	rs11986947_T_C_Non-Ref	0.435165	0.51313	0.987848
205	1.112	0.930798	1.00576	0.983156	0.956789	0.153155	-0.10346	0.00828032	-0.0245071	-0.0637273	-0.00605174	rs12023357	rs12023357_A_G_Non-Ref	0.897234	0.91562	0.995814
206	0.96508	1.02573	1.0499	1.03787	1.08328	-0.0512796	0.0366449	0.0702532	0.0536261	0.115407	0.0449303	rs12136379	rs12136379_G_C_Non-Ref	0.17632	0.243009	1.03163
207	1.35753	1.36667	1.40565	1.42467	1.38185	0.440982	0.450661	0.491241	0.510632	0.466597	0.472023	rs1215360290	rs1215360290_G_A_Non-Ref	3.29277e-06	0.00157914	1.38705
208	1.00716	1.04922	0.916272	1.01422	0.902442	0.0102939	0.0693172	-0.126151	0.0203737	-0.148093	-0.0348519	rs1215895996	rs1215895996_A_G_Non-Ref	0.463777	0.539628	0.976132
209	1.06108	1.06249	0.884996	0.996243	0.852915	0.0855325	0.0874462	-0.176258	-0.00543021	-0.229527	-0.0476472	rs1215895996	rs1215895996_T_G_Non-Ref	0.510903	0.583555	0.967513
210	0.819548	0.958559	0.840853	0.955762	0.88603	-0.287099	-0.061061	-0.250074	-0.0652774	-0.174572	-0.167617	rs12170637	rs12170637_G_A_Non-Ref	0.0224174	0.0514463	0.890312
211	0.841276	0.969238	0.839201	0.929453	0.859568	-0.249349	-0.0450771	-0.252912	-0.105546	-0.218316	-0.17424	rs12170637	rs12170637_T_A_Non-Ref	0.0142055	0.0387032	0.886234
212	0.911373	0.89903	0.982551	0.978719	0.94733	-0.133887	-0.153559	-0.0253954	-0.0310335	-0.0780617	-0.0843873	rs12190724	rs12190724_G_C_Non-Ref	0.0317968	0.0643737	0.943185
213	1.11358	0.904013	1.07389	1.03606	1.00858	0.155204	-0.145584	0.102845	0.0511048	0.0123218	0.0351785	rs12357722	rs12357722_A_C_Non-Ref	0.529823	0.602401	1.02468
214	1.09129	1.00184	0.970681	1.00753	0.902531	0.126029	0.00265104	-0.0429302	0.0108159	-0.147951	-0.0102771	rs12357722	rs12357722_G_C_Non-Ref	0.827851	0.859492	0.992902
215	1.43205	1.21662	1.29647	1.26321	1.32569	0.518077	0.282884	0.374588	0.337095	0.406744	0.383877	rs12357722	rs12357722_T_C_Non-Ref	0.000619979	0.00735517	1.30484
216	0.901836	0.880493	0.836765	0.907527	0.831698	-0.149063	-0.183617	-0.257106	-0.139988	-0.265868	-0.199129	rs12428189	rs12428189_A_T_Non-Ref	0.00168221	0.0116224	0.871077
217	1.2348	1.22859	1.19895	1.21839	1.24563	0.304274	0.297001	0.261772	0.284973	0.316875	0.292979	rs12428189	rs12428189_C_T_Non-Ref	6.21196e-06	0.00157914	1.22517
218	1.12585	1.01711	1.0821	1.02564	1.05034	0.171017	0.0244802	0.113837	0.0365268	0.0708605	0.0833443	rs12432777	rs12432777_A_T_Non-Ref	0.0361181	0.0708143	1.05947
219	0.869664	0.921505	0.86979	0.919526	0.79948	-0.20147	-0.117937	-0.201261	-0.121037	-0.322866	-0.192914	rs12432777	rs12432777_C_T_Non-Ref	0.00663974	0.0240771	0.874837
220	0.933486	0.918336	0.956309	0.918668	0.920321	-0.0993004	-0.122907	-0.064451	-0.122384	-0.11979	-0.105767	rs12432777	rs12432777_G_T_Non-Ref	0.000704753	0.00742912	0.929311
221	0.890491	0.930016	0.964825	0.977367	0.942467	-0.167326	-0.104673	-0.0516615	-0.0330282	-0.0854862	-0.088435	rs12465515	rs12465515_G_C_Non-Ref	0.0193531	0.0470903	0.940542
222	1.03316	1.09773	1.08108	1.12986	1.10627	0.0470581	0.134527	0.112474	0.176146	0.145709	0.123183	rs12465515	rs12465515_T_C_Non-Ref	0.00469095	0.0197195	1.08914
223	1.00624	1.08334	1.0478	1.05018	0.99709	0.0089692	0.115485	0.067364	0.0706332	-0.00420473	0.0516494	rs12494201	rs12494201_A_T_Non-Ref	0.0781249	0.126868	1.03645
224	1.16672	0.895647	0.962003	0.94848	0.87634	0.222464	-0.158998	-0.0558868	-0.0763111	-0.190437	-0.0518339	rs12494201	rs12494201_C_T_Non-Ref	0.516819	0.58986	0.964709
225	0.837488	1.02185	0.959819	0.908447	0.95299	-0.25586	0.0311878	-0.059166	-0.138526	-0.0694672	-0.0983662	rs12495209	rs12495209_C_A_Non-Ref	0.108371	0.164539	0.93409
226	1.08898	1.19855	1.13873	1.12411	1.17056	0.122977	0.261291	0.187425	0.168789	0.227198	0.193536	rs12495209	rs12495209_T_A_Non-Ref	0.00124899	0.00997857	1.14356
227	0.943627	0.802861	0.869435	0.883852	0.857259	-0.0837117	-0.316777	-0.201851	-0.178124	-0.222196	-0.200532	rs12497225	rs12497225_A_G_Non-Ref	0.00589853	0.0225328	0.87023
228	1.02365	0.798974	0.782612	0.846814	0.833916	0.0337259	-0.323779	-0.35363	-0.239882	-0.262026	-0.229118	rs12497225	rs12497225_T_G_Non-Ref	0.0291387	0.0616408	0.853156
229	0.828735	0.814892	0.894068	0.813071	0.848675	-0.271017	-0.295319	-0.161544	-0.298548	-0.236716	-0.252629	rs12497690	rs12497690_C_A_Non-Ref	0.000566665	0.00735517	0.839366
230	0.815727	0.855857	0.846396	0.791294	0.857774	-0.293842	-0.224558	-0.240595	-0.337715	-0.22133	-0.263608	rs12497690	rs12497690_T_A_Non-Ref	0.000310795	0.00735517	0.833002
231	1.3944	1.21748	1.04255	1.1647	1.27952	0.479644	0.283898	0.0601098	0.219963	0.355599	0.279842	rs12504990	rs12504990_A_T_Non-Ref	0.0160354	0.0419561	1.21406
232	1.13271	1.05256	0.903533	1.02477	0.976601	0.179782	0.0738992	-0.14635	0.0352993	-0.0341594	0.0216942	rs12504990	rs12504990_C_T_Non-Ref	0.710589	0.762111	1.01515
233	0.932696	0.936273	0.963544	1.00865	0.926797	-0.100521	-0.0949986	-0.053578	0.0124318	-0.109675	-0.0692682	rs12508696	rs12508696_A_C_Non-Ref	0.0373526	0.0722096	0.953121
234	1.0173	1.0905	1.06328	1.0624	1.00945	0.024751	0.124994	0.0885242	0.0873316	0.0135722	0.0678346	rs12508696	rs12508696_G_C_Non-Ref	0.0322801	0.0650829	1.04814
235	0.988016	0.985599	1.00345	1.0134	0.998799	-0.0173939	-0.0209277	0.00497476	0.0192034	-0.00173396	-0.00317548	rs12508696	rs12508696_T_C_Non-Ref	0.688807	0.744629	0.997801
236	1.08718	1.16338	1.0719	1.07903	1.09966	0.120596	0.218323	0.100174	0.109735	0.137063	0.137178	rs12512223	rs12512223_A_T_Non-Ref	0.00293467	0.0151186	1.09975
237	1.17513	1.12378	1.12516	1.14573	1.08979	0.232823	0.168355	0.170135	0.196264	0.124045	0.178324	rs12512223	rs12512223_C_T_Non-Ref	0.000569672	0.00735517	1.13157
238	1.00799	1.14961	1.12895	1.13266	1.16439	0.0114845	0.20114	0.17498	0.179715	0.219574	0.157379	rs12549853	rs12549853_A_G_Non-Ref	0.0135276	0.0374959	1.11526
239	1.42332	1.42388	1.30765	1.30198	1.30029	0.509259	0.50983	0.386977	0.380712	0.378833	0.433122	rs12588969	rs12588969_A_G_Non-Ref	0.00015668	0.00604447	1.35015
240	1.30502	1.26476	1.26921	1.25257	1.24834	0.384074	0.338864	0.343936	0.324887	0.32001	0.342354	rs12588969	rs12588969_C_G_Non-Ref	7.10212e-06	0.00157914	1.26782
241	1.48336	1.29682	1.39851	1.33545	1.36569	0.56887	0.374981	0.483894	0.417323	0.449628	0.458939	rs12588969	rs12588969_T_G_Non-Ref	0.000152157	0.00604447	1.37453
242	0.982392	1.00084	0.9616	0.953067	0.924727	-0.0256298	0.00120562	-0.0564907	-0.0693506	-0.1129	-0.0526331	rs1264050821	rs1264050821_A_C_Non-Ref	0.0536377	0.0943872	0.964175
243	0.950656	0.998769	1.00547	1.07243	1.08376	-0.0730039	-0.0017777	0.00786472	0.10089	0.11604	0.0300026	rs12695386	rs12695386_C_T_Non-Ref	0.439973	0.517569	1.02101
244	1.07274	1.02951	1.1108	1.02743	1.04014	0.1013	0.0419591	0.151597	0.0390337	0.0567764	0.0781332	rs12708583	rs12708583_A_T_Non-Ref	0.0220105	0.0509825	1.05565
245	0.903242	0.937936	0.948645	0.921661	1.00364	-0.146815	-0.0924394	-0.0760602	-0.117692	0.0052449	-0.0855524	rs12708583	rs12708583_C_T_Non-Ref	0.0289921	0.0615258	0.942424
246	1.0149	0.864109	0.966281	0.922281	0.937716	0.0213329	-0.210715	-0.0494859	-0.116722	-0.0927776	-0.0896736	rs12710257	rs12710257_G_A_Non-Ref	0.0792341	0.128112	0.939735
247	1.16739	1.08918	1.00412	1.06963	1.08649	0.223289	0.123245	0.00592832	0.0971069	0.119674	0.113849	rs12710257	rs12710257_T_A_Non-Ref	0.0303658	0.0628319	1.08211
248	0.884438	1.0633	0.982455	0.959971	1.00816	-0.177168	0.0885428	-0.0255363	-0.0589371	0.011728	-0.0322741	rs12722581	rs12722581_CA_C_Non-Ref	0.501647	0.575181	0.977878
249	0.90309	0.998304	0.984998	1.08072	1.01293	-0.147059	-0.0024482	-0.0218076	0.111989	0.0185411	-0.00815699	rs12727531	rs12727531_A_T_Non-Ref	0.854207	0.881953	0.994362
250	0.912052	1.0821	1.1308	1.06377	1.08385	-0.132813	0.113839	0.177339	0.0891885	0.116164	0.0727436	rs12727531	rs12727531_C_T_Non-Ref	0.244809	0.318871	1.05171
251	1.10705	1.06556	1.08293	1.06693	0.994775	0.146715	0.0916083	0.11494	0.0934721	-0.00755823	0.0878354	rs12730932	rs12730932_C_T_Non-Ref	0.0272759	0.0590465	1.06277
252	1.05619	0.98382	1.07222	1.01789	0.941716	0.0788677	-0.0235334	0.100596	0.0255845	-0.0866359	0.0189758	rs12730932	rs12730932_G_T_Non-Ref	0.607527	0.671569	1.01324
253	0.877594	0.885292	0.877851	0.926686	0.938041	-0.188375	-0.175774	-0.187953	-0.109847	-0.0922775	-0.150845	rs12747459	rs12747459_C_T_Non-Ref	0.00186334	0.0121771	0.900722
254	1.0589	1.155	0.939552	1.17835	1.06807	0.0825655	0.207888	-0.0899557	0.236766	0.0950128	0.106455	rs12750516	rs12750516_C_T_Non-Ref	0.138711	0.200401	1.07658
255	0.890924	1.06072	0.952976	0.904213	0.931832	-0.166626	0.0850505	-0.0694882	-0.145266	-0.101858	-0.0796374	rs12751375	rs12751375_G_C_Non-Ref	0.147972	0.210743	0.946295
256	0.780718	0.973433	0.965257	0.950934	0.895642	-0.357127	-0.0388459	-0.0510153	-0.0725822	-0.159006	-0.135715	rs12797319	rs12797319_A_G_Non-Ref	0.0836522	0.133522	0.910218
257	0.707161	0.855382	0.806279	0.900795	0.875342	-0.499888	-0.22536	-0.310649	-0.15073	-0.192081	-0.275742	rs12797319	rs12797319_C_G_Non-Ref	0.0112049	0.0325052	0.826026
258	0.866146	0.960935	0.963305	0.937785	0.859955	-0.207317	-0.0574888	-0.053935	-0.0926709	-0.217667	-0.125816	rs12824957	rs12824957_C_T_Non-Ref	0.0251543	0.0559116	0.916486
259	1.15837	1.23427	1.23439	1.19083	1.14815	0.212099	0.303659	0.303797	0.251963	0.199305	0.254165	rs12826749	rs12826749_G_C_Non-Ref	0.000321724	0.00735517	1.19264
260	1.02304	1.03393	1.09504	0.931554	1.00853	0.0328667	0.048132	0.130977	-0.102289	0.0122551	0.0243885	rs12826749	rs12826749_T_C_Non-Ref	0.551371	0.622166	1.01705
261	1.06643	1.09454	1.0844	1.15105	1.0146	0.0927837	0.130329	0.116895	0.202952	0.0209153	0.112775	rs1286096	rs1286096_T_C_Non-Ref	0.018538	0.04593	1.08131
262	0.911557	0.978066	0.900937	0.919225	0.945715	-0.133595	-0.0319967	-0.150502	-0.12151	-0.0805221	-0.103625	rs1286099	rs1286099_A_C_Non-Ref	0.00825901	0.0273476	0.930691
263	0.938038	0.876952	0.859758	0.838498	0.928029	-0.0922813	-0.18943	-0.217998	-0.254121	-0.107758	-0.172318	rs1286099	rs1286099_G_C_Non-Ref	0.00533455	0.0211681	0.887416
264	0.826961	1.02348	0.954658	0.981904	0.959418	-0.274109	0.0334763	-0.0669435	-0.0263459	-0.0597691	-0.0787383	rs1286100	rs1286100_A_T_Non-Ref	0.204289	0.273484	0.946885
265	0.802992	0.96031	0.904529	0.956989	0.899381	-0.316542	-0.0584279	-0.144762	-0.0634265	-0.152996	-0.147231	rs1286100	rs1286100_G_T_Non-Ref	0.0344212	0.0683539	0.902982
266	0.771133	0.820806	0.905469	0.795875	0.875332	-0.374949	-0.284886	-0.143263	-0.329387	-0.192098	-0.264917	rs1286124	rs1286124_C_G_Non-Ref	0.00348529	0.0166892	0.832247
267	1.05545	1.03154	0.898546	0.992581	0.985286	0.0778545	0.0448012	-0.154336	-0.0107436	-0.0213856	-0.0127618	rs1286132	rs1286132_A_G_Non-Ref	0.764407	0.81013	0.991193
268	1.2424	1.06652	0.935721	0.994843	1.07623	0.31313	0.0929096	-0.0958502	-0.00745893	0.105991	0.0817442	rs1286132	rs1286132_C_G_Non-Ref	0.298459	0.377278	1.0583
269	1.0072	1.01323	0.951165	0.889031	0.876309	0.0103541	0.0189598	-0.0722319	-0.169694	-0.190488	-0.0806201	rs1286132	rs1286132_T_G_Non-Ref	0.139104	0.200599	0.945651
270	0.981103	1.09263	1.04342	1.08643	0.9871	-0.0275233	0.127809	0.0613199	0.119589	-0.0187323	0.0524925	rs12904047	rs12904047_C_A_Non-Ref	0.186471	0.254186	1.03706
271	1.15126	1.12116	1.09886	1.204	1.04019	0.203219	0.164998	0.136001	0.267833	0.056841	0.165778	rs12904047	rs12904047_G_A_Non-Ref	0.00910667	0.0286843	1.12177
272	0.765442	0.856899	0.829011	0.901494	0.904824	-0.385635	-0.222803	-0.270537	-0.14961	-0.14429	-0.234575	rs12919083	rs12919083_C_A_Non-Ref	0.00621097	0.0232561	0.849935
273	0.962792	0.959137	0.937428	0.997271	0.992801	-0.0547039	-0.0601915	-0.0932202	-0.00394256	-0.010423	-0.0444963	rs12919083	rs12919083_G_A_Non-Ref	0.0554645	0.0966908	0.969628
274	0.877931	0.899206	0.861133	0.942343	0.988198	-0.187821	-0.153277	-0.215692	-0.0856752	-0.0171273	-0.131919	rs12919083	rs12919083_T_A_Non-Ref	0.0214898	0.0501502	0.912617
275	0.736569	0.889209	0.870947	0.861141	0.892255	-0.441108	-0.169405	-0.199344	-0.215679	-0.164473	-0.238002	rs1292038	rs1292038_C_A_Non-Ref	0.00997165	0.0300963	0.847919
276	0.669667	0.869281	0.830744	0.943365	0.933485	-0.578484	-0.202105	-0.267524	-0.0841122	-0.0993013	-0.246305	rs1292038	rs1292038_G_A_Non-Ref	0.0514756	0.0919912	0.843053
277	0.848605	0.938568	0.847996	0.85288	0.904357	-0.236835	-0.0914676	-0.23787	-0.229586	-0.145036	-0.188159	rs1292038	rs1292038_T_A_Non-Ref	0.00321951	0.0160331	0.877725
278	0.837405	0.763493	0.866199	0.826866	0.797704	-0.256003	-0.389313	-0.20723	-0.274274	-0.326074	-0.290579	rs1292045	rs1292045_C_T_Non-Ref	0.000735886	0.00747901	0.817574
279	1.20766	0.950934	0.994341	1.05033	1.0301	0.272216	-0.0725833	-0.00818739	0.070837	0.0427802	0.0610126	rs12922733	rs12922733_G_C_Non-Ref	0.353422	0.432798	1.0432
280	0.789009	0.893744	0.880588	0.944999	0.909675	-0.341887	-0.162066	-0.183461	-0.0816153	-0.136576	-0.181121	rs12925253	rs12925253_A_G_Non-Ref	0.0142631	0.0387437	0.882017
281	0.82449	0.914989	0.896994	0.877128	0.90359	-0.278426	-0.128174	-0.15683	-0.18914	-0.146259	-0.179766	rs12925253	rs12925253_C_G_Non-Ref	0.00249388	0.0139762	0.882846
282	0.72704	0.914433	0.89821	0.891556	0.850563	-0.459894	-0.129051	-0.154876	-0.165602	-0.23351	-0.228587	rs12925253	rs12925253_T_G_Non-Ref	0.0193042	0.047048	0.853471
283	0.927489	1.00843	0.955079	1.00679	1.02416	-0.108598	0.0121079	-0.0663074	0.0097581	0.0344363	-0.0237206	rs12928726	rs12928726_A_G_Non-Ref	0.432494	0.510384	0.983693
284	0.990083	1.06497	1.05934	1.07462	1.03312	-0.0143787	0.0908193	0.0831703	0.103829	0.0470089	0.0620898	rs12931179	rs12931179_A_G_Non-Ref	0.0435505	0.0815344	1.04398
285	1.06354	0.963101	0.826258	0.943213	0.905888	0.0888728	-0.0542406	-0.275336	-0.0843452	-0.142596	-0.093529	rs12933344	rs12933344_G_A_Non-Ref	0.189954	0.257758	0.937227
286	1.04188	1.02572	1.05037	1.05274	1.09584	0.0591849	0.0366301	0.0708956	0.0741486	0.132033	0.0745785	rs12946510	rs12946510_T_C_Non-Ref	0.00916738	0.0286843	1.05305
287	0.86927	0.921819	0.859343	0.921678	0.858276	-0.202123	-0.117445	-0.218694	-0.117665	-0.220486	-0.175283	rs12949100	rs12949100_A_G_Non-Ref	0.00180638	0.0121283	0.885594
288	0.980155	0.879693	0.824513	0.939541	0.895676	-0.0289181	-0.184929	-0.278385	-0.0899721	-0.158951	-0.148231	rs1295697166	rs1295697166_A_C_Non-Ref	0.0250701	0.0558193	0.902356
289	1.11016	0.934035	1.08463	1.04875	0.982738	0.15077	-0.0984522	0.117205	0.068676	-0.0251216	0.0426155	rs12965338	rs12965338_A_G_Non-Ref	0.407209	0.486696	1.02998
290	1.04549	1.02843	1.01143	0.993889	0.986046	0.0641855	0.0404372	0.0163922	-0.00884325	-0.0202734	0.0183796	rs1297776	rs1297776_C_A_Non-Ref	0.302152	0.380678	1.01282
291	0.892428	0.913816	0.903901	0.898024	0.860572	-0.164193	-0.130024	-0.145763	-0.155174	-0.216633	-0.162357	rs1297776	rs1297776_G_A_Non-Ref	0.000382051	0.00735517	0.893564
292	1.03789	1.05601	0.981946	1.10009	1.10428	0.0536566	0.0786262	-0.026284	0.137627	0.143107	0.0773465	rs1297776	rs1297776_T_A_Non-Ref	0.0673085	0.113242	1.05508
293	1.00237	0.995256	1.00369	1.02817	0.972112	0.00341409	-0.00686051	0.00531014	0.0400758	-0.0408058	0.000226759	rs12978984	rs12978984_G_A_Non-Ref	0.986876	0.987537	1.00016
294	0.941719	0.914926	0.964132	0.990077	0.95345	-0.0866312	-0.128273	-0.052698	-0.0143879	-0.0687711	-0.0701522	rs12978984	rs12978984_T_A_Non-Ref	0.0202563	0.0483294	0.952538
295	0.944903	1.0312	0.937812	0.980899	1.00518	-0.0817612	0.0443193	-0.09263	-0.0278239	0.00744977	-0.0300892	rs12982179	rs12982179_A_G_Non-Ref	0.311751	0.389428	0.97936
296	0.79976	0.835013	0.725779	0.685288	0.891589	-0.32236	-0.260129	-0.462397	-0.545218	-0.16555	-0.351131	rs12982246	rs12982246_A_T_Non-Ref	0.00682567	0.0246317	0.783969
297	0.894255	1.15317	1.00403	0.867537	1.10316	-0.161242	0.205609	0.00580454	-0.205003	0.141641	-0.00263814	rs12982246	rs12982246_C_T_Non-Ref	0.975498	0.978774	0.998173
298	1.44447	1.52219	1.60561	1.53352	1.34906	0.530542	0.606145	0.683124	0.616849	0.431952	0.573722	rs12990188	rs12990188_T_C_Non-Ref	0.000181121	0.00639295	1.48836
299	1.13917	1.08503	1.11598	1.06732	1.1641	0.187979	0.11774	0.158315	0.0939942	0.219209	0.155447	rs13062210	rs13062210_T_A_Non-Ref	0.0023906	0.0136605	1.11377
300	0.870697	0.9804	1.02532	1.06942	1.03588	-0.199757	-0.0285579	0.0360712	0.0968304	0.0508594	-0.00891089	rs13068294	rs13068294_G_A_Non-Ref	0.871677	0.895042	0.993842
301	1.41518	1.15969	1.2449	1.19664	1.19864	0.50099	0.213738	0.316027	0.258987	0.261398	0.310228	rs13068294	rs13068294_T_A_Non-Ref	0.00352709	0.0167818	1.2399
302	0.873429	1.01264	0.991188	1.02351	1.05258	-0.195238	0.0181225	-0.0127694	0.0335266	0.0739253	-0.0164865	rs13089878	rs13089878_C_T_Non-Ref	0.742504	0.790088	0.988637
303	0.879735	0.97237	0.949582	1.07428	1.09026	-0.184858	-0.0404233	-0.074635	0.103368	0.124674	-0.0143749	rs13089878	rs13089878_G_T_Non-Ref	0.81551	0.850225	0.990086
304	0.90867	0.887162	0.87758	0.971351	0.974715	-0.138172	-0.172731	-0.188397	-0.041935	-0.0369477	-0.115637	rs13106084	rs13106084_G_A_Non-Ref	0.0228466	0.0519526	0.922975
305	0.937865	0.924119	0.86131	0.865342	0.863607	-0.0925483	-0.11385	-0.215395	-0.208658	-0.211553	-0.168401	rs13106325	rs13106325_C_A_Non-Ref	0.00329939	0.0161508	0.889828
306	1.05782	0.962237	0.892189	0.994956	1.02198	0.0810882	-0.0555363	-0.164579	-0.00729604	0.0313716	-0.0229903	rs13106325	rs13106325_G_A_Non-Ref	0.612541	0.675876	0.984191
307	0.973476	1.03061	0.904528	1.02284	0.981483	-0.0387823	0.0434924	-0.144763	0.0325739	-0.0269649	-0.0268888	rs13106325	rs13106325_T_A_Non-Ref	0.467895	0.543574	0.981535
308	1.10668	1.05527	1.00231	1.05947	1.03418	0.146244	0.0776083	0.00333095	0.0833377	0.0484816	0.0718005	rs13108739	rs13108739_G_C_Non-Ref	0.0372968	0.0722096	1.05103
309	0.960611	0.944864	0.911189	0.936837	0.944038	-0.0579764	-0.0818221	-0.134178	-0.0941294	-0.0830835	-0.090238	rs13133584	rs13133584_T_A_Non-Ref	0.00193356	0.012345	0.939368
310	0.832925	0.876368	1.00529	0.876395	0.862885	-0.263741	-0.190391	0.00761775	-0.190347	-0.212761	-0.169924	rs13150426	rs13150426_A_C_Non-Ref	0.0214864	0.0501502	0.888889
311	0.947423	1.07374	1.09699	1.02295	1.01228	-0.0779189	0.102648	0.133544	0.0327305	0.0176049	0.0417218	rs13150426	rs13150426_T_C_Non-Ref	0.320517	0.398048	1.02934
312	0.889585	0.934983	0.920063	0.944635	1.09901	-0.168796	-0.0969886	-0.120195	-0.0821714	0.136208	-0.0663885	rs1315968787	rs1315968787_T_A_Non-Ref	0.276501	0.355196	0.955026
313	1.01813	1.0193	1.02561	1.02583	1.01967	0.0259192	0.0275746	0.0364865	0.0367887	0.0281056	0.0309749	rs13184323	rs13184323_A_T_Non-Ref	0.00018828	0.00639295	1.0217
314	1.42117	1.2611	1.32682	1.29961	1.21559	0.507079	0.334681	0.407978	0.378078	0.281659	0.381895	rs13184323	rs13184323_G_T_Non-Ref	0.00054253	0.00735517	1.30305
315	1.18675	1.12043	1.14516	1.06828	1.05253	0.247014	0.164052	0.195546	0.0952873	0.0738604	0.155152	rs13199053	rs13199053_C_T_Non-Ref	0.00824964	0.0273476	1.11354
316	0.888407	0.926075	0.943162	0.946	0.986723	-0.170707	-0.1108	-0.0844222	-0.0800881	-0.0192833	-0.09306	rs13207033	rs13207033_A_G_Non-Ref	0.0191946	0.0468817	0.937532
317	1.00112	1.01605	0.909666	0.87797	1.07089	0.00162173	0.0229729	-0.136591	-0.187756	0.098805	-0.0401896	rs13266202	rs13266202_A_C_Non-Ref	0.490304	0.564045	0.972527
318	1.10618	1.01446	0.954244	0.86247	1.04543	0.145589	0.0207188	-0.0675697	-0.213455	0.0641014	-0.010123	rs13266202	rs13266202_G_C_Non-Ref	0.877004	0.898042	0.993008
319	1.21903	1.0757	1.01163	0.93962	1.21813	0.285738	0.105275	0.0166806	-0.0898506	0.284666	0.120502	rs13266202	rs13266202_T_C_Non-Ref	0.178758	0.245463	1.08711
320	1.33143	1.20726	1.16283	1.25231	1.18617	0.412982	0.271742	0.217646	0.324596	0.246316	0.294656	rs13266875	rs13266875_G_A_Non-Ref	0.00102199	0.00923899	1.22659
321	0.980724	1.0469	1.06019	1.04607	0.995908	-0.0280811	0.0661253	0.0843238	0.0649805	-0.00591515	0.0362867	rs13266875	rs13266875_T_A_Non-Ref	0.179016	0.245593	1.02547
322	1.05701	1.06093	1.05966	1.02444	1.06621	0.0799869	0.085325	0.083597	0.03484	0.092492	0.0752482	rs1327644	rs1327644_A_T_Non-Ref	0.00187036	0.0121771	1.05354
323	1.05301	1.02345	1.04088	1.0428	1.02681	0.074525	0.0334394	0.0578018	0.0604669	0.0381737	0.0528814	rs1327644	rs1327644_C_T_Non-Ref	0.0022033	0.0131851	1.03733
324	1.16577	1.05218	1.04874	1.12112	1.07991	0.221284	0.0733785	0.0686542	0.164938	0.110913	0.127833	rs13330176	rs13330176_A_T_Non-Ref	0.0116697	0.0335281	1.09265
325	1.20051	1.18975	1.15521	1.20267	1.2884	0.263643	0.25066	0.208152	0.266244	0.365576	0.270855	rs13330176	rs13330176_C_T_Non-Ref	0.000470334	0.00735517	1.20652
326	1.05437	1.08566	0.988316	1.04399	1.0015	0.0763775	0.118569	-0.0169562	0.0621042	0.00216663	0.0484522	rs13330176	rs13330176_G_T_Non-Ref	0.12246	0.183212	1.03415
327	1.06352	0.987165	1.01468	0.96439	1.01136	0.0888521	-0.0186366	0.0210251	-0.0523108	0.016291	0.0110442	rs1335532	rs1335532_C_A_Non-Ref	0.66329	0.723325	1.00768
328	0.909566	1.026	0.931249	0.936499	0.961616	-0.13675	0.0370347	-0.102761	-0.0946503	-0.0564678	-0.0707188	rs1335532	rs1335532_G_A_Non-Ref	0.076631	0.125396	0.952163
329	1.11374	1.03825	1.05288	1.07419	1.0703	0.155408	0.0541514	0.0743344	0.103253	0.0980106	0.0970315	rs1335532	rs1335532_T_A_Non-Ref	0.0046901	0.0197195	1.06957
330	1.14867	1.00207	1.08087	1.18606	1.04955	0.199962	0.00298772	0.112195	0.246179	0.06977	0.126219	rs13384483	rs13384483_C_T_Non-Ref	0.0449847	0.0835911	1.09143
331	1.10616	0.988795	1.11673	1.14739	0.980673	0.145565	-0.0162571	0.159284	0.198358	-0.0281564	0.0917588	rs13384483	rs13384483_G_T_Non-Ref	0.124757	0.185644	1.06567
332	1.02798	0.955641	0.924924	0.985501	1.01669	0.0398166	-0.0654597	-0.112593	-0.0210706	0.0238749	-0.0270864	rs13417564	rs13417564_T_G_Non-Ref	0.391035	0.473041	0.9814
333	0.816624	0.999477	1.20648	1.135	1.0323	-0.292256	-0.000755284	0.270798	0.182688	0.0458678	0.0412686	rs1350396671	rs1350396671_A_G_Non-Ref	0.690507	0.74485	1.02902
334	0.842437	0.924559	0.929277	0.901299	0.863816	-0.247359	-0.113163	-0.10582	-0.149922	-0.211205	-0.165494	rs1350396671	rs1350396671_C_G_Non-Ref	0.00393776	0.0178363	0.891623
335	0.60581	0.771373	0.75034	0.670634	0.708133	-0.723064	-0.374499	-0.414383	-0.576403	-0.497907	-0.517251	rs1362125	rs1362125_A_T_Non-Ref	0.00113704	0.00943691	0.698702
336	0.977041	1.04533	0.932259	0.843502	0.903684	-0.0335089	0.0639599	-0.101197	-0.245536	-0.146109	-0.0924783	rs1364254	rs1364254_A_G_Non-Ref	0.150674	0.213372	0.93791
337	0.817847	1.05244	0.918813	1.08551	1.05851	-0.290097	0.0737325	-0.122157	0.118377	0.0820372	-0.0276215	rs1366065880	rs1366065880_T_A_Non-Ref	0.740887	0.788942	0.981036
338	0.781491	0.841247	0.814388	0.914493	0.968261	-0.3557	-0.249399	-0.296212	-0.128957	-0.0465321	-0.21536	rs1373199	rs1373199_A_G_Non-Ref	0.0186778	0.0461233	0.861331
339	0.861508	0.866678	0.849616	0.919176	0.979702	-0.215064	-0.206432	-0.235118	-0.121587	-0.0295845	-0.161557	rs1373199	rs1373199_C_G_Non-Ref	0.0134695	0.037404	0.89406
340	0.894346	0.896064	0.863498	0.940293	1.0141	-0.161095	-0.158327	-0.211735	-0.088817	0.0202031	-0.119954	rs1373199	rs1373199_T_G_Non-Ref	0.0403613	0.0770113	0.920217
341	0.860554	0.96255	0.93743	1.02057	0.946241	-0.216662	-0.0550671	-0.0932171	0.0293732	-0.0797203	-0.0830587	rs138015850	rs138015850_T_TCTC_Non-Ref	0.104053	0.158953	0.944054
342	0.893918	0.9716	0.936879	0.978643	0.923581	-0.161785	-0.0415654	-0.0940652	-0.0311454	-0.11469	-0.0886502	rs138015850	rs138015850_TCTCCTC_TCTC_Non-Ref	0.021126	0.0498613	0.940402
343	1.02134	1.03307	1.08129	1.07258	1.11444	0.0304681	0.0469371	0.112748	0.101087	0.156316	0.0895112	rs1383733	rs1383733_A_C_Non-Ref	0.0172673	0.044098	1.06401
344	1.30075	1.51521	1.22251	1.24005	1.42559	0.379347	0.599516	0.28985	0.310393	0.511561	0.418133	rs1383733	rs1383733_T_C_Non-Ref	0.00218269	0.0131851	1.3362
345	1.0171	1.06181	1.00812	1.09856	0.958468	0.0244664	0.0865238	0.0116709	0.135611	-0.0611985	0.0394147	rs139883803	rs139883803_A_ATTAT_Non-Ref	0.305952	0.384112	1.0277
346	1.23431	1.04886	1.1288	1.10537	1.19482	0.303705	0.0688285	0.174786	0.144528	0.256799	0.189729	rs1402274	rs1402274_A_T_Non-Ref	0.0102095	0.030572	1.14055
347	0.842191	0.71282	0.716673	0.625707	0.673594	-0.24778	-0.48839	-0.480612	-0.676442	-0.570048	-0.492654	rs1402274	rs1402274_C_T_Non-Ref	0.00222663	0.0131851	0.710716
348	0.980024	0.907196	0.957788	0.928579	0.944042	-0.0291111	-0.140513	-0.0622216	-0.106903	-0.0830769	-0.0843652	rs1402274	rs1402274_G_T_Non-Ref	0.0112927	0.0325701	0.943199
349	1.17145	0.958459	1.04532	1.03544	0.966985	0.228297	-0.0612117	0.0639456	0.0502404	-0.0484351	0.0465671	rs141034083	rs141034083_ATG_A_Non-Ref	0.420745	0.499677	1.0328
350	0.787495	0.965503	0.917171	0.911827	0.90853	-0.344657	-0.0506481	-0.124737	-0.133167	-0.138394	-0.158321	rs141060192	rs141060192_T_TAGA_Non-Ref	0.0324059	0.0652368	0.896067
351	1.02854	1.07677	1.03741	1.04069	1.04589	0.0405928	0.106716	0.0529796	0.0575428	0.0647374	0.0645136	rs141060192	rs141060192_TAGAAGA_TAGA_Non-Ref	0.00459202	0.01949	1.04573
352	0.856601	1.04452	0.947013	0.959079	0.960295	-0.223304	0.0628451	-0.0785442	-0.0602779	-0.0584506	-0.0715463	rs1441850	rs1441850_C_T_Non-Ref	0.191095	0.258757	0.951617
353	0.945704	0.93253	0.948197	0.880998	0.96126	-0.0805401	-0.100778	-0.0767418	-0.182789	-0.0570013	-0.0995699	rs1445004	rs1445004_A_C_Non-Ref	0.0105012	0.0312409	0.933311
354	1.03446	0.979521	1.03009	0.955042	0.962792	0.0488769	-0.0298512	0.0427651	-0.0663647	-0.0547042	-0.0118556	rs1445004	rs1445004_T_C_Non-Ref	0.651074	0.711962	0.991816
355	1.05727	0.904189	0.883527	0.891949	0.91165	0.0803456	-0.145303	-0.178654	-0.164967	-0.133448	-0.108406	rs144537734	rs144537734_C_A_Non-Ref	0.0860515	0.136332	0.927613
356	0.95181	0.901305	0.951664	0.818746	0.959031	-0.0712551	-0.149912	-0.0714753	-0.288513	-0.06035	-0.128301	rs144537734	rs144537734_G_A_Non-Ref	0.0410024	0.077738	0.914908
357	1.15839	1.02933	0.987496	1.14076	0.980295	0.212123	0.0417064	-0.018153	0.189993	-0.0287122	0.0793916	rs1448017985	rs1448017985_A_C_Non-Ref	0.196079	0.26415	1.05657
358	0.947253	0.921981	0.860029	0.990422	0.794166	-0.0781784	-0.117191	-0.217543	-0.0138854	-0.332488	-0.151857	rs1454110996	rs1454110996_A_C_Non-Ref	0.0533081	0.0940286	0.900091
359	1.17948	1.09327	1.07359	1.09762	0.936405	0.238153	0.128644	0.102439	0.134377	-0.0947951	0.101764	rs1454110996	rs1454110996_G_C_Non-Ref	0.134327	0.196364	1.07308
360	0.777689	0.895854	0.819025	0.931019	0.854999	-0.362736	-0.158665	-0.28802	-0.103118	-0.226005	-0.227709	rs1466101647	rs1466101647_A_C_Non-Ref	0.00770923	0.0262959	0.85399
361	1.12631	1.08066	1.08722	1.0397	1.07056	0.1716	0.111916	0.120646	0.0561662	0.0983671	0.111739	rs1466526	rs1466526_A_C_Non-Ref	0.00387574	0.0178363	1.08053
362	0.893856	0.929779	0.919727	0.913523	0.936492	-0.161885	-0.10504	-0.120722	-0.130487	-0.0946621	-0.122559	rs1466526	rs1466526_G_C_Non-Ref	0.000456254	0.00735517	0.918557
363	0.929204	1.05161	1.05401	1.01697	1.0355	-0.105933	0.0725933	0.0758941	0.024279	0.050326	0.0234319	rs1466526	rs1466526_T_C_Non-Ref	0.524403	0.596693	1.01637
364	0.965469	0.996625	0.977975	1.04758	1.05715	-0.0506982	-0.00487797	-0.0321312	0.067064	0.0801829	0.0119079	rs147200864	rs147200864_A_AAAG_Non-Ref	0.674299	0.732827	1.00829
365	1.29209	1.17982	1.08867	1.09644	1.06659	0.369707	0.238564	0.12256	0.132826	0.0930014	0.191332	rs147464557	rs147464557_T_TAAAG_Non-Ref	0.019826	0.0476206	1.14182
366	1.03983	1.07543	0.893675	1.03419	1.08151	0.0563412	0.104909	-0.162177	0.0484985	0.113048	0.032124	rs147655167	rs147655167_C_CA_Non-Ref	0.557236	0.62831	1.02252
367	0.980516	1.17055	1.04301	1.1173	1.06088	-0.0283864	0.227186	0.0607497	0.160019	0.085257	0.100965	rs147655167	rs147655167_CAA_CA_Non-Ref	0.0815076	0.131192	1.07249
368	0.934596	0.689043	0.768098	0.829344	0.868189	-0.0975856	-0.537334	-0.380639	-0.269957	-0.203918	-0.297887	rs147655167	rs147655167_CAAA_CA_Non-Ref	0.0168589	0.0433832	0.813443
369	0.983468	0.926088	0.938847	0.945229	0.844168	-0.0240494	-0.110779	-0.091038	-0.0812636	-0.244398	-0.110306	rs149356024	rs149356024_G_GCT_Non-Ref	0.0390636	0.0746305	0.926392
370	0.721948	0.916314	0.91106	1.01671	0.946197	-0.470034	-0.126086	-0.134382	0.0239119	-0.0797876	-0.157275	rs149362065	rs149362065_TA_T_Non-Ref	0.131392	0.193354	0.896717
371	0.924116	0.914605	0.853585	0.860407	0.835982	-0.113854	-0.128779	-0.228393	-0.216909	-0.258455	-0.189278	rs1520333	rs1520333_C_A_Non-Ref	0.00272412	0.0145066	0.877045
372	1.06586	0.941332	0.968327	0.879697	0.889173	0.0920131	-0.0872252	-0.0464334	-0.184921	-0.169463	-0.0792059	rs1520333	rs1520333_G_A_Non-Ref	0.187553	0.255196	0.946578
373	0.981097	0.963852	0.867683	0.978536	0.944135	-0.0275326	-0.053116	-0.20476	-0.0313025	-0.0829351	-0.0799293	rs1534423	rs1534423_A_G_Non-Ref	0.07103	0.118041	0.946104
374	0.982767	1.0372	0.989582	1.06201	1.06206	-0.025078	0.0526964	-0.0151083	0.086793	0.08687	0.0372346	rs1534423	rs1534423_C_G_Non-Ref	0.199781	0.26817	1.02615
375	1.01732	0.921071	0.987279	0.931125	0.97399	0.024779	-0.118616	-0.0184699	-0.102954	-0.038021	-0.0506563	rs1538981	rs1538981_T_C_Non-Ref	0.130472	0.19225	0.965497
376	0.860762	0.935839	0.944835	0.926546	0.91751	-0.216313	-0.0956685	-0.081866	-0.110065	-0.124204	-0.125623	rs1547624	rs1547624_G_A_Non-Ref	0.00613047	0.0231686	0.916608
377	0.921127	1.01025	1.01023	0.87593	0.925367	-0.118528	0.0147173	0.0146774	-0.191113	-0.111902	-0.0784297	rs1547624	rs1547624_T_A_Non-Ref	0.12473	0.185644	0.947088
378	0.962498	0.914745	0.780144	0.999238	0.947809	-0.0551442	-0.128558	-0.358188	-0.00110024	-0.0773318	-0.124064	rs1567208059	rs1567208059_A_AT_Non-Ref	0.115993	0.174867	0.917599
379	0.867939	0.892793	0.925817	0.87312	0.888146	-0.204335	-0.163602	-0.111201	-0.195748	-0.171132	-0.169204	rs1578854554	rs1578854554_T_G_Non-Ref	0.000490593	0.00735517	0.889334
380	1.36385	1.21392	1.27627	1.37032	1.20526	0.447684	0.279677	0.351934	0.45451	0.26934	0.360629	rs1580308610	rs1580308610_T_C_Non-Ref	0.000806002	0.00808166	1.28399
381	0.872503	1.00419	0.985899	0.915983	1.02343	-0.196769	0.00603161	-0.0204883	-0.126607	0.0334107	-0.0608843	rs1583053773	rs1583053773_T_G_Non-Ref	0.233894	0.307063	0.958676
382	0.893133	1.00753	0.902333	0.907243	0.961846	-0.163053	0.0108205	-0.148268	-0.140438	-0.0561215	-0.0994119	rs1583058003	rs1583058003_T_C_Non-Ref	0.0404369	0.0770571	0.933413
383	1.11266	1.29361	1.12523	1.27018	1.25057	0.154015	0.371404	0.170217	0.345028	0.322583	0.272649	rs1585971059	rs1585971059_T_A_Non-Ref	0.00401303	0.0180044	1.20802
384	1.1179	1.09919	1.02022	1.02022	1.12218	0.160786	0.136445	0.0288858	0.0288806	0.166304	0.10426	rs1586546340	rs1586546340_A_G_Non-Ref	0.0287335	0.0611508	1.07494
385	0.892429	0.95165	0.872635	0.890933	0.806399	-0.164191	-0.0714965	-0.196549	-0.166611	-0.310434	-0.181856	rs1594094419	rs1594094419_G_T_Non-Ref	0.00905463	0.0286602	0.881568
386	1.15482	1.14063	1.04612	1.09569	1.1016	0.207671	0.189836	0.0650436	0.131838	0.139606	0.146799	rs1616181	rs1616181_A_T_Non-Ref	0.00421183	0.0186168	1.10711
387	1.11199	1.19682	1.08804	1.15375	1.06787	0.153144	0.259205	0.121729	0.206331	0.0947342	0.167029	rs1616181	rs1616181_C_T_Non-Ref	0.00485066	0.0200745	1.12274
388	1.236	1.10047	1.14539	1.13637	1.09472	0.305682	0.138125	0.195843	0.184438	0.130559	0.190929	rs1616181	rs1616181_G_T_Non-Ref	0.00367926	0.0173133	1.1415
389	0.994296	1.02867	1.06907	1.0297	1.00367	-0.00825246	0.0407777	0.0963561	0.0422286	0.00529016	0.03528	rs1646025	rs1646025_G_A_Non-Ref	0.124146	0.185289	1.02476
390	0.956151	1.00608	1.07618	0.950955	1.07778	-0.0646895	0.0087427	0.105921	-0.0725512	0.108059	0.0170964	rs1651163562	rs1651163562_C_A_Non-Ref	0.686315	0.743011	1.01192
391	0.851741	1.03514	1.07595	1.02796	1.00829	-0.231514	0.0498221	0.105616	0.0397819	0.0119173	-0.00487543	rs1658964242	rs1658964242_C_A_Non-Ref	0.937764	0.951134	0.996626
392	1.02216	0.886966	1.03889	1.15861	1.0541	0.0316261	-0.17305	0.0550366	0.212394	0.0760153	0.0404044	rs1677016428	rs1677016428_T_G_Non-Ref	0.549713	0.620764	1.0284
393	1.78047	1.63512	1.73268	1.67962	1.62259	0.832261	0.709395	0.793002	0.748131	0.698298	0.756217	rs16917546	rs16917546_C_T_Non-Ref	7.39894e-06	0.00157914	1.68906
394	1.09258	1.02587	1.08136	1.03409	1.08396	0.127742	0.036843	0.112848	0.0483569	0.116314	0.0884207	rs16985655	rs16985655_A_G_Non-Ref	0.00955641	0.0294575	1.06321
395	1.11128	1.10717	1.09729	1.13932	1.07794	0.152219	0.14687	0.133945	0.188178	0.108274	0.145897	rs16986308	rs16986308_A_G_Non-Ref	0.000360443	0.00735517	1.10642
396	1.0799	1.04046	1.01485	0.981189	0.945106	0.1109	0.0572218	0.0212643	-0.0273977	-0.0814512	0.0161075	rs16986308	rs16986308_T_G_Non-Ref	0.65342	0.713603	1.01123
397	0.83825	0.834173	0.802234	0.804104	0.828466	-0.254548	-0.261581	-0.317905	-0.314547	-0.271485	-0.284013	rs17074346	rs17074346_A_C_Non-Ref	2.95894e-05	0.00315761	0.821303
398	0.930227	0.841779	0.854124	0.869304	0.854519	-0.104345	-0.248486	-0.227482	-0.202068	-0.226816	-0.201839	rs17074346	rs17074346_G_C_Non-Ref	0.00137006	0.0104432	0.869441
399	0.807281	0.826523	0.82037	0.822898	0.822339	-0.308857	-0.274872	-0.285653	-0.281215	-0.282196	-0.286559	rs17074346	rs17074346_T_C_Non-Ref	1.03243e-06	0.00154245	0.819855
400	1.08597	1.05977	1.01623	1.14598	1.08212	0.118989	0.083754	0.0232244	0.196584	0.113859	0.107282	rs17123626	rs17123626_A_G_Non-Ref	0.0187781	0.0462182	1.0772
401	0.952016	0.875881	0.859544	0.871261	0.885822	-0.0709429	-0.191193	-0.218357	-0.198823	-0.174912	-0.170846	rs1716162	rs1716162_A_T_Non-Ref	0.00274957	0.0145154	0.888322
402	0.977509	0.886256	0.861708	0.884891	0.897905	-0.0328179	-0.174205	-0.214729	-0.176429	-0.155365	-0.150709	rs1716162	rs1716162_C_T_Non-Ref	0.00827901	0.0273476	0.900808
403	0.966684	0.973142	0.925104	0.978738	0.932044	-0.0488834	-0.0392784	-0.112313	-0.0310059	-0.10153	-0.0666022	rs1716162	rs1716162_G_T_Non-Ref	0.0165784	0.0428515	0.954884
404	1.03399	0.920764	0.975845	0.926001	0.990526	0.048228	-0.119097	-0.0352755	-0.110915	-0.0137326	-0.0461584	rs1727300	rs1727300_A_C_Non-Ref	0.214295	0.284836	0.968512
405	1.14512	0.939876	1.1126	1.04127	1.07074	0.195502	-0.0894573	0.153941	0.0583462	0.0986095	0.0833881	rs1727300	rs1727300_G_C_Non-Ref	0.164898	0.230026	1.0595
406	1.30454	1.1609	1.14355	1.1347	1.22492	0.383537	0.215244	0.193525	0.182306	0.292686	0.25346	rs1727300	rs1727300_T_C_Non-Ref	0.00257401	0.0141903	1.19206
407	1.02602	0.941894	0.93661	0.912121	0.958929	0.0370522	-0.0863627	-0.0944798	-0.132703	-0.0605034	-0.0673993	rs17365411	rs17365411_C_T_Non-Ref	0.0776801	0.126497	0.954357
408	0.887994	0.960906	0.925354	0.915506	0.986135	-0.171378	-0.0575323	-0.111923	-0.127359	-0.0201422	-0.0976669	rs17411375	rs17411375_A_C_Non-Ref	0.0213298	0.0500263	0.934543
409	1.00991	1.07235	1.0203	0.962689	0.965677	0.0142255	0.100771	0.0289961	-0.0548584	-0.0503873	0.00774931	rs17411375	rs17411375_T_C_Non-Ref	0.800346	0.837923	1.00539
410	0.947872	0.980674	0.901427	0.90867	0.925049	-0.0772361	-0.0281542	-0.149717	-0.138172	-0.112398	-0.101135	rs17786105	rs17786105_G_A_Non-Ref	0.0101905	0.030572	0.932299
411	1.15869	1.07895	1.03297	1.09266	0.99387	0.212499	0.10963	0.0467921	0.127845	-0.00887104	0.097579	rs17786105	rs17786105_T_A_Non-Ref	0.0600719	0.103158	1.06998
412	1.22669	1.12312	1.19559	1.15614	1.14669	0.294773	0.16751	0.257718	0.209321	0.197481	0.225361	rs180325	rs180325_A_G_Non-Ref	0.000571551	0.00735517	1.16907
413	1.06282	1.01957	1.06264	1.03666	0.982938	0.0879005	0.0279636	0.0876532	0.0519415	-0.024827	0.0461264	rs180325	rs180325_C_G_Non-Ref	0.093631	0.146323	1.03249
414	1.13483	1.15065	1.03684	1.05786	1.05076	0.182482	0.202443	0.0522002	0.0811488	0.0714293	0.117941	rs180328	rs180328_G_A_Non-Ref	0.018908	0.046385	1.08518
415	0.906103	0.965943	0.924964	0.777372	0.848355	-0.142253	-0.0499906	-0.11253	-0.363324	-0.23726	-0.181072	rs180353	rs180353_C_T_Non-Ref	0.0295844	0.0619903	0.882048
416	0.840275	0.98416	0.981751	0.951071	0.979136	-0.251067	-0.023035	-0.0265708	-0.0723743	-0.030419	-0.0806933	rs180354	rs180354_A_C_Non-Ref	0.137317	0.199176	0.945603
417	0.972314	0.959551	0.963095	0.987062	1.03994	-0.0405065	-0.0595679	-0.0542502	-0.0187874	0.0565071	-0.023321	rs180354	rs180354_T_C_Non-Ref	0.332355	0.410362	0.983965
418	1.08492	1.00161	0.999058	1.05851	1.02904	0.117583	0.00232472	-0.00135943	0.0820411	0.0413013	0.0483782	rs180356	rs180356_A_C_Non-Ref	0.10311	0.157996	1.0341
419	1.14919	1.01407	1.04078	1.03879	1.02349	0.200618	0.0201541	0.0576686	0.0549066	0.033493	0.0733681	rs180356	rs180356_G_C_Non-Ref	0.0873161	0.137606	1.05217
420	1.0166	0.967689	0.893604	0.970116	0.926788	0.0237578	-0.0473849	-0.162292	-0.0437715	-0.109688	-0.0678758	rs180356	rs180356_T_C_Non-Ref	0.0987333	0.153016	0.954042
421	1.04722	1.08523	1.11966	1.13995	1.07624	0.0665621	0.117995	0.163066	0.188972	0.106	0.128519	rs180520	rs180520_A_T_Non-Ref	0.00398264	0.017976	1.09317
422	1.11106	1.11787	1.05028	1.13401	1.17782	0.151939	0.160758	0.0707782	0.181434	0.236114	0.160205	rs180520	rs180520_C_T_Non-Ref	0.00389251	0.0178363	1.11745
423	1.13831	1.13213	1.15024	1.13556	1.164	0.186897	0.179037	0.201935	0.183404	0.219087	0.194072	rs180530	rs180530_A_G_Non-Ref	1.21923e-05	0.0019179	1.14399
424	0.935581	0.914106	0.913387	0.923883	0.954723	-0.0960652	-0.129567	-0.130702	-0.114217	-0.0668461	-0.10748	rs180530	rs180530_T_G_Non-Ref	0.000844745	0.00824868	0.928208
425	1.14667	1.08892	1.11333	1.08613	1.03073	0.197449	0.122892	0.154879	0.119191	0.043673	0.127617	rs1841770	rs1841770_A_G_Non-Ref	0.0072186	0.0254753	1.09249
426	1.11036	1.01091	1.02789	1.10316	1.04273	0.151033	0.0156616	0.0396823	0.141644	0.060368	0.0816778	rs1841770	rs1841770_T_G_Non-Ref	0.0405681	0.0772086	1.05825
427	1.08919	1.15655	1.12813	1.16134	1.09528	0.123257	0.209824	0.173936	0.21579	0.131299	0.170821	rs184303918	rs184303918_G_C_Non-Ref	0.000883079	0.00856702	1.1257
428	0.984201	0.958818	1.00176	0.968035	0.993588	-0.0229747	-0.0606717	0.00253508	-0.0468695	-0.00928093	-0.0274523	rs184303918	rs184303918_T_C_Non-Ref	0.0785425	0.127408	0.981151
429	1.01969	0.939008	0.941676	0.980926	1.06566	0.0281298	-0.0907902	-0.0866966	-0.0277845	0.0917463	-0.017079	rs1860901334	rs1860901334_A_T_Non-Ref	0.649687	0.711086	0.988232
430	0.663666	0.758519	0.621025	0.736286	0.676639	-0.59147	-0.398743	-0.687277	-0.441662	-0.563541	-0.536538	rs1869179	rs1869179_C_A_Non-Ref	0.000504551	0.00735517	0.689423
431	1.15131	0.904035	0.931487	0.956631	0.91208	0.203271	-0.145549	-0.102393	-0.063966	-0.132768	-0.048281	rs1869179	rs1869179_T_A_Non-Ref	0.495374	0.568802	0.967088
432	1.00928	0.993308	1.00073	1.04116	1.04094	0.0133336	-0.0096875	0.00105474	0.0581902	0.0578808	0.0241544	rs1891621	rs1891621_C_A_Non-Ref	0.166548	0.231895	1.01688
433	1.03639	1.08991	1.08744	1.10242	1.05904	0.0515703	0.124212	0.12093	0.140673	0.0827559	0.104028	rs1891621	rs1891621_G_A_Non-Ref	0.00301406	0.015254	1.07477
434	0.956451	0.913903	0.969178	0.987173	0.89807	-0.0642364	-0.129886	-0.045166	-0.0186253	-0.155101	-0.082603	rs190297349	rs190297349_A_T_Non-Ref	0.0328895	0.065691	0.944352
435	1.06682	0.964675	1.06576	0.989354	0.970526	0.0933189	-0.0518845	0.0918765	-0.0154417	-0.0431609	0.0149417	rs190297349	rs190297349_C_T_Non-Ref	0.667418	0.726765	1.01041
436	0.897926	0.936805	0.948844	0.888206	0.892649	-0.155331	-0.0941795	-0.0757576	-0.171034	-0.163835	-0.132027	rs1915930	rs1915930_C_G_Non-Ref	0.00252581	0.0139762	0.912548
437	0.955129	0.923387	1.01549	0.955145	0.96843	-0.0662331	-0.114993	0.0221831	-0.0662089	-0.0462803	-0.0543064	rs1915930	rs1915930_T_G_Non-Ref	0.0709679	0.118041	0.963057
438	0.865613	0.980857	0.838986	0.885503	0.958236	-0.208206	-0.027885	-0.253282	-0.175431	-0.0615471	-0.14527	rs1920120	rs1920120_A_T_Non-Ref	0.0282345	0.0605198	0.90421
439	0.857083	0.877355	0.815156	0.814507	0.881556	-0.222492	-0.188767	-0.294852	-0.296002	-0.181876	-0.236798	rs1920120	rs1920120_C_T_Non-Ref	0.000682815	0.00742912	0.848627
440	1.02254	0.948758	0.925509	0.94027	1.01579	0.0321571	-0.0758886	-0.111681	-0.0888524	0.0225997	-0.044333	rs1920120	rs1920120_G_T_Non-Ref	0.211919	0.281929	0.969738
441	1.01181	1.09659	1.17413	1.18793	1.08512	0.0169405	0.133027	0.231587	0.248455	0.117859	0.149574	rs1920299	rs1920299_A_G_Non-Ref	0.0236601	0.0534768	1.10924
442	1.04031	0.907708	0.860955	0.951284	0.856662	0.0570099	-0.1397	-0.21599	-0.072052	-0.223202	-0.118787	rs1961135	rs1961135_A_G_Non-Ref	0.0839808	0.133903	0.920962
443	2.28668	1.21279	1.05871	1.28405	1.12685	1.19326	0.278336	0.0823095	0.360703	0.17229	0.417379	rs1961135	rs1961135_T_G_Non-Ref	0.104714	0.159798	1.3355
444	1.19078	0.99432	0.900252	0.939646	0.954802	0.251903	-0.00821759	-0.151599	-0.0898107	-0.0667269	-0.0128902	rs1961220	rs1961220_A_G_Non-Ref	0.86299	0.888565	0.991105
445	1.17049	1.10612	1.0232	1.00674	0.940906	0.227107	0.145509	0.0330889	0.00969309	-0.087877	0.0655042	rs1961220	rs1961220_C_G_Non-Ref	0.298489	0.377278	1.04645
446	0.841982	0.955896	0.85357	0.786496	0.825069	-0.248139	-0.065075	-0.228419	-0.346489	-0.277414	-0.233107	rs1980494	rs1980494_G_A_Non-Ref	0.00743874	0.0258453	0.8508
447	0.956152	1.0442	0.923657	0.879029	0.825505	-0.0646874	0.0623971	-0.114571	-0.186018	-0.276651	-0.115906	rs1980494	rs1980494_T_A_Non-Ref	0.112156	0.16994	0.922803
448	0.982788	0.945156	0.960994	1.05765	0.937776	-0.0250472	-0.0813762	-0.0574014	0.080859	-0.0926848	-0.0351301	rs1991431	rs1991431_A_G_Non-Ref	0.323528	0.400457	0.975944
449	1.2039	1.17256	1.23814	1.21066	1.16153	0.267714	0.229657	0.308172	0.27579	0.216027	0.259472	rs1991431	rs1991431_C_G_Non-Ref	9.68183e-05	0.00556333	1.19704
450	0.991734	1.00767	1.04837	1.05419	0.987276	-0.0119749	0.0110202	0.0681428	0.0761354	-0.0184741	0.0249699	rs199992297	rs199992297_CCTT_C_Non-Ref	0.278096	0.356325	1.01746
451	1.20511	1.14515	1.23505	1.09321	1.23585	0.269167	0.195541	0.304567	0.128575	0.305503	0.240671	rs200106688	rs200106688_AT_A_Non-Ref	0.00220228	0.0131851	1.18154
452	1.05672	1.0196	1.07227	1.00389	1.02216	0.0795879	0.0280049	0.100672	0.00560747	0.0316148	0.0490975	rs200106688	rs200106688_ATCTTAT_A_Non-Ref	0.0497431	0.0895377	1.03462
453	0.851056	0.83111	0.910112	0.881223	0.922005	-0.232675	-0.266888	-0.135884	-0.18242	-0.117154	-0.187004	rs200106688	rs200106688_ATTCTC_A_Non-Ref	0.0027068	0.0144945	0.878428
454	0.96677	1.02797	1.09035	0.999955	1.02253	-0.0487556	0.0397992	0.124794	-6.51989e-05	0.0321483	0.0295842	rs2001201	rs2001201_A_C_Non-Ref	0.357178	0.436681	1.02072
455	1.10782	1.12937	1.27636	1.22989	1.11972	0.14773	0.175524	0.352041	0.298527	0.163138	0.227392	rs2001201	rs2001201_G_C_Non-Ref	0.00520939	0.0208097	1.17072
456	0.995386	1.04093	1.13842	1.04301	1.03871	-0.0066719	0.0578716	0.187029	0.0607557	0.0547968	0.0707563	rs200181944	rs200181944_AGG_A_Non-Ref	0.0890614	0.139913	1.05027
457	0.9504	1.08199	1.08074	0.993198	1.06051	-0.0733926	0.113691	0.112025	-0.00984707	0.0847596	0.0454471	rs200220198	rs200220198_A_T_Non-Ref	0.289935	0.368649	1.032
458	0.868019	0.991716	0.944	0.925531	0.922979	-0.204201	-0.0120017	-0.0831405	-0.111647	-0.11563	-0.105324	rs200220198	rs200220198_C_T_Non-Ref	0.0271253	0.058903	0.929596
459	1.21659	1.18743	1.26112	1.13597	1.16918	0.282844	0.24784	0.334707	0.183926	0.225492	0.254962	rs200220198	rs200220198_G_T_Non-Ref	0.000570472	0.00735517	1.1933
460	1.1274	1.11227	1.10919	1.09498	1.11972	0.172999	0.153513	0.149511	0.130906	0.163141	0.154014	rs200784859	rs200784859_A_G_Non-Ref	2.61968e-05	0.00301062	1.11266
461	1.42533	1.02809	1.2924	1.03682	1.29914	0.511298	0.0399615	0.370058	0.0521665	0.377553	0.270208	rs200784859	rs200784859_C_G_Non-Ref	0.046543	0.0849026	1.20598
462	1.12477	1.11074	1.10667	1.10333	1.05189	0.169628	0.151522	0.146226	0.141867	0.0729832	0.136445	rs201400520	rs201400520_A_C_Non-Ref	0.00118169	0.00959477	1.09919
463	1.04845	1.01068	1.00722	1.02382	0.985153	0.0682549	0.0153235	0.0103829	0.0339611	-0.0215799	0.0212685	rs201400520	rs201400520_G_C_Non-Ref	0.223101	0.295228	1.01485
464	0.997548	0.930167	0.952138	0.942287	0.959593	-0.00354245	-0.104438	-0.070758	-0.085761	-0.059506	-0.0648011	rs201400520	rs201400520_T_C_Non-Ref	0.0191601	0.0468817	0.956077
465	0.902495	1.01641	0.962153	0.880849	0.990251	-0.14801	0.0234786	-0.0556622	-0.183034	-0.0141332	-0.0754721	rs201629163	rs201629163_T_TG_Non-Ref	0.1267	0.188108	0.949032
466	0.905127	0.851942	1.01963	0.984938	0.965385	-0.143808	-0.231172	0.0280524	-0.0218958	-0.0508242	-0.0839296	rs201705690	rs201705690_C_T_Non-Ref	0.14365	0.205765	0.943484
467	1.02764	0.842827	1.10195	1.01247	1.07537	0.0393322	-0.246692	0.14006	0.0178832	0.10483	0.0110827	rs201705690	rs201705690_G_T_Non-Ref	0.878589	0.89905	1.00771
468	1.06029	1.09874	1.15599	1.15701	1.0347	0.0844571	0.135856	0.209124	0.210395	0.0492084	0.137808	rs202245197	rs202245197_C_CTA_Non-Ref	0.0131864	0.0368288	1.10023
469	1.0049	0.946563	0.913987	1.00617	0.977431	0.00705313	-0.0792295	-0.129755	0.0088672	-0.0329338	-0.0451996	rs2024831	rs2024831_A_G_Non-Ref	0.164045	0.229475	0.969156
470	1.00974	1.02182	1.02155	0.957944	1.09143	0.0139879	0.0311377	0.0307648	-0.0619869	0.126225	0.0280256	rs2034157	rs2034157_G_A_Non-Ref	0.402612	0.483012	1.01962
471	1.04392	1.20319	1.33671	1.35905	1.18674	0.0620146	0.266869	0.418684	0.442603	0.247002	0.287435	rs2043902846	rs2043902846_G_T_Non-Ref	0.0138204	0.0380252	1.22047
472	0.880866	1.00401	0.957112	1.01892	0.997201	-0.183006	0.00578065	-0.0632399	0.0270448	-0.00404386	-0.0434928	rs2049908	rs2049908_C_A_Non-Ref	0.315742	0.393427	0.970303
473	1.02758	1.07548	1.1679	1.17865	1.1796	0.0392566	0.104976	0.223916	0.237134	0.238302	0.168717	rs2049908	rs2049908_G_A_Non-Ref	0.0145054	0.0391175	1.12406
474	0.95969	1.0033	1.00276	1.0207	1.01708	-0.0593595	0.00475287	0.00397064	0.0295598	0.0244313	0.000671019	rs2049908	rs2049908_T_A_Non-Ref	0.968279	0.974147	1.00047
475	1.1188	1.12719	1.08691	1.04963	1.00006	0.161948	0.172735	0.120236	0.0698746	8.30448e-05	0.104975	rs2050996	rs2050996_C_G_Non-Ref	0.0300849	0.0624966	1.07548
476	1.12457	1.04633	1.01814	1.05706	1.03745	0.169375	0.0653381	0.0259315	0.0800533	0.0530429	0.0787481	rs2050996	rs2050996_T_G_Non-Ref	0.0317991	0.0643737	1.0561
477	0.850207	1.14434	1.14692	1.0962	1.20435	-0.234114	0.194521	0.197765	0.132509	0.268254	0.111787	rs2052352	rs2052352_A_C_Non-Ref	0.277949	0.356325	1.08057
478	0.993875	1.1016	1.13495	1.13563	1.12356	-0.00886335	0.139605	0.182632	0.183489	0.168074	0.132987	rs2052352	rs2052352_G_C_Non-Ref	0.0215887	0.0502391	1.09656
479	0.955417	1.01581	1.10804	1.06025	1.02171	-0.0657976	0.0226351	0.148012	0.0844086	0.0309837	0.0440484	rs2052352	rs2052352_T_C_Non-Ref	0.281889	0.360876	1.031
480	0.994373	0.944478	0.983821	0.988063	1.10537	-0.00814054	-0.0824107	-0.0235326	-0.0173255	0.144529	0.0026239	rs2072895	rs2072895_A_C_Non-Ref	0.947981	0.957308	1.00182
481	1.05655	0.933037	1.07294	1.01191	1.01508	0.0793614	-0.0999944	0.10157	0.0170843	0.0215913	0.0239226	rs2072895	rs2072895_G_C_Non-Ref	0.531909	0.603396	1.01672
482	1.3046	0.899972	1.09558	0.986901	1.08734	0.383612	-0.152048	0.131694	-0.0190222	0.12081	0.093009	rs2072895	rs2072895_T_C_Non-Ref	0.356214	0.435859	1.06659
483	1.08966	0.935695	1.03491	0.95754	0.963557	0.123879	-0.0958896	0.0495083	-0.0625954	-0.0535574	-0.00773111	rs2092851	rs2092851_C_A_Non-Ref	0.859325	0.886012	0.994656
484	1.17253	0.913525	1.07482	1.02338	0.991503	0.229631	-0.130484	0.104091	0.03334	-0.0123105	0.0448535	rs2092851	rs2092851_G_A_Non-Ref	0.495703	0.568802	1.03158
485	0.717456	0.726062	0.726884	0.819975	0.743056	-0.479038	-0.461836	-0.460203	-0.286348	-0.428458	-0.423176	rs2100574	rs2100574_A_G_Non-Ref	0.000273481	0.00735517	0.745781
486	0.882299	1.02717	1.00563	0.993331	1.00036	-0.18066	0.0386746	0.00809753	-0.00965399	0.000521809	-0.028604	rs2119931	rs2119931_C_A_Non-Ref	0.502516	0.575735	0.980369
487	1.08178	1.15433	1.14208	1.08245	1.19954	0.113402	0.207061	0.191669	0.114305	0.262478	0.177783	rs2119931	rs2119931_G_A_Non-Ref	0.00342358	0.0165023	1.13114
488	0.987756	0.900586	0.866985	0.790569	0.920583	-0.0177729	-0.151064	-0.205921	-0.339036	-0.11938	-0.166635	rs212402	rs212402_A_G_Non-Ref	0.0344515	0.0683539	0.890918
489	0.87099	0.828886	0.816563	0.805987	0.880571	-0.199272	-0.270754	-0.292363	-0.311172	-0.183489	-0.25141	rs212402	rs212402_C_G_Non-Ref	0.000589249	0.00735517	0.840075
490	1.22859	1.14044	1.18843	1.09538	1.20249	0.296999	0.18959	0.249063	0.131436	0.266021	0.226622	rs212403	rs212403_A_G_Non-Ref	0.00155015	0.0111573	1.17009
491	1.05027	1.09997	1.12294	0.993757	1.08076	0.0707649	0.137468	0.167278	-0.00903445	0.112051	0.0957056	rs212403	rs212403_C_G_Non-Ref	0.0352636	0.0695037	1.06859
492	1.11312	1.09897	1.13738	1.0487	1.08671	0.154611	0.136158	0.185712	0.0686043	0.119972	0.133012	rs212403	rs212403_T_G_Non-Ref	0.00239561	0.0136605	1.09658
493	0.92377	0.91673	0.936329	0.936287	0.949569	-0.114394	-0.125432	-0.0949126	-0.0949778	-0.0746546	-0.100874	rs2135755	rs2135755_A_G_Non-Ref	0.000328409	0.00735517	0.932468
494	0.949709	0.915901	0.881447	0.893404	0.891024	-0.0744433	-0.126737	-0.182054	-0.162615	-0.166464	-0.142463	rs2135755	rs2135755_C_G_Non-Ref	0.00178377	0.0120586	0.905971
495	1.01959	0.946264	0.951292	0.955002	0.960338	0.0279939	-0.0796858	-0.0720393	-0.0664249	-0.0583863	-0.0497085	rs2135755	rs2135755_T_G_Non-Ref	0.065444	0.110478	0.966132
496	1.13503	1.22741	1.19487	1.35126	1.2015	0.182727	0.295618	0.256853	0.434305	0.264832	0.286867	rs2187810	rs2187810_A_T_Non-Ref	0.00224835	0.0131851	1.21999
497	0.950054	1.0012	1.05657	1.03895	1.05169	-0.0739182	0.00173167	0.0793851	0.0551239	0.0727121	0.0270069	rs2187810	rs2187810_G_T_Non-Ref	0.399642	0.481116	1.0189
498	1.05492	0.850027	0.990684	1.0487	1.01002	0.0771387	-0.234419	-0.0135033	0.0685991	0.0143785	-0.0175613	rs223313	rs223313_C_T_Non-Ref	0.772505	0.814483	0.987901
499	0.757156	0.833552	0.853549	0.812327	0.883179	-0.401338	-0.262656	-0.228454	-0.299867	-0.179222	-0.274308	rs223378	rs223378_G_A_Non-Ref	0.00185119	0.0121771	0.826847
500	0.938749	1.00096	0.95101	0.944249	0.93675	-0.0911882	0.00138389	-0.0724669	-0.0827603	-0.094264	-0.0678591	rs223378	rs223378_T_A_Non-Ref	0.0186227	0.0460634	0.954053
501	1.00432	0.979441	0.944016	0.93295	0.952783	0.00622279	-0.0299688	-0.0831164	-0.100129	-0.0697802	-0.0553543	rs223402	rs223402_A_C_Non-Ref	0.0452904	0.0837741	0.962358
502	0.961395	0.949864	0.876277	0.952327	0.944836	-0.0567992	-0.0742069	-0.190541	-0.0704708	-0.0818636	-0.0947764	rs223402	rs223402_G_C_Non-Ref	0.0174984	0.0444781	0.936417
503	0.978486	0.90875	0.885729	0.90859	0.899813	-0.0313767	-0.138045	-0.175063	-0.138298	-0.152304	-0.127017	rs223402	rs223402_T_C_Non-Ref	0.00692096	0.0247959	0.915723
504	1.1016	1.02995	1.05369	1.03342	0.967731	0.139594	0.0425755	0.075448	0.047429	-0.0473222	0.0515449	rs223412	rs223412_A_T_Non-Ref	0.162654	0.22796	1.03637
505	0.941374	0.996795	0.986508	0.995953	0.965165	-0.0871598	-0.00463061	-0.0195972	-0.00585034	-0.0511531	-0.0336782	rs223412	rs223412_C_T_Non-Ref	0.0997779	0.154155	0.976926
506	0.8874	0.87821	0.902744	0.85011	0.854626	-0.172344	-0.187362	-0.147611	-0.234279	-0.226635	-0.193646	rs223412	rs223412_G_T_Non-Ref	0.000291523	0.00735517	0.874393
507	0.986045	0.987173	1.02316	1.06282	0.969719	-0.020274	-0.0186257	0.0330257	0.0878919	-0.0443619	0.0075312	rs223456	rs223456_G_A_Non-Ref	0.766796	0.811902	1.00523
508	1.05088	0.996586	1.01944	0.973124	0.958511	0.071601	-0.00493313	0.0277801	-0.0393037	-0.0611335	-0.00119785	rs223456	rs223456_T_A_Non-Ref	0.962053	0.968536	0.99917
509	1.24939	1.38326	1.51835	1.46721	1.3897	0.321226	0.468072	0.602509	0.553077	0.474778	0.483932	rs2260976	rs2260976_G_A_Non-Ref	0.000534728	0.00735517	1.39855
510	1.19409	1.23651	1.16253	1.17457	1.16284	0.255916	0.306277	0.217266	0.232127	0.217648	0.245847	rs2260976	rs2260976_T_A_Non-Ref	0.000122853	0.00594576	1.18579
511	0.945328	0.992354	0.983068	0.9743	1.0646	-0.0811124	-0.0110735	-0.024637	-0.0375624	0.0903048	-0.0128161	rs2279657	rs2279657_G_A_Non-Ref	0.674455	0.732827	0.991156
512	0.981511	1.01434	1.03016	0.968005	1.05908	-0.0269236	0.0205465	0.0428639	-0.046913	0.0828126	0.0144773	rs2279657	rs2279657_T_A_Non-Ref	0.570354	0.639241	1.01009
513	1.072	1.05477	1.04597	1.03343	1.05108	0.100307	0.0769246	0.0648448	0.0474404	0.071868	0.0722769	rs2295616	rs2295616_A_G_Non-Ref	0.00109754	0.00923899	1.05137
514	0.85004	0.838529	0.86859	0.813852	0.916726	-0.234397	-0.254068	-0.203252	-0.297161	-0.125437	-0.222863	rs2301046	rs2301046_G_A_Non-Ref	0.00148749	0.0108406	0.856863
515	0.91947	0.866598	0.897305	0.805498	0.86852	-0.121125	-0.206565	-0.15633	-0.312047	-0.20337	-0.199888	rs2301046	rs2301046_T_A_Non-Ref	0.00342624	0.0165023	0.870618
516	0.802983	0.855401	0.872176	0.840999	0.914974	-0.316559	-0.225327	-0.197309	-0.249824	-0.128197	-0.223443	rs2302209	rs2302209_T_C_Non-Ref	0.00194581	0.0123613	0.856519
517	1.0716	1.14618	1.24362	1.10485	1.24899	0.0997665	0.196831	0.314546	0.143855	0.320758	0.215151	rs2348264	rs2348264_A_T_Non-Ref	0.00849109	0.0275178	1.16083
518	0.973245	1.03549	1.14057	0.993502	1.13972	-0.0391246	0.05032	0.189758	-0.00940576	0.18868	0.0760456	rs2348264	rs2348264_C_T_Non-Ref	0.19121	0.258757	1.05412
519	1.03551	1.16874	1.12435	1.10517	1.08031	0.050342	0.224954	0.169096	0.144275	0.11144	0.140021	rs2364485	rs2364485_A_C_Non-Ref	0.00857452	0.0275991	1.10192
520	0.946381	0.885023	1.04454	1.01067	0.989232	-0.0795064	-0.176214	0.0628705	0.0153139	-0.0156186	-0.0386308	rs2368201	rs2368201_A_T_Non-Ref	0.403977	0.483607	0.973578
521	0.877933	0.911667	1.00841	1.01044	1.09473	-0.187818	-0.133421	0.0120873	0.0149888	0.130576	-0.0327174	rs2368201	rs2368201_G_T_Non-Ref	0.597157	0.664793	0.977577
522	1.18748	1.08644	1.03881	1.1256	1.11082	0.247906	0.119609	0.0549298	0.170689	0.151628	0.148952	rs2372935	rs2372935_G_C_Non-Ref	0.00921583	0.0286843	1.10876
523	1.21263	1.01086	1.03914	1.02501	1.11035	0.278142	0.0155857	0.0553951	0.0356332	0.151009	0.107153	rs2372935	rs2372935_T_C_Non-Ref	0.0923985	0.144548	1.0771
524	1.01278	1.07944	1.04479	1.09363	1.07526	0.0183216	0.110287	0.0632116	0.12912	0.104679	0.0851238	rs2385263	rs2385263_A_T_Non-Ref	0.0127999	0.0359456	1.06078
525	1.04512	1.18899	1.12793	1.12686	1.1137	0.0636684	0.249738	0.17368	0.172312	0.155366	0.162953	rs2385263	rs2385263_C_T_Non-Ref	0.00537928	0.0212499	1.11958
526	1.0627	1.12708	1.10456	1.12565	1.10888	0.0877358	0.172586	0.143468	0.170762	0.149109	0.144732	rs2385263	rs2385263_G_T_Non-Ref	0.000708376	0.00742912	1.10553
527	1.18279	1.02964	1.20565	1.07906	1.04196	0.2422	0.0421377	0.269814	0.109774	0.0593052	0.144646	rs2395173	rs2395173_G_A_Non-Ref	0.0370325	0.071946	1.10546
528	0.921738	0.844366	0.923963	0.932582	0.896194	-0.117571	-0.24406	-0.114092	-0.100697	-0.158116	-0.146907	rs2395186	rs2395186_G_C_Non-Ref	0.00490911	0.0202603	0.903184
529	0.841731	0.931538	0.974249	0.985986	1.01386	-0.248569	-0.102313	-0.0376375	-0.0203614	0.0198573	-0.0778047	rs2408459	rs2408459_A_G_Non-Ref	0.173303	0.239293	0.947498
530	0.943632	1.01728	0.991298	1.20841	1.17527	-0.083703	0.024722	-0.0126092	0.273106	0.232991	0.0869014	rs2408459	rs2408459_C_G_Non-Ref	0.284128	0.36312	1.06209
531	1.20414	1.06613	1.14291	1.09715	1.11257	0.268006	0.092386	0.192708	0.133756	0.153892	0.16815	rs2408459	rs2408459_T_G_Non-Ref	0.00482711	0.0200325	1.12362
532	1.05568	1.07493	1.16616	1.04832	1.0684	0.0781673	0.104238	0.221765	0.0680744	0.0954567	0.11354	rs2435340	rs2435340_C_T_Non-Ref	0.0150267	0.0399292	1.08188
533	0.708524	0.941102	0.928992	1.10213	0.926045	-0.497111	-0.0875766	-0.106262	0.140289	-0.110846	-0.132301	rs249681	rs249681_A_G_Non-Ref	0.266733	0.343238	0.912375
534	0.791095	0.853752	0.796631	0.904173	0.926602	-0.338077	-0.228112	-0.328016	-0.145329	-0.109978	-0.229902	rs249681	rs249681_C_G_Non-Ref	0.00767353	0.0262799	0.852693
535	0.884735	0.971205	0.99189	0.970573	1.00245	-0.176683	-0.0421522	-0.0117477	-0.0430908	0.00353045	-0.0540287	rs2508037	rs2508037_A_T_Non-Ref	0.166006	0.231355	0.963243
536	0.945665	0.996861	1.0488	1.02485	1.092	-0.0805983	-0.00453611	0.0687441	0.0354085	0.126972	0.029198	rs2508037	rs2508037_C_T_Non-Ref	0.449835	0.525863	1.02044
537	0.968762	1.10158	1.12243	1.11923	1.13207	-0.0457853	0.139571	0.166624	0.162505	0.178965	0.120376	rs2508037	rs2508037_G_T_Non-Ref	0.0457311	0.0839339	1.08702
538	1.03685	0.955955	0.933862	1.0644	0.983343	0.0522137	-0.0649861	-0.0987184	0.0900458	-0.024234	-0.00913578	rs2513091	rs2513091_C_A_Non-Ref	0.80875	0.845537	0.993688
539	1.02113	1.06132	0.989751	1.14628	1.02485	0.0301643	0.0858665	-0.0148628	0.196956	0.0354163	0.0667081	rs2513091	rs2513091_G_A_Non-Ref	0.139669	0.20122	1.04732
540	0.964608	1.07022	1.16901	1.14426	1.14057	-0.0519858	0.0979022	0.225286	0.194412	0.189756	0.131074	rs2554710	rs2554710_G_C_Non-Ref	0.0602305	0.103312	1.09511
541	0.966047	1.06536	1.11233	1.05324	1.08351	-0.0498347	0.0913399	0.153587	0.0748347	0.115716	0.0771285	rs2554710	rs2554710_T_C_Non-Ref	0.0883895	0.139004	1.05492
542	0.984256	1.02085	0.984235	0.996954	0.981173	-0.0228951	0.0297768	-0.0229252	-0.00440183	-0.0274209	-0.00957323	rs2554712	rs2554712_G_C_Non-Ref	0.417738	0.497688	0.993386
543	0.913178	1.0595	1.10932	0.999459	1.08178	-0.131032	0.08338	0.149675	-0.000780793	0.113412	0.0429306	rs2554712	rs2554712_T_C_Non-Ref	0.439685	0.517569	1.0302
544	0.937956	0.998517	0.889893	0.930301	0.913677	-0.0924078	-0.00214147	-0.168297	-0.104231	-0.130243	-0.099464	rs2558210	rs2558210_G_A_Non-Ref	0.0226683	0.0517574	0.93338
545	0.975693	1.02885	1.0114	0.998651	0.997838	-0.0355011	0.0410352	0.0163533	-0.0019479	-0.00312288	0.00336333	rs2558210	rs2558210_T_A_Non-Ref	0.802521	0.839612	1.00233
546	0.914587	0.838598	0.84669	0.819638	0.831835	-0.128808	-0.253949	-0.240094	-0.286941	-0.265631	-0.235085	rs2585427	rs2585427_A_G_Non-Ref	0.00105053	0.00923899	0.849635
547	0.840313	0.871046	0.995031	0.862859	0.911111	-0.251001	-0.199179	-0.00718654	-0.212803	-0.134301	-0.160894	rs2585427	rs2585427_C_G_Non-Ref	0.0197672	0.0476206	0.89447
548	1.16855	1.2189	1.25133	1.2183	1.17094	0.224717	0.285574	0.323459	0.284872	0.227663	0.269257	rs2601188	rs2601188_A_C_Non-Ref	0.000141676	0.00602652	1.20519
549	1.11852	1.11425	1.02631	1.02932	1.07254	0.161587	0.156067	0.037471	0.0416979	0.101026	0.0995698	rs2601188	rs2601188_G_C_Non-Ref	0.0202828	0.0483294	1.07145
550	1.27566	1.22604	1.24305	1.21814	1.26112	0.351246	0.294002	0.313886	0.284679	0.334707	0.315704	rs2601188	rs2601188_T_C_Non-Ref	1.40057e-05	0.0019179	1.24462
551	0.904689	0.98558	0.986574	0.967772	0.965059	-0.144506	-0.0209551	-0.0195014	-0.0472613	-0.0513112	-0.0567069	rs2601195	rs2601195_A_G_Non-Ref	0.0684937	0.114848	0.961456
552	0.95871	0.982793	0.986538	0.955789	0.970866	-0.0608334	-0.0250409	-0.0195528	-0.0652358	-0.0426562	-0.0426638	rs2601195	rs2601195_T_G_Non-Ref	0.00966837	0.0295743	0.970861
553	0.831886	0.848522	1.10241	1.19697	0.918145	-0.265542	-0.236975	0.140664	0.259382	-0.123205	-0.0451353	rs2601197	rs2601197_A_C_Non-Ref	0.688279	0.744597	0.969199
554	1.35106	1.17374	1.13232	1.36031	1.38631	0.434095	0.231114	0.179276	0.443936	0.47125	0.351934	rs2601197	rs2601197_G_C_Non-Ref	0.00441888	0.0191357	1.27627
555	0.824211	0.800994	1.07839	0.969581	0.89499	-0.278914	-0.320136	0.10888	-0.044566	-0.160056	-0.138959	rs2601197	rs2601197_T_C_Non-Ref	0.151342	0.214115	0.908174
556	1.04833	0.975521	0.951288	0.944202	0.94649	0.0680988	-0.0357559	-0.0720453	-0.0828319	-0.0793401	-0.0403749	rs2601205	rs2601205_C_A_Non-Ref	0.227954	0.300585	0.972402
557	1.02256	0.959794	0.919755	0.950137	0.970417	0.0321902	-0.0592032	-0.120678	-0.0737931	-0.0433226	-0.0529614	rs2601205	rs2601205_G_A_Non-Ref	0.10057	0.15519	0.963956
558	1.0082	1.03048	1.02002	1.03452	1.00511	0.0117757	0.0433104	0.0286016	0.048958	0.00734789	0.0279987	rs2601205	rs2601205_T_A_Non-Ref	0.0275129	0.0593992	1.0196
559	1.04765	1.01685	1.07037	1.14047	1.0532	0.0671593	0.0241109	0.0981111	0.189633	0.0747858	0.0907599	rs261893	rs261893_A_C_Non-Ref	0.0297982	0.0623508	1.06493
560	1.05125	1.14719	1.12926	1.1454	1.14318	0.0721039	0.198108	0.17538	0.195846	0.193056	0.166899	rs261893	rs261893_T_C_Non-Ref	0.00225929	0.0131851	1.12264
561	1.02065	1.04944	1.10472	1.0249	1.02262	0.0294844	0.0696134	0.143683	0.035481	0.0322663	0.0621056	rs261895	rs261895_A_G_Non-Ref	0.0455329	0.0838794	1.04399
562	1.01263	1.07098	1.05881	0.985177	1.08474	0.0181009	0.0989348	0.0824504	-0.0215451	0.117356	0.0590594	rs261895	rs261895_C_G_Non-Ref	0.0870947	0.137402	1.04179
563	1.01428	1.03778	0.970966	1.00369	1.06535	0.0204591	0.0535021	-0.0425068	0.00530902	0.0913269	0.0256181	rs2633300	rs2633300_C_A_Non-Ref	0.319489	0.397102	1.01792
564	0.922655	0.940844	0.918854	0.919641	1.01275	-0.116137	-0.0879731	-0.122092	-0.120857	0.0182812	-0.0857556	rs2633300	rs2633300_G_A_Non-Ref	0.0326939	0.0656298	0.942291
565	1.26602	0.972326	1.01195	1.00842	0.952011	0.340297	-0.0404882	0.0171357	0.0120987	-0.0709491	0.0516187	rs2695481	rs2695481_A_T_Non-Ref	0.524007	0.596693	1.03643
566	1.0169	0.957315	0.949919	0.963836	1.02495	0.024176	-0.0629349	-0.0741233	-0.0531411	0.035553	-0.0260941	rs2695481	rs2695481_C_T_Non-Ref	0.322799	0.399885	0.982076
567	1.31137	1.16695	1.13601	1.07847	1.09888	0.391078	0.222744	0.183975	0.10899	0.136035	0.208564	rs2695481	rs2695481_G_T_Non-Ref	0.0136835	0.037829	1.15554
568	0.965252	0.931971	0.964769	0.995942	0.951232	-0.051023	-0.101643	-0.0517438	-0.00586575	-0.0721302	-0.0564812	rs2713725	rs2713725_G_C_Non-Ref	0.0225778	0.0517349	0.961607
569	0.995571	1.00642	0.996702	1.00309	1.00149	-0.00640329	0.00922873	-0.00476587	0.00445389	0.00214572	0.000931836	rs2717538	rs2717538_C_A_Non-Ref	0.764581	0.81013	1.00065
570	1.16301	1.06315	1.05511	1.15407	1.16523	0.217864	0.0883508	0.0773951	0.206734	0.220617	0.162192	rs2717538	rs2717538_G_A_Non-Ref	0.00755023	0.0261718	1.11899
571	1.05162	0.850762	0.958594	0.949361	1.03137	0.0726106	-0.233172	-0.0610078	-0.0749719	0.0445659	-0.0503951	rs2717538	rs2717538_T_A_Non-Ref	0.40335	0.483244	0.965672
572	0.971576	1.16695	1.0684	1.23154	1.10907	-0.0416018	0.222747	0.0954453	0.300466	0.149353	0.145282	rs2727790	rs2727790_A_G_Non-Ref	0.0667227	0.112383	1.10595
573	1.17749	1.03636	1.01727	0.99188	1.06082	0.235718	0.0515273	0.0246971	-0.0117622	0.0851801	0.077072	rs2743917	rs2743917_A_C_Non-Ref	0.145629	0.208001	1.05487
574	1.21017	1.08407	1.0431	1.03325	1.09444	0.275211	0.116457	0.0608775	0.0471928	0.130195	0.125987	rs2743917	rs2743917_T_C_Non-Ref	0.0358763	0.0704437	1.09125
575	1.01755	0.907838	0.87947	0.879326	0.957695	0.0251	-0.139493	-0.185293	-0.18553	-0.0623613	-0.109515	rs2762918	rs2762918_C_T_Non-Ref	0.0537715	0.094417	0.926899
576	1.08053	0.994141	1.03085	0.953558	1.03321	0.111746	-0.00847756	0.043829	-0.0686074	0.0471364	0.0251252	rs2777898	rs2777898_C_G_Non-Ref	0.452348	0.527974	1.01757
577	0.932757	0.983271	0.907547	0.90279	0.936433	-0.100426	-0.0243386	-0.139956	-0.147538	-0.0947525	-0.101402	rs2777898	rs2777898_T_G_Non-Ref	0.00981728	0.0298469	0.932127
578	0.890121	0.997722	0.937343	0.99594	0.964596	-0.167927	-0.00329018	-0.0933507	-0.00586876	-0.0520033	-0.0644879	rs27908	rs27908_C_A_Non-Ref	0.103716	0.158599	0.956285
579	1.0471	1.03423	1.01355	1.03704	0.974341	0.0664048	0.0485554	0.0194117	0.0524662	-0.0375009	0.0298674	rs27908	rs27908_G_A_Non-Ref	0.181672	0.248551	1.02092
580	0.861375	0.947322	0.894046	0.918187	0.908849	-0.215287	-0.0780733	-0.161579	-0.12314	-0.137888	-0.143194	rs27908	rs27908_T_A_Non-Ref	0.00317187	0.0159196	0.905512
581	0.985697	0.93163	0.900785	0.838818	0.933832	-0.020784	-0.102172	-0.150745	-0.253571	-0.0987656	-0.125207	rs28357082	rs28357082_A_G_Non-Ref	0.0306943	0.0629908	0.916872
582	1.18864	1.27037	1.45154	1.18798	1.35668	0.249309	0.345246	0.537589	0.248515	0.440083	0.364148	rs28362163	rs28362163_T_A_Non-Ref	0.0028894	0.015029	1.28712
583	1.00604	1.05537	1.12481	1.10788	1.04854	0.00869211	0.0777432	0.169681	0.147801	0.0683865	0.0944609	rs2836438	rs2836438_C_A_Non-Ref	0.031158	0.0637671	1.06767
584	0.961479	1.02475	1.04622	1.07843	0.999882	-0.0566733	0.0352727	0.0651913	0.108938	-0.000170331	0.0305117	rs2836438	rs2836438_G_A_Non-Ref	0.340318	0.419848	1.02137
585	1.00595	0.947544	0.940796	0.993468	0.914821	0.0085631	-0.0777345	-0.0880463	-0.00945452	-0.128439	-0.0590222	rs2836438	rs2836438_T_A_Non-Ref	0.0818659	0.131231	0.959914
586	1.16932	1.18699	1.10326	0.968994	1.14567	0.225675	0.24731	0.141771	-0.045441	0.196195	0.153102	rs28366288	rs28366288_G_C_Non-Ref	0.0438913	0.0819966	1.11196
587	1.27572	1.06129	1.04793	0.964507	1.0533	0.351317	0.085821	0.0675482	-0.0521357	0.074921	0.105494	rs28366288	rs28366288_T_C_Non-Ref	0.18703	0.254715	1.07586
588	0.978787	1.19862	1.08843	1.09678	1.11296	-0.0309334	0.261378	0.12225	0.133272	0.154399	0.128073	rs28366298	rs28366298_C_A_Non-Ref	0.0520913	0.0924158	1.09283
589	0.822261	0.912474	0.811554	0.925758	0.912824	-0.282332	-0.132144	-0.301241	-0.111293	-0.131592	-0.19172	rs28366298	rs28366298_T_A_Non-Ref	0.00958258	0.0294575	0.875561
590	1.1518	1.04781	1.01481	1.06729	1.07958	0.203896	0.067372	0.0212106	0.0939509	0.110469	0.0993797	rs28366332	rs28366332_A_C_Non-Ref	0.0301188	0.0624966	1.07131
591	0.928373	0.858586	0.833694	0.931402	0.837274	-0.107223	-0.219966	-0.26241	-0.102524	-0.256229	-0.18967	rs28366334	rs28366334_C_A_Non-Ref	0.00584096	0.0225328	0.876806
592	0.922867	0.91814	0.96488	0.989953	0.981893	-0.115805	-0.123214	-0.0515785	-0.0145674	-0.0263627	-0.0663056	rs28366335	rs28366335_G_A_Non-Ref	0.0424213	0.0799212	0.955081
593	0.780092	0.874691	0.941205	0.881616	0.949201	-0.358283	-0.193155	-0.0874189	-0.181777	-0.0752148	-0.17917	rs28366335	rs28366335_T_A_Non-Ref	0.0242192	0.0543295	0.883211
594	0.979654	1.10656	1.0533	1.07916	1.04446	-0.0296551	0.14608	0.074914	0.109913	0.0627528	0.0728009	rs28367331	rs28367331_C_T_Non-Ref	0.0688174	0.115261	1.05176
595	0.959275	0.977095	0.995621	0.984482	0.964486	-0.0599835	-0.0334296	-0.00633174	-0.0225626	-0.0521676	-0.034895	rs28383313	rs28383313_A_C_Non-Ref	0.0231231	0.0524217	0.976103
596	0.907675	0.9016	0.957657	1.01314	0.872313	-0.139752	-0.149441	-0.0624194	0.0188338	-0.197083	-0.105972	rs28383313	rs28383313_G_C_Non-Ref	0.0491931	0.0888688	0.929178
597	1.13893	0.973454	0.981689	1.03395	0.971478	0.187685	-0.0388156	-0.026662	0.0481678	-0.0417473	0.0257256	rs28383313	rs28383313_T_C_Non-Ref	0.587724	0.656248	1.01799
598	0.875058	0.857783	0.813226	0.875761	0.871815	-0.192549	-0.221316	-0.298272	-0.191391	-0.197906	-0.220287	rs28408467	rs28408467_A_G_Non-Ref	0.000404059	0.00735517	0.858395
599	1.23768	1.16629	1.20204	1.17709	1.20599	0.307639	0.221921	0.265484	0.235227	0.270216	0.260098	rs28481863	rs28481863_A_G_Non-Ref	6.40009e-05	0.0045349	1.19756
600	1.2442	1.21923	1.24081	1.12693	1.07614	0.315214	0.285968	0.31128	0.172396	0.105863	0.238144	rs28481863	rs28481863_C_G_Non-Ref	0.00480072	0.0199785	1.17947
601	1.04886	0.947346	1.01449	0.986638	1.06906	0.0688189	-0.0780366	0.0207478	-0.0194077	0.0963383	0.0176921	rs28481863	rs28481863_T_G_Non-Ref	0.5999	0.665933	1.01234
602	0.95246	0.864739	0.885985	0.872951	0.825852	-0.0702698	-0.209664	-0.174646	-0.196028	-0.276044	-0.18533	rs28502009	rs28502009_A_G_Non-Ref	0.00515134	0.0206885	0.879448
603	1.02096	0.835762	1.01542	0.937833	0.964785	0.0299292	-0.258837	0.0220805	-0.0925978	-0.0517199	-0.0702289	rs28535573	rs28535573_G_A_Non-Ref	0.251422	0.326629	0.952487
604	1.29194	0.987671	1.18623	0.948427	1.05647	0.369535	-0.0178981	0.246383	-0.0763909	0.0792459	0.120175	rs28535573	rs28535573_T_A_Non-Ref	0.22081	0.292503	1.08687
605	1.1107	1.13227	1.24346	1.14238	1.06548	0.151471	0.179212	0.31436	0.192048	0.0914997	0.185718	rs2856672	rs2856672_G_C_Non-Ref	0.00705739	0.0251042	1.13738
606	0.917843	0.984197	0.836872	0.93811	0.931135	-0.12368	-0.0229806	-0.256922	-0.0921705	-0.102937	-0.119738	rs2856672	rs2856672_T_C_Non-Ref	0.0351314	0.0693346	0.920355
607	0.850956	1.03974	1.07234	1.07768	0.969252	-0.232843	0.0562258	0.100761	0.107934	-0.0450567	-0.0025958	rs28696724	rs28696724_A_G_Non-Ref	0.969452	0.974671	0.998202
608	1.07285	1.09426	1.01265	1.0979	1.11153	0.101454	0.129956	0.0181294	0.134748	0.152544	0.107366	rs28724123	rs28724123_A_C_Non-Ref	0.010682	0.0314773	1.07726
609	1.04186	1.20452	1.0518	1.1134	1.09436	0.0591547	0.268462	0.0728552	0.154967	0.130091	0.137106	rs28724123	rs28724123_T_C_Non-Ref	0.0212849	0.0499993	1.0997
610	0.8121	0.957963	0.86619	0.872194	0.864526	-0.300271	-0.0619575	-0.207245	-0.197279	-0.210019	-0.195354	rs28728275	rs28728275_T_C_Non-Ref	0.00690551	0.0247959	0.873358
611	0.897376	0.935663	0.951828	1.02646	1.02072	-0.156216	-0.0959392	-0.0712277	0.0376798	0.029591	-0.0512225	rs2874494	rs2874494_C_A_Non-Ref	0.241845	0.315487	0.965118
612	0.917639	0.990356	0.988525	1.05771	1.04518	-0.124001	-0.0139809	-0.0166502	0.0809502	0.0637472	-0.00198692	rs2874494	rs2874494_G_A_Non-Ref	0.959045	0.966159	0.998624
613	0.894946	1.01435	1.01189	1.0824	1.0458	-0.160127	0.0205584	0.0170557	0.114229	0.0646064	0.0112644	rs2874494	rs2874494_T_A_Non-Ref	0.819887	0.853963	1.00784
614	1.05431	0.918088	1.02013	0.915359	0.917881	0.0762971	-0.123296	0.028751	-0.127591	-0.123621	-0.0538917	rs28754335	rs28754335_C_A_Non-Ref	0.288747	0.368078	0.963334
615	0.902317	1.01277	1.15984	1.00859	0.984695	-0.148294	0.0183027	0.213923	0.0123354	-0.0222516	0.014803	rs28754335	rs28754335_G_A_Non-Ref	0.811626	0.847358	1.01031
616	0.978378	1.10153	1.1581	1.06873	1.08581	-0.0315368	0.139515	0.211762	0.0959001	0.118769	0.106882	rs28754335	rs28754335_T_A_Non-Ref	0.0544458	0.0953599	1.0769
617	0.899891	0.8276	0.832353	0.934229	0.863869	-0.152177	-0.272995	-0.264732	-0.0981514	-0.211115	-0.199834	rs2875448	rs2875448_G_A_Non-Ref	0.00392003	0.0178363	0.870651
618	0.879364	0.904025	0.835494	0.949732	0.924829	-0.185468	-0.145566	-0.259298	-0.0744084	-0.112742	-0.155497	rs2875448	rs2875448_T_A_Non-Ref	0.00806788	0.0269378	0.897823
619	1.0486	1.04163	1.03538	0.989487	1.00647	0.0684665	0.0588374	0.0501545	-0.0152476	0.009305	0.0343032	rs28844904	rs28844904_A_G_Non-Ref	0.0981973	0.152343	1.02406
620	1.04143	0.972714	1.04308	0.980115	0.878501	0.058565	-0.0399131	0.0608441	-0.0289778	-0.186884	-0.0272731	rs28844904	rs28844904_C_G_Non-Ref	0.578395	0.646314	0.981273
621	1.12769	1.06959	1.13329	1.09952	1.0015	0.173371	0.0970568	0.180522	0.136875	0.00216536	0.117998	rs2886060	rs2886060_A_T_Non-Ref	0.0222514	0.0513017	1.08523
622	1.1167	1.12855	1.2095	1.20486	1.17188	0.159238	0.174473	0.274414	0.268866	0.228819	0.221162	rs2886060	rs2886060_C_T_Non-Ref	0.000727925	0.00747901	1.16567
623	1.08882	1.03618	1.08106	1.05796	1.02581	0.122772	0.051276	0.112444	0.0812903	0.0367635	0.0809092	rs2886060	rs2886060_G_T_Non-Ref	0.00836067	0.0273476	1.05768
624	1.24577	1.31429	1.20886	1.35268	1.27877	0.317039	0.39428	0.273653	0.43582	0.354762	0.355111	rs2891409	rs2891409_A_G_Non-Ref	0.000235387	0.00694364	1.27908
625	1.21241	1.08313	1.22536	1.10397	1.14561	0.277875	0.115209	0.293211	0.1427	0.19612	0.205023	rs2891409	rs2891409_C_G_Non-Ref	0.00443443	0.0191475	1.1527
626	1.06698	1.01712	1.05501	1.03498	1.07829	0.0935348	0.0244865	0.0772612	0.049603	0.108745	0.0707261	rs2891409	rs2891409_T_G_Non-Ref	0.00953775	0.0294575	1.05025
627	0.979599	0.946192	0.961005	0.977221	0.931119	-0.0297369	-0.0797952	-0.0573841	-0.0332426	-0.102963	-0.0606243	rs2894252	rs2894252_A_G_Non-Ref	0.0121024	0.03444	0.958849
628	0.979731	0.894042	0.898998	0.945899	0.8717	-0.0295425	-0.161585	-0.15361	-0.0802426	-0.198097	-0.124615	rs2894252	rs2894252_T_G_Non-Ref	0.0150406	0.0399292	0.917249
629	0.98709	0.884064	0.924641	0.840688	0.931418	-0.0187465	-0.177777	-0.113035	-0.250358	-0.102499	-0.132483	rs2894257	rs2894257_A_G_Non-Ref	0.0269864	0.058772	0.91226
630	0.982917	0.955409	1.02288	0.929395	0.98117	-0.0248591	-0.0658103	0.0326425	-0.105636	-0.0274244	-0.0382175	rs2894257	rs2894257_C_G_Non-Ref	0.172599	0.239205	0.973857
631	1.04913	0.882098	0.916134	0.857129	0.954387	0.0691868	-0.18099	-0.12637	-0.222415	-0.0673534	-0.105588	rs2894257	rs2894257_T_G_Non-Ref	0.106592	0.162448	0.929426
632	1.03676	1.06595	1.08384	1.07438	1.07208	0.0520752	0.0921395	0.116147	0.103506	0.100412	0.0928559	rs2896069	rs2896069_A_C_Non-Ref	0.00104201	0.00923899	1.06648
633	1.08357	0.972139	1.06532	1.02099	1.01102	0.115794	-0.0407654	0.0912883	0.0299632	0.0158124	0.0424184	rs2896069	rs2896069_T_C_Non-Ref	0.202896	0.271863	1.02984
634	0.898267	1.0499	1.01379	1.05472	1.02443	-0.154783	0.0702537	0.0197642	0.0768665	0.0348164	0.00938347	rs2899345	rs2899345_A_T_Non-Ref	0.835712	0.867021	1.00653
635	0.97172	0.957679	0.92607	0.961489	1.00582	-0.0413867	-0.0623856	-0.110807	-0.0566574	0.00837675	-0.0525719	rs2899345	rs2899345_C_T_Non-Ref	0.0517211	0.092189	0.964216
636	0.916749	0.943257	0.901404	0.962038	0.971045	-0.125401	-0.0842773	-0.149755	-0.0558344	-0.0423895	-0.0915314	rs2899345	rs2899345_G_T_Non-Ref	0.0108324	0.0318575	0.938526
637	1.07481	1.09247	1.14537	1.06419	1.05348	0.104076	0.127594	0.195811	0.0897493	0.0751564	0.118477	rs2912326	rs2912326_T_C_Non-Ref	0.00501326	0.0205262	1.08559
638	0.969697	0.918086	0.85456	0.874791	0.87435	-0.0443935	-0.123299	-0.226747	-0.19299	-0.193718	-0.156229	rs2919932	rs2919932_A_G_Non-Ref	0.00874414	0.027914	0.897367
639	0.886331	0.848999	0.870693	0.928458	0.855637	-0.174083	-0.236165	-0.199764	-0.107092	-0.22493	-0.188407	rs2919932	rs2919932_C_G_Non-Ref	0.00120567	0.00973661	0.877574
640	1.07058	0.982996	1.09694	0.940143	0.958526	0.0983928	-0.0247423	0.133488	-0.0890485	-0.0611101	0.0113961	rs2919936	rs2919936_A_G_Non-Ref	0.809389	0.845613	1.00793
641	0.951055	0.99468	1.00024	0.973246	1.02479	-0.0723999	-0.00769607	0.000344418	-0.0391236	0.0353233	-0.0167104	rs2919936	rs2919936_C_G_Non-Ref	0.412369	0.492469	0.988484
642	1.08266	1.13598	1.14169	1.15932	1.11768	0.11458	0.183937	0.191172	0.213273	0.160502	0.172693	rs2919936	rs2919936_T_G_Non-Ref	0.000504331	0.00735517	1.12716
643	0.911066	0.964312	1.03075	0.933747	0.965003	-0.134372	-0.0524288	0.0436965	-0.0988971	-0.0513945	-0.0586791	rs2953477	rs2953477_A_T_Non-Ref	0.121507	0.182077	0.960143
644	0.917433	0.858073	0.946864	0.878662	0.96665	-0.124325	-0.220828	-0.0787712	-0.18662	-0.0489348	-0.131896	rs2953477	rs2953477_C_T_Non-Ref	0.0148144	0.0395228	0.912631
645	0.98068	1.09806	1.10201	1.05292	1.04915	-0.028145	0.13496	0.140141	0.0743914	0.0692261	0.0781148	rs2953477	rs2953477_G_T_Non-Ref	0.0619138	0.105637	1.05564
646	0.983062	0.942475	1.01397	0.920143	0.98521	-0.0246459	-0.0854734	0.020011	-0.120071	-0.0214969	-0.0463352	rs2963235	rs2963235_C_A_Non-Ref	0.136949	0.198835	0.968393
647	0.951268	0.961276	0.989167	1.06861	0.929661	-0.0720768	-0.0569768	-0.0157138	0.0957389	-0.105223	-0.0308502	rs2963235	rs2963235_G_A_Non-Ref	0.424962	0.503484	0.978843
648	0.988111	0.872338	0.924891	0.915587	0.903895	-0.0172546	-0.197041	-0.112645	-0.127232	-0.145772	-0.119989	rs2963235	rs2963235_T_A_Non-Ref	0.0150469	0.0399292	0.920195
649	1.27527	1.11469	1.213	1.17215	1.2981	0.350807	0.15664	0.278581	0.229152	0.376399	0.278316	rs2985855	rs2985855_C_A_Non-Ref	0.00225505	0.0131851	1.21278
650	1.11008	0.869602	0.960081	0.909928	0.936759	0.150668	-0.201573	-0.0587717	-0.136175	-0.0942499	-0.0680203	rs2985855	rs2985855_G_A_Non-Ref	0.317548	0.395347	0.953946
651	0.970745	1.0069	0.963056	1.0376	0.900466	-0.0428363	0.00991927	-0.0543086	0.053244	-0.151256	-0.0370476	rs2985855	rs2985855_T_A_Non-Ref	0.342714	0.421758	0.974647
652	1.46719	1.34723	1.41532	1.31289	1.1946	0.55306	0.429991	0.501126	0.392751	0.256527	0.426691	rs3049694	rs3049694_GTCATT_G_Non-Ref	0.00110012	0.00923899	1.34415
653	1.13198	1.04168	0.909942	1.14341	1.04903	0.178851	0.058908	-0.136153	0.193339	0.0690532	0.0727997	rs3114412	rs3114412_A_C_Non-Ref	0.284859	0.363743	1.05176
654	1.1891	0.890695	0.918067	1.0243	1.03813	0.249868	-0.166997	-0.123328	0.0346384	0.0539871	0.00963361	rs3114412	rs3114412_G_C_Non-Ref	0.902556	0.920422	1.0067
655	1.12215	0.997043	1.04054	0.9479	0.973734	0.166269	-0.00427169	0.0573355	-0.0771933	-0.0384004	0.0207478	rs3114412	rs3114412_T_C_Non-Ref	0.651441	0.711962	1.01449
656	0.990941	0.973233	1.05255	0.981114	1.03222	-0.0131282	-0.0391427	0.0738845	-0.0275076	0.0457543	0.00797206	rs3116496	rs3116496_C_T_Non-Ref	0.735617	0.783888	1.00554
657	1.01091	0.960237	0.872375	0.834068	0.885609	0.015649	-0.0585372	-0.19698	-0.261763	-0.175259	-0.135378	rs3118236	rs3118236_A_C_Non-Ref	0.053781	0.094417	0.910431
658	0.996069	0.871349	0.796928	0.926417	0.850911	-0.00568193	-0.198678	-0.327479	-0.110266	-0.232921	-0.175005	rs3118236	rs3118236_G_C_Non-Ref	0.0330741	0.0659717	0.885764
659	0.885074	0.981623	0.988496	0.964458	0.98263	-0.176129	-0.0267598	-0.0166928	-0.0522098	-0.0252801	-0.0594144	rs3118236	rs3118236_T_C_Non-Ref	0.116721	0.175788	0.959654
660	2.00504	1.00252	1.09953	1.11434	1.12541	1.00363	0.00363597	0.136892	0.156193	0.170456	0.294162	rs31206	rs31206_T_C_Non-Ref	0.17724	0.243603	1.22617
661	0.996551	0.867114	0.849459	0.866301	0.933476	-0.00498441	-0.205706	-0.235384	-0.207059	-0.0993151	-0.15049	rs3129764	rs3129764_A_G_Non-Ref	0.0251864	0.0559116	0.900945
662	0.982279	1.19377	1.352	1.29159	1.17425	-0.0257946	0.255526	0.435099	0.36915	0.231738	0.253144	rs3129765	rs3129765_C_A_Non-Ref	0.032771	0.0656298	1.1918
663	1.25362	1.05395	1.13639	1.18862	1.027	0.326096	0.0758063	0.184462	0.249287	0.0384294	0.174816	rs3129765	rs3129765_G_A_Non-Ref	0.0305969	0.0629769	1.12882
664	0.970066	0.871733	1.02955	0.959731	0.896616	-0.043845	-0.198041	0.0420168	-0.0592981	-0.157437	-0.0833209	rs3129765	rs3129765_T_A_Non-Ref	0.122898	0.183609	0.943882
665	0.89599	0.901219	0.905945	0.921411	0.921489	-0.158446	-0.15005	-0.142504	-0.118083	-0.117962	-0.137409	rs3129854	rs3129854_C_G_Non-Ref	7.82136e-05	0.0048688	0.909151
666	0.830269	0.913148	0.947059	0.950343	0.880924	-0.268349	-0.131079	-0.0784738	-0.0734798	-0.182911	-0.146859	rs3129854	rs3129854_T_G_Non-Ref	0.0155464	0.0410358	0.903215
667	1.24404	1.09965	1.20278	1.16437	1.20412	0.315032	0.137046	0.266376	0.219545	0.267978	0.241195	rs3129960	rs3129960_C_A_Non-Ref	0.00131551	0.0103441	1.18197
668	0.992224	1.00472	1.02303	0.978138	0.995738	-0.0112619	0.00678786	0.0328476	-0.0318905	-0.00616198	-0.00193578	rs3129960	rs3129960_G_A_Non-Ref	0.865183	0.890209	0.998659
669	1.09405	1.03768	1.12239	1.02166	1.09632	0.129676	0.0533557	0.166577	0.0309155	0.132663	0.102637	rs3129960	rs3129960_T_A_Non-Ref	0.0163866	0.0426381	1.07373
670	1.26667	1.08567	1.00172	1.26804	1.41204	0.341041	0.118581	0.00248187	0.342605	0.49778	0.260498	rs3134967	rs3134967_C_A_Non-Ref	0.0420843	0.0794866	1.19789
671	1.14702	0.995046	1.0398	1.08449	1.06833	0.197885	-0.00716443	0.0563037	0.117018	0.0953627	0.091881	rs3134967	rs3134967_G_A_Non-Ref	0.0534278	0.0941287	1.06576
672	1.16706	1.07633	1.09147	1.09306	1.20315	0.222885	0.106126	0.126271	0.128372	0.266822	0.170095	rs3134967	rs3134967_T_A_Non-Ref	0.00571918	0.0222512	1.12513
673	1.28493	1.10266	1.17844	1.19097	1.13597	0.36169	0.140992	0.236875	0.252141	0.183925	0.235125	rs3135384	rs3135384_C_A_Non-Ref	0.00323075	0.0160357	1.17701
674	1.15053	1.10147	1.14751	1.17717	1.13863	0.202302	0.139434	0.198503	0.235321	0.187304	0.192573	rs3135384	rs3135384_G_A_Non-Ref	0.00024168	0.00694364	1.1428
675	0.900466	1.00659	1.08287	1.10976	0.995589	-0.151257	0.00947009	0.114858	0.150245	-0.00637748	0.0233878	rs338603	rs338603_A_T_Non-Ref	0.681448	0.739348	1.01634
676	1.07987	1.06219	1.09904	1.13295	1.03684	0.110851	0.0870398	0.136248	0.180081	0.0521918	0.113282	rs338603	rs338603_C_T_Non-Ref	0.00642379	0.0236383	1.08169
677	1.17765	1.10553	1.06013	1.06202	1.11221	0.235905	0.144739	0.0842413	0.0868063	0.153432	0.141025	rs33961369	rs33961369_CT_C_Non-Ref	0.00701629	0.0250774	1.10269
678	0.916638	0.799326	0.82132	0.878675	0.817767	-0.125576	-0.323144	-0.283983	-0.186598	-0.290237	-0.241908	rs33969351	rs33969351_T_TG_Non-Ref	0.00281227	0.0147942	0.845626
679	0.942383	0.868983	0.956891	0.999563	0.884256	-0.0856146	-0.2026	-0.0635739	-0.000631259	-0.177464	-0.105977	rs33969351	rs33969351_TGG_TG_Non-Ref	0.0466437	0.0849825	0.929176
680	1.21514	1.14392	1.2278	1.24622	1.18425	0.281123	0.193982	0.296074	0.317564	0.243978	0.266544	rs33998225	rs33998225_A_T_Non-Ref	0.000254655	0.00717838	1.20292
681	0.939245	1.03047	1.13353	0.998854	0.966105	-0.0904266	0.0432986	0.180818	-0.00165389	-0.0497483	0.0164575	rs33998225	rs33998225_C_T_Non-Ref	0.743022	0.790088	1.01147
682	1.00581	0.995094	1.11015	1.00637	1.06006	0.00835906	-0.00709473	0.150754	0.00916569	0.0841449	0.0490657	rs33998225	rs33998225_G_T_Non-Ref	0.177033	0.243543	1.03459
683	1.05917	1.06784	0.974604	1.08475	0.995754	0.0829317	0.0946948	-0.037112	0.117362	-0.00613942	0.0503474	rs34048547	rs34048547_G_A_Non-Ref	0.1719	0.238457	1.03551
684	1.11901	1.19444	1.10449	1.22169	1.02161	0.162222	0.256331	0.143386	0.288877	0.0308457	0.176332	rs34048547	rs34048547_T_A_Non-Ref	0.0179903	0.0450965	1.13001
685	1.24784	1.26305	1.20735	1.31091	1.2055	0.319428	0.336912	0.27185	0.390571	0.269632	0.317679	rs34103310	rs34103310_A_C_Non-Ref	0.000145217	0.00602652	1.24632
686	1.21408	1.07285	1.14955	1.04874	1.15554	0.279865	0.101453	0.201075	0.0686508	0.208571	0.171923	rs34103310	rs34103310_T_C_Non-Ref	0.0110037	0.0322345	1.12656
687	0.914361	0.991846	1.06707	0.997184	0.978863	-0.129165	-0.0118115	0.0936541	-0.00406843	-0.0308212	-0.0164424	rs34277509	rs34277509_A_ATT_Non-Ref	0.667348	0.726765	0.988668
688	0.98416	0.952651	1.0093	0.975843	1.00275	-0.0230355	-0.0699806	0.0133516	-0.0352792	0.00396082	-0.0221966	rs34277509	rs34277509_AT_ATT_Non-Ref	0.208992	0.278284	0.984732
689	1.02239	0.984445	1.02767	1.07999	1.00551	0.031941	-0.0226169	0.0393809	0.111023	0.0079278	0.0335311	rs34277509	rs34277509_ATTT_ATT_Non-Ref	0.205327	0.274382	1.02351
690	0.903825	0.956991	0.958635	1.01271	0.934058	-0.145885	-0.0634234	-0.0609463	0.0182264	-0.0984159	-0.0700888	rs34305407	rs34305407_C_T_Non-Ref	0.0597159	0.102783	0.952579
691	0.982062	0.842307	0.937774	0.908426	0.918219	-0.0261143	-0.247581	-0.0926882	-0.138558	-0.12309	-0.125606	rs34349956	rs34349956_A_G_Non-Ref	0.0253198	0.0560411	0.916619
692	0.872655	0.732656	0.81718	0.81609	0.813215	-0.196516	-0.448793	-0.291274	-0.2932	-0.298291	-0.305615	rs34349956	rs34349956_T_G_Non-Ref	0.00165323	0.0115962	0.809097
693	0.96254	0.90921	0.887661	0.882083	0.920122	-0.0550817	-0.137315	-0.171919	-0.181014	-0.120103	-0.133087	rs34385574	rs34385574_T_TC_Non-Ref	0.00405492	0.0181284	0.911878
694	0.944199	1.14089	1.11075	1.12	1.13893	-0.0828367	0.190155	0.151532	0.1635	0.187681	0.122006	rs34398605	rs34398605_A_T_Non-Ref	0.0777728	0.126497	1.08825
695	0.989019	1.08438	1.07525	1.17565	1.13388	-0.0159303	0.116875	0.104675	0.233462	0.181268	0.12407	rs34398605	rs34398605_C_T_Non-Ref	0.0417769	0.079006	1.0898
696	1.07253	1.04719	1.07156	1.06614	0.983807	0.101021	0.0665193	0.0997066	0.0923903	-0.0235523	0.067217	rs34450484	rs34450484_G_GA_Non-Ref	0.046075	0.0842546	1.04769
697	1.16775	1.17708	1.23272	1.24	1.13694	0.223732	0.235213	0.301842	0.310342	0.18516	0.251258	rs34450484	rs34450484_GAA_GA_Non-Ref	0.000463674	0.00735517	1.19024
698	1.05942	1.16417	1.26612	1.24259	1.19151	0.083279	0.219298	0.340418	0.313352	0.252791	0.241828	rs34450484	rs34450484_GAAA_GA_Non-Ref	0.00581805	0.0225186	1.18249
699	0.940979	1.00321	0.949267	1.01772	0.988058	-0.0877653	0.0046257	-0.0751141	0.0253429	-0.0173327	-0.0300487	rs34478505	rs34478505_T_C_Non-Ref	0.246057	0.320217	0.979387
700	1.48176	1.3173	1.21093	1.26894	1.33581	0.567312	0.397582	0.276116	0.343627	0.417713	0.40047	rs34562239	rs34562239_AT_A_Non-Ref	0.00116372	0.00950052	1.31994
701	1.18701	1.21198	1.22409	1.21388	1.17817	0.247334	0.277371	0.291715	0.279632	0.236551	0.266521	rs34582150	rs34582150_A_C_Non-Ref	1.41211e-05	0.0019179	1.2029
702	1.14212	1.13505	1.15341	1.1929	1.10606	0.191715	0.18276	0.2059	0.254476	0.145433	0.196057	rs34582150	rs34582150_G_C_Non-Ref	0.000378087	0.00735517	1.14556
703	1.2177	1.12696	1.15264	1.19482	1.10842	0.284159	0.172435	0.204941	0.256793	0.148506	0.213367	rs34582150	rs34582150_T_C_Non-Ref	0.00109052	0.00923899	1.15939
704	1.06877	0.979502	0.954822	1.06618	0.970589	0.0959505	-0.029879	-0.0666968	0.0924507	-0.0430672	0.00975166	rs34642884	rs34642884_GC_G_Non-Ref	0.794243	0.832117	1.00678
705	1.00832	1.08489	1.0319	1.02785	0.987534	0.0119467	0.117554	0.0453082	0.0396263	-0.0180976	0.0392676	rs34890976	rs34890976_A_AT_Non-Ref	0.1571	0.221005	1.02759
706	0.954586	0.977743	1.02063	0.915624	1.0151	-0.0670534	-0.0324731	0.0294641	-0.127173	0.0216153	-0.035124	rs34890976	rs34890976_ATT_AT_Non-Ref	0.29336	0.372055	0.975948
707	1.08664	1.17892	1.12908	1.17156	1.11458	0.119879	0.237469	0.175144	0.228425	0.156503	0.183484	rs34890976	rs34890976_ATTT_AT_Non-Ref	0.00115137	0.00945132	1.13562
708	1.00223	0.938738	0.898507	0.823712	0.935356	0.00321378	-0.0912056	-0.154398	-0.279787	-0.0964122	-0.123718	rs34911647	rs34911647_TA_T_Non-Ref	0.0562977	0.0978009	0.917819
709	0.967983	1.11919	1.0174	1.10407	1.01554	-0.0469471	0.162461	0.0248843	0.142832	0.0222411	0.0610942	rs34937845	rs34937845_T_C_Non-Ref	0.198249	0.266353	1.04326
710	0.900739	0.921105	0.931217	0.956258	0.935954	-0.150818	-0.118563	-0.102811	-0.0645282	-0.0954899	-0.106442	rs34960901	rs34960901_T_C_Non-Ref	0.0016732	0.0116224	0.928876
711	0.754707	0.882757	0.969821	1.03362	0.838018	-0.406011	-0.179912	-0.0442092	0.0477121	-0.254946	-0.167473	rs35250181	rs35250181_A_T_Non-Ref	0.102693	0.157596	0.890401
712	0.912656	0.829454	0.944642	0.959813	0.915628	-0.131857	-0.269767	-0.0821608	-0.059175	-0.127166	-0.134025	rs35250181	rs35250181_G_T_Non-Ref	0.0215169	0.0501502	0.911285
713	1.06231	1.0531	1.0078	1.01654	1.01632	0.0871985	0.074642	0.0112132	0.0236734	0.0233519	0.0440158	rs35255303	rs35255303_A_G_Non-Ref	0.0456832	0.0839339	1.03098
714	1.08928	1.13798	1.07566	1.0801	1.08718	0.123369	0.186478	0.105219	0.111161	0.120591	0.129363	rs35255303	rs35255303_C_G_Non-Ref	0.000906511	0.00864874	1.09381
715	1.12728	1.10257	1.04052	1.02159	1.05412	0.172848	0.140877	0.0573105	0.0308157	0.0760433	0.0955787	rs35255303	rs35255303_T_G_Non-Ref	0.0226677	0.0517574	1.06849
716	1.01536	1.01906	0.984304	1.02572	1.00052	0.0219883	0.0272397	-0.0228246	0.0366391	0.000753447	0.0127592	rs35264490	rs35264490_T_TA_Non-Ref	0.297676	0.376888	1.00888
717	1.265	1.03639	0.993843	1.02645	1.04328	0.339141	0.0515611	-0.00891078	0.0376593	0.0611287	0.0961159	rs35294719	rs35294719_A_ATT_Non-Ref	0.195638	0.263793	1.06889
718	0.985929	0.927584	0.928825	0.968683	0.946824	-0.0204441	-0.10845	-0.106521	-0.0459042	-0.0788315	-0.0720302	rs35294719	rs35294719_AT_ATT_Non-Ref	0.0137883	0.0380069	0.951298
719	0.986087	1.01011	1.00592	1.00499	1.00412	-0.0202136	0.0145067	0.0085196	0.00718301	0.00593137	0.00318541	rs35366804	rs35366804_A_AGG_Non-Ref	0.62537	0.687326	1.00221
720	1.009	1.15251	1.13338	1.14083	1.0465	0.0129196	0.204775	0.180632	0.190089	0.0655719	0.130798	rs35366804	rs35366804_AG_AGG_Non-Ref	0.02731	0.0590465	1.0949
721	1.02918	1.0048	0.990864	0.925538	0.975244	0.0414993	0.00691427	-0.0132415	-0.111636	-0.0361647	-0.0225257	rs35406615	rs35406615_C_A_Non-Ref	0.429751	0.507949	0.984508
722	1.07542	1.05551	1.06779	1.00525	1.09818	0.104897	0.0779381	0.0946276	0.00755274	0.135119	0.0840268	rs35406615	rs35406615_G_A_Non-Ref	0.0167971	0.0433418	1.05997
723	1.08646	1.04685	1.06405	0.997303	0.967347	0.119637	0.0660518	0.0895703	-0.00389571	-0.0478939	0.0446939	rs35406615	rs35406615_T_A_Non-Ref	0.220846	0.292503	1.03146
724	0.879245	0.87036	0.884469	0.837	0.902713	-0.185664	-0.200316	-0.177117	-0.2567	-0.14766	-0.193491	rs35432298	rs35432298_A_T_Non-Ref	0.000423521	0.00735517	0.874487
725	0.884472	0.87718	0.844151	0.819032	0.834232	-0.177112	-0.189055	-0.244426	-0.288009	-0.261479	-0.232016	rs35510081	rs35510081_T_A_Non-Ref	0.000398401	0.00735517	0.851444
726	0.999501	0.971183	0.957276	0.952861	0.930934	-0.000719758	-0.0421844	-0.0629929	-0.069662	-0.103249	-0.0557617	rs35543145	rs35543145_G_A_Non-Ref	0.0299662	0.0624693	0.962086
727	1.00825	0.943213	0.991677	0.869244	0.942593	0.0118567	-0.084345	-0.0120571	-0.202167	-0.0852928	-0.074401	rs35692837	rs35692837_T_TA_Non-Ref	0.117032	0.176078	0.949736
728	0.962335	0.805208	0.820342	0.788487	0.881428	-0.0553883	-0.312566	-0.285703	-0.342841	-0.182086	-0.235717	rs35692837	rs35692837_TAA_TA_Non-Ref	0.0109581	0.032164	0.849263
729	1.00572	0.923293	0.919334	0.959731	0.926981	0.00823409	-0.11514	-0.121338	-0.0592982	-0.109388	-0.0793862	rs35768130	rs35768130_A_C_Non-Ref	0.0317242	0.0643737	0.94646
730	1.17773	1.06772	1.17775	1.13014	1.08167	0.236013	0.0945401	0.236033	0.176504	0.113258	0.171269	rs35768130	rs35768130_T_C_Non-Ref	0.00449922	0.0193156	1.12605
731	0.933913	0.906575	0.899419	0.933422	0.979356	-0.0986398	-0.141502	-0.152934	-0.099399	-0.030095	-0.104514	rs35798130	rs35798130_G_A_Non-Ref	0.0083774	0.0273476	0.930118
732	1.17921	1.14031	1.07032	1.12826	1.17082	0.237824	0.189422	0.098041	0.174101	0.227519	0.185382	rs35924682	rs35924682_A_G_Non-Ref	0.00171146	0.0116224	1.13712
733	0.93856	1.08518	1.14893	0.97588	1.05689	-0.0914792	0.117933	0.200291	-0.0352238	0.0798285	0.0542699	rs35997662	rs35997662_C_G_Non-Ref	0.360274	0.439746	1.03833
734	1.10829	1.18537	1.25861	1.09635	1.11118	0.148334	0.245335	0.331835	0.132715	0.152092	0.202062	rs35997662	rs35997662_T_G_Non-Ref	0.0060258	0.0228491	1.15034
735	0.920951	1.0986	0.834591	0.969282	0.994458	-0.118804	0.135667	-0.260859	-0.0450124	-0.00801754	-0.0594053	rs36088464	rs36088464_C_A_Non-Ref	0.413751	0.493725	0.95966
736	0.999668	1.08946	0.856035	0.898088	1.10701	-0.000479445	0.123609	-0.224258	-0.155071	0.146663	-0.0219073	rs36088464	rs36088464_G_A_Non-Ref	0.781166	0.820718	0.98493
737	0.971739	1.05254	1.01799	0.986134	1.05134	-0.0413593	0.0738695	0.0257288	-0.0201446	0.0722282	0.0220645	rs368066921	rs368066921_A_C_Non-Ref	0.400405	0.481646	1.01541
738	1.40939	1.38225	1.40995	1.19637	1.3222	0.495069	0.467018	0.495639	0.258664	0.402935	0.423865	rs368066921	rs368066921_G_C_Non-Ref	0.0006852	0.00742912	1.34152
739	1.14845	1.05093	1.07437	1.00135	1.06119	0.199687	0.0716602	0.103485	0.00194787	0.0856872	0.0924935	rs368066921	rs368066921_T_C_Non-Ref	0.0439452	0.0819966	1.06621
740	0.711869	0.82137	0.820437	0.837789	0.920165	-0.490315	-0.283895	-0.285536	-0.255341	-0.120035	-0.287024	rs368420746	rs368420746_A_C_Non-Ref	0.00837757	0.0273476	0.819591
741	0.822729	0.947811	0.894573	0.9297	1.02535	-0.28151	-0.0773291	-0.16073	-0.105162	0.0361112	-0.117724	rs368420746	rs368420746_G_C_Non-Ref	0.0864055	0.136748	0.92164
742	0.608446	0.859204	0.822356	0.711458	0.825735	-0.716799	-0.218927	-0.282166	-0.491149	-0.27625	-0.397058	rs368420746	rs368420746_T_C_Non-Ref	0.012656	0.0357431	0.759405
743	1.10626	1.09004	1.06035	1.02613	1.01503	0.145688	0.124378	0.0845385	0.0372109	0.0215154	0.082666	rs372441978	rs372441978_ACGTGTG_A_Non-Ref	0.0261901	0.0575412	1.05897
744	1.1244	0.953114	0.872694	0.832923	0.907493	0.16915	-0.0692799	-0.196452	-0.263744	-0.140041	-0.100073	rs3732179	rs3732179_A_T_Non-Ref	0.250511	0.32573	0.932986
745	1.18544	1.03765	0.946738	0.979487	0.993064	0.245417	0.0533247	-0.0789627	-0.0299011	-0.0100411	0.0359673	rs3732179	rs3732179_C_T_Non-Ref	0.558968	0.629788	1.02524
746	0.730939	0.766705	0.706771	0.599167	0.840158	-0.452178	-0.383256	-0.500686	-0.73897	-0.251267	-0.465271	rs3736177	rs3736177_T_C_Non-Ref	0.00440455	0.019134	0.724335
747	0.857159	0.790988	0.846517	0.794998	0.862091	-0.222365	-0.338272	-0.240389	-0.330977	-0.214087	-0.269218	rs3760647	rs3760647_C_A_Non-Ref	0.000573523	0.00735517	0.829769
748	0.829581	0.836748	0.936251	0.861577	0.923988	-0.269546	-0.257134	-0.0950323	-0.214948	-0.114054	-0.190143	rs3760647	rs3760647_G_A_Non-Ref	0.00630114	0.0233476	0.876519
749	0.850898	0.761134	0.796038	0.802673	0.929932	-0.232942	-0.393778	-0.329091	-0.317115	-0.104804	-0.275546	rs3760647	rs3760647_T_A_Non-Ref	0.00520293	0.0208097	0.826138
750	0.907559	0.976413	1.01871	1.00346	0.995064	-0.139937	-0.0344371	0.0267469	0.00497923	-0.00713866	-0.0299573	rs3763311	rs3763311_T_C_Non-Ref	0.363154	0.442539	0.979449
751	1.09879	1.01601	0.943764	0.889249	0.944539	0.135915	0.0229172	-0.0835017	-0.16934	-0.0823173	-0.0352654	rs377654855	rs377654855_A_C_Non-Ref	0.538841	0.610795	0.975852
752	0.902011	0.912904	0.92422	1.00223	1.0575	-0.148783	-0.131465	-0.113692	0.00321926	0.0806638	-0.0620113	rs3833523	rs3833523_CCA_C_Non-Ref	0.236051	0.309351	0.957928
753	0.981084	0.99179	0.906621	1.0219	1.0086	-0.0275512	-0.0118932	-0.141428	0.031255	0.0123606	-0.0274514	rs3861734	rs3861734_T_A_Non-Ref	0.415047	0.494876	0.981152
754	0.688263	0.665431	0.576785	0.729919	0.69884	-0.538968	-0.587639	-0.793895	-0.454192	-0.516966	-0.578332	rs388368	rs388368_A_T_Non-Ref	0.000568307	0.00735517	0.669738
755	0.748884	0.802209	0.839617	0.92741	0.800284	-0.417186	-0.31795	-0.252196	-0.108722	-0.321416	-0.283494	rs388368	rs388368_C_T_Non-Ref	0.00512834	0.0206516	0.821599
756	0.640388	0.690108	0.738473	0.786007	0.862944	-0.642982	-0.535105	-0.437384	-0.347386	-0.212661	-0.435104	rs388368	rs388368_G_T_Non-Ref	0.00424211	0.0186953	0.739641
757	0.502309	0.896134	0.728112	0.744619	0.810883	-0.993352	-0.158214	-0.457767	-0.425426	-0.302435	-0.467439	rs3910682	rs3910682_T_G_Non-Ref	0.0299341	0.0624693	0.723247
758	0.804171	0.916915	0.909133	0.8644	0.969357	-0.314425	-0.12514	-0.137436	-0.210229	-0.0449006	-0.166426	rs3920174	rs3920174_C_A_Non-Ref	0.0213973	0.050106	0.891047
759	0.860891	0.959728	0.936071	0.907083	0.960407	-0.216097	-0.059303	-0.0953103	-0.140693	-0.0582822	-0.113937	rs3920174	rs3920174_G_A_Non-Ref	0.0184155	0.0458762	0.924063
760	1.05224	1.04162	0.965206	1.01469	0.924741	0.073463	0.0588266	-0.0510918	0.0210437	-0.112879	-0.00212744	rs3943283	rs3943283_A_T_Non-Ref	0.954567	0.962296	0.998526
761	1.00928	0.989362	1.02343	0.999155	0.884863	0.0133334	-0.0154293	0.0334059	-0.00121975	-0.176474	-0.0292767	rs3974481	rs3974481_A_T_Non-Ref	0.48052	0.556079	0.979911
762	0.929215	0.887283	0.917055	0.929438	0.83709	-0.105915	-0.172534	-0.12492	-0.105569	-0.256546	-0.153097	rs3974481	rs3974481_C_T_Non-Ref	0.00587311	0.0225328	0.899318
763	1.05566	1.00921	1.03207	1.1029	0.897676	0.0781396	0.0132318	0.0455417	0.141307	-0.155733	0.0244975	rs3974481	rs3974481_G_T_Non-Ref	0.648468	0.710272	1.01713
764	1.26604	1.23755	1.38934	1.18193	1.33109	0.340325	0.307492	0.474402	0.241143	0.412604	0.355193	rs397974796	rs397974796_TTTATA_T_Non-Ref	0.000943153	0.00875199	1.27916
765	0.890623	0.94186	0.935478	0.84004	0.922791	-0.167113	-0.0864153	-0.0962246	-0.251471	-0.115924	-0.143429	rs3997874	rs3997874_G_A_Non-Ref	0.00917259	0.0286843	0.905365
766	1.04014	0.941164	0.943597	1.00678	1.0197	0.0567814	-0.0874816	-0.0837576	0.00974549	0.0281459	-0.0153133	rs4031431	rs4031431_A_G_Non-Ref	0.632999	0.693838	0.989442
767	0.912031	0.942863	0.917702	0.856975	0.955037	-0.132845	-0.0848794	-0.123903	-0.222675	-0.0663707	-0.126135	rs4031431	rs4031431_C_G_Non-Ref	0.00957899	0.0294575	0.916283
768	1.01192	1.01156	0.957963	1.0113	0.99197	0.0170908	0.0165869	-0.0619576	0.0162137	-0.0116319	-0.00473961	rs4031431	rs4031431_T_G_Non-Ref	0.772431	0.814483	0.99672
769	1.00588	0.970106	1.00154	1.00047	0.969482	0.00845715	-0.043786	0.00221719	0.000674853	-0.0447143	-0.0154302	rs41370	rs41370_A_G_Non-Ref	0.2624	0.339446	0.989362
770	0.887561	0.974432	0.9939	0.972412	0.895627	-0.172082	-0.0373664	-0.00882782	-0.0403598	-0.15903	-0.0835333	rs41370	rs41370_C_G_Non-Ref	0.0699147	0.116707	0.943744
771	1.04996	1.04739	0.97138	1.03079	0.987805	0.0703343	0.0668045	-0.0418918	0.0437521	-0.0177017	0.0242595	rs415217	rs415217_A_C_Non-Ref	0.348376	0.42767	1.01696
772	1.04821	1.03048	1.04107	0.996373	1.0296	0.0679263	0.043323	0.0580604	-0.00524276	0.0420857	0.0412305	rs415217	rs415217_T_C_Non-Ref	0.0305088	0.062956	1.02899
773	1.23975	1.19898	1.15846	1.16896	1.07381	0.310053	0.261802	0.212202	0.22523	0.102733	0.222404	rs4248168	rs4248168_A_G_Non-Ref	0.00294818	0.015136	1.16668
774	0.867628	1.06085	0.997844	1.08149	1.02323	-0.204851	0.085222	-0.00311355	0.113024	0.0331344	0.00468314	rs4248168	rs4248168_C_G_Non-Ref	0.937509	0.951134	1.00325
775	0.883193	0.966139	1.03869	0.999869	1.01245	-0.1792	-0.0496969	0.0547681	-0.000189101	0.0178561	-0.0312923	rs4248168	rs4248168_T_G_Non-Ref	0.484089	0.559056	0.978543
776	0.81627	0.934689	0.942849	0.878928	0.90305	-0.292882	-0.0974421	-0.0849013	-0.186183	-0.147122	-0.161706	rs4268544	rs4268544_A_T_Non-Ref	0.0124662	0.0352737	0.893967
777	0.76645	0.850992	0.874696	0.827545	0.833268	-0.383736	-0.232783	-0.193146	-0.273091	-0.263148	-0.269181	rs4268544	rs4268544_C_T_Non-Ref	0.00107302	0.00923899	0.829791
778	0.851219	0.950586	0.895678	0.878513	0.92173	-0.232398	-0.0731111	-0.158949	-0.186864	-0.117583	-0.153781	rs4268544	rs4268544_G_T_Non-Ref	0.00501476	0.0205262	0.898892
779	1.01473	1.04862	0.969019	1.08846	1.0752	0.0210981	0.0684894	-0.045403	0.122285	0.104605	0.0542148	rs4283552	rs4283552_A_G_Non-Ref	0.148371	0.21091	1.03829
780	0.966812	1.12966	1.03169	1.07865	1.13524	-0.0486933	0.175895	0.0450082	0.109229	0.182999	0.0928876	rs4283552	rs4283552_C_G_Non-Ref	0.0988802	0.153085	1.0665
781	1.0555	1.06358	0.984417	1.13428	1.07457	0.077929	0.0889251	-0.0226586	0.181771	0.103754	0.085944	rs4283552	rs4283552_T_G_Non-Ref	0.0582244	0.10068	1.06138
782	0.928042	0.936832	0.91773	0.971546	0.942617	-0.107739	-0.0941381	-0.123858	-0.0416455	-0.0852571	-0.0905276	rs434644	rs434644_C_A_Non-Ref	0.00283225	0.014847	0.939179
783	0.950456	0.937374	0.979108	0.928863	0.963952	-0.073309	-0.0933038	-0.0304607	-0.106462	-0.0529667	-0.0713005	rs434644	rs434644_G_A_Non-Ref	0.00641861	0.0236383	0.95178
784	0.990479	0.946029	0.937657	0.907501	0.916889	-0.0138015	-0.0800443	-0.0928684	-0.140028	-0.125182	-0.0903849	rs437019	rs437019_G_C_Non-Ref	0.0146834	0.0393843	0.939272
785	0.800883	0.954777	0.937598	0.822369	0.90098	-0.320337	-0.0667637	-0.0929587	-0.282143	-0.150433	-0.182527	rs437019	rs437019_T_C_Non-Ref	0.0227261	0.0517574	0.881158
786	1.32316	1.05916	1.16999	1.1827	1.06436	0.40399	0.0829242	0.226495	0.242082	0.0899863	0.209095	rs4437064	rs4437064_A_C_Non-Ref	0.0238512	0.0537462	1.15596
787	1.35144	1.02224	1.1561	1.03891	1.04956	0.434498	0.0317375	0.209263	0.0550736	0.0697881	0.160072	rs4437064	rs4437064_G_C_Non-Ref	0.100655	0.15519	1.11734
788	0.888967	0.921882	0.889549	0.898305	0.860935	-0.169799	-0.117346	-0.168853	-0.154723	-0.216023	-0.165349	rs4502598	rs4502598_C_T_Non-Ref	0.000475651	0.00735517	0.891713
789	0.985922	0.88043	0.824229	0.899426	0.81946	-0.0204553	-0.18372	-0.278883	-0.152923	-0.287255	-0.184647	rs4515797	rs4515797_C_A_Non-Ref	0.0192046	0.0468817	0.879864
790	1.06262	0.85788	0.8565	0.956805	0.922027	0.0876253	-0.221153	-0.223475	-0.0637031	-0.117119	-0.107565	rs4515797	rs4515797_T_A_Non-Ref	0.135442	0.197416	0.928153
791	1.09936	1.12533	1.07518	1.09901	1.04337	0.136668	0.170351	0.104584	0.136211	0.0612451	0.121812	rs4543864	rs4543864_C_T_Non-Ref	0.00268352	0.0144736	1.0881
792	0.890411	0.950996	0.95424	0.935501	1.04906	-0.167456	-0.072489	-0.0675752	-0.0961889	0.0690929	-0.0669233	rs4605565	rs4605565_A_G_Non-Ref	0.156348	0.220155	0.954672
793	1.73283	1.28685	1.40118	1.06907	1.27053	0.793127	0.363842	0.48664	0.0963605	0.345428	0.41708	rs4648659	rs4648659_C_T_Non-Ref	0.0212272	0.0499631	1.33522
794	1.22256	1.09783	1.08679	0.930602	1.11982	0.289901	0.134658	0.120069	-0.103763	0.163269	0.120827	rs4648659	rs4648659_G_T_Non-Ref	0.130483	0.19225	1.08736
795	1.20827	1.13936	1.10903	1.13123	1.20589	0.272942	0.188224	0.149296	0.177893	0.270094	0.21169	rs4669226	rs4669226_G_A_Non-Ref	0.00110695	0.00923899	1.15804
796	1.04676	0.999715	1.03034	1.01904	1.00832	0.0659335	-0.000411833	0.0431245	0.0272105	0.0119533	0.029562	rs4683324	rs4683324_A_T_Non-Ref	0.0643544	0.109009	1.0207
797	1.11849	1.17283	1.10024	1.15099	1.14017	0.161555	0.229993	0.137825	0.202872	0.189248	0.184298	rs4683324	rs4683324_C_T_Non-Ref	0.000326164	0.00735517	1.13626
798	0.902903	0.918766	0.991731	0.948431	0.943225	-0.147357	-0.122231	-0.0119786	-0.0763858	-0.0843256	-0.0884556	rs4683605	rs4683605_A_C_Non-Ref	0.0184856	0.0458762	0.940529
799	1.00265	0.977219	1.0273	0.987294	0.98035	0.00381839	-0.0332461	0.038857	-0.018449	-0.0286307	-0.00753009	rs4683605	rs4683605_T_C_Non-Ref	0.599963	0.665933	0.994794
800	0.982711	0.901087	0.918171	0.916904	0.927467	-0.0251614	-0.150262	-0.123165	-0.125157	-0.108632	-0.106475	rs4683959	rs4683959_A_T_Non-Ref	0.007625	0.0262483	0.928855
801	0.884762	0.8756	0.945919	0.871761	0.981071	-0.176639	-0.191656	-0.0802114	-0.197996	-0.0275711	-0.134815	rs4683959	rs4683959_C_T_Non-Ref	0.0170063	0.0435059	0.910787
802	0.954567	0.908186	0.917779	0.964173	1.02343	-0.0670811	-0.138941	-0.123782	-0.0526356	0.0334131	-0.0698053	rs4683959	rs4683959_G_T_Non-Ref	0.0842304	0.13415	0.952767
803	0.888729	0.898175	0.846508	0.892651	0.851028	-0.170185	-0.154931	-0.240405	-0.163832	-0.232722	-0.192415	rs4698867	rs4698867_C_A_Non-Ref	0.000455456	0.00735517	0.87514
804	1.01097	1.03538	0.988821	1.0363	1.01305	0.0157428	0.0501535	-0.0162189	0.0514452	0.0187086	0.0239663	rs4698867	rs4698867_T_A_Non-Ref	0.128838	0.190389	1.01675
805	1.27619	1.09207	1.10094	1.09648	1.12626	0.351848	0.12706	0.138735	0.132884	0.171543	0.184414	rs4699047	rs4699047_T_C_Non-Ref	0.0123226	0.0349335	1.13636
806	0.895347	0.993918	0.924134	1.00553	0.973799	-0.159481	-0.00880188	-0.113826	0.00795841	-0.0383044	-0.062491	rs4728141	rs4728141_C_T_Non-Ref	0.122509	0.183212	0.957609
807	1.02431	1.02113	1.14214	1.03485	1.03894	0.034659	0.0301687	0.191738	0.0494242	0.0551146	0.072221	rs4738251	rs4738251_A_T_Non-Ref	0.0752399	0.123662	1.05133
808	0.899881	0.784301	0.791732	0.824908	0.835248	-0.152194	-0.35052	-0.336916	-0.277695	-0.259724	-0.27541	rs4759409	rs4759409_A_G_Non-Ref	0.00144908	0.0107174	0.826216
809	0.91099	0.759104	0.831119	0.843527	0.828687	-0.134492	-0.397631	-0.266873	-0.245493	-0.271101	-0.263118	rs4759409	rs4759409_C_G_Non-Ref	0.00326873	0.0161171	0.833285
810	0.844521	0.78958	0.844202	0.800886	0.877266	-0.243795	-0.340843	-0.24434	-0.320331	-0.188914	-0.267645	rs4759409	rs4759409_T_G_Non-Ref	0.000649854	0.00735517	0.830675
811	0.927874	0.859258	0.918072	0.960492	0.91851	-0.107999	-0.218836	-0.123322	-0.0581546	-0.122633	-0.126189	rs4780344	rs4780344_T_C_Non-Ref	0.00836635	0.0273476	0.916249
812	0.957999	1.03831	1.03208	0.950095	1.0161	-0.061904	0.0542407	0.0455592	-0.0738556	0.023039	-0.00258413	rs4794392	rs4794392_G_A_Non-Ref	0.928892	0.943416	0.99821
813	0.876639	1.07813	1.03373	0.979478	0.971115	-0.189945	0.108528	0.0478628	-0.0299152	-0.0422865	-0.0211512	rs4794392	rs4794392_T_A_Non-Ref	0.695707	0.748838	0.985446
814	1.10611	1.01595	1.05391	0.980164	1.08746	0.145494	0.0228298	0.0757472	-0.0289053	0.120957	0.0672246	rs4802597	rs4802597_A_G_Non-Ref	0.10247	0.157596	1.0477
815	0.845314	0.992934	0.953053	0.929889	0.984464	-0.242441	-0.0102296	-0.0693709	-0.104869	-0.0225893	-0.0898999	rs4808510	rs4808510_A_C_Non-Ref	0.0973874	0.151244	0.939588
816	1.0873	1.05287	1.15949	1.00575	1.03721	0.120748	0.074323	0.213489	0.00827385	0.0527143	0.0939096	rs4808510	rs4808510_G_C_Non-Ref	0.0548413	0.0959402	1.06726
817	1.04683	0.94953	0.957151	0.922187	0.885671	0.0660337	-0.0747151	-0.0631813	-0.116869	-0.175158	-0.0727778	rs4834208	rs4834208_A_G_Non-Ref	0.141977	0.20376	0.950806
818	1.02098	0.940777	0.882975	0.958604	0.939919	0.0299528	-0.0880757	-0.179555	-0.0609934	-0.0893912	-0.0776125	rs4834208	rs4834208_C_G_Non-Ref	0.0816164	0.131192	0.947625
819	1.12596	1.01476	1.03626	0.944791	0.968502	0.171159	0.0211358	0.0513853	-0.0819333	-0.0461736	0.0231146	rs4834208	rs4834208_T_G_Non-Ref	0.626419	0.687326	1.01615
820	0.962913	0.925718	0.935049	0.956566	0.906069	-0.0545221	-0.111355	-0.0968862	-0.064064	-0.142307	-0.0938268	rs4846205	rs4846205_G_A_Non-Ref	0.00418806	0.0185667	0.937034
821	1.15439	0.955551	0.997194	0.993408	0.983915	0.207128	-0.0655946	-0.00405454	-0.009541	-0.0233946	0.0209086	rs4846205	rs4846205_T_A_Non-Ref	0.684314	0.741381	1.0146
822	1.2781	1.00891	1.10676	1.07873	1.14117	0.354002	0.0127961	0.146343	0.109337	0.190513	0.162598	rs4846213	rs4846213_C_A_Non-Ref	0.0442026	0.0823424	1.1193
823	0.912737	1.01091	1.00097	1.02246	1.03328	-0.131728	0.0156488	0.00140559	0.0320479	0.0472337	-0.00707851	rs4846213	rs4846213_G_A_Non-Ref	0.836263	0.867021	0.995106
824	0.968066	1.03985	0.937564	0.943131	0.938852	-0.0468227	0.0563791	-0.0930114	-0.0844706	-0.0910307	-0.0517913	rs4912804	rs4912804_A_T_Non-Ref	0.14135	0.203055	0.964738
825	0.913765	0.921335	0.847456	0.889478	0.829411	-0.130105	-0.118203	-0.23879	-0.16897	-0.269842	-0.185182	rs4912804	rs4912804_C_T_Non-Ref	0.00343522	0.0165023	0.879538
826	0.910997	1.07015	0.910485	1.00033	0.976692	-0.134481	0.0978146	-0.135293	0.000474872	-0.0340238	-0.0411017	rs4912804	rs4912804_G_T_Non-Ref	0.402833	0.483012	0.971912
827	1.21833	1.12567	1.11878	0.999762	1.08854	0.284903	0.17078	0.161932	-0.000343898	0.12239	0.147932	rs4932346	rs4932346_A_T_Non-Ref	0.0321687	0.064946	1.10798
828	1.15186	1.18799	1.23637	1.06568	1.15139	0.203962	0.248527	0.306116	0.0917708	0.203379	0.210751	rs4932346	rs4932346_C_T_Non-Ref	0.0039122	0.0178363	1.15729
829	0.951709	0.787744	0.778037	0.76204	0.790747	-0.0714074	-0.344202	-0.36209	-0.392061	-0.338712	-0.301694	rs4958190	rs4958190_G_C_Non-Ref	0.00663759	0.0240771	0.811299
830	0.921339	0.772486	0.789022	0.78385	0.747116	-0.118196	-0.37242	-0.341863	-0.35135	-0.420596	-0.320885	rs4958190	rs4958190_T_C_Non-Ref	0.00361832	0.0171069	0.800579
831	0.806774	1.13214	0.932477	1.00906	1.10127	-0.309764	0.179057	-0.10086	0.0130067	0.139173	-0.0158774	rs4967946	rs4967946_A_C_Non-Ref	0.866265	0.890709	0.989055
832	0.671563	0.761513	0.797864	0.865902	0.880233	-0.574406	-0.39306	-0.325785	-0.207725	-0.184042	-0.337004	rs4967946	rs4967946_T_C_Non-Ref	0.00882586	0.0281148	0.791684
833	1.09772	1.01314	1.01612	1.04619	1.02664	0.134506	0.0188331	0.0230758	0.0651455	0.0379334	0.0558988	rs4971155	rs4971155_A_T_Non-Ref	0.0582192	0.10068	1.03951
834	1.02808	1.01555	0.954739	0.977089	0.965874	0.0399515	0.0222542	-0.0668215	-0.0334388	-0.0500927	-0.0176295	rs4971155	rs4971155_C_T_Non-Ref	0.443857	0.521323	0.987855
835	0.947229	0.840341	0.898197	0.882221	0.945994	-0.0782147	-0.250954	-0.154896	-0.180788	-0.0800974	-0.14899	rs4971155	rs4971155_G_T_Non-Ref	0.0102111	0.030572	0.901882
836	0.811245	0.870243	0.903085	0.923091	0.940088	-0.30179	-0.20051	-0.147067	-0.115455	-0.0891326	-0.170791	rs4987757	rs4987757_T_C_Non-Ref	0.0105182	0.0312409	0.888356
837	1.04782	1.04228	1.05001	1.15883	1.03563	0.0673904	0.0597464	0.0703976	0.21267	0.0505046	0.0921418	rs5026470	rs5026470_G_A_Non-Ref	0.0384704	0.0736857	1.06595
838	1.03881	1.02426	0.98171	1.10669	1.00061	0.0549379	0.0345808	-0.0266305	0.146257	0.000878206	0.0420047	rs5026470	rs5026470_T_A_Non-Ref	0.22855	0.301105	1.02954
839	0.878192	0.912501	0.927268	0.93943	0.894479	-0.187391	-0.132101	-0.108941	-0.0901429	-0.160881	-0.135891	rs5026471	rs5026471_A_G_Non-Ref	0.00147572	0.0108075	0.910107
840	0.976203	0.997596	1.00009	1.05262	0.979962	-0.0347462	-0.00347198	0.000128466	0.0739841	-0.0292017	0.00133853	rs5026471	rs5026471_T_G_Non-Ref	0.948337	0.957308	1.00093
841	0.970463	1.04036	0.991402	1.04178	0.94816	-0.0432547	0.0570876	-0.0124575	0.0590447	-0.076798	-0.0032756	rs5028609	rs5028609_A_T_Non-Ref	0.909399	0.925506	0.997732
842	0.974966	1.00052	1.09871	1.00331	1.00467	-0.0365755	0.000744918	0.135809	0.00476093	0.00671938	0.0222917	rs5028609	rs5028609_C_T_Non-Ref	0.491456	0.564796	1.01557
843	0.992679	0.923531	0.981892	1.02336	0.975284	-0.0106006	-0.114767	-0.0263637	0.0333133	-0.0361058	-0.0309048	rs503787	rs503787_G_A_Non-Ref	0.269001	0.345858	0.978806
844	0.98116	0.929235	0.967671	0.920142	0.987822	-0.0274404	-0.105885	-0.0474116	-0.120072	-0.0176768	-0.063697	rs508579	rs508579_A_G_Non-Ref	0.0375895	0.0725097	0.956809
845	1.08835	1.19985	1.18003	1.18332	1.11945	0.122139	0.262854	0.238825	0.24284	0.162793	0.20589	rs508579	rs508579_C_G_Non-Ref	0.00158521	0.0113316	1.1534
846	1.03109	0.984303	0.986003	0.98072	0.965028	0.0441749	-0.0228259	-0.0203359	-0.0280872	-0.0513579	-0.0156864	rs508579	rs508579_T_G_Non-Ref	0.380808	0.461791	0.989186
847	0.818367	0.850891	0.863901	0.961027	0.89509	-0.28918	-0.232955	-0.211063	-0.0573518	-0.159895	-0.190089	rs508925	rs508925_A_G_Non-Ref	0.00829392	0.0273476	0.876552
848	1.06543	0.982514	0.93321	0.98763	0.989614	0.0914332	-0.0254507	-0.0997265	-0.0179581	-0.0150626	-0.0133529	rs508925	rs508925_C_G_Non-Ref	0.68418	0.741381	0.990787
849	1.13037	1.04145	1.14786	1.17499	1.1154	0.176795	0.0585916	0.198943	0.232645	0.157557	0.164906	rs511879	rs511879_A_C_Non-Ref	0.00494118	0.0203364	1.12109
850	0.982656	0.921638	0.930401	1.01836	0.954373	-0.0252417	-0.117728	-0.104075	0.0262425	-0.0673754	-0.0576355	rs511879	rs511879_T_C_Non-Ref	0.0944784	0.147185	0.960838
851	0.94962	0.961596	0.869724	0.937894	0.995571	-0.0745783	-0.0564968	-0.20137	-0.0925034	-0.00640419	-0.0862705	rs523886	rs523886_A_G_Non-Ref	0.0550949	0.0961851	0.941955
852	1.23213	1.17099	1.23997	1.23336	1.15186	0.30116	0.227729	0.310307	0.302597	0.203961	0.269151	rs532976	rs532976_A_T_Non-Ref	0.000262695	0.00726791	1.2051
853	0.990083	1.03085	1.04984	1.03816	0.989686	-0.0143789	0.0438321	0.070168	0.0540271	-0.0149573	0.0277382	rs532976	rs532976_C_T_Non-Ref	0.194449	0.262427	1.01941
854	1.03922	1.05612	1.03547	1.06637	1.00685	0.0554996	0.0787718	0.0502799	0.092713	0.00985518	0.0574239	rs532976	rs532976_G_T_Non-Ref	0.0154618	0.040885	1.04061
855	1.30163	1.2792	1.43868	1.24221	1.25455	0.380322	0.35524	0.524747	0.312906	0.327176	0.380078	rs535138714	rs535138714_T_A_Non-Ref	0.000560683	0.00735517	1.30141
856	1.01868	0.999448	1.08667	0.994589	1.03774	0.0266949	-0.000797142	0.11991	-0.00782786	0.0534397	0.0382839	rs547378251	rs547378251_T_C_Non-Ref	0.172927	0.239293	1.02689
857	1.10945	1.11982	1.15682	0.969893	1.03794	0.14985	0.163268	0.210167	-0.0441023	0.0537253	0.106582	rs550261497	rs550261497_T_TTA_Non-Ref	0.078945	0.127783	1.07667
858	1.14003	1.16825	1.1996	1.14075	1.10462	0.189072	0.224353	0.262557	0.189983	0.143554	0.201904	rs554120	rs554120_C_A_Non-Ref	0.000527981	0.00735517	1.15022
859	0.88543	0.994261	0.998344	0.998882	0.987159	-0.17555	-0.00830344	-0.00239038	-0.00161435	-0.0186459	-0.0413009	rs554120	rs554120_G_A_Non-Ref	0.287596	0.366924	0.971778
860	0.984493	1.00551	1.09192	0.975439	0.990488	-0.0225478	0.0079251	0.126871	-0.0358767	-0.0137885	0.0125166	rs554120	rs554120_T_A_Non-Ref	0.69282	0.746806	1.00871
861	1.06508	1.04484	1.14487	1.12817	1.06711	0.0909639	0.0632821	0.195188	0.173981	0.093712	0.123425	rs55692599	rs55692599_A_T_Non-Ref	0.00868921	0.027845	1.08932
862	0.968647	0.849643	0.930991	0.883886	0.897047	-0.0459572	-0.235072	-0.103161	-0.178068	-0.156745	-0.143801	rs55692599	rs55692599_C_T_Non-Ref	0.0112582	0.0325701	0.905132
863	0.969983	0.806921	0.926712	0.840262	0.849924	-0.0439681	-0.3095	-0.109807	-0.251088	-0.234595	-0.189792	rs55757426	rs55757426_C_A_Non-Ref	0.0177815	0.0448743	0.876732
864	1.1011	0.929645	1.05984	0.958625	1.10578	0.138943	-0.105248	0.0838514	-0.0609621	0.145069	0.0403306	rs55757426	rs55757426_T_A_Non-Ref	0.48115	0.556376	1.02835
865	0.914031	0.802792	0.804626	0.800917	0.844863	-0.129685	-0.316902	-0.313609	-0.320275	-0.24321	-0.264736	rs55773619	rs55773619_A_C_Non-Ref	0.00195266	0.0123613	0.832351
866	0.921037	0.9436	0.94833	0.956425	0.932526	-0.118669	-0.0837525	-0.0765392	-0.0642764	-0.100783	-0.0888041	rs55810404	rs55810404_TTA_T_Non-Ref	0.000735488	0.00747901	0.940302
867	0.962797	1.03876	0.96843	1.00342	1.00255	-0.0546965	0.0548647	-0.0462798	0.00491981	0.00367345	-0.00750367	rs55810404	rs55810404_TTAAA_T_Non-Ref	0.72494	0.774276	0.994812
868	1.03056	1.05746	1.07052	1.0821	1.04847	0.0434315	0.0805988	0.0983082	0.113831	0.0682797	0.0808899	rs55810404	rs55810404_TTAAC_T_Non-Ref	0.00264098	0.0144424	1.05767
869	0.909784	0.957999	0.914825	0.938502	0.904871	-0.136403	-0.0619046	-0.128432	-0.091568	-0.144216	-0.112505	rs55810404	rs55810404_TTAACA_T_Non-Ref	0.00193125	0.012345	0.924981
870	1.0039	0.88625	0.892645	0.909155	0.881017	0.00561263	-0.174215	-0.163841	-0.137401	-0.182758	-0.13052	rs55810404	rs55810404_TTAACG_T_Non-Ref	0.0200803	0.048154	0.913502
871	0.885192	0.892535	0.898355	0.91445	0.919165	-0.175937	-0.164019	-0.154643	-0.129024	-0.121605	-0.149045	rs55810404	rs55810404_TTCACA_T_Non-Ref	0.000133921	0.00602652	0.901847
872	1.00269	1.101	1.13457	1.06758	1.02939	0.00387411	0.138818	0.182144	0.0943403	0.0417949	0.0921942	rs55900996	rs55900996_G_GT_Non-Ref	0.0453781	0.0837839	1.06599
873	0.965472	1.0516	1.08494	1.07858	1.08422	-0.0506938	0.0725795	0.11762	0.109136	0.116655	0.0730593	rs55900996	rs55900996_GTT_GT_Non-Ref	0.0846153	0.134199	1.05195
874	1.07087	1.09427	1.06595	1.10502	0.985402	0.0987857	0.129965	0.0921365	0.144067	-0.0212164	0.0887474	rs55900996	rs55900996_GTTT_GT_Non-Ref	0.0381289	0.0733136	1.06345
875	0.993379	0.846631	0.891629	0.867048	0.903425	-0.00958343	-0.240195	-0.165485	-0.205815	-0.146523	-0.15352	rs55942649	rs55942649_C_T_Non-Ref	0.0176971	0.0448126	0.899054
876	1.10247	1.01532	1.00007	1.09687	1.06047	0.140744	0.0219328	9.45003e-05	0.133389	0.0847023	0.0761726	rs55950520	rs55950520_A_G_Non-Ref	0.055652	0.0969045	1.05422
877	1.06546	0.994871	1.02519	0.940652	0.981203	0.0914818	-0.00741899	0.035886	-0.0882675	-0.027377	0.000860874	rs55954384	rs55954384_G_A_Non-Ref	0.978629	0.981256	1.0006
878	1.13931	1.00918	1.05973	1.01222	1.01119	0.188165	0.0131868	0.0836921	0.0175167	0.0160521	0.0637226	rs55954384	rs55954384_T_A_Non-Ref	0.132453	0.194195	1.04516
879	1.04484	1.05883	1.02557	0.949387	0.942825	0.0632835	0.082471	0.0364199	-0.0749323	-0.0849374	0.00446094	rs56023535	rs56023535_A_G_Non-Ref	0.905423	0.922716	1.0031
880	0.85588	0.927475	0.905716	0.837584	0.960429	-0.224519	-0.10862	-0.142869	-0.255694	-0.0582492	-0.15799	rs56023535	rs56023535_C_G_Non-Ref	0.0123181	0.0349335	0.896273
881	0.993729	1.11032	1.13381	1.04531	1.10725	-0.00907625	0.15098	0.181177	0.0639282	0.146976	0.106797	rs56023535	rs56023535_T_G_Non-Ref	0.0376624	0.0725097	1.07683
882	0.999448	1.22391	1.12559	1.13823	1.09904	-0.000796029	0.291501	0.170687	0.186798	0.13624	0.156886	rs56094739	rs56094739_A_T_Non-Ref	0.0292113	0.0616408	1.11488
883	1.0386	1.16882	1.09462	1.07878	1.17486	0.0546429	0.225056	0.130427	0.109399	0.232495	0.150404	rs56094739	rs56094739_C_T_Non-Ref	0.0118573	0.0338714	1.10988
884	1.02219	1.05674	1.01917	0.998356	0.924607	0.0316656	0.0796224	0.0273894	-0.00237367	-0.113089	0.00464301	rs56157255	rs56157255_A_C_Non-Ref	0.892431	0.911341	1.00322
885	0.920595	0.99311	0.868416	0.947935	0.915855	-0.119361	-0.00997508	-0.203542	-0.0771404	-0.126809	-0.107365	rs56296936	rs56296936_G_T_Non-Ref	0.0277642	0.0596831	0.928282
886	1.02367	1.05867	1.0717	1.01234	1.09931	0.0337459	0.0822569	0.0999	0.0177006	0.136594	0.0740395	rs570949	rs570949_C_G_Non-Ref	0.0271102	0.058903	1.05266
887	1.07169	1.02236	1.1548	1.0312	1.09867	0.0998859	0.031903	0.207639	0.0443235	0.135759	0.103902	rs570949	rs570949_T_G_Non-Ref	0.0315749	0.0643559	1.07468
888	1.15481	1.09268	1.10323	1.0576	1.11083	0.207652	0.127871	0.141729	0.0807918	0.151636	0.141936	rs571099	rs571099_A_T_Non-Ref	0.00225565	0.0131851	1.10338
889	1.08602	1.02935	0.997236	1.01161	1.01773	0.119055	0.0417294	-0.00399304	0.0166538	0.0253486	0.0397588	rs571099	rs571099_G_T_Non-Ref	0.133322	0.195086	1.02794
890	0.939597	0.98808	1.00268	1.00924	0.994395	-0.0898853	-0.0172998	0.00385413	0.0132656	-0.00810888	-0.0196348	rs57346147	rs57346147_G_C_Non-Ref	0.344027	0.422976	0.986482
891	0.940142	0.914397	0.941695	0.938099	0.926507	-0.0890493	-0.129108	-0.086668	-0.0921876	-0.110126	-0.101428	rs57346147	rs57346147_T_C_Non-Ref	0.00022917	0.00694364	0.93211
892	0.929403	0.993528	0.950253	1.01863	0.981224	-0.105624	-0.00936794	-0.0736164	0.0266281	-0.027346	-0.0378653	rs5750333	rs5750333_A_T_Non-Ref	0.180941	0.247778	0.974095
893	0.954772	1.02228	0.971912	0.944036	1.05227	-0.0667723	0.0317927	-0.0411021	-0.083086	0.073511	-0.0171313	rs57520912	rs57520912_A_G_Non-Ref	0.598507	0.665304	0.988196
894	1.13887	1.10086	1.20082	1.17757	0.977537	0.187609	0.138627	0.264018	0.235816	-0.0327762	0.158659	rs5786801	rs5786801_A_AT_Non-Ref	0.0388896	0.0743932	1.11625
895	1.25223	1.19742	1.36134	1.21247	1.00097	0.324503	0.259934	0.445028	0.277953	0.00140501	0.261765	rs5786801	rs5786801_ATT_AT_Non-Ref	0.0227004	0.0517574	1.19894
896	1.11879	1.06127	1.12025	1.16886	1.09564	0.161939	0.0857864	0.16382	0.225099	0.131778	0.153685	rs5786801	rs5786801_ATTT_AT_Non-Ref	0.00250838	0.0139762	1.11241
897	0.921596	0.918906	0.87049	0.941075	0.915037	-0.117794	-0.122011	-0.200101	-0.0876185	-0.128098	-0.131124	rs5814209	rs5814209_C_CATT_Non-Ref	0.00213546	0.0131834	0.913119
898	0.852177	0.86337	0.843302	0.873216	0.790038	-0.230775	-0.211949	-0.245879	-0.195589	-0.340006	-0.24484	rs5814436	rs5814436_CA_C_Non-Ref	0.000634245	0.00735517	0.84391
899	0.906519	0.749504	0.841454	0.841892	0.882229	-0.141591	-0.415993	-0.249044	-0.248293	-0.180774	-0.247139	rs5814436	rs5814436_CAA_C_Non-Ref	0.00623171	0.0232754	0.842566
900	0.680768	0.7332	0.736221	0.815546	0.819082	-0.554765	-0.447721	-0.44179	-0.294162	-0.287919	-0.405272	rs58235019	rs58235019_AG_A_Non-Ref	0.00133738	0.0104432	0.755094
901	0.741599	0.863888	0.864766	0.853865	0.920124	-0.431289	-0.211084	-0.209618	-0.227919	-0.1201	-0.240002	rs58280712	rs58280712_C_T_Non-Ref	0.00953373	0.0294575	0.846744
902	1.14442	1.22034	1.25541	1.20646	1.20623	0.194615	0.287283	0.328159	0.270775	0.27051	0.270268	rs58394161	rs58394161_C_T_Non-Ref	0.000236347	0.00694364	1.20603
903	1.08691	1.00479	1.07902	1.03209	1.07433	0.12023	0.00688716	0.109725	0.0455683	0.103437	0.0771696	rs5861983	rs5861983_AT_A_Non-Ref	0.0241668	0.0542936	1.05495
904	1.18594	1.18624	1.12703	1.16596	1.12095	0.246037	0.246394	0.172521	0.221515	0.164727	0.210239	rs5861983	rs5861983_ATGAAT_A_Non-Ref	0.000282699	0.00735517	1.15688
905	1.21287	1.04122	1.00993	1.01265	0.94867	0.278422	0.0582777	0.0142571	0.0181395	-0.0760221	0.0586148	rs5861983	rs5861983_ATGTAT_A_Non-Ref	0.378029	0.458794	1.04147
906	1.26641	1.12118	1.29884	1.18082	1.17976	0.340744	0.165013	0.377224	0.239788	0.238488	0.272251	rs58700409	rs58700409_T_C_Non-Ref	0.00207817	0.0129366	1.20769
907	1.17566	1.08994	1.07021	1.16542	1.02417	0.233475	0.124254	0.0978912	0.220855	0.0344575	0.142187	rs5880259	rs5880259_CTG_C_Non-Ref	0.0195625	0.0474454	1.10358
908	0.942427	0.953968	1.07267	0.884013	0.942478	-0.0855467	-0.0679879	0.101201	-0.177861	-0.0854697	-0.0631329	rs58870963	rs58870963_TTA_T_Non-Ref	0.236575	0.309767	0.957183
909	1.21626	1.05174	1.0086	1.07789	1.0399	0.282448	0.0727781	0.0123472	0.108203	0.0564472	0.106445	rs5892661	rs5892661_G_GC_Non-Ref	0.084482	0.134199	1.07657
910	1.0612	1.03526	1.07635	0.970549	1.18806	0.0857005	0.0499901	0.10615	-0.043127	0.248605	0.0894638	rs58956475	rs58956475_A_G_Non-Ref	0.131572	0.193354	1.06397
911	1.05154	1.13558	1.16046	0.90652	1.05316	0.0725019	0.18343	0.214697	-0.141589	0.0747287	0.0807537	rs58956475	rs58956475_C_G_Non-Ref	0.265667	0.342457	1.05757
912	1.195	1.25005	1.37848	1.10222	1.29001	0.257014	0.321982	0.463073	0.140418	0.367388	0.309975	rs58956475	rs58956475_T_G_Non-Ref	0.00457962	0.01949	1.23969
913	1.09972	1.10614	1.13748	1.07867	1.04005	0.137142	0.145538	0.185842	0.109253	0.0566586	0.126887	rs58982831	rs58982831_G_A_Non-Ref	0.00406494	0.0181284	1.09193
914	0.93951	1.0048	0.935244	0.911106	0.936673	-0.0900201	0.00690484	-0.0965857	-0.134309	-0.0943833	-0.0816787	rs59251139	rs59251139_C_T_Non-Ref	0.0255434	0.0563691	0.944957
915	1.07828	1.04386	1.0007	1.06371	1.01255	0.108728	0.0619283	0.00101329	0.0891079	0.0179924	0.0557539	rs5999823	rs5999823_A_C_Non-Ref	0.0527757	0.0934206	1.0394
916	1.00242	1.02723	1.0193	1.08633	1.06338	0.00348	0.0387659	0.027583	0.119461	0.0886574	0.0555894	rs5999823	rs5999823_T_C_Non-Ref	0.0583716	0.100818	1.03928
917	0.946951	0.817809	0.899991	0.888375	0.882886	-0.0786376	-0.290165	-0.152018	-0.17076	-0.179701	-0.174256	rs60103812	rs60103812_T_C_Non-Ref	0.00685832	0.0246899	0.886224
918	0.9224	0.969347	0.953498	0.925384	0.907363	-0.116535	-0.0449149	-0.0686974	-0.111876	-0.140248	-0.0964543	rs60120504	rs60120504_A_AC_Non-Ref	0.00507222	0.0205363	0.935329
919	1.19084	1.02434	0.975198	1.06091	1.04861	0.251976	0.0346911	-0.0362331	0.0853029	0.068483	0.080844	rs60388846	rs60388846_C_CA_Non-Ref	0.164593	0.229815	1.05764
920	1.29666	1.06796	1.06872	1.1648	1.11418	0.374797	0.094855	0.0958801	0.220078	0.155987	0.188319	rs60388846	rs60388846_CAA_CA_Non-Ref	0.0223459	0.0514271	1.13944
921	1.07886	0.923814	0.894761	0.971714	0.864529	0.109513	-0.114325	-0.160426	-0.0413964	-0.210014	-0.0833296	rs60520190	rs60520190_A_G_Non-Ref	0.208529	0.277914	0.943877
922	0.917154	0.953737	0.932662	0.844989	0.883828	-0.124764	-0.0683362	-0.100574	-0.242995	-0.178163	-0.142966	rs60520190	rs60520190_C_G_Non-Ref	0.00969433	0.0295743	0.905655
923	0.92271	1.01933	0.95351	0.975133	0.935337	-0.11605	0.0276216	-0.0686797	-0.0363287	-0.0964421	-0.0579758	rs6062314	rs6062314_A_C_Non-Ref	0.08339	0.133246	0.960611
924	0.906408	0.948326	0.908244	0.852365	0.881391	-0.141767	-0.0765451	-0.138848	-0.230456	-0.182146	-0.153952	rs6062314	rs6062314_G_C_Non-Ref	0.00380121	0.0177469	0.898785
925	0.728587	0.885224	0.827415	0.805246	0.852902	-0.456827	-0.175885	-0.273317	-0.312498	-0.229548	-0.289615	rs6062314	rs6062314_T_C_Non-Ref	0.00368515	0.0173133	0.81812
926	1.15659	1.15564	1.2105	1.18593	1.13461	0.209876	0.208696	0.275599	0.246022	0.182197	0.224478	rs61130306	rs61130306_G_T_Non-Ref	0.000161916	0.00604757	1.16835
927	1.17843	1.26566	1.20746	1.24476	1.17663	0.23687	0.339887	0.271973	0.315871	0.234655	0.279851	rs61692088	rs61692088_AATG_A_Non-Ref	0.000184693	0.00639295	1.21407
928	1.0317	1.06359	1.00482	1.08	1.08018	0.0450224	0.0889382	0.00693362	0.111034	0.111271	0.0726399	rs61692088	rs61692088_AATT_A_Non-Ref	0.0235197	0.0532401	1.05164
929	0.729205	0.908185	0.932915	0.98194	0.883338	-0.455603	-0.138942	-0.100183	-0.0262926	-0.178963	-0.179997	rs61778376	rs61778376_G_A_Non-Ref	0.0701782	0.117016	0.882705
930	0.793038	0.90564	0.86859	0.959388	0.905953	-0.334539	-0.14299	-0.203253	-0.0598133	-0.142491	-0.176617	rs61778376	rs61778376_T_A_Non-Ref	0.0179448	0.0450581	0.884775
931	1.11861	1.02112	1.04461	0.961766	1.00664	0.161711	0.0301455	0.0629587	-0.0562425	0.00954892	0.0416243	rs61884006	rs61884006_A_C_Non-Ref	0.309443	0.387627	1.02927
932	1.15363	1.14252	1.15519	1.1123	1.06296	0.206183	0.192213	0.208134	0.15354	0.0880909	0.169632	rs61884006	rs61884006_G_C_Non-Ref	0.00169245	0.0116224	1.12477
933	1.0186	0.995749	1.07195	1.0051	1.01245	0.0265823	-0.00614549	0.10024	0.0073368	0.0178543	0.0291735	rs61884006	rs61884006_T_C_Non-Ref	0.1916	0.25905	1.02043
934	0.873567	0.909115	0.906729	0.900238	0.930609	-0.19501	-0.137466	-0.141256	-0.151622	-0.103753	-0.145821	rs61896824	rs61896824_A_T_Non-Ref	0.000577649	0.00735517	0.903865
935	0.912137	0.8894	0.936979	0.933054	0.923295	-0.132678	-0.169096	-0.0939117	-0.0999668	-0.115137	-0.122158	rs61896824	rs61896824_G_T_Non-Ref	0.000830198	0.00818949	0.918812
936	0.868294	0.883487	1.00923	0.722743	0.866841	-0.203744	-0.17872	0.0132483	-0.468445	-0.206161	-0.208764	rs61986175	rs61986175_A_G_Non-Ref	0.0528872	0.0935071	0.865278
937	1.11577	1.17972	1.15865	1.11953	1.10589	0.158038	0.238446	0.212444	0.162898	0.145211	0.183408	rs61986175	rs61986175_C_G_Non-Ref	0.000509507	0.00735517	1.13556
938	0.994264	1.13036	1.09169	0.949019	1.0547	-0.00829843	0.176778	0.126566	-0.0754912	0.0768293	0.0592767	rs61986175	rs61986175_T_G_Non-Ref	0.262423	0.339446	1.04194
939	0.99222	0.875051	0.834124	0.818315	0.878705	-0.0112675	-0.192561	-0.261667	-0.289272	-0.186549	-0.188263	rs62129986	rs62129986_A_G_Non-Ref	0.0177498	0.0448699	0.877662
940	1.03625	1.02389	0.980149	0.919948	0.931987	0.0513707	0.0340594	-0.0289276	-0.120375	-0.101619	-0.0330983	rs62129986	rs62129986_C_G_Non-Ref	0.393225	0.474578	0.977319
941	1.35881	1.04725	1.11669	1.10737	1.02416	0.44234	0.0666033	0.159231	0.14714	0.0344448	0.169952	rs62129986	rs62129986_T_G_Non-Ref	0.077812	0.126497	1.12502
942	1.26868	0.984049	1.21466	0.996184	0.861476	0.343332	-0.0231974	0.280552	-0.00551565	-0.215117	0.0760109	rs62176113	rs62176113_T_C_Non-Ref	0.50371	0.576661	1.0541
943	1.4923	1.32544	1.52167	1.17821	1.20975	0.577539	0.406466	0.605655	0.236599	0.274706	0.420193	rs62189579	rs62189579_A_T_Non-Ref	0.0051222	0.0206516	1.33811
944	1.44014	1.16132	1.22112	1.22868	1.13909	0.526213	0.21577	0.288204	0.297111	0.187884	0.303037	rs62189580	rs62189580_G_C_Non-Ref	0.00704	0.025102	1.23374
945	1.22916	1.11744	1.22295	1.21576	1.16969	0.297668	0.160198	0.290369	0.281862	0.226132	0.251246	rs62246451	rs62246451_T_C_Non-Ref	0.00064374	0.00735517	1.19023
946	1.07081	1.09232	1.14737	1.17171	1.10906	0.0987054	0.1274	0.198336	0.228617	0.149341	0.16048	rs62253656	rs62253656_A_G_Non-Ref	0.00243132	0.0137946	1.11766
947	1.09983	1.19502	1.22503	1.17875	1.10212	0.137282	0.257035	0.292811	0.237255	0.140278	0.212932	rs62253656	rs62253656_C_G_Non-Ref	0.00251531	0.0139762	1.15904
948	1.02148	0.97294	0.987729	1.0205	1.04391	0.0306609	-0.0395772	-0.0178133	0.0292802	0.061996	0.0129093	rs62405590	rs62405590_A_G_Non-Ref	0.519268	0.592203	1.00899
949	1.02676	0.991574	1.00779	1.06581	1.02675	0.0381013	-0.0122078	0.0112007	0.0919521	0.0380812	0.0334255	rs62405590	rs62405590_T_G_Non-Ref	0.126893	0.188108	1.02344
950	1.10084	1.21733	1.2341	1.25792	1.06563	0.138605	0.283719	0.303464	0.33104	0.0917006	0.229706	rs62417365	rs62417365_C_T_Non-Ref	0.00870389	0.027845	1.1726
951	1.17572	1.08087	1.17961	1.19368	0.984488	0.233539	0.112198	0.23831	0.255419	-0.022555	0.163382	rs62417365	rs62417365_G_T_Non-Ref	0.0368544	0.0717631	1.11991
952	1.04814	1.00305	1.05176	1.02286	1.03568	0.0678252	0.00439783	0.0728025	0.0326079	0.0505764	0.045642	rs62525909	rs62525909_C_A_Non-Ref	0.0217466	0.0504493	1.03214
953	1.07043	1.04213	0.984317	0.970895	0.996707	0.0981848	0.0595377	-0.0228044	-0.0426126	-0.00475822	0.0175095	rs62525909	rs62525909_T_A_Non-Ref	0.544427	0.615726	1.01221
954	0.856639	0.992437	0.840599	0.897585	0.840297	-0.223241	-0.0109523	-0.25051	-0.15588	-0.251029	-0.178322	rs630923	rs630923_A_C_Non-Ref	0.0170029	0.0435059	0.88373
955	1.00946	1.03711	1.0597	1.04832	1.05982	0.0135861	0.0525637	0.0836564	0.06808	0.0838241	0.0603421	rs631204	rs631204_A_C_Non-Ref	0.00982909	0.0298469	1.04271
956	1.07895	1.03714	1.05342	1.06234	1.09877	0.109629	0.0526155	0.0750785	0.08725	0.135884	0.0920914	rs631204	rs631204_G_C_Non-Ref	0.00300038	0.0152468	1.06591
957	1.05517	1.01672	1.02192	1.01695	1.05382	0.0774759	0.0239171	0.0312756	0.0242531	0.0756239	0.0465091	rs631204	rs631204_T_C_Non-Ref	0.0196102	0.0474841	1.03276
958	0.91103	0.960665	0.924299	0.91307	0.964678	-0.134429	-0.0578953	-0.113568	-0.131203	-0.0518804	-0.0977952	rs637135	rs637135_A_C_Non-Ref	0.00545621	0.0214515	0.93446
959	1.04374	0.983448	1.02473	0.976789	0.987005	0.0617588	-0.0240788	0.0352473	-0.0338812	-0.0188702	0.00403517	rs637135	rs637135_G_C_Non-Ref	0.84044	0.870143	1.0028
960	1.00892	1.02019	0.927657	0.945754	0.982417	0.0128185	0.0288436	-0.108336	-0.0804637	-0.0255932	-0.0345462	rs637135	rs637135_T_C_Non-Ref	0.260166	0.337403	0.976339
961	0.899965	0.977887	0.966684	0.944714	1.0007	-0.15206	-0.0322604	-0.0488842	-0.082051	0.00101334	-0.0628484	rs637868	rs637868_A_T_Non-Ref	0.0730955	0.120802	0.957372
962	0.930009	1.06223	1.06429	1.05324	1.10479	-0.104683	0.0870978	0.0898871	0.0748332	0.143766	0.0581802	rs637868	rs637868_C_T_Non-Ref	0.242	0.315487	1.04115
963	0.87556	0.932161	0.908002	0.917571	0.986126	-0.191722	-0.101349	-0.139233	-0.124109	-0.0201555	-0.115314	rs637868	rs637868_G_T_Non-Ref	0.0147229	0.0394194	0.923182
964	0.986425	0.972131	1.08591	1.06527	1.09724	-0.0197182	-0.0407775	0.118906	0.0912243	0.133876	0.0567022	rs6427404	rs6427404_G_A_Non-Ref	0.193345	0.261173	1.04009
965	0.951662	1.01052	1.0108	1.01631	1.05864	-0.0714782	0.0151005	0.0154949	0.0233404	0.0822144	0.0129344	rs6427404	rs6427404_T_A_Non-Ref	0.626028	0.687326	1.00901
966	0.939753	0.939861	0.983163	0.929084	0.990545	-0.0896472	-0.0894802	-0.024498	-0.106119	-0.0137059	-0.0646901	rs6433895	rs6433895_C_A_Non-Ref	0.0268557	0.0585729	0.956151
967	1.10967	0.97722	0.903756	1.0128	0.967281	0.150135	-0.0332449	-0.145994	0.0183491	-0.0479933	-0.0117497	rs6433910	rs6433910_A_C_Non-Ref	0.820239	0.853963	0.991889
968	1.08407	1.01659	0.948781	1.05724	0.943885	0.116454	0.0237413	-0.0758536	0.0803097	-0.0833166	0.012267	rs6433910	rs6433910_G_C_Non-Ref	0.776128	0.817149	1.00854
969	0.884656	1.00364	0.883907	0.975619	0.889929	-0.176812	0.00524789	-0.178034	-0.0356101	-0.168238	-0.110689	rs6434440	rs6434440_A_T_Non-Ref	0.0489059	0.0885641	0.926145
970	0.879263	0.971306	0.866902	0.951366	0.954215	-0.185633	-0.0420015	-0.206058	-0.0719276	-0.0676138	-0.114647	rs6434440	rs6434440_C_T_Non-Ref	0.0272194	0.0590215	0.923608
971	0.898534	0.982103	0.851179	0.973024	0.859238	-0.154354	-0.0260537	-0.232466	-0.0394524	-0.21887	-0.134239	rs6434440	rs6434440_G_T_Non-Ref	0.0368042	0.0717631	0.91115
972	0.972469	1.00901	1.01968	0.972999	0.917998	-0.0402758	0.0129373	0.028115	-0.0394896	-0.123437	-0.0324301	rs6451493	rs6451493_A_G_Non-Ref	0.289261	0.36842	0.977772
973	0.97432	1.00856	1.0036	0.96422	0.962035	-0.037533	0.0122905	0.00517769	-0.0525656	-0.0558381	-0.0256937	rs6451493	rs6451493_T_G_Non-Ref	0.149669	0.21215	0.982348
974	0.849749	0.91125	0.920195	0.823764	0.903551	-0.234891	-0.134081	-0.119988	-0.279698	-0.146321	-0.182996	rs6457620	rs6457620_C_G_Non-Ref	0.00433155	0.0189775	0.880872
975	0.845168	0.899422	0.861984	0.926137	0.963281	-0.242691	-0.152931	-0.214268	-0.110702	-0.0539707	-0.154912	rs6495979	rs6495979_T_C_Non-Ref	0.0105673	0.0312625	0.898187
[truncated: 519 more rows]

## Sheet: MS-2
	MS-2.1_nr/r_ratio	MS-2.2_nr/r_ratio	MS-2.3_nr/r_ratio	MS-2.4_nr/r_ratio	MS-2.5_nr/r_ratio	MS-2.1_nr/r_ratio_log2	MS-2.2_nr/r_ratio_log2	MS-2.3_nr/r_ratio_log2	MS-2.4_nr/r_ratio_log2	MS-2.5_nr/r_ratio_log2	log2_aver	snp	compare_nrvsr	p_value	pFDR	allelic_change
[truncated: 654 more rows]
