# Supplementary material for: Genome-wide discovery of multiple sclerosis genetic risk variant allelic regulatory activity
Source: G3 (Bethesda). 2025 Aug 21;15(11):jkaf192. doi: 10.1093/g3journal/jkaf192 (PMC12608076; doi:10.1093/g3journal/jkaf192)
Supplement: jkaf192_Supplementary_Data [file jkaf192_supplementary_data.zip › Supplementary_Table_8_G3-2025-406100.xlsx]

## Sheet: README
This table contains analysis of pleiotropy of allelic regulatory variants with other disease risk haplotypes
Allelic enhancing variant / allelic silencing variant	rs identifier for variant with allelic regulatory activity in this MPRA study
GWAS Trait	Phenotype with genetic association at a haplotype that meets genome wide significance.
PMID	Pubmed identifier for genome-wide association study reporting the genetic association
RS Number	rs identifier for the tag variant reported for the non-MS phenotype
Position (GRCh38)	Position of the tag variant in human genome buld 38
Alleles	The relationship between alleles of the allelic enhancer variant and the tag variant from the GWAS
R2	Linkage disequalibrium beetween the allelic enhancer variant and the tag variant from the GWAS (R2)
D'	Linkage disequalibrium beetween the allelic enhancer variant and the tag variant from the GWAS (D')
Risk Allele	Allele frequency of allele associated with increased risk of disease
Beta or OR	Effect size of the association
P-value	p-value of the genetic association with the non-MS phenotype
Tab	Description
Allelic Enhancing Variants	Results from allelic enhancing variants
Allelic Silencing variants	Results from allelic silencing variants
Autoimmune Traits	Results from allelic enhancing and allelic silencing variants filtered for only autoimmune-related GWAS traits

## Sheet: Allelic Enhancing Variants
Allelic enhancing variant	GWAS Trait	PMID	RS Number	Position (GRCh38)	Alleles	R2	D'	Risk Allele	Effect Size (95% CI)	Beta or OR	P-value
rs10048173	Cholesterol, total	20686565	rs7206971	chr17:47347749	A=0.47, G=0.53	0.937354	0.983764	0.49	1.01	0.62-1.4/	1e-08
rs10048173	LDL cholesterol	20686565	rs7206971	chr17:47347749	A=0.47, G=0.53	0.937354	0.983764	0.35	0.87	0.52-1.22/	4e-09
rs10048173	LDL cholesterol	25961943	rs7206971	chr17:47347749	A=0.47, G=0.53	0.937354	0.983764	0.51	0.038	0.026-0.05..	4e-10
rs10048173	Cholesterol, total	25961943	rs7206971	chr17:47347749	A=0.47, G=0.53	0.937354	0.983764	0.51	0.043	0.031-0.055..	4e-13
rs10048173	Low density lipoprotein cholesterol levels	29507422	rs7206971	chr17:47347749	A=0.47, G=0.53	0.937354	0.983764	0.515	0.047	NA	4e-23
rs10048173	Low density lipoprotein cholesterol levels	29507422	rs7206971	chr17:47347749	A=0.47, G=0.53	0.937354	0.983764	NR	0.044	NA	3e-24
rs10048173	Total cholesterol levels	29507422	rs7206971	chr17:47347749	A=0.47, G=0.53	0.937354	0.983764	0.515	0.043	NA	2e-20
rs10048173	Total cholesterol levels	29507422	rs7206971	chr17:47347749	A=0.47, G=0.53	0.937354	0.983764	NR	0.041	NA	5e-22
rs10048173	Concentration of medium LDL particles (UKB data field 23537)	36764567	rs7206971	chr17:47347749	A=0.47, G=0.53	0.937354	0.983764	0.495112	0.032555	0.023-0.042	8e-12
rs10048173	Total cholesterol in HDL3	38448586	rs6504872	chr17:47361586	C=0.53, T=0.47	0.937354	0.983764	0.4765	0.0239	0.016-0.032	1e-09
rs10048173	Sex hormone-binding globulin levels	34321204	rs6504872	chr17:47361586	C=0.53, T=0.47	0.937354	0.983764	0.49	0.5	0.35-0.65/	1e-10
rs10048173	Body fat percentage and LDL-C (pairwise)	33619380	rs6504872	chr17:47361586	C=0.53, T=0.47	0.937354	0.983764	0.5298	NA	NA	2e-16
rs10048173	Multi-trait sex score	37277458	rs62076461	chr17:47362903	C=0.53, T=0.47	0.937354	0.983764	NR	NA	NA	2e-09
rs10048173	Cholesteryl esters in medium VLDL (UKB data field 23506)	36764567	rs12452315	chr17:47402080	A=0.537, C=0.463	0.980112	0.991987	0.489025	0.0302542	0.021-0.039	1e-10
rs10048173	Cholesterol in IDL (UKB data field 23526)	36764567	rs12452315	chr17:47402080	A=0.537, C=0.463	0.980112	0.991987	0.489025	0.028496	0.019-0.038	6e-10
rs10048173	Free cholesterol in small LDL (UKB data field 23549)	36764567	rs12452315	chr17:47402080	A=0.537, C=0.463	0.980112	0.991987	0.489025	0.0340336	0.025-0.043	8e-13
rs10048173	Clinical LDL cholesterol levels (UKB data field 23404)	36764567	rs12452315	chr17:47402080	A=0.537, C=0.463	0.980112	0.991987	0.489025	0.0324264	0.023-0.042	7e-12
rs10048173	LDL cholesterol levels (UKB data field 23405)	36764567	rs12452315	chr17:47402080	A=0.537, C=0.463	0.980112	0.991987	0.489025	0.031678	0.022-0.041	2e-11
rs10048173	Phospholipids in LDL (UKB data field 23413)	36764567	rs12452315	chr17:47402080	A=0.537, C=0.463	0.980112	0.991987	0.489025	0.0326313	0.023-0.042	6e-12
rs10048173	Free cholesterol in LDL (UKB data field 23421)	36764567	rs12452315	chr17:47402080	A=0.537, C=0.463	0.980112	0.991987	0.489025	0.0325759	0.023-0.042	5e-12
rs10048173	Free cholesterol in IDL (UKB data field 23528)	36764567	rs12452315	chr17:47402080	A=0.537, C=0.463	0.980112	0.991987	0.489025	0.0309019	0.022-0.04	2e-11
rs10048173	Free cholesterol in medium LDL (UKB data field 23542)	36764567	rs12452315	chr17:47402080	A=0.537, C=0.463	0.980112	0.991987	0.489025	0.0332	0.024-0.043	3e-12
rs10048173	Free cholesterol in large LDL (UKB data field 23535)	36764567	rs12452315	chr17:47402080	A=0.537, C=0.463	0.980112	0.991987	0.489025	0.0314923	0.022-0.041	2e-11
rs10048173	Phospholipids in large LDL (UKB data field 23532)	36764567	rs12452315	chr17:47402080	A=0.537, C=0.463	0.980112	0.991987	0.489025	0.0318398	0.023-0.041	2e-11
rs10048173	Cholesteryl esters in medium LDL (UKB data field 23541)	36764567	rs9894905	chr17:47408616	C=0.538, T=0.462	0.984068	0.992002	0.489019	0.0302528	0.021-0.04	2e-10
rs10048173	Total lipids in medium LDL (UKB data field 23538)	36764567	rs9894905	chr17:47408616	C=0.538, T=0.462	0.984068	0.992002	0.489019	0.031589	0.022-0.041	3e-11
rs10048173	Phospholipids in medium LDL (UKB data field 23539)	36764567	rs9894905	chr17:47408616	C=0.538, T=0.462	0.984068	0.992002	0.489019	0.0317714	0.022-0.041	3e-11
rs10048173	Cholesterol in medium LDL (UKB data field 23540)	36764567	rs9894905	chr17:47408616	C=0.538, T=0.462	0.984068	0.992002	0.489019	0.0316169	0.022-0.041	3e-11
rs10048173	Glycine levels (UKB data field 23462)	36764567	rs369648654	chr17:47420860	G=0.541, T=0.459	0.972226	0.99195	0.488213	0.0384706	0.03-0.047	1e-17
rs10048173	Random glucose levels	37679419	rs7210801	chr17:47493257	C=0.44, G=0.56	0.907791	0.995802	0.4879	0.00199126	0.0014-0.0026	2e-11
rs10048173	Random glucose levels	37679419	rs7210801	chr17:47493257	C=0.44, G=0.56	0.907791	0.995802	0.49	0.002	0.0014-0.0026	6e-11
rs10048173	low density lipoprotein cholesterol (LDLC, maximum, inv-norm transformed)	39024449	rs7210801	chr17:47493257	C=0.44, G=0.56	0.907791	0.995802	0.5233	0.02689	0.022-0.032	1e-27
rs10048173	total cholesterol (mean, inv-norm transformed)	39024449	rs7210801	chr17:47493257	C=0.44, G=0.56	0.907791	0.995802	0.5233	0.02543	0.02-0.03	1e-23
rs10048173	total cholesterol (maximum, inv-norm transformed)	39024449	rs7210801	chr17:47493257	C=0.44, G=0.56	0.907791	0.995802	0.5233	0.02502	0.02-0.03	2e-23
rs10048173	total cholesterol (minimum, inv-norm transformed)	39024449	rs7210801	chr17:47493257	C=0.44, G=0.56	0.907791	0.995802	0.5233	0.02184	0.017-0.027	3e-19
rs10048173	Weight (mean, inv-normal transformed)	39024449	rs7405889	chr17:47494310	C=0.538, T=0.462	0.992018	0.996001	0.5358	0.02653	0.02-0.033	7e-17
rs10048173	Weight (maximum, inv-normal transformed)	39024449	rs7405889	chr17:47494310	C=0.538, T=0.462	0.992018	0.996001	0.5358	0.02707	0.021-0.033	4e-17
rs10048173	Ankylosing spondylitis	23749187	rs9901869	chr17:47497840	A=0.503, G=0.497	0.841994	0.995673	0.516	1.15	NA	2e-12
rs10048173	Ankylosing spondylitis	23749187	rs9901869	chr17:47497840	A=0.503, G=0.497	0.841994	0.995673	0.516	1.14	NA	6e-15
rs10048173	Cholesterol esters in small HDL	38448586	rs9901869	chr17:47497840	A=0.503, G=0.497	0.841994	0.995673	0.5123	0.0239	0.016-0.032	1e-09
rs10048173	Concentration of medium LDL particles	38448586	rs9901869	chr17:47497840	A=0.503, G=0.497	0.841994	0.995673	0.5124	0.0271	0.019-0.035	6e-12
rs10048173	Phospholipids in medium LDL	38448586	rs9901869	chr17:47497840	A=0.503, G=0.497	0.841994	0.995673	0.5124	0.0246	0.017-0.032	4e-10
rs10048173	Sphingomyelins levels	38448586	rs9903898	chr17:47497988	C=0.538, T=0.462	0.992018	0.996001	0.4677	0.027	0.019-0.035	2e-11
rs10048173	AFP levels	36329257	rs9903898	chr17:47497988	C=0.538, T=0.462	0.992018	0.996001	NR	0.105981	NA	3e-35
rs10048173	Height	31562340	rs11869940	chr17:47501069	A=0.525, T=0.475	0.941663	0.995903	NR	0.0196866	0.014-0.025	1e-11
rs10048173	Height	34594039	rs11869940	chr17:47501069	A=0.525, T=0.475	0.941663	0.995903	0.543076	0.0120839	0.008-0.0161	4e-09
rs10048173	PODXL2 protein levels	39789286	rs11869940	chr17:47501069	A=0.525, T=0.475	0.941663	0.995903	0.495112	0.0359853	0.025-0.047	5e-12
rs10048173	Phospholipids to total lipids ratio in small HDL	38448586	rs7350906	chr17:47510746	A=0.538, G=0.462	1	1	0.5341	0.0292	0.022-0.037	9e-14
rs10048173	Sex hormone-binding globulin levels adjusted for BMI	32042192	rs10048173	chr17:47514900	A=0.462, G=0.538	1	1	0.512515	0.0152652	0.014-0.017	2e-80
rs10048173	Sex hormone-binding globulin levels	32042192	rs10048173	chr17:47514900	A=0.462, G=0.538	1	1	0.512515	0.0148438	0.013-0.017	1e-60
rs10048173	Total cholesterol levels (MTAG)	37669986	rs8067286	chr17:47517224	A=0.462, G=0.538	1	1	NR	0.019	0.012-0.026	3e-08
rs10048173	Multiple sclerosis	24076602	rs4794058	chr17:47519732	C=0.476, T=0.524	0.945651	1	0.52	1.09	NA	1e-13
rs10048173	Glaucoma	39024449	rs4794058	chr17:47519732	C=0.476, T=0.524	0.945651	1	0.5416	0.03663	0.026-0.047	4e-12
rs10048173	Free cholesterol levels	38448586	rs8079821	chr17:47534338	C=0.537, T=0.463	0.99601	1	0.464	0.0286	0.021-0.037	2e-12
rs10048173	Total cholesterol to total lipids ratio in medium LDL	38448586	rs8079821	chr17:47534338	C=0.537, T=0.463	0.99601	1	0.464	0.0272	0.019-0.035	2e-11
rs10048173	Total cholesterol levels	34887591	rs11869730	chr17:47537397	A=0.537, T=0.463	0.99601	1	0.501237	0.0256514	0.023-0.028	6e-53
rs10048173	Phospholipids to total lipids ratio in medium LDL	38448586	rs4794372	chr17:47550394	A=0.521, G=0.479	0.926715	0.995871	0.5083	0.0292	0.022-0.037	1e-13
rs10048173	Phospholipids to total lipids ratio in small LDL	38448586	rs4794372	chr17:47550394	A=0.521, G=0.479	0.926715	0.995871	0.5083	0.0287	0.021-0.036	4e-13
rs10048173	BPIFB2 protein levels	39789286	rs11868058	chr17:47563039	G=0.46, T=0.54	0.984079	0.995984	0.51645	0.0605323	0.05-0.071	1e-32
rs10048173	Sex hormone-binding globulin levels	36653534	rs7210472	chr17:47564162	C=0.462, T=0.538	0.992018	0.996001	NR	0.0460923	0.04-0.052	6e-54
rs10048173	Phospholipids to total lipids ratio in large LDL	38448586	rs12603290	chr17:47572830	C=0.538, T=0.462	0.992018	0.996001	0.4646	0.028	0.02-0.036	1e-12
rs10048173	Total cholesterol levels	34887591	rs12603290	chr17:47572830	C=0.538, T=0.462	0.992018	0.996001	NR	NA	NA	3e-82
rs10048173	Low density lipoprotein cholesterol levels	34887591	rs12603290	chr17:47572830	C=0.538, T=0.462	0.992018	0.996001	0.505366	0.0267572	0.024-0.03	3e-58
rs10048173	Non-HDL cholesterol levels	34887591	rs8077106	chr17:47575925	G=0.538, T=0.462	0.992018	0.996001	NR	NA	NA	2e-50
rs10048173	Low density lipoprotein cholesterol levels	32154731	rs10445374	chr17:47585017	C=0.538, T=0.462	0.992018	0.996001	NR	0.0367	0.032-0.041	2e-46
rs10048173	Open-angle glaucoma (PheCode 365.1)	39024449	rs10445374	chr17:47585017	C=0.538, T=0.462	0.992018	0.996001	0.5011	0.0466	0.034-0.059	2e-14
rs10048173	Total cholesterol levels	29403010	rs62074014	chr17:47591143	A=0.462, G=0.538	0.992018	0.996001	NR	0.02651	0.018-0.035	3e-09
rs10048173	Total cholesterol levels	36333282	rs62074014	chr17:47591143	A=0.462, G=0.538	0.992018	0.996001	0.6799	0.0307	0.025-0.037	1e-22
rs10048173	Non-HDL cholesterol levels	34887591	rs8072100	chr17:47597321	A=0.462, T=0.538	0.992018	0.996001	0.493233	0.0239664	0.021-0.027	2e-35
rs10048173	Chronic inflammatory diseases (ankylosing spondylitis, Crohn's disease, psoriasis, primary sclerosing cholangitis, ulcerative colitis) (pleiotropy)	26974007	rs12943464	chr17:47612985	A=0.474, T=0.526	0.945439	0.99591	NR	NA	NA	2e-14
rs10048173	Triglyceride levels	34887591	rs7207542	chr17:47620183	C=0.475, G=0.525	0.941663	0.995903	NR	NA	NA	1e-10
rs10048173	Triglyceride levels	34887591	rs7207542	chr17:47620183	C=0.475, G=0.525	0.941663	0.995903	0.494643	0.0104051	0.0077-0.0131	2e-09
rs10048173	Smoking initiation	36477530	rs7207542	chr17:47620183	C=0.475, G=0.525	0.941663	0.995903	0.499	0.00643	0.0049-0.008	2e-16
rs10048173	Multiple sclerosis	31604244	rs11079784	chr17:47624914	C=0.526, T=0.474	0.945439	0.99591	NR	1.1074	NA	2e-27
rs10048173	Multiple sclerosis	35545683	rs11079784	chr17:47624914	C=0.526, T=0.474	0.945439	0.99591	NR	1.16	1.11-1.22	8e-10
rs10048173	Multiple sclerosis (MTAG)	40262193	rs11079784	chr17:47624914	C=0.526, T=0.474	0.945439	0.99591	0.499	0.044	0.03-0.058	2e-10
rs10048173	Vertical cup-disc ratio	34077760	rs7220935	chr17:47626067	C=0.462, T=0.538	0.992018	0.996001	NR	0.0281	0.018-0.038	2e-11
rs10048173	Total cholesterol to total lipids ratio in small LDL	38448586	rs4289035	chr17:47629845	C=0.525, T=0.475	0.941663	0.995903	0.4848	0.0283	0.021-0.036	4e-13
rs10048173	Cholesteryl esters to total lipids ratio in small LDL	38448586	rs4289035	chr17:47629845	C=0.525, T=0.475	0.941663	0.995903	0.4848	0.0272	0.02-0.035	3e-12
rs10048173	Cholesteryl esters to total lipids ratio in medium LDL	38448586	rs4289035	chr17:47629845	C=0.525, T=0.475	0.941663	0.995903	0.4848	0.0262	0.019-0.034	2e-11
rs10048173	Glycine levels	38711861	rs4289035	chr17:47629845	C=0.525, T=0.475	0.941663	0.995903	0.49618	0.038662	0.031-0.046	2e-25
rs10048173	Hip circumference adjusted for BMI	34021172	rs4375701	chr17:47634852	C=0.542, T=0.458	0.976198	0.995966	NR	0.0201646	0.015-0.026	8e-13
rs10048173	Phospholipids to total lipids ratio in very large VLDL	35213538	rs4375701	chr17:47634852	C=0.542, T=0.458	0.976198	0.995966	0.517308	0.0243117	0.016-0.032	4e-09
rs10048173	Body fat percentage (adjusted for testosterone and SHBG)	37867527	rs4375701	chr17:47634852	C=0.542, T=0.458	0.976198	0.995966	NR	0.2	0.16-0.24	3e-21
rs10048173	Total cholesterol to total lipids ratio in small HDL	38448586	rs4375701	chr17:47634852	C=0.542, T=0.458	0.976198	0.995966	0.4622	0.0301	0.022-0.038	1e-14
rs10048173	Cholesteryl esters to total lipids ratio in small HDL	38448586	rs4375701	chr17:47634852	C=0.542, T=0.458	0.976198	0.995966	0.4623	0.0285	0.021-0.036	3e-13
rs10048173	HGFAC protein levels	39789286	rs4375701	chr17:47634852	C=0.542, T=0.458	0.976198	0.995966	0.482722	0.0364566	0.026-0.047	2e-12
rs10048173	SERPINA12 protein levels	39789286	rs10853090	chr17:47638758	C=0.474, T=0.526	0.945439	0.99591	0.499124	0.0307724	0.021-0.04	6e-12
rs10048173	Mean platelet volume during first trimester of pregnancy	38064665	rs4794001	chr17:47643483	C=0.473, T=0.527	0.949231	0.995918	0.469892	0.0371	0.025-0.049	3e-09
rs10048173	Height	36224396	rs4794001	chr17:47643483	C=0.473, T=0.527	0.949231	0.995918	0.4967	0.0177	0.016-0.019	9e-144
rs10048173	Height	36224396	rs4794001	chr17:47643483	C=0.473, T=0.527	0.949231	0.995918	0.4955	0.0168	0.016-0.018	4e-161
rs10048173	high density lipoprotein cholesterol (HDLC, mean, inv-norm transformed)	39024449	rs8065437	chr17:47644287	C=0.538, T=0.462	0.992018	0.996001	0.5272	0.0241	0.018-0.03	4e-15
rs10048173	Glycine levels	38448586	rs8065669	chr17:47647630	A=0.462, G=0.538	0.992018	0.996001	0.4672	0.0335	0.024-0.043	3e-12
rs10048173	alpha-Fetoprotein levels	38116116	rs4794016	chr17:47648565	A=0.536, T=0.464	0.984089	0.995986	NR	NA	NA	2e-30
rs10048173	PVR protein levels	39789286	rs4794016	chr17:47648565	A=0.536, T=0.464	0.984089	0.995986	0.511316	0.0322941	0.022-0.042	2e-12
rs10048173	MAMDC4 protein levels	39789286	rs4794016	chr17:47648565	A=0.536, T=0.464	0.984089	0.995986	0.511316	0.0436115	0.032-0.055	3e-15
rs10048173	chloride (maximum, inv-norm transformed)	39024449	rs2317826	chr17:47653533	C=0.537, T=0.463	0.988045	0.995994	0.5249	0.01662	0.012-0.021	3e-12
rs10048173	Optic cup area	25631615	rs11870935	chr17:47655239	A=0.537, G=0.463	0.988045	0.995994	0.47	0.015	0.0091-0.0209	2e-08
rs10048173	LDL cholesterol levels x alcohol consumption (drinkers vs non-drinkers) interaction (2df)	30698716	rs11870935	chr17:47655239	A=0.537, G=0.463	0.988045	0.995994	NR	NA	NA	3e-17
rs10048173	LDL cholesterol levels x alcohol consumption (drinkers vs non-drinkers) interaction (2df)	30698716	rs11870935	chr17:47655239	A=0.537, G=0.463	0.988045	0.995994	NR	NA	NA	5e-24
rs10048173	LDL cholesterol levels x alcohol consumption (regular vs non-regular drinkers) interaction (2df)	30698716	rs11870935	chr17:47655239	A=0.537, G=0.463	0.988045	0.995994	NR	NA	NA	3e-16
rs10048173	LDL cholesterol levels x alcohol consumption (regular vs non-regular drinkers) interaction (2df)	30698716	rs11870935	chr17:47655239	A=0.537, G=0.463	0.988045	0.995994	NR	NA	NA	6e-22
rs10048173	LDL cholesterol levels	30698716	rs11870935	chr17:47655239	A=0.537, G=0.463	0.988045	0.995994	NR	0.894	NA	2e-08
rs10048173	LDL cholesterol levels in current drinkers	30698716	rs11870935	chr17:47655239	A=0.537, G=0.463	0.988045	0.995994	NR	0.98	NA	2e-08
rs10048173	LDL cholesterol levels in current drinkers	30698716	rs11870935	chr17:47655239	A=0.537, G=0.463	0.988045	0.995994	NR	0.906	NA	2e-11
rs10048173	HDL cholesterol levels in current drinkers	30698716	rs11870935	chr17:47655239	A=0.537, G=0.463	0.988045	0.995994	NR	0.006	NA	2e-08
rs10048173	Triglyceride levels x alcohol consumption (drinkers vs non-drinkers) interaction (2df)	30698716	rs11870935	chr17:47655239	A=0.537, G=0.463	0.988045	0.995994	NR	NA	NA	6e-09
rs10048173	LDL cholesterol x physical activity interaction (2df test)	30670697	rs11870935	chr17:47655239	A=0.537, G=0.463	0.988045	0.995994	0.5257	NA	NA	8e-20
rs10048173	LDL cholesterol levels x long total sleep time interaction (2df test)	31719535	rs11870935	chr17:47655239	A=0.537, G=0.463	0.988045	0.995994	NR	1.06	0.74-1.38	2e-10
rs10048173	Optic cup area	25631615	rs11870935	chr17:47655239	A=0.537, G=0.463	0.988045	0.995994	0.47	0.013	0.0091-0.0169	2e-08
rs10048173	Total cholesterol levels	38116116	rs11870935	chr17:47655239	A=0.537, G=0.463	0.988045	0.995994	NR	NA	NA	3e-16
rs10048173	Low density lipoprotein cholesterol levels	34887591	rs11870935	chr17:47655239	A=0.537, G=0.463	0.988045	0.995994	NR	NA	NA	8e-88
rs10048173	Height	36224396	rs11871606	chr17:47655408	A=0.526, C=0.474	0.945439	0.99591	0.5225	0.0135	0.0094-0.0176	2e-10
rs10048173	Glycine levels	30837465	rs8078686	chr17:47658340	C=0.513, T=0.487	0.897553	0.995807	0.509	0.035	0.023-0.047	4e-11
rs10048173	Low density lipoprotein cholesterol levels	29507422	rs8078686	chr17:47658340	C=0.513, T=0.487	0.897553	0.995807	0.487	0.047	NA	8e-23
rs10048173	Low density lipoprotein cholesterol levels	29507422	rs8078686	chr17:47658340	C=0.513, T=0.487	0.897553	0.995807	NR	0.045	NA	2e-25
rs10048173	Total cholesterol levels	29507422	rs8078686	chr17:47658340	C=0.513, T=0.487	0.897553	0.995807	0.487	0.042	NA	1e-19
rs10048173	Total cholesterol levels	29507422	rs8078686	chr17:47658340	C=0.513, T=0.487	0.897553	0.995807	NR	0.041	NA	2e-22
rs10048173	Glycine levels	33414548	rs8078686	chr17:47658340	C=0.513, T=0.487	0.897553	0.995807	0.5089	6.617	()	4e-11
rs10048173	Triglycerides to total lipids ratio in small VLDL	38448586	rs8078686	chr17:47658340	C=0.513, T=0.487	0.897553	0.995807	0.4815	0.028	0.02-0.036	7e-13
rs10048173	Total cholesterol to total lipids ratio in medium VLDL	38448586	rs8078686	chr17:47658340	C=0.513, T=0.487	0.897553	0.995807	0.4811	0.0242	0.016-0.032	1e-09
rs10048173	Total cholesterol in very small VLDL	38448586	rs8078686	chr17:47658340	C=0.513, T=0.487	0.897553	0.995807	0.4811	0.0245	0.017-0.032	8e-10
rs10048173	Triglycerides to total lipids ratio in medium VLDL	38448586	rs8078686	chr17:47658340	C=0.513, T=0.487	0.897553	0.995807	0.4815	0.0261	0.018-0.034	2e-11
rs10048173	Esterified cholesterol levels	38448586	rs8078686	chr17:47658340	C=0.513, T=0.487	0.897553	0.995807	0.4812	0.0268	0.019-0.035	3e-11
rs10048173	Cholesterol esters in very small VLDL	38448586	rs8078686	chr17:47658340	C=0.513, T=0.487	0.897553	0.995807	0.4811	0.024	0.016-0.032	2e-09
rs10048173	Cholesteryl esters to total lipids ratio in medium VLDL	38448586	rs8078686	chr17:47658340	C=0.513, T=0.487	0.897553	0.995807	0.4812	0.0246	0.017-0.032	8e-10
rs10048173	Total Cholesterol in IDL	38448586	rs8078686	chr17:47658340	C=0.513, T=0.487	0.897553	0.995807	0.4813	0.0295	0.022-0.037	2e-13
rs10048173	Cholesterol esters in IDL	38448586	rs8078686	chr17:47658340	C=0.513, T=0.487	0.897553	0.995807	0.4813	0.0288	0.021-0.037	8e-13
rs10048173	Phospholipids in small LDL	38448586	rs8078686	chr17:47658340	C=0.513, T=0.487	0.897553	0.995807	0.4814	0.0244	0.017-0.032	2e-09
rs10048173	Total cholesterol levels	34887591	rs8078686	chr17:47658340	C=0.513, T=0.487	0.897553	0.995807	0.404185	0.0268168	0.018-0.036	3e-08
rs10048173	Low density lipoprotein cholesterol levels	34887591	rs8078686	chr17:47658340	C=0.513, T=0.487	0.897553	0.995807	0.404504	0.032089	0.023-0.042	1e-10
rs10048173	Weight	34594039	rs8078686	chr17:47658340	C=0.513, T=0.487	0.897553	0.995807	0.66586	0.0197517	0.014-0.025	1e-11
rs10048173	ERBB3 protein levels	39789286	rs8078686	chr17:47658340	C=0.513, T=0.487	0.897553	0.995807	0.499178	0.040629	0.03-0.051	1e-15
rs10048173	Sex hormone-binding globulin levels adjusted for BMI	32042192	rs4264433	chr17:47659909	A=0.463, T=0.537	0.972211	0.987981	0.514481	0.019504	0.017-0.022	7e-62
rs10048173	Sex hormone-binding globulin levels	32042192	rs4264433	chr17:47659909	A=0.463, T=0.537	0.972211	0.987981	0.514481	0.0186029	0.016-0.021	3e-40
rs10048173	Total cholesterol levels	35884923	rs4264433	chr17:47659909	A=0.463, T=0.537	0.972211	0.987981	NR	1.29	0.86-1.72	4e-09
rs10048173	Sex hormone-binding globulin levels in premenopausal women	35192695	rs4264433	chr17:47659909	A=0.463, T=0.537	0.972211	0.987981	0.482631	0.0646518	0.051-0.078	2e-21
rs10048173	Sex hormone-binding globulin levels in postmenopausal women	35192695	rs4264433	chr17:47659909	A=0.463, T=0.537	0.972211	0.987981	0.482631	0.0484723	0.039-0.058	2e-25
rs10048173	Sex hormone-binding globulin levels	35192695	rs4264433	chr17:47659909	A=0.463, T=0.537	0.972211	0.987981	0.482631	0.0511409	0.045-0.057	7e-58
rs10048173	Sex hormone-binding globulin levels	35192695	rs4264433	chr17:47659909	A=0.463, T=0.537	0.972211	0.987981	NR	16.215	NA	4e-59
rs10048173	Total cholesterol levels (1KG-JEWEL7K)	39702642	rs4264433	chr17:47659909	A=0.463, T=0.537	0.972211	0.987981	NR	0.025	0.017-0.033	7e-09
rs10048173	High density lipoprotein cholesterol levels	34887591	rs4264433	chr17:47659909	A=0.463, T=0.537	0.972211	0.987981	NR	NA	NA	2e-23
rs10048173	Sex hormone-binding globulin levels	34321204	rs4264433	chr17:47659909	A=0.463, T=0.537	0.972211	0.987981	0.52	1.38	1.07-1.69/	9e-18
rs10048173	High density lipoprotein cholesterol levels	34887591	rs4264433	chr17:47659909	A=0.463, T=0.537	0.972211	0.987981	0.510209	0.0145091	0.012-0.017	5e-15
rs10048173	Total cholesterol levels	33339817	rs4264433	chr17:47659909	A=0.463, T=0.537	0.972211	0.987981	NR	0.0278	0.021-0.035	3e-14
rs10048173	C4BPB protein levels	39789286	rs4264433	chr17:47659909	A=0.463, T=0.537	0.972211	0.987981	0.515336	0.0375908	0.027-0.049	5e-13
rs10048173	Total cholesterol to total lipids ratio in small VLDL	38448586	rs9905583	chr17:47663650	C=0.537, T=0.463	0.988045	0.995994	0.4662	0.0283	0.021-0.036	4e-13
rs10048173	Cholesteryl esters to total lipids ratio in small VLDL	38448586	rs9905583	chr17:47663650	C=0.537, T=0.463	0.988045	0.995994	0.4662	0.0267	0.019-0.034	7e-12
rs10048173	Free cholesterol to total lipids ratio in IDL	38448586	rs9905583	chr17:47663650	C=0.537, T=0.463	0.988045	0.995994	0.466	0.0239	0.016-0.032	7e-10
rs10048173	Total cholesterol to total lipids ratio in large LDL	38448586	rs9905583	chr17:47663650	C=0.537, T=0.463	0.988045	0.995994	0.4657	0.0256	0.018-0.033	1e-10
rs10048173	Phospholipids to total lipids in medium VLDL percentage (UKB data field 23594)	36764567	rs3809868	chr17:47673230	A=0.538, G=0.462	0.984068	0.992002	0.481325	0.0295331	0.021-0.039	1e-10
rs10048173	Free androgen index	36653534	rs3809868	chr17:47673230	A=0.538, G=0.462	0.984068	0.992002	NR	0.0423634	0.036-0.049	4e-35
rs10048173	Free testosterone levels	36653534	rs3809868	chr17:47673230	A=0.538, G=0.462	0.984068	0.992002	NR	0.0366466	0.03-0.043	4e-26
rs10048173	Cholesterol to total lipids ratio in small VLDL	35213538	rs3809868	chr17:47673230	A=0.538, G=0.462	0.984068	0.992002	0.481634	0.0277173	0.02-0.036	5e-12
rs10048173	Triglycerides to total lipids ratio in small VLDL	35213538	rs3809868	chr17:47673230	A=0.538, G=0.462	0.984068	0.992002	0.481634	0.0269887	0.019-0.035	1e-11
rs10048173	Cholesteryl esters to total lipids ratio in small VLDL	35213538	rs3809868	chr17:47673230	A=0.538, G=0.462	0.984068	0.992002	0.481634	0.0277135	0.02-0.036	1e-11
rs10048173	Free cholesterol to total lipids ratio in small VLDL	35213538	rs3809868	chr17:47673230	A=0.538, G=0.462	0.984068	0.992002	0.481634	0.0236266	0.016-0.031	2e-09
rs10048173	Free cholesterol to total lipids ratio in very small VLDL	35213538	rs3809868	chr17:47673230	A=0.538, G=0.462	0.984068	0.992002	0.481634	0.0266596	0.019-0.035	9e-11
rs10048173	Cholesterol to total lipids ratio in large VLDL	35213538	rs3809868	chr17:47673230	A=0.538, G=0.462	0.984068	0.992002	0.481637	0.0277285	0.02-0.036	7e-12
rs10048173	Cholesteryl esters to total lipids ratio in large VLDL	35213538	rs3809868	chr17:47673230	A=0.538, G=0.462	0.984068	0.992002	0.481637	0.0240906	0.016-0.032	1e-09
rs10048173	Cholesterol to total lipids ratio in medium VLDL	35213538	rs3809868	chr17:47673230	A=0.538, G=0.462	0.984068	0.992002	0.481634	0.0237567	0.016-0.031	1e-09
rs10048173	Cholesteryl esters to total lipids ratio in medium VLDL	35213538	rs3809868	chr17:47673230	A=0.538, G=0.462	0.984068	0.992002	0.481634	0.0215121	0.014-0.029	3e-08
rs10048173	Free cholesterol to total lipids ratio in medium VLDL	35213538	rs3809868	chr17:47673230	A=0.538, G=0.462	0.984068	0.992002	0.481634	0.0281858	0.02-0.036	8e-13
rs10048173	Phospholipids to total lipids ratio in medium VLDL	35213538	rs3809868	chr17:47673230	A=0.538, G=0.462	0.984068	0.992002	0.481634	0.0307984	0.023-0.039	9e-15
rs10048173	Triglycerides to total lipids ratio in medium VLDL	35213538	rs3809868	chr17:47673230	A=0.538, G=0.462	0.984068	0.992002	0.481634	0.0257775	0.018-0.033	4e-11
rs10048173	Free cholesterol to total lipids ratio in small HDL	35213538	rs3809868	chr17:47673230	A=0.538, G=0.462	0.984068	0.992002	0.481634	0.0263048	0.019-0.034	2e-11
rs10048173	APOF protein levels	39789286	rs3809868	chr17:47673230	A=0.538, G=0.462	0.984068	0.992002	0.518767	0.0541631	0.043-0.065	1e-24
rs10048173	Free cholesterol in very small VLDL (UKB data field 23521)	36764567	rs77142415	chr17:47675372	G=0.525, T=0.475	0.910924	0.979513	0.475903	0.0294931	0.02-0.039	6e-10
rs10048173	Concentration of very small VLDL particles (UKB data field 23516)	36764567	rs77142415	chr17:47675372	G=0.525, T=0.475	0.910924	0.979513	0.475903	0.0293766	0.02-0.039	8e-10
rs10048173	Phospholipid levels in very small VLDL	35213538	rs77142415	chr17:47675372	G=0.525, T=0.475	0.910924	0.979513	0.474952	0.0267004	0.019-0.035	1e-10
rs10048173	Total lipid levels in very small VLDL	35213538	rs77142415	chr17:47675372	G=0.525, T=0.475	0.910924	0.979513	0.474952	0.0271451	0.019-0.035	6e-11
rs10048173	Sex hormone-binding globulin levels	34321204	rs77142415	chr17:47675372	G=0.525, T=0.475	0.910924	0.979513	0.52	1.1	0.78-1.42/	3e-11
rs10048173	Sex hormone-binding globulin levels	34321204	rs77142415	chr17:47675372	G=0.525, T=0.475	0.910924	0.979513	0.52	1.14	0.86-1.42/	6e-16
rs10048173	Height	36224396	rs4239162	chr17:47678444	A=0.473, G=0.527	0.941465	0.991836	0.4564	0.0189	0.014-0.024	5e-13
rs10048173	Red cell distribution width	30595370	rs4794048	chr17:47685707	A=0.538, C=0.462	0.984068	0.992002	NR	NA	NA	8e-12
rs10048173	LDL cholesterol levels	36142332	rs4794048	chr17:47685707	A=0.538, C=0.462	0.984068	0.992002	NR	0.0041	0.0029-0.0053	4e-11
rs10048173	Total lipid levels in IDL	35213538	rs4794048	chr17:47685707	A=0.538, C=0.462	0.984068	0.992002	0.519202	0.0305531	0.023-0.038	2e-14
rs10048173	Concentration of IDL particles	35213538	rs4794048	chr17:47685707	A=0.538, C=0.462	0.984068	0.992002	0.519202	0.0322759	0.024-0.04	4e-15
rs10048173	Phospholipid levels in IDL	35213538	rs4794048	chr17:47685707	A=0.538, C=0.462	0.984068	0.992002	0.519202	0.0302565	0.022-0.038	4e-14
rs10048173	Concentration of very small VLDL particles	35213538	rs4794048	chr17:47685707	A=0.538, C=0.462	0.984068	0.992002	0.519202	0.02889	0.021-0.037	1e-12
rs10048173	Cholesteryl ester levels in small VLDL	35213538	rs4794048	chr17:47685707	A=0.538, C=0.462	0.984068	0.992002	0.519202	0.0280476	0.02-0.036	1e-11
rs10048173	Cholesteryl ester levels in very small VLDL	35213538	rs4794048	chr17:47685707	A=0.538, C=0.462	0.984068	0.992002	0.519202	0.026665	0.019-0.034	3e-11
rs10048173	Clinical LDL cholesterol levels	35213538	rs4794048	chr17:47685707	A=0.538, C=0.462	0.984068	0.992002	0.519202	0.0336655	0.026-0.042	3e-16
rs10048173	Free cholesterol levels in very small VLDL	35213538	rs4794048	chr17:47685707	A=0.538, C=0.462	0.984068	0.992002	0.519202	0.0289581	0.021-0.037	9e-13
rs10048173	Cholesterol levels in very small VLDL	35213538	rs4794048	chr17:47685707	A=0.538, C=0.462	0.984068	0.992002	0.519202	0.0276221	0.02-0.035	6e-12
rs10048173	Total Cholesterol in small LDL	38448586	rs4794048	chr17:47685707	A=0.538, C=0.462	0.984068	0.992002	0.5375	0.0286	0.021-0.036	4e-13
rs10048173	Cholesterol esters in small LDL	38448586	rs4794048	chr17:47685707	A=0.538, C=0.462	0.984068	0.992002	0.5375	0.0284	0.021-0.036	6e-13
rs10048173	Free cholesterol in small LDL	38448586	rs4794048	chr17:47685707	A=0.538, C=0.462	0.984068	0.992002	0.5376	0.0287	0.021-0.036	2e-13
rs10048173	Free cholesterol in very small VLDL	38448586	rs4794048	chr17:47685707	A=0.538, C=0.462	0.984068	0.992002	0.5377	0.0239	0.016-0.032	8e-10
rs10048173	Serum total cholesterol levels	38448586	rs4794048	chr17:47685707	A=0.538, C=0.462	0.984068	0.992002	0.5375	0.0267	0.019-0.034	1e-11
rs10048173	Phospholipids in large LDL	38448586	rs4794048	chr17:47685707	A=0.538, C=0.462	0.984068	0.992002	0.5375	0.0276	0.02-0.035	2e-12
rs10048173	Concentration of large LDL particles	38448586	rs4794048	chr17:47685707	A=0.538, C=0.462	0.984068	0.992002	0.5375	0.0276	0.02-0.035	2e-12
rs10048173	Total lipids in IDL	38448586	rs4794048	chr17:47685707	A=0.538, C=0.462	0.984068	0.992002	0.5375	0.0277	0.02-0.035	2e-12
rs10048173	Concentration of small LDL particles	38448586	rs4794048	chr17:47685707	A=0.538, C=0.462	0.984068	0.992002	0.5375	0.0262	0.019-0.034	3e-11
rs10048173	Total lipids in small LDL	38448586	rs4794048	chr17:47685707	A=0.538, C=0.462	0.984068	0.992002	0.5375	0.027	0.019-0.035	7e-12
rs10048173	Free cholesterol in IDL	38448586	rs4794048	chr17:47685707	A=0.538, C=0.462	0.984068	0.992002	0.5375	0.0304	0.023-0.038	8e-15
rs10048173	Cholesterol esters in large LDL	38448586	rs4794048	chr17:47685707	A=0.538, C=0.462	0.984068	0.992002	0.5375	0.0279	0.02-0.036	1e-12
rs10048173	Total cholesterol in large LDL	38448586	rs4794048	chr17:47685707	A=0.538, C=0.462	0.984068	0.992002	0.5375	0.0287	0.021-0.036	3e-13
rs10048173	Cholesterol esters in medium LDL	38448586	rs4794048	chr17:47685707	A=0.538, C=0.462	0.984068	0.992002	0.5375	0.0281	0.02-0.036	1e-12
rs10048173	Total cholesterol in medium LDL	38448586	rs4794048	chr17:47685707	A=0.538, C=0.462	0.984068	0.992002	0.5375	0.0284	0.021-0.036	6e-13
rs10048173	Total lipid levels in medium LDL	38448586	rs4794048	chr17:47685707	A=0.538, C=0.462	0.984068	0.992002	0.5375	0.0275	0.02-0.035	3e-12
rs10048173	Phospholipid levels in large LDL	35213538	rs4794048	chr17:47685707	A=0.538, C=0.462	0.984068	0.992002	0.519202	0.0332235	0.025-0.041	7e-16
rs10048173	Free cholesterol levels in LDL	35213538	rs4794048	chr17:47685707	A=0.538, C=0.462	0.984068	0.992002	0.519202	0.0338379	0.026-0.042	2e-16
rs10048173	Concentration of medium LDL particles	35213538	rs4794048	chr17:47685707	A=0.538, C=0.462	0.984068	0.992002	0.519202	0.0333408	0.025-0.041	1e-15
rs10048173	Free cholesterol levels in large LDL	35213538	rs4794048	chr17:47685707	A=0.538, C=0.462	0.984068	0.992002	0.519202	0.032865	0.025-0.041	7e-16
rs10048173	Free cholesterol levels in medium LDL	35213538	rs4794048	chr17:47685707	A=0.538, C=0.462	0.984068	0.992002	0.519202	0.034329	0.026-0.042	1e-16
rs10048173	Ratio of apolipoprotein B to apolipoprotein A1 levels	35213538	rs4794048	chr17:47685707	A=0.538, C=0.462	0.984068	0.992002	0.519202	0.0264385	0.018-0.034	9e-11
rs10048173	Cholesteryl ester levels in IDL	35213538	rs4794048	chr17:47685707	A=0.538, C=0.462	0.984068	0.992002	0.519202	0.0288929	0.021-0.037	5e-13
rs10048173	Cholesterol levels in IDL	35213538	rs4794048	chr17:47685707	A=0.538, C=0.462	0.984068	0.992002	0.519202	0.0299423	0.022-0.038	8e-14
rs10048173	Free cholesterol levels in IDL	35213538	rs4794048	chr17:47685707	A=0.538, C=0.462	0.984068	0.992002	0.519202	0.0322512	0.024-0.04	9e-16
rs10048173	Concentration of IDL particles	38448586	rs4794048	chr17:47685707	A=0.538, C=0.462	0.984068	0.992002	0.5374	0.0268	0.019-0.034	8e-12
rs10048173	Phospholipids in IDL	38448586	rs4794048	chr17:47685707	A=0.538, C=0.462	0.984068	0.992002	0.5375	0.0278	0.02-0.035	1e-12
rs10048173	Total cholesterol levels in LDL	38448586	rs4794048	chr17:47685707	A=0.538, C=0.462	0.984068	0.992002	0.5374	0.0285	0.021-0.036	5e-13
rs10048173	Free cholesterol in large LDL	38448586	rs4794048	chr17:47685707	A=0.538, C=0.462	0.984068	0.992002	0.5375	0.0306	0.023-0.038	6e-15
rs10048173	Total lipids in large LDL	38448586	rs4794048	chr17:47685707	A=0.538, C=0.462	0.984068	0.992002	0.5375	0.0281	0.02-0.036	8e-13
rs10048173	Free cholesterol in medium LDL	38448586	rs4794048	chr17:47685707	A=0.538, C=0.462	0.984068	0.992002	0.5375	0.0294	0.022-0.037	7e-14
rs10048173	Cholesteryl ester levels in medium VLDL	35213538	rs4794048	chr17:47685707	A=0.538, C=0.462	0.984068	0.992002	0.519202	0.0318382	0.024-0.04	9e-15
rs10048173	Free cholesterol levels in small LDL	35213538	rs4794048	chr17:47685707	A=0.538, C=0.462	0.984068	0.992002	0.519202	0.0347836	0.027-0.043	4e-17
rs10048173	Concentration of small LDL particles	35213538	rs4794048	chr17:47685707	A=0.538, C=0.462	0.984068	0.992002	0.519202	0.0333063	0.025-0.041	9e-16
rs10048173	AFP protein levels	39789286	rs4794048	chr17:47685707	A=0.538, C=0.462	0.984068	0.992002	0.480591	0.0659327	0.056-0.076	3e-47
rs10048173	HDL cholesterol	30275531	rs56325564	chr17:47689405	A=0.461, G=0.539	0.894931	0.947901	0.4569	0.0148	0.0095-0.0201-1	4e-08
rs10048173	Cholesterol in medium VLDL (UKB data field 23505)	36764567	rs56325564	chr17:47689405	A=0.461, G=0.539	0.894931	0.947901	0.482463	0.0308242	0.021-0.04	1e-10
rs10048173	Concentration of small LDL particles (UKB data field 23544)	36764567	rs56325564	chr17:47689405	A=0.461, G=0.539	0.894931	0.947901	0.482463	0.0332906	0.024-0.043	3e-12
rs10048173	Cholesterol in small LDL (UKB data field 23547)	36764567	rs56325564	chr17:47689405	A=0.461, G=0.539	0.894931	0.947901	0.482463	0.0324122	0.023-0.042	1e-11
rs10048173	Cholesteryl esters in small LDL (UKB data field 23548)	36764567	rs56325564	chr17:47689405	A=0.461, G=0.539	0.894931	0.947901	0.482463	0.0306828	0.021-0.04	1e-10
rs10048173	Phospholipids in small LDL (UKB data field 23546)	36764567	rs56325564	chr17:47689405	A=0.461, G=0.539	0.894931	0.947901	0.482463	0.0345044	0.025-0.044	5e-13
rs10048173	Total lipids in small LDL (UKB data field 23545)	36764567	rs56325564	chr17:47689405	A=0.461, G=0.539	0.894931	0.947901	0.482463	0.0330016	0.024-0.042	5e-12
rs10048173	Concentration of IDL particles (UKB data field 23523)	36764567	rs56325564	chr17:47689405	A=0.461, G=0.539	0.894931	0.947901	0.482463	0.0305788	0.021-0.04	1e-10
rs10048173	Phospholipids in IDL (UKB data field 23525)	36764567	rs56325564	chr17:47689405	A=0.461, G=0.539	0.894931	0.947901	0.482463	0.0290208	0.02-0.038	3e-10
rs10048173	Total lipids in IDL (UKB data field 23524)	36764567	rs56325564	chr17:47689405	A=0.461, G=0.539	0.894931	0.947901	0.482463	0.0291969	0.02-0.038	3e-10
rs10048173	Total cholesterol minus HDL-C levels (UKB data field 23401)	36764567	rs56325564	chr17:47689405	A=0.461, G=0.539	0.894931	0.947901	0.482463	0.0311553	0.022-0.04	6e-11
rs10048173	Remnant cholesterol (non-HDL, non-LDL -cholesterol) levels (UKB data field 23402)	36764567	rs56325564	chr17:47689405	A=0.461, G=0.539	0.894931	0.947901	0.482463	0.0294041	0.02-0.039	6e-10
rs10048173	Total lipids in LDL (UKB data field 23425)	36764567	rs56325564	chr17:47689405	A=0.461, G=0.539	0.894931	0.947901	0.482463	0.0322006	0.023-0.042	1e-11
rs10048173	Concentration of LDL particles (UKB data field 23429)	36764567	rs56325564	chr17:47689405	A=0.461, G=0.539	0.894931	0.947901	0.482463	0.032259	0.023-0.042	1e-11
rs10048173	Apolipoprotein B levels (UKB data field 23439)	36764567	rs56325564	chr17:47689405	A=0.461, G=0.539	0.894931	0.947901	0.482463	0.0321378	0.023-0.041	2e-11
rs10048173	Cholesteryl esters in LDL (UKB data field 23417)	36764567	rs56325564	chr17:47689405	A=0.461, G=0.539	0.894931	0.947901	0.482463	0.0312105	0.022-0.041	6e-11
rs10048173	Total free cholesterol levels (UKB data field 23419)	36764567	rs56325564	chr17:47689405	A=0.461, G=0.539	0.894931	0.947901	0.482463	0.0286969	0.02-0.038	8e-10
rs10048173	Concentration of large LDL particles (UKB data field 23530)	36764567	rs56325564	chr17:47689405	A=0.461, G=0.539	0.894931	0.947901	0.482463	0.0309344	0.022-0.04	9e-11
rs10048173	Total lipids in large LDL (UKB data field 23531)	36764567	rs56325564	chr17:47689405	A=0.461, G=0.539	0.894931	0.947901	0.482463	0.0316035	0.022-0.041	3e-11
rs10048173	Free cholesterol in small VLDL (UKB data field 23514)	36764567	rs56325564	chr17:47689405	A=0.461, G=0.539	0.894931	0.947901	0.482463	0.0304985	0.021-0.04	2e-10
rs10048173	Cholesterol in large LDL (UKB data field 23533)	36764567	rs56325564	chr17:47689405	A=0.461, G=0.539	0.894931	0.947901	0.482463	0.031111	0.022-0.04	5e-11
rs10048173	Cholesteryl esters in large LDL (UKB data field 23534)	36764567	rs56325564	chr17:47689405	A=0.461, G=0.539	0.894931	0.947901	0.482463	0.0308195	0.022-0.04	8e-11
rs10048173	Total free cholesterol levels	35213538	rs56325564	chr17:47689405	A=0.461, G=0.539	0.894931	0.947901	0.517309	0.0300426	0.022-0.038	1e-13
rs10048173	Cholesteryl ester levels in VLDL	35213538	rs56325564	chr17:47689405	A=0.461, G=0.539	0.894931	0.947901	0.517309	0.0272039	0.019-0.035	6e-11
rs10048173	VLDL cholesterol levels	35213538	rs56325564	chr17:47689405	A=0.461, G=0.539	0.894931	0.947901	0.517309	0.0253637	0.017-0.033	1e-09
rs10048173	LDL cholesterol levels	35213538	rs56325564	chr17:47689405	A=0.461, G=0.539	0.894931	0.947901	0.517309	0.0334417	0.025-0.042	7e-16
rs10048173	Concentration of VLDL particles	35213538	rs56325564	chr17:47689405	A=0.461, G=0.539	0.894931	0.947901	0.517309	0.0245323	0.016-0.033	3e-09
rs10048173	Polyunsaturated fatty acid levels	35213538	rs56325564	chr17:47689405	A=0.461, G=0.539	0.894931	0.947901	0.517344	0.0244343	0.017-0.032	2e-09
rs10048173	Cholesterol levels in small VLDL	35213538	rs56325564	chr17:47689405	A=0.461, G=0.539	0.894931	0.947901	0.517309	0.0297438	0.022-0.038	8e-13
rs10048173	Free cholesterol levels in small VLDL	35213538	rs56325564	chr17:47689405	A=0.461, G=0.539	0.894931	0.947901	0.517309	0.0317396	0.024-0.04	2e-14
rs10048173	Sphingomyelin levels	35213538	rs56325564	chr17:47689405	A=0.461, G=0.539	0.894931	0.947901	0.517344	0.0275352	0.02-0.035	1e-12
rs10048173	Apolipoprotein B levels	35213538	rs56325564	chr17:47689405	A=0.461, G=0.539	0.894931	0.947901	0.517309	0.0332508	0.025-0.041	1e-15
rs10048173	Phospholipid levels in small VLDL	35213538	rs56325564	chr17:47689405	A=0.461, G=0.539	0.894931	0.947901	0.517309	0.0285101	0.02-0.037	6e-12
rs10048173	Total lipid levels in lipoprotein particles	35213538	rs56325564	chr17:47689405	A=0.461, G=0.539	0.894931	0.947901	0.517309	0.0249484	0.017-0.033	1e-09
rs10048173	Total cholesterol levels	35213538	rs56325564	chr17:47689405	A=0.461, G=0.539	0.894931	0.947901	0.517309	0.0293207	0.021-0.037	3e-13
rs10048173	Total esterified cholesterol levels	35213538	rs56325564	chr17:47689405	A=0.461, G=0.539	0.894931	0.947901	0.517309	0.02882	0.021-0.037	7e-13
rs10048173	Cholesteryl ester levels in large LDL	35213538	rs56325564	chr17:47689405	A=0.461, G=0.539	0.894931	0.947901	0.517309	0.0323897	0.024-0.04	4e-15
rs10048173	Total lipid levels in large LDL	35213538	rs56325564	chr17:47689405	A=0.461, G=0.539	0.894931	0.947901	0.517309	0.0332629	0.025-0.041	7e-16
rs10048173	Concentration of large LDL particles	35213538	rs56325564	chr17:47689405	A=0.461, G=0.539	0.894931	0.947901	0.517309	0.0320119	0.024-0.04	1e-14
rs10048173	Cholesteryl ester levels in LDL	35213538	rs56325564	chr17:47689405	A=0.461, G=0.539	0.894931	0.947901	0.517309	0.0328022	0.025-0.041	3e-15
rs10048173	Total lipid levels in LDL	35213538	rs56325564	chr17:47689405	A=0.461, G=0.539	0.894931	0.947901	0.517309	0.0338404	0.026-0.042	3e-16
rs10048173	Cholesterol levels in medium LDL	35213538	rs56325564	chr17:47689405	A=0.461, G=0.539	0.894931	0.947901	0.517309	0.0329902	0.025-0.041	3e-15
rs10048173	Cholesteryl ester levels in medium LDL	35213538	rs56325564	chr17:47689405	A=0.461, G=0.539	0.894931	0.947901	0.517309	0.0315715	0.023-0.04	3e-14
rs10048173	Total lipid levels in medium LDL	35213538	rs56325564	chr17:47689405	A=0.461, G=0.539	0.894931	0.947901	0.517309	0.0331451	0.025-0.041	2e-15
rs10048173	Cholesterol levels in large LDL	35213538	rs56325564	chr17:47689405	A=0.461, G=0.539	0.894931	0.947901	0.517309	0.0327246	0.025-0.041	2e-15
rs10048173	Phospholipid levels in LDL	35213538	rs56325564	chr17:47689405	A=0.461, G=0.539	0.894931	0.947901	0.517309	0.0343109	0.026-0.042	1e-16
rs10048173	Concentration of LDL particles	35213538	rs56325564	chr17:47689405	A=0.461, G=0.539	0.894931	0.947901	0.517309	0.0333444	0.025-0.041	1e-15
rs10048173	Phospholipid levels in medium LDL	35213538	rs56325564	chr17:47689405	A=0.461, G=0.539	0.894931	0.947901	0.517309	0.0334865	0.025-0.042	9e-16
rs10048173	Cholesterol levels in medium VLDL	35213538	rs56325564	chr17:47689405	A=0.461, G=0.539	0.894931	0.947901	0.517309	0.0319088	0.024-0.04	2e-14
rs10048173	Free cholesterol levels in medium VLDL	35213538	rs56325564	chr17:47689405	A=0.461, G=0.539	0.894931	0.947901	0.517309	0.0295281	0.021-0.038	1e-12
rs10048173	Total lipid levels in medium VLDL	35213538	rs56325564	chr17:47689405	A=0.461, G=0.539	0.894931	0.947901	0.517309	0.0230968	0.015-0.031	2e-08
rs10048173	Concentration of medium VLDL particles	35213538	rs56325564	chr17:47689405	A=0.461, G=0.539	0.894931	0.947901	0.517309	0.026687	0.019-0.035	1e-10
rs10048173	Phospholipid levels in medium VLDL	35213538	rs56325564	chr17:47689405	A=0.461, G=0.539	0.894931	0.947901	0.517309	0.0273959	0.019-0.036	4e-11
rs10048173	Total cholesterol minus HDL-C levels	35213538	rs56325564	chr17:47689405	A=0.461, G=0.539	0.894931	0.947901	0.517309	0.032517	0.024-0.041	4e-15
rs10048173	Omega-6 fatty acid levels	35213538	rs56325564	chr17:47689405	A=0.461, G=0.539	0.894931	0.947901	0.517344	0.0227535	0.015-0.031	2e-08
rs10048173	Remnant cholesterol (non-HDL, non-LDL -cholesterol)	35213538	rs56325564	chr17:47689405	A=0.461, G=0.539	0.894931	0.947901	0.517309	0.0303526	0.022-0.038	2e-13
rs10048173	Cholesterol levels in small LDL	35213538	rs56325564	chr17:47689405	A=0.461, G=0.539	0.894931	0.947901	0.517309	0.0338263	0.026-0.042	5e-16
rs10048173	Cholesteryl ester levels in small LDL	35213538	rs56325564	chr17:47689405	A=0.461, G=0.539	0.894931	0.947901	0.517309	0.0319717	0.024-0.04	2e-14
rs10048173	Phospholipid levels in small LDL	35213538	rs56325564	chr17:47689405	A=0.461, G=0.539	0.894931	0.947901	0.517309	0.0355181	0.027-0.044	1e-17
rs10048173	Total lipid levels in small LDL	35213538	rs56325564	chr17:47689405	A=0.461, G=0.539	0.894931	0.947901	0.517309	0.0341996	0.026-0.042	2e-16
rs10048173	Weight (maximum, inv-normal transformed)	39024449	rs56325564	chr17:47689405	A=0.461, G=0.539	0.894931	0.947901	0.5328	0.03787	0.032-0.044	3e-39
rs10048173	What is your weight? (pounds, inv-normal transformed)	39024449	rs56325564	chr17:47689405	A=0.461, G=0.539	0.894931	0.947901	0.5481	0.02895	0.022-0.036	1e-15
rs10048173	INHBB protein levels	39789286	rs56325564	chr17:47689405	A=0.461, G=0.539	0.894931	0.947901	0.482959	0.0515379	0.041-0.063	4e-24
rs10797442	Rheumatoid arthritis	33310728	rs2258734	chr1:2552522	A=0.314, G=0.686	0.905181	0.962496	NR	0.91	0.89-0.93	6e-14
rs10797442	Rheumatoid arthritis (rheumatoid factor and/or anti-cyclic citrullinated peptide seropositive)	35470158	rs2258734	chr1:2552522	A=0.314, G=0.686	0.905181	0.962496	0.35	0.89	NA	3e-08
rs10797442	Rheumatoid arthritis	36333501	rs2258734	chr1:2552522	A=0.314, G=0.686	0.905181	0.962496	NR	0.905833	0.886512898347861-0.925574737881567	4e-19
rs10797442	Rheumatoid arthritis (rheumatoid factor and/or anti-cyclic citrullinated peptide seropositive)	36333501	rs2258734	chr1:2552522	A=0.314, G=0.686	0.905181	0.962496	NR	0.876516	0.854632663753815-0.898960247019011	2e-24
rs10797442	Rheumatoid arthritis	36333501	rs2258734	chr1:2552522	A=0.314, G=0.686	0.905181	0.962496	0.3141	0.910374	0.884345489941591-0.937168172590856	3e-10
rs10797442	Rheumatoid arthritis	36333501	rs2258734	chr1:2552522	A=0.314, G=0.686	0.905181	0.962496	0.4812	0.901045	0.8703225729682-0.932852075864541	4e-09
rs10797442	Rheumatoid arthritis (rheumatoid factor and/or anti-cyclic citrullinated peptide seropositive)	36333501	rs2258734	chr1:2552522	A=0.314, G=0.686	0.905181	0.962496	0.3141	0.881968	0.854403754435505-0.910420604551279	1e-14
rs10797442	Rheumatoid arthritis (rheumatoid factor and/or anti-cyclic citrullinated peptide seropositive)	36333501	rs2258734	chr1:2552522	A=0.314, G=0.686	0.905181	0.962496	0.4812	0.862517	0.824014492831346-0.902819315502971	2e-10
rs10797442	Autoimmune traits	30595370	rs10797431	chr1:2569783	G=0.659, T=0.341	0.831527	0.980484	NR	NA	NA	1e-11
rs10797442	Multiple sclerosis	27386562	rs10797431	chr1:2569783	G=0.659, T=0.341	0.831527	0.980484	NR	1.19048	NA	2e-10
rs10797442	Rheumatoid arthritis	34594039	rs10797431	chr1:2569783	G=0.659, T=0.341	0.831527	0.980484	NR	0.074	0.049-0.099	1e-08
rs10797442	Multiple sclerosis (MTAG)	40262193	rs6701238	chr1:2589061	A=0.333, G=0.667	0.870562	0.985538	0.657	0.063	0.049-0.077	4e-18
rs10797442	Multiple sclerosis	31604244	rs6670198	chr1:2589088	C=0.333, T=0.667	0.870562	0.985538	NR	1.13675	NA	2e-36
rs10797442	Multiple sclerosis	24076602	rs3748817	chr1:2594226	C=0.331, T=0.669	0.878478	0.985581	0.65	1.14	NA	1e-26
rs10797442	Celiac disease	20190752	rs3748816	chr1:2595307	A=0.668, G=0.332	0.874508	0.985559	0.66	1.12	1.09-1.18	3e-09
rs10797442	Primary sclerosing cholangitis	27992413	rs3748816	chr1:2595307	A=0.668, G=0.332	0.874508	0.985559	0.66	1.2	1.14-1.26	5e-13
rs10797442	Primary sclerosing cholangitis	23603763	rs3748816	chr1:2595307	A=0.668, G=0.332	0.874508	0.985559	0.656	1.21	1.14-1.27	7e-12
rs10797442	Primary sclerosing cholangitis (MTAG)	36828809	rs3748816	chr1:2595307	A=0.668, G=0.332	0.874508	0.985559	NR	0.068255	0.046-0.09	1e-09
rs10797442	Rheumatoid arthritis	23143596	rs2843401	chr1:2596694	C=0.689, T=0.311	0.963198	0.985997	0.67	1.10436	()	4e-08
rs10797442	Rheumatoid arthritis (ACPA-positive)	23143596	rs2843401	chr1:2596694	C=0.689, T=0.311	0.963198	0.985997	0.67	1.14443	()	7e-10
rs10797442	Rheumatoid arthritis (ACPA-positive)	24532676	rs2843401	chr1:2596694	C=0.689, T=0.311	0.963198	0.985997	0.68	1.1236	1.09-1.16	7e-12
rs10797442	Autoimmune traits (pleiotropy)	30572963	rs6664969	chr1:2603539	A=0.312, G=0.688	0.967817	0.990651	NA	NA	NA	3e-10
rs10797442	Celiac disease	30572963	rs6664969	chr1:2603539	A=0.312, G=0.688	0.967817	0.990651	NR	1.11693	NA	1e-08
rs10797442	Rheumatoid arthritis	30572963	rs6664969	chr1:2603539	A=0.312, G=0.688	0.967817	0.990651	0.67	1.10782	NA	1e-08
rs10797442	Celiac disease	22057235	rs4445406	chr1:2607961	C=0.329, T=0.671	0.912539	1	0.656	1.14943	NA	5e-12
rs10797442	Celiac disease and Rheumatoid arthritis	26546613	rs4073285	chr1:2608357	C=0.69, T=0.31	0.995361	1	NR	0.9	NA	2e-13
rs10797442	Diffuse large B-cell lymphoma or rheumatoid arthritis	31407831	rs3890745	chr1:2622185	C=0.309, T=0.691	1	1	NR	1.14416	NA	2e-08
rs10797442	Primary biliary cholangitis	34033851	rs28568531	chr1:2624201	A=0.309, T=0.691	1	1	NR	0.109007	0.07-0.148	4e-08
rs10797442	Membrane metallo-endopeptidase-like 1 levels	39528825	rs6422657	chr1:2626092	C=0.309, T=0.691	1	1	0.314963	0.8326	0.79-0.88	1e-235
rs10797442	Hypothyroidism or rheumatoid arthritis (pleiotropy)	38368726	rs9970196	chr1:2642639	C=0.691, T=0.309	1	1	NR	NA	NA	3e-10
rs10797442	Multiple sclerosis	21833088	rs4648356	chr1:2792599	A=0.308, C=0.692	0.995352	1	NR	1.14	1.12-1.16	1e-14
rs10797442	Rheumatoid arthritis (rheumatoid factor and/or anti-cyclic citrullinated peptide seropositive)	35470158	rs897628	chr1:2800059	C=0.692, T=0.308	0.995352	1	0.3362	0.9	NA	3e-16
rs10797442	Rheumatoid arthritis	35470158	rs897628	chr1:2800059	C=0.692, T=0.308	0.995352	1	0.3362	0.94	NA	2e-10
rs10936600	Mean corpuscular hemoglobin	29403010	rs12638862	chr3:169759718	A=0.746, G=0.254	0.927829	0.994503	NR	0.02924	0.021-0.038	3e-11
rs10936600	Mean corpuscular volume	29403010	rs12638862	chr3:169759718	A=0.746, G=0.254	0.927829	0.994503	NR	0.02925	0.021-0.038	3e-11
rs10936600	B-cell malignancies (chronic lymphocytic leukemia, Hodgkin lymphoma or multiple myeloma) (pleiotropy)	28112199	rs12638862	chr3:169759718	A=0.746, G=0.254	0.927829	0.994503	NR	NA	NA	2e-11
rs10936600	Uterine fibroids	30194396	rs12638862	chr3:169759718	A=0.746, G=0.254	0.927829	0.994503	0.7851	1.07527	1.05-1.11	3e-08
rs10936600	Telomere length	29151059	rs12638862	chr3:169759718	A=0.746, G=0.254	0.927829	0.994503	0.24	0.13	0.091-0.169	2e-08
rs10936600	Telomere length	35530816	rs12638862	chr3:169759718	A=0.746, G=0.254	0.927829	0.994503	NR	NA	NA	2e-65
rs10936600	Systolic blood pressure	30578418	rs12638862	chr3:169759718	A=0.746, G=0.254	0.927829	0.994503	0.7348	0.258	0.18-0.33	5e-12
rs10936600	Platelet count	32888493	rs12638862	chr3:169759718	A=0.746, G=0.254	0.927829	0.994503	0.33807	NA	NA	1e-12
rs10936600	Abdominal aortic aneurysm	37845353	rs12638862	chr3:169759718	A=0.746, G=0.254	0.927829	0.994503	NR	0.0585	0.041-0.076	8e-11
rs10936600	Uterine fibroids	40050615	rs12638862	chr3:169759718	A=0.746, G=0.254	0.927829	0.994503	NR	0.0865	0.071-0.102	1e-27
rs10936600	Mean corpuscular volume	34594039	rs12638862	chr3:169759718	A=0.746, G=0.254	0.927829	0.994503	0.645509	0.022037	0.015-0.029	4e-09
rs10936600	Mean corpuscular hemoglobin	34594039	rs12638862	chr3:169759718	A=0.746, G=0.254	0.927829	0.994503	0.6457	0.022986	0.016-0.03	1e-09
rs10936600	Pulse pressure	34594039	rs12638862	chr3:169759718	A=0.746, G=0.254	0.927829	0.994503	NR	0.0116	0.0077-0.0155	6e-09
rs10936600	Systolic blood pressure (MTAG)	39537608	rs12630450	chr3:169762416	A=0.736, G=0.264	0.880911	0.994428	NR	0.0153723	0.012-0.019	2e-15
rs10936600	Sex hormone-binding globulin levels	36653534	rs12630450	chr3:169762416	A=0.736, G=0.264	0.880911	0.994428	NR	0.0206318	0.014-0.028	1e-08
rs10936600	Systolic blood pressure	38689001	rs12630450	chr3:169762416	A=0.736, G=0.264	0.880911	0.994428	NR	0.2764	0.22-0.33	6e-24
rs10936600	Systolic blood pressure	35762941	rs12630450	chr3:169762416	A=0.736, G=0.264	0.880911	0.994428	NR	0.2741	0.19-0.36	4e-11
rs10936600	Pulse pressure	38689001	rs12630450	chr3:169762416	A=0.736, G=0.264	0.880911	0.994428	NR	0.1889	0.15-0.23	4e-22
rs10936600	Telomere length	20139977	rs12696304	chr3:169763483	C=0.735, G=0.265	0.876412	0.994421	0.3	0.11	0.08-0.14	4e-14
rs10936600	Nevus count or cutaneous melanoma	30429480	rs12696304	chr3:169763483	C=0.735, G=0.265	0.876412	0.994421	NR	NA	NA	8e-10
rs10936600	Telomere length	21573004	rs12696304	chr3:169763483	C=0.735, G=0.265	0.876412	0.994421	0.27	0.03	0.02-0.04	2e-14
rs10936600	Systolic blood pressure	30595370	rs12696304	chr3:169763483	C=0.735, G=0.265	0.876412	0.994421	NR	NA	NA	5e-09
rs10936600	Idiopathic pulmonary fibrosis	31710517	rs12696304	chr3:169763483	C=0.735, G=0.265	0.876412	0.994421	0.279	1.31	1.21-1.40	7e-13
rs10936600	Sex hormone-binding globulin levels adjusted for BMI	32042192	rs12696304	chr3:169763483	C=0.735, G=0.265	0.876412	0.994421	0.265614	0.00771193	0.0052-0.0103	1e-09
rs10936600	Sex hormone-binding globulin levels	32042192	rs12696304	chr3:169763483	C=0.735, G=0.265	0.876412	0.994421	0.265614	0.00813109	0.0054-0.0109	2e-09
rs10936600	Telomere length	35530816	rs12696304	chr3:169763483	C=0.735, G=0.265	0.876412	0.994421	NR	NA	NA	4e-44
rs10936600	Systolic blood pressure	39134668	rs12696304	chr3:169763483	C=0.735, G=0.265	0.876412	0.994421	NR	0.0146355	0.01-0.019	2e-11
rs10936600	Leukocyte telomere length	31171785	rs2293607	chr3:169764547	C=0.242, T=0.758	0.994596	1	NR	0.12	NA	8e-39
rs10936600	Leukocyte telomere length	31171785	rs2293607	chr3:169764547	C=0.242, T=0.758	0.994596	1	NR	0.093	NA	5e-48
rs10936600	Non-small cell lung cancer	32889700	rs2293607	chr3:169764547	C=0.242, T=0.758	0.994596	1	NR	1.1	1.06-1.13	2e-10
rs10936600	Lung adenocarcinoma	32889700	rs2293607	chr3:169764547	C=0.242, T=0.758	0.994596	1	NR	1.14	1.11-1.18	1e-15
rs10936600	Cancer (pleiotropy)	32887889	rs2293607	chr3:169764547	C=0.242, T=0.758	0.994596	1	NR	1.082	1.057-1.107	2e-11
rs10936600	Prostate cancer	33398198	rs2293607	chr3:169764547	C=0.242, T=0.758	0.994596	1	NR	1.06	1.04-1.08	2e-13
rs10936600	Telomere length	35530816	rs2293607	chr3:169764547	C=0.242, T=0.758	0.994596	1	NR	NA	NA	3e-96
rs10936600	Prostate cancer	37945903	rs2293607	chr3:169764547	C=0.242, T=0.758	0.994596	1	0.749	1.04	1.03-1.05	1e-09
rs10936600	Pulse pressure	30578418	rs2293607	chr3:169764547	C=0.242, T=0.758	0.994596	1	0.752	0.1976	0.14-0.25	1e-11
rs10936600	Lung adenocarcinoma	31326317	rs2293607	chr3:169764547	C=0.242, T=0.758	0.994596	1	0.58	1.14	1.11-1.18	1e-15
rs10936600	Lung adenocarcinoma	31326317	rs2293607	chr3:169764547	C=0.242, T=0.758	0.994596	1	0.45	1.16	1.11-1.21	6e-12
rs10936600	Non-small cell lung cancer	31326317	rs2293607	chr3:169764547	C=0.242, T=0.758	0.994596	1	0.596	1.1	1.06-1.13	2e-10
rs10936600	Non-small cell lung cancer	31326317	rs2293607	chr3:169764547	C=0.242, T=0.758	0.994596	1	0.45	1.12	1.08-1.17	3e-09
rs10936600	Mean corpuscular volume	32888493	rs2293607	chr3:169764547	C=0.242, T=0.758	0.994596	1	0.244809	0.016113	0.012-0.02	2e-14
rs10936600	Telomere length (principal component 1)	39192095	rs2293607	chr3:169764547	C=0.242, T=0.758	0.994596	1	0.755841	0.120233	0.12-0.12	1e-300
rs10936600	Uterine fibroids	40050615	rs2293607	chr3:169764547	C=0.242, T=0.758	0.994596	1	NR	0.0866	0.073-0.1	7e-36
rs10936600	Prostate cancer	37945903	rs2293607	chr3:169764547	C=0.242, T=0.758	0.994596	1	NR	1.04	1.03-1.06	7e-14
rs10936600	mean corpuscular hemoglobin (MCH, maximum, inv-norm transformed)	39024449	rs2293607	chr3:169764547	C=0.242, T=0.758	0.994596	1	0.7788	0.02896	0.021-0.036	3e-14
rs10936600	mean corpuscular hemoglobin (MCH, minimum, inv-norm transformed)	39024449	rs2293607	chr3:169764547	C=0.242, T=0.758	0.994596	1	0.7788	0.03061	0.023-0.038	1e-16
rs10936600	mean corpuscular hemoglobin (MCH, mean, inv-norm transformed)	39024449	rs2293607	chr3:169764547	C=0.242, T=0.758	0.994596	1	0.7788	0.03237	0.025-0.04	4e-17
rs10936600	Uterine fibroids	34594039	rs2293607	chr3:169764547	C=0.242, T=0.758	0.994596	1	NR	0.0845	0.066-0.103	2e-19
rs10936600	Mean corpuscular hemoglobin	34594039	rs2293607	chr3:169764547	C=0.242, T=0.758	0.994596	1	NR	0.0204	0.016-0.025	4e-20
rs10936600	Mean corpuscular volume	34594039	rs2293607	chr3:169764547	C=0.242, T=0.758	0.994596	1	NR	0.0217	0.017-0.026	1e-22
rs10936600	eosinophil (fraction, maximum, inv-norm transformed)	39024449	rs2293607	chr3:169764547	C=0.242, T=0.758	0.994596	1	0.7559	0.03539	0.029-0.042	6e-27
rs10936600	systolic blood pressure (SBP, mean, inv-normal transformed)	39024449	rs2293607	chr3:169764547	C=0.242, T=0.758	0.994596	1	0.7786	0.02553	0.019-0.032	4e-15
rs10936600	Idiopathic pulmonary fibrosis	35688625	rs9860874	chr3:169768483	A=0.264, C=0.736	0.880911	0.994428	0.276	1.29	1.22-1.37	6e-18
rs10936600	Uterine fibroids	31649266	rs35446936	chr3:169768720	A=0.242, G=0.758	0.994596	1	0.24	1.06	1.04-1.08	1e-08
rs10936600	Uterine leiomyomata	36726022	rs35446936	chr3:169768720	A=0.242, G=0.758	0.994596	1	NR	0.93	0.91-0.94	1e-16
rs10936600	Leukocyte telomere length	37216007	rs35446936	chr3:169768720	A=0.242, G=0.758	0.994596	1	NR	0.0958	0.082-0.109	1e-44
rs10936600	Cancer of urinary organs (incl. kidney and bladder) (PheCode 189)	39024449	rs35446936	chr3:169768720	A=0.242, G=0.758	0.994596	1	0.7741	0.08906	0.063-0.115	6e-13
rs10936600	Lipoma of skin and subcutaneous tissue (PheCode 214.1)	39024449	rs35446936	chr3:169768720	A=0.242, G=0.758	0.994596	1	0.7736	0.1163	0.078-0.154	4e-11
rs10936600	Lipoma (PheCode 214)	39024449	rs35446936	chr3:169768720	A=0.242, G=0.758	0.994596	1	0.7738	0.1205	0.093-0.148	3e-21
rs10936600	Lipoma of skin and subcutaneous tissue (PheCode 214.1)	39024449	rs35446936	chr3:169768720	A=0.242, G=0.758	0.994596	1	0.7544	0.1484	0.11-0.19	1e-13
rs10936600	Lipoma (PheCode 214)	39024449	rs35446936	chr3:169768720	A=0.242, G=0.758	0.994596	1	0.7546	0.1468	0.12-0.18	8e-25
rs10936600	Red blood cell count	34594039	rs35446936	chr3:169768720	A=0.242, G=0.758	0.994596	1	NR	0.0179	0.014-0.022	1e-20
rs10936600	ICD10 D25: Leiomyoma of uterus	40069456	rs35446936	chr3:169768720	A=0.242, G=0.758	0.994596	1	NR	1.05	1.03-1.07	8e-09
rs10936600	Platelet count	29403010	rs12637184	chr3:169769649	A=0.242, G=0.758	0.994596	1	NR	0.02466	0.016-0.033	3e-08
rs10936600	Red blood cell count	30595370	rs12637184	chr3:169769649	A=0.242, G=0.758	0.994596	1	NR	NA	NA	7e-10
rs10936600	Telomere length	35530816	rs12637184	chr3:169769649	A=0.242, G=0.758	0.994596	1	NR	NA	NA	1e-96
rs10936600	Mean corpuscular volume	32888493	rs12637184	chr3:169769649	A=0.242, G=0.758	0.994596	1	0.311707	NA	NA	3e-19
rs10936600	Mean corpuscular hemoglobin	32888493	rs12637184	chr3:169769649	A=0.242, G=0.758	0.994596	1	0.244435	0.015781	0.011-0.02	2e-12
rs10936600	Eosinophil counts	27863252	rs9811216	chr3:169769713	C=0.257, T=0.743	0.913373	0.994481	0.2616	0.0286991	0.021-0.037	2e-12
rs10936600	Sum eosinophil basophil counts	27863252	rs9811216	chr3:169769713	C=0.257, T=0.743	0.913373	0.994481	0.2616	0.0264671	0.018-0.034	9e-11
rs10936600	Neutrophil percentage of granulocytes	27863252	rs9811216	chr3:169769713	C=0.257, T=0.743	0.913373	0.994481	0.2615	0.0307159	0.023-0.039	6e-14
rs10936600	Lymphoid leukemia (PheCode 204.1)	39024449	rs9811216	chr3:169769713	C=0.257, T=0.743	0.913373	0.994481	0.7323	0.2039	0.14-0.27	2e-12
rs10936600	Leukemia (PheCode 204)	39024449	rs9811216	chr3:169769713	C=0.257, T=0.743	0.913373	0.994481	0.7185	0.1351	0.094-0.176	5e-13
rs10936600	Lymphoid leukemia, chronic (PheCode 204.12)	39024449	rs9811216	chr3:169769713	C=0.257, T=0.743	0.913373	0.994481	0.7324	0.2261	0.15-0.3	5e-13
rs10936600	Leukemia (PheCode 204)	39024449	rs9811216	chr3:169769713	C=0.257, T=0.743	0.913373	0.994481	0.7378	0.1482	0.11-0.19	1e-12
rs10936600	Clear cell renal cell carcinoma	38671320	rs55735727	chr3:169770360	A=0.758, T=0.242	0.994596	1	0.25	0.87	0.84-0.9	9e-15
rs10936600	Kidney cancer	38671320	rs55735727	chr3:169770360	A=0.758, T=0.242	0.994596	1	0.248	0.88	0.86-0.9	1e-20
rs10936600	Sex hormone-binding globulin levels	32042192	rs55735727	chr3:169770360	A=0.758, T=0.242	0.994596	1	0.269447	0.0066674	0.0046-0.0088	5e-10
rs10936600	Sex hormone-binding globulin levels adjusted for BMI	32042192	rs55735727	chr3:169770360	A=0.758, T=0.242	0.994596	1	0.269447	0.00673382	0.0049-0.0086	3e-13
rs10936600	Mean corpuscular hemoglobin	32888493	rs55735727	chr3:169770360	A=0.758, T=0.242	0.994596	1	0.339935	0.026771	0.018-0.035	8e-10
rs10936600	Red blood cell count	32888494	rs55735727	chr3:169770360	A=0.758, T=0.242	0.994596	1	0.269208	0.0172521	0.012-0.022	7e-12
rs10936600	Postinflammatory pulmonary fibrosis (PheCode 502)	39024449	rs55735727	chr3:169770360	A=0.758, T=0.242	0.994596	1	0.7565	0.1364	0.1-0.17	1e-11
rs10936600	eosinophil (fraction, minimum, inv-norm transformed)	39024449	rs28465436	chr3:169771294	A=0.748, C=0.252	0.937656	0.994517	0.7463	0.02456	0.019-0.031	6e-16
rs10936600	eosinophil (fraction, mean, inv-norm transformed)	39024449	rs28465436	chr3:169771294	A=0.748, C=0.252	0.937656	0.994517	0.7463	0.0351	0.028-0.042	7e-24
rs10936600	Neutrophil percentage of white cells	32888494	rs28465436	chr3:169771294	A=0.748, C=0.252	0.937656	0.994517	0.24764	0.0154429	0.01-0.021	2e-09
rs10936600	Mean sphered cell volume (UKB data field 30270)	39789286	rs28649851	chr3:169771524	A=0.717, G=0.283	0.800837	0.994282	0.282256	0.0156812	0.011-0.02	2e-13
rs10936600	Colorectal cancer	20972440	rs10936599	chr3:169774313	C=0.757, T=0.243	1	1	NR	1.04	1.04-1.10	3e-08
rs10936600	Telomere length	23535734	rs10936599	chr3:169774313	C=0.757, T=0.243	1	1	0.252	0.097	0.081-0.113	3e-31
rs10936600	Bladder cancer	24163127	rs10936599	chr3:169774313	C=0.757, T=0.243	1	1	0.76	1.1765	1.11-1.23	5e-09
rs10936600	Chronic lymphocytic leukemia	24292274	rs10936599	chr3:169774313	C=0.757, T=0.243	1	1	NR	1.26	1.17-1.35	2e-09
rs10936600	Multiple myeloma	23955597	rs10936599	chr3:169774313	C=0.757, T=0.243	1	1	0.8	1.256	1.18-1.33	9e-14
rs10936600	Multiple myeloma	33875642	rs10936599	chr3:169774313	C=0.757, T=0.243	1	1	0.76	1.16	NA	3e-08
rs10936600	Telomere length	35530816	rs10936599	chr3:169774313	C=0.757, T=0.243	1	1	NR	NA	NA	8e-95
rs10936600	Cutaneous melanoma (MTAG)	34813871	rs10936599	chr3:169774313	C=0.757, T=0.243	1	1	0.75	0.0719	0.056-0.088	8e-19
rs10936600	Uterine fibroids	40050615	rs10936599	chr3:169774313	C=0.757, T=0.243	1	1	NR	0.0954	0.076-0.115	3e-21
rs10936600	Colorectal cancer	36539618	rs10936599	chr3:169774313	C=0.757, T=0.243	1	1	NR	0.0533	0.039-0.067	1e-13
rs10936600	eosinophil (fraction, maximum, inv-norm transformed)	39024449	rs10936599	chr3:169774313	C=0.757, T=0.243	1	1	0.779	0.03022	0.023-0.037	1e-17
rs10936600	eosinophil (absolute count, mean, inv-norm transformed)	39024449	rs10936599	chr3:169774313	C=0.757, T=0.243	1	1	0.7804	0.03263	0.025-0.04	2e-17
rs10936600	Cutaneous malignant melanoma	32341527	rs3950296	chr3:169775495	C=0.757, G=0.243	1	1	0.7469	1.0775	NA	4e-11
rs10936600	Eosinophil counts	30595370	rs3950296	chr3:169775495	C=0.757, G=0.243	1	1	NR	NA	NA	2e-21
rs10936600	Telomere length	23001564	rs1317082	chr3:169779797	A=0.757, G=0.243	1	1	0.2875	0.0679	0.046-0.089	1e-08
rs10936600	Systemic lupus erythematosus	33272962	rs1317082	chr3:169779797	A=0.757, G=0.243	1	1	0.43	1.102	1.07-1.13	2e-11
rs10936600	Telomere length	35530816	rs1317082	chr3:169779797	A=0.757, G=0.243	1	1	NR	NA	NA	2e-95
rs10936600	Red blood cell count	34594039	rs1317082	chr3:169779797	A=0.757, G=0.243	1	1	0.643904	0.0216633	0.015-0.028	3e-11
rs10936600	Red blood cell count	29403010	rs3772190	chr3:169782699	A=0.243, G=0.757	1	1	NR	0.02421	0.016-0.033	4e-08
rs10936600	Mean corpuscular hemoglobin	32888493	rs3772190	chr3:169782699	A=0.243, G=0.757	1	1	0.316824	NA	NA	7e-18
rs10936600	Leukocyte telomere length	39948438	rs3772190	chr3:169782699	A=0.243, G=0.757	1	1	0.539912	0.073	-0.035	2e-16
rs10936600	Myeloproliferative neoplasms (MTAG)	37684235	rs1920123	chr3:169788385	C=0.735, T=0.265	0.886274	1	NR	0.011	0.0071-0.0149	1e-12
rs10936600	Chronic lymphocytic leukemia or systemic lupus erythematosus	31407831	rs13069553	chr3:169790484	A=0.757, G=0.243	1	1	NR	1.16279	NA	2e-09
rs10936600	Height	36224396	rs13069553	chr3:169790484	A=0.757, G=0.243	1	1	0.2673	0.0092	0.0078-0.0106	4e-38
rs10936600	mean corpuscular volume (MCV, maximum, inv-norm transformed)	39024449	rs13069553	chr3:169790484	A=0.757, G=0.243	1	1	0.7794	0.02903	0.022-0.036	8e-15
rs10936600	mean corpuscular volume (MCV, mean, inv-norm transformed)	39024449	rs13069553	chr3:169790484	A=0.757, G=0.243	1	1	0.7794	0.03236	0.025-0.04	5e-18
rs10936600	Serum total protein levels	34594039	rs13069553	chr3:169790484	A=0.757, G=0.243	1	1	NR	0.0172	0.013-0.022	2e-13
rs10936600	Multiple myeloma	39103364	rs7621631	chr3:169794357	A=0.245, C=0.755	0.989267	1	0.756	1.18	1.1-1.2	9e-18
rs10936600	Multiple myeloma	27363682	rs10936600	chr3:169796797	A=0.757, T=0.243	1	1	NR	1.2	1.15-1.26	6e-15
rs10936600	Nevus count or cutaneous melanoma	32341527	rs10936600	chr3:169796797	A=0.757, T=0.243	1	1	0.747244	NA	NA	5e-16
rs10936600	Leukocyte telomere length	32109421	rs10936600	chr3:169796797	A=0.757, T=0.243	1	1	0.24	0.086	0.074-0.098	7e-51
rs10936600	Telomere length	35530816	rs10936600	chr3:169796797	A=0.757, T=0.243	1	1	NR	NA	NA	4e-86
rs10936600	Interstitial lung disease	23583980	rs6793295	chr3:169800667	C=0.265, T=0.735	0.886274	1	0.26	1.3	1.19-1.42	8e-13
rs10936600	Thyroid cancer	28195142	rs6793295	chr3:169800667	C=0.265, T=0.735	0.886274	1	0.759	1.23	1.15-1.33	3e-08
rs10936600	Chronic lymphocytic leukemia or multiple sclerosis	31407831	rs6793295	chr3:169800667	C=0.265, T=0.735	0.886274	1	NR	1.1073	NA	2e-09
rs10936600	Postinflammatory pulmonary fibrosis (PheCode 502)	39024449	rs3796145	chr3:169807074	A=0.757, C=0.243	1	1	0.7578	0.1426	0.1-0.18	2e-11
rs10936600	eosinophil (absolute count, maximum, inv-norm transformed)	39024449	rs3796145	chr3:169807074	A=0.757, C=0.243	1	1	0.7824	0.02668	0.019-0.034	2e-12
rs10936600	mean corpuscular hemoglobin (MCH, mean, inv-norm transformed)	39024449	rs28626343	chr3:169808484	C=0.243, T=0.757	1	1	0.7581	0.04331	0.037-0.05	3e-40
rs10936600	mean corpuscular hemoglobin (MCH, maximum, inv-norm transformed)	39024449	rs28626343	chr3:169808484	C=0.243, T=0.757	1	1	0.7581	0.0389	0.033-0.045	1e-33
rs10936600	mean corpuscular hemoglobin (MCH, minimum, inv-norm transformed)	39024449	rs28626343	chr3:169808484	C=0.243, T=0.757	1	1	0.7581	0.0401	0.034-0.046	1e-34
rs10936600	mean corpuscular volume (MCV, maximum, inv-norm transformed)	39024449	rs28626343	chr3:169808484	C=0.243, T=0.757	1	1	0.7581	0.03918	0.033-0.045	4e-35
rs10936600	mean corpuscular volume (MCV, mean, inv-norm transformed)	39024449	rs28626343	chr3:169808484	C=0.243, T=0.757	1	1	0.7581	0.04391	0.038-0.05	7e-44
rs10936600	Other alveolar and parietoalveolar pneumonopathy (PheCode 504)	39024449	rs28626343	chr3:169808484	C=0.243, T=0.757	1	1	0.7824	0.1636	0.13-0.2	1e-12
rs10936600	Telomere length	23900074	rs10936601	chr3:169810661	C=0.734, T=0.266	0.881772	1	0.27	0.0004	0.00029-0.00051	4e-15
rs11057204	Type 2 diabetes	30297969	rs4148856	chr12:122966218	C=0.776, G=0.224	0.811962	0.919127	0.7814	1.05	1.03-1.07	2e-10
rs11057204	Type 2 diabetes	38374256	rs4148856	chr12:122966218	C=0.776, G=0.224	0.811962	0.919127	0.79462	NA	NA	7e-20
rs11057204	Eosinophill percentage (UKB data field 30210)	39789286	rs12811109	chr12:122986547	A=0.216, G=0.784	0.821304	0.946094	0.199297	0.02007	0.015-0.025	2e-16
rs11057204	Height	36224396	rs1463877	chr12:122988707	C=0.775, T=0.225	0.84821	0.936738	0.2125	0.0301	0.029-0.032	1e-300
rs11057204	Vertex-wise cortical surface area	34910505	rs937564	chr12:122992764	C=0.775, T=0.225	0.84821	0.936738	0.22	7.76	NA	9e-15
rs11057204	Tinnitus	38242899	rs883263	chr12:123000641	A=0.225, G=0.775	0.84821	0.936738	0.2226	5.608	NA	2e-08
rs11057204	Insomnia	35835914	rs585522	chr12:123066266	A=0.234, G=0.766	0.804349	0.90439	NR	0.011	0.009-0.013	2e-23
rs11057204	Eczema	30595370	rs1260294	chr12:123075742	C=0.217, T=0.783	0.826568	0.946341	NR	NA	NA	6e-10
rs11057204	Hay fever and/or eczema	31361310	rs1260294	chr12:123075742	C=0.217, T=0.783	0.826568	0.946341	0.8004	1.04308	1.03-1.06	2e-08
rs11057204	Osteoarthritis	36411363	rs1790120	chr12:123129018	A=0.222, C=0.778	0.842627	0.941716	NR	0.96	0.95-0.97	3e-09
rs11057204	Whole brain free water diffusion (multivariate analysis)	35505052	rs2510885	chr12:123130266	C=0.768, G=0.232	0.907172	0.955123	NR	NA	NA	1e-11
rs11057204	Hip circumference adjusted for BMI	25673412	rs1727294	chr12:123131967	A=0.232, G=0.768	0.907172	0.955123	0.2147	0.0414	0.031-0.052	6e-14
rs11057204	Hip circumference adjusted for BMI	25673412	rs1727294	chr12:123131967	A=0.232, G=0.768	0.907172	0.955123	0.2147	0.0323	0.024-0.041	8e-14
rs11057204	Cortical thickness	34560273	rs6488864	chr12:123133815	C=0.777, G=0.223	0.858436	0.947778	0.2028	NA	NA	3e-12
rs11057204	Vertex-wise cortical thickness	34910505	rs6488864	chr12:123133815	C=0.777, G=0.223	0.858436	0.947778	0.22	8.07	NA	7e-16
rs11057204	Uterine fibroids	40050615	rs6488864	chr12:123133815	C=0.777, G=0.223	0.858436	0.947778	NR	0.0903	0.061-0.12	3e-09
rs11057204	Type 2 diabetes	35551307	rs1790116	chr12:123133997	G=0.232, T=0.768	0.907172	0.955123	NR	1.04	1.03-1.06	6e-11
rs11057204	Type 2 diabetes	35551307	rs1790116	chr12:123133997	G=0.232, T=0.768	0.907172	0.955123	0.782	0.043	0.027-0.059	3e-08
rs11057204	Education attainment or tourette‚Äôs syndrome	38250258	rs1619561	chr12:123135721	C=0.766, G=0.234	0.886372	0.949383	NR	NA	NA	6e-15
rs11057204	Whole brain restricted isotropic diffusion (multivariate analysis)	35505052	rs1619561	chr12:123135721	C=0.766, G=0.234	0.886372	0.949383	NR	NA	NA	2e-13
rs11057204	Intelligence (MTAG)	29326435	rs1106241	chr12:123142469	C=0.769, T=0.231	0.9017	0.949579	NR	0.0259369	0.019-0.033	1e-13
rs11057204	Type 2 diabetes	24509480	rs1727313	chr12:123156306	C=0.224, G=0.776	0.863795	0.94801	NR	1.06	1.04-1.08	1e-08
rs11057204	Intelligence (MTAG)	29326435	rs1716162	chr12:123157991	A=0.769, T=0.231	0.880546	0.938374	NR	0.0233725	0.016-0.031	2e-10
rs11057204	Uterine fibroids	40050615	rs1716162	chr12:123157991	A=0.769, T=0.231	0.880546	0.938374	NR	0.0902	0.061-0.12	2e-09
rs11057204	Whole brain restricted directional diffusion (multivariate analysis)	35505052	rs2695481	chr12:123158873	C=0.768, T=0.232	0.907172	0.955123	NR	NA	NA	5e-12
rs11057204	Diastolic blood pressure	34594039	rs2049114	chr12:123172791	C=0.774, T=0.226	0.895801	0.95992	NR	0.0223	0.017-0.028	3e-14
rs11057204	height (minimum, inv-normal transformed)	39024449	rs1727310	chr12:123175963	A=0.218, G=0.782	0.852838	0.958456	0.174	0.04806	0.039-0.057	5e-24
rs11057204	height (mean, inv-normal transformed)	39024449	rs1727310	chr12:123175963	A=0.218, G=0.782	0.852838	0.958456	0.174	0.04821	0.039-0.058	2e-22
rs11057204	Height (maximum, inv-normal transformed)	39024449	rs1727310	chr12:123175963	A=0.218, G=0.782	0.852838	0.958456	0.174	0.04395	0.034-0.054	2e-19
rs11057204	Diastolic blood pressure (MTAG)	39537608	rs1727311	chr12:123176169	G=0.782, T=0.218	0.863432	0.964391	NR	0.0182325	0.014-0.022	7e-18
rs11057204	Whole body fat free mass (UKB data field 23101)	38538606	rs1727311	chr12:123176169	G=0.782, T=0.218	0.863432	0.964391	NR	0.0142443	0.011-0.018	1e-17
rs11057204	Osteoarthritis	36411363	rs1716174	chr12:123176170	C=0.782, T=0.218	0.863432	0.964391	NR	0.96	0.007-0.95	2e-08
rs11057204	CAMSIS occupational score	39715877	rs1716174	chr12:123176170	C=0.782, T=0.218	0.863432	0.964391	NR	0.0210624	0.014-0.028	4e-09
rs11057204	Venous thromboembolism	31420334	rs2851436	chr12:123182807	G=0.225, T=0.775	0.901085	0.965494	NR	1.06383	1.04-1.1	4e-08
rs11057204	Self-reported math ability (MTAG)	30038396	rs1790105	chr12:123183403	C=0.775, T=0.225	0.901085	0.965494	0.2179	0.0177	0.013-0.022	4e-16
rs11057204	Diastolic blood pressure	35762941	rs1790105	chr12:123183403	C=0.775, T=0.225	0.901085	0.965494	NR	0.2005	0.15-0.25	9e-15
rs11057204	Eosinophil counts	30595370	rs2695478	chr12:123204974	C=0.221, T=0.779	0.879486	0.964872	NR	NA	NA	7e-19
rs11057204	Surgical knee osteoarthritis	36376028	rs1790132	chr12:123213972	G=0.229, T=0.771	0.922906	0.966094	0.238	0.92	0.89-0.94	3e-09
rs11057204	Uterine fibroids	40050615	rs1790132	chr12:123213972	G=0.229, T=0.771	0.922906	0.966094	NR	0.0882	0.059-0.118	4e-09
rs11057204	Platelet count	32888493	rs1727324	chr12:123214056	A=0.221, T=0.779	0.879486	0.964872	0.798723	0.027916	0.023-0.032	2e-34
rs11057204	Platelet count	32888494	rs1727324	chr12:123214056	A=0.221, T=0.779	0.879486	0.964872	0.799043	0.0306676	0.025-0.036	1e-27
rs11057204	Hip circumference adjusted for BMI	34021172	rs1727323	chr12:123214243	C=0.772, T=0.228	0.91743	0.965946	NR	0.028142	0.021-0.036	8e-14
rs11057204	Eosinophill count (UKB data field 30150)	39789286	rs2695480	chr12:123220022	C=0.221, T=0.779	0.879486	0.964872	0.798938	0.0199705	0.015-0.025	7e-16
rs11057204	Vertex-wise sulcal depth	34910505	rs10744149	chr12:123223943	A=0.771, T=0.229	0.922906	0.966094	0.23	9.97	NA	2e-23
rs11057204	Platelet count	32888493	rs2851435	chr12:123227869	A=0.779, G=0.221	0.890192	0.970727	0.795977	NA	NA	6e-33
rs11057204	Eosinophil counts	35935937	rs1716169	chr12:123232383	A=0.226, T=0.774	0.939057	0.982823	0.2	0.034	0.024-0.044	1e-13
rs11057204	lymphocyte (fraction, maximum, inv-norm transformed)	39024449	rs1716169	chr12:123232383	A=0.226, T=0.774	0.939057	0.982823	0.2012	0.02606	0.019-0.033	4e-13
rs11057204	lymphocyte (fraction, mean, inv-norm transformed)	39024449	rs1716169	chr12:123232383	A=0.226, T=0.774	0.939057	0.982823	0.2012	0.02554	0.019-0.032	6e-13
rs11057204	Asthma	36777996	rs11057204	chr12:123241280	C=0.769, T=0.231	1	1	0.7834	0.03894	0.028-0.05	6e-12
rs11057204	Osteoarthritis	36411363	rs12817892	chr12:123244155	A=0.222, G=0.778	0.950159	1	NR	0.993308	0.99-1	9e-09
rs11057204	Osteoarthritis	36411363	rs12818067	chr12:123244192	A=0.223, G=0.777	0.95564	1	NR	0.96	0.95-0.97	2e-09
rs11057204	Self-reported math ability	30038396	rs4268544	chr12:123250227	G=0.768, T=0.232	0.994422	1	0.2219	0.0146	0.01-0.019	5e-10
rs11057204	Height	36224396	rs1879380	chr12:123254564	A=0.222, G=0.778	0.950159	1	0.1897	0.0374	0.032-0.043	1e-42
rs11057204	Heel bone mineral density	30595370	rs12824957	chr12:123265681	C=0.224, T=0.776	0.950063	0.994223	NR	NA	NA	2e-22
rs11057204	Highest math class taken (MTAG)	30038396	rs10846491	chr12:123268945	C=0.234, G=0.766	0.983408	1	0.2205	0.0219	0.018-0.026	3e-28
rs11057204	Neutrophill percentage (UKB data field 30200)	39789286	rs10846491	chr12:123268945	C=0.234, G=0.766	0.983408	1	0.78929	0.021553	0.017-0.027	1e-18
rs11057204	Heel bone mineral density	30598549	rs7953929	chr12:123273688	C=0.776, G=0.224	0.950063	0.994223	0.80099	0.0176751	0.013-0.022	2e-14
rs11057204	Aspartate aminotransferase to alanine aminotransferase ratio	33462484	rs7953929	chr12:123273688	C=0.776, G=0.224	0.950063	0.994223	NR	0.0178	0.012-0.024	2e-09
rs11057204	Alanine aminotransferase levels	33462484	rs7953929	chr12:123273688	C=0.776, G=0.224	0.950063	0.994223	NR	0.0194	0.014-0.025	6e-11
rs11057204	Platelet count	39414775	rs7953929	chr12:123273688	C=0.776, G=0.224	0.950063	0.994223	NR	0.053	0.037-0.069	2e-10
rs11057204	Osteoarthritis	36411363	rs7953929	chr12:123273688	C=0.776, G=0.224	0.950063	0.994223	0.8	1.007	1.01-1.01	1e-11
rs11057204	Osteoarthritis	36411363	rs7953929	chr12:123273688	C=0.776, G=0.224	0.950063	0.994223	NR	1.03873	1.03-1.05	2e-08
rs11057204	Household income (MTAG)	31844048	rs7306755	chr12:123283382	A=0.223, G=0.777	0.944582	0.994198	0.1814	0.0188151	0.014-0.024	9e-14
rs11057204	Educational attainment (college completion)	27225129	rs7306755	chr12:123283382	A=0.223, G=0.777	0.944582	0.994198	0.2153	1.04682	NA	1e-10
rs11057204	Educational attainment	35361970	rs7306755	chr12:123283382	A=0.223, G=0.777	0.944582	0.994198	0.2045	0.018958	0.016-0.022	3e-48
rs11057204	Lymphocyte percentage of white cells	27863252	rs71444571	chr12:123286468	A=0.222, G=0.778	0.939115	0.994172	0.2014	0.0338873	0.025-0.043	2e-14
rs11057204	Age at first birth or uterine leiomyomata (pleiotropy)	38191017	rs71444571	chr12:123286468	A=0.222, G=0.778	0.939115	0.994172	NR	NA	NA	4e-13
rs11057204	Uterine fibroids	40050615	rs71444571	chr12:123286468	A=0.222, G=0.778	0.939115	0.994172	NR	0.0519	0.035-0.069	1e-09
rs11057204	Allergy	27182965	rs9739070	chr12:123286485	A=0.223, G=0.777	0.944582	0.994198	NR	1.067	1.047-1.087	1e-11
rs11057204	Osteoarthritis	36411363	rs10846507	chr12:123301945	G=0.225, T=0.775	0.944535	0.988498	NR	0.96	0.007-0.95	2e-08
rs11057204	Lymphocyte percentage (UKB data field 30180)	39789286	rs10846507	chr12:123301945	G=0.225, T=0.775	0.944535	0.988498	0.791554	0.0290919	0.024-0.034	7e-33
rs11057204	Knee osteoarthritis	30374069	rs1060105	chr12:123321672	C=0.777, T=0.223	0.933588	0.988395	NR	1.07	1.04-1.1	2e-08
rs11057204	Diastolic blood pressure	27618447	rs1060105	chr12:123321672	C=0.777, T=0.223	0.933588	0.988395	0.2092	0.184	NA	3e-08
rs11057204	Diastolic blood pressure	38689001	rs1060105	chr12:123321672	C=0.777, T=0.223	0.933588	0.988395	NR	0.1674	0.13-0.2	3e-19
rs11057204	Pain intensity (without opioid use disorder)	38429522	rs11057270	chr12:123323526	C=0.225, T=0.775	0.944535	0.988498	NR	0.043	0.031-0.055	7e-15
rs11057204	Brain morphology (MOSTest)	32665545	rs12824685	chr12:123333022	G=0.777, T=0.223	0.933588	0.988395	NR	NA	NA	1e-08
rs11057204	Brain morphology (MOSTest)	35164939	rs12824685	chr12:123333022	G=0.777, T=0.223	0.933588	0.988395	NR	NA	NA	2e-11
rs11057204	What is your height? (cm, inv-normal transformed)	39024449	rs12316131	chr12:123333249	C=0.225, T=0.775	0.944535	0.988498	0.7625	0.03669	0.028-0.045	2e-16
rs11057204	Head circumference (infant)	22504419	rs7980687	chr12:123338164	A=0.224, G=0.776	0.939055	0.988447	0.2	0.074	0.049-0.099	8e-09
rs11057204	Height	25282103	rs7980687	chr12:123338164	A=0.224, G=0.776	0.939055	0.988447	0.205	0.039	0.031-0.047	1e-26
rs11057204	Infant head circumference (MTAG)	31681408	rs7980687	chr12:123338164	A=0.224, G=0.776	0.939055	0.988447	0.1995	0.0853418	0.058-0.113	1e-09
rs11057204	Diastolic blood pressure	27841878	rs7980687	chr12:123338164	A=0.224, G=0.776	0.939055	0.988447	NR	0.196	NA	2e-11
rs11057204	Whole body fat free mass (UKB data field 23101)	38538606	rs7980687	chr12:123338164	A=0.224, G=0.776	0.939055	0.988447	NR	0.0140065	0.011-0.017	9e-18
rs11057204	Insomnia	35835914	rs7980687	chr12:123338164	A=0.224, G=0.776	0.939055	0.988447	NR	0.014	0.012-0.016	1e-21
rs11057204	Pain intensity (without opioid use disorder)	38429522	rs7980687	chr12:123338164	A=0.224, G=0.776	0.939055	0.988447	NR	0.02	0.014-0.026	4e-14
rs11057204	Pain intensity (NRS pain scale 0-11)	38429522	rs7980687	chr12:123338164	A=0.224, G=0.776	0.939055	0.988447	NR	0.041	0.029-0.053	1e-12
rs11057204	Pain intensity (NRS pain scale 0-11)	38429522	rs7980687	chr12:123338164	A=0.224, G=0.776	0.939055	0.988447	NR	0.018	0.012-0.024	6e-12
rs11057204	Height	20881960	rs11830103	chr12:123338999	A=0.775, G=0.225	0.944535	0.988498	0.78	0.035	NA	4e-15
rs11057204	Biological sex	33888908	rs67624109	chr12:123340088	C=0.776, T=0.224	0.939055	0.988447	NR	0.0147149	0.01-0.019	5e-11
rs11057204	Platelet count (UKB data field 30080)	39789286	rs67624109	chr12:123340088	C=0.776, T=0.224	0.939055	0.988447	0.204148	0.0263816	0.022-0.031	2e-33
rs11057204	Neutrophil percentage of white cells	27863252	rs9300255	chr12:123348974	C=0.22, T=0.78	0.917272	0.988238	0.1993	0.0268348	0.018-0.036	3e-09
rs11057204	Insomnia	30804565	rs28582096	chr12:123372451	A=0.224, G=0.776	0.939055	0.988447	0.795	1.05597	1.04-1.07	2e-13
rs11057204	Highest math class taken	30038396	rs28413626	chr12:123376905	A=0.229, G=0.771	0.955581	0.983047	0.7787	0.0228	0.018-0.028	7e-17
rs11057204	Neutrophil-to-lymphocyte ratio	34469753	rs28413626	chr12:123376905	A=0.229, G=0.771	0.955581	0.983047	0.787	NA	NA	3e-16
rs11057204	Diastolic blood pressure	39134668	rs28413626	chr12:123376905	A=0.229, G=0.771	0.955581	0.983047	NR	0.0184032	0.013-0.023	4e-13
rs11057204	Lymphocyte percentage of white cells	32888494	rs28413626	chr12:123376905	A=0.229, G=0.771	0.955581	0.983047	0.213593	0.0317809	0.026-0.037	7e-32
rs11057204	Neutrophil percentage of white cells	32888494	rs28413626	chr12:123376905	A=0.229, G=0.771	0.955581	0.983047	0.21359	0.0256588	0.02-0.031	2e-21
rs11057204	Uterine fibroids	31649266	rs28583837	chr12:123379073	A=0.224, G=0.776	0.939055	0.988447	0.22	1.06	1.04-1.08	2e-08
rs11057204	Age at first sexual intercourse or uterine leiomyoma (pleiotropy)	38701081	rs28583837	chr12:123379073	A=0.224, G=0.776	0.939055	0.988447	NR	NA	NA	1e-11
rs11057204	eosinophil (absolute count, maximum, inv-norm transformed)	39024449	rs28583837	chr12:123379073	A=0.224, G=0.776	0.939055	0.988447	0.8053	0.02898	0.022-0.036	1e-14
rs11057204	eosinophil (fraction, maximum, inv-norm transformed)	39024449	rs28583837	chr12:123379073	A=0.224, G=0.776	0.939055	0.988447	0.8054	0.02586	0.019-0.033	9e-13
rs11057204	eosinophil (fraction, mean, inv-norm transformed)	39024449	rs28583837	chr12:123379073	A=0.224, G=0.776	0.939055	0.988447	0.8054	0.02841	0.021-0.036	6e-14
rs11057204	eosinophil (absolute count, mean, inv-norm transformed)	39024449	rs28583837	chr12:123379073	A=0.224, G=0.776	0.939055	0.988447	0.8053	0.03177	0.024-0.039	2e-16
rs11057204	Pain intensity (NRS pain scale 0-11)	38429522	rs28583837	chr12:123379073	A=0.224, G=0.776	0.939055	0.988447	NR	0.044	0.032-0.056	2e-15
rs11057204	Height	39134668	rs28372579	chr12:123396629	A=0.773, G=0.227	0.933626	0.977198	NR	0.0353151	0.031-0.04	5e-60
rs11057204	Platelet count	39414775	rs28472704	chr12:123402822	C=0.773, T=0.227	0.933626	0.977198	NR	0.052	0.036-0.068	2e-10
rs11057204	Hair color	30595370	rs28576953	chr12:123405729	C=0.773, T=0.227	0.933626	0.977198	NR	NA	NA	1e-08
rs11057204	Appendicular lean mass	33097823	rs28576953	chr12:123405729	C=0.773, T=0.227	0.933626	0.977198	0.2048	0.0301	0.026-0.035	6e-38
rs11057204	Insomnia	30804565	rs28576953	chr12:123405729	C=0.773, T=0.227	0.933626	0.977198	0.7908	1.06724	1.05-1.08	1e-12
rs11057204	Uterine leiomyomata	36726022	rs28576953	chr12:123405729	C=0.773, T=0.227	0.933626	0.977198	NR	0.94	0.92-0.96	9e-10
rs11057204	Alzheimer's disease or educational attainment (pleiotropy)	34743297	rs6576	chr12:123408387	G=0.226, T=0.774	0.928147	0.977097	0.7463	58.5792	NA	6e-12
rs11057204	LYPD3 protein levels	39789286	rs11562637	chr12:123413200	A=0.21, C=0.79	0.831755	0.9692	0.803823	0.0440747	0.031-0.057	4e-14
rs11057204	Whole body fat free mass (UKB data field 23101)	38538606	rs28410896	chr12:123416596	C=0.793, T=0.207	0.83729	0.981254	NR	0.0139389	0.011-0.017	7e-17
rs11057204	Height	30595370	rs28481863	chr12:123417814	A=0.793, G=0.207	0.82666	0.975005	NR	NA	NA	2e-70
rs11057204	platelet count (minimum, inv-norm transformed)	39024449	rs28481863	chr12:123417814	A=0.793, G=0.207	0.82666	0.975005	0.2342	0.03262	0.026-0.039	8e-22
rs11057204	platelet count (mean, inv-norm transformed)	39024449	rs28481863	chr12:123417814	A=0.793, G=0.207	0.82666	0.975005	0.2342	0.03624	0.029-0.043	3e-24
rs11057204	platelet count (maximum, inv-norm transformed)	39024449	rs28481863	chr12:123417814	A=0.793, G=0.207	0.82666	0.975005	0.2342	0.03058	0.024-0.037	1e-18
rs11057204	Standing height (UKB data field 50)	39789286	rs28481863	chr12:123417814	A=0.793, G=0.207	0.82666	0.975005	0.807015	0.0248071	0.022-0.028	7e-77
rs11057204	Diastolic blood pressure (UKB data field 4079)	39789286	rs28625019	chr12:123423016	A=0.206, G=0.794	0.810905	0.968605	0.193088	0.0172773	0.012-0.022	4e-12
rs11117431	FCGR3B protein levels	39789286	rs9938016	chr16:85968918	C=0.793, T=0.207	0.823661	0.954039	0.220556	0.038868	0.027-0.051	3e-12
rs11117431	Eosinophil counts	35935937	rs1401884	chr16:85979945	C=0.194, G=0.806	0.968352	0.993539	0.194	0.028	0.018-0.038	7e-10
rs11117431	Eosinophil percentage of white cells	32888494	rs1401884	chr16:85979945	C=0.194, G=0.806	0.968352	0.993539	0.199315	0.0282076	0.023-0.034	3e-24
rs11117431	Eosinophill percentage (UKB data field 30210)	39789286	rs1401884	chr16:85979945	C=0.194, G=0.806	0.968352	0.993539	0.201384	0.0300191	0.025-0.035	2e-36
rs11117431	Eosinophill count (UKB data field 30150)	39789286	rs1401884	chr16:85979945	C=0.194, G=0.806	0.968352	0.993539	0.201384	0.0261606	0.021-0.031	3e-27
rs11117431	Mouth ulcers	30837455	rs11649485	chr16:85980849	A=0.807, G=0.193	0.987259	1	0.798105	1.07479	1.06-1.09	5e-41
rs11117431	Inflammatory bowel disease	26192919	rs11641016	chr16:85981275	C=0.809, G=0.191	1	1	NR	NA	NA	1e-16
rs11117431	Monocyte percentage of white cells	32888494	rs11641016	chr16:85981275	C=0.809, G=0.191	1	1	0.196386	0.0337624	0.026-0.041	2e-18
rs11117431	Eosinophil counts	34594039	rs11641016	chr16:85981275	C=0.809, G=0.191	1	1	NR	0.0232	0.019-0.027	2e-27
rs11117431	Systemic lupus erythematosus	28714469	rs11117431	chr16:85981710	A=0.809, G=0.191	1	1	NR	1.21951	1.15-1.28	6e-11
rs11117431	Chronic inflammatory diseases (ankylosing spondylitis, Crohn's disease, psoriasis, primary sclerosing cholangitis, ulcerative colitis) (pleiotropy)	26974007	rs11117431	chr16:85981710	A=0.809, G=0.191	1	1	NR	NA	NA	5e-16
rs11117431	Multiple sclerosis	19525953	rs17445836	chr16:85984057	A=0.217, G=0.783	0.818927	0.980052	0.81	1.25	1.12-1.39	4e-09
rs11117431	Eosinophil counts	27863252	rs17445836	chr16:85984057	A=0.217, G=0.783	0.818927	0.980052	0.2311	0.0268611	0.019-0.035	3e-10
rs11117431	Severe COVID-19 or systemic lupus erythematosus (inverse variance)	36327221	rs17445836	chr16:85984057	A=0.217, G=0.783	0.818927	0.980052	NR	1.14	1.09-1.19	5e-10
rs11117431	eosinophil (absolute count, mean, inv-norm transformed)	39024449	rs17445836	chr16:85984057	A=0.217, G=0.783	0.818927	0.980052	0.8286	0.03437	0.026-0.043	4e-15
rs11117431	Primary biliary cholangitis	21399635	rs11117432	chr16:85985665	A=0.219, G=0.781	0.820387	0.986668	0.76	1.31	1.21-1.43	5e-11
rs11117431	Systemic lupus erythematosus	33272962	rs11117432	chr16:85985665	A=0.219, G=0.781	0.820387	0.986668	0.088	0.728	0.68-0.78	1e-32
rs11117431	Primary biliary cholangitis	34033851	rs11117432	chr16:85985665	A=0.219, G=0.781	0.820387	0.986668	NR	0.273228	0.22-0.33	3e-24
rs11117431	eosinophil (fraction, minimum, inv-norm transformed)	39024449	rs11117432	chr16:85985665	A=0.219, G=0.781	0.820387	0.986668	0.8309	0.02763	0.02-0.035	5e-14
rs11117431	Autoimmune traits	30595370	rs11117433	chr16:85985910	C=0.221, G=0.779	0.810871	0.986634	NR	NA	NA	8e-11
rs11117431	Systemic lupus erythematosus	28714469	rs11117433	chr16:85985910	C=0.221, G=0.779	0.810871	0.986634	NR	1.17647	1.11-1.25	2e-11
rs11117431	Primary biliary cirrhosis	22961000	rs11117433	chr16:85985910	C=0.221, G=0.779	0.810871	0.986634	0.77	1.26	1.17-1.36	1e-09
rs11265403	Vertex-wise cortical surface area	34910505	rs11265395	chr1:160431440	C=0.2, T=0.8	0.956882	0.981255	0.2	8.05	NA	9e-16
rs11265403	Cortical surface area (MOSTest)	32665545	rs11265395	chr1:160431440	C=0.2, T=0.8	0.956882	0.981255	NR	NA	NA	2e-12
rs11265403	Brain morphology (MOSTest)	32665545	rs11265395	chr1:160431440	C=0.2, T=0.8	0.956882	0.981255	NR	NA	NA	1e-09
rs11265403	Cortical surface area	34560273	rs17371986	chr1:160432469	A=0.8, G=0.2	0.956882	0.981255	0.2088	NA	NA	1e-17
rs11265403	Vertex-wise cortical thickness	34910505	rs17371986	chr1:160432469	A=0.8, G=0.2	0.956882	0.981255	0.2	5.63	NA	2e-08
rs11265403	IDP dMRI TBSS FA Tapetum R	33875891	rs17371986	chr1:160432469	A=0.8, G=0.2	0.956882	0.981255	0.209	0.077	0.053-0.101	2e-10
rs11265403	IDP dMRI TBSS FA Tapetum L	33875891	rs17371986	chr1:160432469	A=0.8, G=0.2	0.956882	0.981255	0.209	0.069	0.045-0.093	1e-08
rs11265403	IDP dMRI TBSS L2 Tapetum L	33875891	rs17371986	chr1:160432469	A=0.8, G=0.2	0.956882	0.981255	0.209	0.076	0.052-0.1	3e-10
rs11265403	Cortical thickness	34560273	rs10494343	chr1:160432749	C=0.2, T=0.8	0.956882	0.981255	0.2088	NA	NA	2e-09
rs11265403	Brain morphology (MOSTest)	35164939	rs10494343	chr1:160432749	C=0.2, T=0.8	0.956882	0.981255	NR	NA	NA	2e-11
rs11265403	Brain shape (segment 196)	33821002	rs11265403	chr1:160444303	G=0.199, T=0.801	1	1	NR	NA	NA	2e-08
rs11265403	Whole brain restricted directional diffusion (multivariate analysis)	35505052	rs11265403	chr1:160444303	G=0.199, T=0.801	1	1	NR	NA	NA	4e-12
rs11265403	Vertex-wise sulcal depth	34910505	rs11265403	chr1:160444303	G=0.199, T=0.801	1	1	0.2	11.96	NA	6e-33
rs112979447	Multiple sclerosis	31604244	rs3923387	chr8:143912625	C=0.567, T=0.433	0.823583	0.956953	NR	1.0639	NA	2e-08
rs112979447	Neutrophil forward scatter	37596262	rs6990361	chr8:143913053	C=0.567, T=0.433	0.823583	0.956953	0.4244	0.0478262	0.034-0.062	3e-11
rs112979447	S100P protein levels	39789286	rs7014582	chr8:143916360	A=0.56, G=0.44	0.836576	0.978209	0.437201	0.0814532	0.07-0.093	1e-45
rs112979447	High fluorescence immature platelet fraction	37596262	rs6558405	chr8:143917008	C=0.441, T=0.559	0.833144	0.97817	0.4333	0.0654093	0.051-0.08	4e-19
rs112979447	Red blood cell count	30595370	rs7819099	chr8:143918694	A=0.564, G=0.436	0.858004	0.98269	NR	NA	NA	1e-10
rs112979447	Node-level brain connectivity (multivariate analysis)	36800424	rs7819099	chr8:143918694	A=0.564, G=0.436	0.858004	0.98269	0.56872	5.61174	NA	2e-08
rs112979447	Mean platelet volume	32888493	rs7819099	chr8:143918694	A=0.564, G=0.436	0.858004	0.98269	0.563375	NA	NA	2e-57
rs112979447	Red blood cell count	32888493	rs7819099	chr8:143918694	A=0.564, G=0.436	0.858004	0.98269	0.430963	0.014428	0.011-0.018	2e-13
rs112979447	Mean platelet volume	32888493	rs7819099	chr8:143918694	A=0.564, G=0.436	0.858004	0.98269	0.568455	0.03187	0.028-0.036	5e-60
rs112979447	Red blood cell count	32888493	rs7819099	chr8:143918694	A=0.564, G=0.436	0.858004	0.98269	0.384131	NA	NA	2e-11
rs112979447	Corpus callosum mid-anterior volume	37164063	rs7819099	chr8:143918694	A=0.564, G=0.436	0.858004	0.98269	NR	NA	NA	8e-09
rs112979447	Immature platelet count	37596262	rs7819099	chr8:143918694	A=0.564, G=0.436	0.858004	0.98269	0.4288	0.0541796	0.04-0.069	2e-13
rs112979447	Corpus callosum volume	37164063	rs7819099	chr8:143918694	A=0.564, G=0.436	0.858004	0.98269	NR	NA	NA	2e-11
rs112979447	Corpus callosum volume (MOSTest)	37164063	rs7819099	chr8:143918694	A=0.564, G=0.436	0.858004	0.98269	NR	NA	NA	1e-09
rs112979447	Mean platelet volume	32888494	rs7819099	chr8:143918694	A=0.564, G=0.436	0.858004	0.98269	0.432258	0.0299991	0.026-0.034	2e-39
rs112979447	Red blood cell count	32888494	rs7819099	chr8:143918694	A=0.564, G=0.436	0.858004	0.98269	0.43165	0.0145695	0.01-0.019	7e-11
rs112979447	Natural Killer T Absolute Count	32929287	rs7819099	chr8:143918694	A=0.564, G=0.436	0.858004	0.98269	0.51203	0.1387	0.09-0.188	3e-08
rs112979447	Natural Killer T %T cell	32929287	rs7819099	chr8:143918694	A=0.564, G=0.436	0.858004	0.98269	0.51157	0.148	0.099-0.197	3e-09
rs112979447	Natural Killer T %lymphocyte	32929287	rs7819099	chr8:143918694	A=0.564, G=0.436	0.858004	0.98269	0.51157	0.1488	0.1-0.198	3e-09
rs112979447	Subcortical volume (MOSTest)	32665545	rs6984820	chr8:143919156	C=0.577, T=0.423	0.866641	0.961926	NR	NA	NA	4e-08
rs112979447	Corpus callosum central volume	37164063	rs6984820	chr8:143919156	C=0.577, T=0.423	0.866641	0.961926	NR	NA	NA	2e-08
rs112979447	Bipolar disorder	34002096	rs6992333	chr8:143919209	A=0.568, G=0.432	0.849486	0.96992	0.59	0.94158	0.92-0.96	2e-09
rs112979447	Whole brain free water diffusion (multivariate analysis)	35505052	rs6992333	chr8:143919209	A=0.568, G=0.432	0.849486	0.96992	NR	NA	NA	2e-10
rs112979447	Left-hemisphere control network to right-hemisphere salience/ventral attention network white-matter structural connectivity	38438384	rs6992333	chr8:143919209	A=0.568, G=0.432	0.849486	0.96992	NR	0.0429297	0.028-0.058	1e-08
rs112979447	Platelet count	34594039	rs6992333	chr8:143919209	A=0.568, G=0.432	0.849486	0.96992	0.190873	0.0264635	0.018-0.035	5e-10
rs112979447	CLC protein levels	39789286	rs6992333	chr8:143919209	A=0.568, G=0.432	0.849486	0.96992	0.430707	0.0574392	0.046-0.069	6e-27
rs112979447	Left-hemisphere salience/ventral attention network to right-hemisphere somatomotor network white-matter structural connectivity	38438384	rs6558407	chr8:143921326	C=0.571, T=0.429	0.883051	0.982901	NR	0.0492539	0.035-0.063	5e-12
rs112979447	Left-hemisphere salience/ventral attention network to right-hemisphere dorsal attention network white-matter structural connectivity	38438384	rs6558407	chr8:143921326	C=0.571, T=0.429	0.883051	0.982901	NR	0.0473921	0.033-0.061	3e-11
rs112979447	Left-hemisphere control network to right-hemisphere default mode network white-matter structural connectivity	38438384	rs6558407	chr8:143921326	C=0.571, T=0.429	0.883051	0.982901	NR	0.0404331	0.026-0.055	2e-08
rs112979447	DIABLO/PRKAR1A protein level ratio	38412862	rs11777402	chr8:143921568	A=0.428, G=0.572	0.886695	0.982931	NR	0.0653164	0.052-0.079	5e-21
rs112979447	S100A12 protein levels	39789286	rs11777402	chr8:143921568	A=0.428, G=0.572	0.886695	0.982931	0.424275	0.0433213	0.031-0.055	4e-14
rs112979447	Edge-level brain connectivity (multivariate analysis)	36800424	rs7833924	chr8:143921861	A=0.566, G=0.434	0.865078	0.982751	0.570237	6.46835	NA	1e-10
rs112979447	Platelet count	27863252	rs7833924	chr8:143921861	A=0.566, G=0.434	0.865078	0.982751	0.4283	0.0438985	0.037-0.051	7e-33
rs112979447	Platelet count	32888493	rs7833924	chr8:143921861	A=0.566, G=0.434	0.865078	0.982751	0.38563	NA	NA	6e-114
rs112979447	Platelet count	32888493	rs7833924	chr8:143921861	A=0.566, G=0.434	0.865078	0.982751	0.429792	0.042549	0.039-0.046	1e-106
rs112979447	Brain morphology (MOSTest)	32665545	rs7833924	chr8:143921861	A=0.566, G=0.434	0.865078	0.982751	NR	NA	NA	3e-08
rs112979447	Left-hemisphere control network to caudate white-matter structural connectivity	38438384	rs7833924	chr8:143921861	A=0.566, G=0.434	0.865078	0.982751	NR	0.0435745	0.029-0.058	7e-09
rs112979447	Brain morphology (MOSTest)	35164939	rs7833924	chr8:143921861	A=0.566, G=0.434	0.865078	0.982751	NR	NA	NA	6e-13
rs112979447	Platelet count	34594039	rs7833924	chr8:143921861	A=0.566, G=0.434	0.865078	0.982751	NR	0.0374	0.033-0.041	4e-75
rs112979447	Platelet count	32888494	rs7833924	chr8:143921861	A=0.566, G=0.434	0.865078	0.982751	0.430554	0.0429273	0.038-0.047	3e-79
rs112979447	Plateletcrit	32888494	rs7833924	chr8:143921861	A=0.566, G=0.434	0.865078	0.982751	0.430547	0.0328363	0.028-0.037	5e-47
rs112979447	Platelet crit (UKB data field 30090)	39789286	rs7833924	chr8:143921861	A=0.566, G=0.434	0.865078	0.982751	0.429072	0.0267958	0.023-0.03	1e-52
rs112979447	Platelet count	34469753	rs11778026	chr8:143922240	G=0.428, T=0.572	0.886695	0.982931	0.576	NA	NA	5e-43
rs112979447	TRIAP1 protein levels	39789286	rs55646585	chr8:143925453	C=0.581, T=0.419	0.86604	0.953784	0.417182	0.041418	0.029-0.053	2e-12
rs112979447	NADK protein levels	39789286	rs55646585	chr8:143925453	C=0.581, T=0.419	0.86604	0.953784	0.417182	0.0708542	0.059-0.082	9e-38
rs112979447	LGALS8 protein levels	39789286	rs55646585	chr8:143925453	C=0.581, T=0.419	0.86604	0.953784	0.417182	0.054099	0.043-0.065	8e-25
rs112979447	platelet count (maximum, inv-norm transformed)	39024449	rs35916068	chr8:143925516	A=0.573, G=0.427	0.89809	0.987221	0.6588	0.04835	0.042-0.055	2e-47
rs112979447	Bipolar I disorder	34002096	rs6993953	chr8:143926153	C=0.573, T=0.427	0.89809	0.987221	0.618	0.92496	0.9-0.95	1e-10
rs112979447	Platelet count	39414775	rs7017789	chr8:143926641	A=0.427, G=0.573	0.89809	0.987221	NR	0.053	0.039-0.067	1e-13
rs112979447	VAT1 protein levels	39789286	rs55895668	chr8:143926863	C=0.434, T=0.566	0.880329	0.991376	0.429605	0.0474598	0.036-0.059	5e-17
rs112979447	Right-hemisphere dorsal attention network to pallidum white-matter structural connectivity	38438384	rs55984967	chr8:143927132	A=0.426, T=0.574	0.894035	0.98299	NR	0.0508337	0.035-0.066	1e-10
rs112979447	Nuclear receptor-binding protein levels	34648354	rs11993233	chr8:143928115	A=0.566, G=0.434	0.880329	0.991376	0.57	0.285	0.26-0.31	3e-109
rs112979447	Whole brain restricted directional diffusion (multivariate analysis)	35505052	rs11993233	chr8:143928115	A=0.566, G=0.434	0.880329	0.991376	NR	NA	NA	1e-12
rs112979447	Immature platelet fraction	37596262	rs11993233	chr8:143928115	A=0.566, G=0.434	0.880329	0.991376	0.4271	0.0686412	0.054-0.083	2e-21
rs112979447	Platelet distribution width	32888494	rs11993233	chr8:143928115	A=0.566, G=0.434	0.880329	0.991376	0.430307	0.0490447	0.045-0.054	4e-103
rs112979447	Platelet count (UKB data field 30080)	39789286	rs11993233	chr8:143928115	A=0.566, G=0.434	0.880329	0.991376	0.428754	0.0385229	0.035-0.042	1e-108
rs112979447	Mean platelet thrombocyte volume (UKB data field 30100)	39789286	rs11993233	chr8:143928115	A=0.566, G=0.434	0.880329	0.991376	0.428754	0.0313592	0.028-0.035	9e-82
rs112979447	Platelet distribution width (UKB data field 30110)	39789286	rs11993233	chr8:143928115	A=0.566, G=0.434	0.880329	0.991376	0.428754	0.0459162	0.042-0.05	2e-133
rs112979447	CDA protein levels	39789286	rs11993233	chr8:143928115	A=0.566, G=0.434	0.880329	0.991376	0.429748	0.123041	0.11-0.13	6e-127
rs112979447	TNFSF12 protein levels	39789286	rs11993233	chr8:143928115	A=0.566, G=0.434	0.880329	0.991376	0.429748	0.0569588	0.046-0.067	2e-33
rs112979447	OPLAH protein levels	39789286	rs11993233	chr8:143928115	A=0.566, G=0.434	0.880329	0.991376	0.429748	0.162652	0.15-0.17	2e-162
rs112979447	SSC-A on monocyte	32929287	rs11136335	chr8:143929609	A=0.415, G=0.585	0.846454	0.933347	0.48523	0.1653	0.11-0.22	2e-09
rs112979447	Platelet side fluorescence distribution width	37596262	rs10107388	chr8:143930776	C=0.387, T=0.613	0.831087	0.95227	0.3678	0.0640895	0.048-0.08	2e-14
rs112979447	Whole body fat free mass (UKB data field 23101)	38538606	rs10107388	chr8:143930776	C=0.387, T=0.613	0.831087	0.95227	NR	0.00884076	0.0062-0.0115	1e-10
rs112979447	LDL (standard GWA)	37106081	rs10107388	chr8:143930776	C=0.387, T=0.613	0.831087	0.95227	NR	0.015566	0.011-0.02	3e-10
rs112979447	low density lipoprotein cholesterol (LDLC, mean, inv-norm transformed)	39024449	rs10107388	chr8:143930776	C=0.387, T=0.613	0.831087	0.95227	0.5834	0.01754	0.012-0.023	1e-11
rs112979447	platelet count (mean, inv-norm transformed)	39024449	rs10107388	chr8:143930776	C=0.387, T=0.613	0.831087	0.95227	0.6254	0.07323	0.067-0.079	3e-136
rs112979447	platelet count (maximum, inv-norm transformed)	39024449	rs10107388	chr8:143930776	C=0.387, T=0.613	0.831087	0.95227	0.6254	0.06211	0.056-0.068	7e-98
rs112979447	low density lipoprotein cholesterol (LDLC, mean, inv-norm transformed)	39024449	rs10107388	chr8:143930776	C=0.387, T=0.613	0.831087	0.95227	0.6253	0.01911	0.014-0.024	4e-13
rs112979447	Basal metabolic rate (UKB data field 23105)	39789286	rs10107388	chr8:143930776	C=0.387, T=0.613	0.831087	0.95227	0.367883	0.00928211	0.0067-0.0119	1e-14
rs112979447	Whole body water mass (UKB data field 23102)	39789286	rs10107388	chr8:143930776	C=0.387, T=0.613	0.831087	0.95227	0.367883	0.00964735	0.0072-0.0121	5e-17
rs112979447	Calcium levels	33887147	rs62522556	chr8:143931282	C=0.408, T=0.592	0.991783	0.995883	0.3987	0.001577	0.0011-0.002/	2e-11
rs112979447	Calcium levels	34594039	rs7003580	chr8:143933366	C=0.588, T=0.412	0.967451	0.991711	NR	0.015	0.01-0.02	1e-10
rs112979447	What is your height? (cm, inv-normal transformed)	39024449	rs6989119	chr8:143933779	A=0.408, G=0.592	0.991783	0.995883	0.6543	0.03293	0.024-0.042	2e-13
rs112979447	mean platelet volume (MPV, mean, inv-norm transformed)	39024449	rs6989119	chr8:143933779	A=0.408, G=0.592	0.991783	0.995883	0.6748	0.04101	0.033-0.049	2e-26
rs112979447	height (mean, inv-normal transformed)	39024449	rs11782331	chr8:143934174	A=0.405, C=0.595	0.987711	1	0.6777	0.03262	0.025-0.041	6e-16
rs112979447	height (minimum, inv-normal transformed)	39024449	rs11782331	chr8:143934174	A=0.405, C=0.595	0.987711	1	0.6777	0.03209	0.024-0.04	1e-16
rs112979447	platelet count (mean, inv-norm transformed)	39024449	rs11782331	chr8:143934174	A=0.405, C=0.595	0.987711	1	0.6779	0.05737	0.05-0.064	4e-59
rs112979447	platelet count (minimum, inv-norm transformed)	39024449	rs11782331	chr8:143934174	A=0.405, C=0.595	0.987711	1	0.6779	0.05135	0.045-0.058	4e-54
rs112979447	Height	30595370	rs11783772	chr8:143934275	A=0.593, T=0.407	0.99589	1	NR	NA	NA	8e-52
rs112979447	Height	31562340	rs11783772	chr8:143934275	A=0.593, T=0.407	0.99589	1	NR	0.0203215	0.013-0.027	2e-08
rs112979447	Body surface area	36502284	rs6983908	chr8:143935425	A=0.585, C=0.415	0.963587	0.995834	NR	0.00275791	0.002-0.0036	2e-11
rs112979447	Standing height (UKB data field 50)	39789286	rs11784762	chr8:143935442	A=0.59, G=0.41	0.983629	0.995869	0.39751	0.0163398	0.014-0.019	2e-52
rs112979447	Platelet count	38116116	rs56034811	chr8:143936346	C=0.412, T=0.588	0.975554	0.995855	NR	NA	NA	5e-09
rs112979447	Left-hemisphere visual network to right-hemisphere visual network white-matter structural connectivity	38438384	rs6993938	chr8:143937036	A=0.593, G=0.407	0.99589	1	NR	0.0424124	0.028-0.057	2e-08
rs112979447	Left-hemisphere somatomotor network to right-hemisphere somatomotor network white-matter structural connectivity	38438384	rs6993938	chr8:143937036	A=0.593, G=0.407	0.99589	1	NR	0.0431618	0.029-0.057	2e-09
rs112979447	Left-hemisphere dorsal attention network to right-hemisphere salience/ventral attention network white-matter structural connectivity	38438384	rs6993938	chr8:143937036	A=0.593, G=0.407	0.99589	1	NR	0.0426698	0.029-0.057	3e-09
rs112979447	Left-hemisphere dorsal attention network to right-hemisphere default mode network white-matter structural connectivity	38438384	rs6993938	chr8:143937036	A=0.593, G=0.407	0.99589	1	NR	0.0402629	0.026-0.054	3e-08
rs112979447	Left-hemisphere salience/ventral attention network to right-hemisphere salience/ventral attention network white-matter structural connectivity	38438384	rs6993938	chr8:143937036	A=0.593, G=0.407	0.99589	1	NR	0.0414841	0.028-0.055	5e-09
rs112979447	Left-hemisphere somatomotor network to right-hemisphere dorsal attention network white-matter structural connectivity	38438384	rs6993938	chr8:143937036	A=0.593, G=0.407	0.99589	1	NR	0.0441016	0.029-0.059	4e-09
rs112979447	Left-hemisphere somatomotor network to right-hemisphere salience/ventral attention network white-matter structural connectivity	38438384	rs6993938	chr8:143937036	A=0.593, G=0.407	0.99589	1	NR	0.0414899	0.027-0.056	9e-09
rs112979447	Platelet forward scatter	37596262	rs11784501	chr8:143939147	G=0.59, T=0.41	0.975486	0.991739	0.4069	0.0551103	0.039-0.071	2e-11
rs112979447	Left-hemisphere default mode network to right-hemisphere dorsal attention network white-matter structural connectivity	38438384	rs11784501	chr8:143939147	G=0.59, T=0.41	0.975486	0.991739	NR	0.0437472	0.03-0.058	6e-10
rs112979447	Height	34594039	rs11784501	chr8:143939147	G=0.59, T=0.41	0.975486	0.991739	NR	0.0181	0.015-0.021	4e-36
rs112979447	Hip shape mode 7	39574169	rs11784501	chr8:143939147	G=0.59, T=0.41	0.975486	0.991739	0.38	0.05	0.03-0.07	2e-11
rs112979447	Height (maximum, inv-normal transformed)	39024449	rs11136339	chr8:143939177	C=0.592, T=0.408	0.9836	0.991766	0.6682	0.03018	0.023-0.038	5e-15
rs112979447	Left-hemisphere dorsal attention network to right-hemisphere dorsal attention network white-matter structural connectivity	38438384	rs4073082	chr8:143939781	C=0.59, T=0.41	0.991806	1	NR	0.0492558	0.035-0.064	3e-11
rs112979447	Left-hemisphere control network to right-hemisphere dorsal attention network white-matter structural connectivity	38438384	rs4073082	chr8:143939781	C=0.59, T=0.41	0.991806	1	NR	0.0481531	0.033-0.063	2e-10
rs112979447	Height	39134668	rs112979447	chr8:143940564	C=0.592, T=0.408	1	1	NR	0.0260453	0.023-0.03	5e-49
rs112979447	Platelet side scatter	37596262	rs12543539	chr8:143946309	C=0.411, T=0.589	0.979582	0.995862	0.4065	0.0596408	0.043-0.076	2e-12
rs112979447	IGF 1 (UKB data field 30770)	39789286	rs12549853	chr8:143946468	A=0.409, G=0.591	0.987696	0.995876	0.398134	0.0132829	0.0095-0.0171	9e-13
rs112979447	Fibrinogen levels	28107422	rs7464572	chr8:143946999	C=0.591, G=0.409	0.987696	0.995876	NR	0.0066	NA	2e-09
rs112979447	Fibrinogen	23969696	rs7464572	chr8:143946999	C=0.591, G=0.409	0.987696	0.995876	0.6	0.007	0.005-0.009	1e-09
rs112979447	LDL cholesterol levels	28334899	rs7832643	chr8:143948489	G=0.587, T=0.413	0.971546	0.995848	0.405	0.0339	0.026-0.041()	2e-17
rs112979447	Total cholesterol levels	28334899	rs7832643	chr8:143948489	G=0.587, T=0.413	0.971546	0.995848	0.405	0.0289	0.022-0.036()	3e-14
rs112979447	Height	36224396	rs7832643	chr8:143948489	G=0.587, T=0.413	0.971546	0.995848	0.3899	0.0202	0.019-0.021	6e-215
rs112979447	mean platelet volume (MPV, maximum, inv-norm transformed)	39024449	rs7832643	chr8:143948489	G=0.587, T=0.413	0.971546	0.995848	0.5522	0.03474	0.028-0.041	3e-24
rs112979447	Height	36224396	rs11778018	chr8:143952282	C=0.414, T=0.586	0.959493	0.991683	0.1779	0.0175	0.011-0.024	4e-08
rs112979447	Haemorrhoidal disease	33888516	rs58579887	chr8:143954419	C=0.417, T=0.583	0.947698	0.99164	0.4046	1.03	1.02-1.04	2e-11
rs112979447	Serum albumin levels	34594039	rs58579887	chr8:143954419	C=0.417, T=0.583	0.947698	0.99164	NR	0.0159	0.012-0.02	8e-13
rs112979447	Whole brain restricted isotropic diffusion (multivariate analysis)	35505052	rs11777239	chr8:143957097	A=0.411, G=0.589	0.947292	0.979311	NR	NA	NA	1e-20
rs112979447	White matter microstructure (radial diusivities)	31666681	rs11777239	chr8:143957097	A=0.411, G=0.589	0.947292	0.979311	NR	NA	NA	6e-09
rs112979447	Apolipoprotein B levels	32203549	rs55831924	chr8:143957800	C=0.622, T=0.378	0.843652	0.977791	0.638654	0.0182534	0.014-0.023	5e-17
rs112979447	Sex hormone-binding globulin levels	32042192	rs55831924	chr8:143957800	C=0.622, T=0.378	0.843652	0.977791	0.360743	0.0063198	0.0044-0.0082	2e-11
rs112979447	Sex hormone-binding globulin levels adjusted for BMI	32042192	rs55831924	chr8:143957800	C=0.622, T=0.378	0.843652	0.977791	0.360743	0.00671396	0.005-0.0084	4e-15
rs112979447	Total cholesterol levels	30275531	rs55831924	chr8:143957800	C=0.622, T=0.378	0.843652	0.977791	0.3341	0.0166	0.011-0.022-1	2e-08
rs112979447	LDL cholesterol	30275531	rs55831924	chr8:143957800	C=0.622, T=0.378	0.843652	0.977791	0.3341	0.0182	0.013-0.024-1	6e-10
rs112979447	mean platelet volume (MPV, minimum, inv-norm transformed)	39024449	rs55831924	chr8:143957800	C=0.622, T=0.378	0.843652	0.977791	0.6987	0.03821	0.031-0.046	2e-23
rs112979447	mean corpuscular volume (MCV, mean, inv-norm transformed)	39024449	rs55831924	chr8:143957800	C=0.622, T=0.378	0.843652	0.977791	0.6987	0.02528	0.018-0.032	1e-12
rs112979447	mean platelet volume (MPV, mean, inv-norm transformed)	39024449	rs55831924	chr8:143957800	C=0.622, T=0.378	0.843652	0.977791	0.6382	0.05311	0.047-0.06	1e-57
rs112979447	mean platelet volume (MPV, minimum, inv-norm transformed)	39024449	rs55831924	chr8:143957800	C=0.622, T=0.378	0.843652	0.977791	0.6382	0.04641	0.04-0.053	6e-46
rs112979447	mean platelet volume (MPV, maximum, inv-norm transformed)	39024449	rs55831924	chr8:143957800	C=0.622, T=0.378	0.843652	0.977791	0.6382	0.04953	0.043-0.056	3e-51
rs112979447	Direct low density lipoprotein levels (UKB data field 30780)	39789286	rs55831924	chr8:143957800	C=0.622, T=0.378	0.843652	0.977791	0.360683	0.014479	0.01-0.019	1e-11
rs112979447	Left-hemisphere dorsal attention network to right-hemisphere somatomotor network white-matter structural connectivity	38438384	rs74933891	chr8:143958164	-=0.592, TG=0.408	0.91148	0.954714	NR	0.0486832	0.034-0.064	2e-10
rs112979447	Osteoarthritis of the hip (hospital diagnosed)	29559693	rs11780978	chr8:143960684	A=0.41, G=0.59	0.935279	0.971085	0.40168	1.1263	1.0834-1.1708	2e-09
rs112979447	Sex hormone-binding globulin levels adjusted for BMI	32042192	rs11780978	chr8:143960684	A=0.41, G=0.59	0.935279	0.971085	0.403073	0.00875809	0.0063-0.0112	3e-13
rs112979447	Fibrinogen levels	26561523	rs11780978	chr8:143960684	A=0.41, G=0.59	0.935279	0.971085	0.4	0.0059	NA	6e-10
rs112979447	Sex hormone-binding globulin levels	35192695	rs11780978	chr8:143960684	A=0.41, G=0.59	0.935279	0.971085	NR	6.469	NA	1e-10
rs112979447	Sex hormone-binding globulin levels	35192695	rs11780978	chr8:143960684	A=0.41, G=0.59	0.935279	0.971085	0.394706	0.0210559	0.015-0.027	1e-10
rs112979447	Fibrinogen levels or factor VII levels or factor XI levels or tissue plasminogen activator levels (pleiotropy)	35285134	rs7010330	chr8:143962447	C=0.412, T=0.588	0.919539	0.966842	NR	NA	NA	5e-10
rs112979447	Fibrinogen levels or plasminogen activator inhibitor 1 levels (pleiotropy)	35285134	rs7010330	chr8:143962447	C=0.412, T=0.588	0.919539	0.966842	NR	NA	NA	5e-10
rs112979447	Fibrinogen levels or tissue plasminogen activator levels (pleiotropy)	35285134	rs7010330	chr8:143962447	C=0.412, T=0.588	0.919539	0.966842	NR	NA	NA	5e-10
rs112979447	Ischemic stroke or fibrinogen levels (pleiotropy)	35285134	rs7010330	chr8:143962447	C=0.412, T=0.588	0.919539	0.966842	NR	NA	NA	4e-10
rs112979447	Fibrinogen levels or factor VII levels (pleiotropy)	35285134	rs7010330	chr8:143962447	C=0.412, T=0.588	0.919539	0.966842	NR	NA	NA	5e-10
rs112979447	Height	25282103	rs11783655	chr8:143963405	A=0.41, T=0.59	0.919433	0.962823	0.395	0.018	0.012-0.024	1e-09
rs112979447	GNLY protein levels	39789286	rs72695409	chr8:143965232	C=0.409, T=0.591	0.923341	0.962886	0.40023	0.0412233	0.03-0.052	8e-16
rs112979447	Medication use (HMG CoA reductase inhibitors)	31015401	rs11787365	chr8:143967165	C=0.412, T=0.588	0.919539	0.966842	0.400918	0.0370164	0.026-0.048	1e-10
rs112979447	Height	36224396	rs11136342	chr8:143970581	A=0.59, G=0.41	0.888147	0.9463	0.59321	0.01776	0.011-0.024	3e-08
rs112979447	Corpus callosum fractional anisotropy (body)	37164063	rs11136342	chr8:143970581	A=0.59, G=0.41	0.888147	0.9463	NR	NA	NA	4e-11
rs112979447	Hip index	34021172	rs7013938	chr8:143976168	A=0.575, C=0.425	0.814467	0.936324	NR	0.0178789	0.012-0.024	2e-09
rs112979447	Left-hemisphere control network to putamen white-matter structural connectivity	38438384	rs7013938	chr8:143976168	A=0.575, C=0.425	0.814467	0.936324	NR	0.0433548	0.028-0.058	1e-08
rs11630684	Eosinophil percentage of white cells	27863252	rs35740288	chr15:85753854	A=0.291, T=0.709	0.971292	0.995118	0.2528	0.027393	0.019-0.035	2e-11
rs11630684	Neutrophil percentage of granulocytes	27863252	rs35740288	chr15:85753854	A=0.291, T=0.709	0.971292	0.995118	0.253	0.0259892	0.018-0.034	3e-10
rs11630684	Eosinophil percentage of granulocytes	27863252	rs35740288	chr15:85753854	A=0.291, T=0.709	0.971292	0.995118	0.2529	0.0266358	0.019-0.035	1e-10
rs11719306	Waist-hip index	34021172	rs4682844	chr3:46941247	C=0.413, T=0.587	0.935511	0.971191	NR	0.0238758	0.018-0.029	7e-17
rs11719306	A body shape index	34021172	rs4682844	chr3:46941247	C=0.413, T=0.587	0.935511	0.971191	NR	0.0182476	0.013-0.024	3e-10
rs11719306	Waist-to-hip ratio adjusted for BMI	34021172	rs4682844	chr3:46941247	C=0.413, T=0.587	0.935511	0.971191	NR	0.0236275	0.018-0.029	2e-16
rs11719306	IGF 1 (UKB data field 30770)	39789286	rs4682844	chr3:46941247	C=0.413, T=0.587	0.935511	0.971191	0.419369	0.0170713	0.013-0.021	2e-20
rs11719306	Neutrophill count (UKB data field 30140)	39789286	rs4682844	chr3:46941247	C=0.413, T=0.587	0.935511	0.971191	0.419369	0.014431	0.01-0.018	1e-13
rs11719306	CCL17 protein levels	39789286	rs7640397	chr3:46948338	C=0.413, T=0.587	0.951436	0.979422	0.578306	0.0477271	0.036-0.059	3e-19
rs11719306	CD83 protein levels	39789286	rs7640397	chr3:46948338	C=0.413, T=0.587	0.951436	0.979422	0.578306	0.0409931	0.03-0.052	2e-16
rs11719306	Neutrophil count	34469753	rs6774733	chr3:46949751	A=0.587, G=0.413	0.951436	0.979422	0.421	NA	NA	1e-12
rs11719306	DNA repair protein RAD51 homolog 4 levels	34648354	rs1463393	chr3:46953497	A=0.411, G=0.589	0.943465	0.979322	0.42	0.133	0.11-0.16	1e-24
rs11719306	Sex hormone-binding globulin levels adjusted for BMI	32042192	rs10461018	chr3:46953752	C=0.589, T=0.411	0.943465	0.979322	0.419984	0.0105786	0.0081-0.013	3e-19
rs11719306	Sex hormone-binding globulin levels	32042192	rs10461018	chr3:46953752	C=0.589, T=0.411	0.943465	0.979322	0.419984	0.00998913	0.0072-0.0128	1e-12
rs11719306	Sex hormone-binding globulin levels	35192695	rs10461018	chr3:46953752	C=0.589, T=0.411	0.943465	0.979322	0.418056	0.0252942	0.019-0.032	5e-15
rs11719306	Sex hormone-binding globulin levels	35192695	rs10461018	chr3:46953752	C=0.589, T=0.411	0.943465	0.979322	NR	7.629	NA	2e-14
rs11719306	White blood cell count	29403010	rs7628747	chr3:46960500	A=0.414, T=0.586	0.947448	0.975366	NR	0.02648	0.018-0.035	1e-09
rs11719306	White blood cell count	38116116	rs7628747	chr3:46960500	A=0.414, T=0.586	0.947448	0.975366	NR	NA	NA	6e-10
rs11719306	Height	35831902	rs11130111	chr3:46968315	C=0.413, T=0.587	0.951436	0.979422	NR	0.028	0.018-0.038	3e-08
rs11719306	White blood cell count	36329257	rs11130111	chr3:46968315	C=0.413, T=0.587	0.951436	0.979422	NR	0.0450113	NA	4e-09
rs11719306	Smoking initiation	36477530	rs7633698	chr3:46971962	A=0.413, T=0.587	0.951436	0.979422	0.559	0.00682	0.0053-0.0083	4e-18
rs11719306	Hemoglobin concentration	32888493	rs11130112	chr3:46983005	G=0.413, T=0.587	0.951436	0.979422	0.56402	NA	NA	5e-10
rs11719306	Mean platelet volume during second trimester of pregnancy	38064665	rs66539935	chr3:46983837	C=0.589, T=0.411	0.943465	0.979322	0.458802	0.0411	0.029-0.053	7e-11
rs11719306	Mean platelet volume during first trimester of pregnancy	38064665	rs66539935	chr3:46983837	C=0.589, T=0.411	0.943465	0.979322	0.458802	0.042	0.03-0.054	3e-11
rs11719306	Platelet side scatter distribution width	37596262	rs1108301	chr3:46987936	A=0.412, G=0.588	0.947444	0.979372	0.4186	0.0569633	0.041-0.073	4e-12
rs11719306	IL15 protein levels	39789286	rs1108301	chr3:46987936	A=0.412, G=0.588	0.947444	0.979372	0.42211	0.0667665	0.055-0.078	3e-35
rs11719306	High affinity immunoglobulin alpha and immunoglobulin mu Fc receptor levels	34648354	rs12152493	chr3:46988171	A=0.583, G=0.417	0.923806	0.967065	0.57	0.165	0.14-0.19	1e-34
rs11719306	White blood cell count	34594039	rs13066214	chr3:46992447	C=0.415, T=0.585	0.983684	0.991808	0.59346	0.0215523	0.015-0.028	6e-10
rs11719306	Liver enzyme levels (gamma-glutamyl transferase)	33972514	rs749511	chr3:46994245	G=0.394, T=0.606	0.901197	0.991374	0.594199	0.00563954	0.0046-0.0067	4e-27
rs11719306	Serum urate levels	38658550	rs2305634	chr3:47002048	C=0.414, T=0.586	0.979622	0.991789	NR	0.0164	0.011-0.022	1e-09
rs11719306	Gamma glutamyl transferase levels	38632349	rs2305635	chr3:47002132	A=0.393, G=0.607	0.89741	0.991352	NR	0.0057	0.0047-0.0067	3e-28
rs11719306	Neutrophil count	34594039	rs2305638	chr3:47005352	C=0.592, G=0.408	0.931609	0.979171	NR	0.0152	0.011-0.019	2e-12
rs11719306	Monocyte percentage (UKB data field 30190)	39789286	rs2305638	chr3:47005352	C=0.592, G=0.408	0.931609	0.979171	0.580263	0.0144676	0.011-0.018	9e-15
rs11719306	Highest math class taken (MTAG)	30038396	rs17784127	chr3:47020210	C=0.397, T=0.603	0.889142	0.978597	0.5887	0.0103	0.007-0.0136	7e-10
rs11719306	Gluteofemoral adipose tissue volumes (adjusted for BMI and height)	35773277	rs199874557	chr3:47027785	-=0.591, G=0.409	0.935548	0.979222	0.587	0.039	0.025-0.053	2e-08
rs11719306	Smoking initiation	36477530	rs11707736	chr3:47028014	G=0.607, T=0.393	0.89741	0.991352	0.391	0.00691	0.0053-0.0085	9e-17
rs11719306	CDKN2D/KIFBP protein level ratio	38412862	rs6768722	chr3:47037622	A=0.604, G=0.396	0.885357	0.978543	NR	0.0563497	0.043-0.07	5e-16
rs11719306	Immature platelet count	37596262	rs9821119	chr3:47156947	C=0.395, G=0.605	0.912867	0.995698	0.5985	0.045799	0.031-0.06	4e-10
rs11719306	Neutrophil count	32888493	rs6442061	chr3:47162293	G=0.395, T=0.605	0.912867	0.995698	0.61808	NA	NA	7e-15
rs11719306	Neutrophil count	32888493	rs6442061	chr3:47162293	G=0.395, T=0.605	0.912867	0.995698	0.596124	0.0173	0.013-0.021	4e-17
rs11719306	mean platelet volume (MPV, mean, inv-norm transformed)	39024449	rs11714373	chr3:47173327	A=0.395, G=0.605	0.912867	0.995698	0.637	0.03071	0.024-0.038	3e-18
rs11719306	CXCL12 protein levels	39794498	rs56013261	chr3:47182524	C=0.589, T=0.411	0.842721	0.92556	0.38909	0.0383923	0.025-0.052	4e-08
rs11719306	mean platelet volume (MPV, minimum, inv-norm transformed)	39024449	rs11925560	chr3:47217970	A=0.62, T=0.38	0.85697	0.995529	0.6506	0.02931	0.023-0.036	1e-17
rs11719306	Sum neutrophil eosinophil counts	27863252	rs11920354	chr3:47220756	A=0.38, C=0.62	0.85697	0.995529	0.3861	0.0214679	0.014-0.029	5e-09
rs11719306	Granulocyte count	27863252	rs11920354	chr3:47220756	A=0.38, C=0.62	0.85697	0.995529	0.3862	0.0214596	0.014-0.029	5e-09
rs11719306	Gluteofemoral adipose tissue volumes (adjusted for BMI and height)	35773277	rs55664914	chr3:47224387	-=0.62, G=0.38	0.85697	0.995529	0.635	0.058	0.038-0.078	2e-08
rs11719306	Triglycerides	34594039	rs55664914	chr3:47224387	-=0.62, G=0.38	0.85697	0.995529	NR	0.0138	0.0091-0.0185	1e-08
rs11719306	High light scatter reticulocyte percentage of red cells	32888494	rs55664914	chr3:47224387	-=0.62, G=0.38	0.85697	0.995529	0.373492	0.0152284	0.011-0.02	1e-10
rs11719306	Reticulocyte fraction of red cells	32888494	rs55664914	chr3:47224387	-=0.62, G=0.38	0.85697	0.995529	0.373591	0.0159082	0.011-0.021	3e-11
rs11719306	NELL2 protein levels	39789286	rs55664914	chr3:47224387	-=0.62, G=0.38	0.85697	0.995529	0.374544	0.0434099	0.032-0.054	3e-17
rs11719306	DEFA1_DEFA1B/LCN2 protein level ratio	38412862	rs2276854	chr3:47235478	C=0.401, T=0.599	0.936004	0.995762	NR	0.0592867	0.045-0.073	7e-17
rs11719306	Platelet distribution width	32888494	rs2276854	chr3:47235478	C=0.401, T=0.599	0.936004	0.995762	0.595527	0.0176541	0.013-0.023	1e-12
rs11719306	Waist circumference adjusted for body mass index	31669095	rs11921117	chr3:47252510	C=0.381, T=0.619	0.85292	0.991081	NR	NA	NA	1e-09
rs11719306	Waist circumference adjusted for body mass index	34021172	rs11921117	chr3:47252510	C=0.381, T=0.619	0.85292	0.991081	NR	0.020029	0.014-0.026	6e-12
rs11719306	High-density lipoprotein levels (MTAG)	36376304	rs11710013	chr3:47255431	C=0.599, T=0.401	0.936004	0.995762	NR	0.015177	0.0099-0.0204	2e-08
rs11719306	Alkaline phosphatase (UKB data field 30610)	39789286	rs11710013	chr3:47255431	C=0.599, T=0.401	0.936004	0.995762	0.596633	0.017576	0.014-0.021	2e-22
rs11719306	Liver enzyme levels (alkaline phosphatase)	33972514	rs13065991	chr3:47256744	A=0.4, G=0.6	0.932116	0.995751	0.403422	0.00197166	0.0015-0.0024	2e-17
rs11719306	Sex hormone-binding globulin levels	36653534	rs13065991	chr3:47256744	A=0.4, G=0.6	0.932116	0.995751	NR	0.0255744	0.02-0.032	1e-16
rs11719306	CXCL5 protein levels	39789286	rs753826255	chr3:47264438	-=0.38, TTTTA=0.62	0.85697	0.995529	0.387065	0.0387246	0.028-0.05	5e-13
rs11719306	Serum urate levels	38658550	rs7636423	chr3:47267644	C=0.401, G=0.599	0.936004	0.995762	NR	0.0148	0.01-0.019	2e-11
rs11719306	Triglyceride levels (MTAG)	36376304	rs58472056	chr3:47269664	C=0.38, T=0.62	0.85697	0.995529	NR	0.014301	0.0093-0.0193	2e-08
rs11719306	Cortical thickness	34560273	rs11710322	chr3:47289646	C=0.601, T=0.399	0.873485	0.965926	0.3991	NA	NA	1e-10
rs11719306	HBEGF protein levels	39789286	rs2079797	chr3:47300311	A=0.401, G=0.599	0.865669	0.957618	0.453175	0.0377543	0.026-0.049	5e-12
rs11719306	ITIH3 protein levels	39789286	rs2079797	chr3:47300311	A=0.401, G=0.599	0.865669	0.957618	0.453175	0.0422628	0.032-0.053	3e-18
rs11719306	SORT1 protein levels	39789286	rs2079797	chr3:47300311	A=0.401, G=0.599	0.865669	0.957618	0.453175	0.0453178	0.034-0.057	9e-16
rs11719306	Gout	39406924	rs56351005	chr3:47388696	G=0.604, T=0.396	0.831833	0.948503	0.4053	0.967829	0.96-0.98	4e-08
rs11719306	Axial length	36246171	rs7651194	chr3:47499427	A=0.603, G=0.397	0.828001	0.944352	0.551	0.047	0.029-0.065	1e-10
rs11719306	QT interval	24952745	rs17784882	chr3:47502513	A=0.395, C=0.605	0.820658	0.944071	0.396	0.54	0.34-0.74	3e-08
rs11783772	Multiple sclerosis	31604244	rs3923387	chr8:143912625	C=0.567, T=0.433	0.827431	0.961163	NR	1.0639	NA	2e-08
rs11783772	Neutrophil forward scatter	37596262	rs6990361	chr8:143913053	C=0.567, T=0.433	0.827431	0.961163	0.4244	0.0478262	0.034-0.062	3e-11
rs11783772	S100P protein levels	39789286	rs7014582	chr8:143916360	A=0.56, G=0.44	0.840505	0.982525	0.437201	0.0814532	0.07-0.093	1e-45
rs11783772	High fluorescence immature platelet fraction	37596262	rs6558405	chr8:143917008	C=0.441, T=0.559	0.83707	0.982494	0.4333	0.0654093	0.051-0.08	4e-19
rs11783772	Red blood cell count	30595370	rs7819099	chr8:143918694	A=0.564, G=0.436	0.861965	0.986986	NR	NA	NA	1e-10
rs11783772	Node-level brain connectivity (multivariate analysis)	36800424	rs7819099	chr8:143918694	A=0.564, G=0.436	0.861965	0.986986	0.56872	5.61174	NA	2e-08
rs11783772	Mean platelet volume	32888493	rs7819099	chr8:143918694	A=0.564, G=0.436	0.861965	0.986986	0.563375	NA	NA	2e-57
rs11783772	Red blood cell count	32888493	rs7819099	chr8:143918694	A=0.564, G=0.436	0.861965	0.986986	0.430963	0.014428	0.011-0.018	2e-13
rs11783772	Mean platelet volume	32888493	rs7819099	chr8:143918694	A=0.564, G=0.436	0.861965	0.986986	0.568455	0.03187	0.028-0.036	5e-60
rs11783772	Red blood cell count	32888493	rs7819099	chr8:143918694	A=0.564, G=0.436	0.861965	0.986986	0.384131	NA	NA	2e-11
rs11783772	Corpus callosum mid-anterior volume	37164063	rs7819099	chr8:143918694	A=0.564, G=0.436	0.861965	0.986986	NR	NA	NA	8e-09
rs11783772	Immature platelet count	37596262	rs7819099	chr8:143918694	A=0.564, G=0.436	0.861965	0.986986	0.4288	0.0541796	0.04-0.069	2e-13
rs11783772	Corpus callosum volume	37164063	rs7819099	chr8:143918694	A=0.564, G=0.436	0.861965	0.986986	NR	NA	NA	2e-11
rs11783772	Corpus callosum volume (MOSTest)	37164063	rs7819099	chr8:143918694	A=0.564, G=0.436	0.861965	0.986986	NR	NA	NA	1e-09
rs11783772	Mean platelet volume	32888494	rs7819099	chr8:143918694	A=0.564, G=0.436	0.861965	0.986986	0.432258	0.0299991	0.026-0.034	2e-39
rs11783772	Red blood cell count	32888494	rs7819099	chr8:143918694	A=0.564, G=0.436	0.861965	0.986986	0.43165	0.0145695	0.01-0.019	7e-11
rs11783772	Natural Killer T Absolute Count	32929287	rs7819099	chr8:143918694	A=0.564, G=0.436	0.861965	0.986986	0.51203	0.1387	0.09-0.188	3e-08
rs11783772	Natural Killer T %T cell	32929287	rs7819099	chr8:143918694	A=0.564, G=0.436	0.861965	0.986986	0.51157	0.148	0.099-0.197	3e-09
rs11783772	Natural Killer T %lymphocyte	32929287	rs7819099	chr8:143918694	A=0.564, G=0.436	0.861965	0.986986	0.51157	0.1488	0.1-0.198	3e-09
rs11783772	Subcortical volume (MOSTest)	32665545	rs6984820	chr8:143919156	C=0.577, T=0.423	0.870538	0.966074	NR	NA	NA	4e-08
rs11783772	Corpus callosum central volume	37164063	rs6984820	chr8:143919156	C=0.577, T=0.423	0.870538	0.966074	NR	NA	NA	2e-08
rs11783772	Bipolar disorder	34002096	rs6992333	chr8:143919209	A=0.568, G=0.432	0.853397	0.974154	0.59	0.94158	0.92-0.96	2e-09
rs11783772	Whole brain free water diffusion (multivariate analysis)	35505052	rs6992333	chr8:143919209	A=0.568, G=0.432	0.853397	0.974154	NR	NA	NA	2e-10
rs11783772	Left-hemisphere control network to right-hemisphere salience/ventral attention network white-matter structural connectivity	38438384	rs6992333	chr8:143919209	A=0.568, G=0.432	0.853397	0.974154	NR	0.0429297	0.028-0.058	1e-08
rs11783772	Platelet count	34594039	rs6992333	chr8:143919209	A=0.568, G=0.432	0.853397	0.974154	0.190873	0.0264635	0.018-0.035	5e-10
rs11783772	CLC protein levels	39789286	rs6992333	chr8:143919209	A=0.568, G=0.432	0.853397	0.974154	0.430707	0.0574392	0.046-0.069	6e-27
rs11783772	Left-hemisphere salience/ventral attention network to right-hemisphere somatomotor network white-matter structural connectivity	38438384	rs6558407	chr8:143921326	C=0.571, T=0.429	0.887031	0.987145	NR	0.0492539	0.035-0.063	5e-12
rs11783772	Left-hemisphere salience/ventral attention network to right-hemisphere dorsal attention network white-matter structural connectivity	38438384	rs6558407	chr8:143921326	C=0.571, T=0.429	0.887031	0.987145	NR	0.0473921	0.033-0.061	3e-11
rs11783772	Left-hemisphere control network to right-hemisphere default mode network white-matter structural connectivity	38438384	rs6558407	chr8:143921326	C=0.571, T=0.429	0.887031	0.987145	NR	0.0404331	0.026-0.055	2e-08
rs11783772	DIABLO/PRKAR1A protein level ratio	38412862	rs11777402	chr8:143921568	A=0.428, G=0.572	0.890678	0.987167	NR	0.0653164	0.052-0.079	5e-21
rs11783772	S100A12 protein levels	39789286	rs11777402	chr8:143921568	A=0.428, G=0.572	0.890678	0.987167	0.424275	0.0433213	0.031-0.055	4e-14
rs11783772	Edge-level brain connectivity (multivariate analysis)	36800424	rs7833924	chr8:143921861	A=0.566, G=0.434	0.869044	0.987032	0.570237	6.46835	NA	1e-10
rs11783772	Platelet count	27863252	rs7833924	chr8:143921861	A=0.566, G=0.434	0.869044	0.987032	0.4283	0.0438985	0.037-0.051	7e-33
rs11783772	Platelet count	32888493	rs7833924	chr8:143921861	A=0.566, G=0.434	0.869044	0.987032	0.38563	NA	NA	6e-114
rs11783772	Platelet count	32888493	rs7833924	chr8:143921861	A=0.566, G=0.434	0.869044	0.987032	0.429792	0.042549	0.039-0.046	1e-106
rs11783772	Brain morphology (MOSTest)	32665545	rs7833924	chr8:143921861	A=0.566, G=0.434	0.869044	0.987032	NR	NA	NA	3e-08
rs11783772	Left-hemisphere control network to caudate white-matter structural connectivity	38438384	rs7833924	chr8:143921861	A=0.566, G=0.434	0.869044	0.987032	NR	0.0435745	0.029-0.058	7e-09
rs11783772	Brain morphology (MOSTest)	35164939	rs7833924	chr8:143921861	A=0.566, G=0.434	0.869044	0.987032	NR	NA	NA	6e-13
rs11783772	Platelet count	34594039	rs7833924	chr8:143921861	A=0.566, G=0.434	0.869044	0.987032	NR	0.0374	0.033-0.041	4e-75
rs11783772	Platelet count	32888494	rs7833924	chr8:143921861	A=0.566, G=0.434	0.869044	0.987032	0.430554	0.0429273	0.038-0.047	3e-79
rs11783772	Plateletcrit	32888494	rs7833924	chr8:143921861	A=0.566, G=0.434	0.869044	0.987032	0.430547	0.0328363	0.028-0.037	5e-47
rs11783772	Platelet crit (UKB data field 30090)	39789286	rs7833924	chr8:143921861	A=0.566, G=0.434	0.869044	0.987032	0.429072	0.0267958	0.023-0.03	1e-52
rs11783772	Platelet count	34469753	rs11778026	chr8:143922240	G=0.428, T=0.572	0.890678	0.987167	0.576	NA	NA	5e-43
rs11783772	TRIAP1 protein levels	39789286	rs55646585	chr8:143925453	C=0.581, T=0.419	0.869909	0.957883	0.417182	0.041418	0.029-0.053	2e-12
rs11783772	NADK protein levels	39789286	rs55646585	chr8:143925453	C=0.581, T=0.419	0.869909	0.957883	0.417182	0.0708542	0.059-0.082	9e-38
rs11783772	LGALS8 protein levels	39789286	rs55646585	chr8:143925453	C=0.581, T=0.419	0.869909	0.957883	0.417182	0.054099	0.043-0.065	8e-25
rs11783772	platelet count (maximum, inv-norm transformed)	39024449	rs35916068	chr8:143925516	A=0.573, G=0.427	0.902096	0.99146	0.6588	0.04835	0.042-0.055	2e-47
rs11783772	Bipolar I disorder	34002096	rs6993953	chr8:143926153	C=0.573, T=0.427	0.902096	0.99146	0.618	0.92496	0.9-0.95	1e-10
rs11783772	Platelet count	39414775	rs7017789	chr8:143926641	A=0.427, G=0.573	0.902096	0.99146	NR	0.053	0.039-0.067	1e-13
rs11783772	VAT1 protein levels	39789286	rs55895668	chr8:143926863	C=0.434, T=0.566	0.884335	0.995677	0.429605	0.0474598	0.036-0.059	5e-17
rs11783772	Right-hemisphere dorsal attention network to pallidum white-matter structural connectivity	38438384	rs55984967	chr8:143927132	A=0.426, T=0.574	0.898024	0.987211	NR	0.0508337	0.035-0.066	1e-10
rs11783772	Nuclear receptor-binding protein levels	34648354	rs11993233	chr8:143928115	A=0.566, G=0.434	0.884335	0.995677	0.57	0.285	0.26-0.31	3e-109
rs11783772	Whole brain restricted directional diffusion (multivariate analysis)	35505052	rs11993233	chr8:143928115	A=0.566, G=0.434	0.884335	0.995677	NR	NA	NA	1e-12
rs11783772	Immature platelet fraction	37596262	rs11993233	chr8:143928115	A=0.566, G=0.434	0.884335	0.995677	0.4271	0.0686412	0.054-0.083	2e-21
rs11783772	Platelet distribution width	32888494	rs11993233	chr8:143928115	A=0.566, G=0.434	0.884335	0.995677	0.430307	0.0490447	0.045-0.054	4e-103
rs11783772	Platelet count (UKB data field 30080)	39789286	rs11993233	chr8:143928115	A=0.566, G=0.434	0.884335	0.995677	0.428754	0.0385229	0.035-0.042	1e-108
rs11783772	Mean platelet thrombocyte volume (UKB data field 30100)	39789286	rs11993233	chr8:143928115	A=0.566, G=0.434	0.884335	0.995677	0.428754	0.0313592	0.028-0.035	9e-82
rs11783772	Platelet distribution width (UKB data field 30110)	39789286	rs11993233	chr8:143928115	A=0.566, G=0.434	0.884335	0.995677	0.428754	0.0459162	0.042-0.05	2e-133
rs11783772	CDA protein levels	39789286	rs11993233	chr8:143928115	A=0.566, G=0.434	0.884335	0.995677	0.429748	0.123041	0.11-0.13	6e-127
rs11783772	TNFSF12 protein levels	39789286	rs11993233	chr8:143928115	A=0.566, G=0.434	0.884335	0.995677	0.429748	0.0569588	0.046-0.067	2e-33
rs11783772	OPLAH protein levels	39789286	rs11993233	chr8:143928115	A=0.566, G=0.434	0.884335	0.995677	0.429748	0.162652	0.15-0.17	2e-162
rs11783772	SSC-A on monocyte	32929287	rs11136335	chr8:143929609	A=0.415, G=0.585	0.850239	0.93736	0.48523	0.1653	0.11-0.22	2e-09
rs11783772	Platelet side fluorescence distribution width	37596262	rs10107388	chr8:143930776	C=0.387, T=0.613	0.834657	0.95235	0.3678	0.0640895	0.048-0.08	2e-14
rs11783772	Whole body fat free mass (UKB data field 23101)	38538606	rs10107388	chr8:143930776	C=0.387, T=0.613	0.834657	0.95235	NR	0.00884076	0.0062-0.0115	1e-10
rs11783772	LDL (standard GWA)	37106081	rs10107388	chr8:143930776	C=0.387, T=0.613	0.834657	0.95235	NR	0.015566	0.011-0.02	3e-10
rs11783772	low density lipoprotein cholesterol (LDLC, mean, inv-norm transformed)	39024449	rs10107388	chr8:143930776	C=0.387, T=0.613	0.834657	0.95235	0.5834	0.01754	0.012-0.023	1e-11
rs11783772	platelet count (mean, inv-norm transformed)	39024449	rs10107388	chr8:143930776	C=0.387, T=0.613	0.834657	0.95235	0.6254	0.07323	0.067-0.079	3e-136
rs11783772	platelet count (maximum, inv-norm transformed)	39024449	rs10107388	chr8:143930776	C=0.387, T=0.613	0.834657	0.95235	0.6254	0.06211	0.056-0.068	7e-98
rs11783772	low density lipoprotein cholesterol (LDLC, mean, inv-norm transformed)	39024449	rs10107388	chr8:143930776	C=0.387, T=0.613	0.834657	0.95235	0.6253	0.01911	0.014-0.024	4e-13
rs11783772	Basal metabolic rate (UKB data field 23105)	39789286	rs10107388	chr8:143930776	C=0.387, T=0.613	0.834657	0.95235	0.367883	0.00928211	0.0067-0.0119	1e-14
rs11783772	Whole body water mass (UKB data field 23102)	39789286	rs10107388	chr8:143930776	C=0.387, T=0.613	0.834657	0.95235	0.367883	0.00964735	0.0072-0.0121	5e-17
rs11783772	Calcium levels	33887147	rs62522556	chr8:143931282	C=0.408, T=0.592	0.99589	1	0.3987	0.001577	0.0011-0.002/	2e-11
rs11783772	Calcium levels	34594039	rs7003580	chr8:143933366	C=0.588, T=0.412	0.971525	0.995845	NR	0.015	0.01-0.02	1e-10
rs11783772	What is your height? (cm, inv-normal transformed)	39024449	rs6989119	chr8:143933779	A=0.408, G=0.592	0.99589	1	0.6543	0.03293	0.024-0.042	2e-13
rs11783772	mean platelet volume (MPV, mean, inv-norm transformed)	39024449	rs6989119	chr8:143933779	A=0.408, G=0.592	0.99589	1	0.6748	0.04101	0.033-0.049	2e-26
rs11783772	height (mean, inv-normal transformed)	39024449	rs11782331	chr8:143934174	A=0.405, C=0.595	0.991787	1	0.6777	0.03262	0.025-0.041	6e-16
rs11783772	height (minimum, inv-normal transformed)	39024449	rs11782331	chr8:143934174	A=0.405, C=0.595	0.991787	1	0.6777	0.03209	0.024-0.04	1e-16
rs11783772	platelet count (mean, inv-norm transformed)	39024449	rs11782331	chr8:143934174	A=0.405, C=0.595	0.991787	1	0.6779	0.05737	0.05-0.064	4e-59
rs11783772	platelet count (minimum, inv-norm transformed)	39024449	rs11782331	chr8:143934174	A=0.405, C=0.595	0.991787	1	0.6779	0.05135	0.045-0.058	4e-54
rs11783772	Height	30595370	rs11783772	chr8:143934275	A=0.593, T=0.407	1	1	NR	NA	NA	8e-52
rs11783772	Height	31562340	rs11783772	chr8:143934275	A=0.593, T=0.407	1	1	NR	0.0203215	0.013-0.027	2e-08
rs11783772	Body surface area	36502284	rs6983908	chr8:143935425	A=0.585, C=0.415	0.967672	1	NR	0.00275791	0.002-0.0036	2e-11
rs11783772	Standing height (UKB data field 50)	39789286	rs11784762	chr8:143935442	A=0.59, G=0.41	0.98773	1	0.39751	0.0163398	0.014-0.019	2e-52
rs11783772	Platelet count	38116116	rs56034811	chr8:143936346	C=0.412, T=0.588	0.979649	1	NR	NA	NA	5e-09
rs11783772	Left-hemisphere visual network to right-hemisphere visual network white-matter structural connectivity	38438384	rs6993938	chr8:143937036	A=0.593, G=0.407	1	1	NR	0.0424124	0.028-0.057	2e-08
rs11783772	Left-hemisphere somatomotor network to right-hemisphere somatomotor network white-matter structural connectivity	38438384	rs6993938	chr8:143937036	A=0.593, G=0.407	1	1	NR	0.0431618	0.029-0.057	2e-09
rs11783772	Left-hemisphere dorsal attention network to right-hemisphere salience/ventral attention network white-matter structural connectivity	38438384	rs6993938	chr8:143937036	A=0.593, G=0.407	1	1	NR	0.0426698	0.029-0.057	3e-09
rs11783772	Left-hemisphere dorsal attention network to right-hemisphere default mode network white-matter structural connectivity	38438384	rs6993938	chr8:143937036	A=0.593, G=0.407	1	1	NR	0.0402629	0.026-0.054	3e-08
rs11783772	Left-hemisphere salience/ventral attention network to right-hemisphere salience/ventral attention network white-matter structural connectivity	38438384	rs6993938	chr8:143937036	A=0.593, G=0.407	1	1	NR	0.0414841	0.028-0.055	5e-09
rs11783772	Left-hemisphere somatomotor network to right-hemisphere dorsal attention network white-matter structural connectivity	38438384	rs6993938	chr8:143937036	A=0.593, G=0.407	1	1	NR	0.0441016	0.029-0.059	4e-09
rs11783772	Left-hemisphere somatomotor network to right-hemisphere salience/ventral attention network white-matter structural connectivity	38438384	rs6993938	chr8:143937036	A=0.593, G=0.407	1	1	NR	0.0414899	0.027-0.056	9e-09
rs11783772	Platelet forward scatter	37596262	rs11784501	chr8:143939147	G=0.59, T=0.41	0.979567	0.995859	0.4069	0.0551103	0.039-0.071	2e-11
rs11783772	Left-hemisphere default mode network to right-hemisphere dorsal attention network white-matter structural connectivity	38438384	rs11784501	chr8:143939147	G=0.59, T=0.41	0.979567	0.995859	NR	0.0437472	0.03-0.058	6e-10
rs11783772	Height	34594039	rs11784501	chr8:143939147	G=0.59, T=0.41	0.979567	0.995859	NR	0.0181	0.015-0.021	4e-36
rs11783772	Hip shape mode 7	39574169	rs11784501	chr8:143939147	G=0.59, T=0.41	0.979567	0.995859	0.38	0.05	0.03-0.07	2e-11
rs11783772	Height (maximum, inv-normal transformed)	39024449	rs11136339	chr8:143939177	C=0.592, T=0.408	0.987687	0.995873	0.6682	0.03018	0.023-0.038	5e-15
rs11783772	Left-hemisphere dorsal attention network to right-hemisphere dorsal attention network white-matter structural connectivity	38438384	rs4073082	chr8:143939781	C=0.59, T=0.41	0.98773	1	NR	0.0492558	0.035-0.064	3e-11
rs11783772	Left-hemisphere control network to right-hemisphere dorsal attention network white-matter structural connectivity	38438384	rs4073082	chr8:143939781	C=0.59, T=0.41	0.98773	1	NR	0.0481531	0.033-0.063	2e-10
rs11783772	Height	39134668	rs112979447	chr8:143940564	C=0.592, T=0.408	0.99589	1	NR	0.0260453	0.023-0.03	5e-49
rs11783772	Platelet side scatter	37596262	rs12543539	chr8:143946309	C=0.411, T=0.589	0.983679	1	0.4065	0.0596408	0.043-0.076	2e-12
rs11783772	IGF 1 (UKB data field 30770)	39789286	rs12549853	chr8:143946468	A=0.409, G=0.591	0.9918	1	0.398134	0.0132829	0.0095-0.0171	9e-13
rs11783772	Fibrinogen levels	28107422	rs7464572	chr8:143946999	C=0.591, G=0.409	0.9918	1	NR	0.0066	NA	2e-09
rs11783772	Fibrinogen	23969696	rs7464572	chr8:143946999	C=0.591, G=0.409	0.9918	1	0.6	0.007	0.005-0.009	1e-09
rs11783772	LDL cholesterol levels	28334899	rs7832643	chr8:143948489	G=0.587, T=0.413	0.975637	1	0.405	0.0339	0.026-0.041()	2e-17
rs11783772	Total cholesterol levels	28334899	rs7832643	chr8:143948489	G=0.587, T=0.413	0.975637	1	0.405	0.0289	0.022-0.036()	3e-14
rs11783772	Height	36224396	rs7832643	chr8:143948489	G=0.587, T=0.413	0.975637	1	0.3899	0.0202	0.019-0.021	6e-215
rs11783772	mean platelet volume (MPV, maximum, inv-norm transformed)	39024449	rs7832643	chr8:143948489	G=0.587, T=0.413	0.975637	1	0.5522	0.03474	0.028-0.041	3e-24
rs11783772	Height	36224396	rs11778018	chr8:143952282	C=0.414, T=0.586	0.963561	0.995831	0.1779	0.0175	0.011-0.024	4e-08
rs11783772	Haemorrhoidal disease	33888516	rs58579887	chr8:143954419	C=0.417, T=0.583	0.951756	0.99581	0.4046	1.03	1.02-1.04	2e-11
rs11783772	Serum albumin levels	34594039	rs58579887	chr8:143954419	C=0.417, T=0.583	0.951756	0.99581	NR	0.0159	0.012-0.02	8e-13
rs11783772	Whole brain restricted isotropic diffusion (multivariate analysis)	35505052	rs11777239	chr8:143957097	A=0.411, G=0.589	0.951309	0.983409	NR	NA	NA	1e-20
rs11783772	White matter microstructure (radial diusivities)	31666681	rs11777239	chr8:143957097	A=0.411, G=0.589	0.951309	0.983409	NR	NA	NA	6e-09
rs11783772	Apolipoprotein B levels	32203549	rs55831924	chr8:143957800	C=0.622, T=0.378	0.847198	0.977828	0.638654	0.0182534	0.014-0.023	5e-17
rs11783772	Sex hormone-binding globulin levels	32042192	rs55831924	chr8:143957800	C=0.622, T=0.378	0.847198	0.977828	0.360743	0.0063198	0.0044-0.0082	2e-11
rs11783772	Sex hormone-binding globulin levels adjusted for BMI	32042192	rs55831924	chr8:143957800	C=0.622, T=0.378	0.847198	0.977828	0.360743	0.00671396	0.005-0.0084	4e-15
rs11783772	Total cholesterol levels	30275531	rs55831924	chr8:143957800	C=0.622, T=0.378	0.847198	0.977828	0.3341	0.0166	0.011-0.022-1	2e-08
rs11783772	LDL cholesterol	30275531	rs55831924	chr8:143957800	C=0.622, T=0.378	0.847198	0.977828	0.3341	0.0182	0.013-0.024-1	6e-10
rs11783772	mean platelet volume (MPV, minimum, inv-norm transformed)	39024449	rs55831924	chr8:143957800	C=0.622, T=0.378	0.847198	0.977828	0.6987	0.03821	0.031-0.046	2e-23
rs11783772	mean corpuscular volume (MCV, mean, inv-norm transformed)	39024449	rs55831924	chr8:143957800	C=0.622, T=0.378	0.847198	0.977828	0.6987	0.02528	0.018-0.032	1e-12
rs11783772	mean platelet volume (MPV, mean, inv-norm transformed)	39024449	rs55831924	chr8:143957800	C=0.622, T=0.378	0.847198	0.977828	0.6382	0.05311	0.047-0.06	1e-57
rs11783772	mean platelet volume (MPV, minimum, inv-norm transformed)	39024449	rs55831924	chr8:143957800	C=0.622, T=0.378	0.847198	0.977828	0.6382	0.04641	0.04-0.053	6e-46
rs11783772	mean platelet volume (MPV, maximum, inv-norm transformed)	39024449	rs55831924	chr8:143957800	C=0.622, T=0.378	0.847198	0.977828	0.6382	0.04953	0.043-0.056	3e-51
rs11783772	Direct low density lipoprotein levels (UKB data field 30780)	39789286	rs55831924	chr8:143957800	C=0.622, T=0.378	0.847198	0.977828	0.360683	0.014479	0.01-0.019	1e-11
rs11783772	Left-hemisphere dorsal attention network to right-hemisphere somatomotor network white-matter structural connectivity	38438384	rs74933891	chr8:143958164	-=0.592, TG=0.408	0.915387	0.958731	NR	0.0486832	0.034-0.064	2e-10
rs11783772	Osteoarthritis of the hip (hospital diagnosed)	29559693	rs11780978	chr8:143960684	A=0.41, G=0.59	0.939259	0.975155	0.40168	1.1263	1.0834-1.1708	2e-09
rs11783772	Sex hormone-binding globulin levels adjusted for BMI	32042192	rs11780978	chr8:143960684	A=0.41, G=0.59	0.939259	0.975155	0.403073	0.00875809	0.0063-0.0112	3e-13
rs11783772	Fibrinogen levels	26561523	rs11780978	chr8:143960684	A=0.41, G=0.59	0.939259	0.975155	0.4	0.0059	NA	6e-10
rs11783772	Sex hormone-binding globulin levels	35192695	rs11780978	chr8:143960684	A=0.41, G=0.59	0.939259	0.975155	NR	6.469	NA	1e-10
rs11783772	Sex hormone-binding globulin levels	35192695	rs11780978	chr8:143960684	A=0.41, G=0.59	0.939259	0.975155	0.394706	0.0210559	0.015-0.027	1e-10
rs11783772	Fibrinogen levels or factor VII levels or factor XI levels or tissue plasminogen activator levels (pleiotropy)	35285134	rs7010330	chr8:143962447	C=0.412, T=0.588	0.923494	0.970916	NR	NA	NA	5e-10
rs11783772	Fibrinogen levels or plasminogen activator inhibitor 1 levels (pleiotropy)	35285134	rs7010330	chr8:143962447	C=0.412, T=0.588	0.923494	0.970916	NR	NA	NA	5e-10
rs11783772	Fibrinogen levels or tissue plasminogen activator levels (pleiotropy)	35285134	rs7010330	chr8:143962447	C=0.412, T=0.588	0.923494	0.970916	NR	NA	NA	5e-10
rs11783772	Ischemic stroke or fibrinogen levels (pleiotropy)	35285134	rs7010330	chr8:143962447	C=0.412, T=0.588	0.923494	0.970916	NR	NA	NA	4e-10
rs11783772	Fibrinogen levels or factor VII levels (pleiotropy)	35285134	rs7010330	chr8:143962447	C=0.412, T=0.588	0.923494	0.970916	NR	NA	NA	5e-10
rs11783772	Height	25282103	rs11783655	chr8:143963405	A=0.41, T=0.59	0.923373	0.966873	0.395	0.018	0.012-0.024	1e-09
rs11783772	GNLY protein levels	39789286	rs72695409	chr8:143965232	C=0.409, T=0.591	0.927285	0.966929	0.40023	0.0412233	0.03-0.052	8e-16
rs11783772	Medication use (HMG CoA reductase inhibitors)	31015401	rs11787365	chr8:143967165	C=0.412, T=0.588	0.923494	0.970916	0.400918	0.0370164	0.026-0.048	1e-10
rs11783772	Height	36224396	rs11136342	chr8:143970581	A=0.59, G=0.41	0.892008	0.95031	0.59321	0.01776	0.011-0.024	3e-08
rs11783772	Corpus callosum fractional anisotropy (body)	37164063	rs11136342	chr8:143970581	A=0.59, G=0.41	0.892008	0.95031	NR	NA	NA	4e-11
rs11783772	Hip index	34021172	rs7013938	chr8:143976168	A=0.575, C=0.425	0.818239	0.940424	NR	0.0178789	0.012-0.024	2e-09
rs11783772	Left-hemisphere control network to putamen white-matter structural connectivity	38438384	rs7013938	chr8:143976168	A=0.575, C=0.425	0.818239	0.940424	NR	0.0433548	0.028-0.058	1e-08
rs11921710	Multiple sclerosis	20453840	rs9657904	chr3:105867870	C=0.193, T=0.807	0.905945	1	0.826	1.4	1.27-1.57	2e-10
rs12357722	Monocyte count	34594039	rs11252145	chr10:3868624	C=0.543, T=0.457	0.956562	0.991865	NR	0.0122	0.0083-0.0161	3e-09
rs12357722	Monocyte count	32888494	rs11252145	chr10:3868624	C=0.543, T=0.457	0.956562	0.991865	0.492973	0.0138715	0.0095-0.0182	4e-10
rs12357722	JCHAIN protein levels	39789286	rs10904115	chr10:3875982	G=0.501, T=0.499	0.815918	1	0.516493	0.0376948	0.026-0.049	1e-11
rs12428189	Multiple sclerosis	31604244	rs9568402	chr13:50387821	A=0.876, T=0.124	0.954565	0.99064	NR	1.08992	NA	5e-09
rs12428189	Endometriosis	36914876	rs7334326	chr13:50393596	C=0.144, G=0.856	0.819488	1	NR	1.06	1.04-1.08	1e-08
rs12428189	Triglyceride levels (MTAG)	36376304	rs35824953	chr13:50401740	A=0.108, G=0.892	0.844107	0.979119	NR	0.024065	0.016-0.032	2e-09
rs12428189	Endometriosis (MTAG)	36914876	rs17074346	chr13:50444586	C=0.859, T=0.141	0.839717	1	NR	0.0224236	0.015-0.03	4e-09
rs12428189	Waist-hip index	34021172	rs9568416	chr13:50461028	C=0.86, T=0.14	0.846651	1	NR	0.0298807	0.022-0.038	3e-13
rs12428189	Waist-to-hip ratio adjusted for BMI	34021172	rs9568416	chr13:50461028	C=0.86, T=0.14	0.846651	1	NR	0.0290349	0.021-0.037	1e-12
rs12428189	Hip index	34021172	rs9568417	chr13:50463758	A=0.892, G=0.108	0.880494	1	NR	0.0300407	0.02-0.04	8e-09
rs12428189	Hip index	34021172	rs9568427	chr13:50477175	A=0.878, G=0.122	0.954085	0.981323	NR	0.029858	0.021-0.039	5e-11
rs12428189	Endometriosis (MTAG)	40262193	rs1028862	chr13:50480998	A=0.14, G=0.86	0.846651	1	0.862	0.025	0.017-0.033	1e-09
rs12497690	Multiple sclerosis	24076602	rs2371108	chr3:27715527	G=0.598, T=0.402	0.841167	0.940318	0.39	1.1	NA	2e-15
rs12497690	White blood cell count	30595370	rs2371108	chr3:27715527	G=0.598, T=0.402	0.841167	0.940318	NR	NA	NA	5e-22
rs12497690	Lymphocyte count	34469753	rs2371108	chr3:27715527	G=0.598, T=0.402	0.841167	0.940318	0.613	NA	NA	2e-18
rs12497690	White blood cell count	32888493	rs2371108	chr3:27715527	G=0.598, T=0.402	0.841167	0.940318	0.388965	0.019217	0.016-0.023	3e-24
rs12497690	White blood cell count	32888493	rs2371108	chr3:27715527	G=0.598, T=0.402	0.841167	0.940318	0.486269	NA	NA	2e-25
rs12497690	lymphocyte (absolute count, maximum, inv-norm transformed)	39024449	rs2371108	chr3:27715527	G=0.598, T=0.402	0.841167	0.940318	0.5862	0.02796	0.022-0.034	6e-19
rs12497690	platelet count (maximum, inv-norm transformed)	39024449	rs2371108	chr3:27715527	G=0.598, T=0.402	0.841167	0.940318	0.602	0.02752	0.022-0.033	7e-22
rs12497690	Lymphocyte count	32888494	rs2371108	chr3:27715527	G=0.598, T=0.402	0.841167	0.940318	0.387153	0.025961	0.022-0.03	2e-30
rs12497690	White blood cell count	34594039	rs2371108	chr3:27715527	G=0.598, T=0.402	0.841167	0.940318	NR	0.0188	0.014-0.023	7e-18
rs12497690	Serum total protein levels	34594039	rs2371108	chr3:27715527	G=0.598, T=0.402	0.841167	0.940318	NR	0.0147	0.01-0.019	3e-10
rs12497690	eosinophil (absolute count, mean, inv-norm transformed)	39024449	rs2371108	chr3:27715527	G=0.598, T=0.402	0.841167	0.940318	0.6018	0.02068	0.015-0.027	2e-11
rs12497690	White blood cell count	32888494	rs2371108	chr3:27715527	G=0.598, T=0.402	0.841167	0.940318	0.387146	0.020699	0.016-0.025	7e-20
rs12497690	platelet count (maximum, inv-norm transformed)	39024449	rs2371108	chr3:27715527	G=0.598, T=0.402	0.841167	0.940318	0.5866	0.01969	0.014-0.025	2e-11
rs12497690	Lymphocyte count (UKB data field 30120)	39789286	rs2371108	chr3:27715527	G=0.598, T=0.402	0.841167	0.940318	0.386384	0.0207664	0.017-0.025	3e-26
rs12497690	Lymphocyte count	27863252	rs6801231	chr3:27732754	A=0.393, G=0.607	0.843875	0.924396	0.3663	0.0268472	0.02-0.034	7e-13
rs12497690	Multiple sclerosis	31604244	rs13327021	chr3:27741524	C=0.62, T=0.38	0.886273	0.961398	NR	1.08319	NA	2e-16
rs12497690	Multiple sclerosis	21833088	rs11129295	chr3:27747289	C=0.614, T=0.386	0.847268	0.928213	NR	1.11	1.09-1.12	1e-09
rs12588969	Multiple sclerosis	31604244	rs12588969	chr14:102764421	C=0.692, G=0.308	1	1	NR	1.07666	NA	2e-09
rs12588969	Interleukin-12 subunit beta levels	37563310	rs12588969	chr14:102764421	C=0.692, G=0.308	1	1	0.69	0.13	0.1-0.16	2e-24
rs12588969	KDM3A protein levels	39789286	rs12588969	chr14:102764421	C=0.692, G=0.308	1	1	0.684155	0.0442302	0.031-0.057	1e-11
rs12588969	IL12B protein levels	39789286	rs12588969	chr14:102764421	C=0.692, G=0.308	1	1	0.684155	0.0954556	0.085-0.105	1e-97
rs12588969	IL12A IL12B protein levels	39789286	rs12588969	chr14:102764421	C=0.692, G=0.308	1	1	0.684155	0.0938871	0.084-0.104	2e-89
rs12797319	Primary open angle glaucoma (MTAG)	37386247	rs589253	chr11:65925609	A=0.471, G=0.529	0.809729	0.961409	NR	0.0519503	0.035-0.069	1e-09
rs12797319	Primary open angle glaucoma (multi-trait analysis)	37386247	rs574586	chr11:65929612	A=0.471, G=0.529	0.809729	0.961409	NR	0.0482	0.033-0.064	9e-10
rs12797319	White blood cell count	34594039	rs528736	chr11:65937637	A=0.561, G=0.439	0.971948	0.987866	NR	0.0128	0.0089-0.0167	7e-11
rs12797319	White blood cell count	30595370	rs531612	chr11:65937961	C=0.47, T=0.53	0.8571	0.98716	NR	NA	NA	5e-15
rs12797319	Multiple sclerosis	31604244	rs531612	chr11:65937961	C=0.47, T=0.53	0.8571	0.98716	NR	1.06895	NA	1e-09
rs12797319	Basophil count	32888494	rs531612	chr11:65937961	C=0.47, T=0.53	0.8571	0.98716	0.508518	0.0131935	0.0088-0.0175	3e-09
rs12797319	Waist circumference adjusted for body mass index	34021172	rs551659	chr11:65982174	C=0.57, T=0.43	0.968151	1	NR	0.0171218	0.011-0.023	3e-09
rs12990188	Multiple sclerosis	31604244	rs11899404	chr2:12467767	C=0.554, T=0.446	0.933398	0.987689	NR	1.05463	NA	2e-08
rs13068294	Heart failure	40195560	rs35967223	chr3:71470453	A=0.414, G=0.586	0.991842	1	0.367	0.0232	0.016-0.031	2e-09
rs13068294	Primary sclerosing cholangitis	27992413	rs36023390	chr3:71473942	C=0.583, T=0.417	0.971568	0.9877	0.63	1.16	1.10-1.22	2e-08
rs13068294	Cutaneous squamous cell carcinoma	38182794	rs9853632	chr3:71476216	C=0.417, T=0.583	0.975626	0.991786	NR	1.0761	NA	2e-09
rs13068294	Multiple sclerosis	24076602	rs9828629	chr3:71481195	C=0.583, T=0.417	0.975626	0.991786	0.64	1.08	NA	2e-10
rs13098228	Waist-hip index	34021172	rs4682844	chr3:46941247	C=0.413, T=0.587	0.951436	0.979422	NR	0.0238758	0.018-0.029	7e-17
rs13098228	A body shape index	34021172	rs4682844	chr3:46941247	C=0.413, T=0.587	0.951436	0.979422	NR	0.0182476	0.013-0.024	3e-10
rs13098228	Waist-to-hip ratio adjusted for BMI	34021172	rs4682844	chr3:46941247	C=0.413, T=0.587	0.951436	0.979422	NR	0.0236275	0.018-0.029	2e-16
rs13098228	IGF 1 (UKB data field 30770)	39789286	rs4682844	chr3:46941247	C=0.413, T=0.587	0.951436	0.979422	0.419369	0.0170713	0.013-0.021	2e-20
rs13098228	Neutrophill count (UKB data field 30140)	39789286	rs4682844	chr3:46941247	C=0.413, T=0.587	0.951436	0.979422	0.419369	0.014431	0.01-0.018	1e-13
rs13098228	CCL17 protein levels	39789286	rs7640397	chr3:46948338	C=0.413, T=0.587	0.967495	0.987653	0.578306	0.0477271	0.036-0.059	3e-19
rs13098228	CD83 protein levels	39789286	rs7640397	chr3:46948338	C=0.413, T=0.587	0.967495	0.987653	0.578306	0.0409931	0.03-0.052	2e-16
rs13098228	Neutrophil count	34469753	rs6774733	chr3:46949751	A=0.587, G=0.413	0.967495	0.987653	0.421	NA	NA	1e-12
rs13098228	DNA repair protein RAD51 homolog 4 levels	34648354	rs1463393	chr3:46953497	A=0.411, G=0.589	0.959469	0.987593	0.42	0.133	0.11-0.16	1e-24
rs13098228	Sex hormone-binding globulin levels adjusted for BMI	32042192	rs10461018	chr3:46953752	C=0.589, T=0.411	0.959469	0.987593	0.419984	0.0105786	0.0081-0.013	3e-19
rs13098228	Sex hormone-binding globulin levels	32042192	rs10461018	chr3:46953752	C=0.589, T=0.411	0.959469	0.987593	0.419984	0.00998913	0.0072-0.0128	1e-12
rs13098228	Sex hormone-binding globulin levels	35192695	rs10461018	chr3:46953752	C=0.589, T=0.411	0.959469	0.987593	0.418056	0.0252942	0.019-0.032	5e-15
rs13098228	Sex hormone-binding globulin levels	35192695	rs10461018	chr3:46953752	C=0.589, T=0.411	0.959469	0.987593	NR	7.629	NA	2e-14
rs13098228	White blood cell count	29403010	rs7628747	chr3:46960500	A=0.414, T=0.586	0.963468	0.983577	NR	0.02648	0.018-0.035	1e-09
rs13098228	White blood cell count	38116116	rs7628747	chr3:46960500	A=0.414, T=0.586	0.963468	0.983577	NR	NA	NA	6e-10
rs13098228	Height	35831902	rs11130111	chr3:46968315	C=0.413, T=0.587	0.967495	0.987653	NR	0.028	0.018-0.038	3e-08
rs13098228	White blood cell count	36329257	rs11130111	chr3:46968315	C=0.413, T=0.587	0.967495	0.987653	NR	0.0450113	NA	4e-09
rs13098228	Smoking initiation	36477530	rs7633698	chr3:46971962	A=0.413, T=0.587	0.967495	0.987653	0.559	0.00682	0.0053-0.0083	4e-18
rs13098228	Hemoglobin concentration	32888493	rs11130112	chr3:46983005	G=0.413, T=0.587	0.967495	0.987653	0.56402	NA	NA	5e-10
rs13098228	Mean platelet volume during second trimester of pregnancy	38064665	rs66539935	chr3:46983837	C=0.589, T=0.411	0.959469	0.987593	0.458802	0.0411	0.029-0.053	7e-11
rs13098228	Mean platelet volume during first trimester of pregnancy	38064665	rs66539935	chr3:46983837	C=0.589, T=0.411	0.959469	0.987593	0.458802	0.042	0.03-0.054	3e-11
rs13098228	Platelet side scatter distribution width	37596262	rs1108301	chr3:46987936	A=0.412, G=0.588	0.963475	0.987623	0.4186	0.0569633	0.041-0.073	4e-12
rs13098228	IL15 protein levels	39789286	rs1108301	chr3:46987936	A=0.412, G=0.588	0.963475	0.987623	0.42211	0.0667665	0.055-0.078	3e-35
rs13098228	High affinity immunoglobulin alpha and immunoglobulin mu Fc receptor levels	34648354	rs12152493	chr3:46988171	A=0.583, G=0.417	0.939603	0.975299	0.57	0.165	0.14-0.19	1e-34
rs13098228	White blood cell count	34594039	rs13066214	chr3:46992447	C=0.415, T=0.585	0.991825	0.995904	0.59346	0.0215523	0.015-0.028	6e-10
rs13098228	Liver enzyme levels (gamma-glutamyl transferase)	33972514	rs749511	chr3:46994245	G=0.394, T=0.606	0.909055	0.995687	0.594199	0.00563954	0.0046-0.0067	4e-27
rs13098228	Serum urate levels	38658550	rs2305634	chr3:47002048	C=0.414, T=0.586	0.995911	1	NR	0.0164	0.011-0.022	1e-09
rs13098228	Gamma glutamyl transferase levels	38632349	rs2305635	chr3:47002132	A=0.393, G=0.607	0.913135	1	NR	0.0057	0.0047-0.0067	3e-28
rs13098228	Neutrophil count	34594039	rs2305638	chr3:47005352	C=0.592, G=0.408	0.947531	0.987503	NR	0.0152	0.011-0.019	2e-12
rs13098228	Monocyte percentage (UKB data field 30190)	39789286	rs2305638	chr3:47005352	C=0.592, G=0.408	0.947531	0.987503	0.580263	0.0144676	0.011-0.018	9e-15
rs13098228	Highest math class taken (MTAG)	30038396	rs17784127	chr3:47020210	C=0.397, T=0.603	0.896937	0.982877	0.5887	0.0103	0.007-0.0136	7e-10
rs13098228	Gluteofemoral adipose tissue volumes (adjusted for BMI and height)	35773277	rs199874557	chr3:47027785	-=0.591, G=0.409	0.951497	0.987533	0.587	0.039	0.025-0.053	2e-08
rs13098228	Smoking initiation	36477530	rs11707736	chr3:47028014	G=0.607, T=0.393	0.913135	1	0.391	0.00691	0.0053-0.0085	9e-17
rs13098228	CDKN2D/KIFBP protein level ratio	38412862	rs6768722	chr3:47037622	A=0.604, G=0.396	0.900956	0.987126	NR	0.0563497	0.043-0.07	5e-16
rs13098228	Immature platelet count	37596262	rs9821119	chr3:47156947	C=0.395, G=0.605	0.904995	0.991396	0.5985	0.045799	0.031-0.06	4e-10
rs13098228	Neutrophil count	32888493	rs6442061	chr3:47162293	G=0.395, T=0.605	0.904995	0.991396	0.61808	NA	NA	7e-15
rs13098228	Neutrophil count	32888493	rs6442061	chr3:47162293	G=0.395, T=0.605	0.904995	0.991396	0.596124	0.0173	0.013-0.021	4e-17
rs13098228	mean platelet volume (MPV, mean, inv-norm transformed)	39024449	rs11714373	chr3:47173327	A=0.395, G=0.605	0.904995	0.991396	0.637	0.03071	0.024-0.038	3e-18
rs13098228	CXCL12 protein levels	39794498	rs56013261	chr3:47182524	C=0.589, T=0.411	0.835207	0.921425	0.38909	0.0383923	0.025-0.052	4e-08
rs13098228	mean platelet volume (MPV, minimum, inv-norm transformed)	39024449	rs11925560	chr3:47217970	A=0.62, T=0.38	0.85697	0.995529	0.6506	0.02931	0.023-0.036	1e-17
rs13098228	Sum neutrophil eosinophil counts	27863252	rs11920354	chr3:47220756	A=0.38, C=0.62	0.85697	0.995529	0.3861	0.0214679	0.014-0.029	5e-09
rs13098228	Granulocyte count	27863252	rs11920354	chr3:47220756	A=0.38, C=0.62	0.85697	0.995529	0.3862	0.0214596	0.014-0.029	5e-09
rs13098228	Gluteofemoral adipose tissue volumes (adjusted for BMI and height)	35773277	rs55664914	chr3:47224387	-=0.62, G=0.38	0.85697	0.995529	0.635	0.058	0.038-0.078	2e-08
rs13098228	Triglycerides	34594039	rs55664914	chr3:47224387	-=0.62, G=0.38	0.85697	0.995529	NR	0.0138	0.0091-0.0185	1e-08
rs13098228	High light scatter reticulocyte percentage of red cells	32888494	rs55664914	chr3:47224387	-=0.62, G=0.38	0.85697	0.995529	0.373492	0.0152284	0.011-0.02	1e-10
rs13098228	Reticulocyte fraction of red cells	32888494	rs55664914	chr3:47224387	-=0.62, G=0.38	0.85697	0.995529	0.373591	0.0159082	0.011-0.021	3e-11
rs13098228	NELL2 protein levels	39789286	rs55664914	chr3:47224387	-=0.62, G=0.38	0.85697	0.995529	0.374544	0.0434099	0.032-0.054	3e-17
rs13098228	DEFA1_DEFA1B/LCN2 protein level ratio	38412862	rs2276854	chr3:47235478	C=0.401, T=0.599	0.936004	0.995762	NR	0.0592867	0.045-0.073	7e-17
rs13098228	Platelet distribution width	32888494	rs2276854	chr3:47235478	C=0.401, T=0.599	0.936004	0.995762	0.595527	0.0176541	0.013-0.023	1e-12
rs13098228	Waist circumference adjusted for body mass index	31669095	rs11921117	chr3:47252510	C=0.381, T=0.619	0.85292	0.991081	NR	NA	NA	1e-09
rs13098228	Waist circumference adjusted for body mass index	34021172	rs11921117	chr3:47252510	C=0.381, T=0.619	0.85292	0.991081	NR	0.020029	0.014-0.026	6e-12
rs13098228	High-density lipoprotein levels (MTAG)	36376304	rs11710013	chr3:47255431	C=0.599, T=0.401	0.936004	0.995762	NR	0.015177	0.0099-0.0204	2e-08
rs13098228	Alkaline phosphatase (UKB data field 30610)	39789286	rs11710013	chr3:47255431	C=0.599, T=0.401	0.936004	0.995762	0.596633	0.017576	0.014-0.021	2e-22
rs13098228	Liver enzyme levels (alkaline phosphatase)	33972514	rs13065991	chr3:47256744	A=0.4, G=0.6	0.932116	0.995751	0.403422	0.00197166	0.0015-0.0024	2e-17
rs13098228	Sex hormone-binding globulin levels	36653534	rs13065991	chr3:47256744	A=0.4, G=0.6	0.932116	0.995751	NR	0.0255744	0.02-0.032	1e-16
rs13098228	CXCL5 protein levels	39789286	rs753826255	chr3:47264438	-=0.38, TTTTA=0.62	0.85697	0.995529	0.387065	0.0387246	0.028-0.05	5e-13
rs13098228	Serum urate levels	38658550	rs7636423	chr3:47267644	C=0.401, G=0.599	0.936004	0.995762	NR	0.0148	0.01-0.019	2e-11
rs13098228	Triglyceride levels (MTAG)	36376304	rs58472056	chr3:47269664	C=0.38, T=0.62	0.85697	0.995529	NR	0.014301	0.0093-0.0193	2e-08
rs13098228	Cortical thickness	34560273	rs11710322	chr3:47289646	C=0.601, T=0.399	0.873485	0.965926	0.3991	NA	NA	1e-10
rs13098228	HBEGF protein levels	39789286	rs2079797	chr3:47300311	A=0.401, G=0.599	0.865669	0.957618	0.453175	0.0377543	0.026-0.049	5e-12
rs13098228	ITIH3 protein levels	39789286	rs2079797	chr3:47300311	A=0.401, G=0.599	0.865669	0.957618	0.453175	0.0422628	0.032-0.053	3e-18
rs13098228	SORT1 protein levels	39789286	rs2079797	chr3:47300311	A=0.401, G=0.599	0.865669	0.957618	0.453175	0.0453178	0.034-0.057	9e-16
rs13098228	Gout	39406924	rs56351005	chr3:47388696	G=0.604, T=0.396	0.831833	0.948503	0.4053	0.967829	0.96-0.98	4e-08
rs13098228	Axial length	36246171	rs7651194	chr3:47499427	A=0.603, G=0.397	0.828001	0.944352	0.551	0.047	0.029-0.065	1e-10
rs13098228	QT interval	24952745	rs17784882	chr3:47502513	A=0.395, C=0.605	0.820658	0.944071	0.396	0.54	0.34-0.74	3e-08
rs13184323	Mean corpuscular hemoglobin	30595370	rs6580224	chr5:142109741	A=0.38, G=0.62	1	1	NR	NA	NA	2e-12
rs13184323	Eosinophil counts	32888493	rs6580224	chr5:142109741	A=0.38, G=0.62	1	1	0.622214	NA	NA	5e-90
rs13184323	Platelet count	32888493	rs4912622	chr5:142111022	A=0.62, G=0.38	1	1	0.618703	0.027368	0.024-0.031	1e-47
rs13184323	Eosinophil counts	32888493	rs7700687	chr5:142112420	C=0.381, T=0.619	0.995791	1	0.617223	0.040023	0.036-0.044	5e-86
rs13184323	Eosinophil counts	30595370	rs7700687	chr5:142112420	C=0.381, T=0.619	0.995791	1	NR	NA	NA	4e-76
rs13184323	Atopic dermatitis	40164604	rs7700687	chr5:142112420	C=0.381, T=0.619	0.995791	1	NR	0.04524	0.029-0.061	4e-08
rs13184323	Lymphocyte percentage of white cells	32888494	rs7700687	chr5:142112420	C=0.381, T=0.619	0.995791	1	0.617174	0.0210901	0.017-0.026	2e-20
rs13184323	CLC protein levels	39789286	rs7700687	chr5:142112420	C=0.381, T=0.619	0.995791	1	0.618029	0.0396898	0.028-0.051	7e-13
rs13184323	Asthma	29273806	rs7705042	chr5:142112854	A=0.62, C=0.38	1	1	0.63	1.09	1.06-1.12	8e-09
rs13184323	Asthma	29273806	rs7705042	chr5:142112854	A=0.62, C=0.38	1	1	0.63	0.08	0.06-0.1	9e-10
rs13184323	White blood cell count	34594039	rs7705042	chr5:142112854	A=0.62, C=0.38	1	1	NR	0.0247	0.02-0.029	5e-24
rs13184323	Neutrophil count	34594039	rs7705042	chr5:142112854	A=0.62, C=0.38	1	1	NR	0.0255	0.021-0.03	1e-25
rs13184323	Allergic disease (asthma, hay fever or eczema)	29083406	rs10068717	chr5:142115369	C=0.38, T=0.62	1	1	0.62	1.042	1.03-1.05	5e-15
rs13184323	Mean corpuscular hemoglobin	32888493	rs10068717	chr5:142115369	C=0.38, T=0.62	1	1	0.617734	0.015237	0.011-0.019	2e-14
rs13184323	Asthma	36777996	rs13188700	chr5:142115574	C=0.62, T=0.38	1	1	0.6266	0.045911	0.037-0.054	6e-26
rs13184323	Asthma	34594039	rs13188700	chr5:142115574	C=0.62, T=0.38	1	1	NR	0.0459	0.032-0.06	1e-10
rs13184323	Mean corpuscular hemoglobin	34594039	rs13188700	chr5:142115574	C=0.62, T=0.38	1	1	NR	0.0143	0.01-0.018	2e-12
rs13184323	eosinophil (absolute count, mean, inv-norm transformed)	39024449	rs13188700	chr5:142115574	C=0.62, T=0.38	1	1	0.387	0.0646	0.058-0.071	1e-93
rs13184323	eosinophil (fraction, minimum, inv-norm transformed)	39024449	rs13188700	chr5:142115574	C=0.62, T=0.38	1	1	0.3867	0.03362	0.028-0.039	1e-31
rs13184323	eosinophil (fraction, maximum, inv-norm transformed)	39024449	rs13188700	chr5:142115574	C=0.62, T=0.38	1	1	0.3867	0.05201	0.046-0.058	3e-69
rs13184323	eosinophil (fraction, mean, inv-norm transformed)	39024449	rs13188700	chr5:142115574	C=0.62, T=0.38	1	1	0.3867	0.05962	0.054-0.066	7e-86
rs13184323	eosinophil (absolute count, maximum, inv-norm transformed)	39024449	rs13188700	chr5:142115574	C=0.62, T=0.38	1	1	0.387	0.05591	0.05-0.062	1e-73
rs13184323	platelet count (mean, inv-norm transformed)	39024449	rs13188700	chr5:142115574	C=0.62, T=0.38	1	1	0.3619	0.03499	0.029-0.041	5e-28
rs13184323	platelet count (maximum, inv-norm transformed)	39024449	rs13188700	chr5:142115574	C=0.62, T=0.38	1	1	0.3619	0.03141	0.025-0.037	3e-24
rs13184323	Asthma	32296059	rs10875596	chr5:142116150	C=0.62, T=0.38	1	1	0.62	NA	NA	6e-26
rs13184323	platelet count (minimum, inv-norm transformed)	39024449	rs10875596	chr5:142116150	C=0.62, T=0.38	1	1	0.3562	0.02911	0.023-0.035	1e-21
rs13184323	Multiple sclerosis	24076602	rs1036207	chr5:142119476	A=0.38, G=0.62	1	1	0.62	1.07	NA	4e-09
rs13184323	Eosinophil percentage of white cells	27863252	rs1036207	chr5:142119476	A=0.38, G=0.62	1	1	0.616	0.0363748	0.029-0.044	3e-23
rs13184323	Eosinophil counts	27863252	rs1036207	chr5:142119476	A=0.38, G=0.62	1	1	0.6161	0.0450362	0.038-0.052	1e-34
rs13184323	Sum eosinophil basophil counts	27863252	rs1036207	chr5:142119476	A=0.38, G=0.62	1	1	0.6161	0.0457036	0.039-0.053	1e-35
rs13184323	Eosinophil percentage of granulocytes	27863252	rs1036207	chr5:142119476	A=0.38, G=0.62	1	1	0.6161	0.0312889	0.024-0.038	2e-17
rs13184323	Neutrophil percentage of granulocytes	27863252	rs1036207	chr5:142119476	A=0.38, G=0.62	1	1	0.6162	0.0302675	0.023-0.037	2e-16
rs13184323	Mean corpuscular hemoglobin	32888493	rs11749731	chr5:142120871	A=0.38, C=0.62	1	1	0.62581	NA	NA	8e-15
rs13184323	eosinophil (absolute count, maximum, inv-norm transformed)	39024449	rs11750521	chr5:142121139	C=0.62, T=0.38	1	1	0.3564	0.04589	0.04-0.052	2e-47
rs13184323	eosinophil (absolute count, mean, inv-norm transformed)	39024449	rs11750521	chr5:142121139	C=0.62, T=0.38	1	1	0.3565	0.05364	0.047-0.06	2e-60
rs13184323	Medication use (adrenergics, inhalants)	34594039	rs2338822	chr5:142123494	C=0.62, T=0.38	1	1	NR	0.0603	0.044-0.077	7e-13
rs13184323	White blood cell count	32888493	rs6882226	chr5:142124305	A=0.62, T=0.38	1	1	0.625132	NA	NA	6e-34
rs13184323	Platelet count	34594039	rs6883827	chr5:142125426	A=0.38, G=0.62	1	1	NR	0.0248	0.021-0.029	1e-36
rs13184323	eosinophil (absolute count, minimum, inv-norm transformed)	39024449	rs7737631	chr5:142127050	G=0.62, T=0.38	1	1	0.3555	0.03511	0.03-0.04	2e-37
rs13184323	eosinophil (fraction, maximum, inv-norm transformed)	39024449	rs7737631	chr5:142127050	G=0.62, T=0.38	1	1	0.3552	0.04251	0.037-0.049	6e-44
rs13184323	eosinophil (fraction, minimum, inv-norm transformed)	39024449	rs7737631	chr5:142127050	G=0.62, T=0.38	1	1	0.3552	0.03218	0.027-0.038	4e-31
rs13184323	eosinophil (fraction, mean, inv-norm transformed)	39024449	rs7737631	chr5:142127050	G=0.62, T=0.38	1	1	0.3552	0.05003	0.044-0.056	3e-55
rs13184323	eosinophil (absolute count, mean, inv-norm transformed)	39024449	rs7737631	chr5:142127050	G=0.62, T=0.38	1	1	0.2537	0.04177	0.03-0.053	2e-12
rs13184323	White blood cell count	32888493	rs4391200	chr5:142129972	A=0.38, G=0.62	1	1	0.618964	0.022974	0.019-0.027	8e-34
rs13184323	White blood cell count	30595370	rs6580229	chr5:142131189	A=0.38, G=0.62	1	1	NR	NA	NA	8e-30
rs13184323	Neutrophil count	34469753	rs6580229	chr5:142131189	A=0.38, G=0.62	1	1	0.383	NA	NA	2e-16
rs13184323	Crohn's disease	26192919	rs6863411	chr5:142133639	A=0.38, T=0.62	1	1	0.63	1.1018	1.08-1.13	2e-14
rs13184323	Inflammatory bowel disease	28067908	rs6863411	chr5:142133639	A=0.38, T=0.62	1	1	NR	NA	NA	5e-10
rs13184323	Crohn's disease	28067908	rs6863411	chr5:142133639	A=0.38, T=0.62	1	1	NR	NA	NA	7e-12
rs13184323	Inflammatory bowel disease	23128233	rs6863411	chr5:142133639	A=0.38, T=0.62	1	1	0.63	1.089	1.057-1.121	4e-14
rs13184323	Chronic inflammatory diseases (ankylosing spondylitis, Crohn's disease, psoriasis, primary sclerosing cholangitis, ulcerative colitis) (pleiotropy)	26974007	rs6863411	chr5:142133639	A=0.38, T=0.62	1	1	NR	NA	NA	2e-09
rs13184323	Platelet count	32888493	rs2043280	chr5:142134126	C=0.38, G=0.62	1	1	0.627967	NA	NA	9e-53
rs13184323	Platelet count	34469753	rs7733850	chr5:142135999	C=0.38, T=0.62	1	1	0.382	NA	NA	1e-17
rs13184323	Platelet count during third trimester of pregnancy	38064665	rs7733850	chr5:142135999	C=0.38, T=0.62	1	1	0.334655	0.0475	0.036-0.059	1e-14
rs13184323	eosinophil (absolute count, minimum, inv-norm transformed)	39024449	rs3765011	chr5:142138100	C=0.62, G=0.38	1	1	0.3867	0.03776	0.032-0.043	2e-39
rs13184323	white blood cell count (WBC, mean, inv-norm transformed)	39024449	rs3765011	chr5:142138100	C=0.62, G=0.38	1	1	0.3614	0.02167	0.015-0.028	8e-12
rs13184323	Asthma (adult onset)	30929738	rs10699671	chr5:142139376	-=0.376, GGG=0.624	0.974857	0.995735	NR	1.052	1.04-1.07	2e-12
rs13184323	Asthma	30929738	rs10699671	chr5:142139376	-=0.376, GGG=0.624	0.974857	0.995735	NR	1.059	1.05-1.07	2e-16
rs13184323	Platelet count	36329257	rs10699671	chr5:142139376	-=0.376, GGG=0.624	0.974857	0.995735	NR	2.17311	NA	1e-14
rs13184323	Eosinophil counts	32888494	rs10699671	chr5:142139376	-=0.376, GGG=0.624	0.974857	0.995735	0.616701	0.0376204	0.033-0.042	2e-60
rs13184323	Eosinophil percentage of white cells	32888494	rs10699671	chr5:142139376	-=0.376, GGG=0.624	0.974857	0.995735	0.616701	0.0315539	0.027-0.036	7e-44
rs13184323	Eosinophill count (UKB data field 30150)	39789286	rs10699671	chr5:142139376	-=0.376, GGG=0.624	0.974857	0.995735	0.615598	0.0335392	0.029-0.038	1e-61
rs13184323	Eosinophill percentage (UKB data field 30210)	39789286	rs10699671	chr5:142139376	-=0.376, GGG=0.624	0.974857	0.995735	0.615598	0.0307682	0.027-0.035	1e-53
rs13184323	Basophil count	32888493	rs4912807	chr5:142139731	C=0.62, G=0.38	1	1	0.617494	0.012874	0.0087-0.017	1e-09
rs13184323	FAM20A protein levels	39789286	rs249641	chr5:142145740	A=0.38, G=0.62	1	1	0.617908	0.0394078	0.028-0.051	3e-13
rs13184323	Inflammatory bowel disease	37156999	rs181826	chr5:142146492	A=0.62, C=0.38	1	1	NR	0.0715	0.053-0.09	5e-14
rs13184323	Crohn's disease	37156999	rs181826	chr5:142146492	A=0.62, C=0.38	1	1	NR	0.0965	0.071-0.122	9e-14
rs13184323	Inflammatory bowel disease	26192919	rs449454	chr5:142153497	A=0.379, G=0.621	0.995786	1	NR	NA	NA	2e-14
rs13184323	Allergic disease (asthma, hay fever or eczema)	31361310	rs449454	chr5:142153497	A=0.379, G=0.621	0.995786	1	0.6168	1.04275	1.03-1.05	9e-14
rs13184323	Asthma	31361310	rs449454	chr5:142153497	A=0.379, G=0.621	0.995786	1	0.3832	NA	NA	1e-12
rs13184323	Asthma (childhood onset)	30929738	rs449454	chr5:142153497	A=0.379, G=0.621	0.995786	1	NR	1.076	1.06-1.09	2e-22
rs13184323	Asthma	30929738	rs449454	chr5:142153497	A=0.379, G=0.621	0.995786	1	NR	1.059	1.05-1.07	1e-16
rs13184323	Eosinophil counts	34469753	rs449454	chr5:142153497	A=0.379, G=0.621	0.995786	1	0.383	NA	NA	6e-36
rs13184323	Age of onset of childhood onset asthma	36778051	rs449454	chr5:142153497	A=0.379, G=0.621	0.995786	1	NR	0.068058	0.047-0.09	5e-10
rs13184323	Medication use (adrenergics, inhalants)	31015401	rs249681	chr5:142158452	C=0.621, G=0.379	0.995786	1	0.381436	0.064553	0.046-0.083	4e-12
rs13184323	Asthma	32296059	rs249681	chr5:142158452	C=0.621, G=0.379	0.995786	1	0.619825	1.05219	1.03951488876972-1.06501664049565	2e-16
rs13184323	Monocyte percentage of white cells	32888494	rs249681	chr5:142158452	C=0.621, G=0.379	0.995786	1	0.617427	0.0152728	0.011-0.02	3e-11
rs13184323	Atopic asthma	31669095	rs249677	chr5:142159774	A=0.638, C=0.362	0.909828	0.991142	NR	NA	NA	8e-10
rs13184323	Asthma (childhood onset)	31669095	rs249677	chr5:142159774	A=0.638, C=0.362	0.909828	0.991142	NR	NA	NA	1e-09
rs13184323	Eczema	30595370	rs249677	chr5:142159774	A=0.638, C=0.362	0.909828	0.991142	NR	NA	NA	6e-11
rs13184323	Hay fever and/or eczema	31361310	rs249677	chr5:142159774	A=0.638, C=0.362	0.909828	0.991142	0.6331	1.04134	1.03-1.05	6e-11
rs13184323	Multiple sclerosis	31604244	rs249677	chr5:142159774	A=0.638, C=0.362	0.909828	0.991142	NR	1.07377	NA	6e-13
rs13184323	Respiratory disease (confirmatory factor analysis Factor 11)	38965376	rs249677	chr5:142159774	A=0.638, C=0.362	0.909828	0.991142	NR	NA	NA	8e-15
rs13184323	Asthma	31959851	rs249677	chr5:142159774	A=0.638, C=0.362	0.909828	0.991142	0.63245	1.05018	1.04-1.06	9e-14
rs13184323	Granulocyte percentage of myeloid white cells	27863252	rs249677	chr5:142159774	A=0.638, C=0.362	0.909828	0.991142	0.6319	0.0245394	0.017-0.032	4e-11
rs13184323	Prostate-specific antigen levels	39930085	rs249677	chr5:142159774	A=0.638, C=0.362	0.909828	0.991142	NR	0.0115	0.0078-0.0152	1e-09
rs13184323	Asthma in any disease	36344522	rs249677	chr5:142159774	A=0.638, C=0.362	0.909828	0.991142	0.367	0.955042	0.94-0.97	2e-09
rs13184323	Neutrophil percentage of white cells	32888494	rs249677	chr5:142159774	A=0.638, C=0.362	0.909828	0.991142	0.633211	0.0161651	0.012-0.021	2e-12
rs13184323	Lymphocyte percentage (UKB data field 30180)	39789286	rs249677	chr5:142159774	A=0.638, C=0.362	0.909828	0.991142	0.632386	0.0173006	0.013-0.021	1e-17
rs1362125	Cognitive performance	30038396	rs2072895	chr6:29724080	C=0.519, G=0.481	0.992052	0.996018	0.5626	0.0168	0.011-0.022	5e-09
rs1362125	Urate levels	33356394	rs2735059	chr6:29728077	A=0.481, G=0.519	0.992052	0.996018	0.43	0.0136	0.0099-0.0173	3e-13
rs1362125	COVID-19 hospitalization or rheumatoid arthritis (MTAG)	36762574	rs2735059	chr6:29728077	A=0.481, G=0.519	0.992052	0.996018	NR	NA	NA	1e-15
rs1383733	Headache or glucose levels	36808568	rs223497	chr4:102732819	C=0.481, T=0.519	0.803978	0.911036	NR	0.98	NA	2e-08
rs1383733	Creatinine levels (UKB data field 30700)	39789286	rs67037577	chr4:102762857	-=0.506, TTAAGAAATAC=0.494	0.925953	0.97188	0.484665	0.0183762	0.015-0.022	2e-30
rs1383733	Fasting glucose	33402679	rs223486	chr4:102763796	C=0.509, G=0.491	0.945102	0.976038	0.507	0.0135	0.0086-0.0184	4e-08
rs1383733	Cystatin C levels in bottom 99% of individuals by creatinine levels	39927731	rs223485	chr4:102764018	A=0.492, T=0.508	0.941261	0.975992	NR	0.0033586	0.0028-0.0039	4e-31
rs1383733	GPC1 protein levels	39789286	rs223485	chr4:102764018	A=0.492, T=0.508	0.941261	0.975992	0.487809	0.0370598	0.027-0.047	2e-15
rs1383733	Creatinine levels	38116116	rs223484	chr4:102764314	A=0.494, G=0.506	0.933623	0.975897	NR	NA	NA	2e-08
rs1383733	Headache or fasting glucose levels	36808568	rs223482	chr4:102766051	A=0.509, G=0.491	0.945102	0.976038	NR	0.98	NA	4e-10
rs1383733	Migraine or fasting glucose levels	36808568	rs223482	chr4:102766051	A=0.509, G=0.491	0.945102	0.976038	NR	0.98	NA	6e-11
rs1383733	estimated glomerular filtration rate (eGFR, mean, inv-norm transformed)	39024449	rs223481	chr4:102766860	C=0.491, T=0.509	0.945102	0.976038	0.4923	0.02154	0.016-0.027	3e-15
rs1383733	estimated glomerular filtration rate (eGFR, maximum, inv-norm transformed)	39024449	rs223481	chr4:102766860	C=0.491, T=0.509	0.945102	0.976038	0.4923	0.01985	0.015-0.025	2e-13
rs1383733	Type 2 diabetes (PheCode 250.2)	39024449	rs223481	chr4:102766860	C=0.491, T=0.509	0.945102	0.976038	0.5355	0.0338	0.024-0.043	1e-17
rs1383733	Diabetes mellitus (PheCode 250)	39024449	rs223481	chr4:102766860	C=0.491, T=0.509	0.945102	0.976038	0.5355	0.03372	0.024-0.043	4e-17
rs1383733	Creatinine levels	36329257	rs223480	chr4:102766881	C=0.495, T=0.505	0.929827	0.97585	NR	0.00363042	NA	4e-08
rs1383733	Alanine aminotransferase levels	33547301	rs223454	chr4:102789773	A=0.488, G=0.512	0.956722	0.980069	0.52	5.83	-	6e-09
rs1383733	Atrial fibrillation	36653681	rs223449	chr4:102791180	A=0.509, T=0.491	0.945102	0.976038	0.4822	0.0362	0.025-0.048	3e-10
rs1383733	creatinine (mean, inv-norm transformed)	39024449	rs223426	chr4:102801330	A=0.491, G=0.509	0.945102	0.976038	0.4704	0.02204	0.017-0.027	1e-16
rs1383733	creatinine (minimum, inv-norm transformed)	39024449	rs223426	chr4:102801330	A=0.491, G=0.509	0.945102	0.976038	0.4703	0.02112	0.016-0.026	4e-15
rs1383733	Type 2 diabetes	35551307	rs223423	chr4:102804737	A=0.488, G=0.512	0.956722	0.980069	0.523	0.035	0.023-0.047	4e-08
rs1383733	Type 2 diabetes	35551307	rs223423	chr4:102804737	A=0.488, G=0.512	0.956722	0.980069	NR	NA	NA	2e-09
rs1383733	Type 2 diabetes	38374256	rs223423	chr4:102804737	A=0.488, G=0.512	0.956722	0.980069	0.50056	NA	NA	9e-20
rs1383733	Hemoglobin A1c (HbA1c, maximum, inv-norm transformed)	39024449	rs223409	chr4:102815023	G=0.488, T=0.512	0.96452	0.984055	0.4882	0.0209	0.015-0.027	4e-11
rs1383733	Hemoglobin A1c (HbA1c, mean, inv-norm transformed)	39024449	rs223409	chr4:102815023	G=0.488, T=0.512	0.96452	0.984055	0.4882	0.0214	0.015-0.028	4e-11
rs1383733	Serum creatinine levels	34594039	rs223376	chr4:102836166	A=0.492, T=0.508	0.948994	0.979993	NR	0.0182	0.015-0.021	1e-29
rs1383733	Hemoglobin A1c levels	34594039	rs223351	chr4:102856235	A=0.487, G=0.513	0.968441	0.988017	NR	0.0147	0.011-0.019	4e-13
rs1383733	Schizophrenia vs ADHD (ordinary least squares (OLS))	33686288	rs223346	chr4:102859339	C=0.469, T=0.531	0.89304	0.983414	NR	0.0211	NA	8e-10
rs1383733	Alanine aminotransferase levels	38632349	rs223345	chr4:102859366	C=0.468, T=0.532	0.896952	0.987534	NR	0.0023	0.0015-0.0031	4e-09
rs1383733	Migraine or glucose levels	36808568	rs223337	chr4:102865214	C=0.511, T=0.489	0.968429	0.984088	NR	0.98	NA	5e-09
rs1383733	Schizophrenia vs autism spectrum disorder (ordinary least squares (OLS))	33686288	rs223332	chr4:102869029	G=0.508, T=0.492	0.95676	0.983994	NR	0.0167	NA	3e-08
rs1383733	Atrial fibrillation	40050429	rs2738926	chr4:102878371	C=0.493, T=0.507	0.952902	0.983963	0.483	1.04	1.03-1.05	2e-21
rs1383733	Estimated glomerular filtration rate	31152163	rs223308	chr4:102891342	A=0.512, G=0.488	0.97235	0.988042	0.5184	0.0027	0.0021-0.0033	3e-21
rs1383733	Estimated glomerular filtration rate (creatinine)	35710981	rs4699032	chr4:102892724	C=0.508, T=0.492	0.95676	0.983994	0.4989	13.215	NA	7e-40
rs1383733	Migraine or type 1 diabetes	36808568	rs4645215	chr4:102904091	C=0.493, T=0.507	0.97634	0.995991	NR	0.97	NA	6e-09
rs1383733	Schizophrenia	28991256	rs11722779	chr4:102906331	G=0.493, T=0.507	0.97634	0.995991	NR	1.05152	1.03-1.07	3e-08
rs1383733	Schizophrenia	30285260	rs11722779	chr4:102906331	G=0.493, T=0.507	0.97634	0.995991	NR	1.05152	1.03-1.07	4e-08
rs1383733	Triglyceride levels	34887591	rs10017313	chr4:102940223	A=0.508, G=0.492	0.980246	0.995999	NR	NA	NA	2e-12
rs1383733	Triglyceride levels	34887591	rs10017313	chr4:102940223	A=0.508, G=0.492	0.980246	0.995999	0.485501	0.00997113	0.0073-0.0127	8e-09
rs1383733	Cholesteryl esters to total lipids ratio in medium VLDL	35213538	rs9884397	chr4:102943503	A=0.449, G=0.551	0.845001	0.99567	0.552815	0.0221668	0.014-0.03	2e-08
rs1383733	Cholesterol to total lipids ratio in medium VLDL	35213538	rs9884397	chr4:102943503	A=0.449, G=0.551	0.845001	0.99567	0.552815	0.0222355	0.014-0.03	2e-08
rs1383733	Triglycerides to total lipids ratio in medium VLDL	35213538	rs9884397	chr4:102943503	A=0.449, G=0.551	0.845001	0.99567	0.552815	0.0219063	0.014-0.03	4e-08
rs1383733	Glucose (fasting status unknown, maximum, inv-norm transformed)	39024449	rs6839635	chr4:102951697	A=0.489, C=0.511	0.984151	0.992044	0.4834	0.01892	0.014-0.024	3e-12
rs1383733	Glucose (fasting status unknown, mean, inv-norm transformed)	39024449	rs6839635	chr4:102951697	A=0.489, C=0.511	0.984151	0.992044	0.4833	0.02201	0.017-0.028	5e-15
rs1383733	Liver enzyme levels (alkaline phosphatase)	33972514	rs3974481	chr4:102956834	C=0.488, T=0.512	0.988105	0.996014	0.512711	0.00179372	0.0013-0.0022	2e-15
rs1383733	Urea levels (UKB data field 30670)	39789286	rs3974481	chr4:102956834	C=0.488, T=0.512	0.988105	0.996014	0.487762	0.0177903	0.014-0.022	1e-19
rs1383733	Atrial fibrillation	30061737	rs10006327	chr4:102969823	C=0.492, T=0.508	0.980246	0.995999	0.49	1.04	1.02-1.05	4e-08
rs1383733	Cardiovascular disease	30595370	rs7681002	chr4:102974066	A=0.508, G=0.492	0.972386	0.991997	NR	NA	NA	2e-13
rs1383733	Type 2 diabetes	32541925	rs7659468	chr4:102974160	G=0.49, T=0.51	0.988106	0.996014	0.4984	0.0287	0.021-0.036	1e-14
rs1383733	Multiple sclerosis	31604244	rs6533052	chr4:102990624	A=0.488, G=0.512	0.988105	0.996014	NR	1.0927	NA	7e-16
rs1383733	Hypertension (confirmatory factor analysis Factor 12)	38965376	rs7695096	chr4:103011399	C=0.512, T=0.488	0.988105	0.996014	NR	NA	NA	8e-11
rs1383733	Type 2 diabetes	32541925	rs7695096	chr4:103011399	C=0.512, T=0.488	0.988105	0.996014	0.5208	0.0381	0.029-0.047	1e-16
rs1383733	Schizophrenia	31740837	rs7676765	chr4:103016776	C=0.491, T=0.509	0.984168	0.996006	NR	1.05443	1.04-1.07	3e-10
rs1383733	Medication use (agents acting on the renin-angiotensin system)	31015401	rs13130741	chr4:103035799	C=0.514, T=0.486	0.980241	0.995998	0.485206	0.0349777	0.023-0.047	7e-09
rs1383733	Schizophrenia	35396580	rs7694724	chr4:103041375	A=0.498, G=0.502	0.926505	0.987756	0.459	0.95925	0.94-0.97	2e-08
rs1402274	Type 2 diabetes	30297969	rs4148856	chr12:122966218	C=0.776, G=0.224	0.884457	0.953906	0.7814	1.05	1.03-1.07	2e-10
rs1402274	Type 2 diabetes	38374256	rs4148856	chr12:122966218	C=0.776, G=0.224	0.884457	0.953906	0.79462	NA	NA	7e-20
rs1402274	Eosinophill percentage (UKB data field 30210)	39789286	rs12811109	chr12:122986547	A=0.216, G=0.784	0.894969	0.982078	0.199297	0.02007	0.015-0.025	2e-16
rs1402274	Height	36224396	rs1463877	chr12:122988707	C=0.775, T=0.225	0.922298	0.971319	0.2125	0.0301	0.029-0.032	1e-300
rs1402274	Vertex-wise cortical surface area	34910505	rs937564	chr12:122992764	C=0.775, T=0.225	0.922298	0.971319	0.22	7.76	NA	9e-15
rs1402274	Tinnitus	38242899	rs883263	chr12:123000641	A=0.225, G=0.775	0.922298	0.971319	0.2226	5.608	NA	2e-08
rs1402274	Insomnia	35835914	rs585522	chr12:123066266	A=0.234, G=0.766	0.875654	0.948943	NR	0.011	0.009-0.013	2e-23
rs1402274	Eczema	30595370	rs1260294	chr12:123075742	C=0.217, T=0.783	0.900385	0.98216	NR	NA	NA	6e-10
rs1402274	Hay fever and/or eczema	31361310	rs1260294	chr12:123075742	C=0.217, T=0.783	0.900385	0.98216	0.8004	1.04308	1.03-1.06	2e-08
rs1402274	Multiple sclerosis	24076602	rs7132277	chr12:123108835	C=0.8, T=0.2	0.810145	0.980651	0.19	1.12	NA	2e-13
rs1402274	Asthma	32296059	rs7132277	chr12:123108835	C=0.8, T=0.2	0.810145	0.980651	0.81	NA	NA	3e-11
rs1402274	Whole body fat free mass (UKB data field 23101)	38538606	rs7132277	chr12:123108835	C=0.8, T=0.2	0.810145	0.980651	NR	0.0144536	0.011-0.018	1e-17
rs1402274	Schizophrenia	31268507	rs7299943	chr12:123108938	A=0.208, T=0.792	0.830724	0.968986	NR	NA	NA	2e-08
rs1402274	Osteoarthritis	36411363	rs1790120	chr12:123129018	A=0.222, C=0.778	0.916728	0.976746	NR	0.96	0.95-0.97	3e-09
rs1402274	Whole brain free water diffusion (multivariate analysis)	35505052	rs2510885	chr12:123130266	C=0.768, G=0.232	0.983308	1	NR	NA	NA	1e-11
rs1402274	Hip circumference adjusted for BMI	25673412	rs1727294	chr12:123131967	A=0.232, G=0.768	0.983308	1	0.2147	0.0414	0.031-0.052	6e-14
rs1402274	Hip circumference adjusted for BMI	25673412	rs1727294	chr12:123131967	A=0.232, G=0.768	0.983308	1	0.2147	0.0323	0.024-0.041	8e-14
rs1402274	Cortical thickness	34560273	rs6488864	chr12:123133815	C=0.777, G=0.223	0.933172	0.982638	0.2028	NA	NA	3e-12
rs1402274	Vertex-wise cortical thickness	34910505	rs6488864	chr12:123133815	C=0.777, G=0.223	0.933172	0.982638	0.22	8.07	NA	7e-16
rs1402274	Uterine fibroids	40050615	rs6488864	chr12:123133815	C=0.777, G=0.223	0.933172	0.982638	NR	0.0903	0.061-0.12	3e-09
rs1402274	Type 2 diabetes	35551307	rs1790116	chr12:123133997	G=0.232, T=0.768	0.983308	1	NR	1.04	1.03-1.06	6e-11
rs1402274	Type 2 diabetes	35551307	rs1790116	chr12:123133997	G=0.232, T=0.768	0.983308	1	0.782	0.043	0.027-0.059	3e-08
rs1402274	Education attainment or tourette‚Äôs syndrome	38250258	rs1619561	chr12:123135721	C=0.766, G=0.234	0.961415	0.994327	NR	NA	NA	6e-15
rs1402274	Whole brain restricted isotropic diffusion (multivariate analysis)	35505052	rs1619561	chr12:123135721	C=0.766, G=0.234	0.961415	0.994327	NR	NA	NA	2e-13
rs1402274	Intelligence (MTAG)	29326435	rs1106241	chr12:123142469	C=0.769, T=0.231	0.97768	0.994349	NR	0.0259369	0.019-0.033	1e-13
rs1402274	Type 2 diabetes	24509480	rs1727313	chr12:123156306	C=0.224, G=0.776	0.938686	0.982715	NR	1.06	1.04-1.08	1e-08
rs1402274	Intelligence (MTAG)	29326435	rs1716162	chr12:123157991	A=0.769, T=0.231	0.955581	0.983047	NR	0.0233725	0.016-0.031	2e-10
rs1402274	Uterine fibroids	40050615	rs1716162	chr12:123157991	A=0.769, T=0.231	0.955581	0.983047	NR	0.0902	0.061-0.12	2e-09
rs1402274	Whole brain restricted directional diffusion (multivariate analysis)	35505052	rs2695481	chr12:123158873	C=0.768, T=0.232	0.983308	1	NR	NA	NA	5e-12
rs1402274	Diastolic blood pressure	34594039	rs2049114	chr12:123172791	C=0.774, T=0.226	0.971958	0.994289	NR	0.0223	0.017-0.028	3e-14
rs1402274	height (minimum, inv-normal transformed)	39024449	rs1727310	chr12:123175963	A=0.218, G=0.782	0.927783	0.99408	0.174	0.04806	0.039-0.057	5e-24
rs1402274	height (mean, inv-normal transformed)	39024449	rs1727310	chr12:123175963	A=0.218, G=0.782	0.927783	0.99408	0.174	0.04821	0.039-0.058	2e-22
rs1402274	Height (maximum, inv-normal transformed)	39024449	rs1727310	chr12:123175963	A=0.218, G=0.782	0.927783	0.99408	0.174	0.04395	0.034-0.054	2e-19
rs1402274	Diastolic blood pressure (MTAG)	39537608	rs1727311	chr12:123176169	G=0.782, T=0.218	0.927783	0.99408	NR	0.0182325	0.014-0.022	7e-18
rs1402274	Whole body fat free mass (UKB data field 23101)	38538606	rs1727311	chr12:123176169	G=0.782, T=0.218	0.927783	0.99408	NR	0.0142443	0.011-0.018	1e-17
rs1402274	Osteoarthritis	36411363	rs1716174	chr12:123176170	C=0.782, T=0.218	0.927783	0.99408	NR	0.96	0.007-0.95	2e-08
rs1402274	CAMSIS occupational score	39715877	rs1716174	chr12:123176170	C=0.782, T=0.218	0.927783	0.99408	NR	0.0210624	0.014-0.028	4e-09
rs1402274	Venous thromboembolism	31420334	rs2851436	chr12:123182807	G=0.225, T=0.775	0.97757	1	NR	1.06383	1.04-1.1	4e-08
rs1402274	Self-reported math ability (MTAG)	30038396	rs1790105	chr12:123183403	C=0.775, T=0.225	0.97757	1	0.2179	0.0177	0.013-0.022	4e-16
rs1402274	Diastolic blood pressure	35762941	rs1790105	chr12:123183403	C=0.775, T=0.225	0.97757	1	NR	0.2005	0.15-0.25	9e-15
rs1402274	Cortical surface area	34560273	rs11614406	chr12:123197849	C=0.262, T=0.738	0.83304	1	0.2513	NA	NA	3e-14
rs1402274	Eosinophil counts	30595370	rs2695478	chr12:123204974	C=0.221, T=0.779	0.955368	1	NR	NA	NA	7e-19
rs1402274	Surgical knee osteoarthritis	36376028	rs1790132	chr12:123213972	G=0.229, T=0.771	1	1	0.238	0.92	0.89-0.94	3e-09
rs1402274	Uterine fibroids	40050615	rs1790132	chr12:123213972	G=0.229, T=0.771	1	1	NR	0.0882	0.059-0.118	4e-09
rs1402274	Platelet count	32888493	rs1727324	chr12:123214056	A=0.221, T=0.779	0.955368	1	0.798723	0.027916	0.023-0.032	2e-34
rs1402274	Platelet count	32888494	rs1727324	chr12:123214056	A=0.221, T=0.779	0.955368	1	0.799043	0.0306676	0.025-0.036	1e-27
rs1402274	Hip circumference adjusted for BMI	34021172	rs1727323	chr12:123214243	C=0.772, T=0.228	0.994371	1	NR	0.028142	0.021-0.036	8e-14
rs1402274	Eosinophill count (UKB data field 30150)	39789286	rs2695480	chr12:123220022	C=0.221, T=0.779	0.955368	1	0.798938	0.0199705	0.015-0.025	7e-16
rs1402274	Vertex-wise sulcal depth	34910505	rs10744149	chr12:123223943	A=0.771, T=0.229	1	1	0.23	9.97	NA	2e-23
rs1402274	Platelet count	32888493	rs2851435	chr12:123227869	A=0.779, G=0.221	0.955368	1	0.795977	NA	NA	6e-33
rs1402274	Eosinophil counts	35935937	rs1716169	chr12:123232383	A=0.226, T=0.774	0.90612	0.960023	0.2	0.034	0.024-0.044	1e-13
rs1402274	lymphocyte (fraction, maximum, inv-norm transformed)	39024449	rs1716169	chr12:123232383	A=0.226, T=0.774	0.90612	0.960023	0.2012	0.02606	0.019-0.033	4e-13
rs1402274	lymphocyte (fraction, mean, inv-norm transformed)	39024449	rs1716169	chr12:123232383	A=0.226, T=0.774	0.90612	0.960023	0.2012	0.02554	0.019-0.032	6e-13
rs1402274	Asthma	36777996	rs11057204	chr12:123241280	C=0.769, T=0.231	0.922906	0.966094	0.7834	0.03894	0.028-0.05	6e-12
rs1402274	Osteoarthritis	36411363	rs12817892	chr12:123244155	A=0.222, G=0.778	0.884283	0.959306	NR	0.993308	0.99-1	9e-09
rs1402274	Osteoarthritis	36411363	rs12818067	chr12:123244192	A=0.223, G=0.777	0.889721	0.959488	NR	0.96	0.95-0.97	2e-09
rs1402274	Self-reported math ability	30038396	rs4268544	chr12:123250227	G=0.768, T=0.232	0.928456	0.971708	0.2219	0.0146	0.01-0.019	5e-10
rs1402274	Height	36224396	rs1879380	chr12:123254564	A=0.222, G=0.778	0.884283	0.959306	0.1897	0.0374	0.032-0.043	1e-42
rs1402274	Heel bone mineral density	30595370	rs12824957	chr12:123265681	C=0.224, T=0.776	0.895174	0.959668	NR	NA	NA	2e-22
rs1402274	Highest math class taken (MTAG)	30038396	rs10846491	chr12:123268945	C=0.234, G=0.766	0.928785	0.977308	0.2205	0.0219	0.018-0.026	3e-28
rs1402274	Neutrophill percentage (UKB data field 30200)	39789286	rs10846491	chr12:123268945	C=0.234, G=0.766	0.928785	0.977308	0.78929	0.021553	0.017-0.027	1e-18
rs1402274	Heel bone mineral density	30598549	rs7953929	chr12:123273688	C=0.776, G=0.224	0.895174	0.959668	0.80099	0.0176751	0.013-0.022	2e-14
rs1402274	Aspartate aminotransferase to alanine aminotransferase ratio	33462484	rs7953929	chr12:123273688	C=0.776, G=0.224	0.895174	0.959668	NR	0.0178	0.012-0.024	2e-09
rs1402274	Alanine aminotransferase levels	33462484	rs7953929	chr12:123273688	C=0.776, G=0.224	0.895174	0.959668	NR	0.0194	0.014-0.025	6e-11
rs1402274	Platelet count	39414775	rs7953929	chr12:123273688	C=0.776, G=0.224	0.895174	0.959668	NR	0.053	0.037-0.069	2e-10
rs1402274	Osteoarthritis	36411363	rs7953929	chr12:123273688	C=0.776, G=0.224	0.895174	0.959668	0.8	1.007	1.01-1.01	1e-11
rs1402274	Osteoarthritis	36411363	rs7953929	chr12:123273688	C=0.776, G=0.224	0.895174	0.959668	NR	1.03873	1.03-1.05	2e-08
rs1402274	Household income (MTAG)	31844048	rs7306755	chr12:123283382	A=0.223, G=0.777	0.889721	0.959488	0.1814	0.0188151	0.014-0.024	9e-14
rs1402274	Educational attainment (college completion)	27225129	rs7306755	chr12:123283382	A=0.223, G=0.777	0.889721	0.959488	0.2153	1.04682	NA	1e-10
rs1402274	Educational attainment	35361970	rs7306755	chr12:123283382	A=0.223, G=0.777	0.889721	0.959488	0.2045	0.018958	0.016-0.022	3e-48
rs1402274	Lymphocyte percentage of white cells	27863252	rs71444571	chr12:123286468	A=0.222, G=0.778	0.884283	0.959306	0.2014	0.0338873	0.025-0.043	2e-14
rs1402274	Age at first birth or uterine leiomyomata (pleiotropy)	38191017	rs71444571	chr12:123286468	A=0.222, G=0.778	0.884283	0.959306	NR	NA	NA	4e-13
rs1402274	Uterine fibroids	40050615	rs71444571	chr12:123286468	A=0.222, G=0.778	0.884283	0.959306	NR	0.0519	0.035-0.069	1e-09
rs1402274	Allergy	27182965	rs9739070	chr12:123286485	A=0.223, G=0.777	0.889721	0.959488	NR	1.067	1.047-1.087	1e-11
rs1402274	Osteoarthritis	36411363	rs10846507	chr12:123301945	G=0.225, T=0.775	0.90064	0.959846	NR	0.96	0.007-0.95	2e-08
rs1402274	Lymphocyte percentage (UKB data field 30180)	39789286	rs10846507	chr12:123301945	G=0.225, T=0.775	0.90064	0.959846	0.791554	0.0290919	0.024-0.034	7e-33
rs1402274	Knee osteoarthritis	30374069	rs1060105	chr12:123321672	C=0.777, T=0.223	0.889721	0.959488	NR	1.07	1.04-1.1	2e-08
rs1402274	Diastolic blood pressure	27618447	rs1060105	chr12:123321672	C=0.777, T=0.223	0.889721	0.959488	0.2092	0.184	NA	3e-08
rs1402274	Diastolic blood pressure	38689001	rs1060105	chr12:123321672	C=0.777, T=0.223	0.889721	0.959488	NR	0.1674	0.13-0.2	3e-19
rs1402274	Pain intensity (without opioid use disorder)	38429522	rs11057270	chr12:123323526	C=0.225, T=0.775	0.90064	0.959846	NR	0.043	0.031-0.055	7e-15
rs1402274	Brain morphology (MOSTest)	32665545	rs12824685	chr12:123333022	G=0.777, T=0.223	0.889721	0.959488	NR	NA	NA	1e-08
rs1402274	Brain morphology (MOSTest)	35164939	rs12824685	chr12:123333022	G=0.777, T=0.223	0.889721	0.959488	NR	NA	NA	2e-11
rs1402274	What is your height? (cm, inv-normal transformed)	39024449	rs12316131	chr12:123333249	C=0.225, T=0.775	0.90064	0.959846	0.7625	0.03669	0.028-0.045	2e-16
rs1402274	Head circumference (infant)	22504419	rs7980687	chr12:123338164	A=0.224, G=0.776	0.895174	0.959668	0.2	0.074	0.049-0.099	8e-09
rs1402274	Height	25282103	rs7980687	chr12:123338164	A=0.224, G=0.776	0.895174	0.959668	0.205	0.039	0.031-0.047	1e-26
rs1402274	Infant head circumference (MTAG)	31681408	rs7980687	chr12:123338164	A=0.224, G=0.776	0.895174	0.959668	0.1995	0.0853418	0.058-0.113	1e-09
rs1402274	Diastolic blood pressure	27841878	rs7980687	chr12:123338164	A=0.224, G=0.776	0.895174	0.959668	NR	0.196	NA	2e-11
rs1402274	Whole body fat free mass (UKB data field 23101)	38538606	rs7980687	chr12:123338164	A=0.224, G=0.776	0.895174	0.959668	NR	0.0140065	0.011-0.017	9e-18
rs1402274	Insomnia	35835914	rs7980687	chr12:123338164	A=0.224, G=0.776	0.895174	0.959668	NR	0.014	0.012-0.016	1e-21
rs1402274	Pain intensity (without opioid use disorder)	38429522	rs7980687	chr12:123338164	A=0.224, G=0.776	0.895174	0.959668	NR	0.02	0.014-0.026	4e-14
rs1402274	Pain intensity (NRS pain scale 0-11)	38429522	rs7980687	chr12:123338164	A=0.224, G=0.776	0.895174	0.959668	NR	0.041	0.029-0.053	1e-12
rs1402274	Pain intensity (NRS pain scale 0-11)	38429522	rs7980687	chr12:123338164	A=0.224, G=0.776	0.895174	0.959668	NR	0.018	0.012-0.024	6e-12
rs1402274	Height	20881960	rs11830103	chr12:123338999	A=0.775, G=0.225	0.90064	0.959846	0.78	0.035	NA	4e-15
rs1402274	Biological sex	33888908	rs67624109	chr12:123340088	C=0.776, T=0.224	0.895174	0.959668	NR	0.0147149	0.01-0.019	5e-11
rs1402274	Platelet count (UKB data field 30080)	39789286	rs67624109	chr12:123340088	C=0.776, T=0.224	0.895174	0.959668	0.204148	0.0263816	0.022-0.031	2e-33
rs1402274	Neutrophil percentage of white cells	27863252	rs9300255	chr12:123348974	C=0.22, T=0.78	0.873449	0.958938	0.1993	0.0268348	0.018-0.036	3e-09
rs1402274	Insomnia	30804565	rs28582096	chr12:123372451	A=0.224, G=0.776	0.895174	0.959668	0.795	1.05597	1.04-1.07	2e-13
rs1402274	Highest math class taken	30038396	rs28413626	chr12:123376905	A=0.229, G=0.771	0.901117	0.949272	0.7787	0.0228	0.018-0.028	7e-17
rs1402274	Neutrophil-to-lymphocyte ratio	34469753	rs28413626	chr12:123376905	A=0.229, G=0.771	0.901117	0.949272	0.787	NA	NA	3e-16
rs1402274	Diastolic blood pressure	39134668	rs28413626	chr12:123376905	A=0.229, G=0.771	0.901117	0.949272	NR	0.0184032	0.013-0.023	4e-13
rs1402274	Lymphocyte percentage of white cells	32888494	rs28413626	chr12:123376905	A=0.229, G=0.771	0.901117	0.949272	0.213593	0.0317809	0.026-0.037	7e-32
rs1402274	Neutrophil percentage of white cells	32888494	rs28413626	chr12:123376905	A=0.229, G=0.771	0.901117	0.949272	0.21359	0.0256588	0.02-0.031	2e-21
rs1402274	Uterine fibroids	31649266	rs28583837	chr12:123379073	A=0.224, G=0.776	0.895174	0.959668	0.22	1.06	1.04-1.08	2e-08
rs1402274	Age at first sexual intercourse or uterine leiomyoma (pleiotropy)	38701081	rs28583837	chr12:123379073	A=0.224, G=0.776	0.895174	0.959668	NR	NA	NA	1e-11
rs1402274	eosinophil (absolute count, maximum, inv-norm transformed)	39024449	rs28583837	chr12:123379073	A=0.224, G=0.776	0.895174	0.959668	0.8053	0.02898	0.022-0.036	1e-14
rs1402274	eosinophil (fraction, maximum, inv-norm transformed)	39024449	rs28583837	chr12:123379073	A=0.224, G=0.776	0.895174	0.959668	0.8054	0.02586	0.019-0.033	9e-13
rs1402274	eosinophil (fraction, mean, inv-norm transformed)	39024449	rs28583837	chr12:123379073	A=0.224, G=0.776	0.895174	0.959668	0.8054	0.02841	0.021-0.036	6e-14
rs1402274	eosinophil (absolute count, mean, inv-norm transformed)	39024449	rs28583837	chr12:123379073	A=0.224, G=0.776	0.895174	0.959668	0.8053	0.03177	0.024-0.039	2e-16
rs1402274	Pain intensity (NRS pain scale 0-11)	38429522	rs28583837	chr12:123379073	A=0.224, G=0.776	0.895174	0.959668	NR	0.044	0.032-0.056	2e-15
rs1402274	Height	39134668	rs28372579	chr12:123396629	A=0.773, G=0.227	0.890149	0.948827	NR	0.0353151	0.031-0.04	5e-60
rs1402274	Platelet count	39414775	rs28472704	chr12:123402822	C=0.773, T=0.227	0.890149	0.948827	NR	0.052	0.036-0.068	2e-10
rs1402274	Hair color	30595370	rs28576953	chr12:123405729	C=0.773, T=0.227	0.890149	0.948827	NR	NA	NA	1e-08
rs1402274	Appendicular lean mass	33097823	rs28576953	chr12:123405729	C=0.773, T=0.227	0.890149	0.948827	0.2048	0.0301	0.026-0.035	6e-38
rs1402274	Insomnia	30804565	rs28576953	chr12:123405729	C=0.773, T=0.227	0.890149	0.948827	0.7908	1.06724	1.05-1.08	1e-12
rs1402274	Uterine leiomyomata	36726022	rs28576953	chr12:123405729	C=0.773, T=0.227	0.890149	0.948827	NR	0.94	0.92-0.96	9e-10
rs1402274	Alzheimer's disease or educational attainment (pleiotropy)	34743297	rs6576	chr12:123408387	G=0.226, T=0.774	0.884687	0.948601	0.7463	58.5792	NA	6e-12
rs16917546	Schizophrenia	35396580	rs10995239	chr10:62628605	A=0.65, G=0.35	0.949028	0.995562	0.652	1.04321	1.03-1.06	3e-08
rs16917546	Eosinophil counts	32888493	rs10995240	chr10:62628871	C=0.349, G=0.651	0.95333	1	0.368331	0.043838	0.04-0.048	2e-101
rs16917546	Eosinophil percentage of white cells	27863252	rs10995240	chr10:62628871	C=0.349, G=0.651	0.95333	1	0.3688	0.040298	0.033-0.048	6e-28
rs16917546	Eosinophil counts	27863252	rs10995240	chr10:62628871	C=0.349, G=0.651	0.95333	1	0.3687	0.0437518	0.037-0.051	1e-32
rs16917546	Neutrophil percentage of granulocytes	27863252	rs10995240	chr10:62628871	C=0.349, G=0.651	0.95333	1	0.369	0.0383121	0.031-0.046	3e-25
rs16917546	Sum eosinophil basophil counts	27863252	rs10995240	chr10:62628871	C=0.349, G=0.651	0.95333	1	0.3688	0.0434074	0.036-0.051	5e-32
rs16917546	Eosinophil percentage of granulocytes	27863252	rs10995240	chr10:62628871	C=0.349, G=0.651	0.95333	1	0.369	0.0392022	0.032-0.046	3e-26
rs16917546	Schizophrenia	39753749	rs10995241	chr10:62630637	A=0.651, T=0.349	0.95333	1	NR	NA	NA	4e-08
rs16917546	Eosinophil counts	35935937	rs10995242	chr10:62631135	C=0.65, T=0.35	0.957508	1	0.288	0.043	0.035-0.051	5e-29
rs16917546	Eosinophil counts	32888494	rs10995246	chr10:62632086	A=0.35, C=0.65	0.957508	1	0.368219	0.0502332	0.045-0.056	7e-75
rs16917546	Eosinophil counts	32888493	rs10995248	chr10:62636282	C=0.64, T=0.36	1	1	0.37977	NA	NA	3e-126
rs16917546	Vasculitis (pleiotropy)	36797040	rs10995248	chr10:62636282	C=0.64, T=0.36	1	1	NR	NA	NA	2e-08
rs16917546	Eosinophil counts	34594039	rs10995248	chr10:62636282	C=0.64, T=0.36	1	1	0.477632	0.043482	0.035-0.052	1e-22
rs16917546	Eosinophil counts	34594039	rs10995248	chr10:62636282	C=0.64, T=0.36	1	1	NR	0.0309	0.028-0.034	4e-75
rs16917546	eosinophil (absolute count, maximum, inv-norm transformed)	39024449	rs10995248	chr10:62636282	C=0.64, T=0.36	1	1	0.6922	0.05193	0.045-0.059	1e-49
rs16917546	eosinophil (fraction, maximum, inv-norm transformed)	39024449	rs10995248	chr10:62636282	C=0.64, T=0.36	1	1	0.6929	0.04963	0.043-0.056	2e-49
rs16917546	eosinophil (absolute count, mean, inv-norm transformed)	39024449	rs10995248	chr10:62636282	C=0.64, T=0.36	1	1	0.6923	0.05874	0.052-0.066	3e-59
rs16917546	White blood cell count	30595370	rs10995249	chr10:62637156	C=0.64, T=0.36	1	1	NR	NA	NA	2e-15
rs16917546	Asthma	36777996	rs10995249	chr10:62637156	C=0.64, T=0.36	1	1	0.3898	0.027764	0.019-0.036	2e-10
rs16917546	Asthma	34594039	rs10995250	chr10:62637161	A=0.36, G=0.64	1	1	0.478187	0.074482	0.048-0.101	4e-08
rs16917546	Eosinophil counts	29403010	rs16917546	chr10:62637778	C=0.36, T=0.64	1	1	NR	0.03617	0.025-0.048	4e-10
rs16917546	Eosinophil counts	30595370	rs16917546	chr10:62637778	C=0.36, T=0.64	1	1	NR	NA	NA	1e-94
rs16917546	Eosinophil counts	32888493	rs16917546	chr10:62637778	C=0.36, T=0.64	1	1	0.51742	0.049524	0.04-0.059	1e-24
rs16917546	Basal cell carcinoma	38182794	rs16917546	chr10:62637778	C=0.36, T=0.64	1	1	NR	1.0649	NA	1e-17
rs16917546	eosinophil (absolute count, minimum, inv-norm transformed)	39024449	rs16917546	chr10:62637778	C=0.36, T=0.64	1	1	0.692	0.03689	0.031-0.043	2e-34
rs16917546	Atopic dermatitis	23042114	rs10995251	chr10:62638706	C=0.642, T=0.358	0.982811	0.995661	0.511	1.28	1.22-1.36	6e-20
rs16917546	Eosinophil counts	34469753	rs10995251	chr10:62638706	C=0.642, T=0.358	0.982811	0.995661	0.631	NA	NA	3e-53
rs16917546	Basal cell carcinoma	31174203	rs10995255	chr10:62642673	A=0.358, G=0.642	0.982811	0.995661	0.359747	1.06	1.04-1.08	4e-12
rs16917546	Keratinocyte cancer (MTAG)	31174203	rs10995255	chr10:62642673	A=0.358, G=0.642	0.982811	0.995661	0.36587	1.06383	1.04-1.08	7e-11
rs16917546	Atopic dermatitis	34116867	rs10995255	chr10:62642673	A=0.358, G=0.642	0.982811	0.995661	NR	0.81	0.76-0.85	6e-14
rs16917546	Skin cancer	39024449	rs10995255	chr10:62642673	A=0.358, G=0.642	0.982811	0.995661	0.6945	0.04946	0.037-0.062	1e-12
rs16917546	Atopic dermatitis	32514122	rs10995256	chr10:62642674	G=0.642, T=0.358	0.982811	0.995661	0.481434	0.815857	0.766719863-0.868143594	1e-10
rs16917546	Eosinophill count (UKB data field 30150)	39789286	rs10995256	chr10:62642674	G=0.642, T=0.358	0.982811	0.995661	0.365826	0.0364324	0.032-0.041	1e-69
rs16917546	Abdominal aortic aneurysm	37845353	rs12768538	chr10:62646598	C=0.64, G=0.36	0.991388	0.995685	NR	0.0656	0.049-0.082	6e-15
rs16917546	Inflammatory bowel disease (MTAG)	39792054	rs10995258	chr10:62649027	C=0.641, T=0.359	0.987093	0.995673	NR	NA	NA	9e-14
rs16917546	Nasal polyps	34594039	rs10995258	chr10:62649027	C=0.641, T=0.359	0.987093	0.995673	NR	0.1247	0.084-0.166	2e-09
rs16917546	Other non-epithelial cancer of skin (PheCode 172.2)	39024449	rs10995258	chr10:62649027	C=0.641, T=0.359	0.987093	0.995673	0.6948	0.05606	0.042-0.07	4e-14
rs16917546	eosinophil (fraction, mean, inv-norm transformed)	39024449	rs7094595	chr10:62655653	A=0.361, T=0.639	0.987109	0.995678	0.6935	0.05729	0.051-0.064	2e-61
rs16917546	eosinophil (fraction, minimum, inv-norm transformed)	39024449	rs7094595	chr10:62655653	A=0.361, T=0.639	0.987109	0.995678	0.6935	0.03721	0.031-0.043	2e-35
rs16917546	eosinophil (absolute count, mean, inv-norm transformed)	39024449	rs7094595	chr10:62655653	A=0.361, T=0.639	0.987109	0.995678	0.6313	0.06146	0.055-0.068	2e-83
rs16917546	eosinophil (fraction, minimum, inv-norm transformed)	39024449	rs7094595	chr10:62655653	A=0.361, T=0.639	0.987109	0.995678	0.6315	0.03735	0.032-0.043	7e-38
rs16917546	Crohn's disease	18587394	rs10995271	chr10:62678726	C=0.376, G=0.624	0.876919	0.969024	0.39	1.25	NA	4e-20
rs16917546	Chronic inflammatory diseases (ankylosing spondylitis, Crohn's disease, psoriasis, primary sclerosing cholangitis, ulcerative colitis) (pleiotropy)	26974007	rs10995271	chr10:62678726	C=0.376, G=0.624	0.876919	0.969024	NR	NA	NA	3e-48
rs16917546	Pediatric autoimmune diseases	26301688	rs10822050	chr10:62679011	C=0.377, T=0.623	0.873123	0.968974	0.39	NA	NA	8e-11
rs16917546	Inflammatory bowel disease or major depressive disorder (pleiotropy)	36753304	rs10822050	chr10:62679011	C=0.377, T=0.623	0.873123	0.968974	NR	NA	NA	9e-09
rs16917546	Basal cell carcinoma	38182794	rs12766391	chr10:62681444	A=0.377, G=0.623	0.873123	0.968974	NR	1.0622	NA	7e-17
rs1716162	Type 2 diabetes	30297969	rs4148856	chr12:122966218	C=0.776, G=0.224	0.874354	0.953787	0.7814	1.05	1.03-1.07	2e-10
rs1716162	Type 2 diabetes	38374256	rs4148856	chr12:122966218	C=0.776, G=0.224	0.874354	0.953787	0.79462	NA	NA	7e-20
rs1716162	Eosinophill percentage (UKB data field 30210)	39789286	rs12811109	chr12:122986547	A=0.216, G=0.784	0.874123	0.976042	0.199297	0.02007	0.015-0.025	2e-16
rs1716162	Height	36224396	rs1463877	chr12:122988707	C=0.775, T=0.225	0.911851	0.971245	0.2125	0.0301	0.029-0.032	1e-300
rs1716162	Vertex-wise cortical surface area	34910505	rs937564	chr12:122992764	C=0.775, T=0.225	0.911851	0.971245	0.22	7.76	NA	9e-15
rs1716162	Tinnitus	38242899	rs883263	chr12:123000641	A=0.225, G=0.775	0.911851	0.971245	0.2226	5.608	NA	2e-08
rs1716162	Insomnia	35835914	rs585522	chr12:123066266	A=0.234, G=0.766	0.865493	0.938135	NR	0.011	0.009-0.013	2e-23
rs1716162	Eczema	30595370	rs1260294	chr12:123075742	C=0.217, T=0.783	0.879463	0.976152	NR	NA	NA	6e-10
rs1716162	Hay fever and/or eczema	31361310	rs1260294	chr12:123075742	C=0.217, T=0.783	0.879463	0.976152	0.8004	1.04308	1.03-1.06	2e-08
rs1716162	Schizophrenia	31268507	rs7299943	chr12:123108938	A=0.208, T=0.792	0.821304	0.968906	NR	NA	NA	2e-08
rs1716162	Osteoarthritis	36411363	rs1790120	chr12:123129018	A=0.222, C=0.778	0.917221	0.982515	NR	0.96	0.95-0.97	3e-09
rs1716162	Whole brain free water diffusion (multivariate analysis)	35505052	rs2510885	chr12:123130266	C=0.768, G=0.232	0.972234	0.988781	NR	NA	NA	1e-11
rs1716162	Hip circumference adjusted for BMI	25673412	rs1727294	chr12:123131967	A=0.232, G=0.768	0.972234	0.988781	0.2147	0.0414	0.031-0.052	6e-14
rs1716162	Hip circumference adjusted for BMI	25673412	rs1727294	chr12:123131967	A=0.232, G=0.768	0.972234	0.988781	0.2147	0.0323	0.024-0.041	8e-14
rs1716162	Cortical thickness	34560273	rs6488864	chr12:123133815	C=0.777, G=0.223	0.933588	0.988395	0.2028	NA	NA	3e-12
rs1716162	Vertex-wise cortical thickness	34910505	rs6488864	chr12:123133815	C=0.777, G=0.223	0.933588	0.988395	0.22	8.07	NA	7e-16
rs1716162	Uterine fibroids	40050615	rs6488864	chr12:123133815	C=0.777, G=0.223	0.933588	0.988395	NR	0.0903	0.061-0.12	3e-09
rs1716162	Type 2 diabetes	35551307	rs1790116	chr12:123133997	G=0.232, T=0.768	0.972234	0.988781	NR	1.04	1.03-1.06	6e-11
rs1716162	Type 2 diabetes	35551307	rs1790116	chr12:123133997	G=0.232, T=0.768	0.972234	0.988781	0.782	0.043	0.027-0.059	3e-08
rs1716162	Education attainment or tourette‚Äôs syndrome	38250258	rs1619561	chr12:123135721	C=0.766, G=0.234	0.961409	0.988752	NR	NA	NA	6e-15
rs1716162	Whole brain restricted isotropic diffusion (multivariate analysis)	35505052	rs1619561	chr12:123135721	C=0.766, G=0.234	0.961409	0.988752	NR	NA	NA	2e-13
rs1716162	Intelligence (MTAG)	29326435	rs1106241	chr12:123142469	C=0.769, T=0.231	0.977716	0.988795	NR	0.0259369	0.019-0.033	1e-13
rs1716162	Type 2 diabetes	24509480	rs1727313	chr12:123156306	C=0.224, G=0.776	0.939055	0.988447	NR	1.06	1.04-1.08	1e-08
rs1716162	Intelligence (MTAG)	29326435	rs1716162	chr12:123157991	A=0.769, T=0.231	1	1	NR	0.0233725	0.016-0.031	2e-10
rs1716162	Uterine fibroids	40050615	rs1716162	chr12:123157991	A=0.769, T=0.231	1	1	NR	0.0902	0.061-0.12	2e-09
rs1716162	Whole brain restricted directional diffusion (multivariate analysis)	35505052	rs2695481	chr12:123158873	C=0.768, T=0.232	0.972234	0.988781	NR	NA	NA	5e-12
rs1716162	Diastolic blood pressure	34594039	rs2049114	chr12:123172791	C=0.774, T=0.226	0.939057	0.982823	NR	0.0223	0.017-0.028	3e-14
rs1716162	height (minimum, inv-normal transformed)	39024449	rs1727310	chr12:123175963	A=0.218, G=0.782	0.906464	0.98813	0.174	0.04806	0.039-0.057	5e-24
rs1716162	height (mean, inv-normal transformed)	39024449	rs1727310	chr12:123175963	A=0.218, G=0.782	0.906464	0.98813	0.174	0.04821	0.039-0.058	2e-22
rs1716162	Height (maximum, inv-normal transformed)	39024449	rs1727310	chr12:123175963	A=0.218, G=0.782	0.906464	0.98813	0.174	0.04395	0.034-0.054	2e-19
rs1716162	Diastolic blood pressure (MTAG)	39537608	rs1727311	chr12:123176169	G=0.782, T=0.218	0.895608	0.982195	NR	0.0182325	0.014-0.022	7e-18
rs1716162	Whole body fat free mass (UKB data field 23101)	38538606	rs1727311	chr12:123176169	G=0.782, T=0.218	0.895608	0.982195	NR	0.0142443	0.011-0.018	1e-17
rs1716162	Osteoarthritis	36411363	rs1716174	chr12:123176170	C=0.782, T=0.218	0.895608	0.982195	NR	0.96	0.007-0.95	2e-08
rs1716162	CAMSIS occupational score	39715877	rs1716174	chr12:123176170	C=0.782, T=0.218	0.895608	0.982195	NR	0.0210624	0.014-0.028	4e-09
rs1716162	Venous thromboembolism	31420334	rs2851436	chr12:123182807	G=0.225, T=0.775	0.933577	0.982747	NR	1.06383	1.04-1.1	4e-08
rs1716162	Self-reported math ability (MTAG)	30038396	rs1790105	chr12:123183403	C=0.775, T=0.225	0.933577	0.982747	0.2179	0.0177	0.013-0.022	4e-16
rs1716162	Diastolic blood pressure	35762941	rs1790105	chr12:123183403	C=0.775, T=0.225	0.933577	0.982747	NR	0.2005	0.15-0.25	9e-15
rs1716162	Cortical surface area	34560273	rs11614406	chr12:123197849	C=0.262, T=0.738	0.813175	0.982468	0.2513	NA	NA	3e-14
rs1716162	Eosinophil counts	30595370	rs2695478	chr12:123204974	C=0.221, T=0.779	0.922697	0.988291	NR	NA	NA	7e-19
rs1716162	Surgical knee osteoarthritis	36376028	rs1790132	chr12:123213972	G=0.229, T=0.771	0.955581	0.983047	0.238	0.92	0.89-0.94	3e-09
rs1716162	Uterine fibroids	40050615	rs1790132	chr12:123213972	G=0.229, T=0.771	0.955581	0.983047	NR	0.0882	0.059-0.118	4e-09
rs1716162	Platelet count	32888493	rs1727324	chr12:123214056	A=0.221, T=0.779	0.922697	0.988291	0.798723	0.027916	0.023-0.032	2e-34
rs1716162	Platelet count	32888494	rs1727324	chr12:123214056	A=0.221, T=0.779	0.922697	0.988291	0.799043	0.0306676	0.025-0.036	1e-27
rs1716162	Hip circumference adjusted for BMI	34021172	rs1727323	chr12:123214243	C=0.772, T=0.228	0.950059	0.982973	NR	0.028142	0.021-0.036	8e-14
rs1716162	Eosinophill count (UKB data field 30150)	39789286	rs2695480	chr12:123220022	C=0.221, T=0.779	0.922697	0.988291	0.798938	0.0199705	0.015-0.025	7e-16
rs1716162	Vertex-wise sulcal depth	34910505	rs10744149	chr12:123223943	A=0.771, T=0.229	0.955581	0.983047	0.23	9.97	NA	2e-23
rs1716162	Platelet count	32888493	rs2851435	chr12:123227869	A=0.779, G=0.221	0.911797	0.982436	0.795977	NA	NA	6e-33
rs1716162	Eosinophil counts	35935937	rs1716169	chr12:123232383	A=0.226, T=0.774	0.864028	0.942743	0.2	0.034	0.024-0.044	1e-13
rs1716162	lymphocyte (fraction, maximum, inv-norm transformed)	39024449	rs1716169	chr12:123232383	A=0.226, T=0.774	0.864028	0.942743	0.2012	0.02606	0.019-0.033	4e-13
rs1716162	lymphocyte (fraction, mean, inv-norm transformed)	39024449	rs1716169	chr12:123232383	A=0.226, T=0.774	0.864028	0.942743	0.2012	0.02554	0.019-0.032	6e-13
rs1716162	Asthma	36777996	rs11057204	chr12:123241280	C=0.769, T=0.231	0.880546	0.938374	0.7834	0.03894	0.028-0.05	6e-12
rs1716162	Osteoarthritis	36411363	rs12817892	chr12:123244155	A=0.222, G=0.778	0.85309	0.947544	NR	0.993308	0.99-1	9e-09
rs1716162	Osteoarthritis	36411363	rs12818067	chr12:123244192	A=0.223, G=0.777	0.847957	0.941976	NR	0.96	0.95-0.97	2e-09
rs1716162	Self-reported math ability	30038396	rs4268544	chr12:123250227	G=0.768, T=0.232	0.885985	0.943904	0.2219	0.0146	0.01-0.019	5e-10
rs1716162	Height	36224396	rs1879380	chr12:123254564	A=0.222, G=0.778	0.85309	0.947544	0.1897	0.0374	0.032-0.043	1e-42
rs1716162	Heel bone mineral density	30595370	rs12824957	chr12:123265681	C=0.224, T=0.776	0.8533	0.942234	NR	NA	NA	2e-22
rs1716162	Highest math class taken (MTAG)	30038396	rs10846491	chr12:123268945	C=0.234, G=0.766	0.886372	0.949383	0.2205	0.0219	0.018-0.026	3e-28
rs1716162	Neutrophill percentage (UKB data field 30200)	39789286	rs10846491	chr12:123268945	C=0.234, G=0.766	0.886372	0.949383	0.78929	0.021553	0.017-0.027	1e-18
rs1716162	Heel bone mineral density	30598549	rs7953929	chr12:123273688	C=0.776, G=0.224	0.8533	0.942234	0.80099	0.0176751	0.013-0.022	2e-14
rs1716162	Aspartate aminotransferase to alanine aminotransferase ratio	33462484	rs7953929	chr12:123273688	C=0.776, G=0.224	0.8533	0.942234	NR	0.0178	0.012-0.024	2e-09
rs1716162	Alanine aminotransferase levels	33462484	rs7953929	chr12:123273688	C=0.776, G=0.224	0.8533	0.942234	NR	0.0194	0.014-0.025	6e-11
rs1716162	Platelet count	39414775	rs7953929	chr12:123273688	C=0.776, G=0.224	0.8533	0.942234	NR	0.053	0.037-0.069	2e-10
rs1716162	Osteoarthritis	36411363	rs7953929	chr12:123273688	C=0.776, G=0.224	0.8533	0.942234	0.8	1.007	1.01-1.01	1e-11
rs1716162	Osteoarthritis	36411363	rs7953929	chr12:123273688	C=0.776, G=0.224	0.8533	0.942234	NR	1.03873	1.03-1.05	2e-08
rs1716162	Household income (MTAG)	31844048	rs7306755	chr12:123283382	A=0.223, G=0.777	0.847957	0.941976	0.1814	0.0188151	0.014-0.024	9e-14
rs1716162	Educational attainment (college completion)	27225129	rs7306755	chr12:123283382	A=0.223, G=0.777	0.847957	0.941976	0.2153	1.04682	NA	1e-10
rs1716162	Educational attainment	35361970	rs7306755	chr12:123283382	A=0.223, G=0.777	0.847957	0.941976	0.2045	0.018958	0.016-0.022	3e-48
rs1716162	Lymphocyte percentage of white cells	27863252	rs71444571	chr12:123286468	A=0.222, G=0.778	0.842627	0.941716	0.2014	0.0338873	0.025-0.043	2e-14
rs1716162	Age at first birth or uterine leiomyomata (pleiotropy)	38191017	rs71444571	chr12:123286468	A=0.222, G=0.778	0.842627	0.941716	NR	NA	NA	4e-13
rs1716162	Uterine fibroids	40050615	rs71444571	chr12:123286468	A=0.222, G=0.778	0.842627	0.941716	NR	0.0519	0.035-0.069	1e-09
rs1716162	Allergy	27182965	rs9739070	chr12:123286485	A=0.223, G=0.777	0.847957	0.941976	NR	1.067	1.047-1.087	1e-11
rs1716162	Osteoarthritis	36411363	rs10846507	chr12:123301945	G=0.225, T=0.775	0.858657	0.942489	NR	0.96	0.007-0.95	2e-08
rs1716162	Lymphocyte percentage (UKB data field 30180)	39789286	rs10846507	chr12:123301945	G=0.225, T=0.775	0.858657	0.942489	0.791554	0.0290919	0.024-0.034	7e-33
rs1716162	Knee osteoarthritis	30374069	rs1060105	chr12:123321672	C=0.777, T=0.223	0.847957	0.941976	NR	1.07	1.04-1.1	2e-08
rs1716162	Diastolic blood pressure	27618447	rs1060105	chr12:123321672	C=0.777, T=0.223	0.847957	0.941976	0.2092	0.184	NA	3e-08
rs1716162	Diastolic blood pressure	38689001	rs1060105	chr12:123321672	C=0.777, T=0.223	0.847957	0.941976	NR	0.1674	0.13-0.2	3e-19
rs1716162	Pain intensity (without opioid use disorder)	38429522	rs11057270	chr12:123323526	C=0.225, T=0.775	0.858657	0.942489	NR	0.043	0.031-0.055	7e-15
rs1716162	Brain morphology (MOSTest)	32665545	rs12824685	chr12:123333022	G=0.777, T=0.223	0.858436	0.947778	NR	NA	NA	1e-08
rs1716162	Brain morphology (MOSTest)	35164939	rs12824685	chr12:123333022	G=0.777, T=0.223	0.858436	0.947778	NR	NA	NA	2e-11
rs1716162	What is your height? (cm, inv-normal transformed)	39024449	rs12316131	chr12:123333249	C=0.225, T=0.775	0.858657	0.942489	0.7625	0.03669	0.028-0.045	2e-16
rs1716162	Head circumference (infant)	22504419	rs7980687	chr12:123338164	A=0.224, G=0.776	0.8533	0.942234	0.2	0.074	0.049-0.099	8e-09
rs1716162	Height	25282103	rs7980687	chr12:123338164	A=0.224, G=0.776	0.8533	0.942234	0.205	0.039	0.031-0.047	1e-26
rs1716162	Infant head circumference (MTAG)	31681408	rs7980687	chr12:123338164	A=0.224, G=0.776	0.8533	0.942234	0.1995	0.0853418	0.058-0.113	1e-09
rs1716162	Diastolic blood pressure	27841878	rs7980687	chr12:123338164	A=0.224, G=0.776	0.8533	0.942234	NR	0.196	NA	2e-11
rs1716162	Whole body fat free mass (UKB data field 23101)	38538606	rs7980687	chr12:123338164	A=0.224, G=0.776	0.8533	0.942234	NR	0.0140065	0.011-0.017	9e-18
rs1716162	Insomnia	35835914	rs7980687	chr12:123338164	A=0.224, G=0.776	0.8533	0.942234	NR	0.014	0.012-0.016	1e-21
rs1716162	Pain intensity (without opioid use disorder)	38429522	rs7980687	chr12:123338164	A=0.224, G=0.776	0.8533	0.942234	NR	0.02	0.014-0.026	4e-14
rs1716162	Pain intensity (NRS pain scale 0-11)	38429522	rs7980687	chr12:123338164	A=0.224, G=0.776	0.8533	0.942234	NR	0.041	0.029-0.053	1e-12
rs1716162	Pain intensity (NRS pain scale 0-11)	38429522	rs7980687	chr12:123338164	A=0.224, G=0.776	0.8533	0.942234	NR	0.018	0.012-0.024	6e-12
rs1716162	Height	20881960	rs11830103	chr12:123338999	A=0.775, G=0.225	0.858657	0.942489	0.78	0.035	NA	4e-15
rs1716162	Biological sex	33888908	rs67624109	chr12:123340088	C=0.776, T=0.224	0.8533	0.942234	NR	0.0147149	0.01-0.019	5e-11
rs1716162	Platelet count (UKB data field 30080)	39789286	rs67624109	chr12:123340088	C=0.776, T=0.224	0.8533	0.942234	0.204148	0.0263816	0.022-0.031	2e-33
rs1716162	Neutrophil percentage of white cells	27863252	rs9300255	chr12:123348974	C=0.22, T=0.78	0.83201	0.941188	0.1993	0.0268348	0.018-0.036	3e-09
rs1716162	Insomnia	30804565	rs28582096	chr12:123372451	A=0.224, G=0.776	0.8533	0.942234	0.795	1.05597	1.04-1.07	2e-13
rs1716162	Highest math class taken	30038396	rs28413626	chr12:123376905	A=0.229, G=0.771	0.859262	0.932187	0.7787	0.0228	0.018-0.028	7e-17
rs1716162	Neutrophil-to-lymphocyte ratio	34469753	rs28413626	chr12:123376905	A=0.229, G=0.771	0.859262	0.932187	0.787	NA	NA	3e-16
rs1716162	Diastolic blood pressure	39134668	rs28413626	chr12:123376905	A=0.229, G=0.771	0.859262	0.932187	NR	0.0184032	0.013-0.023	4e-13
rs1716162	Lymphocyte percentage of white cells	32888494	rs28413626	chr12:123376905	A=0.229, G=0.771	0.859262	0.932187	0.213593	0.0317809	0.026-0.037	7e-32
rs1716162	Neutrophil percentage of white cells	32888494	rs28413626	chr12:123376905	A=0.229, G=0.771	0.859262	0.932187	0.21359	0.0256588	0.02-0.031	2e-21
rs1716162	Uterine fibroids	31649266	rs28583837	chr12:123379073	A=0.224, G=0.776	0.8533	0.942234	0.22	1.06	1.04-1.08	2e-08
rs1716162	Age at first sexual intercourse or uterine leiomyoma (pleiotropy)	38701081	rs28583837	chr12:123379073	A=0.224, G=0.776	0.8533	0.942234	NR	NA	NA	1e-11
rs1716162	eosinophil (absolute count, maximum, inv-norm transformed)	39024449	rs28583837	chr12:123379073	A=0.224, G=0.776	0.8533	0.942234	0.8053	0.02898	0.022-0.036	1e-14
rs1716162	eosinophil (fraction, maximum, inv-norm transformed)	39024449	rs28583837	chr12:123379073	A=0.224, G=0.776	0.8533	0.942234	0.8054	0.02586	0.019-0.033	9e-13
rs1716162	eosinophil (fraction, mean, inv-norm transformed)	39024449	rs28583837	chr12:123379073	A=0.224, G=0.776	0.8533	0.942234	0.8054	0.02841	0.021-0.036	6e-14
rs1716162	eosinophil (absolute count, mean, inv-norm transformed)	39024449	rs28583837	chr12:123379073	A=0.224, G=0.776	0.8533	0.942234	0.8053	0.03177	0.024-0.039	2e-16
rs1716162	Pain intensity (NRS pain scale 0-11)	38429522	rs28583837	chr12:123379073	A=0.224, G=0.776	0.8533	0.942234	NR	0.044	0.032-0.056	2e-15
rs1716162	Height	39134668	rs28372579	chr12:123396629	A=0.773, G=0.227	0.848516	0.931593	NR	0.0353151	0.031-0.04	5e-60
rs1716162	Platelet count	39414775	rs28472704	chr12:123402822	C=0.773, T=0.227	0.848516	0.931593	NR	0.052	0.036-0.068	2e-10
rs1716162	Hair color	30595370	rs28576953	chr12:123405729	C=0.773, T=0.227	0.848516	0.931593	NR	NA	NA	1e-08
rs1716162	Appendicular lean mass	33097823	rs28576953	chr12:123405729	C=0.773, T=0.227	0.848516	0.931593	0.2048	0.0301	0.026-0.035	6e-38
rs1716162	Insomnia	30804565	rs28576953	chr12:123405729	C=0.773, T=0.227	0.848516	0.931593	0.7908	1.06724	1.05-1.08	1e-12
rs1716162	Uterine leiomyomata	36726022	rs28576953	chr12:123405729	C=0.773, T=0.227	0.848516	0.931593	NR	0.94	0.92-0.96	9e-10
rs1716162	Alzheimer's disease or educational attainment (pleiotropy)	34743297	rs6576	chr12:123408387	G=0.226, T=0.774	0.843165	0.931291	0.7463	58.5792	NA	6e-12
rs2100574	Rheumatoid arthritis	33310728	rs2258734	chr1:2552522	A=0.314, G=0.686	0.896327	0.962253	NR	0.91	0.89-0.93	6e-14
rs2100574	Rheumatoid arthritis (rheumatoid factor and/or anti-cyclic citrullinated peptide seropositive)	35470158	rs2258734	chr1:2552522	A=0.314, G=0.686	0.896327	0.962253	0.35	0.89	NA	3e-08
rs2100574	Rheumatoid arthritis	36333501	rs2258734	chr1:2552522	A=0.314, G=0.686	0.896327	0.962253	NR	0.905833	0.886512898347861-0.925574737881567	4e-19
rs2100574	Rheumatoid arthritis (rheumatoid factor and/or anti-cyclic citrullinated peptide seropositive)	36333501	rs2258734	chr1:2552522	A=0.314, G=0.686	0.896327	0.962253	NR	0.876516	0.854632663753815-0.898960247019011	2e-24
rs2100574	Rheumatoid arthritis	36333501	rs2258734	chr1:2552522	A=0.314, G=0.686	0.896327	0.962253	0.3141	0.910374	0.884345489941591-0.937168172590856	3e-10
rs2100574	Rheumatoid arthritis	36333501	rs2258734	chr1:2552522	A=0.314, G=0.686	0.896327	0.962253	0.4812	0.901045	0.8703225729682-0.932852075864541	4e-09
rs2100574	Rheumatoid arthritis (rheumatoid factor and/or anti-cyclic citrullinated peptide seropositive)	36333501	rs2258734	chr1:2552522	A=0.314, G=0.686	0.896327	0.962253	0.3141	0.881968	0.854403754435505-0.910420604551279	1e-14
rs2100574	Rheumatoid arthritis (rheumatoid factor and/or anti-cyclic citrullinated peptide seropositive)	36333501	rs2258734	chr1:2552522	A=0.314, G=0.686	0.896327	0.962253	0.4812	0.862517	0.824014492831346-0.902819315502971	2e-10
rs2100574	Autoimmune traits	30595370	rs10797431	chr1:2569783	G=0.659, T=0.341	0.823597	0.980358	NR	NA	NA	1e-11
rs2100574	Multiple sclerosis	27386562	rs10797431	chr1:2569783	G=0.659, T=0.341	0.823597	0.980358	NR	1.19048	NA	2e-10
rs2100574	Rheumatoid arthritis	34594039	rs10797431	chr1:2569783	G=0.659, T=0.341	0.823597	0.980358	NR	0.074	0.049-0.099	1e-08
rs2100574	Multiple sclerosis (MTAG)	40262193	rs6701238	chr1:2589061	A=0.333, G=0.667	0.862318	0.985444	0.657	0.063	0.049-0.077	4e-18
rs2100574	Multiple sclerosis	31604244	rs6670198	chr1:2589088	C=0.333, T=0.667	0.862318	0.985444	NR	1.13675	NA	2e-36
rs2100574	Multiple sclerosis	24076602	rs3748817	chr1:2594226	C=0.331, T=0.669	0.870159	0.985487	0.65	1.14	NA	1e-26
rs2100574	Celiac disease	20190752	rs3748816	chr1:2595307	A=0.668, G=0.332	0.866227	0.985466	0.66	1.12	1.09-1.18	3e-09
rs2100574	Primary sclerosing cholangitis	27992413	rs3748816	chr1:2595307	A=0.668, G=0.332	0.866227	0.985466	0.66	1.2	1.14-1.26	5e-13
rs2100574	Primary sclerosing cholangitis	23603763	rs3748816	chr1:2595307	A=0.668, G=0.332	0.866227	0.985466	0.656	1.21	1.14-1.27	7e-12
rs2100574	Primary sclerosing cholangitis (MTAG)	36828809	rs3748816	chr1:2595307	A=0.668, G=0.332	0.866227	0.985466	NR	0.068255	0.046-0.09	1e-09
rs2100574	Rheumatoid arthritis	23143596	rs2843401	chr1:2596694	C=0.689, T=0.311	0.954082	0.985906	0.67	1.10436	()	4e-08
rs2100574	Rheumatoid arthritis (ACPA-positive)	23143596	rs2843401	chr1:2596694	C=0.689, T=0.311	0.954082	0.985906	0.67	1.14443	()	7e-10
rs2100574	Rheumatoid arthritis (ACPA-positive)	24532676	rs2843401	chr1:2596694	C=0.689, T=0.311	0.954082	0.985906	0.68	1.1236	1.09-1.16	7e-12
rs2100574	Autoimmune traits (pleiotropy)	30572963	rs6664969	chr1:2603539	A=0.312, G=0.688	0.958717	0.990591	NA	NA	NA	3e-10
rs2100574	Celiac disease	30572963	rs6664969	chr1:2603539	A=0.312, G=0.688	0.958717	0.990591	NR	1.11693	NA	1e-08
rs2100574	Rheumatoid arthritis	30572963	rs6664969	chr1:2603539	A=0.312, G=0.688	0.958717	0.990591	0.67	1.10782	NA	1e-08
rs2100574	Celiac disease	22057235	rs4445406	chr1:2607961	C=0.329, T=0.671	0.904069	1	0.656	1.14943	NA	5e-12
rs2100574	Celiac disease and Rheumatoid arthritis	26546613	rs4073285	chr1:2608357	C=0.69, T=0.31	0.986122	1	NR	0.9	NA	2e-13
rs2100574	Diffuse large B-cell lymphoma or rheumatoid arthritis	31407831	rs3890745	chr1:2622185	C=0.309, T=0.691	0.990718	1	NR	1.14416	NA	2e-08
rs2100574	Primary biliary cholangitis	34033851	rs28568531	chr1:2624201	A=0.309, T=0.691	0.990718	1	NR	0.109007	0.07-0.148	4e-08
rs2100574	Membrane metallo-endopeptidase-like 1 levels	39528825	rs6422657	chr1:2626092	C=0.309, T=0.691	0.990718	1	0.314963	0.8326	0.79-0.88	1e-235
rs2100574	Hypothyroidism or rheumatoid arthritis (pleiotropy)	38368726	rs9970196	chr1:2642639	C=0.691, T=0.309	0.990718	1	NR	NA	NA	3e-10
rs2100574	Multiple sclerosis	21833088	rs4648356	chr1:2792599	A=0.308, C=0.692	0.995344	1	NR	1.14	1.12-1.16	1e-14
rs2100574	Rheumatoid arthritis (rheumatoid factor and/or anti-cyclic citrullinated peptide seropositive)	35470158	rs897628	chr1:2800059	C=0.692, T=0.308	0.995344	1	0.3362	0.9	NA	3e-16
rs2100574	Rheumatoid arthritis	35470158	rs897628	chr1:2800059	C=0.692, T=0.308	0.995344	1	0.3362	0.94	NA	2e-10
rs2108783	Diastolic blood pressure	33230300	rs10259085	chr7:7228800	C=0.535, T=0.465	0.941093	0.983775	0.4314	0.0875593	0.06-0.115	4e-10
rs2108783	Systolic blood pressure	33230300	rs10259085	chr7:7228800	C=0.535, T=0.465	0.941093	0.983775	0.4316	0.125063	0.081-0.169	2e-08
rs2108783	Diastolic blood pressure	33230300	rs10259085	chr7:7228800	C=0.535, T=0.465	0.941093	0.983775	0.4317	0.0989315	0.067-0.131	2e-09
rs2108783	C1GALT1-specific chaperone 1 levels (C1GALT1C1.5735.54.3)	29875488	rs7787942	chr7:7230381	A=0.534, T=0.466	0.945043	0.987809	0.441	0.27	0.23-0.31	1e-28
rs2108783	GALNT3 protein levels	39789286	rs7791957	chr7:7230403	C=0.466, T=0.534	0.945043	0.987809	0.432067	0.0715415	0.061-0.082	8e-55
rs2108783	C1GALT1-specific chaperone 1 levels	34648354	rs9639031	chr7:7233524	C=0.477, T=0.523	0.873878	0.970959	0.56	0.218	0.19-0.24	1e-59
rs2187810	Multiple sclerosis	31604244	rs1076928	chr6:36380912	C=0.529, T=0.471	0.980194	0.995988	NR	1.12994	NA	3e-19
rs2187810	White blood cell count	29403010	rs9368924	chr6:36386157	A=0.448, G=0.552	0.901199	1	NR	0.02721	0.019-0.036	6e-10
rs2260976	Rheumatoid arthritis	33310728	rs2258734	chr1:2552522	A=0.314, G=0.686	0.936315	0.976635	NR	0.91	0.89-0.93	6e-14
rs2260976	Rheumatoid arthritis (rheumatoid factor and/or anti-cyclic citrullinated peptide seropositive)	35470158	rs2258734	chr1:2552522	A=0.314, G=0.686	0.936315	0.976635	0.35	0.89	NA	3e-08
rs2260976	Rheumatoid arthritis	36333501	rs2258734	chr1:2552522	A=0.314, G=0.686	0.936315	0.976635	NR	0.905833	0.886512898347861-0.925574737881567	4e-19
rs2260976	Rheumatoid arthritis (rheumatoid factor and/or anti-cyclic citrullinated peptide seropositive)	36333501	rs2258734	chr1:2552522	A=0.314, G=0.686	0.936315	0.976635	NR	0.876516	0.854632663753815-0.898960247019011	2e-24
rs2260976	Rheumatoid arthritis	36333501	rs2258734	chr1:2552522	A=0.314, G=0.686	0.936315	0.976635	0.3141	0.910374	0.884345489941591-0.937168172590856	3e-10
rs2260976	Rheumatoid arthritis	36333501	rs2258734	chr1:2552522	A=0.314, G=0.686	0.936315	0.976635	0.4812	0.901045	0.8703225729682-0.932852075864541	4e-09
rs2260976	Rheumatoid arthritis (rheumatoid factor and/or anti-cyclic citrullinated peptide seropositive)	36333501	rs2258734	chr1:2552522	A=0.314, G=0.686	0.936315	0.976635	0.3141	0.881968	0.854403754435505-0.910420604551279	1e-14
rs2260976	Rheumatoid arthritis (rheumatoid factor and/or anti-cyclic citrullinated peptide seropositive)	36333501	rs2258734	chr1:2552522	A=0.314, G=0.686	0.936315	0.976635	0.4812	0.862517	0.824014492831346-0.902819315502971	2e-10
rs2260976	Autoimmune traits	30595370	rs10797431	chr1:2569783	G=0.659, T=0.341	0.852167	0.990273	NR	NA	NA	1e-11
rs2260976	Multiple sclerosis	27386562	rs10797431	chr1:2569783	G=0.659, T=0.341	0.852167	0.990273	NR	1.19048	NA	2e-10
rs2260976	Rheumatoid arthritis	34594039	rs10797431	chr1:2569783	G=0.659, T=0.341	0.852167	0.990273	NR	0.074	0.049-0.099	1e-08
rs2260976	Multiple sclerosis (MTAG)	40262193	rs6701238	chr1:2589061	A=0.333, G=0.667	0.891844	0.995195	0.657	0.063	0.049-0.077	4e-18
rs2260976	Multiple sclerosis	31604244	rs6670198	chr1:2589088	C=0.333, T=0.667	0.891844	0.995195	NR	1.13675	NA	2e-36
rs2260976	Multiple sclerosis	24076602	rs3748817	chr1:2594226	C=0.331, T=0.669	0.899901	0.995209	0.65	1.14	NA	1e-26
rs2260976	Celiac disease	20190752	rs3748816	chr1:2595307	A=0.668, G=0.332	0.89586	0.995202	0.66	1.12	1.09-1.18	3e-09
rs2260976	Primary sclerosing cholangitis	27992413	rs3748816	chr1:2595307	A=0.668, G=0.332	0.89586	0.995202	0.66	1.2	1.14-1.26	5e-13
rs2260976	Primary sclerosing cholangitis	23603763	rs3748816	chr1:2595307	A=0.668, G=0.332	0.89586	0.995202	0.656	1.21	1.14-1.27	7e-12
rs2260976	Primary sclerosing cholangitis (MTAG)	36828809	rs3748816	chr1:2595307	A=0.668, G=0.332	0.89586	0.995202	NR	0.068255	0.046-0.09	1e-09
rs2260976	Rheumatoid arthritis	23143596	rs2843401	chr1:2596694	C=0.689, T=0.311	0.995369	1	0.67	1.10436	()	4e-08
rs2260976	Rheumatoid arthritis (ACPA-positive)	23143596	rs2843401	chr1:2596694	C=0.689, T=0.311	0.995369	1	0.67	1.14443	()	7e-10
rs2260976	Rheumatoid arthritis (ACPA-positive)	24532676	rs2843401	chr1:2596694	C=0.689, T=0.311	0.995369	1	0.68	1.1236	1.09-1.16	7e-12
rs2260976	Autoimmune traits (pleiotropy)	30572963	rs6664969	chr1:2603539	A=0.312, G=0.688	0.990767	1	NA	NA	NA	3e-10
rs2260976	Celiac disease	30572963	rs6664969	chr1:2603539	A=0.312, G=0.688	0.990767	1	NR	1.11693	NA	1e-08
rs2260976	Rheumatoid arthritis	30572963	rs6664969	chr1:2603539	A=0.312, G=0.688	0.990767	1	0.67	1.10782	NA	1e-08
rs2260976	Celiac disease	22057235	rs4445406	chr1:2607961	C=0.329, T=0.671	0.873522	0.976116	0.656	1.14943	NA	5e-12
rs2260976	Celiac disease and Rheumatoid arthritis	26546613	rs4073285	chr1:2608357	C=0.69, T=0.31	0.954079	0.97677	NR	0.9	NA	2e-13
rs2260976	Diffuse large B-cell lymphoma or rheumatoid arthritis	31407831	rs3890745	chr1:2622185	C=0.309, T=0.691	0.958592	0.981356	NR	1.14416	NA	2e-08
rs2260976	Primary biliary cholangitis	34033851	rs28568531	chr1:2624201	A=0.309, T=0.691	0.958592	0.981356	NR	0.109007	0.07-0.148	4e-08
rs2260976	Membrane metallo-endopeptidase-like 1 levels	39528825	rs6422657	chr1:2626092	C=0.309, T=0.691	0.958592	0.981356	0.314963	0.8326	0.79-0.88	1e-235
rs2260976	Hypothyroidism or rheumatoid arthritis (pleiotropy)	38368726	rs9970196	chr1:2642639	C=0.691, T=0.309	0.958592	0.981356	NR	NA	NA	3e-10
rs2260976	Multiple sclerosis	21833088	rs4648356	chr1:2792599	A=0.308, C=0.692	0.95402	0.981296	NR	1.14	1.12-1.16	1e-14
rs2260976	Rheumatoid arthritis (rheumatoid factor and/or anti-cyclic citrullinated peptide seropositive)	35470158	rs897628	chr1:2800059	C=0.692, T=0.308	0.95402	0.981296	0.3362	0.9	NA	3e-16
rs2260976	Rheumatoid arthritis	35470158	rs897628	chr1:2800059	C=0.692, T=0.308	0.95402	0.981296	0.3362	0.94	NA	2e-10
rs2280976	Multiple sclerosis	31604244	rs5756405	chr22:36914912	A=0.48, G=0.52	0.960645	0.987961	NR	1.0645	NA	5e-11
rs2280976	Atopic dermatitis	38663478	rs1807544	chr22:36915177	C=0.481, T=0.519	0.956723	0.983981	NR	0.0571	0.041-0.074	1e-11
rs2280976	Atopic dermatitis	40164604	rs1807544	chr22:36915177	C=0.481, T=0.519	0.956723	0.983981	NR	0.061238	0.047-0.076	5e-17
rs2280976	Atopic/contact dermatitis due to other or unspecified (PheCode 939)	39024449	rs1807544	chr22:36915177	C=0.481, T=0.519	0.956723	0.983981	0.5475	0.0548	0.044-0.066	5e-21
rs2280976	Rheumatoid arthritis	36333501	rs5756407	chr22:36920217	C=0.516, T=0.484	0.992056	0.99602	NR	1.06311	1.04206921613441-1.0845787173389	2e-09
rs2280976	Atopic dermatitis	37794016	rs4821569	chr22:36920831	A=0.483, G=0.517	0.996027	1	0.53	1.04	1.04-1.05	5e-50
rs2280976	Atopic dermatitis	34454985	rs2075943	chr22:36922967	A=0.549, G=0.451	0.876507	1	0.576	1.07	1.04-1.09	2e-09
rs2280976	Hay fever and/or eczema	31361310	rs2072713	chr22:36923383	G=0.483, T=0.517	0.988098	0.996012	0.5155	1.03413	1.02-1.05	3e-08
rs2280976	Mosquito bite size	28199695	rs5750339	chr22:36923547	C=0.546, G=0.454	0.88712	1	0.457	0.0515405	0.041-0.062	4e-22
rs2280976	Itch intensity from mosquito bite	28199695	rs5750339	chr22:36923547	C=0.546, G=0.454	0.88712	1	0.457	0.0364758	0.029-0.044	2e-22
rs2585427	Atopic dermatitis	34116867	rs2259735	chr20:54171775	C=0.42, T=0.58	0.811586	0.960383	NR	0.84	0.79-0.89	3e-08
rs2585427	Multiple sclerosis (MTAG)	40262193	rs2259735	chr20:54171775	C=0.42, T=0.58	0.811586	0.960383	0.577	0.04	0.026-0.054	9e-09
rs2585427	Atopic dermatitis	34594039	rs2259735	chr20:54171775	C=0.42, T=0.58	0.811586	0.960383	0.743569	0.158531	0.1-0.22	4e-08
rs2585427	Multiple sclerosis	31604244	rs2248137	chr20:54173204	C=0.595, G=0.405	0.876309	0.965725	NR	1.09194	NA	2e-19
rs2585427	Multiple sclerosis	21833088	rs2248359	chr20:54174979	C=0.593, T=0.407	0.908018	0.987104	NR	1.12	1.1-1.13	3e-11
rs2585427	Multiple sclerosis	24076602	rs2248359	chr20:54174979	C=0.593, T=0.407	0.908018	0.987104	0.62	1.09	NA	2e-13
rs2601197	Multiple sclerosis	24076602	rs8042861	chr15:90434101	G=0.553, T=0.447	0.917353	0.967472	0.45	1.07	NA	2e-09
rs2601197	Height	39134668	rs1978151	chr15:90494068	A=0.447, G=0.553	0.909659	0.963406	NR	0.0134839	0.01-0.017	1e-14
rs2601197	Basophil count	34594039	rs11636089	chr15:90496295	C=0.555, T=0.445	0.909559	0.959486	NR	0.0171	0.013-0.021	3e-17
rs2601197	Body size (confirmatory factor analysis Factor 21)	38965376	rs2301832	chr15:90497493	A=0.447, T=0.553	0.894367	0.955274	NR	NA	NA	4e-09
rs2601197	Height	30595370	rs11609	chr15:90500533	C=0.447, G=0.553	0.88677	0.951208	NR	NA	NA	5e-16
rs2601197	Heel bone mineral density	30598549	rs11073930	chr15:90503480	C=0.554, G=0.446	0.898122	0.955355	0.450477	0.0227182	0.019-0.026	6e-34
rs2601197	Bone density (confirmatory factor analysis Factor 19)	38965376	rs11858450	chr15:90510991	C=0.449, T=0.551	0.879344	0.951032	NR	NA	NA	6e-09
rs2601197	Offspring birth weight	31043758	rs12443252	chr15:90521458	C=0.447, T=0.553	0.879205	0.947143	0.549668	0.018479	0.012-0.025	5e-09
rs2601197	Heel bone mineral density	30595370	rs11632673	chr15:90527312	A=0.443, G=0.557	0.871473	0.935409	NR	NA	NA	6e-38
rs2601197	Heel bone mineral density	30048462	rs11632673	chr15:90527312	A=0.443, G=0.557	0.871473	0.935409	NR	0.0244013	0.02-0.029	1e-35
rs2601197	Height	36224396	rs8033595	chr15:90540121	A=0.563, G=0.437	0.848934	0.930716	0.4978	0.0125	0.011-0.014	8e-89
rs2601197	Basophil percentage of white cells variance	40335489	rs8033595	chr15:90540121	A=0.563, G=0.437	0.848934	0.930716	NR	0.0158185	0.011-0.02	2e-11
rs2601197	Basophil count variance	40335489	rs8033595	chr15:90540121	A=0.563, G=0.437	0.848934	0.930716	NR	0.0154836	0.011-0.02	6e-11
rs28362163	Platelet distribution width	32888494	rs57680473	chr19:12679162	A=0.99, G=0.01	1	1	0.014305	0.056659	0.038-0.075	3e-09
rs28362163	platelet count (mean, inv-norm transformed)	39024449	rs16978628	chr19:12701355	A=0.99, G=0.01	1	1	0.5091	0.03428	0.026-0.043	5e-15
rs28362163	platelet count (mean, inv-norm transformed)	39024449	rs16978628	chr19:12701355	A=0.99, G=0.01	1	1	0.886	0.0368	0.028-0.046	3e-15
rs28362163	platelet count (minimum, inv-norm transformed)	39024449	rs16978628	chr19:12701355	A=0.99, G=0.01	1	1	0.886	0.03547	0.027-0.044	7e-15
rs28362163	Height	36224396	rs7248726	chr19:12705745	G=0.99, T=0.01	1	1	0.0347	0.0126	0.0085-0.0167	3e-09
rs28362163	platelet count (maximum, inv-norm transformed)	39024449	rs7248582	chr19:12745241	C=0.01, T=0.99	1	1	0.8846	0.03109	0.022-0.04	2e-11
rs3114403	Educational attainment	35361970	rs8063312	chr16:68729239	A=0.118, C=0.882	0.824551	0.930359	0.1136	0.0104702	0.0072-0.0137	2e-10
rs3118236	Multiple sclerosis	24076602	rs1886700	chr16:68652002	C=0.847, T=0.153	0.857099	0.983011	0.14	1.1	NA	1e-08
rs3129765	Colorectal cancer	36539618	rs9271363	chr6:32618955	C=0.818, G=0.182	0.872965	0.993163	NR	0.0836	0.066-0.102	9e-20
rs3129765	Systemic lupus erythematosus	34076728	rs9271429	chr6:32620208	A=0.199, G=0.801	0.92682	0.968719	NR	0.2667	0.19-0.34	2e-11
rs3129765	Epstein-Barr virus VCA p18 antibody levels	33204752	rs9271536	chr6:32622201	A=0.199, T=0.801	0.963081	0.987488	0.18	0.19	0.15-0.23	7e-21
rs3129765	Naive CD4+ T cell %CD4+ T cell	32929287	rs9271536	chr6:32622201	A=0.199, T=0.801	0.963081	0.987488	0.77188	0.2324	0.17-0.3	4e-12
rs3129765	Effector Memory CD4+ T cell %T cell	32929287	rs9271536	chr6:32622201	A=0.199, T=0.801	0.963081	0.987488	0.77188	0.2368	0.17-0.3	3e-12
rs3129765	Terminally Differentiated CD4+ T cell %CD4+ T cell	32929287	rs9271536	chr6:32622201	A=0.199, T=0.801	0.963081	0.987488	0.77188	0.2806	0.21-0.35	8e-17
rs3129765	Terminally Differentiated CD4+ T cell %T cell	32929287	rs9271536	chr6:32622201	A=0.199, T=0.801	0.963081	0.987488	0.77188	0.291	0.23-0.36	3e-18
rs3129765	SSC-A on CD4+ T cell	32929287	rs9271536	chr6:32622201	A=0.199, T=0.801	0.963081	0.987488	0.76919	0.2591	0.19-0.33	9e-14
rs3129765	FSC-A on CD4+ T cell	32929287	rs3129765	chr6:32623651	A=0.201, G=0.799	1	1	0.75653	0.2158	0.15-0.28	1e-10
rs3129765	Colorectal cancer	31089142	rs9271770	chr6:32626471	A=0.798, G=0.202	0.981547	0.993798	0.81	1.08	1.05-1.11	4e-08
rs3129765	CD127 on CD45RA+ CD4+ T cell	32929287	rs9271772	chr6:32626498	A=0.795, G=0.205	0.963594	0.993775	0.75569	0.2608	0.19-0.33	2e-13
rs3129765	Naive CD4+ T cell Absolute Count	32929287	rs9271772	chr6:32626498	A=0.795, G=0.205	0.963594	0.993775	0.75528	0.2514	0.18-0.32	3e-13
rs3129765	Type 2 diabetes	28566273	rs9271774	chr6:32626532	A=0.202, C=0.798	0.981547	0.993798	0.74	1.09	1.06-1.12	1e-09
rs3129765	Seropositivity for staphylococcus aureus peptide (agilent_222322)	37164013	rs9271775	chr6:32626551	C=0.181, T=0.819	0.867075	0.993125	NR	7.809	NA	6e-15
rs3129765	Binding antibody response to interferon beta therapy in multiple sclerosis (antibody levels; IFNŒ≤-1a subcutaneous)	33143745	rs9281962	chr6:32626821	-=0.21, GAG=0.79	0.934806	0.993736	0.44	0.509103	0.42-0.59	5e-32
rs3129765	Gestational duration	37012456	rs3129768	chr6:32627306	G=0.204, T=0.796	0.96952	0.993783	0.7553	0.3729	0.26-0.49	7e-11
rs34103310	Waist-hip index	34021172	rs4682844	chr3:46941247	C=0.413, T=0.587	0.951518	0.983481	NR	0.0238758	0.018-0.029	7e-17
rs34103310	A body shape index	34021172	rs4682844	chr3:46941247	C=0.413, T=0.587	0.951518	0.983481	NR	0.0182476	0.013-0.024	3e-10
rs34103310	Waist-to-hip ratio adjusted for BMI	34021172	rs4682844	chr3:46941247	C=0.413, T=0.587	0.951518	0.983481	NR	0.0236275	0.018-0.029	2e-16
rs34103310	IGF 1 (UKB data field 30770)	39789286	rs4682844	chr3:46941247	C=0.413, T=0.587	0.951518	0.983481	0.419369	0.0170713	0.013-0.021	2e-20
rs34103310	Neutrophill count (UKB data field 30140)	39789286	rs4682844	chr3:46941247	C=0.413, T=0.587	0.951518	0.983481	0.419369	0.014431	0.01-0.018	1e-13
rs34103310	CCL17 protein levels	39789286	rs7640397	chr3:46948338	C=0.413, T=0.587	0.959526	0.987611	0.578306	0.0477271	0.036-0.059	3e-19
rs34103310	CD83 protein levels	39789286	rs7640397	chr3:46948338	C=0.413, T=0.587	0.959526	0.987611	0.578306	0.0409931	0.03-0.052	2e-16
rs34103310	Neutrophil count	34469753	rs6774733	chr3:46949751	A=0.587, G=0.413	0.959526	0.987611	0.421	NA	NA	1e-12
rs34103310	DNA repair protein RAD51 homolog 4 levels	34648354	rs1463393	chr3:46953497	A=0.411, G=0.589	0.951565	0.987551	0.42	0.133	0.11-0.16	1e-24
rs34103310	Sex hormone-binding globulin levels adjusted for BMI	32042192	rs10461018	chr3:46953752	C=0.589, T=0.411	0.951565	0.987551	0.419984	0.0105786	0.0081-0.013	3e-19
rs34103310	Sex hormone-binding globulin levels	32042192	rs10461018	chr3:46953752	C=0.589, T=0.411	0.951565	0.987551	0.419984	0.00998913	0.0072-0.0128	1e-12
rs34103310	Sex hormone-binding globulin levels	35192695	rs10461018	chr3:46953752	C=0.589, T=0.411	0.951565	0.987551	0.418056	0.0252942	0.019-0.032	5e-15
rs34103310	Sex hormone-binding globulin levels	35192695	rs10461018	chr3:46953752	C=0.589, T=0.411	0.951565	0.987551	NR	7.629	NA	2e-14
rs34103310	White blood cell count	29403010	rs7628747	chr3:46960500	A=0.414, T=0.586	0.955505	0.983521	NR	0.02648	0.018-0.035	1e-09
rs34103310	White blood cell count	38116116	rs7628747	chr3:46960500	A=0.414, T=0.586	0.955505	0.983521	NR	NA	NA	6e-10
rs34103310	Height	35831902	rs11130111	chr3:46968315	C=0.413, T=0.587	0.959526	0.987611	NR	0.028	0.018-0.038	3e-08
rs34103310	White blood cell count	36329257	rs11130111	chr3:46968315	C=0.413, T=0.587	0.959526	0.987611	NR	0.0450113	NA	4e-09
rs34103310	Smoking initiation	36477530	rs7633698	chr3:46971962	A=0.413, T=0.587	0.959526	0.987611	0.559	0.00682	0.0053-0.0083	4e-18
rs34103310	Hemoglobin concentration	32888493	rs11130112	chr3:46983005	G=0.413, T=0.587	0.959526	0.987611	0.56402	NA	NA	5e-10
rs34103310	Mean platelet volume during second trimester of pregnancy	38064665	rs66539935	chr3:46983837	C=0.589, T=0.411	0.951565	0.987551	0.458802	0.0411	0.029-0.053	7e-11
rs34103310	Mean platelet volume during first trimester of pregnancy	38064665	rs66539935	chr3:46983837	C=0.589, T=0.411	0.951565	0.987551	0.458802	0.042	0.03-0.054	3e-11
rs34103310	Platelet side scatter distribution width	37596262	rs1108301	chr3:46987936	A=0.412, G=0.588	0.955539	0.987581	0.4186	0.0569633	0.041-0.073	4e-12
rs34103310	IL15 protein levels	39789286	rs1108301	chr3:46987936	A=0.412, G=0.588	0.955539	0.987581	0.42211	0.0667665	0.055-0.078	3e-35
rs34103310	High affinity immunoglobulin alpha and immunoglobulin mu Fc receptor levels	34648354	rs12152493	chr3:46988171	A=0.583, G=0.417	0.931702	0.967222	0.57	0.165	0.14-0.19	1e-34
rs34103310	White blood cell count	34594039	rs13066214	chr3:46992447	C=0.415, T=0.585	0.983711	0.99589	0.59346	0.0215523	0.015-0.028	6e-10
rs34103310	Liver enzyme levels (gamma-glutamyl transferase)	33972514	rs749511	chr3:46994245	G=0.394, T=0.606	0.901617	0.995672	0.594199	0.00563954	0.0046-0.0067	4e-27
rs34103310	Serum urate levels	38658550	rs2305634	chr3:47002048	C=0.414, T=0.586	0.987792	1	NR	0.0164	0.011-0.022	1e-09
rs34103310	Gamma glutamyl transferase levels	38632349	rs2305635	chr3:47002132	A=0.393, G=0.607	0.905691	1	NR	0.0057	0.0047-0.0067	3e-28
rs34103310	Neutrophil count	34594039	rs2305638	chr3:47005352	C=0.592, G=0.408	0.963744	1	NR	0.0152	0.011-0.019	2e-12
rs34103310	Monocyte percentage (UKB data field 30190)	39789286	rs2305638	chr3:47005352	C=0.592, G=0.408	0.963744	1	0.580263	0.0144676	0.011-0.018	9e-15
rs34103310	Highest math class taken (MTAG)	30038396	rs17784127	chr3:47020210	C=0.397, T=0.603	0.912997	0.995705	0.5887	0.0103	0.007-0.0136	7e-10
rs34103310	Gluteofemoral adipose tissue volumes (adjusted for BMI and height)	35773277	rs199874557	chr3:47027785	-=0.591, G=0.409	0.967718	1	0.587	0.039	0.025-0.053	2e-08
rs34103310	Smoking initiation	36477530	rs11707736	chr3:47028014	G=0.607, T=0.393	0.905691	1	0.391	0.00691	0.0053-0.0085	9e-17
rs34103310	CDKN2D/KIFBP protein level ratio	38412862	rs6768722	chr3:47037622	A=0.604, G=0.396	0.917072	1	NR	0.0563497	0.043-0.07	5e-16
rs34103310	Immature platelet count	37596262	rs9821119	chr3:47156947	C=0.395, G=0.605	0.889764	0.987049	0.5985	0.045799	0.031-0.06	4e-10
rs34103310	Neutrophil count	32888493	rs6442061	chr3:47162293	G=0.395, T=0.605	0.889764	0.987049	0.61808	NA	NA	7e-15
rs34103310	Neutrophil count	32888493	rs6442061	chr3:47162293	G=0.395, T=0.605	0.889764	0.987049	0.596124	0.0173	0.013-0.021	4e-17
rs34103310	mean platelet volume (MPV, mean, inv-norm transformed)	39024449	rs11714373	chr3:47173327	A=0.395, G=0.605	0.889764	0.987049	0.637	0.03071	0.024-0.038	3e-18
rs34103310	CXCL12 protein levels	39794498	rs56013261	chr3:47182524	C=0.589, T=0.411	0.820474	0.917007	0.38909	0.0383923	0.025-0.052	4e-08
rs34103310	mean platelet volume (MPV, minimum, inv-norm transformed)	39024449	rs11925560	chr3:47217970	A=0.62, T=0.38	0.842314	0.991027	0.6506	0.02931	0.023-0.036	1e-17
rs34103310	Sum neutrophil eosinophil counts	27863252	rs11920354	chr3:47220756	A=0.38, C=0.62	0.842314	0.991027	0.3861	0.0214679	0.014-0.029	5e-09
rs34103310	Granulocyte count	27863252	rs11920354	chr3:47220756	A=0.38, C=0.62	0.842314	0.991027	0.3862	0.0214596	0.014-0.029	5e-09
rs34103310	Gluteofemoral adipose tissue volumes (adjusted for BMI and height)	35773277	rs55664914	chr3:47224387	-=0.62, G=0.38	0.842314	0.991027	0.635	0.058	0.038-0.078	2e-08
rs34103310	Triglycerides	34594039	rs55664914	chr3:47224387	-=0.62, G=0.38	0.842314	0.991027	NR	0.0138	0.0091-0.0185	1e-08
rs34103310	High light scatter reticulocyte percentage of red cells	32888494	rs55664914	chr3:47224387	-=0.62, G=0.38	0.842314	0.991027	0.373492	0.0152284	0.011-0.02	1e-10
rs34103310	Reticulocyte fraction of red cells	32888494	rs55664914	chr3:47224387	-=0.62, G=0.38	0.842314	0.991027	0.373591	0.0159082	0.011-0.021	3e-11
rs34103310	NELL2 protein levels	39789286	rs55664914	chr3:47224387	-=0.62, G=0.38	0.842314	0.991027	0.374544	0.0434099	0.032-0.054	3e-17
rs34103310	DEFA1_DEFA1B/LCN2 protein level ratio	38412862	rs2276854	chr3:47235478	C=0.401, T=0.599	0.920434	0.991495	NR	0.0592867	0.045-0.073	7e-17
rs34103310	Platelet distribution width	32888494	rs2276854	chr3:47235478	C=0.401, T=0.599	0.920434	0.991495	0.595527	0.0176541	0.013-0.023	1e-12
rs34103310	Waist circumference adjusted for body mass index	31669095	rs11921117	chr3:47252510	C=0.381, T=0.619	0.838293	0.986576	NR	NA	NA	1e-09
rs34103310	Waist circumference adjusted for body mass index	34021172	rs11921117	chr3:47252510	C=0.381, T=0.619	0.838293	0.986576	NR	0.020029	0.014-0.026	6e-12
rs34103310	High-density lipoprotein levels (MTAG)	36376304	rs11710013	chr3:47255431	C=0.599, T=0.401	0.920434	0.991495	NR	0.015177	0.0099-0.0204	2e-08
rs34103310	Alkaline phosphatase (UKB data field 30610)	39789286	rs11710013	chr3:47255431	C=0.599, T=0.401	0.920434	0.991495	0.596633	0.017576	0.014-0.021	2e-22
rs34103310	Liver enzyme levels (alkaline phosphatase)	33972514	rs13065991	chr3:47256744	A=0.4, G=0.6	0.916591	0.991474	0.403422	0.00197166	0.0015-0.0024	2e-17
rs34103310	Sex hormone-binding globulin levels	36653534	rs13065991	chr3:47256744	A=0.4, G=0.6	0.916591	0.991474	NR	0.0255744	0.02-0.032	1e-16
rs34103310	CXCL5 protein levels	39789286	rs753826255	chr3:47264438	-=0.38, TTTTA=0.62	0.842314	0.991027	0.387065	0.0387246	0.028-0.05	5e-13
rs34103310	Serum urate levels	38658550	rs7636423	chr3:47267644	C=0.401, G=0.599	0.920434	0.991495	NR	0.0148	0.01-0.019	2e-11
rs34103310	Triglyceride levels (MTAG)	36376304	rs58472056	chr3:47269664	C=0.38, T=0.62	0.842314	0.991027	NR	0.014301	0.0093-0.0193	2e-08
rs34103310	Cortical thickness	34560273	rs11710322	chr3:47289646	C=0.601, T=0.399	0.866156	0.965809	0.3991	NA	NA	1e-10
rs34103310	HBEGF protein levels	39789286	rs2079797	chr3:47300311	A=0.401, G=0.599	0.858353	0.957474	0.453175	0.0377543	0.026-0.049	5e-12
rs34103310	ITIH3 protein levels	39789286	rs2079797	chr3:47300311	A=0.401, G=0.599	0.858353	0.957474	0.453175	0.0422628	0.032-0.053	3e-18
rs34103310	SORT1 protein levels	39789286	rs2079797	chr3:47300311	A=0.401, G=0.599	0.858353	0.957474	0.453175	0.0453178	0.034-0.057	9e-16
rs34103310	Gout	39406924	rs56351005	chr3:47388696	G=0.604, T=0.396	0.824746	0.948328	0.4053	0.967829	0.96-0.98	4e-08
rs34103310	Axial length	36246171	rs7651194	chr3:47499427	A=0.603, G=0.397	0.820921	0.944162	0.551	0.047	0.029-0.065	1e-10
rs34103310	QT interval	24952745	rs17784882	chr3:47502513	A=0.395, C=0.605	0.813638	0.943881	0.396	0.54	0.34-0.74	3e-08
rs34349956	lymphocyte (fraction, maximum, inv-norm transformed)	39024449	rs7674004	chr4:102619156	A=0.492, G=0.508	0.861948	0.928411	0.479	0.02693	0.021-0.032	3e-21
rs34349956	Primary biliary cholangitis	34033851	rs7674640	chr4:102619623	C=0.508, T=0.492	0.861948	0.928411	NR	0.216421	0.17-0.26	2e-22
rs34349956	Lymphocyte percentage (UKB data field 30180)	39789286	rs200731261	chr4:102621538	-=0.49, C=0.51	0.869354	0.936107	0.522131	0.0307612	0.027-0.035	1e-55
rs34349956	Neutrophill percentage (UKB data field 30200)	39789286	rs200731261	chr4:102621538	-=0.49, C=0.51	0.869354	0.936107	0.522131	0.0244366	0.02-0.029	6e-35
rs34349956	Neutrophil-to-lymphocyte ratio	34469753	rs11724614	chr4:102629091	A=0.507, G=0.493	0.996031	1	0.479	NA	NA	1e-34
rs34349956	Primary biliary cholangitis	21399635	rs7665090	chr4:102630446	A=0.507, G=0.493	0.996031	1	0.52	1.26	1.18-1.34	4e-12
rs34349956	Multiple sclerosis	24076602	rs7665090	chr4:102630446	A=0.507, G=0.493	0.996031	1	0.53	1.09	NA	1e-08
rs34349956	Primary biliary cirrhosis	22961000	rs7665090	chr4:102630446	A=0.507, G=0.493	0.996031	1	0.52	1.26	1.19-1.34	8e-14
rs34349956	Lymphocyte count	34469753	rs12644381	chr4:102631273	A=0.507, G=0.493	0.996031	1	0.479	NA	NA	9e-32
rs34349956	Primary biliary cholangitis	26394269	rs1054037	chr4:102631552	C=0.507, T=0.493	0.996031	1	0.52	1.22	NA	8e-10
rs34349956	QT interval	36050321	rs4013	chr4:102631656	C=0.507, T=0.493	0.996031	1	0.532	0.0168	0.011-0.022	4e-09
rs34349956	Lymphocyte count (UKB data field 30120)	39789286	rs1077358	chr4:102632769	C=0.505, T=0.495	0.98814	1	0.521705	0.0308135	0.027-0.035	2e-59
rs34349956	Lymphocyte count	32888493	rs5026470	chr4:102633565	A=0.504, G=0.496	0.968501	0.991983	0.517317	0.036884	0.033-0.041	1e-84
rs34349956	Lymphocyte count	32888493	rs5026470	chr4:102633565	A=0.504, G=0.496	0.968501	0.991983	0.513408	NA	NA	6e-84
rs34349956	Lymphocyte count	27863252	rs5026472	chr4:102633616	C=0.506, G=0.494	0.952862	0.980036	0.523	0.0422387	0.035-0.049	1e-31
rs34349956	Neutrophils and lymphocytes in blood (confirmatory factor analysis Factor 35)	38965376	rs5026472	chr4:102633616	C=0.506, G=0.494	0.952862	0.980036	NR	NA	NA	3e-27
rs34349956	Lymphocyte count	34594039	rs5026472	chr4:102633616	C=0.506, G=0.494	0.952862	0.980036	NR	0.0287	0.025-0.033	2e-41
rs34349956	Lymphocyte-to-monocyte ratio	34469753	rs5026473	chr4:102633636	A=0.502, G=0.498	0.94524	0.983902	0.477	NA	NA	3e-41
rs34349956	Platelet-to-lymphocyte ratio	34469753	rs5026473	chr4:102633636	A=0.502, G=0.498	0.94524	0.983902	0.477	NA	NA	2e-31
rs34349956	neutrophil (fraction, minimum, inv-norm transformed)	39024449	rs3733202	chr4:102635704	C=0.49, T=0.51	0.984169	0.996007	0.479	0.02331	0.017-0.029	2e-14
rs34349956	Systemic lupus erythematosus (MTAG)	36750564	rs2866414	chr4:102636062	C=0.507, T=0.493	0.996031	1	NR	0.057	0.042-0.072	2e-13
rs34349956	Primary biliary cholangitis	34033851	rs6533022	chr4:102637794	C=0.493, T=0.507	0.996031	1	NR	0.226996	0.19-0.26	2e-32
rs34349956	Glomerular filtration rate (creatinine)	26831199	rs228611	chr4:102640552	A=0.482, G=0.518	0.901754	1	0.48	0.0056	0.004-0.0072	4e-12
rs3736177	Waist-hip index	34021172	rs4682844	chr3:46941247	C=0.413, T=0.587	0.809121	0.935523	NR	0.0238758	0.018-0.029	7e-17
rs3736177	A body shape index	34021172	rs4682844	chr3:46941247	C=0.413, T=0.587	0.809121	0.935523	NR	0.0182476	0.013-0.024	3e-10
rs3736177	Waist-to-hip ratio adjusted for BMI	34021172	rs4682844	chr3:46941247	C=0.413, T=0.587	0.809121	0.935523	NR	0.0236275	0.018-0.029	2e-16
rs3736177	IGF 1 (UKB data field 30770)	39789286	rs4682844	chr3:46941247	C=0.413, T=0.587	0.809121	0.935523	0.419369	0.0170713	0.013-0.021	2e-20
rs3736177	Neutrophill count (UKB data field 30140)	39789286	rs4682844	chr3:46941247	C=0.413, T=0.587	0.809121	0.935523	0.419369	0.014431	0.01-0.018	1e-13
rs3736177	CCL17 protein levels	39789286	rs7640397	chr3:46948338	C=0.413, T=0.587	0.801703	0.931224	0.578306	0.0477271	0.036-0.059	3e-19
rs3736177	CD83 protein levels	39789286	rs7640397	chr3:46948338	C=0.413, T=0.587	0.801703	0.931224	0.578306	0.0409931	0.03-0.052	2e-16
rs3736177	Neutrophil count	34469753	rs6774733	chr3:46949751	A=0.587, G=0.413	0.801703	0.931224	0.421	NA	NA	1e-12
rs3736177	DNA repair protein RAD51 homolog 4 levels	34648354	rs1463393	chr3:46953497	A=0.411, G=0.589	0.808714	0.931456	0.42	0.133	0.11-0.16	1e-24
rs3736177	Sex hormone-binding globulin levels adjusted for BMI	32042192	rs10461018	chr3:46953752	C=0.589, T=0.411	0.808714	0.931456	0.419984	0.0105786	0.0081-0.013	3e-19
rs3736177	Sex hormone-binding globulin levels	32042192	rs10461018	chr3:46953752	C=0.589, T=0.411	0.808714	0.931456	0.419984	0.00998913	0.0072-0.0128	1e-12
rs3736177	Sex hormone-binding globulin levels	35192695	rs10461018	chr3:46953752	C=0.589, T=0.411	0.808714	0.931456	0.418056	0.0252942	0.019-0.032	5e-15
rs3736177	Sex hormone-binding globulin levels	35192695	rs10461018	chr3:46953752	C=0.589, T=0.411	0.808714	0.931456	NR	7.629	NA	2e-14
rs3736177	Height	35831902	rs11130111	chr3:46968315	C=0.413, T=0.587	0.801703	0.931224	NR	0.028	0.018-0.038	3e-08
rs3736177	White blood cell count	36329257	rs11130111	chr3:46968315	C=0.413, T=0.587	0.801703	0.931224	NR	0.0450113	NA	4e-09
rs3736177	Smoking initiation	36477530	rs7633698	chr3:46971962	A=0.413, T=0.587	0.801703	0.931224	0.559	0.00682	0.0053-0.0083	4e-18
rs3736177	Hemoglobin concentration	32888493	rs11130112	chr3:46983005	G=0.413, T=0.587	0.801703	0.931224	0.56402	NA	NA	5e-10
rs3736177	Mean platelet volume during second trimester of pregnancy	38064665	rs66539935	chr3:46983837	C=0.589, T=0.411	0.808714	0.931456	0.458802	0.0411	0.029-0.053	7e-11
rs3736177	Mean platelet volume during first trimester of pregnancy	38064665	rs66539935	chr3:46983837	C=0.589, T=0.411	0.808714	0.931456	0.458802	0.042	0.03-0.054	3e-11
rs3736177	Platelet side scatter distribution width	37596262	rs1108301	chr3:46987936	A=0.412, G=0.588	0.812637	0.935632	0.4186	0.0569633	0.041-0.073	4e-12
rs3736177	IL15 protein levels	39789286	rs1108301	chr3:46987936	A=0.412, G=0.588	0.812637	0.935632	0.42211	0.0667665	0.055-0.078	3e-35
rs3736177	White blood cell count	34594039	rs13066214	chr3:46992447	C=0.415, T=0.585	0.824487	0.948243	0.59346	0.0215523	0.015-0.028	6e-10
rs3736177	Serum urate levels	38658550	rs2305634	chr3:47002048	C=0.414, T=0.586	0.820523	0.944025	NR	0.0164	0.011-0.022	1e-09
rs3736177	Neutrophil count	34594039	rs2305638	chr3:47005352	C=0.592, G=0.408	0.804435	0.923276	NR	0.0152	0.011-0.019	2e-12
rs3736177	Monocyte percentage (UKB data field 30190)	39789286	rs2305638	chr3:47005352	C=0.592, G=0.408	0.804435	0.923276	0.580263	0.0144676	0.011-0.018	9e-15
rs3736177	Gluteofemoral adipose tissue volumes (adjusted for BMI and height)	35773277	rs199874557	chr3:47027785	-=0.591, G=0.409	0.808334	0.927417	0.587	0.039	0.025-0.053	2e-08
rs3736177	mean platelet volume (MPV, minimum, inv-norm transformed)	39024449	rs11925560	chr3:47217970	A=0.62, T=0.38	0.824824	0.935242	0.6506	0.02931	0.023-0.036	1e-17
rs3736177	Sum neutrophil eosinophil counts	27863252	rs11920354	chr3:47220756	A=0.38, C=0.62	0.824824	0.935242	0.3861	0.0214679	0.014-0.029	5e-09
rs3736177	Granulocyte count	27863252	rs11920354	chr3:47220756	A=0.38, C=0.62	0.824824	0.935242	0.3862	0.0214596	0.014-0.029	5e-09
rs3736177	Gluteofemoral adipose tissue volumes (adjusted for BMI and height)	35773277	rs55664914	chr3:47224387	-=0.62, G=0.38	0.824824	0.935242	0.635	0.058	0.038-0.078	2e-08
rs3736177	Triglycerides	34594039	rs55664914	chr3:47224387	-=0.62, G=0.38	0.824824	0.935242	NR	0.0138	0.0091-0.0185	1e-08
rs3736177	High light scatter reticulocyte percentage of red cells	32888494	rs55664914	chr3:47224387	-=0.62, G=0.38	0.824824	0.935242	0.373492	0.0152284	0.011-0.02	1e-10
rs3736177	Reticulocyte fraction of red cells	32888494	rs55664914	chr3:47224387	-=0.62, G=0.38	0.824824	0.935242	0.373591	0.0159082	0.011-0.021	3e-11
rs3736177	NELL2 protein levels	39789286	rs55664914	chr3:47224387	-=0.62, G=0.38	0.824824	0.935242	0.374544	0.0434099	0.032-0.054	3e-17
rs3736177	DEFA1_DEFA1B/LCN2 protein level ratio	38412862	rs2276854	chr3:47235478	C=0.401, T=0.599	0.883411	0.953658	NR	0.0592867	0.045-0.073	7e-17
rs3736177	Platelet distribution width	32888494	rs2276854	chr3:47235478	C=0.401, T=0.599	0.883411	0.953658	0.595527	0.0176541	0.013-0.023	1e-12
rs3736177	Waist circumference adjusted for body mass index	31669095	rs11921117	chr3:47252510	C=0.381, T=0.619	0.820999	0.931105	NR	NA	NA	1e-09
rs3736177	Waist circumference adjusted for body mass index	34021172	rs11921117	chr3:47252510	C=0.381, T=0.619	0.820999	0.931105	NR	0.020029	0.014-0.026	6e-12
rs3736177	High-density lipoprotein levels (MTAG)	36376304	rs11710013	chr3:47255431	C=0.599, T=0.401	0.883411	0.953658	NR	0.015177	0.0099-0.0204	2e-08
rs3736177	Alkaline phosphatase (UKB data field 30610)	39789286	rs11710013	chr3:47255431	C=0.599, T=0.401	0.883411	0.953658	0.596633	0.017576	0.014-0.021	2e-22
rs3736177	Liver enzyme levels (alkaline phosphatase)	33972514	rs13065991	chr3:47256744	A=0.4, G=0.6	0.88722	0.953734	0.403422	0.00197166	0.0015-0.0024	2e-17
rs3736177	Sex hormone-binding globulin levels	36653534	rs13065991	chr3:47256744	A=0.4, G=0.6	0.88722	0.953734	NR	0.0255744	0.02-0.032	1e-16
rs3736177	CXCL5 protein levels	39789286	rs753826255	chr3:47264438	-=0.38, TTTTA=0.62	0.824824	0.935242	0.387065	0.0387246	0.028-0.05	5e-13
rs3736177	Serum urate levels	38658550	rs7636423	chr3:47267644	C=0.401, G=0.599	0.883411	0.953658	NR	0.0148	0.01-0.019	2e-11
rs3736177	Triglyceride levels (MTAG)	36376304	rs58472056	chr3:47269664	C=0.38, T=0.62	0.824824	0.935242	NR	0.014301	0.0093-0.0193	2e-08
rs3736177	Cortical thickness	34560273	rs11710322	chr3:47289646	C=0.601, T=0.399	0.946812	0.983204	0.3991	NA	NA	1e-10
rs3736177	HBEGF protein levels	39789286	rs2079797	chr3:47300311	A=0.401, G=0.599	0.938892	0.983148	0.453175	0.0377543	0.026-0.049	5e-12
rs3736177	ITIH3 protein levels	39789286	rs2079797	chr3:47300311	A=0.401, G=0.599	0.938892	0.983148	0.453175	0.0422628	0.032-0.053	3e-18
rs3736177	SORT1 protein levels	39789286	rs2079797	chr3:47300311	A=0.401, G=0.599	0.938892	0.983148	0.453175	0.0453178	0.034-0.057	9e-16
rs3736177	Vertex-wise cortical thickness	34910505	rs11710121	chr3:47310011	G=0.354, T=0.646	0.820381	0.986102	0.35	5.78	NA	8e-09
rs3736177	Gout	39406924	rs56351005	chr3:47388696	G=0.604, T=0.396	0.991713	1	0.4053	0.967829	0.96-0.98	4e-08
rs3736177	Sex hormone-binding globulin levels adjusted for BMI	32042192	rs12487736	chr3:47418189	C=0.408, T=0.592	0.935659	0.995738	0.423758	0.00866661	0.007-0.0103	4e-27
rs3736177	Sex hormone-binding globulin levels	32042192	rs12487736	chr3:47418189	C=0.408, T=0.592	0.935659	0.995738	0.423758	0.0083278	0.0065-0.0102	2e-20
rs3736177	Personality traits or cognitive traits (multivariate analysis)	37365406	rs12487736	chr3:47418189	C=0.408, T=0.592	0.935659	0.995738	NR	NA	NA	9e-10
rs3736177	QT interval	36050321	rs12487736	chr3:47418189	C=0.408, T=0.592	0.935659	0.995738	0.5502	0.0187	0.013-0.024	2e-10
rs3736177	Axial length	36246171	rs7651194	chr3:47499427	A=0.603, G=0.397	0.971136	0.99163	0.551	0.047	0.029-0.065	1e-10
rs3736177	QT interval	24952745	rs17784882	chr3:47502513	A=0.395, C=0.605	0.979299	0.991657	0.396	0.54	0.34-0.74	3e-08
rs388368	Multiple sclerosis	21833088	rs669607	chr3:28029953	A=0.513, C=0.487	1	1	NR	1.13	1.12-1.15	2e-15
rs388368	Epstein Barr virus nuclear antigen 1 IgG levels or multiple sclerosis	26819262	rs669607	chr3:28029953	A=0.513, C=0.487	1	1	NR	NA	NA	4e-09
rs388368	Multiple sclerosis	35545683	rs669607	chr3:28029953	A=0.513, C=0.487	1	1	NR	1.18	1.12-1.24	1e-10
rs388368	Multiple sclerosis	31604244	rs438613	chr3:28030595	C=0.487, T=0.513	1	1	NR	1.1504	NA	2e-49
rs388368	Systemic lupus erythematosus	33536424	rs438613	chr3:28030595	C=0.487, T=0.513	1	1	NR	1.1	1.07-1.13	1e-08
rs388368	Systemic lupus erythematosus	33272962	rs438613	chr3:28030595	C=0.487, T=0.513	1	1	0.588	0.92	0.89-0.95	8e-09
rs388368	Multiple sclerosis (MTAG)	40262193	rs438613	chr3:28030595	C=0.487, T=0.513	1	1	0.523	0.059	0.045-0.073	2e-17
rs388368	Systemic sclerosis	38296975	rs398390	chr3:28033182	C=0.487, T=0.513	1	1	NR	0.048	0.0088-0.0872	2e-08
rs388368	Systemic lupus erythematosus (MTAG)	36750564	rs427221	chr3:28034494	C=0.487, T=0.513	1	1	NR	0.059	0.044-0.074	1e-14
rs388368	Multiple sclerosis	24076602	rs1813375	chr3:28037080	G=0.513, T=0.487	1	1	0.49	1.15	NA	2e-32
rs388368	Multiple sclerosis	22190364	rs170934	chr3:28037594	C=0.512, T=0.488	0.996029	1	0.48	1.17	NA	2e-08
rs4941702	Type 2 diabetes	38374256	rs9591408	chr13:32912391	A=0.658, T=0.342	0.856749	0.995129	0.65627	NA	NA	1e-08
rs4958190	Multiple sclerosis	31604244	rs2084007	chr5:134555592	C=0.492, T=0.508	0.992062	0.996023	NR	1.0835	NA	2e-13
rs4958190	Height (standard GWA)	37106081	rs2084007	chr5:134555592	C=0.492, T=0.508	0.992062	0.996023	NR	0.10975	0.076-0.143	1e-10
rs4958190	Educational attainment	35361970	rs2084007	chr5:134555592	C=0.492, T=0.508	0.992062	0.996023	0.4743	0.00651096	0.0045-0.0086	5e-10
rs4958190	Hypertension (confirmatory factor analysis Factor 12)	38965376	rs329305	chr5:134562722	C=0.497, T=0.503	0.980313	1	NR	NA	NA	7e-09
rs58235019	Type 1 diabetes	17554300	rs17696736	chr12:112049014	A=0.571, G=0.429	0.883632	0.991366	0.42	1.34	1.16-1.53	2e-14
rs58235019	Type 1 diabetes	18978792	rs17696736	chr12:112049014	A=0.571, G=0.429	0.883632	0.991366	NR	NA	NA	6e-18
rs58235019	Type 1 diabetes	17554260	rs17696736	chr12:112049014	A=0.571, G=0.429	0.883632	0.991366	0.42	1.22	1.15-1.28	2e-16
rs58235019	Estimated glomerular filtration rate	31152163	rs17696736	chr12:112049014	A=0.571, G=0.429	0.883632	0.991366	0.5738	0.002	0.0012-0.0028	3e-08
rs58235019	Mean arterial pressure	27618448	rs17696736	chr12:112049014	A=0.571, G=0.429	0.883632	0.991366	0.383155	0.410013	0.32-0.5	2e-17
rs58235019	Diastolic blood pressure x alcohol consumption interaction (2df test)	29912962	rs17696736	chr12:112049014	A=0.571, G=0.429	0.883632	0.991366	0.59	NA	NA	1e-34
rs58235019	Systolic blood pressure x alcohol consumption interaction (2df test)	29912962	rs17696736	chr12:112049014	A=0.571, G=0.429	0.883632	0.991366	0.56	NA	NA	5e-19
rs58235019	Mean arterial pressure x alcohol consumption interaction (2df test)	29912962	rs17696736	chr12:112049014	A=0.571, G=0.429	0.883632	0.991366	0.6	NA	NA	6e-12
rs58235019	Parental longevity (combined parental attained age, Martingale residuals)	29227965	rs17696736	chr12:112049014	A=0.571, G=0.429	0.883632	0.991366	0.571276	0.0145323	0.01-0.019	1e-10
rs58235019	Diastolic blood pressure x alcohol consumption interaction (2df test)	29912962	rs17696736	chr12:112049014	A=0.571, G=0.429	0.883632	0.991366	0.56	NA	NA	3e-33
rs58235019	Serum levels of protein ICAM2	35078996	rs17696736	chr12:112049014	A=0.571, G=0.429	0.883632	0.991366	0.3659	0.135462	0.097-0.174	3e-12
rs58235019	Cystatin C plasma levels	34899825	rs17696736	chr12:112049014	A=0.571, G=0.429	0.883632	0.991366	NR	NA	NA	2e-156
rs58235019	Urate levels	31578528	rs17696736	chr12:112049014	A=0.571, G=0.429	0.883632	0.991366	0.5816	0.0282	0.021-0.036/	2e-13
rs58235019	Glycated hemoglobin levels	34059833	rs17696736	chr12:112049014	A=0.571, G=0.429	0.883632	0.991366	0.5692	0.0085	0.006-0.011	5e-12
rs58235019	Polyunsaturated fatty acids levels (UKB data field 23446)	36764567	rs17696736	chr12:112049014	A=0.571, G=0.429	0.883632	0.991366	0.43134	0.0286341	0.019-0.038	8e-10
rs58235019	Total concentration of lipoprotein particles	35213538	rs17696736	chr12:112049014	A=0.571, G=0.429	0.883632	0.991366	0.569746	0.0236505	0.016-0.031	2e-09
rs58235019	Coronary artery disease or tissue plasminogen activator levels (pleiotropy)	35285134	rs17696736	chr12:112049014	A=0.571, G=0.429	0.883632	0.991366	NR	NA	NA	7e-16
rs58235019	Coronary artery disease or plasminogen activator inhibitor 1 levels (pleiotropy)	35285134	rs17696736	chr12:112049014	A=0.571, G=0.429	0.883632	0.991366	NR	NA	NA	7e-16
rs58235019	Coronary artery disease or factor XI levels (pleiotropy)	35285134	rs17696736	chr12:112049014	A=0.571, G=0.429	0.883632	0.991366	NR	NA	NA	4e-17
rs58235019	Hypothyroidism or rheumatoid arthritis (pleiotropy)	38368726	rs17696736	chr12:112049014	A=0.571, G=0.429	0.883632	0.991366	NR	NA	NA	7e-102
rs58235019	Whole body fat free mass (UKB data field 23101)	38538606	rs17696736	chr12:112049014	A=0.571, G=0.429	0.883632	0.991366	NR	0.00930727	0.0067-0.0119	3e-12
rs58235019	Myocardial infarction	38072966	rs17696736	chr12:112049014	A=0.571, G=0.429	0.883632	0.991366	NR	0.9338	NA	7e-18
rs58235019	Coronary artery disease or factor VII levels (pleiotropy)	35285134	rs17696736	chr12:112049014	A=0.571, G=0.429	0.883632	0.991366	NR	NA	NA	7e-16
rs58235019	Diastolic blood pressure x depressive symptoms interaction (2df test)	34734193	rs17696736	chr12:112049014	A=0.571, G=0.429	0.883632	0.991366	NR	NA	NA	4e-13
rs58235019	Ischemic heart disease (PheCode 411)	30104761	rs17696736	chr12:112049014	A=0.571, G=0.429	0.883632	0.991366	0.428	NA	NA	8e-11
rs58235019	Hemoglobin concentration	35964923	rs17696736	chr12:112049014	A=0.571, G=0.429	0.883632	0.991366	0.4309	0.04799	NA	5e-47
rs58235019	Hemoglobin concentration	35964923	rs17696736	chr12:112049014	A=0.571, G=0.429	0.883632	0.991366	0.4296	0.04949	NA	1e-39
rs58235019	Body mass index	26426971	rs17630235	chr12:112153882	A=0.41, G=0.59	0.927359	0.974971	0.416143	0.019422	NA	4e-12
rs58235019	Parental longevity (combined parental attained age, Martingale residuals)	29227965	rs17630235	chr12:112153882	A=0.41, G=0.59	0.927359	0.974971	0.592473	0.0147919	0.01-0.019	8e-11
rs58235019	Cystatin C plasma levels	34899825	rs17630235	chr12:112153882	A=0.41, G=0.59	0.927359	0.974971	NR	NA	NA	9e-171
rs58235019	Body mass index	30108127	rs17630235	chr12:112153882	A=0.41, G=0.59	0.927359	0.974971	NR	0.016	NA	5e-10
rs58235019	Tonsillectomy	28928442	rs17630235	chr12:112153882	A=0.41, G=0.59	0.927359	0.974971	NR	0.0468	0.031-0.063	1e-08
rs58235019	Systolic blood pressure	27841878	rs17630235	chr12:112153882	A=0.41, G=0.59	0.927359	0.974971	NR	0.34	NA	5e-18
rs58235019	Diastolic blood pressure	27841878	rs17630235	chr12:112153882	A=0.41, G=0.59	0.927359	0.974971	NR	0.341	NA	8e-46
rs58235019	Diastolic blood pressure	27841878	rs17630235	chr12:112153882	A=0.41, G=0.59	0.927359	0.974971	NR	0.292	NA	3e-15
rs58235019	Diastolic blood pressure	27841878	rs17630235	chr12:112153882	A=0.41, G=0.59	0.927359	0.974971	NR	0.271	NA	3e-12
rs58235019	Hypothyroidism or rheumatoid arthritis (pleiotropy)	38368726	rs17630235	chr12:112153882	A=0.41, G=0.59	0.927359	0.974971	NR	NA	NA	3e-107
rs58235019	Whole body fat free mass (UKB data field 23101)	38538606	rs17630235	chr12:112153882	A=0.41, G=0.59	0.927359	0.974971	NR	0.00994795	0.0073-0.0126	1e-13
rs58235019	Serum urate levels	38658550	rs17630235	chr12:112153882	A=0.41, G=0.59	0.927359	0.974971	NR	0.0314	0.026-0.037	4e-30
rs58235019	Serum urate levels	38658550	rs17630235	chr12:112153882	A=0.41, G=0.59	0.927359	0.974971	NR	0.0312	0.026-0.037	2e-28
rs58235019	Estimated glomerular filtration rate (creatinine, cystatin c)	39256582	rs17630235	chr12:112153882	A=0.41, G=0.59	0.927359	0.974971	NR	0.040654	0.037-0.045	1e-84
rs58235019	Triglycerides to total lipids ratio in IDL	38448586	rs17630235	chr12:112153882	A=0.41, G=0.59	0.927359	0.974971	0.3956	0.0269	0.019-0.035	8e-11
rs58235019	Coronary artery disease or von Willebrand factor levels (pleiotropy)	35285134	rs17630235	chr12:112153882	A=0.41, G=0.59	0.927359	0.974971	NR	NA	NA	1e-16
rs58235019	Venous thromboembolism or fibrinogen levels (pleiotropy)	35285134	rs17630235	chr12:112153882	A=0.41, G=0.59	0.927359	0.974971	NR	NA	NA	4e-15
rs58235019	Fibrinogen levels or factor VII levels or factor XI levels or tissue plasminogen activator levels (pleiotropy)	35285134	rs17630235	chr12:112153882	A=0.41, G=0.59	0.927359	0.974971	NR	NA	NA	5e-11
rs58235019	Fibrinogen levels or plasminogen activator inhibitor 1 levels (pleiotropy)	35285134	rs17630235	chr12:112153882	A=0.41, G=0.59	0.927359	0.974971	NR	NA	NA	9e-11
rs58235019	Fibrinogen levels or tissue plasminogen activator levels (pleiotropy)	35285134	rs17630235	chr12:112153882	A=0.41, G=0.59	0.927359	0.974971	NR	NA	NA	7e-11
rs58235019	Diastolic blood pressure	35762941	rs17630235	chr12:112153882	A=0.41, G=0.59	0.927359	0.974971	NR	0.3843	0.34-0.43	1e-69
rs58235019	Systolic blood pressure	35762941	rs17630235	chr12:112153882	A=0.41, G=0.59	0.927359	0.974971	NR	0.4799	0.41-0.55	8e-38
rs58235019	Estimated glomerular filtration rate (cystatin c)	39256582	rs17630235	chr12:112153882	A=0.41, G=0.59	0.927359	0.974971	NR	0.054382	NA	3e-152
rs58235019	Hemoglobin concentration	35964923	rs17630235	chr12:112153882	A=0.41, G=0.59	0.927359	0.974971	0.4103	0.05012	NA	2e-50
rs58235019	Hemoglobin concentration	35964923	rs17630235	chr12:112153882	A=0.41, G=0.59	0.927359	0.974971	0.409	0.05219	NA	4e-43
rs58235019	Celiac disease and Rheumatoid arthritis	26546613	rs11066188	chr12:112172910	A=0.407, G=0.593	0.907415	0.958495	NR	1.09	NA	9e-10
rs58235019	Spleen volume	34128465	rs11066188	chr12:112172910	A=0.407, G=0.593	0.907415	0.958495	NR	0.115	NA	1e-59
rs58235019	Lymphocyte count	39414775	rs11066188	chr12:112172910	A=0.407, G=0.593	0.907415	0.958495	NR	0.089	0.062-0.116	4e-10
rs58235019	Body mass index	39375568	rs11066188	chr12:112172910	A=0.407, G=0.593	0.907415	0.958495	0.6255	0.0111	0.0076-0.0146	2e-10
rs58235019	Body mass index (MTAG)	36376304	rs11066188	chr12:112172910	A=0.407, G=0.593	0.907415	0.958495	NR	0.01195	0.0087-0.0152	5e-13
rs58235019	Ischemic stroke or factor VII levels (pleiotropy)	35285134	rs11066188	chr12:112172910	A=0.407, G=0.593	0.907415	0.958495	NR	NA	NA	7e-13
rs58235019	Myocardial infarction	38072966	rs11066188	chr12:112172910	A=0.407, G=0.593	0.907415	0.958495	NR	0.9352	NA	2e-16
rs58235019	Ischemic stroke or tissue plasminogen activator levels (pleiotropy)	35285134	rs11066188	chr12:112172910	A=0.407, G=0.593	0.907415	0.958495	NR	NA	NA	5e-13
rs58235019	Ischemic stroke or plasminogen activator inhibitor 1 levels (pleiotropy)	35285134	rs11066188	chr12:112172910	A=0.407, G=0.593	0.907415	0.958495	NR	NA	NA	7e-13
rs58235019	Ischemic stroke or von Willebrand factor levels (pleiotropy)	35285134	rs11066188	chr12:112172910	A=0.407, G=0.593	0.907415	0.958495	NR	NA	NA	2e-14
rs58235019	Ischemic stroke or factor XI levels (pleiotropy)	35285134	rs11066188	chr12:112172910	A=0.407, G=0.593	0.907415	0.958495	NR	NA	NA	2e-13
rs58235019	Ischemic stroke or factor VIII levels (pleiotropy)	35285134	rs11066188	chr12:112172910	A=0.407, G=0.593	0.907415	0.958495	NR	NA	NA	5e-13
rs58235019	Ischemic stroke or fibrinogen levels (pleiotropy)	35285134	rs11066188	chr12:112172910	A=0.407, G=0.593	0.907415	0.958495	NR	NA	NA	8e-23
rs58235019	Inflammatory bowel disease	37156999	rs11066188	chr12:112172910	A=0.407, G=0.593	0.907415	0.958495	NR	0.0775	0.056-0.099	7e-13
rs58235019	Crohn's disease	37156999	rs11066188	chr12:112172910	A=0.407, G=0.593	0.907415	0.958495	NR	0.0969	0.067-0.127	3e-10
rs58235019	Ulcerative colitis	37156999	rs11066188	chr12:112172910	A=0.407, G=0.593	0.907415	0.958495	NR	0.0758	0.049-0.102	2e-08
rs58235019	Diastolic blood pressure x depressive symptoms interaction (2df test)	34734193	rs11066188	chr12:112172910	A=0.407, G=0.593	0.907415	0.958495	NR	NA	NA	9e-13
rs58235019	Heart failure	36376295	rs11066188	chr12:112172910	A=0.407, G=0.593	0.907415	0.958495	0.4012	0.0313027	0.022-0.04	4e-12
rs58235019	Diastolic blood pressure x alcohol consumption (light vs heavy) interaction (2df test)	29912962	rs7953257	chr12:112246417	A=0.399, T=0.601	0.830072	0.920557	0.45	NA	NA	8e-19
rs58235019	Diastolic blood pressure x alcohol consumption interaction (2df test)	29912962	rs7953257	chr12:112246417	A=0.399, T=0.601	0.830072	0.920557	0.4	NA	NA	5e-39
rs58235019	Systolic blood pressure x alcohol consumption interaction (2df test)	29912962	rs7953257	chr12:112246417	A=0.399, T=0.601	0.830072	0.920557	0.4	NA	NA	4e-20
rs58235019	Mean arterial pressure x alcohol consumption interaction (2df test)	29912962	rs7953257	chr12:112246417	A=0.399, T=0.601	0.830072	0.920557	0.4	NA	NA	3e-10
rs58235019	Mean arterial pressure x alcohol consumption interaction (2df test)	29912962	rs7953257	chr12:112246417	A=0.399, T=0.601	0.830072	0.920557	0.44	NA	NA	4e-09
rs58235019	Diastolic blood pressure x alcohol consumption interaction (2df test)	29912962	rs7953257	chr12:112246417	A=0.399, T=0.601	0.830072	0.920557	0.44	NA	NA	1e-37
rs58235019	Spleen volume	34128465	rs7953257	chr12:112246417	A=0.399, T=0.601	0.830072	0.920557	NR	0.116	NA	2e-58
rs58235019	Coronary artery disease or fibrinogen levels (pleiotropy)	35285134	rs7953257	chr12:112246417	A=0.399, T=0.601	0.830072	0.920557	NR	NA	NA	9e-27
rs58235019	Whole body fat free mass (UKB data field 23101)	38538606	rs7953257	chr12:112246417	A=0.399, T=0.601	0.830072	0.920557	NR	0.0100935	0.0074-0.0128	1e-13
rs58235019	Systolic blood pressure	38459180	rs7953257	chr12:112246417	A=0.399, T=0.601	0.830072	0.920557	NR	0.02	0.014-0.026	1e-10
rs58235019	Diastolic blood pressure	38459180	rs7953257	chr12:112246417	A=0.399, T=0.601	0.830072	0.920557	NR	0.04	0.034-0.046	1e-34
rs58235019	Diastolic blood pressure	38459180	rs7953257	chr12:112246417	A=0.399, T=0.601	0.830072	0.920557	NR	0.04	0.036-0.044	2e-54
rs58235019	Hematocrit	32171239	rs11066283	chr12:112402962	A=0.59, G=0.41	0.888106	0.954114	0.5518	0.1592	0.11-0.21	7e-11
rs58235019	Hematocrit	32171239	rs11066283	chr12:112402962	A=0.59, G=0.41	0.888106	0.954114	0.353	0.1289	0.09-0.168	1e-10
rs58235019	Hemoglobin concentration	32171239	rs11066283	chr12:112402962	A=0.59, G=0.41	0.888106	0.954114	0.353	0.0513	0.038-0.065	6e-14
rs58235019	Hemoglobin concentration	32171239	rs11066283	chr12:112402962	A=0.59, G=0.41	0.888106	0.954114	0.5518	0.0598	0.044-0.076	4e-13
rs58235019	Tonsillectomy	28928442	rs11066283	chr12:112402962	A=0.59, G=0.41	0.888106	0.954114	NR	0.0488	0.032-0.066	2e-08
rs58235019	Psoriasis	38763176	rs11066283	chr12:112402962	A=0.59, G=0.41	0.888106	0.954114	0.2944	1.06	1.04-1.08	2e-09
rs58235019	Whole body fat free mass (UKB data field 23101)	38538606	rs11066283	chr12:112402962	A=0.59, G=0.41	0.888106	0.954114	NR	0.0099626	0.0073-0.0126	2e-13
rs58235019	Fibrinogen levels or factor VII levels (pleiotropy)	35285134	rs11066283	chr12:112402962	A=0.59, G=0.41	0.888106	0.954114	NR	NA	NA	5e-12
rs58235019	Hematological parameters	19820697	rs11066301	chr12:112433568	A=0.57, G=0.43	0.887723	0.995676	NR	4.65	3.32-5.9810^9/	8e-12
rs58235019	Mean arterial pressure	27618448	rs11066301	chr12:112433568	A=0.57, G=0.43	0.887723	0.995676	0.377848	0.424218	0.32-0.53	8e-16
rs58235019	Eosinophil counts	32888493	rs11066301	chr12:112433568	A=0.57, G=0.43	0.887723	0.995676	0.409586	NA	NA	2e-307
rs58235019	Direct bilirubin levels	33462484	rs11066301	chr12:112433568	A=0.57, G=0.43	0.887723	0.995676	NR	0.0262	0.021-0.031	3e-23
rs58235019	High density lipoprotein cholesterol levels	33462484	rs11066301	chr12:112433568	A=0.57, G=0.43	0.887723	0.995676	NR	0.0229	0.018-0.028	2e-19
rs58235019	Glycated hemoglobin levels	33462484	rs11066301	chr12:112433568	A=0.57, G=0.43	0.887723	0.995676	NR	0.0251	0.02-0.03	8e-24
rs58235019	Aspartate aminotransferase levels	33462484	rs11066301	chr12:112433568	A=0.57, G=0.43	0.887723	0.995676	NR	0.0161	0.011-0.021	4e-11
rs58235019	Cystatin C levels	33462484	rs11066301	chr12:112433568	A=0.57, G=0.43	0.887723	0.995676	NR	0.0541	0.049-0.059	5e-109
rs58235019	Cystatin C plasma levels	34899825	rs11066301	chr12:112433568	A=0.57, G=0.43	0.887723	0.995676	NR	NA	NA	2e-153
rs58235019	Medication use (beta blocking agents)	31015401	rs11066301	chr12:112433568	A=0.57, G=0.43	0.887723	0.995676	0.426667	0.064855	0.049-0.081	7e-15
rs58235019	Serum alkaline phosphatase levels	33462484	rs11066301	chr12:112433568	A=0.57, G=0.43	0.887723	0.995676	NR	0.0178	0.013-0.023	3e-13
rs58235019	Alanine aminotransferase levels	33462484	rs11066301	chr12:112433568	A=0.57, G=0.43	0.887723	0.995676	NR	0.0191	0.014-0.024	6e-15
rs58235019	Serum albumin levels	33462484	rs11066301	chr12:112433568	A=0.57, G=0.43	0.887723	0.995676	NR	0.0206	0.016-0.026	7e-16
rs58235019	Apolipoprotein A1 levels	33462484	rs11066301	chr12:112433568	A=0.57, G=0.43	0.887723	0.995676	NR	0.015	0.0099-0.0201	4e-09
rs58235019	Apolipoprotein B levels	33462484	rs11066301	chr12:112433568	A=0.57, G=0.43	0.887723	0.995676	NR	0.0151	0.01-0.02	6e-10
rs58235019	Total cholesterol levels	33462484	rs11066301	chr12:112433568	A=0.57, G=0.43	0.887723	0.995676	NR	0.0248	0.02-0.03	3e-24
rs58235019	Non-albumin protein levels	33462484	rs11066301	chr12:112433568	A=0.57, G=0.43	0.887723	0.995676	NR	0.0326	0.028-0.038	2e-37
rs58235019	Serum phosphate levels	33462484	rs11066301	chr12:112433568	A=0.57, G=0.43	0.887723	0.995676	NR	0.0207	0.016-0.026	5e-16
rs58235019	Total bilirubin levels	33462484	rs11066301	chr12:112433568	A=0.57, G=0.43	0.887723	0.995676	NR	0.0302	0.025-0.035	4e-35
rs58235019	Low density lipoprotein cholesterol levels	33462484	rs11066301	chr12:112433568	A=0.57, G=0.43	0.887723	0.995676	NR	0.0208	0.016-0.026	1e-17
rs58235019	Serum total protein levels	33462484	rs11066301	chr12:112433568	A=0.57, G=0.43	0.887723	0.995676	NR	0.0162	0.011-0.021	2e-10
rs58235019	Urate levels	33462484	rs11066301	chr12:112433568	A=0.57, G=0.43	0.887723	0.995676	NR	0.0265	0.022-0.031	2e-27
rs58235019	Peripheral artery disease	34601942	rs11066301	chr12:112433568	A=0.57, G=0.43	0.887723	0.995676	0.57	1.06	1.05-1.08	3e-12
rs58235019	Peripheral artery disease	31285632	rs11066301	chr12:112433568	A=0.57, G=0.43	0.887723	0.995676	0.4109	1.06	1.04-1.08	3e-11
rs58235019	Systemic seropositive rheumatic diseases (Systemic sclerosis or systemic lupus erythematosus or rheumatoid arthritis or idiopathic inflammatory myopathies)	30573655	rs11066301	chr12:112433568	A=0.57, G=0.43	0.887723	0.995676	NR	1.11	1.07-1.15	4e-08
rs58235019	Triglycerides to total lipids ratio in small LDL	38448586	rs11066301	chr12:112433568	A=0.57, G=0.43	0.887723	0.995676	0.5865	0.0261	0.018-0.034	3e-10
rs58235019	Triglycerides to total lipids ratio in large LDL	38448586	rs11066301	chr12:112433568	A=0.57, G=0.43	0.887723	0.995676	0.5864	0.0256	0.018-0.034	6e-10
rs58235019	Hemoglobin concentration	35964923	rs11066301	chr12:112433568	A=0.57, G=0.43	0.887723	0.995676	0.428	0.0463	NA	9e-44
rs58235019	Hemoglobin concentration	35964923	rs11066301	chr12:112433568	A=0.57, G=0.43	0.887723	0.995676	0.4267	0.04925	NA	5e-39
rs58235019	Parental longevity (combined parental attained age, Martingale residuals)	29227965	rs11066309	chr12:112445672	A=0.415, G=0.585	0.931799	0.987379	0.592058	0.0146423	0.01-0.019	1e-10
rs58235019	Medication use (diuretics)	31015401	rs11066309	chr12:112445672	A=0.415, G=0.585	0.931799	0.987379	0.407665	0.0452868	0.03-0.061	2e-08
rs58235019	Medication use (agents acting on the renin-angiotensin system)	31015401	rs11066309	chr12:112445672	A=0.415, G=0.585	0.931799	0.987379	0.409764	0.0476226	0.036-0.06	9e-15
rs58235019	Platelet count	32888493	rs11066309	chr12:112445672	A=0.415, G=0.585	0.931799	0.987379	0.395452	NA	NA	7e-307
rs58235019	Diastolic blood pressure	35762941	rs11066309	chr12:112445672	A=0.415, G=0.585	0.931799	0.987379	NR	0.3774	0.33-0.42	3e-67
rs58235019	Systolic blood pressure	35762941	rs11066309	chr12:112445672	A=0.415, G=0.585	0.931799	0.987379	NR	0.4622	0.39-0.54	5e-35
rs58235019	Quinolinate levels	36357675	rs11066309	chr12:112445672	A=0.415, G=0.585	0.931799	0.987379	0.4115	0.0854895	0.064-0.107	4e-15
rs58235019	Kynurenine levels	36357675	rs11066309	chr12:112445672	A=0.415, G=0.585	0.931799	0.987379	0.4089	0.0968202	0.077-0.117	3e-21
rs58235019	Medication use (agents acting on the renin-angiotensin system)	34594039	rs11066309	chr12:112445672	A=0.415, G=0.585	0.931799	0.987379	NR	0.0476	0.036-0.06	9e-15
rs58235019	Medication use (diuretics)	34594039	rs11066309	chr12:112445672	A=0.415, G=0.585	0.931799	0.987379	NR	0.0453	0.03-0.061	2e-08
rs58235019	Hip circumference adjusted for BMI	34021172	rs58235019	chr12:112459036	-=0.404, G=0.596	1	1	NR	0.0173569	0.012-0.023	2e-09
rs58235019	Acetate levels	35213538	rs58235019	chr12:112459036	-=0.404, G=0.596	1	1	0.404482	0.0267936	0.018-0.035	4e-10
rs58235019	Systolic blood pressure	39548300	rs58235019	chr12:112459036	-=0.404, G=0.596	1	1	NR	0.371	0.28-0.46	3e-10
rs58235019	HDL cholesterol levels	32203549	rs11066320	chr12:112468611	A=0.43, G=0.57	0.887723	0.995676	0.425356	0.0196507	0.016-0.023	2e-24
rs58235019	Apolipoprotein A1 levels	32203549	rs11066320	chr12:112468611	A=0.43, G=0.57	0.887723	0.995676	0.42535	0.012641	0.0087-0.0165	2e-10
rs58235019	Reaction time	29844566	rs11066320	chr12:112468611	A=0.43, G=0.57	0.887723	0.995676	NR	0.010513	0.0071-0.0139	2e-09
rs58235019	Stroke (MTAG)	39537608	rs11066320	chr12:112468611	A=0.43, G=0.57	0.887723	0.995676	NR	0.0126567	0.0084-0.0169	5e-09
rs58235019	Systolic blood pressure (MTAG)	39537608	rs11066320	chr12:112468611	A=0.43, G=0.57	0.887723	0.995676	NR	0.0257207	0.022-0.029	3e-50
rs58235019	Medication use (thyroid preparations)	31015401	rs11066320	chr12:112468611	A=0.43, G=0.57	0.887723	0.995676	0.426876	0.170501	0.15-0.19	5e-76
rs58235019	LDL cholesterol levels	35213538	rs11066320	chr12:112468611	A=0.43, G=0.57	0.887723	0.995676	0.426081	0.023711	0.016-0.032	1e-08
rs58235019	Polyunsaturated fatty acid levels	35213538	rs11066320	chr12:112468611	A=0.43, G=0.57	0.887723	0.995676	0.426059	0.0259494	0.018-0.034	2e-10
rs58235019	Linoleic acid levels	35213538	rs11066320	chr12:112468611	A=0.43, G=0.57	0.887723	0.995676	0.426059	0.0234881	0.015-0.032	1e-08
rs58235019	Clinical LDL cholesterol levels	35213538	rs11066320	chr12:112468611	A=0.43, G=0.57	0.887723	0.995676	0.426081	0.0243783	0.016-0.033	5e-09
rs58235019	Total lipid levels in lipoprotein particles	35213538	rs11066320	chr12:112468611	A=0.43, G=0.57	0.887723	0.995676	0.426081	0.0229723	0.015-0.031	2e-08
rs58235019	Systolic blood pressure	30578418	rs11066320	chr12:112468611	A=0.43, G=0.57	0.887723	0.995676	0.4165	0.2464	0.18-0.32	1e-11
rs58235019	Type 1 diabetes	39749473	rs11066320	chr12:112468611	A=0.43, G=0.57	0.887723	0.995676	0.4192	1.2	1.16-1.23	2e-33
rs58235019	Aging	37550455	rs11066320	chr12:112468611	A=0.43, G=0.57	0.887723	0.995676	NR	0.0063368	0.0043-0.0084	2e-09
rs58235019	Whole body fat free mass (UKB data field 23101)	38538606	rs11066320	chr12:112468611	A=0.43, G=0.57	0.887723	0.995676	NR	0.0094566	0.0068-0.0121	2e-12
rs58235019	Current medication use (UKB data field 20003)	38541061	rs11066320	chr12:112468611	A=0.43, G=0.57	0.887723	0.995676	0.423	0.0373277	0.025-0.05	6e-09
rs58235019	Myocardial infarction	38072966	rs11066320	chr12:112468611	A=0.43, G=0.57	0.887723	0.995676	NR	1.0673	NA	1e-15
rs58235019	Cholesteryl ester levels in large LDL	35213538	rs11066320	chr12:112468611	A=0.43, G=0.57	0.887723	0.995676	0.426081	0.0238636	0.016-0.032	9e-09
rs58235019	Phospholipid levels in large LDL	35213538	rs11066320	chr12:112468611	A=0.43, G=0.57	0.887723	0.995676	0.426081	0.0239466	0.016-0.032	9e-09
rs58235019	Total lipid levels in large LDL	35213538	rs11066320	chr12:112468611	A=0.43, G=0.57	0.887723	0.995676	0.426081	0.023899	0.016-0.032	9e-09
rs58235019	Free cholesterol levels in LDL	35213538	rs11066320	chr12:112468611	A=0.43, G=0.57	0.887723	0.995676	0.426081	0.0250189	0.017-0.033	2e-09
rs58235019	Total lipid levels in LDL	35213538	rs11066320	chr12:112468611	A=0.43, G=0.57	0.887723	0.995676	0.426081	0.0231352	0.015-0.031	3e-08
rs58235019	Cholesterol levels in large LDL	35213538	rs11066320	chr12:112468611	A=0.43, G=0.57	0.887723	0.995676	0.426081	0.0244879	0.016-0.033	4e-09
rs58235019	Free cholesterol levels in large LDL	35213538	rs11066320	chr12:112468611	A=0.43, G=0.57	0.887723	0.995676	0.426081	0.0254516	0.017-0.034	6e-10
rs58235019	Phospholipid levels in LDL	35213538	rs11066320	chr12:112468611	A=0.43, G=0.57	0.887723	0.995676	0.426081	0.0236525	0.015-0.032	2e-08
rs58235019	Free cholesterol levels in medium LDL	35213538	rs11066320	chr12:112468611	A=0.43, G=0.57	0.887723	0.995676	0.426081	0.0233618	0.015-0.032	2e-08
rs58235019	Uterine leiomyoma or breast cancer (pleiotropy)	35803233	rs11066320	chr12:112468611	A=0.43, G=0.57	0.887723	0.995676	NR	NA	NA	1e-09
rs58235019	Right ventricular end systolic volume	35697868	rs11066320	chr12:112468611	A=0.43, G=0.57	0.887723	0.995676	0.42	0.045	0.029-0.061	1e-08
rs58235019	Right ventricular end diastolic volume	35697868	rs11066320	chr12:112468611	A=0.43, G=0.57	0.887723	0.995676	0.42	0.045	0.029-0.061	8e-09
rs58235019	Right ventricular stroke volume (MTAG)	35697868	rs11066320	chr12:112468611	A=0.43, G=0.57	0.887723	0.995676	0.42	0.044	0.032-0.056	1e-11
rs58235019	Right ventricular end diastolic volume	37126556	rs11066320	chr12:112468611	A=0.43, G=0.57	0.887723	0.995676	NR	NA	NA	1e-18
rs58235019	Right ventricular stroke volume	37126556	rs11066320	chr12:112468611	A=0.43, G=0.57	0.887723	0.995676	NR	NA	NA	8e-11
rs58235019	Alanine aminotransferase levels	38632349	rs11066320	chr12:112468611	A=0.43, G=0.57	0.887723	0.995676	NR	0.0038	0.003-0.0046	3e-22
rs58235019	Total cholesterol minus HDL-C levels	35213538	rs11066320	chr12:112468611	A=0.43, G=0.57	0.887723	0.995676	0.426081	0.0231015	0.015-0.031	3e-08
rs58235019	Free cholesterol levels in small LDL	35213538	rs11066320	chr12:112468611	A=0.43, G=0.57	0.887723	0.995676	0.426081	0.0239313	0.016-0.032	1e-08
rs58235019	Phospholipid levels in small LDL	35213538	rs11066320	chr12:112468611	A=0.43, G=0.57	0.887723	0.995676	0.426081	0.0256518	0.017-0.034	9e-10
rs58235019	low density lipoprotein cholesterol (LDLC, minimum, inv-norm transformed)	39024449	rs11066320	chr12:112468611	A=0.43, G=0.57	0.887723	0.995676	0.3559	0.02815	0.023-0.034	3e-23
rs58235019	neutrophil (fraction, mean, inv-norm transformed)	39024449	rs11066320	chr12:112468611	A=0.43, G=0.57	0.887723	0.995676	0.2857	0.05928	0.044-0.075	8e-14
rs58280712	Platelet distribution width	32888494	rs57680473	chr19:12679162	A=0.99, G=0.01	0.808194	0.898996	0.014305	0.056659	0.038-0.075	3e-09
rs58280712	platelet count (mean, inv-norm transformed)	39024449	rs16978628	chr19:12701355	A=0.99, G=0.01	0.808194	0.898996	0.5091	0.03428	0.026-0.043	5e-15
rs58280712	platelet count (mean, inv-norm transformed)	39024449	rs16978628	chr19:12701355	A=0.99, G=0.01	0.808194	0.898996	0.886	0.0368	0.028-0.046	3e-15
rs58280712	platelet count (minimum, inv-norm transformed)	39024449	rs16978628	chr19:12701355	A=0.99, G=0.01	0.808194	0.898996	0.886	0.03547	0.027-0.044	7e-15
rs58280712	Height	36224396	rs7248726	chr19:12705745	G=0.99, T=0.01	0.808194	0.898996	0.0347	0.0126	0.0085-0.0167	3e-09
rs58280712	platelet count (maximum, inv-norm transformed)	39024449	rs7248582	chr19:12745241	C=0.01, T=0.99	0.808194	0.898996	0.8846	0.03109	0.022-0.04	2e-11
rs58956475	Waist-hip index	34021172	rs4682844	chr3:46941247	C=0.413, T=0.587	0.873462	0.969986	NR	0.0238758	0.018-0.029	7e-17
rs58956475	A body shape index	34021172	rs4682844	chr3:46941247	C=0.413, T=0.587	0.873462	0.969986	NR	0.0182476	0.013-0.024	3e-10
rs58956475	Waist-to-hip ratio adjusted for BMI	34021172	rs4682844	chr3:46941247	C=0.413, T=0.587	0.873462	0.969986	NR	0.0236275	0.018-0.029	2e-16
rs58956475	IGF 1 (UKB data field 30770)	39789286	rs4682844	chr3:46941247	C=0.413, T=0.587	0.873462	0.969986	0.419369	0.0170713	0.013-0.021	2e-20
rs58956475	Neutrophill count (UKB data field 30140)	39789286	rs4682844	chr3:46941247	C=0.413, T=0.587	0.873462	0.969986	0.419369	0.014431	0.01-0.018	1e-13
rs58956475	CCL17 protein levels	39789286	rs7640397	chr3:46948338	C=0.413, T=0.587	0.873462	0.969986	0.578306	0.0477271	0.036-0.059	3e-19
rs58956475	CD83 protein levels	39789286	rs7640397	chr3:46948338	C=0.413, T=0.587	0.873462	0.969986	0.578306	0.0409931	0.03-0.052	2e-16
rs58956475	Neutrophil count	34469753	rs6774733	chr3:46949751	A=0.587, G=0.413	0.873462	0.969986	0.421	NA	NA	1e-12
rs58956475	DNA repair protein RAD51 homolog 4 levels	34648354	rs1463393	chr3:46953497	A=0.411, G=0.589	0.880846	0.970088	0.42	0.133	0.11-0.16	1e-24
rs58956475	Sex hormone-binding globulin levels adjusted for BMI	32042192	rs10461018	chr3:46953752	C=0.589, T=0.411	0.880846	0.970088	0.419984	0.0105786	0.0081-0.013	3e-19
rs58956475	Sex hormone-binding globulin levels	32042192	rs10461018	chr3:46953752	C=0.589, T=0.411	0.880846	0.970088	0.419984	0.00998913	0.0072-0.0128	1e-12
rs58956475	Sex hormone-binding globulin levels	35192695	rs10461018	chr3:46953752	C=0.589, T=0.411	0.880846	0.970088	0.418056	0.0252942	0.019-0.032	5e-15
rs58956475	Sex hormone-binding globulin levels	35192695	rs10461018	chr3:46953752	C=0.589, T=0.411	0.880846	0.970088	NR	7.629	NA	2e-14
rs58956475	White blood cell count	29403010	rs7628747	chr3:46960500	A=0.414, T=0.586	0.869796	0.969936	NR	0.02648	0.018-0.035	1e-09
rs58956475	White blood cell count	38116116	rs7628747	chr3:46960500	A=0.414, T=0.586	0.869796	0.969936	NR	NA	NA	6e-10
rs58956475	Height	35831902	rs11130111	chr3:46968315	C=0.413, T=0.587	0.873462	0.969986	NR	0.028	0.018-0.038	3e-08
rs58956475	White blood cell count	36329257	rs11130111	chr3:46968315	C=0.413, T=0.587	0.873462	0.969986	NR	0.0450113	NA	4e-09
rs58956475	Smoking initiation	36477530	rs7633698	chr3:46971962	A=0.413, T=0.587	0.873462	0.969986	0.559	0.00682	0.0053-0.0083	4e-18
rs58956475	Hemoglobin concentration	32888493	rs11130112	chr3:46983005	G=0.413, T=0.587	0.873462	0.969986	0.56402	NA	NA	5e-10
rs58956475	Mean platelet volume during second trimester of pregnancy	38064665	rs66539935	chr3:46983837	C=0.589, T=0.411	0.880846	0.970088	0.458802	0.0411	0.029-0.053	7e-11
rs58956475	Mean platelet volume during first trimester of pregnancy	38064665	rs66539935	chr3:46983837	C=0.589, T=0.411	0.880846	0.970088	0.458802	0.042	0.03-0.054	3e-11
rs58956475	Platelet side scatter distribution width	37596262	rs1108301	chr3:46987936	A=0.412, G=0.588	0.884903	0.974318	0.4186	0.0569633	0.041-0.073	4e-12
rs58956475	IL15 protein levels	39789286	rs1108301	chr3:46987936	A=0.412, G=0.588	0.884903	0.974318	0.42211	0.0667665	0.055-0.078	3e-35
rs58956475	High affinity immunoglobulin alpha and immunoglobulin mu Fc receptor levels	34648354	rs12152493	chr3:46988171	A=0.583, G=0.417	0.847699	0.965406	0.57	0.165	0.14-0.19	1e-34
rs58956475	White blood cell count	34594039	rs13066214	chr3:46992447	C=0.415, T=0.585	0.904995	0.991396	0.59346	0.0215523	0.015-0.028	6e-10
rs58956475	Liver enzyme levels (gamma-glutamyl transferase)	33972514	rs749511	chr3:46994245	G=0.394, T=0.606	0.987555	0.995829	0.594199	0.00563954	0.0046-0.0067	4e-27
rs58956475	Serum urate levels	38658550	rs2305634	chr3:47002048	C=0.414, T=0.586	0.900881	0.987115	NR	0.0164	0.011-0.022	1e-09
rs58956475	Gamma glutamyl transferase levels	38632349	rs2305635	chr3:47002132	A=0.393, G=0.607	0.983428	0.995818	NR	0.0057	0.0047-0.0067	3e-28
rs58956475	Neutrophil count	34594039	rs2305638	chr3:47005352	C=0.592, G=0.408	0.853394	0.94898	NR	0.0152	0.011-0.019	2e-12
rs58956475	Monocyte percentage (UKB data field 30190)	39789286	rs2305638	chr3:47005352	C=0.592, G=0.408	0.853394	0.94898	0.580263	0.0144676	0.011-0.018	9e-15
rs58956475	Highest math class taken (MTAG)	30038396	rs17784127	chr3:47020210	C=0.397, T=0.603	0.975229	0.991651	0.5887	0.0103	0.007-0.0136	7e-10
rs58956475	Gluteofemoral adipose tissue volumes (adjusted for BMI and height)	35773277	rs199874557	chr3:47027785	-=0.591, G=0.409	0.91977	0.987224	0.587	0.039	0.025-0.053	2e-08
rs58956475	Smoking initiation	36477530	rs11707736	chr3:47028014	G=0.607, T=0.393	0.983428	0.995818	0.391	0.00691	0.0053-0.0085	9e-17
rs58956475	CDKN2D/KIFBP protein level ratio	38412862	rs6768722	chr3:47037622	A=0.604, G=0.396	0.971102	0.987497	NR	0.0563497	0.043-0.07	5e-16
rs58956475	Immature platelet count	37596262	rs9821119	chr3:47156947	C=0.395, G=0.605	1	1	0.5985	0.045799	0.031-0.06	4e-10
rs58956475	Neutrophil count	32888493	rs6442061	chr3:47162293	G=0.395, T=0.605	1	1	0.61808	NA	NA	7e-15
rs58956475	Neutrophil count	32888493	rs6442061	chr3:47162293	G=0.395, T=0.605	1	1	0.596124	0.0173	0.013-0.021	4e-17
rs58956475	mean platelet volume (MPV, mean, inv-norm transformed)	39024449	rs11714373	chr3:47173327	A=0.395, G=0.605	1	1	0.637	0.03071	0.024-0.038	3e-18
rs58956475	CXCL12 protein levels	39794498	rs56013261	chr3:47182524	C=0.589, T=0.411	0.928022	0.995727	0.38909	0.0383923	0.025-0.052	4e-08
rs58956475	mean platelet volume (MPV, minimum, inv-norm transformed)	39024449	rs11925560	chr3:47217970	A=0.62, T=0.38	0.939086	1	0.6506	0.02931	0.023-0.036	1e-17
rs58956475	Sum neutrophil eosinophil counts	27863252	rs11920354	chr3:47220756	A=0.38, C=0.62	0.939086	1	0.3861	0.0214679	0.014-0.029	5e-09
rs58956475	Granulocyte count	27863252	rs11920354	chr3:47220756	A=0.38, C=0.62	0.939086	1	0.3862	0.0214596	0.014-0.029	5e-09
rs58956475	Gluteofemoral adipose tissue volumes (adjusted for BMI and height)	35773277	rs55664914	chr3:47224387	-=0.62, G=0.38	0.939086	1	0.635	0.058	0.038-0.078	2e-08
rs58956475	Triglycerides	34594039	rs55664914	chr3:47224387	-=0.62, G=0.38	0.939086	1	NR	0.0138	0.0091-0.0185	1e-08
rs58956475	High light scatter reticulocyte percentage of red cells	32888494	rs55664914	chr3:47224387	-=0.62, G=0.38	0.939086	1	0.373492	0.0152284	0.011-0.02	1e-10
rs58956475	Reticulocyte fraction of red cells	32888494	rs55664914	chr3:47224387	-=0.62, G=0.38	0.939086	1	0.373591	0.0159082	0.011-0.021	3e-11
rs58956475	NELL2 protein levels	39789286	rs55664914	chr3:47224387	-=0.62, G=0.38	0.939086	1	0.374544	0.0434099	0.032-0.054	3e-17
rs58956475	DEFA1_DEFA1B/LCN2 protein level ratio	38412862	rs2276854	chr3:47235478	C=0.401, T=0.599	0.856312	0.936965	NR	0.0592867	0.045-0.073	7e-17
rs58956475	Platelet distribution width	32888494	rs2276854	chr3:47235478	C=0.401, T=0.599	0.856312	0.936965	0.595527	0.0176541	0.013-0.023	1e-12
rs58956475	Waist circumference adjusted for body mass index	31669095	rs11921117	chr3:47252510	C=0.381, T=0.619	0.934939	0.995687	NR	NA	NA	1e-09
rs58956475	Waist circumference adjusted for body mass index	34021172	rs11921117	chr3:47252510	C=0.381, T=0.619	0.934939	0.995687	NR	0.020029	0.014-0.026	6e-12
rs58956475	High-density lipoprotein levels (MTAG)	36376304	rs11710013	chr3:47255431	C=0.599, T=0.401	0.856312	0.936965	NR	0.015177	0.0099-0.0204	2e-08
rs58956475	Alkaline phosphatase (UKB data field 30610)	39789286	rs11710013	chr3:47255431	C=0.599, T=0.401	0.856312	0.936965	0.596633	0.017576	0.014-0.021	2e-22
rs58956475	Liver enzyme levels (alkaline phosphatase)	33972514	rs13065991	chr3:47256744	A=0.4, G=0.6	0.860058	0.937069	0.403422	0.00197166	0.0015-0.0024	2e-17
[truncated: 1,307 more rows]

## Sheet: Allelic Silencing Variants
Allelic silencing variant	GWAS Trait	PMID	RS Number	Position (GRCh38)	Alleles	R2	D'	Risk Allele	Effect Size (95% CI)	Beta or OR	P-value
rs10414622	Platelet distribution width	27863252	rs8106542	chr19:10616561	C=0.233, T=0.767	0.913499	0.966413	0.7807	0.0251732	0.017-0.034	8e-09
rs10414622	Hip circumference adjusted for BMI	34021172	rs28860769	chr19:10626905	A=0.236, G=0.764	0.983541	0.994473	NR	0.0216942	0.015-0.028	2e-10
rs10414622	Reticulocyte count	32888494	rs3087969	chr19:10627963	C=0.236, T=0.764	0.983541	0.994473	0.776592	0.0395503	0.034-0.045	7e-48
rs10414622	High light scatter reticulocyte percentage (UKB data field 30290)	39789286	rs3087969	chr19:10627963	C=0.236, T=0.764	0.983541	0.994473	0.777037	0.0448529	0.04-0.05	2e-84
rs10414622	High light scatter reticulocyte count (UKB data field 30300)	39789286	rs3087969	chr19:10627963	C=0.236, T=0.764	0.983541	0.994473	0.777037	0.0441908	0.04-0.049	6e-83
rs10414622	Immature reticulocyte fraction (UKB data field 30280)	39789286	rs3087969	chr19:10627963	C=0.236, T=0.764	0.983541	0.994473	0.777037	0.043788	0.039-0.049	1e-73
rs10414622	Pulmonary embolism and infarction, acute (PheCode 415.11)	39024449	rs8110055	chr19:10628467	A=0.235, C=0.765	0.989021	1	0.2238	0.1437	0.11-0.18	4e-17
rs10414622	Other venous embolism and thrombosis (PheCode 452)	39024449	rs8110055	chr19:10628467	A=0.235, C=0.765	0.989021	1	0.1884	0.1172	0.098-0.137	2e-25
rs10414622	High light scatter reticulocyte percentage of red cells	32888494	rs1036230	chr19:10629334	A=0.763, G=0.237	1	1	0.776147	0.0511538	0.046-0.056	4e-80
rs10414622	High light scatter reticulocyte count	32888494	rs1036230	chr19:10629334	A=0.763, G=0.237	1	1	0.776161	0.0510599	0.046-0.056	1e-79
rs10414622	Reticulocyte fraction of red cells	32888494	rs1036230	chr19:10629334	A=0.763, G=0.237	1	1	0.776169	0.0405357	0.035-0.046	3e-50
rs10414622	Platelet count	29403010	rs2360742	chr19:10629898	C=0.763, T=0.237	1	1	NR	0.02757	0.019-0.037	2e-09
rs10414622	Venous thromboembolism	31420334	rs4548995	chr19:10630195	C=0.764, G=0.236	0.994503	1	NR	1.11111	1.09-1.15	4e-19
rs10414622	Venous thromboembolism	31420334	rs4548995	chr19:10630195	C=0.764, G=0.236	0.994503	1	NR	0.1093	0.085-0.134	9e-19
rs10414622	Venous thromboembolism or factor VII levels (pleiotropy)	35285134	rs4548995	chr19:10630195	C=0.764, G=0.236	0.994503	1	NR	NA	NA	4e-19
rs10414622	Venous thromboembolism or von Willebrand factor levels (pleiotropy)	35285134	rs4548995	chr19:10630195	C=0.764, G=0.236	0.994503	1	NR	NA	NA	2e-19
rs10414622	Venous thromboembolism or factor XI levels (pleiotropy)	35285134	rs4548995	chr19:10630195	C=0.764, G=0.236	0.994503	1	NR	NA	NA	4e-19
rs10414622	Venous thromboembolism or factor VIII levels (pleiotropy)	35285134	rs4548995	chr19:10630195	C=0.764, G=0.236	0.994503	1	NR	NA	NA	3e-19
rs10414622	Venous thromboembolism or fibrinogen levels (pleiotropy)	35285134	rs4548995	chr19:10630195	C=0.764, G=0.236	0.994503	1	NR	NA	NA	2e-19
rs10414622	Venous thromboembolism	25772935	rs2288904	chr19:10631494	A=0.236, G=0.764	0.994503	1	0.785	1.21	1.16-1.28	3e-15
rs10414622	Multiple sclerosis	24076602	rs2288904	chr19:10631494	A=0.236, G=0.764	0.994503	1	0.78	1.1	NA	2e-11
rs10414622	Venous thromboembolism	31676865	rs2288904	chr19:10631494	A=0.236, G=0.764	0.994503	1	0.7853	1.12333	1.10-1.15	4e-24
rs10414622	Height	36224396	rs2288904	chr19:10631494	A=0.236, G=0.764	0.994503	1	0.1723	0.0223	0.017-0.028	2e-15
rs10414622	Deep vein thrombosis [DVT] (PheCode 452.2)	39024449	rs2288904	chr19:10631494	A=0.236, G=0.764	0.994503	1	0.1841	0.1298	0.11-0.15	5e-19
rs10414622	Venous thromboembolism or tissue plasminogen activator levels (pleiotropy)	35285134	rs1560711	chr19:10631611	C=0.237, T=0.763	1	1	NR	NA	NA	9e-19
rs10414622	Venous thromboembolism or plasminogen activator inhibitor 1 levels (pleiotropy)	35285134	rs1560711	chr19:10631611	C=0.237, T=0.763	1	1	NR	NA	NA	1e-18
rs10414622	Height	36224396	rs1560711	chr19:10631611	C=0.237, T=0.763	1	1	0.2201	0.0271	0.026-0.028	6e-288
rs10414622	Height	31562340	rs1560710	chr19:10631767	C=0.237, T=0.763	1	1	NR	0.0395578	0.034-0.046	2e-38
rs10414622	Height	34594039	rs1560710	chr19:10631767	C=0.237, T=0.763	1	1	0.658613	0.0253203	0.021-0.03	6e-32
rs10414622	Height	35831902	rs1560710	chr19:10631767	C=0.237, T=0.763	1	1	NR	0.038	0.028-0.049	8e-13
rs10414622	Thrombosis	26908601	rs9797861	chr19:10632450	C=0.237, T=0.763	1	1	0.7601	1.145	1.093-1.199	6e-09
rs10783847	Insomnia	35835914	rs10877011	chr12:57731209	G=0.323, T=0.677	0.876468	0.944776	NR	0.008	0.006-0.01	4e-10
rs10783847	Multiple sclerosis	19525955	rs703842	chr12:57768956	A=0.68, G=0.32	0.995439	1	0.67	1.23	NA	5e-11
rs10783847	Height	36224396	rs703842	chr12:57768956	A=0.68, G=0.32	0.995439	1	0.322	0.01829	0.012-0.025	1e-08
rs10783847	Mean platelet thrombocyte volume (UKB data field 30100)	39789286	rs10877013	chr12:57771302	C=0.682, T=0.318	0.995432	1	0.327144	0.0130114	0.0093-0.0167	1e-12
rs10783847	Sarcoidosis	40075078	rs7965287	chr12:57794913	C=0.324, G=0.676	0.977475	1	0.33	0.91	0.88-0.94	4e-10
rs10783847	Self-reported math ability (MTAG)	30038396	rs1021469	chr12:57814381	A=0.308, G=0.692	0.897203	0.971575	0.3108	0.011	0.0073-0.0147	1e-08
rs10844639	Autoimmune thyroid disease	32581359	rs3764022	chr12:9680928	C=0.662, G=0.338	0.853967	0.963415	0.675	1.0989	NA	2e-24
rs10844639	Autoimmune thyroid disease	37002690	rs3764022	chr12:9680928	C=0.662, G=0.338	0.853967	0.963415	NR	0.92	NA	1e-13
rs10844639	Thyroid peroxidase antibody positivity in pregnancy	39266554	rs10844638	chr12:9735800	C=0.357, T=0.643	1	1	0.381825	0.86	0.83-0.89	7e-16
rs10844639	Autoimmune thyroid disease	32581359	rs11052754	chr12:9736046	A=0.333, T=0.667	0.899771	1	0.685	1.11111	NA	4e-22
rs10844639	Lymphocyte count	29403010	rs10844639	chr12:9736166	C=0.643, T=0.357	1	1	NR	0.0401	0.028-0.052	6e-11
rs10844639	White blood cell count	27863252	rs10772108	chr12:9746454	C=0.65, G=0.35	0.814019	0.916072	0.341	0.0298859	0.022-0.037	4e-15
rs10844639	Monocyte percentage of white cells	27863252	rs10844682	chr12:9747028	C=0.35, T=0.65	0.814019	0.916072	0.3414	0.0263773	0.019-0.034	3e-12
rs10844639	Monocyte percentage of white cells	32888494	rs10844682	chr12:9747028	C=0.35, T=0.65	0.814019	0.916072	0.340921	0.02567	0.021-0.03	1e-27
rs10844639	Eosinophil percentage of white cells	32888494	rs10844682	chr12:9747028	C=0.35, T=0.65	0.814019	0.916072	0.340879	0.0169437	0.012-0.022	6e-13
rs10844639	Thyroid peroxidase antibody levels in pregnancy	39266554	rs10844682	chr12:9747028	C=0.35, T=0.65	0.814019	0.916072	0.385789	0.1219	0.093-0.151	3e-16
rs10877016	Insomnia	35835914	rs10877011	chr12:57731209	G=0.323, T=0.677	0.876468	0.944776	NR	0.008	0.006-0.01	4e-10
rs10877016	Multiple sclerosis	19525955	rs703842	chr12:57768956	A=0.68, G=0.32	0.995439	1	0.67	1.23	NA	5e-11
rs10877016	Height	36224396	rs703842	chr12:57768956	A=0.68, G=0.32	0.995439	1	0.322	0.01829	0.012-0.025	1e-08
rs10877016	Mean platelet thrombocyte volume (UKB data field 30100)	39789286	rs10877013	chr12:57771302	C=0.682, T=0.318	0.995432	1	0.327144	0.0130114	0.0093-0.0167	1e-12
rs10877016	Sarcoidosis	40075078	rs7965287	chr12:57794913	C=0.324, G=0.676	0.977475	1	0.33	0.91	0.88-0.94	4e-10
rs10877016	Self-reported math ability (MTAG)	30038396	rs1021469	chr12:57814381	A=0.308, G=0.692	0.897203	0.971575	0.3108	0.011	0.0073-0.0147	1e-08
rs10882105	Type 2 diabetes	31118516	rs2153827	chr10:92664316	G=0.399, T=0.601	0.83391	0.960304	0.34	1.11	NA	1e-09
rs10882105	Type 2 diabetes	36329257	rs35978445	chr10:92664665	A=0.399, G=0.601	0.83391	0.960304	NR	0.155117	NA	7e-09
rs10882105	Glycated hemoglobin HbA1c levels	36329257	rs35978445	chr10:92664665	A=0.399, G=0.601	0.83391	0.960304	NR	0.0211237	NA	4e-13
rs10882105	Glucose (fasting status unknown, mean, inv-norm transformed)	39024449	rs35978445	chr10:92664665	A=0.399, G=0.601	0.83391	0.960304	0.6747	0.03906	0.033-0.045	3e-35
rs10882105	Waist-hip ratio	30595370	rs11187140	chr10:92707153	A=0.367, G=0.633	0.949804	0.991331	NR	NA	NA	1e-09
rs10882105	Random glucose levels	35810165	rs11187140	chr10:92707153	A=0.367, G=0.633	0.949804	0.991331	NR	NA	NA	2e-10
rs10882105	PPY protein levels	39789286	rs11187140	chr10:92707153	A=0.367, G=0.633	0.949804	0.991331	0.35966	0.0419215	0.03-0.054	2e-13
rs10882105	Medication use (drugs used in diabetes)	34594039	rs11187141	chr10:92707388	A=0.626, T=0.374	0.987311	0.995746	0.792693	0.14883	0.13-0.17	2e-34
rs10882105	Body mass index	34594039	rs11187141	chr10:92707388	A=0.626, T=0.374	0.987311	0.995746	0.792472	0.026306	0.019-0.034	2e-11
rs10882105	Weight	34594039	rs11187141	chr10:92707388	A=0.626, T=0.374	0.987311	0.995746	0.792666	0.0229945	0.016-0.03	6e-12
rs10882105	Type 2 diabetes	30595370	rs34744311	chr10:92707530	C=0.624, T=0.376	0.978916	0.991502	NR	NA	NA	5e-27
rs10882105	Medication use (drugs used in diabetes)	34594039	rs34744311	chr10:92707530	C=0.624, T=0.376	0.978916	0.991502	NR	0.1255	0.11-0.14	9e-49
rs10882105	Blood Glucose variance level in bendroflumethiazide treated hypertension	38425181	rs34744311	chr10:92707530	C=0.624, T=0.376	0.978916	0.991502	NR	0.0334	0.023-0.043	5e-11
rs10882105	Insulin pump user (PheCode 250.3)	39024449	rs11187143	chr10:92709177	A=0.376, G=0.624	0.987325	0.995751	0.6667	0.08854	0.061-0.116	1e-11
rs10882105	Type 2 diabetes with ophthalmic manifestations (PheCode 250.23)	39024449	rs11187143	chr10:92709177	A=0.376, G=0.624	0.987325	0.995751	0.6615	0.09387	0.076-0.112	1e-28
rs10882105	Glucose (fasting status unknown, maximum, inv-norm transformed)	39024449	rs11187143	chr10:92709177	A=0.376, G=0.624	0.987325	0.995751	0.6638	0.03623	0.031-0.042	1e-35
rs10882105	Corrected insulin response	24699409	rs11187144	chr10:92710223	C=0.378, T=0.622	0.978974	0.995737	NR	0.12	0.079-0.161	3e-08
rs10882105	Corrected insulin response adjusted for insulin sensitivity index	24699409	rs11187144	chr10:92710223	C=0.378, T=0.622	0.978974	0.995737	NR	0.12	0.077-0.163	3e-08
rs10882105	Birth weight	31097437	rs11187144	chr10:92710223	C=0.378, T=0.622	0.978974	0.995737	0.39	0.026	0.02-0.032	3e-15
rs10882105	Diabetic retinopathy (PheCode 250.7)	39024449	rs4933736	chr10:92711838	C=0.624, T=0.376	0.987325	0.995751	0.6616	0.09956	0.082-0.118	2e-32
rs10882105	Type 2 diabetes with renal manifestations (PheCode 250.22)	39024449	rs4933736	chr10:92711838	C=0.624, T=0.376	0.987325	0.995751	0.6619	0.07778	0.059-0.097	6e-18
rs10882105	Hemoglobin A1c (HbA1c, maximum, inv-norm transformed)	39024449	rs4933736	chr10:92711838	C=0.624, T=0.376	0.987325	0.995751	0.6654	0.04587	0.039-0.052	5e-43
rs10882105	Type 2 diabetes	26818947	rs7087591	chr10:92713872	A=0.377, G=0.623	0.99156	1	NR	1.18666	1.14388991203487-1.23102679945342	6e-20
rs10882105	Body mass index	28892062	rs1832886	chr10:92717782	A=0.376, G=0.624	0.995769	1	0.784	0.031	0.023-0.039	3e-12
rs10882105	Birth weight	31043758	rs1112718	chr10:92719350	A=0.607, G=0.393	0.927118	1	0.404182	0.025684	0.021-0.031	4e-23
rs10882105	Type 2 diabetes (adjusted for BMI)	35393509	rs1112718	chr10:92719350	A=0.607, G=0.393	0.927118	1	0.4485	0.1022	0.072-0.132	2e-11
rs10882105	Type ii diabetes	35393509	rs1112718	chr10:92719350	A=0.607, G=0.393	0.927118	1	0.4485	0.093	0.064-0.122	3e-10
rs10882105	Medication use (drugs used in diabetes)	31015401	rs1112718	chr10:92719350	A=0.607, G=0.393	0.927118	1	0.405782	0.101585	0.078-0.125	9e-18
rs10882105	Multiple sclerosis	31604244	rs1112718	chr10:92719350	A=0.607, G=0.393	0.927118	1	NR	1.086	NA	2e-17
rs10882105	Multiple sclerosis (MTAG)	40262193	rs1112718	chr10:92719350	A=0.607, G=0.393	0.927118	1	0.599	0.045	0.031-0.059	1e-10
rs10882105	Type 2 diabetes	35551307	rs1112718	chr10:92719350	A=0.607, G=0.393	0.927118	1	0.17	0.064	0.044-0.084	6e-11
rs10882105	Multiple sclerosis	21833088	rs7923837	chr10:92722160	A=0.375, G=0.625	1	1	NR	1.1	1.08-1.11	5e-09
rs10882105	Birth length (MTAG)	31681408	rs7923837	chr10:92722160	A=0.375, G=0.625	1	1	0.367	0.0352738	0.023-0.047	5e-09
rs10882105	Body mass index	28892062	rs7923837	chr10:92722160	A=0.375, G=0.625	1	1	0.39	0.015	0.0091-0.0209	2e-09
rs10882105	Multiple sclerosis	24076602	rs7923837	chr10:92722160	A=0.375, G=0.625	1	1	0.62	1.11	NA	4e-17
rs10882105	Glycated haemoglobin HbA1c levels (UKB data field 30750)	39789286	rs7923837	chr10:92722160	A=0.375, G=0.625	1	1	0.3797	0.0259107	0.022-0.03	2e-43
rs10882105	Cardiometabolic multimorbidity	38409652	rs7923866	chr10:92722319	C=0.625, T=0.375	1	1	0.379809	0.0750554	0.05-0.1	2e-09
rs10882105	Type 2 diabetes	30054458	rs7923866	chr10:92722319	C=0.625, T=0.375	1	1	0.378775	0.0972	0.083-0.112	9e-40
rs10882105	Medication use for T2D (number of purchases)	36653479	rs11187149	chr10:92726006	A=0.375, G=0.625	1	1	NR	0.011085	0.0092-0.013	9e-30
rs10995242	Schizophrenia	35396580	rs10995239	chr10:62628605	A=0.65, G=0.35	0.991279	0.99563	0.652	1.04321	1.03-1.06	3e-08
rs10995242	Eosinophil counts	27863252	rs10995240	chr10:62628871	C=0.349, G=0.651	0.995637	1	0.3687	0.0437518	0.037-0.051	1e-32
rs10995242	Eosinophil percentage of white cells	27863252	rs10995240	chr10:62628871	C=0.349, G=0.651	0.995637	1	0.3688	0.040298	0.033-0.048	6e-28
rs10995242	Eosinophil percentage of granulocytes	27863252	rs10995240	chr10:62628871	C=0.349, G=0.651	0.995637	1	0.369	0.0392022	0.032-0.046	3e-26
rs10995242	Sum eosinophil basophil counts	27863252	rs10995240	chr10:62628871	C=0.349, G=0.651	0.995637	1	0.3688	0.0434074	0.036-0.051	5e-32
rs10995242	Neutrophil percentage of granulocytes	27863252	rs10995240	chr10:62628871	C=0.349, G=0.651	0.995637	1	0.369	0.0383121	0.031-0.046	3e-25
rs10995242	Eosinophil counts	32888493	rs10995240	chr10:62628871	C=0.349, G=0.651	0.995637	1	0.368331	0.043838	0.04-0.048	2e-101
rs10995242	Schizophrenia	39753749	rs10995241	chr10:62630637	A=0.651, T=0.349	0.995637	1	NR	NA	NA	4e-08
rs10995242	Eosinophil counts	35935937	rs10995242	chr10:62631135	C=0.65, T=0.35	1	1	0.288	0.043	0.035-0.051	5e-29
rs10995242	Eosinophil counts	32888494	rs10995246	chr10:62632086	A=0.35, C=0.65	1	1	0.368219	0.0502332	0.045-0.056	7e-75
rs10995242	Eosinophil counts	32888493	rs10995248	chr10:62636282	C=0.64, T=0.36	0.957508	1	0.37977	NA	NA	3e-126
rs10995242	Eosinophil counts	34594039	rs10995248	chr10:62636282	C=0.64, T=0.36	0.957508	1	0.477632	0.043482	0.035-0.052	1e-22
rs10995242	Eosinophil counts	34594039	rs10995248	chr10:62636282	C=0.64, T=0.36	0.957508	1	NR	0.0309	0.028-0.034	4e-75
rs10995242	Vasculitis (pleiotropy)	36797040	rs10995248	chr10:62636282	C=0.64, T=0.36	0.957508	1	NR	NA	NA	2e-08
rs10995242	eosinophil (absolute count, mean, inv-norm transformed)	39024449	rs10995248	chr10:62636282	C=0.64, T=0.36	0.957508	1	0.6923	0.05874	0.052-0.066	3e-59
rs10995242	eosinophil (absolute count, maximum, inv-norm transformed)	39024449	rs10995248	chr10:62636282	C=0.64, T=0.36	0.957508	1	0.6922	0.05193	0.045-0.059	1e-49
rs10995242	eosinophil (fraction, maximum, inv-norm transformed)	39024449	rs10995248	chr10:62636282	C=0.64, T=0.36	0.957508	1	0.6929	0.04963	0.043-0.056	2e-49
rs10995242	White blood cell count	30595370	rs10995249	chr10:62637156	C=0.64, T=0.36	0.957508	1	NR	NA	NA	2e-15
rs10995242	Asthma	36777996	rs10995249	chr10:62637156	C=0.64, T=0.36	0.957508	1	0.3898	0.027764	0.019-0.036	2e-10
rs10995242	Asthma	34594039	rs10995250	chr10:62637161	A=0.36, G=0.64	0.957508	1	0.478187	0.074482	0.048-0.101	4e-08
rs10995242	Eosinophil counts	29403010	rs16917546	chr10:62637778	C=0.36, T=0.64	0.957508	1	NR	0.03617	0.025-0.048	4e-10
rs10995242	Eosinophil counts	30595370	rs16917546	chr10:62637778	C=0.36, T=0.64	0.957508	1	NR	NA	NA	1e-94
rs10995242	Eosinophil counts	32888493	rs16917546	chr10:62637778	C=0.36, T=0.64	0.957508	1	0.51742	0.049524	0.04-0.059	1e-24
rs10995242	Basal cell carcinoma	38182794	rs16917546	chr10:62637778	C=0.36, T=0.64	0.957508	1	NR	1.0649	NA	1e-17
rs10995242	eosinophil (absolute count, minimum, inv-norm transformed)	39024449	rs16917546	chr10:62637778	C=0.36, T=0.64	0.957508	1	0.692	0.03689	0.031-0.043	2e-34
rs10995242	Atopic dermatitis	23042114	rs10995251	chr10:62638706	C=0.642, T=0.358	0.94035	0.986728	0.511	1.28	1.22-1.36	6e-20
rs10995242	Eosinophil counts	34469753	rs10995251	chr10:62638706	C=0.642, T=0.358	0.94035	0.986728	0.631	NA	NA	3e-53
rs10995242	Atopic dermatitis	34116867	rs10995255	chr10:62642673	A=0.358, G=0.642	0.94035	0.986728	NR	0.81	0.76-0.85	6e-14
rs10995242	Keratinocyte cancer (MTAG)	31174203	rs10995255	chr10:62642673	A=0.358, G=0.642	0.94035	0.986728	0.36587	1.06383	1.04-1.08	7e-11
rs10995242	Basal cell carcinoma	31174203	rs10995255	chr10:62642673	A=0.358, G=0.642	0.94035	0.986728	0.359747	1.06	1.04-1.08	4e-12
rs10995242	Skin cancer	39024449	rs10995255	chr10:62642673	A=0.358, G=0.642	0.94035	0.986728	0.6945	0.04946	0.037-0.062	1e-12
rs10995242	Atopic dermatitis	32514122	rs10995256	chr10:62642674	G=0.642, T=0.358	0.94035	0.986728	0.481434	0.815857	0.766719863-0.868143594	1e-10
rs10995242	Eosinophill count (UKB data field 30150)	39789286	rs10995256	chr10:62642674	G=0.642, T=0.358	0.94035	0.986728	0.365826	0.0364324	0.032-0.041	1e-69
rs10995242	Abdominal aortic aneurysm	37845353	rs12768538	chr10:62646598	C=0.64, G=0.36	0.949028	0.995562	NR	0.0656	0.049-0.082	6e-15
rs10995242	Nasal polyps	34594039	rs10995258	chr10:62649027	C=0.641, T=0.359	0.944682	0.991138	NR	0.1247	0.084-0.166	2e-09
rs10995242	Inflammatory bowel disease (MTAG)	39792054	rs10995258	chr10:62649027	C=0.641, T=0.359	0.944682	0.991138	NR	NA	NA	9e-14
rs10995242	Other non-epithelial cancer of skin (PheCode 172.2)	39024449	rs10995258	chr10:62649027	C=0.641, T=0.359	0.944682	0.991138	0.6948	0.05606	0.042-0.07	4e-14
rs10995242	eosinophil (fraction, mean, inv-norm transformed)	39024449	rs7094595	chr10:62655653	A=0.361, T=0.639	0.944931	0.995555	0.6935	0.05729	0.051-0.064	2e-61
rs10995242	eosinophil (fraction, minimum, inv-norm transformed)	39024449	rs7094595	chr10:62655653	A=0.361, T=0.639	0.944931	0.995555	0.6935	0.03721	0.031-0.043	2e-35
rs10995242	eosinophil (absolute count, mean, inv-norm transformed)	39024449	rs7094595	chr10:62655653	A=0.361, T=0.639	0.944931	0.995555	0.6313	0.06146	0.055-0.068	2e-83
rs10995242	eosinophil (fraction, minimum, inv-norm transformed)	39024449	rs7094595	chr10:62655653	A=0.361, T=0.639	0.944931	0.995555	0.6315	0.03735	0.032-0.043	7e-38
rs10995242	Chronic inflammatory diseases (ankylosing spondylitis, Crohn's disease, psoriasis, primary sclerosing cholangitis, ulcerative colitis) (pleiotropy)	26974007	rs10995271	chr10:62678726	C=0.376, G=0.624	0.84603	0.972695	NR	NA	NA	3e-48
rs10995242	Crohn's disease	18587394	rs10995271	chr10:62678726	C=0.376, G=0.624	0.84603	0.972695	0.39	1.25	NA	4e-20
rs10995242	Pediatric autoimmune diseases	26301688	rs10822050	chr10:62679011	C=0.377, T=0.623	0.842379	0.972651	0.39	NA	NA	8e-11
rs10995242	Inflammatory bowel disease or major depressive disorder (pleiotropy)	36753304	rs10822050	chr10:62679011	C=0.377, T=0.623	0.842379	0.972651	NR	NA	NA	9e-09
rs10995242	Basal cell carcinoma	38182794	rs12766391	chr10:62681444	A=0.377, G=0.623	0.842379	0.972651	NR	1.0622	NA	7e-17
rs11121537	Heel bone mineral density	30048462	rs111368727	chr1:10283239	A=0.307, T=0.693	0.866919	0.990282	NR	0.0182041	0.013-0.024	1e-09
rs11121537	Multiple sclerosis	18997785	rs10492972	chr1:10293054	C=0.335, T=0.665	0.995545	1	0.27	1.34	1.23-1.48	3e-10
rs11121537	Hepatocellular carcinoma	20676096	rs17401966	chr1:10325413	A=0.691, G=0.309	0.858169	0.980688	0.72	1.64	1.49-1.82	2e-18
rs11121537	Vertex-wise cortical surface area	34910505	rs188880781	chr1:10372663	G=0.691, T=0.309	0.833008	0.966204	0.31	5.84	NA	5e-09
rs11127261	Refractive error	32231278	rs11127261	chr2:30252287	A=0.318, G=0.682	1	1	NR	NA	NA	2e-20
rs11127261	Spherical equivalent	32352494	rs11690883	chr2:30252372	G=0.35, T=0.65	0.866684	1	NR	0.08	0.06-0.1	9e-11
rs11130335	Educational attainment (years of education)	30595370	rs62253608	chr3:52955367	C=0.679, T=0.321	0.990906	1	NR	NA	NA	1e-09
rs11130335	CAMSIS occupational score (MTAG)	39715877	rs62253608	chr3:52955367	C=0.679, T=0.321	0.990906	1	NR	0.00997187	0.0065-0.0135	3e-08
rs11130335	Educational attainment	34855049	rs35671032	chr3:52972039	C=0.321, T=0.679	0.990906	1	NR	NA	NA	1e-12
rs11130335	Hand grip strength	29691431	rs62253653	chr3:52979251	A=0.719, G=0.281	0.818034	0.989621	0.7036	0.002	0.0014-0.0026	1e-10
rs11130335	Eosinophill count (UKB data field 30150)	39789286	rs2336720	chr3:52994045	C=0.651, T=0.349	0.874478	1	0.376559	0.0140663	0.0098-0.0183	1e-11
rs11130335	Educational attainment (years of education)	30038396	rs2336721	chr3:52994359	C=0.65, T=0.35	0.870662	1	0.3778	0.0095	0.0066-0.0124	1e-10
rs11130335	Educational attainment (MTAG)	30038396	rs2336721	chr3:52994359	C=0.65, T=0.35	0.870662	1	0.3778	0.0085	0.0058-0.0112	5e-10
rs11130335	Type 2 diabetes	32541925	rs62255926	chr3:53091413	A=0.712, T=0.288	0.80412	0.964551	0.2629	0.0252	0.016-0.034	4e-08
rs11136333	APBB1IP protein levels	39789286	rs7461753	chr8:143907330	A=0.571, C=0.429	0.889584	0.947014	0.424259	0.0469315	0.035-0.059	6e-17
rs11136333	LSP1 protein levels	39789286	rs7461753	chr8:143907330	A=0.571, C=0.429	0.889584	0.947014	0.424259	0.0441089	0.032-0.056	2e-14
rs11136333	Multiple sclerosis	31604244	rs3923387	chr8:143912625	C=0.567, T=0.433	0.92069	0.971269	NR	1.0639	NA	2e-08
rs11136333	Neutrophil forward scatter	37596262	rs6990361	chr8:143913053	C=0.567, T=0.433	0.92069	0.971269	0.4244	0.0478262	0.034-0.062	3e-11
rs11136333	S100P protein levels	39789286	rs7014582	chr8:143916360	A=0.56, G=0.44	0.92524	0.987534	0.437201	0.0814532	0.07-0.093	1e-45
rs11136333	High fluorescence immature platelet fraction	37596262	rs6558405	chr8:143917008	C=0.441, T=0.559	0.921475	0.987511	0.4333	0.0654093	0.051-0.08	4e-19
rs11136333	Vertex-wise cortical thickness	34910505	rs7822511	chr8:143918193	C=0.427, T=0.573	0.836684	0.914704	0.43	6.28	NA	3e-10
rs11136333	Red blood cell count	32888493	rs7819099	chr8:143918694	A=0.564, G=0.436	0.948346	0.991748	0.430963	0.014428	0.011-0.018	2e-13
rs11136333	Red blood cell count	32888493	rs7819099	chr8:143918694	A=0.564, G=0.436	0.948346	0.991748	0.384131	NA	NA	2e-11
rs11136333	Red blood cell count	30595370	rs7819099	chr8:143918694	A=0.564, G=0.436	0.948346	0.991748	NR	NA	NA	1e-10
rs11136333	Mean platelet volume	32888493	rs7819099	chr8:143918694	A=0.564, G=0.436	0.948346	0.991748	0.568455	0.03187	0.028-0.036	5e-60
rs11136333	Mean platelet volume	32888493	rs7819099	chr8:143918694	A=0.564, G=0.436	0.948346	0.991748	0.563375	NA	NA	2e-57
rs11136333	Mean platelet volume	32888494	rs7819099	chr8:143918694	A=0.564, G=0.436	0.948346	0.991748	0.432258	0.0299991	0.026-0.034	2e-39
rs11136333	Natural Killer T Absolute Count	32929287	rs7819099	chr8:143918694	A=0.564, G=0.436	0.948346	0.991748	0.51203	0.1387	0.09-0.188	3e-08
rs11136333	Natural Killer T %T cell	32929287	rs7819099	chr8:143918694	A=0.564, G=0.436	0.948346	0.991748	0.51157	0.148	0.099-0.197	3e-09
rs11136333	Natural Killer T %lymphocyte	32929287	rs7819099	chr8:143918694	A=0.564, G=0.436	0.948346	0.991748	0.51157	0.1488	0.1-0.198	3e-09
rs11136333	Red blood cell count	32888494	rs7819099	chr8:143918694	A=0.564, G=0.436	0.948346	0.991748	0.43165	0.0145695	0.01-0.019	7e-11
rs11136333	Corpus callosum mid-anterior volume	37164063	rs7819099	chr8:143918694	A=0.564, G=0.436	0.948346	0.991748	NR	NA	NA	8e-09
rs11136333	Corpus callosum volume	37164063	rs7819099	chr8:143918694	A=0.564, G=0.436	0.948346	0.991748	NR	NA	NA	2e-11
rs11136333	Corpus callosum volume (MOSTest)	37164063	rs7819099	chr8:143918694	A=0.564, G=0.436	0.948346	0.991748	NR	NA	NA	1e-09
rs11136333	Immature platelet count	37596262	rs7819099	chr8:143918694	A=0.564, G=0.436	0.948346	0.991748	0.4288	0.0541796	0.04-0.069	2e-13
rs11136333	Node-level brain connectivity (multivariate analysis)	36800424	rs7819099	chr8:143918694	A=0.564, G=0.436	0.948346	0.991748	0.56872	5.61174	NA	2e-08
rs11136333	Subcortical volume (MOSTest)	32665545	rs6984820	chr8:143919156	C=0.577, T=0.423	0.967797	0.9918	NR	NA	NA	4e-08
rs11136333	Corpus callosum central volume	37164063	rs6984820	chr8:143919156	C=0.577, T=0.423	0.967797	0.9918	NR	NA	NA	2e-08
rs11136333	Bipolar disorder	34002096	rs6992333	chr8:143919209	A=0.568, G=0.432	0.940186	0.979514	0.59	0.94158	0.92-0.96	2e-09
rs11136333	Platelet count	34594039	rs6992333	chr8:143919209	A=0.568, G=0.432	0.940186	0.979514	0.190873	0.0264635	0.018-0.035	5e-10
rs11136333	Left-hemisphere control network to right-hemisphere salience/ventral attention network white-matter structural connectivity	38438384	rs6992333	chr8:143919209	A=0.568, G=0.432	0.940186	0.979514	NR	0.0429297	0.028-0.058	1e-08
rs11136333	Whole brain free water diffusion (multivariate analysis)	35505052	rs6992333	chr8:143919209	A=0.568, G=0.432	0.940186	0.979514	NR	NA	NA	2e-10
rs11136333	CLC protein levels	39789286	rs6992333	chr8:143919209	A=0.568, G=0.432	0.940186	0.979514	0.430707	0.0574392	0.046-0.069	6e-27
rs11136333	Left-hemisphere salience/ventral attention network to right-hemisphere somatomotor network white-matter structural connectivity	38438384	rs6558407	chr8:143921326	C=0.571, T=0.429	0.983845	0.995924	NR	0.0492539	0.035-0.063	5e-12
rs11136333	Left-hemisphere salience/ventral attention network to right-hemisphere dorsal attention network white-matter structural connectivity	38438384	rs6558407	chr8:143921326	C=0.571, T=0.429	0.983845	0.995924	NR	0.0473921	0.033-0.061	3e-11
rs11136333	Left-hemisphere control network to right-hemisphere default mode network white-matter structural connectivity	38438384	rs6558407	chr8:143921326	C=0.571, T=0.429	0.983845	0.995924	NR	0.0404331	0.026-0.055	2e-08
rs11136333	DIABLO/PRKAR1A protein level ratio	38412862	rs11777402	chr8:143921568	A=0.428, G=0.572	0.98786	0.995931	NR	0.0653164	0.052-0.079	5e-21
rs11136333	S100A12 protein levels	39789286	rs11777402	chr8:143921568	A=0.428, G=0.572	0.98786	0.995931	0.424275	0.0433213	0.031-0.055	4e-14
rs11136333	Platelet count	27863252	rs7833924	chr8:143921861	A=0.566, G=0.434	0.956103	0.991777	0.4283	0.0438985	0.037-0.051	7e-33
rs11136333	Platelet count	32888493	rs7833924	chr8:143921861	A=0.566, G=0.434	0.956103	0.991777	0.429792	0.042549	0.039-0.046	1e-106
rs11136333	Platelet count	32888493	rs7833924	chr8:143921861	A=0.566, G=0.434	0.956103	0.991777	0.38563	NA	NA	6e-114
rs11136333	Plateletcrit	32888494	rs7833924	chr8:143921861	A=0.566, G=0.434	0.956103	0.991777	0.430547	0.0328363	0.028-0.037	5e-47
rs11136333	Brain morphology (MOSTest)	32665545	rs7833924	chr8:143921861	A=0.566, G=0.434	0.956103	0.991777	NR	NA	NA	3e-08
rs11136333	Platelet count	32888494	rs7833924	chr8:143921861	A=0.566, G=0.434	0.956103	0.991777	0.430554	0.0429273	0.038-0.047	3e-79
rs11136333	Platelet count	34594039	rs7833924	chr8:143921861	A=0.566, G=0.434	0.956103	0.991777	NR	0.0374	0.033-0.041	4e-75
rs11136333	Left-hemisphere control network to caudate white-matter structural connectivity	38438384	rs7833924	chr8:143921861	A=0.566, G=0.434	0.956103	0.991777	NR	0.0435745	0.029-0.058	7e-09
rs11136333	Brain morphology (MOSTest)	35164939	rs7833924	chr8:143921861	A=0.566, G=0.434	0.956103	0.991777	NR	NA	NA	6e-13
rs11136333	Edge-level brain connectivity (multivariate analysis)	36800424	rs7833924	chr8:143921861	A=0.566, G=0.434	0.956103	0.991777	0.570237	6.46835	NA	1e-10
rs11136333	Platelet crit (UKB data field 30090)	39789286	rs7833924	chr8:143921861	A=0.566, G=0.434	0.956103	0.991777	0.429072	0.0267958	0.023-0.03	1e-52
rs11136333	Platelet count	34469753	rs11778026	chr8:143922240	G=0.428, T=0.572	0.98786	0.995931	0.576	NA	NA	5e-43
rs11136333	TRIAP1 protein levels	39789286	rs55646585	chr8:143925453	C=0.581, T=0.419	0.967952	1	0.417182	0.041418	0.029-0.053	2e-12
rs11136333	LGALS8 protein levels	39789286	rs55646585	chr8:143925453	C=0.581, T=0.419	0.967952	1	0.417182	0.054099	0.043-0.065	8e-25
rs11136333	NADK protein levels	39789286	rs55646585	chr8:143925453	C=0.581, T=0.419	0.967952	1	0.417182	0.0708542	0.059-0.082	9e-38
rs11136333	platelet count (maximum, inv-norm transformed)	39024449	rs35916068	chr8:143925516	A=0.573, G=0.427	1	1	0.6588	0.04835	0.042-0.055	2e-47
rs11136333	Bipolar I disorder	34002096	rs6993953	chr8:143926153	C=0.573, T=0.427	1	1	0.618	0.92496	0.9-0.95	1e-10
rs11136333	Platelet count	39414775	rs7017789	chr8:143926641	A=0.427, G=0.573	1	1	NR	0.053	0.039-0.067	1e-13
rs11136333	VAT1 protein levels	39789286	rs55895668	chr8:143926863	C=0.434, T=0.566	0.972024	1	0.429605	0.0474598	0.036-0.059	5e-17
rs11136333	Right-hemisphere dorsal attention network to pallidum white-matter structural connectivity	38438384	rs55984967	chr8:143927132	A=0.426, T=0.574	0.995945	1	NR	0.0508337	0.035-0.066	1e-10
rs11136333	Platelet distribution width	32888494	rs11993233	chr8:143928115	A=0.566, G=0.434	0.972024	1	0.430307	0.0490447	0.045-0.054	4e-103
rs11136333	Whole brain restricted directional diffusion (multivariate analysis)	35505052	rs11993233	chr8:143928115	A=0.566, G=0.434	0.972024	1	NR	NA	NA	1e-12
rs11136333	Immature platelet fraction	37596262	rs11993233	chr8:143928115	A=0.566, G=0.434	0.972024	1	0.4271	0.0686412	0.054-0.083	2e-21
rs11136333	Nuclear receptor-binding protein levels	34648354	rs11993233	chr8:143928115	A=0.566, G=0.434	0.972024	1	0.57	0.285	0.26-0.31	3e-109
rs11136333	Platelet count (UKB data field 30080)	39789286	rs11993233	chr8:143928115	A=0.566, G=0.434	0.972024	1	0.428754	0.0385229	0.035-0.042	1e-108
rs11136333	Platelet distribution width (UKB data field 30110)	39789286	rs11993233	chr8:143928115	A=0.566, G=0.434	0.972024	1	0.428754	0.0459162	0.042-0.05	2e-133
rs11136333	Mean platelet thrombocyte volume (UKB data field 30100)	39789286	rs11993233	chr8:143928115	A=0.566, G=0.434	0.972024	1	0.428754	0.0313592	0.028-0.035	9e-82
rs11136333	CDA protein levels	39789286	rs11993233	chr8:143928115	A=0.566, G=0.434	0.972024	1	0.429748	0.123041	0.11-0.13	6e-127
rs11136333	TNFSF12 protein levels	39789286	rs11993233	chr8:143928115	A=0.566, G=0.434	0.972024	1	0.429748	0.0569588	0.046-0.067	2e-33
rs11136333	OPLAH protein levels	39789286	rs11993233	chr8:143928115	A=0.566, G=0.434	0.972024	1	0.429748	0.162652	0.15-0.17	2e-162
rs11136333	SSC-A on monocyte	32929287	rs11136335	chr8:143929609	A=0.415, G=0.585	0.948363	1	0.48523	0.1653	0.11-0.22	2e-09
rs11136333	Calcium levels	33887147	rs62522556	chr8:143931282	C=0.408, T=0.592	0.89809	0.987221	0.3987	0.001577	0.0011-0.002/	2e-11
rs11136333	Calcium levels	34594039	rs7003580	chr8:143933366	C=0.588, T=0.412	0.874606	0.966251	NR	0.015	0.01-0.02	1e-10
rs11136333	What is your height? (cm, inv-normal transformed)	39024449	rs6989119	chr8:143933779	A=0.408, G=0.592	0.89809	0.987221	0.6543	0.03293	0.024-0.042	2e-13
rs11136333	mean platelet volume (MPV, mean, inv-norm transformed)	39024449	rs6989119	chr8:143933779	A=0.408, G=0.592	0.89809	0.987221	0.6748	0.04101	0.033-0.049	2e-26
rs11136333	height (minimum, inv-normal transformed)	39024449	rs11782331	chr8:143934174	A=0.405, C=0.595	0.894612	0.991418	0.6777	0.03209	0.024-0.04	1e-16
rs11136333	height (mean, inv-normal transformed)	39024449	rs11782331	chr8:143934174	A=0.405, C=0.595	0.894612	0.991418	0.6777	0.03262	0.025-0.041	6e-16
rs11136333	platelet count (minimum, inv-norm transformed)	39024449	rs11782331	chr8:143934174	A=0.405, C=0.595	0.894612	0.991418	0.6779	0.05135	0.045-0.058	4e-54
rs11136333	platelet count (mean, inv-norm transformed)	39024449	rs11782331	chr8:143934174	A=0.405, C=0.595	0.894612	0.991418	0.6779	0.05737	0.05-0.064	4e-59
rs11136333	Height	30595370	rs11783772	chr8:143934275	A=0.593, T=0.407	0.902096	0.99146	NR	NA	NA	8e-52
rs11136333	Height	31562340	rs11783772	chr8:143934275	A=0.593, T=0.407	0.902096	0.99146	NR	0.0203215	0.013-0.027	2e-08
rs11136333	Body surface area	36502284	rs6983908	chr8:143935425	A=0.585, C=0.415	0.870586	0.958117	NR	0.00275791	0.002-0.0036	2e-11
rs11136333	Standing height (UKB data field 50)	39789286	rs11784762	chr8:143935442	A=0.59, G=0.41	0.890136	0.978804	0.39751	0.0163398	0.014-0.019	2e-52
rs11136333	Platelet count	38116116	rs56034811	chr8:143936346	C=0.412, T=0.588	0.882259	0.970469	NR	NA	NA	5e-09
rs11136333	Left-hemisphere visual network to right-hemisphere visual network white-matter structural connectivity	38438384	rs6993938	chr8:143937036	A=0.593, G=0.407	0.902096	0.99146	NR	0.0424124	0.028-0.057	2e-08
rs11136333	Left-hemisphere somatomotor network to right-hemisphere somatomotor network white-matter structural connectivity	38438384	rs6993938	chr8:143937036	A=0.593, G=0.407	0.902096	0.99146	NR	0.0431618	0.029-0.057	2e-09
rs11136333	Left-hemisphere somatomotor network to right-hemisphere dorsal attention network white-matter structural connectivity	38438384	rs6993938	chr8:143937036	A=0.593, G=0.407	0.902096	0.99146	NR	0.0441016	0.029-0.059	4e-09
rs11136333	Left-hemisphere somatomotor network to right-hemisphere salience/ventral attention network white-matter structural connectivity	38438384	rs6993938	chr8:143937036	A=0.593, G=0.407	0.902096	0.99146	NR	0.0414899	0.027-0.056	9e-09
rs11136333	Left-hemisphere dorsal attention network to right-hemisphere salience/ventral attention network white-matter structural connectivity	38438384	rs6993938	chr8:143937036	A=0.593, G=0.407	0.902096	0.99146	NR	0.0426698	0.029-0.057	3e-09
rs11136333	Left-hemisphere dorsal attention network to right-hemisphere default mode network white-matter structural connectivity	38438384	rs6993938	chr8:143937036	A=0.593, G=0.407	0.902096	0.99146	NR	0.0402629	0.026-0.054	3e-08
rs11136333	Left-hemisphere salience/ventral attention network to right-hemisphere salience/ventral attention network white-matter structural connectivity	38438384	rs6993938	chr8:143937036	A=0.593, G=0.407	0.902096	0.99146	NR	0.0414841	0.028-0.055	5e-09
rs11136333	Platelet forward scatter	37596262	rs11784501	chr8:143939147	G=0.59, T=0.41	0.882443	0.974565	0.4069	0.0551103	0.039-0.071	2e-11
rs11136333	Hip shape mode 7	39574169	rs11784501	chr8:143939147	G=0.59, T=0.41	0.882443	0.974565	0.38	0.05	0.03-0.07	2e-11
rs11136333	Left-hemisphere default mode network to right-hemisphere dorsal attention network white-matter structural connectivity	38438384	rs11784501	chr8:143939147	G=0.59, T=0.41	0.882443	0.974565	NR	0.0437472	0.03-0.058	6e-10
rs11136333	Height	34594039	rs11784501	chr8:143939147	G=0.59, T=0.41	0.882443	0.974565	NR	0.0181	0.015-0.021	4e-36
rs11136333	Height (maximum, inv-normal transformed)	39024449	rs11136339	chr8:143939177	C=0.592, T=0.408	0.890357	0.982961	0.6682	0.03018	0.023-0.038	5e-15
rs11136333	Left-hemisphere dorsal attention network to right-hemisphere dorsal attention network white-matter structural connectivity	38438384	rs4073082	chr8:143939781	C=0.59, T=0.41	0.890136	0.978804	NR	0.0492558	0.035-0.064	3e-11
rs11136333	Left-hemisphere control network to right-hemisphere dorsal attention network white-matter structural connectivity	38438384	rs4073082	chr8:143939781	C=0.59, T=0.41	0.890136	0.978804	NR	0.0481531	0.033-0.063	2e-10
rs11136333	Height	39134668	rs112979447	chr8:143940564	C=0.592, T=0.408	0.89809	0.987221	NR	0.0260453	0.023-0.03	5e-49
rs11136333	Platelet side scatter	37596262	rs12543539	chr8:143946309	C=0.411, T=0.589	0.886188	0.974627	0.4065	0.0596408	0.043-0.076	2e-12
rs11136333	IGF 1 (UKB data field 30770)	39789286	rs12549853	chr8:143946468	A=0.409, G=0.591	0.894104	0.983002	0.398134	0.0132829	0.0095-0.0171	9e-13
rs11136333	Fibrinogen	23969696	rs7464572	chr8:143946999	C=0.591, G=0.409	0.894104	0.983002	0.6	0.007	0.005-0.009	1e-09
rs11136333	Fibrinogen levels	28107422	rs7464572	chr8:143946999	C=0.591, G=0.409	0.894104	0.983002	NR	0.0066	NA	2e-09
rs11136333	LDL cholesterol levels	28334899	rs7832643	chr8:143948489	G=0.587, T=0.413	0.87835	0.966332	0.405	0.0339	0.026-0.041()	2e-17
rs11136333	Total cholesterol levels	28334899	rs7832643	chr8:143948489	G=0.587, T=0.413	0.87835	0.966332	0.405	0.0289	0.022-0.036()	3e-14
rs11136333	Height	36224396	rs7832643	chr8:143948489	G=0.587, T=0.413	0.87835	0.966332	0.3899	0.0202	0.019-0.021	6e-215
rs11136333	mean platelet volume (MPV, maximum, inv-norm transformed)	39024449	rs7832643	chr8:143948489	G=0.587, T=0.413	0.87835	0.966332	0.5522	0.03474	0.028-0.041	3e-24
rs11136333	Height	36224396	rs11778018	chr8:143952282	C=0.414, T=0.586	0.866844	0.958016	0.1779	0.0175	0.011-0.024	4e-08
rs11136333	Haemorrhoidal disease	33888516	rs58579887	chr8:143954419	C=0.417, T=0.583	0.855341	0.945812	0.4046	1.03	1.02-1.04	2e-11
rs11136333	Serum albumin levels	34594039	rs58579887	chr8:143954419	C=0.417, T=0.583	0.855341	0.945812	NR	0.0159	0.012-0.02	8e-13
rs11136333	Whole brain restricted isotropic diffusion (multivariate analysis)	35505052	rs11777239	chr8:143957097	A=0.411, G=0.589	0.855694	0.957711	NR	NA	NA	1e-20
rs11136333	White matter microstructure (radial diusivities)	31666681	rs11777239	chr8:143957097	A=0.411, G=0.589	0.855694	0.957711	NR	NA	NA	6e-09
rs11136333	Left-hemisphere dorsal attention network to right-hemisphere somatomotor network white-matter structural connectivity	38438384	rs74933891	chr8:143958164	-=0.592, TG=0.408	0.829691	0.948882	NR	0.0486832	0.034-0.064	2e-10
rs11136333	Fibrinogen levels	26561523	rs11780978	chr8:143960684	A=0.41, G=0.59	0.852002	0.957609	0.4	0.0059	NA	6e-10
rs11136333	Osteoarthritis of the hip (hospital diagnosed)	29559693	rs11780978	chr8:143960684	A=0.41, G=0.59	0.852002	0.957609	0.40168	1.1263	1.0834-1.1708	2e-09
rs11136333	Sex hormone-binding globulin levels adjusted for BMI	32042192	rs11780978	chr8:143960684	A=0.41, G=0.59	0.852002	0.957609	0.403073	0.00875809	0.0063-0.0112	3e-13
rs11136333	Sex hormone-binding globulin levels	35192695	rs11780978	chr8:143960684	A=0.41, G=0.59	0.852002	0.957609	0.394706	0.0210559	0.015-0.027	1e-10
rs11136333	Sex hormone-binding globulin levels	35192695	rs11780978	chr8:143960684	A=0.41, G=0.59	0.852002	0.957609	NR	6.469	NA	1e-10
rs11136333	Fibrinogen levels or plasminogen activator inhibitor 1 levels (pleiotropy)	35285134	rs7010330	chr8:143962447	C=0.412, T=0.588	0.836837	0.945157	NR	NA	NA	5e-10
rs11136333	Ischemic stroke or fibrinogen levels (pleiotropy)	35285134	rs7010330	chr8:143962447	C=0.412, T=0.588	0.836837	0.945157	NR	NA	NA	4e-10
rs11136333	Fibrinogen levels or tissue plasminogen activator levels (pleiotropy)	35285134	rs7010330	chr8:143962447	C=0.412, T=0.588	0.836837	0.945157	NR	NA	NA	5e-10
rs11136333	Fibrinogen levels or factor VII levels (pleiotropy)	35285134	rs7010330	chr8:143962447	C=0.412, T=0.588	0.836837	0.945157	NR	NA	NA	5e-10
rs11136333	Fibrinogen levels or factor VII levels or factor XI levels or tissue plasminogen activator levels (pleiotropy)	35285134	rs7010330	chr8:143962447	C=0.412, T=0.588	0.836837	0.945157	NR	NA	NA	5e-10
rs11136333	Height	25282103	rs11783655	chr8:143963405	A=0.41, T=0.59	0.836983	0.94913	0.395	0.018	0.012-0.024	1e-09
rs11136333	GNLY protein levels	39789286	rs72695409	chr8:143965232	C=0.409, T=0.591	0.84081	0.953256	0.40023	0.0412233	0.03-0.052	8e-16
rs11136333	Medication use (HMG CoA reductase inhibitors)	31015401	rs11787365	chr8:143967165	C=0.412, T=0.588	0.829383	0.940939	0.400918	0.0370164	0.026-0.048	1e-10
rs11136333	Corpus callosum fractional anisotropy (body)	37164063	rs11136342	chr8:143970581	A=0.59, G=0.41	0.807344	0.932174	NR	NA	NA	4e-11
rs11136333	Height	36224396	rs11136342	chr8:143970581	A=0.59, G=0.41	0.807344	0.932174	0.59321	0.01776	0.011-0.024	3e-08
rs11164567	Multiple sclerosis and type 2 diabetes (pleiotropy)	26920376	rs6662618	chr1:92469854	G=0.815, T=0.185	0.877116	0.985651	NR	NA	1.0965-1.1754	3e-10
rs11164567	Systemic lupus erythematosus (MTAG)	36750564	rs6662618	chr1:92469854	G=0.815, T=0.185	0.877116	0.985651	NR	0.083	0.059-0.107	1e-11
rs11164567	Multiple sclerosis	31604244	rs58394161	chr1:92474402	C=0.186, T=0.814	0.858676	0.97845	NR	1.13263	NA	1e-14
rs11164567	IL12B protein levels	39789286	rs58394161	chr1:92474402	C=0.186, T=0.814	0.858676	0.97845	0.153807	0.0547566	0.042-0.068	2e-21
rs11164567	IL12A IL12B protein levels	39789286	rs58394161	chr1:92474402	C=0.186, T=0.814	0.858676	0.97845	0.153807	0.0524867	0.039-0.066	2e-18
rs11164567	Multiple sclerosis	27386562	rs6689470	chr1:92485653	A=0.179, G=0.821	0.823143	0.935899	NR	1.24	1.16‚Äì1.33	4e-10
rs11164567	Multiple sclerosis	24076602	rs41286801	chr1:92509907	C=0.824, T=0.176	0.815257	0.921938	0.16	1.19	NA	1e-26
rs111978400	Multiple sclerosis	27386562	rs6689470	chr1:92485653	A=0.179, G=0.821	0.979775	1	NR	1.24	1.16‚Äì1.33	4e-10
rs111978400	Multiple sclerosis	24076602	rs41286801	chr1:92509907	C=0.824, T=0.176	1	1	0.16	1.19	NA	1e-26
rs11256601	Multiple sclerosis	31604244	rs11256593	chr10:6075359	C=0.441, T=0.559	0.860045	1	NR	1.2062	NA	3e-65
rs11256601	Multiple sclerosis	35545683	rs11256593	chr10:6075359	C=0.441, T=0.559	0.860045	1	NR	1.06	0.92-1.23	4e-09
rs11256601	Multiple sclerosis (MTAG)	40262193	rs7078535	chr10:6078461	C=0.406, T=0.594	0.995884	1	0.439	0.068	0.054-0.082	2e-22
rs116727322	Basophil (fraction, minimum, inv-norm transformed)	39024449	rs112631212	chr19:12886115	G=0.013, T=0.987	1	1	0.9813	0.0932	0.074-0.112	2e-21
rs116727322	Basophil (fraction, mean, inv-norm transformed)	39024449	rs112631212	chr19:12886115	G=0.013, T=0.987	1	1	0.9813	0.1399	0.12-0.16	3e-34
rs116727322	Basophil (fraction, minimum, inv-norm transformed)	39024449	rs112631212	chr19:12886115	G=0.013, T=0.987	1	1	0.9607	0.09805	0.073-0.123	1e-14
rs116727322	Basophil (fraction, maximum, inv-norm transformed)	39024449	rs146141123	chr19:12894215	A=0.986, T=0.014	0.927636	1	0.9812	0.1182	0.096-0.14	3e-26
rs116727322	Basophil (fraction, maximum, inv-norm transformed)	39024449	rs146141123	chr19:12894215	A=0.986, T=0.014	0.927636	1	0.96	0.1286	0.1-0.16	1e-18
rs116727322	Basophil (absolute count, maximum, inv-norm transformed)	39024449	rs146141123	chr19:12894215	A=0.986, T=0.014	0.927636	1	0.9815	0.08648	0.063-0.109	2e-13
rs116727322	Basophil (absolute count, mean, inv-norm transformed)	39024449	rs146141123	chr19:12894215	A=0.986, T=0.014	0.927636	1	0.9815	0.09098	0.068-0.114	2e-14
rs11689168	Intraocular pressure	30054594	rs78658973	chr2:111726948	A=0.227, T=0.773	0.944091	0.971643	NR	0.1925	0.16-0.22	2e-31
rs11689168	Corneal endothelial cell density	30894546	rs78658973	chr2:111726948	A=0.227, T=0.773	0.944091	0.971643	NR	0.767844	NA	1.99999999992776e-314
rs11689168	Lung function (FEV1/FVC)	30595370	rs72823439	chr2:111732751	G=0.223, T=0.777	0.921822	0.971137	NR	NA	NA	2e-08
rs11689168	Primary open angle glaucoma (MTAG)	37386247	rs72823439	chr2:111732751	G=0.223, T=0.777	0.921822	0.971137	NR	0.0591976	0.039-0.08	2e-08
rs11689168	Primary open angle glaucoma (multi-trait analysis)	37386247	rs72823439	chr2:111732751	G=0.223, T=0.777	0.921822	0.971137	NR	0.0568	0.037-0.077	2e-08
rs11689168	hematocrit (maximum, inv-norm transformed)	39024449	rs11684402	chr2:111735409	C=0.206, T=0.794	0.840407	0.975013	0.826	0.03016	0.022-0.039	7e-12
rs11689168	Platelet count	32888494	rs74267315	chr2:111740537	A=0.775, G=0.225	0.966189	0.988557	0.231539	0.0169308	0.012-0.022	3e-10
rs11689168	Femoral neck bone mineral density	22504420	rs17040773	chr2:111742458	A=0.774, C=0.226	0.971809	0.988607	0.76	0.04	NA	2e-09
rs11689168	Corneal resistance factor	32716492	rs76210128	chr2:111775410	C=0.774, T=0.226	0.98304	0.994304	0.767	0.219	0.2-0.24	3e-148
rs11689168	Red blood cell count	30595370	rs66739581	chr2:111823394	C=0.243, T=0.757	0.915209	1	NR	NA	NA	6e-20
rs11689168	Hemoglobin	34594039	rs66739581	chr2:111823394	C=0.243, T=0.757	0.915209	1	NR	0.0131	0.0088-0.0174	2e-09
rs11689168	Central corneal thickness (MTAG)	35446358	rs35798130	chr2:111824333	A=0.773, G=0.227	1	1	0.7704	6.30645	5.69-6.92	8e-90
rs11689168	Corneal resistance factor (MTAG)	35446358	rs35798130	chr2:111824333	A=0.773, G=0.227	1	1	0.7662	0.11545	0.11-0.12	3e-135
rs11783799	Multiple sclerosis	31604244	rs3923387	chr8:143912625	C=0.567, T=0.433	0.827431	0.961163	NR	1.0639	NA	2e-08
rs11783799	Neutrophil forward scatter	37596262	rs6990361	chr8:143913053	C=0.567, T=0.433	0.827431	0.961163	0.4244	0.0478262	0.034-0.062	3e-11
rs11783799	S100P protein levels	39789286	rs7014582	chr8:143916360	A=0.56, G=0.44	0.840505	0.982525	0.437201	0.0814532	0.07-0.093	1e-45
rs11783799	High fluorescence immature platelet fraction	37596262	rs6558405	chr8:143917008	C=0.441, T=0.559	0.83707	0.982494	0.4333	0.0654093	0.051-0.08	4e-19
rs11783799	Red blood cell count	32888493	rs7819099	chr8:143918694	A=0.564, G=0.436	0.861965	0.986986	0.430963	0.014428	0.011-0.018	2e-13
rs11783799	Red blood cell count	32888493	rs7819099	chr8:143918694	A=0.564, G=0.436	0.861965	0.986986	0.384131	NA	NA	2e-11
rs11783799	Red blood cell count	30595370	rs7819099	chr8:143918694	A=0.564, G=0.436	0.861965	0.986986	NR	NA	NA	1e-10
rs11783799	Mean platelet volume	32888493	rs7819099	chr8:143918694	A=0.564, G=0.436	0.861965	0.986986	0.568455	0.03187	0.028-0.036	5e-60
rs11783799	Mean platelet volume	32888493	rs7819099	chr8:143918694	A=0.564, G=0.436	0.861965	0.986986	0.563375	NA	NA	2e-57
rs11783799	Mean platelet volume	32888494	rs7819099	chr8:143918694	A=0.564, G=0.436	0.861965	0.986986	0.432258	0.0299991	0.026-0.034	2e-39
rs11783799	Natural Killer T Absolute Count	32929287	rs7819099	chr8:143918694	A=0.564, G=0.436	0.861965	0.986986	0.51203	0.1387	0.09-0.188	3e-08
rs11783799	Natural Killer T %T cell	32929287	rs7819099	chr8:143918694	A=0.564, G=0.436	0.861965	0.986986	0.51157	0.148	0.099-0.197	3e-09
rs11783799	Natural Killer T %lymphocyte	32929287	rs7819099	chr8:143918694	A=0.564, G=0.436	0.861965	0.986986	0.51157	0.1488	0.1-0.198	3e-09
rs11783799	Red blood cell count	32888494	rs7819099	chr8:143918694	A=0.564, G=0.436	0.861965	0.986986	0.43165	0.0145695	0.01-0.019	7e-11
rs11783799	Corpus callosum mid-anterior volume	37164063	rs7819099	chr8:143918694	A=0.564, G=0.436	0.861965	0.986986	NR	NA	NA	8e-09
rs11783799	Corpus callosum volume	37164063	rs7819099	chr8:143918694	A=0.564, G=0.436	0.861965	0.986986	NR	NA	NA	2e-11
rs11783799	Corpus callosum volume (MOSTest)	37164063	rs7819099	chr8:143918694	A=0.564, G=0.436	0.861965	0.986986	NR	NA	NA	1e-09
rs11783799	Immature platelet count	37596262	rs7819099	chr8:143918694	A=0.564, G=0.436	0.861965	0.986986	0.4288	0.0541796	0.04-0.069	2e-13
rs11783799	Node-level brain connectivity (multivariate analysis)	36800424	rs7819099	chr8:143918694	A=0.564, G=0.436	0.861965	0.986986	0.56872	5.61174	NA	2e-08
rs11783799	Subcortical volume (MOSTest)	32665545	rs6984820	chr8:143919156	C=0.577, T=0.423	0.870538	0.966074	NR	NA	NA	4e-08
rs11783799	Corpus callosum central volume	37164063	rs6984820	chr8:143919156	C=0.577, T=0.423	0.870538	0.966074	NR	NA	NA	2e-08
rs11783799	Bipolar disorder	34002096	rs6992333	chr8:143919209	A=0.568, G=0.432	0.853397	0.974154	0.59	0.94158	0.92-0.96	2e-09
rs11783799	Platelet count	34594039	rs6992333	chr8:143919209	A=0.568, G=0.432	0.853397	0.974154	0.190873	0.0264635	0.018-0.035	5e-10
rs11783799	Left-hemisphere control network to right-hemisphere salience/ventral attention network white-matter structural connectivity	38438384	rs6992333	chr8:143919209	A=0.568, G=0.432	0.853397	0.974154	NR	0.0429297	0.028-0.058	1e-08
rs11783799	Whole brain free water diffusion (multivariate analysis)	35505052	rs6992333	chr8:143919209	A=0.568, G=0.432	0.853397	0.974154	NR	NA	NA	2e-10
rs11783799	CLC protein levels	39789286	rs6992333	chr8:143919209	A=0.568, G=0.432	0.853397	0.974154	0.430707	0.0574392	0.046-0.069	6e-27
rs11783799	Left-hemisphere salience/ventral attention network to right-hemisphere somatomotor network white-matter structural connectivity	38438384	rs6558407	chr8:143921326	C=0.571, T=0.429	0.887031	0.987145	NR	0.0492539	0.035-0.063	5e-12
rs11783799	Left-hemisphere salience/ventral attention network to right-hemisphere dorsal attention network white-matter structural connectivity	38438384	rs6558407	chr8:143921326	C=0.571, T=0.429	0.887031	0.987145	NR	0.0473921	0.033-0.061	3e-11
rs11783799	Left-hemisphere control network to right-hemisphere default mode network white-matter structural connectivity	38438384	rs6558407	chr8:143921326	C=0.571, T=0.429	0.887031	0.987145	NR	0.0404331	0.026-0.055	2e-08
rs11783799	DIABLO/PRKAR1A protein level ratio	38412862	rs11777402	chr8:143921568	A=0.428, G=0.572	0.890678	0.987167	NR	0.0653164	0.052-0.079	5e-21
rs11783799	S100A12 protein levels	39789286	rs11777402	chr8:143921568	A=0.428, G=0.572	0.890678	0.987167	0.424275	0.0433213	0.031-0.055	4e-14
rs11783799	Platelet count	27863252	rs7833924	chr8:143921861	A=0.566, G=0.434	0.869044	0.987032	0.4283	0.0438985	0.037-0.051	7e-33
rs11783799	Platelet count	32888493	rs7833924	chr8:143921861	A=0.566, G=0.434	0.869044	0.987032	0.429792	0.042549	0.039-0.046	1e-106
rs11783799	Platelet count	32888493	rs7833924	chr8:143921861	A=0.566, G=0.434	0.869044	0.987032	0.38563	NA	NA	6e-114
rs11783799	Plateletcrit	32888494	rs7833924	chr8:143921861	A=0.566, G=0.434	0.869044	0.987032	0.430547	0.0328363	0.028-0.037	5e-47
rs11783799	Brain morphology (MOSTest)	32665545	rs7833924	chr8:143921861	A=0.566, G=0.434	0.869044	0.987032	NR	NA	NA	3e-08
rs11783799	Platelet count	32888494	rs7833924	chr8:143921861	A=0.566, G=0.434	0.869044	0.987032	0.430554	0.0429273	0.038-0.047	3e-79
rs11783799	Platelet count	34594039	rs7833924	chr8:143921861	A=0.566, G=0.434	0.869044	0.987032	NR	0.0374	0.033-0.041	4e-75
rs11783799	Left-hemisphere control network to caudate white-matter structural connectivity	38438384	rs7833924	chr8:143921861	A=0.566, G=0.434	0.869044	0.987032	NR	0.0435745	0.029-0.058	7e-09
rs11783799	Brain morphology (MOSTest)	35164939	rs7833924	chr8:143921861	A=0.566, G=0.434	0.869044	0.987032	NR	NA	NA	6e-13
rs11783799	Edge-level brain connectivity (multivariate analysis)	36800424	rs7833924	chr8:143921861	A=0.566, G=0.434	0.869044	0.987032	0.570237	6.46835	NA	1e-10
rs11783799	Platelet crit (UKB data field 30090)	39789286	rs7833924	chr8:143921861	A=0.566, G=0.434	0.869044	0.987032	0.429072	0.0267958	0.023-0.03	1e-52
rs11783799	Platelet count	34469753	rs11778026	chr8:143922240	G=0.428, T=0.572	0.890678	0.987167	0.576	NA	NA	5e-43
rs11783799	TRIAP1 protein levels	39789286	rs55646585	chr8:143925453	C=0.581, T=0.419	0.869909	0.957883	0.417182	0.041418	0.029-0.053	2e-12
rs11783799	LGALS8 protein levels	39789286	rs55646585	chr8:143925453	C=0.581, T=0.419	0.869909	0.957883	0.417182	0.054099	0.043-0.065	8e-25
rs11783799	NADK protein levels	39789286	rs55646585	chr8:143925453	C=0.581, T=0.419	0.869909	0.957883	0.417182	0.0708542	0.059-0.082	9e-38
rs11783799	platelet count (maximum, inv-norm transformed)	39024449	rs35916068	chr8:143925516	A=0.573, G=0.427	0.902096	0.99146	0.6588	0.04835	0.042-0.055	2e-47
rs11783799	Bipolar I disorder	34002096	rs6993953	chr8:143926153	C=0.573, T=0.427	0.902096	0.99146	0.618	0.92496	0.9-0.95	1e-10
rs11783799	Platelet count	39414775	rs7017789	chr8:143926641	A=0.427, G=0.573	0.902096	0.99146	NR	0.053	0.039-0.067	1e-13
rs11783799	VAT1 protein levels	39789286	rs55895668	chr8:143926863	C=0.434, T=0.566	0.884335	0.995677	0.429605	0.0474598	0.036-0.059	5e-17
rs11783799	Right-hemisphere dorsal attention network to pallidum white-matter structural connectivity	38438384	rs55984967	chr8:143927132	A=0.426, T=0.574	0.898024	0.987211	NR	0.0508337	0.035-0.066	1e-10
rs11783799	Platelet distribution width	32888494	rs11993233	chr8:143928115	A=0.566, G=0.434	0.884335	0.995677	0.430307	0.0490447	0.045-0.054	4e-103
rs11783799	Whole brain restricted directional diffusion (multivariate analysis)	35505052	rs11993233	chr8:143928115	A=0.566, G=0.434	0.884335	0.995677	NR	NA	NA	1e-12
rs11783799	Immature platelet fraction	37596262	rs11993233	chr8:143928115	A=0.566, G=0.434	0.884335	0.995677	0.4271	0.0686412	0.054-0.083	2e-21
rs11783799	Nuclear receptor-binding protein levels	34648354	rs11993233	chr8:143928115	A=0.566, G=0.434	0.884335	0.995677	0.57	0.285	0.26-0.31	3e-109
rs11783799	Platelet count (UKB data field 30080)	39789286	rs11993233	chr8:143928115	A=0.566, G=0.434	0.884335	0.995677	0.428754	0.0385229	0.035-0.042	1e-108
rs11783799	Platelet distribution width (UKB data field 30110)	39789286	rs11993233	chr8:143928115	A=0.566, G=0.434	0.884335	0.995677	0.428754	0.0459162	0.042-0.05	2e-133
rs11783799	Mean platelet thrombocyte volume (UKB data field 30100)	39789286	rs11993233	chr8:143928115	A=0.566, G=0.434	0.884335	0.995677	0.428754	0.0313592	0.028-0.035	9e-82
rs11783799	CDA protein levels	39789286	rs11993233	chr8:143928115	A=0.566, G=0.434	0.884335	0.995677	0.429748	0.123041	0.11-0.13	6e-127
rs11783799	TNFSF12 protein levels	39789286	rs11993233	chr8:143928115	A=0.566, G=0.434	0.884335	0.995677	0.429748	0.0569588	0.046-0.067	2e-33
rs11783799	OPLAH protein levels	39789286	rs11993233	chr8:143928115	A=0.566, G=0.434	0.884335	0.995677	0.429748	0.162652	0.15-0.17	2e-162
rs11783799	SSC-A on monocyte	32929287	rs11136335	chr8:143929609	A=0.415, G=0.585	0.850239	0.93736	0.48523	0.1653	0.11-0.22	2e-09
rs11783799	Platelet side fluorescence distribution width	37596262	rs10107388	chr8:143930776	C=0.387, T=0.613	0.834657	0.95235	0.3678	0.0640895	0.048-0.08	2e-14
rs11783799	Whole body fat free mass (UKB data field 23101)	38538606	rs10107388	chr8:143930776	C=0.387, T=0.613	0.834657	0.95235	NR	0.00884076	0.0062-0.0115	1e-10
rs11783799	LDL (standard GWA)	37106081	rs10107388	chr8:143930776	C=0.387, T=0.613	0.834657	0.95235	NR	0.015566	0.011-0.02	3e-10
rs11783799	platelet count (maximum, inv-norm transformed)	39024449	rs10107388	chr8:143930776	C=0.387, T=0.613	0.834657	0.95235	0.6254	0.06211	0.056-0.068	7e-98
rs11783799	Basal metabolic rate (UKB data field 23105)	39789286	rs10107388	chr8:143930776	C=0.387, T=0.613	0.834657	0.95235	0.367883	0.00928211	0.0067-0.0119	1e-14
rs11783799	low density lipoprotein cholesterol (LDLC, mean, inv-norm transformed)	39024449	rs10107388	chr8:143930776	C=0.387, T=0.613	0.834657	0.95235	0.5834	0.01754	0.012-0.023	1e-11
rs11783799	platelet count (mean, inv-norm transformed)	39024449	rs10107388	chr8:143930776	C=0.387, T=0.613	0.834657	0.95235	0.6254	0.07323	0.067-0.079	3e-136
rs11783799	Whole body water mass (UKB data field 23102)	39789286	rs10107388	chr8:143930776	C=0.387, T=0.613	0.834657	0.95235	0.367883	0.00964735	0.0072-0.0121	5e-17
rs11783799	low density lipoprotein cholesterol (LDLC, mean, inv-norm transformed)	39024449	rs10107388	chr8:143930776	C=0.387, T=0.613	0.834657	0.95235	0.6253	0.01911	0.014-0.024	4e-13
rs11783799	Calcium levels	33887147	rs62522556	chr8:143931282	C=0.408, T=0.592	0.99589	1	0.3987	0.001577	0.0011-0.002/	2e-11
rs11783799	Calcium levels	34594039	rs7003580	chr8:143933366	C=0.588, T=0.412	0.971525	0.995845	NR	0.015	0.01-0.02	1e-10
rs11783799	What is your height? (cm, inv-normal transformed)	39024449	rs6989119	chr8:143933779	A=0.408, G=0.592	0.99589	1	0.6543	0.03293	0.024-0.042	2e-13
rs11783799	mean platelet volume (MPV, mean, inv-norm transformed)	39024449	rs6989119	chr8:143933779	A=0.408, G=0.592	0.99589	1	0.6748	0.04101	0.033-0.049	2e-26
rs11783799	height (minimum, inv-normal transformed)	39024449	rs11782331	chr8:143934174	A=0.405, C=0.595	0.991787	1	0.6777	0.03209	0.024-0.04	1e-16
rs11783799	height (mean, inv-normal transformed)	39024449	rs11782331	chr8:143934174	A=0.405, C=0.595	0.991787	1	0.6777	0.03262	0.025-0.041	6e-16
rs11783799	platelet count (minimum, inv-norm transformed)	39024449	rs11782331	chr8:143934174	A=0.405, C=0.595	0.991787	1	0.6779	0.05135	0.045-0.058	4e-54
rs11783799	platelet count (mean, inv-norm transformed)	39024449	rs11782331	chr8:143934174	A=0.405, C=0.595	0.991787	1	0.6779	0.05737	0.05-0.064	4e-59
rs11783799	Height	30595370	rs11783772	chr8:143934275	A=0.593, T=0.407	1	1	NR	NA	NA	8e-52
rs11783799	Height	31562340	rs11783772	chr8:143934275	A=0.593, T=0.407	1	1	NR	0.0203215	0.013-0.027	2e-08
rs11783799	Body surface area	36502284	rs6983908	chr8:143935425	A=0.585, C=0.415	0.967672	1	NR	0.00275791	0.002-0.0036	2e-11
rs11783799	Standing height (UKB data field 50)	39789286	rs11784762	chr8:143935442	A=0.59, G=0.41	0.98773	1	0.39751	0.0163398	0.014-0.019	2e-52
rs11783799	Platelet count	38116116	rs56034811	chr8:143936346	C=0.412, T=0.588	0.979649	1	NR	NA	NA	5e-09
rs11783799	Left-hemisphere visual network to right-hemisphere visual network white-matter structural connectivity	38438384	rs6993938	chr8:143937036	A=0.593, G=0.407	1	1	NR	0.0424124	0.028-0.057	2e-08
rs11783799	Left-hemisphere somatomotor network to right-hemisphere somatomotor network white-matter structural connectivity	38438384	rs6993938	chr8:143937036	A=0.593, G=0.407	1	1	NR	0.0431618	0.029-0.057	2e-09
rs11783799	Left-hemisphere somatomotor network to right-hemisphere dorsal attention network white-matter structural connectivity	38438384	rs6993938	chr8:143937036	A=0.593, G=0.407	1	1	NR	0.0441016	0.029-0.059	4e-09
rs11783799	Left-hemisphere somatomotor network to right-hemisphere salience/ventral attention network white-matter structural connectivity	38438384	rs6993938	chr8:143937036	A=0.593, G=0.407	1	1	NR	0.0414899	0.027-0.056	9e-09
rs11783799	Left-hemisphere dorsal attention network to right-hemisphere salience/ventral attention network white-matter structural connectivity	38438384	rs6993938	chr8:143937036	A=0.593, G=0.407	1	1	NR	0.0426698	0.029-0.057	3e-09
rs11783799	Left-hemisphere dorsal attention network to right-hemisphere default mode network white-matter structural connectivity	38438384	rs6993938	chr8:143937036	A=0.593, G=0.407	1	1	NR	0.0402629	0.026-0.054	3e-08
rs11783799	Left-hemisphere salience/ventral attention network to right-hemisphere salience/ventral attention network white-matter structural connectivity	38438384	rs6993938	chr8:143937036	A=0.593, G=0.407	1	1	NR	0.0414841	0.028-0.055	5e-09
rs11783799	Platelet forward scatter	37596262	rs11784501	chr8:143939147	G=0.59, T=0.41	0.979567	0.995859	0.4069	0.0551103	0.039-0.071	2e-11
rs11783799	Hip shape mode 7	39574169	rs11784501	chr8:143939147	G=0.59, T=0.41	0.979567	0.995859	0.38	0.05	0.03-0.07	2e-11
rs11783799	Left-hemisphere default mode network to right-hemisphere dorsal attention network white-matter structural connectivity	38438384	rs11784501	chr8:143939147	G=0.59, T=0.41	0.979567	0.995859	NR	0.0437472	0.03-0.058	6e-10
rs11783799	Height	34594039	rs11784501	chr8:143939147	G=0.59, T=0.41	0.979567	0.995859	NR	0.0181	0.015-0.021	4e-36
rs11783799	Height (maximum, inv-normal transformed)	39024449	rs11136339	chr8:143939177	C=0.592, T=0.408	0.987687	0.995873	0.6682	0.03018	0.023-0.038	5e-15
rs11783799	Left-hemisphere dorsal attention network to right-hemisphere dorsal attention network white-matter structural connectivity	38438384	rs4073082	chr8:143939781	C=0.59, T=0.41	0.98773	1	NR	0.0492558	0.035-0.064	3e-11
rs11783799	Left-hemisphere control network to right-hemisphere dorsal attention network white-matter structural connectivity	38438384	rs4073082	chr8:143939781	C=0.59, T=0.41	0.98773	1	NR	0.0481531	0.033-0.063	2e-10
rs11783799	Height	39134668	rs112979447	chr8:143940564	C=0.592, T=0.408	0.99589	1	NR	0.0260453	0.023-0.03	5e-49
rs11783799	Platelet side scatter	37596262	rs12543539	chr8:143946309	C=0.411, T=0.589	0.983679	1	0.4065	0.0596408	0.043-0.076	2e-12
rs11783799	IGF 1 (UKB data field 30770)	39789286	rs12549853	chr8:143946468	A=0.409, G=0.591	0.9918	1	0.398134	0.0132829	0.0095-0.0171	9e-13
rs11783799	Fibrinogen	23969696	rs7464572	chr8:143946999	C=0.591, G=0.409	0.9918	1	0.6	0.007	0.005-0.009	1e-09
rs11783799	Fibrinogen levels	28107422	rs7464572	chr8:143946999	C=0.591, G=0.409	0.9918	1	NR	0.0066	NA	2e-09
rs11783799	LDL cholesterol levels	28334899	rs7832643	chr8:143948489	G=0.587, T=0.413	0.975637	1	0.405	0.0339	0.026-0.041()	2e-17
rs11783799	Total cholesterol levels	28334899	rs7832643	chr8:143948489	G=0.587, T=0.413	0.975637	1	0.405	0.0289	0.022-0.036()	3e-14
rs11783799	Height	36224396	rs7832643	chr8:143948489	G=0.587, T=0.413	0.975637	1	0.3899	0.0202	0.019-0.021	6e-215
rs11783799	mean platelet volume (MPV, maximum, inv-norm transformed)	39024449	rs7832643	chr8:143948489	G=0.587, T=0.413	0.975637	1	0.5522	0.03474	0.028-0.041	3e-24
rs11783799	Height	36224396	rs11778018	chr8:143952282	C=0.414, T=0.586	0.963561	0.995831	0.1779	0.0175	0.011-0.024	4e-08
rs11783799	Haemorrhoidal disease	33888516	rs58579887	chr8:143954419	C=0.417, T=0.583	0.951756	0.99581	0.4046	1.03	1.02-1.04	2e-11
rs11783799	Serum albumin levels	34594039	rs58579887	chr8:143954419	C=0.417, T=0.583	0.951756	0.99581	NR	0.0159	0.012-0.02	8e-13
rs11783799	Whole brain restricted isotropic diffusion (multivariate analysis)	35505052	rs11777239	chr8:143957097	A=0.411, G=0.589	0.951309	0.983409	NR	NA	NA	1e-20
rs11783799	White matter microstructure (radial diusivities)	31666681	rs11777239	chr8:143957097	A=0.411, G=0.589	0.951309	0.983409	NR	NA	NA	6e-09
rs11783799	Total cholesterol levels	30275531	rs55831924	chr8:143957800	C=0.622, T=0.378	0.847198	0.977828	0.3341	0.0166	0.011-0.022-1	2e-08
rs11783799	Sex hormone-binding globulin levels	32042192	rs55831924	chr8:143957800	C=0.622, T=0.378	0.847198	0.977828	0.360743	0.0063198	0.0044-0.0082	2e-11
rs11783799	Sex hormone-binding globulin levels adjusted for BMI	32042192	rs55831924	chr8:143957800	C=0.622, T=0.378	0.847198	0.977828	0.360743	0.00671396	0.005-0.0084	4e-15
rs11783799	LDL cholesterol	30275531	rs55831924	chr8:143957800	C=0.622, T=0.378	0.847198	0.977828	0.3341	0.0182	0.013-0.024-1	6e-10
rs11783799	Apolipoprotein B levels	32203549	rs55831924	chr8:143957800	C=0.622, T=0.378	0.847198	0.977828	0.638654	0.0182534	0.014-0.023	5e-17
rs11783799	Direct low density lipoprotein levels (UKB data field 30780)	39789286	rs55831924	chr8:143957800	C=0.622, T=0.378	0.847198	0.977828	0.360683	0.014479	0.01-0.019	1e-11
rs11783799	mean platelet volume (MPV, maximum, inv-norm transformed)	39024449	rs55831924	chr8:143957800	C=0.622, T=0.378	0.847198	0.977828	0.6382	0.04953	0.043-0.056	3e-51
rs11783799	mean corpuscular volume (MCV, mean, inv-norm transformed)	39024449	rs55831924	chr8:143957800	C=0.622, T=0.378	0.847198	0.977828	0.6987	0.02528	0.018-0.032	1e-12
rs11783799	mean platelet volume (MPV, minimum, inv-norm transformed)	39024449	rs55831924	chr8:143957800	C=0.622, T=0.378	0.847198	0.977828	0.6987	0.03821	0.031-0.046	2e-23
rs11783799	mean platelet volume (MPV, mean, inv-norm transformed)	39024449	rs55831924	chr8:143957800	C=0.622, T=0.378	0.847198	0.977828	0.6382	0.05311	0.047-0.06	1e-57
rs11783799	mean platelet volume (MPV, minimum, inv-norm transformed)	39024449	rs55831924	chr8:143957800	C=0.622, T=0.378	0.847198	0.977828	0.6382	0.04641	0.04-0.053	6e-46
rs11783799	Left-hemisphere dorsal attention network to right-hemisphere somatomotor network white-matter structural connectivity	38438384	rs74933891	chr8:143958164	-=0.592, TG=0.408	0.915387	0.958731	NR	0.0486832	0.034-0.064	2e-10
rs11783799	Fibrinogen levels	26561523	rs11780978	chr8:143960684	A=0.41, G=0.59	0.939259	0.975155	0.4	0.0059	NA	6e-10
rs11783799	Osteoarthritis of the hip (hospital diagnosed)	29559693	rs11780978	chr8:143960684	A=0.41, G=0.59	0.939259	0.975155	0.40168	1.1263	1.0834-1.1708	2e-09
rs11783799	Sex hormone-binding globulin levels adjusted for BMI	32042192	rs11780978	chr8:143960684	A=0.41, G=0.59	0.939259	0.975155	0.403073	0.00875809	0.0063-0.0112	3e-13
rs11783799	Sex hormone-binding globulin levels	35192695	rs11780978	chr8:143960684	A=0.41, G=0.59	0.939259	0.975155	0.394706	0.0210559	0.015-0.027	1e-10
rs11783799	Sex hormone-binding globulin levels	35192695	rs11780978	chr8:143960684	A=0.41, G=0.59	0.939259	0.975155	NR	6.469	NA	1e-10
rs11783799	Fibrinogen levels or plasminogen activator inhibitor 1 levels (pleiotropy)	35285134	rs7010330	chr8:143962447	C=0.412, T=0.588	0.923494	0.970916	NR	NA	NA	5e-10
rs11783799	Ischemic stroke or fibrinogen levels (pleiotropy)	35285134	rs7010330	chr8:143962447	C=0.412, T=0.588	0.923494	0.970916	NR	NA	NA	4e-10
rs11783799	Fibrinogen levels or tissue plasminogen activator levels (pleiotropy)	35285134	rs7010330	chr8:143962447	C=0.412, T=0.588	0.923494	0.970916	NR	NA	NA	5e-10
rs11783799	Fibrinogen levels or factor VII levels (pleiotropy)	35285134	rs7010330	chr8:143962447	C=0.412, T=0.588	0.923494	0.970916	NR	NA	NA	5e-10
rs11783799	Fibrinogen levels or factor VII levels or factor XI levels or tissue plasminogen activator levels (pleiotropy)	35285134	rs7010330	chr8:143962447	C=0.412, T=0.588	0.923494	0.970916	NR	NA	NA	5e-10
rs11783799	Height	25282103	rs11783655	chr8:143963405	A=0.41, T=0.59	0.923373	0.966873	0.395	0.018	0.012-0.024	1e-09
rs11783799	GNLY protein levels	39789286	rs72695409	chr8:143965232	C=0.409, T=0.591	0.927285	0.966929	0.40023	0.0412233	0.03-0.052	8e-16
rs11783799	Medication use (HMG CoA reductase inhibitors)	31015401	rs11787365	chr8:143967165	C=0.412, T=0.588	0.923494	0.970916	0.400918	0.0370164	0.026-0.048	1e-10
rs11783799	Corpus callosum fractional anisotropy (body)	37164063	rs11136342	chr8:143970581	A=0.59, G=0.41	0.892008	0.95031	NR	NA	NA	4e-11
rs11783799	Height	36224396	rs11136342	chr8:143970581	A=0.59, G=0.41	0.892008	0.95031	0.59321	0.01776	0.011-0.024	3e-08
rs11783799	Hip index	34021172	rs7013938	chr8:143976168	A=0.575, C=0.425	0.818239	0.940424	NR	0.0178789	0.012-0.024	2e-09
rs11783799	Left-hemisphere control network to putamen white-matter structural connectivity	38438384	rs7013938	chr8:143976168	A=0.575, C=0.425	0.818239	0.940424	NR	0.0433548	0.028-0.058	1e-08
rs11858449	Multiple sclerosis	24076602	rs8042861	chr15:90434101	G=0.553, T=0.447	0.936702	0.967834	0.45	1.07	NA	2e-09
rs11858449	Height	39134668	rs1978151	chr15:90494068	A=0.447, G=0.553	0.968092	0.983917	NR	0.0134839	0.01-0.017	1e-14
rs11858449	Basophil count	34594039	rs11636089	chr15:90496295	C=0.555, T=0.445	0.968095	0.987884	NR	0.0171	0.013-0.021	3e-17
rs11858449	Body size (confirmatory factor analysis Factor 21)	38965376	rs2301832	chr15:90497493	A=0.447, T=0.553	0.952333	0.975875	NR	NA	NA	4e-09
rs11858449	Height	30595370	rs11609	chr15:90500533	C=0.447, G=0.553	0.960196	0.979896	NR	NA	NA	5e-16
rs11858449	Heel bone mineral density	30598549	rs11073930	chr15:90503480	C=0.554, G=0.446	0.979997	0.991941	0.450477	0.0227182	0.019-0.026	6e-34
rs11858449	Bone density (confirmatory factor analysis Factor 19)	38965376	rs11858450	chr15:90510991	C=0.449, T=0.551	0.991994	1	NR	NA	NA	6e-09
rs11858449	Offspring birth weight	31043758	rs12443252	chr15:90521458	C=0.447, T=0.553	0.968092	0.983917	0.549668	0.018479	0.012-0.025	5e-09
rs11858449	Heel bone mineral density	30595370	rs11632673	chr15:90527312	A=0.443, G=0.557	0.960225	0.987829	NR	NA	NA	6e-38
rs11858449	Heel bone mineral density	30048462	rs11632673	chr15:90527312	A=0.443, G=0.557	0.960225	0.987829	NR	0.0244013	0.02-0.029	1e-35
rs11858449	Basophil percentage of white cells variance	40335489	rs8033595	chr15:90540121	A=0.563, G=0.437	0.93695	0.987664	NR	0.0158185	0.011-0.02	2e-11
rs11858449	Basophil count variance	40335489	rs8033595	chr15:90540121	A=0.563, G=0.437	0.93695	0.987664	NR	0.0154836	0.011-0.02	6e-11
rs11858449	Height	36224396	rs8033595	chr15:90540121	A=0.563, G=0.437	0.93695	0.987664	0.4978	0.0125	0.011-0.014	8e-89
rs12094392	Gout	39406924	rs12064784	chr1:119729497	A=0.015, C=0.985	0.936554	1	0.022	1.11628	1.08-1.15	3e-11
rs12121065	Ulcerative colitis	37156999	rs10493860	chr1:91747146	C=0.85, T=0.15	1	1	NR	0.857701	NA	2e-08
rs12121065	Multiple sclerosis	31604244	rs12133753	chr1:91756532	C=0.846, T=0.154	0.969636	1	NR	1.131	NA	2e-16
rs12121065	Inflammatory bowel disease	37156999	rs11165441	chr1:91758790	A=0.135, G=0.865	0.824932	0.965394	NR	0.0674	0.043-0.092	4e-08
rs12162021	Inflammatory bowel disease	23128233	rs529866	chr16:11279463	C=0.82, T=0.18	0.810278	0.969515	0.803	1.124	1.085-1.166	2e-16
rs12162021	Crohn's disease	26192919	rs423674	chr16:11279548	G=0.82, T=0.18	0.810278	0.969515	0.8	1.13179	1.1-1.16	2e-14
rs12162021	Inflammatory bowel disease	26192919	rs423674	chr16:11279548	G=0.82, T=0.18	0.810278	0.969515	0.8	1.08767	NA	2e-10
rs12162021	Celiac disease	20190752	rs12928822	chr16:11310036	C=0.841, T=0.159	1	1	0.84	1.16	1.10-1.22	3e-08
rs12162021	Multiple sclerosis	31604244	rs34947566	chr16:11319069	A=0.159, C=0.841	0.985191	0.992568	NR	1.1463	NA	1e-23
rs12162021	Psoriasis	39885523	rs149961585	chr16:11336518	C=0.842, T=0.158	0.963106	0.985042	NR	0.0863327	0.069-0.104	5e-09
rs12162021	Multiple sclerosis	24076602	rs6498184	chr16:11342133	C=0.842, T=0.158	0.963106	0.985042	0.82	1.15	NA	7e-18
rs12505364	SH3 domain-binding protein 2 levels	34648354	rs2880007	chr4:2769734	C=0.453, T=0.547	0.988045	1	0.54	0.463	0.44-0.49	5e-308
rs12505364	PIK3AP1 protein levels	39789286	rs2880007	chr4:2769734	C=0.453, T=0.547	0.988045	1	0.463056	0.0429597	0.031-0.055	1e-14
rs12505364	AARSD1/PIK3AP1 protein level ratio	38412862	rs7695151	chr4:2770803	C=0.547, T=0.453	0.988045	1	NR	0.0745163	0.061-0.088	2e-27
rs12505364	PIK3AP1/PSMG3 protein level ratio	38412862	rs7695151	chr4:2770803	C=0.547, T=0.453	0.988045	1	NR	0.0678021	0.055-0.081	1e-23
rs12541377	Multiple sclerosis	31604244	rs3923387	chr8:143912625	C=0.567, T=0.433	0.823583	0.956953	NR	1.0639	NA	2e-08
rs12541377	Neutrophil forward scatter	37596262	rs6990361	chr8:143913053	C=0.567, T=0.433	0.823583	0.956953	0.4244	0.0478262	0.034-0.062	3e-11
rs12541377	S100P protein levels	39789286	rs7014582	chr8:143916360	A=0.56, G=0.44	0.836576	0.978209	0.437201	0.0814532	0.07-0.093	1e-45
rs12541377	High fluorescence immature platelet fraction	37596262	rs6558405	chr8:143917008	C=0.441, T=0.559	0.833144	0.97817	0.4333	0.0654093	0.051-0.08	4e-19
rs12541377	Red blood cell count	32888493	rs7819099	chr8:143918694	A=0.564, G=0.436	0.858004	0.98269	0.430963	0.014428	0.011-0.018	2e-13
rs12541377	Red blood cell count	32888493	rs7819099	chr8:143918694	A=0.564, G=0.436	0.858004	0.98269	0.384131	NA	NA	2e-11
rs12541377	Red blood cell count	30595370	rs7819099	chr8:143918694	A=0.564, G=0.436	0.858004	0.98269	NR	NA	NA	1e-10
rs12541377	Mean platelet volume	32888493	rs7819099	chr8:143918694	A=0.564, G=0.436	0.858004	0.98269	0.568455	0.03187	0.028-0.036	5e-60
rs12541377	Mean platelet volume	32888493	rs7819099	chr8:143918694	A=0.564, G=0.436	0.858004	0.98269	0.563375	NA	NA	2e-57
rs12541377	Mean platelet volume	32888494	rs7819099	chr8:143918694	A=0.564, G=0.436	0.858004	0.98269	0.432258	0.0299991	0.026-0.034	2e-39
rs12541377	Natural Killer T Absolute Count	32929287	rs7819099	chr8:143918694	A=0.564, G=0.436	0.858004	0.98269	0.51203	0.1387	0.09-0.188	3e-08
rs12541377	Natural Killer T %T cell	32929287	rs7819099	chr8:143918694	A=0.564, G=0.436	0.858004	0.98269	0.51157	0.148	0.099-0.197	3e-09
rs12541377	Natural Killer T %lymphocyte	32929287	rs7819099	chr8:143918694	A=0.564, G=0.436	0.858004	0.98269	0.51157	0.1488	0.1-0.198	3e-09
rs12541377	Red blood cell count	32888494	rs7819099	chr8:143918694	A=0.564, G=0.436	0.858004	0.98269	0.43165	0.0145695	0.01-0.019	7e-11
rs12541377	Corpus callosum mid-anterior volume	37164063	rs7819099	chr8:143918694	A=0.564, G=0.436	0.858004	0.98269	NR	NA	NA	8e-09
rs12541377	Corpus callosum volume	37164063	rs7819099	chr8:143918694	A=0.564, G=0.436	0.858004	0.98269	NR	NA	NA	2e-11
rs12541377	Corpus callosum volume (MOSTest)	37164063	rs7819099	chr8:143918694	A=0.564, G=0.436	0.858004	0.98269	NR	NA	NA	1e-09
rs12541377	Immature platelet count	37596262	rs7819099	chr8:143918694	A=0.564, G=0.436	0.858004	0.98269	0.4288	0.0541796	0.04-0.069	2e-13
rs12541377	Node-level brain connectivity (multivariate analysis)	36800424	rs7819099	chr8:143918694	A=0.564, G=0.436	0.858004	0.98269	0.56872	5.61174	NA	2e-08
rs12541377	Subcortical volume (MOSTest)	32665545	rs6984820	chr8:143919156	C=0.577, T=0.423	0.866641	0.961926	NR	NA	NA	4e-08
rs12541377	Corpus callosum central volume	37164063	rs6984820	chr8:143919156	C=0.577, T=0.423	0.866641	0.961926	NR	NA	NA	2e-08
rs12541377	Bipolar disorder	34002096	rs6992333	chr8:143919209	A=0.568, G=0.432	0.849486	0.96992	0.59	0.94158	0.92-0.96	2e-09
rs12541377	Platelet count	34594039	rs6992333	chr8:143919209	A=0.568, G=0.432	0.849486	0.96992	0.190873	0.0264635	0.018-0.035	5e-10
rs12541377	Left-hemisphere control network to right-hemisphere salience/ventral attention network white-matter structural connectivity	38438384	rs6992333	chr8:143919209	A=0.568, G=0.432	0.849486	0.96992	NR	0.0429297	0.028-0.058	1e-08
rs12541377	Whole brain free water diffusion (multivariate analysis)	35505052	rs6992333	chr8:143919209	A=0.568, G=0.432	0.849486	0.96992	NR	NA	NA	2e-10
rs12541377	CLC protein levels	39789286	rs6992333	chr8:143919209	A=0.568, G=0.432	0.849486	0.96992	0.430707	0.0574392	0.046-0.069	6e-27
rs12541377	Left-hemisphere salience/ventral attention network to right-hemisphere somatomotor network white-matter structural connectivity	38438384	rs6558407	chr8:143921326	C=0.571, T=0.429	0.883051	0.982901	NR	0.0492539	0.035-0.063	5e-12
rs12541377	Left-hemisphere salience/ventral attention network to right-hemisphere dorsal attention network white-matter structural connectivity	38438384	rs6558407	chr8:143921326	C=0.571, T=0.429	0.883051	0.982901	NR	0.0473921	0.033-0.061	3e-11
rs12541377	Left-hemisphere control network to right-hemisphere default mode network white-matter structural connectivity	38438384	rs6558407	chr8:143921326	C=0.571, T=0.429	0.883051	0.982901	NR	0.0404331	0.026-0.055	2e-08
rs12541377	DIABLO/PRKAR1A protein level ratio	38412862	rs11777402	chr8:143921568	A=0.428, G=0.572	0.886695	0.982931	NR	0.0653164	0.052-0.079	5e-21
rs12541377	S100A12 protein levels	39789286	rs11777402	chr8:143921568	A=0.428, G=0.572	0.886695	0.982931	0.424275	0.0433213	0.031-0.055	4e-14
rs12541377	Platelet count	27863252	rs7833924	chr8:143921861	A=0.566, G=0.434	0.865078	0.982751	0.4283	0.0438985	0.037-0.051	7e-33
rs12541377	Platelet count	32888493	rs7833924	chr8:143921861	A=0.566, G=0.434	0.865078	0.982751	0.429792	0.042549	0.039-0.046	1e-106
rs12541377	Platelet count	32888493	rs7833924	chr8:143921861	A=0.566, G=0.434	0.865078	0.982751	0.38563	NA	NA	6e-114
rs12541377	Plateletcrit	32888494	rs7833924	chr8:143921861	A=0.566, G=0.434	0.865078	0.982751	0.430547	0.0328363	0.028-0.037	5e-47
rs12541377	Brain morphology (MOSTest)	32665545	rs7833924	chr8:143921861	A=0.566, G=0.434	0.865078	0.982751	NR	NA	NA	3e-08
rs12541377	Platelet count	32888494	rs7833924	chr8:143921861	A=0.566, G=0.434	0.865078	0.982751	0.430554	0.0429273	0.038-0.047	3e-79
rs12541377	Platelet count	34594039	rs7833924	chr8:143921861	A=0.566, G=0.434	0.865078	0.982751	NR	0.0374	0.033-0.041	4e-75
rs12541377	Left-hemisphere control network to caudate white-matter structural connectivity	38438384	rs7833924	chr8:143921861	A=0.566, G=0.434	0.865078	0.982751	NR	0.0435745	0.029-0.058	7e-09
rs12541377	Brain morphology (MOSTest)	35164939	rs7833924	chr8:143921861	A=0.566, G=0.434	0.865078	0.982751	NR	NA	NA	6e-13
rs12541377	Edge-level brain connectivity (multivariate analysis)	36800424	rs7833924	chr8:143921861	A=0.566, G=0.434	0.865078	0.982751	0.570237	6.46835	NA	1e-10
rs12541377	Platelet crit (UKB data field 30090)	39789286	rs7833924	chr8:143921861	A=0.566, G=0.434	0.865078	0.982751	0.429072	0.0267958	0.023-0.03	1e-52
rs12541377	Platelet count	34469753	rs11778026	chr8:143922240	G=0.428, T=0.572	0.886695	0.982931	0.576	NA	NA	5e-43
rs12541377	TRIAP1 protein levels	39789286	rs55646585	chr8:143925453	C=0.581, T=0.419	0.86604	0.953784	0.417182	0.041418	0.029-0.053	2e-12
rs12541377	LGALS8 protein levels	39789286	rs55646585	chr8:143925453	C=0.581, T=0.419	0.86604	0.953784	0.417182	0.054099	0.043-0.065	8e-25
rs12541377	NADK protein levels	39789286	rs55646585	chr8:143925453	C=0.581, T=0.419	0.86604	0.953784	0.417182	0.0708542	0.059-0.082	9e-38
rs12541377	platelet count (maximum, inv-norm transformed)	39024449	rs35916068	chr8:143925516	A=0.573, G=0.427	0.89809	0.987221	0.6588	0.04835	0.042-0.055	2e-47
rs12541377	Bipolar I disorder	34002096	rs6993953	chr8:143926153	C=0.573, T=0.427	0.89809	0.987221	0.618	0.92496	0.9-0.95	1e-10
rs12541377	Platelet count	39414775	rs7017789	chr8:143926641	A=0.427, G=0.573	0.89809	0.987221	NR	0.053	0.039-0.067	1e-13
rs12541377	VAT1 protein levels	39789286	rs55895668	chr8:143926863	C=0.434, T=0.566	0.880329	0.991376	0.429605	0.0474598	0.036-0.059	5e-17
rs12541377	Right-hemisphere dorsal attention network to pallidum white-matter structural connectivity	38438384	rs55984967	chr8:143927132	A=0.426, T=0.574	0.894035	0.98299	NR	0.0508337	0.035-0.066	1e-10
rs12541377	Platelet distribution width	32888494	rs11993233	chr8:143928115	A=0.566, G=0.434	0.880329	0.991376	0.430307	0.0490447	0.045-0.054	4e-103
rs12541377	Whole brain restricted directional diffusion (multivariate analysis)	35505052	rs11993233	chr8:143928115	A=0.566, G=0.434	0.880329	0.991376	NR	NA	NA	1e-12
rs12541377	Immature platelet fraction	37596262	rs11993233	chr8:143928115	A=0.566, G=0.434	0.880329	0.991376	0.4271	0.0686412	0.054-0.083	2e-21
rs12541377	Nuclear receptor-binding protein levels	34648354	rs11993233	chr8:143928115	A=0.566, G=0.434	0.880329	0.991376	0.57	0.285	0.26-0.31	3e-109
rs12541377	Platelet count (UKB data field 30080)	39789286	rs11993233	chr8:143928115	A=0.566, G=0.434	0.880329	0.991376	0.428754	0.0385229	0.035-0.042	1e-108
rs12541377	Platelet distribution width (UKB data field 30110)	39789286	rs11993233	chr8:143928115	A=0.566, G=0.434	0.880329	0.991376	0.428754	0.0459162	0.042-0.05	2e-133
rs12541377	Mean platelet thrombocyte volume (UKB data field 30100)	39789286	rs11993233	chr8:143928115	A=0.566, G=0.434	0.880329	0.991376	0.428754	0.0313592	0.028-0.035	9e-82
rs12541377	CDA protein levels	39789286	rs11993233	chr8:143928115	A=0.566, G=0.434	0.880329	0.991376	0.429748	0.123041	0.11-0.13	6e-127
rs12541377	TNFSF12 protein levels	39789286	rs11993233	chr8:143928115	A=0.566, G=0.434	0.880329	0.991376	0.429748	0.0569588	0.046-0.067	2e-33
rs12541377	OPLAH protein levels	39789286	rs11993233	chr8:143928115	A=0.566, G=0.434	0.880329	0.991376	0.429748	0.162652	0.15-0.17	2e-162
rs12541377	SSC-A on monocyte	32929287	rs11136335	chr8:143929609	A=0.415, G=0.585	0.846454	0.933347	0.48523	0.1653	0.11-0.22	2e-09
rs12541377	Platelet side fluorescence distribution width	37596262	rs10107388	chr8:143930776	C=0.387, T=0.613	0.831087	0.95227	0.3678	0.0640895	0.048-0.08	2e-14
rs12541377	Whole body fat free mass (UKB data field 23101)	38538606	rs10107388	chr8:143930776	C=0.387, T=0.613	0.831087	0.95227	NR	0.00884076	0.0062-0.0115	1e-10
rs12541377	LDL (standard GWA)	37106081	rs10107388	chr8:143930776	C=0.387, T=0.613	0.831087	0.95227	NR	0.015566	0.011-0.02	3e-10
rs12541377	platelet count (maximum, inv-norm transformed)	39024449	rs10107388	chr8:143930776	C=0.387, T=0.613	0.831087	0.95227	0.6254	0.06211	0.056-0.068	7e-98
rs12541377	Basal metabolic rate (UKB data field 23105)	39789286	rs10107388	chr8:143930776	C=0.387, T=0.613	0.831087	0.95227	0.367883	0.00928211	0.0067-0.0119	1e-14
rs12541377	low density lipoprotein cholesterol (LDLC, mean, inv-norm transformed)	39024449	rs10107388	chr8:143930776	C=0.387, T=0.613	0.831087	0.95227	0.5834	0.01754	0.012-0.023	1e-11
rs12541377	platelet count (mean, inv-norm transformed)	39024449	rs10107388	chr8:143930776	C=0.387, T=0.613	0.831087	0.95227	0.6254	0.07323	0.067-0.079	3e-136
rs12541377	Whole body water mass (UKB data field 23102)	39789286	rs10107388	chr8:143930776	C=0.387, T=0.613	0.831087	0.95227	0.367883	0.00964735	0.0072-0.0121	5e-17
rs12541377	low density lipoprotein cholesterol (LDLC, mean, inv-norm transformed)	39024449	rs10107388	chr8:143930776	C=0.387, T=0.613	0.831087	0.95227	0.6253	0.01911	0.014-0.024	4e-13
rs12541377	Calcium levels	33887147	rs62522556	chr8:143931282	C=0.408, T=0.592	0.991783	0.995883	0.3987	0.001577	0.0011-0.002/	2e-11
rs12541377	Calcium levels	34594039	rs7003580	chr8:143933366	C=0.588, T=0.412	0.967451	0.991711	NR	0.015	0.01-0.02	1e-10
rs12541377	What is your height? (cm, inv-normal transformed)	39024449	rs6989119	chr8:143933779	A=0.408, G=0.592	0.991783	0.995883	0.6543	0.03293	0.024-0.042	2e-13
rs12541377	mean platelet volume (MPV, mean, inv-norm transformed)	39024449	rs6989119	chr8:143933779	A=0.408, G=0.592	0.991783	0.995883	0.6748	0.04101	0.033-0.049	2e-26
rs12541377	height (minimum, inv-normal transformed)	39024449	rs11782331	chr8:143934174	A=0.405, C=0.595	0.987711	1	0.6777	0.03209	0.024-0.04	1e-16
rs12541377	height (mean, inv-normal transformed)	39024449	rs11782331	chr8:143934174	A=0.405, C=0.595	0.987711	1	0.6777	0.03262	0.025-0.041	6e-16
rs12541377	platelet count (minimum, inv-norm transformed)	39024449	rs11782331	chr8:143934174	A=0.405, C=0.595	0.987711	1	0.6779	0.05135	0.045-0.058	4e-54
rs12541377	platelet count (mean, inv-norm transformed)	39024449	rs11782331	chr8:143934174	A=0.405, C=0.595	0.987711	1	0.6779	0.05737	0.05-0.064	4e-59
rs12541377	Height	30595370	rs11783772	chr8:143934275	A=0.593, T=0.407	0.99589	1	NR	NA	NA	8e-52
rs12541377	Height	31562340	rs11783772	chr8:143934275	A=0.593, T=0.407	0.99589	1	NR	0.0203215	0.013-0.027	2e-08
rs12541377	Body surface area	36502284	rs6983908	chr8:143935425	A=0.585, C=0.415	0.963587	0.995834	NR	0.00275791	0.002-0.0036	2e-11
rs12541377	Standing height (UKB data field 50)	39789286	rs11784762	chr8:143935442	A=0.59, G=0.41	0.983629	0.995869	0.39751	0.0163398	0.014-0.019	2e-52
rs12541377	Platelet count	38116116	rs56034811	chr8:143936346	C=0.412, T=0.588	0.975554	0.995855	NR	NA	NA	5e-09
rs12541377	Left-hemisphere visual network to right-hemisphere visual network white-matter structural connectivity	38438384	rs6993938	chr8:143937036	A=0.593, G=0.407	0.99589	1	NR	0.0424124	0.028-0.057	2e-08
rs12541377	Left-hemisphere somatomotor network to right-hemisphere somatomotor network white-matter structural connectivity	38438384	rs6993938	chr8:143937036	A=0.593, G=0.407	0.99589	1	NR	0.0431618	0.029-0.057	2e-09
rs12541377	Left-hemisphere somatomotor network to right-hemisphere dorsal attention network white-matter structural connectivity	38438384	rs6993938	chr8:143937036	A=0.593, G=0.407	0.99589	1	NR	0.0441016	0.029-0.059	4e-09
rs12541377	Left-hemisphere somatomotor network to right-hemisphere salience/ventral attention network white-matter structural connectivity	38438384	rs6993938	chr8:143937036	A=0.593, G=0.407	0.99589	1	NR	0.0414899	0.027-0.056	9e-09
rs12541377	Left-hemisphere dorsal attention network to right-hemisphere salience/ventral attention network white-matter structural connectivity	38438384	rs6993938	chr8:143937036	A=0.593, G=0.407	0.99589	1	NR	0.0426698	0.029-0.057	3e-09
rs12541377	Left-hemisphere dorsal attention network to right-hemisphere default mode network white-matter structural connectivity	38438384	rs6993938	chr8:143937036	A=0.593, G=0.407	0.99589	1	NR	0.0402629	0.026-0.054	3e-08
rs12541377	Left-hemisphere salience/ventral attention network to right-hemisphere salience/ventral attention network white-matter structural connectivity	38438384	rs6993938	chr8:143937036	A=0.593, G=0.407	0.99589	1	NR	0.0414841	0.028-0.055	5e-09
rs12541377	Platelet forward scatter	37596262	rs11784501	chr8:143939147	G=0.59, T=0.41	0.975486	0.991739	0.4069	0.0551103	0.039-0.071	2e-11
rs12541377	Hip shape mode 7	39574169	rs11784501	chr8:143939147	G=0.59, T=0.41	0.975486	0.991739	0.38	0.05	0.03-0.07	2e-11
rs12541377	Left-hemisphere default mode network to right-hemisphere dorsal attention network white-matter structural connectivity	38438384	rs11784501	chr8:143939147	G=0.59, T=0.41	0.975486	0.991739	NR	0.0437472	0.03-0.058	6e-10
rs12541377	Height	34594039	rs11784501	chr8:143939147	G=0.59, T=0.41	0.975486	0.991739	NR	0.0181	0.015-0.021	4e-36
rs12541377	Height (maximum, inv-normal transformed)	39024449	rs11136339	chr8:143939177	C=0.592, T=0.408	0.9836	0.991766	0.6682	0.03018	0.023-0.038	5e-15
rs12541377	Left-hemisphere dorsal attention network to right-hemisphere dorsal attention network white-matter structural connectivity	38438384	rs4073082	chr8:143939781	C=0.59, T=0.41	0.991806	1	NR	0.0492558	0.035-0.064	3e-11
rs12541377	Left-hemisphere control network to right-hemisphere dorsal attention network white-matter structural connectivity	38438384	rs4073082	chr8:143939781	C=0.59, T=0.41	0.991806	1	NR	0.0481531	0.033-0.063	2e-10
rs12541377	Height	39134668	rs112979447	chr8:143940564	C=0.592, T=0.408	1	1	NR	0.0260453	0.023-0.03	5e-49
rs12541377	Platelet side scatter	37596262	rs12543539	chr8:143946309	C=0.411, T=0.589	0.979582	0.995862	0.4065	0.0596408	0.043-0.076	2e-12
rs12541377	IGF 1 (UKB data field 30770)	39789286	rs12549853	chr8:143946468	A=0.409, G=0.591	0.987696	0.995876	0.398134	0.0132829	0.0095-0.0171	9e-13
rs12541377	Fibrinogen	23969696	rs7464572	chr8:143946999	C=0.591, G=0.409	0.987696	0.995876	0.6	0.007	0.005-0.009	1e-09
rs12541377	Fibrinogen levels	28107422	rs7464572	chr8:143946999	C=0.591, G=0.409	0.987696	0.995876	NR	0.0066	NA	2e-09
rs12541377	LDL cholesterol levels	28334899	rs7832643	chr8:143948489	G=0.587, T=0.413	0.971546	0.995848	0.405	0.0339	0.026-0.041()	2e-17
rs12541377	Total cholesterol levels	28334899	rs7832643	chr8:143948489	G=0.587, T=0.413	0.971546	0.995848	0.405	0.0289	0.022-0.036()	3e-14
rs12541377	Height	36224396	rs7832643	chr8:143948489	G=0.587, T=0.413	0.971546	0.995848	0.3899	0.0202	0.019-0.021	6e-215
rs12541377	mean platelet volume (MPV, maximum, inv-norm transformed)	39024449	rs7832643	chr8:143948489	G=0.587, T=0.413	0.971546	0.995848	0.5522	0.03474	0.028-0.041	3e-24
rs12541377	Height	36224396	rs11778018	chr8:143952282	C=0.414, T=0.586	0.959493	0.991683	0.1779	0.0175	0.011-0.024	4e-08
rs12541377	Haemorrhoidal disease	33888516	rs58579887	chr8:143954419	C=0.417, T=0.583	0.947698	0.99164	0.4046	1.03	1.02-1.04	2e-11
rs12541377	Serum albumin levels	34594039	rs58579887	chr8:143954419	C=0.417, T=0.583	0.947698	0.99164	NR	0.0159	0.012-0.02	8e-13
rs12541377	Whole brain restricted isotropic diffusion (multivariate analysis)	35505052	rs11777239	chr8:143957097	A=0.411, G=0.589	0.947292	0.979311	NR	NA	NA	1e-20
rs12541377	White matter microstructure (radial diusivities)	31666681	rs11777239	chr8:143957097	A=0.411, G=0.589	0.947292	0.979311	NR	NA	NA	6e-09
rs12541377	Total cholesterol levels	30275531	rs55831924	chr8:143957800	C=0.622, T=0.378	0.843652	0.977791	0.3341	0.0166	0.011-0.022-1	2e-08
rs12541377	Sex hormone-binding globulin levels	32042192	rs55831924	chr8:143957800	C=0.622, T=0.378	0.843652	0.977791	0.360743	0.0063198	0.0044-0.0082	2e-11
rs12541377	Sex hormone-binding globulin levels adjusted for BMI	32042192	rs55831924	chr8:143957800	C=0.622, T=0.378	0.843652	0.977791	0.360743	0.00671396	0.005-0.0084	4e-15
rs12541377	LDL cholesterol	30275531	rs55831924	chr8:143957800	C=0.622, T=0.378	0.843652	0.977791	0.3341	0.0182	0.013-0.024-1	6e-10
rs12541377	Apolipoprotein B levels	32203549	rs55831924	chr8:143957800	C=0.622, T=0.378	0.843652	0.977791	0.638654	0.0182534	0.014-0.023	5e-17
rs12541377	Direct low density lipoprotein levels (UKB data field 30780)	39789286	rs55831924	chr8:143957800	C=0.622, T=0.378	0.843652	0.977791	0.360683	0.014479	0.01-0.019	1e-11
rs12541377	mean platelet volume (MPV, maximum, inv-norm transformed)	39024449	rs55831924	chr8:143957800	C=0.622, T=0.378	0.843652	0.977791	0.6382	0.04953	0.043-0.056	3e-51
rs12541377	mean corpuscular volume (MCV, mean, inv-norm transformed)	39024449	rs55831924	chr8:143957800	C=0.622, T=0.378	0.843652	0.977791	0.6987	0.02528	0.018-0.032	1e-12
rs12541377	mean platelet volume (MPV, minimum, inv-norm transformed)	39024449	rs55831924	chr8:143957800	C=0.622, T=0.378	0.843652	0.977791	0.6987	0.03821	0.031-0.046	2e-23
rs12541377	mean platelet volume (MPV, mean, inv-norm transformed)	39024449	rs55831924	chr8:143957800	C=0.622, T=0.378	0.843652	0.977791	0.6382	0.05311	0.047-0.06	1e-57
rs12541377	mean platelet volume (MPV, minimum, inv-norm transformed)	39024449	rs55831924	chr8:143957800	C=0.622, T=0.378	0.843652	0.977791	0.6382	0.04641	0.04-0.053	6e-46
rs12541377	Left-hemisphere dorsal attention network to right-hemisphere somatomotor network white-matter structural connectivity	38438384	rs74933891	chr8:143958164	-=0.592, TG=0.408	0.91148	0.954714	NR	0.0486832	0.034-0.064	2e-10
rs12541377	Fibrinogen levels	26561523	rs11780978	chr8:143960684	A=0.41, G=0.59	0.935279	0.971085	0.4	0.0059	NA	6e-10
rs12541377	Osteoarthritis of the hip (hospital diagnosed)	29559693	rs11780978	chr8:143960684	A=0.41, G=0.59	0.935279	0.971085	0.40168	1.1263	1.0834-1.1708	2e-09
rs12541377	Sex hormone-binding globulin levels adjusted for BMI	32042192	rs11780978	chr8:143960684	A=0.41, G=0.59	0.935279	0.971085	0.403073	0.00875809	0.0063-0.0112	3e-13
rs12541377	Sex hormone-binding globulin levels	35192695	rs11780978	chr8:143960684	A=0.41, G=0.59	0.935279	0.971085	0.394706	0.0210559	0.015-0.027	1e-10
rs12541377	Sex hormone-binding globulin levels	35192695	rs11780978	chr8:143960684	A=0.41, G=0.59	0.935279	0.971085	NR	6.469	NA	1e-10
rs12541377	Fibrinogen levels or plasminogen activator inhibitor 1 levels (pleiotropy)	35285134	rs7010330	chr8:143962447	C=0.412, T=0.588	0.919539	0.966842	NR	NA	NA	5e-10
rs12541377	Ischemic stroke or fibrinogen levels (pleiotropy)	35285134	rs7010330	chr8:143962447	C=0.412, T=0.588	0.919539	0.966842	NR	NA	NA	4e-10
rs12541377	Fibrinogen levels or tissue plasminogen activator levels (pleiotropy)	35285134	rs7010330	chr8:143962447	C=0.412, T=0.588	0.919539	0.966842	NR	NA	NA	5e-10
rs12541377	Fibrinogen levels or factor VII levels (pleiotropy)	35285134	rs7010330	chr8:143962447	C=0.412, T=0.588	0.919539	0.966842	NR	NA	NA	5e-10
rs12541377	Fibrinogen levels or factor VII levels or factor XI levels or tissue plasminogen activator levels (pleiotropy)	35285134	rs7010330	chr8:143962447	C=0.412, T=0.588	0.919539	0.966842	NR	NA	NA	5e-10
rs12541377	Height	25282103	rs11783655	chr8:143963405	A=0.41, T=0.59	0.919433	0.962823	0.395	0.018	0.012-0.024	1e-09
rs12541377	GNLY protein levels	39789286	rs72695409	chr8:143965232	C=0.409, T=0.591	0.923341	0.962886	0.40023	0.0412233	0.03-0.052	8e-16
rs12541377	Medication use (HMG CoA reductase inhibitors)	31015401	rs11787365	chr8:143967165	C=0.412, T=0.588	0.919539	0.966842	0.400918	0.0370164	0.026-0.048	1e-10
rs12541377	Corpus callosum fractional anisotropy (body)	37164063	rs11136342	chr8:143970581	A=0.59, G=0.41	0.888147	0.9463	NR	NA	NA	4e-11
rs12541377	Height	36224396	rs11136342	chr8:143970581	A=0.59, G=0.41	0.888147	0.9463	0.59321	0.01776	0.011-0.024	3e-08
rs12541377	Hip index	34021172	rs7013938	chr8:143976168	A=0.575, C=0.425	0.814467	0.936324	NR	0.0178789	0.012-0.024	2e-09
rs12541377	Left-hemisphere control network to putamen white-matter structural connectivity	38438384	rs7013938	chr8:143976168	A=0.575, C=0.425	0.814467	0.936324	NR	0.0433548	0.028-0.058	1e-08
rs12635933	Educational attainment (years of education)	30595370	rs62253608	chr3:52955367	C=0.679, T=0.321	0.986361	0.995426	NR	NA	NA	1e-09
rs12635933	CAMSIS occupational score (MTAG)	39715877	rs62253608	chr3:52955367	C=0.679, T=0.321	0.986361	0.995426	NR	0.00997187	0.0065-0.0135	3e-08
rs12635933	Educational attainment	34855049	rs35671032	chr3:52972039	C=0.321, T=0.679	0.986361	0.995426	NR	NA	NA	1e-12
rs12635933	Hand grip strength	29691431	rs62253653	chr3:52979251	A=0.719, G=0.281	0.814278	0.989606	0.7036	0.002	0.0014-0.0026	1e-10
rs12635933	Eosinophill count (UKB data field 30150)	39789286	rs2336720	chr3:52994045	C=0.651, T=0.349	0.870124	0.99523	0.376559	0.0140663	0.0098-0.0183	1e-11
rs12635933	Educational attainment (years of education)	30038396	rs2336721	chr3:52994359	C=0.65, T=0.35	0.866314	0.995223	0.3778	0.0095	0.0066-0.0124	1e-10
rs12635933	Educational attainment (MTAG)	30038396	rs2336721	chr3:52994359	C=0.65, T=0.35	0.866314	0.995223	0.3778	0.0085	0.0058-0.0112	5e-10
rs12635933	Type 2 diabetes	32541925	rs62255926	chr3:53091413	A=0.712, T=0.288	0.808805	0.96957	0.2629	0.0252	0.016-0.034	4e-08
rs12636851	Waist-hip index	34021172	rs4682844	chr3:46941247	C=0.413, T=0.587	0.805346	0.931397	NR	0.0238758	0.018-0.029	7e-17
rs12636851	A body shape index	34021172	rs4682844	chr3:46941247	C=0.413, T=0.587	0.805346	0.931397	NR	0.0182476	0.013-0.024	3e-10
rs12636851	Waist-to-hip ratio adjusted for BMI	34021172	rs4682844	chr3:46941247	C=0.413, T=0.587	0.805346	0.931397	NR	0.0236275	0.018-0.029	2e-16
rs12636851	IGF 1 (UKB data field 30770)	39789286	rs4682844	chr3:46941247	C=0.413, T=0.587	0.805346	0.931397	0.419369	0.0170713	0.013-0.021	2e-20
rs12636851	Neutrophill count (UKB data field 30140)	39789286	rs4682844	chr3:46941247	C=0.413, T=0.587	0.805346	0.931397	0.419369	0.014431	0.01-0.018	1e-13
rs12636851	DNA repair protein RAD51 homolog 4 levels	34648354	rs1463393	chr3:46953497	A=0.411, G=0.589	0.804953	0.927356	0.42	0.133	0.11-0.16	1e-24
rs12636851	Sex hormone-binding globulin levels	32042192	rs10461018	chr3:46953752	C=0.589, T=0.411	0.804953	0.927356	0.419984	0.00998913	0.0072-0.0128	1e-12
rs12636851	Sex hormone-binding globulin levels adjusted for BMI	32042192	rs10461018	chr3:46953752	C=0.589, T=0.411	0.804953	0.927356	0.419984	0.0105786	0.0081-0.013	3e-19
rs12636851	Sex hormone-binding globulin levels	35192695	rs10461018	chr3:46953752	C=0.589, T=0.411	0.804953	0.927356	0.418056	0.0252942	0.019-0.032	5e-15
rs12636851	Sex hormone-binding globulin levels	35192695	rs10461018	chr3:46953752	C=0.589, T=0.411	0.804953	0.927356	NR	7.629	NA	2e-14
rs12636851	Mean platelet volume during second trimester of pregnancy	38064665	rs66539935	chr3:46983837	C=0.589, T=0.411	0.804953	0.927356	0.458802	0.0411	0.029-0.053	7e-11
rs12636851	Mean platelet volume during first trimester of pregnancy	38064665	rs66539935	chr3:46983837	C=0.589, T=0.411	0.804953	0.927356	0.458802	0.042	0.03-0.054	3e-11
rs12636851	Platelet side scatter distribution width	37596262	rs1108301	chr3:46987936	A=0.412, G=0.588	0.808859	0.931513	0.4186	0.0569633	0.041-0.073	4e-12
rs12636851	IL15 protein levels	39789286	rs1108301	chr3:46987936	A=0.412, G=0.588	0.808859	0.931513	0.42211	0.0667665	0.055-0.078	3e-35
rs12636851	White blood cell count	34594039	rs13066214	chr3:46992447	C=0.415, T=0.585	0.828154	0.948373	0.59346	0.0215523	0.015-0.028	6e-10
rs12636851	Serum urate levels	38658550	rs2305634	chr3:47002048	C=0.414, T=0.586	0.824192	0.944166	NR	0.0164	0.011-0.022	1e-09
rs12636851	Neutrophil count	34594039	rs2305638	chr3:47005352	C=0.592, G=0.408	0.808129	0.92347	NR	0.0152	0.011-0.019	2e-12
rs12636851	Monocyte percentage (UKB data field 30190)	39789286	rs2305638	chr3:47005352	C=0.592, G=0.408	0.808129	0.92347	0.580263	0.0144676	0.011-0.018	9e-15
rs12636851	Gluteofemoral adipose tissue volumes (adjusted for BMI and height)	35773277	rs199874557	chr3:47027785	-=0.591, G=0.409	0.812026	0.9276	0.587	0.039	0.025-0.053	2e-08
rs12636851	mean platelet volume (MPV, minimum, inv-norm transformed)	39024449	rs11925560	chr3:47217970	A=0.62, T=0.38	0.828823	0.93946	0.6506	0.02931	0.023-0.036	1e-17
rs12636851	Sum neutrophil eosinophil counts	27863252	rs11920354	chr3:47220756	A=0.38, C=0.62	0.828823	0.93946	0.3861	0.0214679	0.014-0.029	5e-09
rs12636851	Granulocyte count	27863252	rs11920354	chr3:47220756	A=0.38, C=0.62	0.828823	0.93946	0.3862	0.0214596	0.014-0.029	5e-09
rs12636851	High light scatter reticulocyte percentage of red cells	32888494	rs55664914	chr3:47224387	-=0.62, G=0.38	0.828823	0.93946	0.373492	0.0152284	0.011-0.02	1e-10
rs12636851	Reticulocyte fraction of red cells	32888494	rs55664914	chr3:47224387	-=0.62, G=0.38	0.828823	0.93946	0.373591	0.0159082	0.011-0.021	3e-11
rs12636851	Gluteofemoral adipose tissue volumes (adjusted for BMI and height)	35773277	rs55664914	chr3:47224387	-=0.62, G=0.38	0.828823	0.93946	0.635	0.058	0.038-0.078	2e-08
rs12636851	Triglycerides	34594039	rs55664914	chr3:47224387	-=0.62, G=0.38	0.828823	0.93946	NR	0.0138	0.0091-0.0185	1e-08
rs12636851	NELL2 protein levels	39789286	rs55664914	chr3:47224387	-=0.62, G=0.38	0.828823	0.93946	0.374544	0.0434099	0.032-0.054	3e-17
rs12636851	Platelet distribution width	32888494	rs2276854	chr3:47235478	C=0.401, T=0.599	0.887313	0.953774	0.595527	0.0176541	0.013-0.023	1e-12
rs12636851	DEFA1_DEFA1B/LCN2 protein level ratio	38412862	rs2276854	chr3:47235478	C=0.401, T=0.599	0.887313	0.953774	NR	0.0592867	0.045-0.073	7e-17
rs12636851	Waist circumference adjusted for body mass index	34021172	rs11921117	chr3:47252510	C=0.381, T=0.619	0.824981	0.935305	NR	0.020029	0.014-0.026	6e-12
rs12636851	Waist circumference adjusted for body mass index	31669095	rs11921117	chr3:47252510	C=0.381, T=0.619	0.824981	0.935305	NR	NA	NA	1e-09
rs12636851	High-density lipoprotein levels (MTAG)	36376304	rs11710013	chr3:47255431	C=0.599, T=0.401	0.887313	0.953774	NR	0.015177	0.0099-0.0204	2e-08
rs12636851	Alkaline phosphatase (UKB data field 30610)	39789286	rs11710013	chr3:47255431	C=0.599, T=0.401	0.887313	0.953774	0.596633	0.017576	0.014-0.021	2e-22
rs12636851	Liver enzyme levels (alkaline phosphatase)	33972514	rs13065991	chr3:47256744	A=0.4, G=0.6	0.891138	0.953851	0.403422	0.00197166	0.0015-0.0024	2e-17
rs12636851	Sex hormone-binding globulin levels	36653534	rs13065991	chr3:47256744	A=0.4, G=0.6	0.891138	0.953851	NR	0.0255744	0.02-0.032	1e-16
rs12636851	CXCL5 protein levels	39789286	rs753826255	chr3:47264438	-=0.38, TTTTA=0.62	0.828823	0.93946	0.387065	0.0387246	0.028-0.05	5e-13
rs12636851	Serum urate levels	38658550	rs7636423	chr3:47267644	C=0.401, G=0.599	0.887313	0.953774	NR	0.0148	0.01-0.019	2e-11
rs12636851	Triglyceride levels (MTAG)	36376304	rs58472056	chr3:47269664	C=0.38, T=0.62	0.828823	0.93946	NR	0.014301	0.0093-0.0193	2e-08
rs12636851	Cortical thickness	34560273	rs11710322	chr3:47289646	C=0.601, T=0.399	0.950843	0.983246	0.3991	NA	NA	1e-10
rs12636851	SORT1 protein levels	39789286	rs2079797	chr3:47300311	A=0.401, G=0.599	0.94289	0.983191	0.453175	0.0453178	0.034-0.057	9e-16
rs12636851	HBEGF protein levels	39789286	rs2079797	chr3:47300311	A=0.401, G=0.599	0.94289	0.983191	0.453175	0.0377543	0.026-0.049	5e-12
rs12636851	ITIH3 protein levels	39789286	rs2079797	chr3:47300311	A=0.401, G=0.599	0.94289	0.983191	0.453175	0.0422628	0.032-0.053	3e-18
rs12636851	Vertex-wise cortical thickness	34910505	rs11710121	chr3:47310011	G=0.354, T=0.646	0.824641	0.99072	0.35	5.78	NA	8e-09
rs12636851	Gout	39406924	rs56351005	chr3:47388696	G=0.604, T=0.396	0.99585	1	0.4053	0.967829	0.96-0.98	4e-08
rs12636851	Sex hormone-binding globulin levels adjusted for BMI	32042192	rs12487736	chr3:47418189	C=0.408, T=0.592	0.939582	0.995748	0.423758	0.00866661	0.007-0.0103	4e-27
rs12636851	Sex hormone-binding globulin levels	32042192	rs12487736	chr3:47418189	C=0.408, T=0.592	0.939582	0.995748	0.423758	0.0083278	0.0065-0.0102	2e-20
rs12636851	Personality traits or cognitive traits (multivariate analysis)	37365406	rs12487736	chr3:47418189	C=0.408, T=0.592	0.939582	0.995748	NR	NA	NA	9e-10
rs12636851	QT interval	36050321	rs12487736	chr3:47418189	C=0.408, T=0.592	0.939582	0.995748	0.5502	0.0187	0.013-0.024	2e-10
rs12636851	Axial length	36246171	rs7651194	chr3:47499427	A=0.603, G=0.397	0.983457	0.995825	0.551	0.047	0.029-0.065	1e-10
rs12636851	QT interval	24952745	rs17784882	chr3:47502513	A=0.395, C=0.605	0.991695	0.995839	0.396	0.54	0.34-0.74	3e-08
rs12678652	Spherical equivalent	32352494	rs6980853	chr8:70490593	C=0.374, T=0.626	0.983084	0.99573	NR	0.09	0.07-0.11	1e-14
rs12678652	Spherical equivalent or myopia (age of diagnosis)	29808027	rs28891973	chr8:70507832	A=0.373, G=0.627	0.995755	1	0.4246	6.27	NA	4e-10
rs12678652	Refractive error	32231278	rs4738094	chr8:70511509	A=0.627, G=0.373	0.97045	0.987212	NR	NA	NA	1e-26
rs12678652	Myopia	35841873	rs4738094	chr8:70511509	A=0.627, G=0.373	0.97045	0.987212	NR	0.0800318	0.057-0.104	2e-11
rs12739800	Multiple sclerosis	31604244	rs11578655	chr1:100947346	G=0.138, T=0.862	0.92854	0.991584	NR	1.0866	NA	3e-08
rs12750448	Multiple sclerosis	31604244	rs11578655	chr1:100947346	G=0.138, T=0.862	1	1	NR	1.0866	NA	3e-08
rs1286116	Body mass index	38538606	rs12896373	chr14:90932391	C=0.244, T=0.756	0.829343	1	NR	0.0163608	0.011-0.022	1e-09
rs1286116	Body mass index (BMI, maximum, inv-normal transformed)	39024449	rs1286086	chr14:90972836	A=0.766, C=0.234	0.854562	0.987691	0.2271	0.02848	0.02-0.037	6e-12
rs1286129	Body mass index	38538606	rs12896373	chr14:90932391	C=0.244, T=0.756	0.834305	1	NR	0.0163608	0.011-0.022	1e-09
rs1286129	Body mass index (BMI, maximum, inv-normal transformed)	39024449	rs1286086	chr14:90972836	A=0.766, C=0.234	0.849145	0.981623	0.2271	0.02848	0.02-0.037	6e-12
rs12971584	Heparan sulfate glucosamine 3-O-sulfotransferase 3A1 levels	39528825	rs11669570	chr19:17001057	C=0.158, T=0.842	0.985095	1	0.158476	0.2564	0.19-0.32	2e-14
rs12981030	Multiple sclerosis	31604244	rs12971909	chr19:4466469	A=0.383, G=0.617	0.893837	1	NR	1.0725	NA	6e-09
rs13074133	Multiple sclerosis	31604244	rs2331964	chr3:121824051	C=0.616, T=0.384	0.995803	1	NR	1.0948	NA	5e-20
rs13074133	Multiple sclerosis	24076602	rs1920296	chr3:121824730	A=0.384, C=0.616	0.995803	1	0.64	1.12	NA	7e-22
rs13136820	Hypothyroidism	39067062	rs4078470	chr4:40303728	A=0.313, T=0.687	0.866804	0.980876	NR	1.06	1.04-1.08	4e-10
rs13136820	Medication use (thyroid preparations)	31015401	rs13136820	chr4:40305547	C=0.336, T=0.664	1	1	0.319992	0.0706551	0.051-0.09	9e-13
rs13136820	Vitiligo	27723757	rs13136820	chr4:40305547	C=0.336, T=0.664	1	1	NR	1.182	NA	4e-11
rs13136820	Multiple sclerosis	31604244	rs13136820	chr4:40305547	C=0.336, T=0.664	1	1	NR	1.0775	NA	8e-10
rs13136820	Medication use (thyroid preparations)	34594039	rs13136820	chr4:40305547	C=0.336, T=0.664	1	1	NR	0.0709	0.053-0.089	3e-14
rs13136820	Graves' disease	34594039	rs13136820	chr4:40305547	C=0.336, T=0.664	1	1	0.718576	0.183867	0.12-0.24	3e-09
rs13136820	Graves' disease	34594039	rs13136820	chr4:40305547	C=0.336, T=0.664	1	1	NR	0.1361	0.088-0.184	2e-08
rs13136820	Juvenile idiopathic arthritis	38317060	rs13136820	chr4:40305547	C=0.336, T=0.664	1	1	NR	NA	NA	3e-08
rs13385171	Sum eosinophil basophil counts	27863252	rs7569084	chr2:65429835	C=0.422, T=0.578	0.98377	0.991852	0.5838	0.0213979	0.014-0.029	4e-09
rs13385171	Appendicular lean mass	33097823	rs7569084	chr2:65429835	C=0.422, T=0.578	0.98377	0.991852	0.5853	0.0153	0.012-0.019	9e-16
rs13385171	Eosinophil counts	30595370	rs7569084	chr2:65429835	C=0.422, T=0.578	0.98377	0.991852	NR	NA	NA	2e-18
rs13385171	Eosinophil counts	32888493	rs7569084	chr2:65429835	C=0.422, T=0.578	0.98377	0.991852	0.584311	0.018707	0.015-0.023	1e-20
rs13385171	Eosinophil counts	32888494	rs7569084	chr2:65429835	C=0.422, T=0.578	0.98377	0.991852	0.584642	0.0188648	0.014-0.023	3e-17
rs13385171	Eosinophil counts	32888493	rs7569084	chr2:65429835	C=0.422, T=0.578	0.98377	0.991852	0.516588	NA	NA	2e-21
rs13385171	Eosinophil percentage of white cells	32888494	rs7569084	chr2:65429835	C=0.422, T=0.578	0.98377	0.991852	0.584663	0.0135992	0.0092-0.018	1e-09
rs13385171	Eosinophill count (UKB data field 30150)	39789286	rs7569084	chr2:65429835	C=0.422, T=0.578	0.98377	0.991852	0.585715	0.0140963	0.01-0.018	2e-12
rs13385171	SPRED2 protein levels	39789286	rs7569084	chr2:65429835	C=0.422, T=0.578	0.98377	0.991852	0.586434	0.0580825	0.045-0.071	5e-20
rs13385171	Monocyte count	32888493	rs13385171	chr2:65434709	C=0.578, T=0.422	1	1	0.583057	0.027829	0.024-0.032	5e-49
rs13385171	Monocyte count	32888493	rs13385171	chr2:65434709	C=0.578, T=0.422	1	1	0.519345	NA	NA	2e-49
rs13385171	Multiple sclerosis	31604244	rs13385171	chr2:65434709	C=0.578, T=0.422	1	1	NR	1.0679	NA	3e-11
rs13385171	Monocyte count	34594039	rs13385171	chr2:65434709	C=0.578, T=0.422	1	1	NR	0.0242	0.02-0.029	6e-28
rs13385171	Monocyte percentage of white cells	27863252	rs13417564	chr2:65438139	G=0.426, T=0.574	0.983856	1	0.5819	0.0254619	0.018-0.033	2e-12
rs13385171	Monocyte percentage of white cells	32888494	rs13417564	chr2:65438139	G=0.426, T=0.574	0.983856	1	0.58155	0.0180318	0.014-0.022	9e-16
rs13385171	Monocyte count	32888494	rs13417564	chr2:65438139	G=0.426, T=0.574	0.983856	1	0.418416	0.0276942	0.023-0.032	4e-35
rs13385171	Monocyte count	34469753	rs13417564	chr2:65438139	G=0.426, T=0.574	0.983856	1	0.418	NA	NA	5e-15
rs13385171	Monocyte count	27863252	rs13417564	chr2:65438139	G=0.426, T=0.574	0.983856	1	0.582	0.032516	0.025-0.04	3e-19
rs13385171	Monocyte percentage (UKB data field 30190)	39789286	rs13417564	chr2:65438139	G=0.426, T=0.574	0.983856	1	0.582545	0.0177512	0.014-0.022	4e-21
rs13385171	Monocyte count (UKB data field 30130)	39789286	rs13417564	chr2:65438139	G=0.426, T=0.574	0.983856	1	0.582545	0.0235059	0.02-0.027	1e-36
rs1373692	Inflammatory bowel disease	26192919	rs6880778	chr5:40398994	A=0.412, G=0.588	0.971488	0.987665	NR	NA	NA	5e-65
rs1373692	Multiple sclerosis	24076602	rs6880778	chr5:40398994	A=0.412, G=0.588	0.971488	0.987665	0.61	1.12	NA	8e-20
rs1373692	Crohn's disease	21102463	rs11742570	chr5:40410482	C=0.589, T=0.411	0.97554	0.991757	0.606	1.33	1.27-1.39	7e-36
rs1373692	Inflammatory bowel disease	23128233	rs11742570	chr5:40410482	C=0.589, T=0.411	0.97554	0.991757	0.605	1.198	1.164-1.234	2e-82
rs1373692	Crohn's disease	28067908	rs11742570	chr5:40410482	C=0.589, T=0.411	0.97554	0.991757	NR	NA	NA	1e-55
rs1373692	Ulcerative colitis	26192919	rs11742570	chr5:40410482	C=0.589, T=0.411	0.97554	0.991757	0.61	1.0875	NA	6e-11
rs1373692	Crohn's disease	26192919	rs11742570	chr5:40410482	C=0.589, T=0.411	0.97554	0.991757	0.61	1.28045	1.26-1.3	4e-87
rs1373692	Inflammatory bowel disease	28067908	rs11742570	chr5:40410482	C=0.589, T=0.411	0.97554	0.991757	NR	NA	NA	4e-40
rs1373692	Ulcerative colitis	21297633	rs6451493	chr5:40410833	G=0.411, T=0.589	0.97554	0.991757	0.61	1.08	1.04-1.12	3e-09
rs1373692	Chronic inflammatory diseases (ankylosing spondylitis, Crohn's disease, psoriasis, primary sclerosing cholangitis, ulcerative colitis) (pleiotropy)	26974007	rs1992661	chr5:40414887	A=0.589, G=0.411	0.97554	0.991757	NR	NA	NA	1e-74
rs1373692	Regional enteritis (PheCode 555.1)	39024449	rs1992660	chr5:40414965	C=0.411, T=0.589	0.97554	0.991757	0.4055	0.1813	0.14-0.22	1e-14
rs1373692	Inflammatory bowel disease	33600772	rs957100	chr5:40426318	G=0.414, T=0.586	0.987741	0.995891	0.3963	0.73	NA	9e-09
rs1373692	Crohn's disease	17447842	rs1373692	chr5:40431081	A=0.413, C=0.587	1	1	0.59	1.46	NA	2e-12
rs1373692	Multiple sclerosis	22570697	rs9292777	chr5:40437846	C=0.413, T=0.587	1	1	NR	1.19	1.12-1.25	1e-09
rs1373692	Crohn's disease	17554261	rs9292777	chr5:40437846	C=0.413, T=0.587	1	1	0.4	1.34	1.20-1.50	3e-18
rs1373692	Crohn's disease	22412388	rs9292777	chr5:40437846	C=0.413, T=0.587	1	1	0.597	1.37	1.28-1.48	2e-11
rs1441810	Multiple sclerosis	21833088	rs2119704	chr14:88021345	A=0.075, C=0.925	0.985782	1	NR	1.22	1.19-1.25	2e-10
rs1441810	Multiple sclerosis (MTAG)	40262193	rs17124032	chr14:88079665	A=0.082, G=0.918	0.92085	1	0.92	0.089	0.064-0.114	3e-12
rs1581869295	Systemic lupus erythematosus	34076728	rs9270539	chr6:32591987	C=0.733, T=0.267	0.920298	0.964214	NR	0.5741	0.48-0.66	4e-36
rs1581869295	Allergen component sensitization (Hevea brasiliensis 8)	37780799	rs745475218	chr6:32592139	C=0.278, T=0.722	0.879364	0.968861	0.124399	5.29	2.972-9.416	3e-08
rs1581869295	MSLN protein levels	39789286	rs9270545	chr6:32592139	C=0.278, T=0.722	0.879364	0.968861	0.661936	0.0417881	0.03-0.053	9e-15
rs1581869295	Ubiquitin carboxyl-terminal hydrolase 25 levels (USP25.9215.117.3)	29875488	rs9270891	chr6:32604051	G=0.694, T=0.306	0.818788	1	0.159	0.41	0.35-0.47	6e-35
rs1581869295	Psoriasis	39885523	rs9270907	chr6:32604305	C=0.272, T=0.728	0.965222	1	NR	0.136044	0.099-0.173	3e-30
rs1581869295	Systemic lupus erythematosus	32771030	rs9270970	chr6:32605797	C=0.266, T=0.734	0.964677	0.984684	0.42	1.8293	NA	4e-26
rs1581869295	FEV1 or inflammatory bowel disease (pleiotropy)	38102678	rs9270979	chr6:32606003	A=0.266, G=0.734	0.974706	0.989789	NR	NA	NA	5e-24
rs1581869295	Leprosy	35512355	rs9271011	chr6:32606899	A=0.281, G=0.719	0.903895	0.989577	NR	0.52	NA	4e-50
rs1581869295	Crohn's disease	26891255	rs9271060	chr6:32607736	C=0.268, G=0.732	0.96481	0.989761	0.77	2.85714	2.33-3.57	1e-22
rs1581869295	Takayasu arteritis	33308445	rs9271066	chr6:32607854	A=0.269, G=0.731	0.959917	0.989748	NR	NA	NA	2e-11
rs1581869295	Leprosy	25642632	rs9271100	chr6:32608701	C=0.735, T=0.265	0.989829	0.994902	0.217	1.68	NA	8e-95
rs1581869295	Systemic lupus erythematosus	19838193	rs9271100	chr6:32608701	C=0.735, T=0.265	0.989829	0.994902	NR	1.9	1.59-2.27	1e-12
rs1581869295	Ulcerative colitis	26192919	rs9271100	chr6:32608701	C=0.735, T=0.265	0.989829	0.994902	NR	NA	NA	2e-94
rs1581869295	Seropositivity for haemophilus influenzae peptide (agilent_223654)	37164013	rs9271165	chr6:32610008	A=0.267, G=0.733	0.979784	0.994888	NR	6.131	NA	9e-10
rs1581869295	Alzheimer's disease or educational attainment (pleiotropy)	34743297	rs9271180	chr6:32610432	C=0.281, T=0.719	0.913441	0.994789	0.7388	49.2334	NA	5e-10
rs1581869295	Alzheimer's disease (late onset)	24162737	rs9271192	chr6:32610753	A=0.734, C=0.266	0.984788	0.994895	0.276	1.11	1.08-1.18	3e-12
rs1581869295	Alzheimer's disease or family history of Alzheimer's disease	30617256	rs9271192	chr6:32610753	A=0.734, C=0.266	0.984788	0.994895	0.2751	5.49	-	4e-08
rs1581869295	Alzheimer's disease or family history of Alzheimer's disease	29777097	rs9271192	chr6:32610753	A=0.734, C=0.266	0.984788	0.994895	NR	1.05306	NA	7e-10
rs1581869295	Ulcerative colitis	26192919	rs9271209	chr6:32611258	A=0.728, G=0.272	0.945452	0.989705	NR	NA	NA	2e-85
rs1630820	Type 2 diabetes	30297969	rs4148856	chr12:122966218	C=0.776, G=0.224	0.912586	0.982603	0.7814	1.05	1.03-1.07	2e-10
rs1630820	Type 2 diabetes	38374256	rs4148856	chr12:122966218	C=0.776, G=0.224	0.912586	0.982603	0.79462	NA	NA	7e-20
rs1630820	Eosinophill percentage (UKB data field 30210)	39789286	rs12811109	chr12:122986547	A=0.216, G=0.784	0.902338	1	0.199297	0.02007	0.015-0.025	2e-16
rs1630820	Height	36224396	rs1463877	chr12:122988707	C=0.775, T=0.225	0.950606	1	0.2125	0.0301	0.029-0.032	1e-300
rs1630820	Vertex-wise cortical surface area	34910505	rs937564	chr12:122992764	C=0.775, T=0.225	0.950606	1	0.22	7.76	NA	9e-15
rs1630820	Tinnitus	38242899	rs883263	chr12:123000641	A=0.225, G=0.775	0.950606	1	0.2226	5.608	NA	2e-08
rs1630820	A body shape index	34021172	rs940904	chr12:123007025	A=0.735, G=0.265	0.84362	1	NR	0.0225682	0.016-0.029	3e-12
rs1630820	Waist-hip index	34021172	rs940904	chr12:123007025	A=0.735, G=0.265	0.84362	1	NR	0.0303993	0.024-0.037	3e-21
rs1630820	Type 2 diabetes	30054458	rs940904	chr12:123007025	A=0.735, G=0.265	0.84362	1	0.256627	0.0499	0.034-0.066	2e-09
rs1630820	Waist-to-hip ratio adjusted for BMI	34021172	rs940904	chr12:123007025	A=0.735, G=0.265	0.84362	1	NR	0.0313899	0.025-0.038	1e-22
rs1630820	Hip index	34021172	rs940904	chr12:123007025	A=0.735, G=0.265	0.84362	1	NR	0.0201275	0.014-0.027	2e-09
rs1630820	Insomnia	35835914	rs585522	chr12:123066266	A=0.234, G=0.766	1	1	NR	0.011	0.009-0.013	2e-23
rs1630820	Eczema	30595370	rs1260294	chr12:123075742	C=0.217, T=0.783	0.907647	1	NR	NA	NA	6e-10
rs1630820	Hay fever and/or eczema	31361310	rs1260294	chr12:123075742	C=0.217, T=0.783	0.907647	1	0.8004	1.04308	1.03-1.06	2e-08
rs1630820	Schizophrenia	31268507	rs7299943	chr12:123108938	A=0.208, T=0.792	0.838998	0.987514	NR	NA	NA	2e-08
rs1630820	Multiple sclerosis	31604244	rs7975763	chr12:123119506	C=0.787, T=0.213	0.865004	0.987806	NR	1.0853	NA	3e-13
rs1630820	Multiple sclerosis (MTAG)	40262193	rs7975763	chr12:123119506	C=0.787, T=0.213	0.865004	0.987806	0.787	0.046	0.03-0.062	4e-08
rs1630820	Age of onset of childhood onset asthma	36778051	rs7975763	chr12:123119506	C=0.787, T=0.213	0.865004	0.987806	NR	0.085052	0.059-0.112	3e-10
rs1630820	Osteoarthritis	36411363	rs1790120	chr12:123129018	A=0.222, C=0.778	0.869938	0.964893	NR	0.96	0.95-0.97	3e-09
rs1630820	Whole brain free water diffusion (multivariate analysis)	35505052	rs2510885	chr12:123130266	C=0.768, G=0.232	0.881266	0.944	NR	NA	NA	1e-11
rs1630820	Hip circumference adjusted for BMI	25673412	rs1727294	chr12:123131967	A=0.232, G=0.768	0.881266	0.944	0.2147	0.0323	0.024-0.041	8e-14
rs1630820	Hip circumference adjusted for BMI	25673412	rs1727294	chr12:123131967	A=0.232, G=0.768	0.881266	0.944	0.2147	0.0414	0.031-0.052	6e-14
rs1630820	Cortical thickness	34560273	rs6488864	chr12:123133815	C=0.777, G=0.223	0.854236	0.9534	0.2028	NA	NA	3e-12
rs1630820	Uterine fibroids	40050615	rs6488864	chr12:123133815	C=0.777, G=0.223	0.854236	0.9534	NR	0.0903	0.061-0.12	3e-09
rs1630820	Vertex-wise cortical thickness	34910505	rs6488864	chr12:123133815	C=0.777, G=0.223	0.854236	0.9534	0.22	8.07	NA	7e-16
rs1630820	Type 2 diabetes	35551307	rs1790116	chr12:123133997	G=0.232, T=0.768	0.881266	0.944	NR	1.04	1.03-1.06	6e-11
rs1630820	Type 2 diabetes	35551307	rs1790116	chr12:123133997	G=0.232, T=0.768	0.881266	0.944	0.782	0.043	0.027-0.059	3e-08
rs1630820	Whole brain restricted isotropic diffusion (multivariate analysis)	35505052	rs1619561	chr12:123135721	C=0.766, G=0.234	0.871183	0.933372	NR	NA	NA	2e-13
rs1630820	Education attainment or tourette‚Äôs syndrome	38250258	rs1619561	chr12:123135721	C=0.766, G=0.234	0.871183	0.933372	NR	NA	NA	6e-15
[truncated: 6,425 more rows]

## Sheet: Autoimmune traits
Variant classification	Variant queried	GWAS Trait	PMID	RS Number	Position (GRCh38)	Alleles	R2	D'	Risk Allele	Effect Size (95% CI)	Beta or OR	P-value
[truncated: 642 more rows]
