# Supplementary material for: Genome-wide discovery of multiple sclerosis genetic risk variant allelic regulatory activity
Source: G3 (Bethesda). 2025 Aug 21;15(11):jkaf192. doi: 10.1093/g3journal/jkaf192 (PMC12608076; doi:10.1093/g3journal/jkaf192)
Supplement: jkaf192_Supplementary_Data [file jkaf192_supplementary_data.zip › Supplementary_Table_9_G3-2025-406100.xlsx]

## Sheet: README
This file contains the TF ChIP-seq peak enrichment (RELI) results for allelic enhancers and silencers
Sheet name	Description
RELI_allelic enhancers	RELI results from public EBV-transformed B cell ChIP-seq datasets, comparing allelic enhancers to all variants in the MPRA
RELI_allelic_silencers	RELI results from public EBV-transformed B cell ChIP-seq datasets, comparing allelic silencers to all variants in the MPRA

## Sheet: RELI_allelic_enhancers
Track	Cell	Molecule	Overlap	Total	Ratio	Mean	STD	Z-score	Enrichment	P-val	Null_Model	Species	ExpID	Corrected P-val
chip_geo	GM12878	EP300	8	150	0.0533333	2.03596	1.45007	4.11293	3.92934	1.95337e-05	Null_Model_MS_all_variants	human	GSM1290174	0.00974732
chip_geo	GM12878	RELA	7	150	0.0466667	1.75824	1.2773	4.10378	3.98125	2.03226e-05	Null_Model_MS_all_variants	human	GSM486316	0.010141
chip_geo	GM19099	RELA	9	150	0.06	2.46454	1.60405	4.07434	3.6518	2.30725e-05	Null_Model_MS_all_variants	human	GSM486281	0.0115132
chip_geo	GM18951	RELA	5	150	0.0333333	0.967033	0.990915	4.06994	5.17045	2.35123e-05	Null_Model_MS_all_variants	human	GSM486305	0.0117326
chip_geo	GM00739	POLR2A	7	150	0.0466667	1.7043	1.31167	4.03738	4.10727	2.70254e-05	Null_Model_MS_all_variants	human	GSM1405139	0.0134857
chip_geo	GM12878	EP300	11	150	0.0733333	3.52348	1.89042	3.95495	3.12192	3.82757e-05	Null_Model_MS_all_variants	human	GSM1333966	0.0190996
chip_geo	GM19099	RELA	8	150	0.0533333	2.35465	1.47956	3.81556	3.39754	6.79371e-05	Null_Model_MS_all_variants	human	GSM486283	0.0339006
chip_geo	GM18505	RELA	4	150	0.0266667	0.739261	0.856123	3.80873	5.41081	6.98422e-05	Null_Model_MS_all_variants	human	GSM486275	0.0348513
chip_geo	GM10861	VDR	9	150	0.06	2.83616	1.63742	3.76437	3.1733	8.34854e-05	Null_Model_MS_all_variants	human	GSM558636	0.0416592
chip_geo	GM18526	RELA	5	150	0.0333333	1.16284	1.04329	3.67794	4.29983	0.000117563	Null_Model_MS_all_variants	human	GSM486313	0.0586639
chip_geo	GM19193	RELA	9	150	0.06	2.95305	1.69198	3.57389	3.0477	0.000175856	Null_Model_MS_all_variants	human	GSM486270	0.0877521
chip_geo	GM12878	EP300	6	150	0.04	1.5025	1.26184	3.56424	3.99335	0.000182458	Null_Model_MS_all_variants	human	GSM1290183	0.0910465
chip_geo	GM12878	BCL11A	11	150	0.0733333	4.09191	1.99788	3.4577	2.68823	0.000272401	Null_Model_MS_all_variants	human	GSM803388	0.135928
chip_geo	GM12878	EGR1	9	150	0.06	3.1029	1.75511	3.35997	2.90052	0.000389759	Null_Model_MS_all_variants	human	GSM803434	0.19449
chip_geo	GM18951	POLR2A	6	150	0.04	1.79321	1.27208	3.30701	3.34596	0.000471483	Null_Model_MS_all_variants	human	GSM486485	0.23527
chip_geo	GM12892	RELA	8	150	0.0533333	2.61439	1.63681	3.29031	3.05999	0.000500389	Null_Model_MS_all_variants	human	GSM486295	0.249694
chip_geo	GM12892	RELA	5	150	0.0333333	1.39161	1.11467	3.23718	3.59296	0.000603579	Null_Model_MS_all_variants	human	GSM486293	0.301186
chip_geo	GM12878	EP300	1	150	0.00666667	0.0879121	0.283309	3.21942	11.375	0.000642261	Null_Model_MS_all_variants	human	GSM1334002	0.320488
chip_geo	GM12891	RELA	8	150	0.0533333	2.71728	1.65075	3.20018	2.94412	0.000686701	Null_Model_MS_all_variants	human	GSM486322	0.342664
chip_geo	GM12878	RELA	7	150	0.0466667	2.27672	1.47728	3.19729	3.07459	0.000693638	Null_Model_MS_all_variants	human	GSM486319	0.346125
chip_geo	GM18526	RELA	4	150	0.0266667	0.93007	0.965974	3.17807	4.30075	0.000741299	Null_Model_MS_all_variants	human	GSM486312	0.369908
chip_geo	GM12878	CEBPZ	2	150	0.0133333	0.27972	0.545599	3.15301	7.15	0.000807979	Null_Model_MS_all_variants	human	GSM2423351	0.403182
chip_geo	GM12878	CEBPB	11	150	0.0733333	4.70529	2.01546	3.12322	2.33779	0.00089443	Null_Model_MS_all_variants	human	GSM1010850	0.446321
chip_geo	GM12878	BATF	11	150	0.0733333	4.41958	2.12927	3.09046	2.48892	0.000999224	Null_Model_MS_all_variants	human	GSM803538	0.498613
chip_geo	GM18505	RELA	4	150	0.0266667	0.977023	0.982075	3.07815	4.09407	0.00104144	Null_Model_MS_all_variants	human	GSM486277	0.519679
chip_geo	GM12878	GABPA	6	150	0.04	1.81718	1.36218	3.07067	3.30181	0.00106789	Null_Model_MS_all_variants	human	GSM1333972	0.532877
chip_geo	GM10847	RELA	4	150	0.0266667	0.988012	0.983797	3.0616	4.04853	0.0011008	Null_Model_MS_all_variants	human	GSM486300	0.549299
chip_geo	GM12878	NFKB1	5	150	0.0333333	1.3976	1.18227	3.04703	3.57756	0.00115559	Null_Model_MS_all_variants	human	GSM2628094	0.576639
chip_geo	GM10847	RELA	5	150	0.0333333	1.45155	1.16786	3.03842	3.4446	0.00118912	Null_Model_MS_all_variants	human	GSM486298	0.593371
chip_geo	GM12878	CBFB	6	150	0.04	1.86414	1.36511	3.0297	3.21865	0.001224	Null_Model_MS_all_variants	human	GSM2534543	0.610776
chip_geo	GM12878	NFIC	16	150	0.106667	7.93606	2.69034	2.99737	2.01611	0.00136159	Null_Model_MS_all_variants	human	GSM1010881	0.679433
chip_geo	GM12878	GABPA	5	150	0.0333333	1.45355	1.18831	2.98444	3.43986	0.00142048	Null_Model_MS_all_variants	human	GSM1333970	0.70882
chip_geo	GM12878	JUNB	9	150	0.06	3.4975	1.85533	2.96578	2.57326	0.00150958	Null_Model_MS_all_variants	human	GSM2534598	0.75328
chip_geo	GM12878	ZNF18	4	150	0.0266667	1.03397	1.00242	2.95887	3.8686	0.00154382	Null_Model_MS_all_variants	human	GSM2574789	0.770366
chip_geo	GM12878	ZBED1	5	150	0.0333333	1.47652	1.2032	2.92841	3.38633	0.00170348	Null_Model_MS_all_variants	human	GSM2527603	0.850037
chip_geo	GM12878	ELK1	6	150	0.04	1.91009	1.4078	2.90517	3.14121	0.00183525	Null_Model_MS_all_variants	human	GSM935345	0.91579
chip_geo	GM12878	HMG20A	4	150	0.0266667	1.04895	1.01617	2.90409	3.81333	0.00184161	Null_Model_MS_all_variants	human	GSM2574792	0.918963
chip_geo	GM18505	RELA	4	150	0.0266667	1.06693	1.01218	2.89776	3.74906	0.00187918	Null_Model_MS_all_variants	human	GSM486274	0.937711
chip_geo	GM12878	REST	2	150	0.0133333	0.321678	0.581738	2.88501	6.21739	0.001957	Null_Model_MS_all_variants	human	GSM1333990	0.976543
chip_geo	GM12878	CBX5	8	150	0.0533333	3.04795	1.72096	2.87749	2.62471	0.00200424	Null_Model_MS_all_variants	human	GSM2533960	1
chip_geo	GM12878	GABPA	8	150	0.0533333	3.11489	1.71225	2.85304	2.56831	0.00216513	Null_Model_MS_all_variants	human	GSM1333969	1
chip_geo	GM12878	EP300	11	150	0.0733333	4.75025	2.20353	2.83624	2.31567	0.00228241	Null_Model_MS_all_variants	human	GSM935562	1
chip_geo	GM18505	POLR2A	9	150	0.06	3.75624	1.85217	2.83115	2.39601	0.00231908	Null_Model_MS_all_variants	human	GSM486458	1
chip_geo	GM12878	CREM	11	150	0.0733333	4.88811	2.19031	2.79042	2.25036	0.002632	Null_Model_MS_all_variants	human	GSM2534513	1
chip_geo	GM12878	EBF1	12	150	0.08	5.69031	2.28561	2.76062	2.10885	0.00288459	Null_Model_MS_all_variants	human	GSM935375	1
chip_geo	GM12878	ZBTB33	4	150	0.0266667	1.15085	1.03837	2.74386	3.47569	0.0030361	Null_Model_MS_all_variants	human	GSM1334011	1
chip_geo	GM00739	POLR2A	2	150	0.0133333	0.356643	0.604713	2.71758	5.60784	0.00328807	Null_Model_MS_all_variants	human	GSM1405130	1
chip_geo	GM12878	MED1	10	150	0.0666667	4.46753	2.05261	2.69534	2.23837	0.00351587	Null_Model_MS_all_variants	human	GSM2443457	1
chip_geo	GM15850	BRD4	16	150	0.106667	8.34366	2.88059	2.65791	1.91762	0.00393133	Null_Model_MS_all_variants	human	GSM2643541	1
chip_geo	GM19099	STAG1	12	150	0.08	5.78921	2.34532	2.64816	2.07282	0.00404652	Null_Model_MS_all_variants	human	GSM1234060	1
chip_geo	GM23338	EZH2	4	150	0.0266667	1.22977	1.05979	2.61394	3.25264	0.00447518	Null_Model_MS_all_variants	human	GSM3498249	1
chip_geo	GM19099	POLR2A	8	150	0.0533333	3.23277	1.83869	2.59274	2.47466	0.00476075	Null_Model_MS_all_variants	human	GSM486463	1
chip_geo	GM15510	RELA	5	150	0.0333333	1.64136	1.30547	2.57275	3.04626	0.00504473	Null_Model_MS_all_variants	human	GSM486288	1
chip_geo	GM12878	ETV6	9	150	0.06	3.999	1.98267	2.52235	2.25056	0.00582869	Null_Model_MS_all_variants	human	GSM2574796	1
chip_geo	GM18526	RELA	4	150	0.0266667	1.19181	1.11766	2.51255	3.35624	0.00599303	Null_Model_MS_all_variants	human	GSM486311	1
chip_geo	GM12878	MED1	12	150	0.08	6.00999	2.39205	2.50413	1.99668	0.00613759	Null_Model_MS_all_variants	human	GSM2443458	1
chip_geo	GM15510	RELA	5	150	0.0333333	1.74426	1.30787	2.48934	2.86655	0.00639894	Null_Model_MS_all_variants	human	GSM486290	1
chip_geo	GM12878	CREM	8	150	0.0533333	3.47652	1.82145	2.48344	2.30115	0.00650599	Null_Model_MS_all_variants	human	GSM2534514	1
chip_geo	GM12878	EP300	6	150	0.04	2.31768	1.49632	2.46091	2.58879	0.00692918	Null_Model_MS_all_variants	human	GSM1333961	1
chip_geo	GM10855	VDR	6	150	0.04	2.37263	1.47513	2.45902	2.52884	0.00696588	Null_Model_MS_all_variants	human	GSM558632	1
chip_geo	GM12878	UBTF	1	150	0.00666667	0.124875	0.356918	2.45189	8.008	0.00710537	Null_Model_MS_all_variants	human	GSM2423512	1
chip_geo	GM12878	EP300	8	150	0.0533333	3.55944	1.81293	2.44938	2.24754	0.00715505	Null_Model_MS_all_variants	human	GSM1333965	1
chip_geo	GM15510	RELA	2	150	0.0133333	0.412587	0.650078	2.44188	4.84746	0.0073055	Null_Model_MS_all_variants	human	GSM486287	1
chip_geo	GM12878	GABPA	3	150	0.02	0.807193	0.89877	2.43979	3.71658	0.00734799	Null_Model_MS_all_variants	human	GSM1333955	1
chip_geo	GM12878	CTCF	13	150	0.0866667	6.86114	2.53332	2.42325	1.89473	0.00769118	Null_Model_MS_all_variants	human	GSM2040764	1
chip_geo	GM12878	TBP	10	150	0.0666667	4.66434	2.21838	2.40521	2.14393	0.00808168	Null_Model_MS_all_variants	human	GSM935277	1
chip_geo	GM12878	EP300	11	150	0.0733333	5.54745	2.27244	2.39942	1.98289	0.00821051	Null_Model_MS_all_variants	human	GSM1333964	1
chip_geo	GM12878	NFXL1	8	150	0.0533333	3.47652	1.88778	2.39619	2.30115	0.00828317	Null_Model_MS_all_variants	human	GSM2828829	1
chip_geo	GM18505	POLR2A	6	150	0.04	2.35664	1.52633	2.38701	2.54599	0.00849308	Null_Model_MS_all_variants	human	GSM486455	1
chip_geo	GM15510	RELA	3	150	0.02	0.827173	0.914932	2.37485	3.62681	0.00877803	Null_Model_MS_all_variants	human	GSM486286	1
chip_geo	GM12878	CBFB	8	150	0.0533333	3.64136	1.84126	2.3672	2.19698	0.00896156	Null_Model_MS_all_variants	human	GSM2534544	1
chip_geo	GM12891	RELA	10	150	0.0666667	4.72128	2.23142	2.36563	2.11807	0.00899964	Null_Model_MS_all_variants	human	GSM486323	1
chip_geo	GM12891	POLR2A	7	150	0.0466667	2.95704	1.72312	2.3463	2.36723	0.00948051	Null_Model_MS_all_variants	human	GSM486506	1
chip_geo	GM12878	ELF1	11	150	0.0733333	5.54845	2.32807	2.34166	1.98254	0.00959904	Null_Model_MS_all_variants	human	GSM803496	1
chip_geo	GM12892	RELA	5	150	0.0333333	1.86114	1.34227	2.33847	2.68653	0.00968154	Null_Model_MS_all_variants	human	GSM486294	1
chip_geo	GM12878	EP300	7	150	0.0466667	3	1.71056	2.33842	2.33333	0.00968269	Null_Model_MS_all_variants	human	GSM1333960	1
chip_geo	GM12878	EBF1	10	150	0.0666667	5.00999	2.1382	2.33374	1.99601	0.00980459	Null_Model_MS_all_variants	human	GSM803386	1
chip_geo	GM12878	EP300	8	150	0.0533333	3.82218	1.8062	2.31305	2.09305	0.01036	Null_Model_MS_all_variants	human	GSM1290185	1
chip_geo	GM12878	EP300	8	150	0.0533333	3.61638	1.90439	2.30185	2.21215	0.0106718	Null_Model_MS_all_variants	human	GSM1333962	1
chip_geo	GM19238	STAG1	15	150	0.1	8.5005	2.87198	2.26308	1.7646	0.0118155	Null_Model_MS_all_variants	human	GSM1234097	1
chip_geo	GM12878	EP300	1	150	0.00666667	0.132867	0.383834	2.25913	7.52632	0.0119375	Null_Model_MS_all_variants	human	GSM1334004	1
chip_geo	GM12878	ZBED1	8	150	0.0533333	3.72228	1.90756	2.24251	2.14922	0.0124643	Null_Model_MS_all_variants	human	GSM2527604	1
chip_geo	GM12878	RAD21	8	150	0.0533333	3.75025	1.90041	2.23623	2.13319	0.0126685	Null_Model_MS_all_variants	human	GSM803416	1
chip_geo	GM12878	ZNF143	8	150	0.0533333	3.86813	1.85057	2.23276	2.06818	0.0127824	Null_Model_MS_all_variants	human	GSM935613	1
chip_geo	GM12878	NFYA	3	150	0.02	0.884116	0.951082	2.22471	3.39322	0.0130503	Null_Model_MS_all_variants	human	GSM935506	1
chip_geo	GM12878	EP300	8	150	0.0533333	3.71029	1.92924	2.22352	2.15617	0.0130904	Null_Model_MS_all_variants	human	GSM1333963	1
chip_geo	GM12891	POLR2A	8	150	0.0533333	3.77223	1.90527	2.21898	2.12076	0.0132439	Null_Model_MS_all_variants	human	GSM486503	1
chip_geo	GM15850 LCLs FRDA	POLR2A	8	150	0.0533333	3.8042	1.89093	2.21891	2.10294	0.0132465	Null_Model_MS_all_variants	human	GSM2643547	1
chip_geo	GM12891	RELA	9	150	0.06	4.42158	2.06497	2.21719	2.03547	0.0133051	Null_Model_MS_all_variants	human	GSM486324	1
chip_geo	GM12878	TSC22D4	2	150	0.0133333	0.471528	0.689521	2.21672	4.24153	0.0133212	Null_Model_MS_all_variants	human	GSM2574754	1
chip_geo	GM15850	BRD4	14	150	0.0933333	7.83017	2.78839	2.21268	1.78796	0.0134597	Null_Model_MS_all_variants	human	GSM2643540	1
chip_geo	GM15510	RELA	5	150	0.0333333	1.96803	1.38021	2.19675	2.54061	0.0140193	Null_Model_MS_all_variants	human	GSM486289	1
chip_geo	GM12878	EZH2	2	150	0.0133333	0.482517	0.691335	2.195	4.14493	0.0140817	Null_Model_MS_all_variants	human	GSM1003498	1
chip_geo	GM12878	STAT1	5	150	0.0333333	1.96104	1.38978	2.18665	2.54967	0.0143839	Null_Model_MS_all_variants	human	GSM935612	1
chip_geo	GM12878	SMC1A	9	150	0.06	4.37163	2.12315	2.17996	2.05873	0.0146303	Null_Model_MS_all_variants	human	GSM2443456	1
chip_geo	GM10847	RELA	3	150	0.02	0.921079	0.957479	2.17125	3.25705	0.0149563	Null_Model_MS_all_variants	human	GSM486299	1
chip_geo	GM12878	ATF2	13	150	0.0866667	7.38062	2.59075	2.16902	1.76137	0.0150407	Null_Model_MS_all_variants	human	GSM1010780	1
chip_geo	GM12878	GABPA	6	150	0.04	2.55345	1.59355	2.16282	2.34977	0.0152775	Null_Model_MS_all_variants	human	GSM1333971	1
chip_geo	GM12878	POLR2A	5	150	0.0333333	1.93806	1.41639	2.16179	2.5799	0.0153172	Null_Model_MS_all_variants	human	GSM486496	1
chip_geo	GM10855	VDR	4	150	0.0266667	1.4016	1.20439	2.15744	2.85388	0.0154857	Null_Model_MS_all_variants	human	GSM558630	1
chip_geo	GM15850 LCLs FRDA	POLR2A	7	150	0.0466667	3.23576	1.74538	2.15668	2.16332	0.0155152	Null_Model_MS_all_variants	human	GSM2643545	1
chip_geo	GM12878	PML	13	150	0.0866667	7.18182	2.70202	2.15327	1.81013	0.0156487	Null_Model_MS_all_variants	human	GSM1010771	1
chip_geo	GM18505	RELA	6	150	0.04	2.58741	1.58827	2.14862	2.31892	0.0158323	Null_Model_MS_all_variants	human	GSM486276	1
chip_geo	GM12878	MEF2A	10	150	0.0666667	5.28272	2.19932	2.14489	1.89297	0.015981	Null_Model_MS_all_variants	human	GSM803511	1
chip_geo	GM12878	MAZ	8	150	0.0533333	3.82717	1.96191	2.12692	2.09032	0.0167134	Null_Model_MS_all_variants	human	GSM935283	1
chip_geo	GM12878	NFATC1	12	150	0.08	6.76224	2.47172	2.11907	1.77456	0.0170421	Null_Model_MS_all_variants	human	GSM1010779	1
chip_geo	GM12878	POLR2A	5	150	0.0333333	1.98601	1.42682	2.11239	2.51761	0.0173267	Null_Model_MS_all_variants	human	GSM486494	1
chip_geo	GM17764	POLR2A	6	150	0.04	2.61838	1.60132	2.11177	2.29149	0.0173531	Null_Model_MS_all_variants	human	GSM1645717	1
chip_geo	GM12878	CHD2	9	150	0.06	4.53147	2.1202	2.1076	1.98611	0.017533	Null_Model_MS_all_variants	human	GSM935378	1
chip_geo	GM12870	CTCF	4	150	0.0266667	1.44955	1.21889	2.09243	2.75948	0.0182001	Null_Model_MS_all_variants	human	GSM849302	1
chip_geo	GM12878	PBX3	7	150	0.0466667	3.29271	1.77911	2.08379	2.12591	0.0185897	Null_Model_MS_all_variants	human	GSM803532	1
chip_geo	GM12878	GABPA	6	150	0.04	2.67732	1.59711	2.08043	2.24104	0.0187433	Null_Model_MS_all_variants	human	GSM2533923	1
chip_geo	GM12878	TSC22D4	2	150	0.0133333	0.526474	0.709611	2.07653	3.79886	0.0189227	Null_Model_MS_all_variants	human	GSM2574798	1
chip_geo	GM12878	TCF7	6	150	0.04	2.75425	1.59108	2.03997	2.17845	0.0206769	Null_Model_MS_all_variants	human	GSM2534080	1
chip_geo	GM12891	POLR2A	6	150	0.04	2.66234	1.66849	2.0004	2.25366	0.0227283	Null_Model_MS_all_variants	human	GSM486508	1
chip_geo	GM12878	EP300	8	150	0.0533333	4.14685	1.92702	1.99953	1.92917	0.0227753	Null_Model_MS_all_variants	human	GSM1290186	1
chip_geo	GM12878	BRCA1	2	150	0.0133333	0.552448	0.729038	1.98556	3.62025	0.0235408	Null_Model_MS_all_variants	human	GSM935377	1
chip_geo	GM19193	RELA	5	150	0.0333333	2.11289	1.45679	1.98183	2.36643	0.0237492	Null_Model_MS_all_variants	human	GSM486271	1
chip_geo	GM10847	RELA	6	150	0.04	2.76623	1.6338	1.97929	2.16901	0.0238915	Null_Model_MS_all_variants	human	GSM486302	1
chip_geo	GM12878	EP300	2	150	0.0133333	0.545455	0.734971	1.97905	3.66667	0.023905	Null_Model_MS_all_variants	human	GSM1334003	1
chip_geo	GM12878	ETS1	7	150	0.0466667	3.37562	1.8376	1.97234	2.07369	0.0242851	Null_Model_MS_all_variants	human	GSM803510	1
chip_geo	GM12878	ZNF687	13	150	0.0866667	7.72627	2.69277	1.95848	1.68257	0.025087	Null_Model_MS_all_variants	human	GSM2828887	1
chip_geo	GM12878	RELA	8	150	0.0533333	4.1019	2.0004	1.94866	1.95032	0.025668	Null_Model_MS_all_variants	human	GSM2628088	1
chip_geo	GM12878	RUNX3	15	150	0.1	9.28971	2.94482	1.93909	1.61469	0.0262449	Null_Model_MS_all_variants	human	GSM1010893	1
chip_geo	GM12878	KDM1A	1	150	0.00666667	0.184815	0.420487	1.93867	5.41081	0.0262708	Null_Model_MS_all_variants	human	GSM2698629	1
chip_geo	GM17942	CTCF	15	150	0.1	9.37063	2.92258	1.92616	1.60075	0.0270421	Null_Model_MS_all_variants	human	GSM2040766	1
chip_geo	GM12865	CTCF	3	150	0.02	1.01698	1.03088	1.92362	2.9499	0.0272013	Null_Model_MS_all_variants	human	GSM1022636	1
chip_geo	GM18486	CTCF	10	150	0.0666667	5.64136	2.2725	1.918	1.77262	0.0275558	Null_Model_MS_all_variants	human	GSM1233979	1
chip_geo	GM10855	VDR	5	150	0.0333333	2.14585	1.4902	1.91527	2.33007	0.0277288	Null_Model_MS_all_variants	human	GSM558633	1
chip_geo	GM12878	IKZF1	9	150	0.06	4.95504	2.11541	1.91213	1.81633	0.0279295	Null_Model_MS_all_variants	human	GSM935442	1
chip_geo	GM19099	RELA	7	150	0.0466667	3.43656	1.86607	1.90959	2.03692	0.0280928	Null_Model_MS_all_variants	human	GSM486282	1
chip_geo	GM12878	NFKB2	7	150	0.0466667	3.4975	1.85317	1.89	2.00143	0.0293788	Null_Model_MS_all_variants	human	GSM2628097	1
chip_geo	GM12878	EP300	3	150	0.02	1.06793	1.02244	1.88967	2.80917	0.0294013	Null_Model_MS_all_variants	human	GSM1290184	1
chip_geo	GM12878	CREB1	10	150	0.0666667	5.73327	2.25916	1.88864	1.74421	0.02947	Null_Model_MS_all_variants	human	GSM1010760	1
chip_geo	GM12866	CTCF	4	150	0.0266667	1.6004	1.27128	1.88754	2.49938	0.0295437	Null_Model_MS_all_variants	human	GSM849305	1
chip_geo	GM12878	REST	3	150	0.02	1.06194	1.02867	1.88405	2.82502	0.0297792	Null_Model_MS_all_variants	human	GSM1333959	1
chip_geo	GM12878	STAT1	9	150	0.06	4.91908	2.17634	1.87513	1.82961	0.0303873	Null_Model_MS_all_variants	human	GSM2423328	1
chip_geo	GM12878	ASH2L	4	150	0.0266667	1.60539	1.2873	1.86018	2.4916	0.0314299	Null_Model_MS_all_variants	human	GSM2701112	1
chip_geo	GM12878	SMAD5	5	150	0.0333333	2.27473	1.48508	1.83511	2.19807	0.0332448	Null_Model_MS_all_variants	human	GSM2527634	1
chip_geo	GM12878	REST	5	150	0.0333333	2.28771	1.4789	1.83399	2.18559	0.0333275	Null_Model_MS_all_variants	human	GSM1010744	1
chip_geo	GM18951	POLR2A	4	150	0.0266667	1.67033	1.27091	1.83307	2.39474	0.0333957	Null_Model_MS_all_variants	human	GSM486482	1
chip_geo	GM12878	SMC3	7	150	0.0466667	3.55844	1.88702	1.82381	1.96715	0.0340904	Null_Model_MS_all_variants	human	GSM935376	1
chip_geo	GM15850 LCLs FRDA	POLR2A	6	150	0.04	2.93307	1.69367	1.81082	2.04564	0.0350842	Null_Model_MS_all_variants	human	GSM2643546	1
chip_geo	GM12878	POLR2A	7	150	0.0466667	3.54146	1.91586	1.80521	1.97659	0.0355206	Null_Model_MS_all_variants	human	GSM486498	1
chip_geo	GM12878	ZSCAN29	9	150	0.06	4.98002	2.26354	1.77597	1.80722	0.0378687	Null_Model_MS_all_variants	human	GSM2827164	1
chip_geo	GM19238	CTCF	10	150	0.0666667	5.91209	2.30397	1.77429	1.69145	0.0380074	Null_Model_MS_all_variants	human	GSM1234078	1
chip_geo	GM12878	EP300	4	150	0.0266667	1.73626	1.27843	1.77072	2.3038	0.0383035	Null_Model_MS_all_variants	human	GSM1290175	1
chip_geo	GM06170	TP53	2	150	0.0133333	0.606394	0.789252	1.76573	3.29819	0.0387206	Null_Model_MS_all_variants	human	GSM1342488	1
chip_geo	GM12878	NFYB	5	150	0.0333333	2.32268	1.53843	1.74029	2.15269	0.0409038	Null_Model_MS_all_variants	human	GSM935507	1
chip_geo	GM12878	FOXM1	11	150	0.0733333	6.71528	2.48794	1.72219	1.63805	0.0425173	Null_Model_MS_all_variants	human	GSM1010731	1
chip_geo	GM12878	HSF1	2	150	0.0133333	0.628372	0.803588	1.70688	3.18283	0.0439222	Null_Model_MS_all_variants	human	GSM2824358	1
chip_geo	GM12878	RAD21	13	150	0.0866667	8.18082	2.82565	1.70552	1.58908	0.0440492	Null_Model_MS_all_variants	human	GSM1233911	1
chip_geo	GM12878	TP73	1	150	0.00666667	0.20979	0.466845	1.69266	4.76667	0.04526	Null_Model_MS_all_variants	human	GSM2574794	1
chip_geo	GM12878	ELF1	13	150	0.0866667	8.21279	2.83614	1.68793	1.5829	0.045712	Null_Model_MS_all_variants	human	GSM2828781	1
chip_geo	GM12878	ARID3A	10	150	0.0666667	6.01499	2.36364	1.68597	1.66251	0.045901	Null_Model_MS_all_variants	human	GSM2828943	1
chip_geo	GM12878	ZNF597	5	150	0.0333333	2.39361	1.54626	1.68561	2.0889	0.0459353	Null_Model_MS_all_variants	human	GSM2574797	1
chip_geo	GM12891	STAG1	14	150	0.0933333	9.18082	2.85977	1.68517	1.52492	0.0459784	Null_Model_MS_all_variants	human	GSM1233953	1
chip_geo	GM12878	ELF1	12	150	0.08	7.37762	2.74431	1.68435	1.62654	0.0460573	Null_Model_MS_all_variants	human	GSM2828782	1
chip_geo	GM12878	SIN3A	5	150	0.0333333	2.35964	1.57179	1.67984	2.11897	0.0464942	Null_Model_MS_all_variants	human	GSM935331	1
chip_geo	GM12878	ARID3A	11	150	0.0733333	6.73327	2.54476	1.67668	1.63368	0.0468028	Null_Model_MS_all_variants	human	GSM2828944	1
chip_geo	GM12878	NFKB1	3	150	0.02	1.1958	1.09619	1.64589	2.50877	0.0498936	Null_Model_MS_all_variants	human	GSM2628095	1
chip_geo	GM12892	STAG1	13	150	0.0866667	8.5035	2.76627	1.62548	1.52878	0.0520305	Null_Model_MS_all_variants	human	GSM1233976	1
chip_geo	GM12878	RELB	15	150	0.1	10.1449	3.0427	1.59567	1.47858	0.055281	Null_Model_MS_all_variants	human	GSM2827374	1
chip_geo	GM12878	TARDBP	3	150	0.02	1.26174	1.09244	1.59117	2.37767	0.0557852	Null_Model_MS_all_variants	human	GSM2527392	1
chip_geo	GM10847	RELA	3	150	0.02	1.22178	1.12551	1.57993	2.45544	0.0570614	Null_Model_MS_all_variants	human	GSM486301	1
chip_geo	GM12878	TCF12	10	150	0.0666667	6.17982	2.42191	1.57734	1.61817	0.0573582	Null_Model_MS_all_variants	human	GSM2828545	1
chip_geo	GM12878	BRD4	5	150	0.0333333	2.47353	1.60298	1.57611	2.02141	0.0575003	Null_Model_MS_all_variants	human	GSM1536175	1
chip_geo	GM12878	IKZF1	16	150	0.106667	10.971	3.19189	1.57555	1.45839	0.0575652	Null_Model_MS_all_variants	human	GSM2827350	1
chip_geo	GM12878	USF2	8	150	0.0533333	4.70629	2.09896	1.56921	1.69985	0.0583	Null_Model_MS_all_variants	human	GSM2574799	1
chip_geo	GM12878	GABPA	5	150	0.0333333	2.48551	1.60438	1.56726	2.01166	0.0585268	Null_Model_MS_all_variants	human	GSM2533924	1
chip_geo	GM12878	MYC	2	150	0.0133333	0.693307	0.837165	1.56086	2.88473	0.059279	Null_Model_MS_all_variants	human	GSM822290	1
chip_geo	GM12878	BHLHE40	11	150	0.0733333	6.98202	2.58605	1.55371	1.57548	0.0601266	Null_Model_MS_all_variants	human	GSM2828892	1
chip_geo	GM19099	STAG1	7	150	0.0466667	3.97902	1.9495	1.54962	1.75923	0.0606169	Null_Model_MS_all_variants	human	GSM1234059	1
chip_geo	GM12892	POLR2A	6	150	0.04	3.22078	1.79672	1.54683	1.8629	0.0609522	Null_Model_MS_all_variants	human	GSM486472	1
chip_geo	GM12878	NKRF	11	150	0.0733333	7.004	2.59191	1.54172	1.57053	0.0615704	Null_Model_MS_all_variants	human	GSM2828691	1
chip_geo	GM12878	RAD21	5	150	0.0333333	2.69131	1.5052	1.53381	1.85783	0.0625376	Null_Model_MS_all_variants	human	GSM935332	1
chip_geo	GM10861	VDR	3	150	0.02	1.29171	1.11392	1.53358	2.32251	0.0625661	Null_Model_MS_all_variants	human	GSM558634	1
chip_geo	GM12878	RELA	4	150	0.0266667	1.8971	1.37346	1.53109	2.10848	0.0628735	Null_Model_MS_all_variants	human	GSM486318	1
chip_geo	GM12878	NIPBL	7	150	0.0466667	3.98302	1.97452	1.52796	1.75746	0.0632611	Null_Model_MS_all_variants	human	GSM2443453	1
chip_geo	GM15510	POLR2A	4	150	0.0266667	1.90809	1.37169	1.52505	2.09634	0.0636228	Null_Model_MS_all_variants	human	GSM486467	1
chip_geo	GM12878	BCLAF1	11	150	0.0733333	7.15085	2.52908	1.52196	1.53828	0.0640096	Null_Model_MS_all_variants	human	GSM803509	1
chip_geo	GM12878	NFKB2	6	150	0.04	3.28771	1.78357	1.5207	1.82498	0.0641672	Null_Model_MS_all_variants	human	GSM2628096	1
chip_geo	GM12878	RAD21	8	150	0.0533333	4.71029	2.16656	1.5184	1.69841	0.0644565	Null_Model_MS_all_variants	human	GSM1233912	1
chip_geo	GM12878	IRF5	7	150	0.0466667	4.03197	1.95627	1.51719	1.73612	0.0646091	Null_Model_MS_all_variants	human	GSM2828846	1
chip_geo	GM12878	POLR2A	5	150	0.0333333	2.59141	1.5893	1.5155	1.92945	0.0648228	Null_Model_MS_all_variants	human	GSM748529	1
chip_geo	GM12878	TARDBP	14	150	0.0933333	9.5045	2.96854	1.51438	1.47299	0.0649645	Null_Model_MS_all_variants	human	GSM2423454	1
chip_geo	GM12878	ZBTB33	2	150	0.0133333	0.72028	0.850693	1.50433	2.7767	0.0662486	Null_Model_MS_all_variants	human	GSM1334012	1
chip_geo	GM12878	NIPBL	6	150	0.04	3.39261	1.73802	1.50021	1.76855	0.0667799	Null_Model_MS_all_variants	human	GSM2443454	1
chip_geo	GM18526	POLR2A	4	150	0.0266667	1.96304	1.35854	1.49938	2.03766	0.0668881	Null_Model_MS_all_variants	human	GSM486489	1
chip_geo	GM19238	STAG1	11	150	0.0733333	7.19081	2.57188	1.48109	1.52973	0.0692909	Null_Model_MS_all_variants	human	GSM1234098	1
chip_geo	GM12878	REST	2	150	0.0133333	0.728272	0.859122	1.48027	2.74623	0.0694012	Null_Model_MS_all_variants	human	GSM1333989	1
chip_geo	GM15850	BRD4	10	150	0.0666667	6.25275	2.53201	1.47995	1.5993	0.0694428	Null_Model_MS_all_variants	human	GSM2643539	1
chip_geo	GM12878	EP300	1	150	0.00666667	0.253746	0.505518	1.47622	3.94094	0.069943	Null_Model_MS_all_variants	human	GSM1334001	1
chip_geo	GM12878	RELA	6	150	0.04	3.35564	1.79705	1.4715	1.78803	0.0705783	Null_Model_MS_all_variants	human	GSM486317	1
chip_geo	GM12878	IKZF2	15	150	0.1	10.5385	3.05004	1.46278	1.42336	0.071764	Null_Model_MS_all_variants	human	GSM2828541	1
chip_geo	GM12878	TCF7	3	150	0.02	1.34865	1.14687	1.43987	2.22444	0.0749522	Null_Model_MS_all_variants	human	GSM2534079	1
chip_geo	GM12878	REST	3	150	0.02	1.34665	1.14835	1.43976	2.22774	0.0749681	Null_Model_MS_all_variants	human	GSM803349	1
chip_geo	GM12878	GATAD2B	12	150	0.08	7.997	2.79123	1.43413	1.50056	0.0757674	Null_Model_MS_all_variants	human	GSM2828563	1
chip_geo	GM18951	RELA	4	150	0.0266667	1.95105	1.43339	1.42945	2.05018	0.076438	Null_Model_MS_all_variants	human	GSM486308	1
chip_geo	GM12878	MYC	1	150	0.00666667	0.26973	0.511051	1.42896	3.70741	0.0765082	Null_Model_MS_all_variants	human	GSM748526	1
chip_geo	GM12878	EED	9	150	0.06	5.58442	2.3969	1.425	1.61163	0.0770783	Null_Model_MS_all_variants	human	GSM2527588	1
chip_geo	GM12878	TCF12	7	150	0.0466667	4.13387	2.03962	1.40523	1.69333	0.0799769	Null_Model_MS_all_variants	human	GSM803389	1
chip_geo	GM12878	REST	1	150	0.00666667	0.267732	0.529384	1.38324	3.73507	0.083295	Null_Model_MS_all_variants	human	GSM1334000	1
chip_geo	GM12878	NR2C1	8	150	0.0533333	4.90909	2.24872	1.37452	1.62963	0.08464	Null_Model_MS_all_variants	human	GSM2828959	1
chip_geo	GM10861	VDR	4	150	0.0266667	2.08891	1.39107	1.37382	1.91487	0.0847484	Null_Model_MS_all_variants	human	GSM558635	1
chip_geo	GM18130	EP300	2	150	0.0133333	0.765235	0.899906	1.37211	2.61358	0.0850153	Null_Model_MS_all_variants	human	GSM1645719	1
chip_geo	GM12892	CTCF	10	150	0.0666667	6.65435	2.44957	1.36581	1.50278	0.085999	Null_Model_MS_all_variants	human	GSM1233956	1
chip_geo	GM18505	STAG1	8	150	0.0533333	5.02797	2.18065	1.36291	1.5911	0.0864552	Null_Model_MS_all_variants	human	GSM1234009	1
chip_geo	GM19193	POLR2A	3	150	0.02	1.37962	1.20985	1.33932	2.17451	0.0902334	Null_Model_MS_all_variants	human	GSM486452	1
chip_geo	GM12878	CHD7	1	150	0.00666667	0.276723	0.540692	1.33769	3.61372	0.0904992	Null_Model_MS_all_variants	human	GSM2700563	1
chip_geo	GM12878	HSF1	1	150	0.00666667	0.303696	0.525049	1.32617	3.29276	0.0923918	Null_Model_MS_all_variants	human	GSM2824359	1
chip_geo	GM12878	NR2F1	11	150	0.0733333	7.5035	2.67362	1.30778	1.46598	0.0954741	Null_Model_MS_all_variants	human	GSM2827371	1
chip_geo	GM12878	ZNF217	12	150	0.08	8.24975	2.8861	1.29942	1.45459	0.0969001	Null_Model_MS_all_variants	human	GSM2828890	1
chip_geo	GM12878	IRF4	8	150	0.0533333	5.13287	2.23144	1.28488	1.55858	0.0994172	Null_Model_MS_all_variants	human	GSM803390	1
chip_geo	GM12892	STAG1	13	150	0.0866667	9.11888	3.0589	1.2688	1.42561	0.102257	Null_Model_MS_all_variants	human	GSM1233975	1
chip_geo	GM12874	CTCF	3	150	0.02	1.49151	1.19171	1.26582	2.01139	0.102789	Null_Model_MS_all_variants	human	GSM749757	1
chip_geo	GM12878	ETV6	4	150	0.0266667	2.21079	1.42426	1.25624	1.80931	0.104515	Null_Model_MS_all_variants	human	GSM2574795	1
chip_geo	GM12878	BCLAF1	8	150	0.0533333	5.26873	2.17961	1.2531	1.51839	0.105085	Null_Model_MS_all_variants	human	GSM2827288	1
chip_geo	GM12878	NKRF	9	150	0.06	6.04196	2.37155	1.2473	1.48958	0.106143	Null_Model_MS_all_variants	human	GSM2828690	1
chip_geo	GM10847	STAG1	9	150	0.06	6.06094	2.37008	1.24007	1.48492	0.107475	Null_Model_MS_all_variants	human	GSM1233885	1
chip_geo	GM12878	IKZF2	14	150	0.0933333	10.1469	3.12657	1.23239	1.37974	0.108902	Null_Model_MS_all_variants	human	GSM2827474	1
chip_geo	GM12878	SMARCA5	13	150	0.0866667	9.38062	2.93836	1.23177	1.38584	0.109018	Null_Model_MS_all_variants	human	GSM2828462	1
chip_geo	GM19240	CTCF	9	150	0.06	5.95604	2.48557	1.22465	1.51107	0.110353	Null_Model_MS_all_variants	human	GSM1234121	1
chip_geo	GM12878	EED	9	150	0.06	6.04296	2.44441	1.20972	1.48934	0.113194	Null_Model_MS_all_variants	human	GSM2527589	1
chip_geo	GM18505	CTCF	7	150	0.0466667	4.51449	2.07799	1.19612	1.55056	0.115826	Null_Model_MS_all_variants	human	GSM1233993	1
chip_geo	GM18486	STAG1	10	150	0.0666667	6.96903	2.60424	1.16386	1.43492	0.12224	Null_Model_MS_all_variants	human	GSM1233992	1
chip_geo	GM12878	SPI1	2	150	0.0133333	0.935065	0.915849	1.16278	2.13889	0.122458	Null_Model_MS_all_variants	human	GSM1333967	1
chip_geo	GM12878	JUNB	6	150	0.04	3.74725	1.94501	1.15822	1.60117	0.123387	Null_Model_MS_all_variants	human	GSM2534599	1
chip_geo	GM12878	TAF1	6	150	0.04	3.80519	1.90605	1.1515	1.57679	0.124764	Null_Model_MS_all_variants	human	GSM803537	1
chip_geo	GM12878	SMC1A	6	150	0.04	3.79221	1.92841	1.14487	1.58219	0.126131	Null_Model_MS_all_variants	human	GSM2443455	1
chip_geo	GM12878	STAT5A	9	150	0.06	6.2018	2.44484	1.14453	1.45119	0.126201	Null_Model_MS_all_variants	human	GSM1010721	1
chip_geo	GM12878	TCF3	6	150	0.04	3.78022	1.94722	1.13998	1.58721	0.127148	Null_Model_MS_all_variants	human	GSM1010745	1
chip_geo	GM20000	CTCF	3	150	0.02	1.61339	1.21712	1.13926	1.85944	0.127298	Null_Model_MS_all_variants	human	GSM1006873	1
chip_geo	GM18951	RELA	5	150	0.0333333	3.07293	1.69224	1.13877	1.62711	0.127399	Null_Model_MS_all_variants	human	GSM486306	1
chip_geo	GM12878	POU2F2	10	150	0.0666667	7.05095	2.59469	1.13657	1.41825	0.127858	Null_Model_MS_all_variants	human	GSM803534	1
chip_geo	GM12878	REST	5	150	0.0333333	3.08691	1.68625	1.13452	1.61974	0.128288	Null_Model_MS_all_variants	human	GSM1333987	1
chip_geo	GM12878	CBX5	5	150	0.0333333	3.05894	1.71567	1.13137	1.63455	0.128949	Null_Model_MS_all_variants	human	GSM2533959	1
chip_geo	GM12878	IKZF2	13	150	0.0866667	9.6973	2.92904	1.12757	1.34058	0.129751	Null_Model_MS_all_variants	human	GSM2827475	1
chip_geo	GM12891	STAG1	11	150	0.0733333	7.93107	2.74121	1.11955	1.38695	0.131452	Null_Model_MS_all_variants	human	GSM1233954	1
chip_geo	GM12878	ETV6	4	150	0.0266667	2.32468	1.5131	1.10721	1.72067	0.134101	Null_Model_MS_all_variants	human	GSM2534228	1
chip_geo	GM12878	STAT2	1	150	0.00666667	0.343656	0.603144	1.0882	2.90988	0.138252	Null_Model_MS_all_variants	human	GSM2574755	1
chip_geo	GM12873	CTCF	3	150	0.02	1.62537	1.26669	1.08521	1.84573	0.138915	Null_Model_MS_all_variants	human	GSM749730	1
chip_geo	GM12878	DRAP1	3	150	0.02	1.63237	1.26756	1.07895	1.83782	0.140305	Null_Model_MS_all_variants	human	GSM2574793	1
chip_geo	GM12878	BACH1	10	150	0.0666667	7.16084	2.65125	1.07088	1.39648	0.142112	Null_Model_MS_all_variants	human	GSM2827284	1
chip_geo	GM12878	ZBTB33	2	150	0.0133333	0.952048	0.989797	1.05875	2.10073	0.144856	Null_Model_MS_all_variants	human	GSM1334010	1
chip_geo	GM8330-8	CHD8	5	150	0.0333333	3.15984	1.74769	1.05291	1.58236	0.146191	Null_Model_MS_all_variants	human	GSM1506077	1
chip_geo	GM12878	GATAD2B	11	150	0.0733333	8.13686	2.78536	1.02792	1.35187	0.151993	Null_Model_MS_all_variants	human	GSM2828562	1
chip_geo	GM10861	VDR	4	150	0.0266667	2.42957	1.54638	1.01555	1.64638	0.154921	Null_Model_MS_all_variants	human	GSM558637	1
chip_geo	GM12869	CTCF	3	150	0.02	1.6983	1.28253	1.01494	1.76647	0.155066	Null_Model_MS_all_variants	human	GSM849303	1
chip_geo	GM12891	YY1	6	150	0.04	4.04795	1.92606	1.01349	1.48223	0.155412	Null_Model_MS_all_variants	human	GSM803535	1
chip_geo	GM10855	VDR	3	150	0.02	1.71329	1.27071	1.01259	1.75102	0.155628	Null_Model_MS_all_variants	human	GSM558631	1
chip_geo	GM12878	ZNF217	12	150	0.08	9.04695	2.91835	1.01189	1.32641	0.155796	Null_Model_MS_all_variants	human	GSM2828889	1
chip_geo	GM12878	ATF3	2	150	0.0133333	1.03696	0.973464	0.989289	1.92871	0.161261	Null_Model_MS_all_variants	human	GSM803508	1
chip_geo	GM19240	STAG1	9	150	0.06	6.55844	2.48934	0.980804	1.37228	0.163345	Null_Model_MS_all_variants	human	GSM1234143	1
chip_geo	GM12878	RXRA	4	150	0.0266667	2.46154	1.56932	0.980336	1.625	0.16346	Null_Model_MS_all_variants	human	GSM803341	1
chip_geo	GM18505	RELA	4	150	0.0266667	2.44156	1.59651	0.976158	1.6383	0.164493	Null_Model_MS_all_variants	human	GSM486278	1
chip_geo	GM19193	POLR2A	4	150	0.0266667	2.51149	1.52582	0.97555	1.59268	0.164644	Null_Model_MS_all_variants	human	GSM486450	1
chip_geo	GM12878	PAX5	6	150	0.04	4.10789	1.94842	0.971098	1.4606	0.16575	Null_Model_MS_all_variants	human	GSM803391	1
chip_geo	GM12890	STAG1	8	150	0.0533333	5.70929	2.36567	0.968312	1.40122	0.166444	Null_Model_MS_all_variants	human	GSM1233932	1
chip_geo	GM19193	POLR2A	3	150	0.02	1.73027	1.31726	0.963918	1.73383	0.167544	Null_Model_MS_all_variants	human	GSM486449	1
chip_geo	GM19193	POLR2A	4	150	0.0266667	2.5005	1.557	0.96307	1.59968	0.167756	Null_Model_MS_all_variants	human	GSM486451	1
chip_geo	GM12878	REST	4	150	0.0266667	2.49451	1.57868	0.953643	1.60352	0.170132	Null_Model_MS_all_variants	human	GSM1333985	1
chip_geo	GM12878	RAD51	12	150	0.08	9.14086	3.00751	0.950666	1.31279	0.170887	Null_Model_MS_all_variants	human	GSM2827520	1
chip_geo	GM10847	POLR2A	4	150	0.0266667	2.49451	1.59318	0.944962	1.60352	0.172339	Null_Model_MS_all_variants	human	GSM486479	1
chip_geo	GM12878	DPF2	12	150	0.08	9.24975	2.91197	0.944464	1.29733	0.172466	Null_Model_MS_all_variants	human	GSM2827318	1
chip_geo	GM12878	ZBTB40	12	150	0.08	9.28272	2.93377	0.926209	1.29272	0.177169	Null_Model_MS_all_variants	human	GSM2423133	1
chip_geo	GM18526	POLR2A	3	150	0.02	1.79021	1.31527	0.919801	1.67578	0.178838	Null_Model_MS_all_variants	human	GSM486488	1
chip_geo	GM18505	STAG1	7	150	0.0466667	4.92308	2.30154	0.902407	1.42188	0.18342	Null_Model_MS_all_variants	human	GSM1234008	1
chip_geo	GM19099	POLR2A	4	150	0.0266667	2.57642	1.59762	0.891058	1.55254	0.186449	Null_Model_MS_all_variants	human	GSM486462	1
chip_geo	GM18505	POLR2A	3	150	0.02	1.7962	1.37274	0.876927	1.67019	0.190263	Null_Model_MS_all_variants	human	GSM486457	1
chip_geo	GM12878	E2F4	2	150	0.0133333	1.08591	1.04432	0.87529	1.84177	0.190708	Null_Model_MS_all_variants	human	GSM935330	1
chip_geo	GM12878	CTCF	4	150	0.0266667	2.57143	1.6362	0.873104	1.55556	0.191303	Null_Model_MS_all_variants	human	GSM935611	1
chip_geo	GM12878	CHD4	1	150	0.00666667	0.437562	0.646798	0.869572	2.28539	0.192267	Null_Model_MS_all_variants	human	GSM2700599	1
chip_geo	GM8330-8	CHD8	5	150	0.0333333	3.40859	1.85254	0.859044	1.46688	0.195158	Null_Model_MS_all_variants	human	GSM1506075	1
chip_geo	GM12878	IRF3	7	150	0.0466667	5.07193	2.26337	0.851861	1.38015	0.197146	Null_Model_MS_all_variants	human	GSM2423441	1
chip_geo	GM12878	EP300	1	150	0.00666667	0.438561	0.671172	0.836505	2.28018	0.201435	Null_Model_MS_all_variants	human	GSM1290177	1
chip_geo	GM10847	POLR2A	3	150	0.02	1.8981	1.3197	0.834961	1.58053	0.20187	Null_Model_MS_all_variants	human	GSM486477	1
chip_geo	GM12878	NR2F1	10	150	0.0666667	7.78022	2.69289	0.824312	1.28531	0.204881	Null_Model_MS_all_variants	human	GSM2827370	1
chip_geo	GM12878	HDAC2	1	150	0.00666667	0.444555	0.674665	0.823289	2.24944	0.205172	Null_Model_MS_all_variants	human	GSM2827240	1
chip_geo	GM12878	ZNF207	11	150	0.0733333	8.70629	2.91816	0.786011	1.26345	0.21593	Null_Model_MS_all_variants	human	GSM2423041	1
chip_geo	GM12878	BCL3	7	150	0.0466667	5.20779	2.28315	0.784971	1.34414	0.216235	Null_Model_MS_all_variants	human	GSM803342	1
chip_geo	GM12878	ZNF143	9	150	0.06	6.98901	2.57583	0.780716	1.28774	0.217485	Null_Model_MS_all_variants	human	GSM2424177	1
chip_geo	GM19240	CTCF	3	150	0.02	1.96204	1.33062	0.780057	1.52902	0.217679	Null_Model_MS_all_variants	human	GSM489297	1
chip_geo	GM12878	BHLHE40	8	150	0.0533333	6.14286	2.4022	0.7731	1.30233	0.219731	Null_Model_MS_all_variants	human	GSM2828893	1
chip_geo	GM12878	BACH1	9	150	0.06	7.05594	2.56571	0.757707	1.27552	0.224313	Null_Model_MS_all_variants	human	GSM2827283	1
chip_geo	GM19193	STAG1	6	150	0.04	4.43856	2.06458	0.7563	1.35179	0.224735	Null_Model_MS_all_variants	human	GSM1234076	1
chip_geo	GM12873	CTCF	3	150	0.02	1.94705	1.40364	0.750157	1.54079	0.22658	Null_Model_MS_all_variants	human	GSM749686	1
chip_geo	GM18486	STAG1	9	150	0.06	7.08192	2.57513	0.744849	1.27084	0.228181	Null_Model_MS_all_variants	human	GSM1233991	1
chip_geo	GM12878	DPF2	11	150	0.0733333	8.9011	2.85643	0.734798	1.2358	0.231231	Null_Model_MS_all_variants	human	GSM2827317	1
chip_geo	GM18486	CTCF	8	150	0.0533333	6.21279	2.44043	0.732337	1.28767	0.231982	Null_Model_MS_all_variants	human	GSM1233977	1
chip_geo	GM12878	EBNA2	2	150	0.0133333	1.1998	1.10002	0.727442	1.66694	0.233478	Null_Model_MS_all_variants	human	GSM2039170	1
chip_geo	GM12878	NR2C1	6	150	0.04	4.49051	2.07657	0.726914	1.33615	0.233639	Null_Model_MS_all_variants	human	GSM2828958	1
chip_geo	GM12878	ZNF207	8	150	0.0533333	6.17383	2.5155	0.725968	1.29579	0.233929	Null_Model_MS_all_variants	human	GSM2423040	1
chip_geo	GM18526	STAG1	6	150	0.04	4.50549	2.06112	0.725094	1.33171	0.234197	Null_Model_MS_all_variants	human	GSM1234025	1
chip_geo	GM12878	IRF3	6	150	0.04	4.51848	2.07459	0.714127	1.32788	0.237574	Null_Model_MS_all_variants	human	GSM2423442	1
chip_geo	GM19193	STAG1	6	150	0.04	4.47752	2.16697	0.702585	1.34003	0.241157	Null_Model_MS_all_variants	human	GSM1234077	1
chip_geo	GM12878	CONTROL	1	150	0.00666667	0.516484	0.704257	0.686562	1.93617	0.246179	Null_Model_MS_all_variants	human	GSM803436	1
chip_geo	GM12878	NFXL1	6	150	0.04	4.62238	2.03452	0.677125	1.29803	0.249163	Null_Model_MS_all_variants	human	GSM2828830	1
chip_geo	GM12878	ZNF143	9	150	0.06	7.23277	2.6216	0.674106	1.24434	0.250122	Null_Model_MS_all_variants	human	GSM2424176	1
chip_geo	GM10847	STAG1	6	150	0.04	4.59241	2.1118	0.666537	1.3065	0.252534	Null_Model_MS_all_variants	human	GSM1233886	1
chip_geo	GM18505	POLR2A	4	150	0.0266667	2.84515	1.75926	0.656438	1.4059	0.255771	Null_Model_MS_all_variants	human	GSM486456	1
chip_geo	GM12878	ASH2L	1	150	0.00666667	0.522478	0.729208	0.654851	1.91396	0.256282	Null_Model_MS_all_variants	human	GSM2701110	1
chip_geo	GM12892	CTCF	8	150	0.0533333	6.52448	2.42727	0.607894	1.22615	0.271629	Null_Model_MS_all_variants	human	GSM1233955	1
chip_geo	GM12878	FOXK2	9	150	0.06	7.39461	2.64143	0.607776	1.2171	0.271668	Null_Model_MS_all_variants	human	GSM2828910	1
chip_geo	GM19239	STAG1	9	150	0.06	7.41858	2.6229	0.602927	1.21317	0.273279	Null_Model_MS_all_variants	human	GSM1234120	1
chip_geo	GM12878	CTCF	8	150	0.0533333	6.45854	2.59933	0.593021	1.23867	0.276584	Null_Model_MS_all_variants	human	GSM1233887	1
chip_geo	GM12878	IKZF1	12	150	0.08	10.2567	2.9511	0.590713	1.16996	0.277356	Null_Model_MS_all_variants	human	GSM2827349	1
chip_geo	GM12878	IRF5	3	150	0.02	2.13886	1.46891	0.586243	1.40262	0.278856	Null_Model_MS_all_variants	human	GSM2828847	1
chip_geo	GM12864	CTCF	2	150	0.0133333	1.32368	1.16582	0.580129	1.51094	0.280914	Null_Model_MS_all_variants	human	GSM749676	1
chip_geo	GM10847	CTCF	3	150	0.02	2.17483	1.43402	0.575429	1.37942	0.282501	Null_Model_MS_all_variants	human	GSM1233871	1
chip_geo	GM12891	POLR2A	3	150	0.02	2.2008	1.43758	0.555934	1.36314	0.289128	Null_Model_MS_all_variants	human	GSM486507	1
chip_geo	GM12878	POLR2A	2	150	0.0133333	1.38661	1.14253	0.536866	1.44236	0.29568	Null_Model_MS_all_variants	human	GSM486495	1
chip_geo	GM10847	CTCF	6	150	0.04	4.81718	2.227	0.531125	1.24554	0.297666	Null_Model_MS_all_variants	human	GSM1233869	1
chip_geo	GM12878	IKZF2	14	150	0.0933333	12.2757	3.30906	0.521077	1.14046	0.301157	Null_Model_MS_all_variants	human	GSM2828540	1
chip_geo	GM12878	CTCF	8	150	0.0533333	6.71029	2.48072	0.519893	1.1922	0.301569	Null_Model_MS_all_variants	human	GSM2040765	1
chip_geo	GM12878	SPI1	5	150	0.0333333	3.98601	1.95443	0.518814	1.25439	0.301945	Null_Model_MS_all_variants	human	GSM1334007	1
chip_geo	GM00011	TP53	1	150	0.00666667	0.617383	0.776181	0.492948	1.61974	0.311025	Null_Model_MS_all_variants	human	GSM1342494	1
chip_geo	GM12878	MLLT1	14	150	0.0933333	12.3317	3.45194	0.483303	1.13529	0.31444	Null_Model_MS_all_variants	human	GSM2423656	1
chip_geo	GM12878	RAD21	8	150	0.0533333	6.80619	2.54488	0.469102	1.1754	0.319498	Null_Model_MS_all_variants	human	GSM1233913	1
chip_geo	GM12878	RAD51	8	150	0.0533333	6.84515	2.55832	0.451408	1.16871	0.325848	Null_Model_MS_all_variants	human	GSM2827519	1
chip_geo	GM12867	CTCF	2	150	0.0133333	1.46953	1.21874	0.435262	1.36098	0.331686	Null_Model_MS_all_variants	human	GSM849301	1
chip_geo	GM19238	CTCF	8	150	0.0533333	6.88012	2.59454	0.43163	1.16277	0.333005	Null_Model_MS_all_variants	human	GSM1234079	1
chip_geo	GM12878	TCF12	7	150	0.0466667	6.004	2.42157	0.411306	1.16589	0.340424	Null_Model_MS_all_variants	human	GSM2828546	1
chip_geo	GM12878	SMAD5	2	150	0.0133333	1.51948	1.21403	0.395805	1.31624	0.346124	Null_Model_MS_all_variants	human	GSM2527633	1
chip_geo	GM12868	CTCF	2	150	0.0133333	1.53147	1.2146	0.385749	1.30594	0.349841	Null_Model_MS_all_variants	human	GSM849300	1
chip_geo	GM12878	SPI1	5	150	0.0333333	4.23277	2.00618	0.382434	1.18126	0.35107	Null_Model_MS_all_variants	human	GSM803531	1
chip_geo	GM12891	CTCF	3	150	0.02	2.42158	1.52646	0.378929	1.23886	0.35237	Null_Model_MS_all_variants	human	GSM489294	1
chip_geo	GM12892	POLR2A	3	150	0.02	2.42458	1.53315	0.375321	1.23733	0.353711	Null_Model_MS_all_variants	human	GSM486471	1
chip_geo	GM10847	POLR2A	2	150	0.0133333	1.52947	1.30896	0.359468	1.30764	0.359623	Null_Model_MS_all_variants	human	GSM486476	1
chip_geo	GM18951	POLR2A	3	150	0.02	2.44655	1.5477	0.357592	1.22621	0.360324	Null_Model_MS_all_variants	human	GSM486484	1
chip_geo	GM19099	POLR2A	3	150	0.02	2.43656	1.58878	0.354635	1.23124	0.361432	Null_Model_MS_all_variants	human	GSM486461	1
chip_geo	GM12878	CTCF	7	150	0.0466667	6.26274	2.43965	0.3022	1.11772	0.38125	Null_Model_MS_all_variants	human	GSM1233888	1
chip_geo	GM8330-8	CHD8	4	150	0.0266667	3.45554	1.83746	0.296308	1.15756	0.383497	Null_Model_MS_all_variants	human	GSM1506076	1
chip_geo	GM12878	ZBTB33	2	150	0.0133333	1.65135	1.2583	0.277081	1.21113	0.390859	Null_Model_MS_all_variants	human	GSM803392	1
chip_geo	GM12892	CTCF	4	150	0.0266667	3.48252	1.88201	0.274963	1.14859	0.391672	Null_Model_MS_all_variants	human	GSM489295	1
chip_geo	GM12878	BMI1	8	150	0.0533333	7.27073	2.68991	0.271113	1.1003	0.393152	Null_Model_MS_all_variants	human	GSM2423533	1
chip_geo	GM12878	HCFC1	2	150	0.0133333	1.65235	1.31416	0.264543	1.2104	0.395681	Null_Model_MS_all_variants	human	GSM2423596	1
chip_geo	GM06990	CTCF	2	150	0.0133333	1.65634	1.32355	0.259648	1.20748	0.397568	Null_Model_MS_all_variants	human	GSM749708	1
chip_geo	GM12878	REST	1	150	0.00666667	0.78022	0.849499	0.258717	1.28169	0.397927	Null_Model_MS_all_variants	human	GSM1333988	1
chip_geo	GM12865	CTCF	2	150	0.0133333	1.67233	1.273	0.257402	1.19594	0.398434	Null_Model_MS_all_variants	human	GSM749740	1
chip_geo	GM12878	CTCF	2	150	0.0133333	1.67532	1.29053	0.251582	1.1938	0.400682	Null_Model_MS_all_variants	human	GSM489292	1
chip_geo	GM18526	POLR2A	2	150	0.0133333	1.69131	1.24885	0.247181	1.18252	0.402384	Null_Model_MS_all_variants	human	GSM486490	1
chip_geo	GM10847	POLR2A	2	150	0.0133333	1.69031	1.25777	0.246221	1.18322	0.402756	Null_Model_MS_all_variants	human	GSM486478	1
chip_geo	GM12878	ZNF687	9	150	0.06	8.34565	2.75289	0.237694	1.07841	0.406059	Null_Model_MS_all_variants	human	GSM2828888	1
chip_geo	GM18526	CTCF	5	150	0.0333333	4.52148	2.06296	0.231959	1.10583	0.408285	Null_Model_MS_all_variants	human	GSM1234010	1
chip_geo	GM22025	SIN3A	1	150	0.00666667	0.8002	0.888842	0.224787	1.24969	0.411072	Null_Model_MS_all_variants	human	GSM2758962	1
chip_geo	GM12878	STAT1	7	150	0.0466667	6.4995	2.49284	0.200775	1.07701	0.420437	Null_Model_MS_all_variants	human	GSM2423327	1
chip_geo	GM12878	BMI1	10	150	0.0666667	9.53846	3.04644	0.151501	1.04839	0.43979	Null_Model_MS_all_variants	human	GSM2423532	1
chip_geo	GM19240	CTCF	7	150	0.0466667	6.6963	2.42975	0.124991	1.04535	0.450265	Null_Model_MS_all_variants	human	GSM1234122	1
chip_geo	GM12878	REST	1	150	0.00666667	0.886114	0.935423	0.121748	1.12852	0.451549	Null_Model_MS_all_variants	human	GSM1333996	1
chip_geo	GM12878	POLR2A	3	150	0.02	2.7972	1.68992	0.120004	1.0725	0.45224	Null_Model_MS_all_variants	human	GSM487431	1
chip_geo	GM12878	HCFC1	1	150	0.00666667	0.897103	0.929732	0.110674	1.1147	0.455937	Null_Model_MS_all_variants	human	GSM2423595	1
chip_geo	GM12878	POLR2A	2	150	0.0133333	1.85514	1.36748	0.105929	1.07808	0.457819	Null_Model_MS_all_variants	human	GSM486500	1
chip_geo	GM12878	SRF	3	150	0.02	2.83317	1.61342	0.103403	1.05889	0.458822	Null_Model_MS_all_variants	human	GSM803350	1
chip_geo	GM12871	CTCF	2	150	0.0133333	1.9031	1.33776	0.0724369	1.05092	0.471127	Null_Model_MS_all_variants	human	GSM849304	1
chip_geo	GM12878	MLLT1	12	150	0.08	11.8232	3.38551	0.0522294	1.01496	0.479173	Null_Model_MS_all_variants	human	GSM2423657	1
chip_geo	GM12878	BCLAF1	5	150	0.0333333	4.89411	2.13232	0.0496615	1.02164	0.480196	Null_Model_MS_all_variants	human	GSM2827287	1
chip_geo	GM12878	SMARCA5	9	150	0.06	8.91309	2.92599	0.0297038	1.00975	0.488152	Null_Model_MS_all_variants	human	GSM2828461	1
chip_geo	GM19238	CTCF	2	150	0.0133333	1.98601	1.44492	0.00967941	1.00704	0.496139	Null_Model_MS_all_variants	human	GSM489300	1
chip_geo	GM12872	CTCF	0	150	0	1.28472	1.14798	0	0	0.5	Null_Model_MS_all_variants	human	GSM749692	1
chip_geo	GM12801	CTCF	0	150	0	0.63037	0.785644	0	0	0.5	Null_Model_MS_all_variants	human	GSM749711	1
chip_geo	GM12878	EP300	0	150	0	0.13986	0.36935	0	0	0.5	Null_Model_MS_all_variants	human	GSM1290173	1
chip_geo	GM12878	POLR3A	0	150	0	0.00799201	0.0890846	0	0	0.5	Null_Model_MS_all_variants	human	GSM935316	1
chip_geo	GM12878	CTCF	0	150	0	1.07193	1.02216	0	0	0.5	Null_Model_MS_all_variants	human	GSM489291	1
chip_geo	GM12878	MYC	0	150	0	0.217782	0.456644	0	0	0.5	Null_Model_MS_all_variants	human	GSM748527	1
chip_geo	GM12878	ZMYM3	0	150	0	0.474525	0.667533	0	0	0.5	Null_Model_MS_all_variants	human	GSM2574774	1
chip_geo	GM12878	TARDBP	0	150	0	1.00899	1.0521	0	0	0.5	Null_Model_MS_all_variants	human	GSM2527393	1
chip_geo	GM12878	CTCF	0	150	0	1.2018	1.08685	0	0	0.5	Null_Model_MS_all_variants	human	GSM749704	1
chip_geo	GM12878	REST	0	150	0	0.213786	0.465027	0	0	0.5	Null_Model_MS_all_variants	human	GSM1290147	1
chip_geo	GM12878	CEBPZ	0	150	0	0.131868	0.358599	0	0	0.5	Null_Model_MS_all_variants	human	GSM2423352	1
chip_geo	GM12878	REST	0	150	0	0.250749	0.500062	0	0	0.5	Null_Model_MS_all_variants	human	GSM1290146	1
chip_geo	GM12878	ZNF274	0	150	0	0.00599401	0.0772272	0	0	0.5	Null_Model_MS_all_variants	human	GSM607487	1
chip_geo	GM12878	REST	0	150	0	0.0559441	0.234237	0	0	0.5	Null_Model_MS_all_variants	human	GSM1333995	1
chip_geo	GM12878	CHD4	0	150	0	0.713287	0.807907	0	0	0.5	Null_Model_MS_all_variants	human	GSM2700598	1
chip_geo	GM12878	HMG20A	0	150	0	0.11988	0.337067	0	0	0.5	Null_Model_MS_all_variants	human	GSM2574775	1
chip_geo	GM12878	CHD1	0	150	0	0.557443	0.736849	0	0	0.5	Null_Model_MS_all_variants	human	GSM2698643	1
chip_geo	GM12878	REST	0	150	0	0.04995	0.217951	0	0	0.5	Null_Model_MS_all_variants	human	GSM1333999	1
chip_geo	GM12878	POLR2A	0	150	0	1.74725	1.32931	0	0	0.5	Null_Model_MS_all_variants	human	GSM486499	1
chip_geo	GM12878	NR2C2	0	150	0	0.343656	0.576005	0	0	0.5	Null_Model_MS_all_variants	human	GSM608157	1
chip_geo	GM12878	CTCF	0	150	0	1.90809	1.36218	0	0	0.5	Null_Model_MS_all_variants	human	GSM733752	1
chip_geo	GM12878	CTCF	0	150	0	1.05594	1.03965	0	0	0.5	Null_Model_MS_all_variants	human	GSM646315	1
chip_geo	GM12878	EBNA1	0	150	0	0.101898	0.331069	0	0	0.5	Null_Model_MS_all_variants	human	GSM2587520	1
chip_geo	GM12878	KDM5A	0	150	0	0.170829	0.40962	0	0	0.5	Null_Model_MS_all_variants	human	GSM2701789	1
chip_geo	GM12878	REST	0	150	0	0.0969031	0.309193	0	0	0.5	Null_Model_MS_all_variants	human	GSM1290156	1
chip_geo	GM12878	RBBP5	0	150	0	0.361638	0.599239	0	0	0.5	Null_Model_MS_all_variants	human	GSM2698583	1
chip_geo	GM12878	REST	0	150	0	0.112887	0.325951	0	0	0.5	Null_Model_MS_all_variants	human	GSM1290148	1
chip_geo	GM14000	POU3F2	0	150	0	0.223776	0.460298	0	0	0.5	Null_Model_MS_all_variants	human	GSM1934425	1
chip_geo	GM12878	CBX8	0	150	0	0.022977	0.149905	0	0	0.5	Null_Model_MS_all_variants	human	GSM2699579	1
chip_geo	GM12878	EP300	0	150	0	0.013986	0.117491	0	0	0.5	Null_Model_MS_all_variants	human	GSM1290179	1
chip_geo	GM12878	EP300	0	150	0	0.015984	0.125476	0	0	0.5	Null_Model_MS_all_variants	human	GSM1290178	1
chip_geo	GM12878	CTBP1	0	150	0	0.04995	0.222492	0	0	0.5	Null_Model_MS_all_variants	human	GSM2698614	1
chip_geo	GM12878	REST	0	150	0	0.117882	0.334798	0	0	0.5	Null_Model_MS_all_variants	human	GSM1290151	1
chip_geo	GM12878	REST	0	150	0	0.411588	0.640645	0	0	0.5	Null_Model_MS_all_variants	human	GSM1333992	1
chip_geo	GM12878	REST	0	150	0	1.02597	0.999662	0	0	0.5	Null_Model_MS_all_variants	human	GSM1333991	1
chip_geo	GM12878	REST	0	150	0	0.13986	0.382648	0	0	0.5	Null_Model_MS_all_variants	human	GSM1290155	1
chip_geo	GM12878	REST	0	150	0	0.951049	0.951105	0	0	0.5	Null_Model_MS_all_variants	human	GSM1333997	1
chip_geo	GM18130	EP300	0	150	0	0.644356	0.813259	0	0	0.5	Null_Model_MS_all_variants	human	GSM1645718	1
chip_geo	GM12878	HDAC2	0	150	0	0.284715	0.517548	0	0	0.5	Null_Model_MS_all_variants	human	GSM2827241	1
chip_geo	GM11992	NFE2L2	0	150	0	0	0	0	0	0.5	Null_Model_MS_all_variants	human	GSM922966	1
chip_geo	GM19239	CTCF	0	150	0	1.21978	1.1098	0	0	0.5	Null_Model_MS_all_variants	human	GSM489302	1
chip_geo	GM12878	CBX3	0	150	0	0.015984	0.125476	0	0	0.5	Null_Model_MS_all_variants	human	GSM2700372	1
chip_geo	GM12891	CONTROL	0	150	0	0.0839161	0.291464	0	0	0.5	Null_Model_MS_all_variants	human	GSM803467	1
chip_geo	GM12878	REST	0	150	0	0.0899101	0.299847	0	0	0.5	Null_Model_MS_all_variants	human	GSM1290152	1
chip_geo	GM06990	E2F4	0	150	0	0.150849	0.395249	0	0	0.5	Null_Model_MS_all_variants	human	GSM537063	1
chip_geo	GM12878	REST	0	150	0	0.100899	0.329862	0	0	0.5	Null_Model_MS_all_variants	human	GSM1290150	1
chip_geo	GM12878	CTBP1	0	150	0	0.018981	0.143664	0	0	0.5	Null_Model_MS_all_variants	human	GSM2698613	1
chip_geo	GM12878	CTCF	0	150	0	1.52248	1.22301	0	0	0.5	Null_Model_MS_all_variants	human	GSM646314	1
chip_geo	GM12878	RBBP5	0	150	0	0.295704	0.564333	0	0	0.5	Null_Model_MS_all_variants	human	GSM2698584	1
chip_geo	GM12878	CHD7	0	150	0	0.130869	0.368587	0	0	0.5	Null_Model_MS_all_variants	human	GSM2700562	1
chip_geo	GM12878	CBX3	0	150	0	0	0	0	0	0.5	Null_Model_MS_all_variants	human	GSM2700373	1
chip_geo	GM12872	CTCF	0	150	0	1.83317	1.33833	0	0	0.5	Null_Model_MS_all_variants	human	GSM1022633	1
chip_geo	GM08071	BMI1	0	150	0	0	0	0	0	0.5	Null_Model_MS_all_variants	human	GSM838670	1
chip_geo	GM12878	REST	0	150	0	0.040959	0.203275	0	0	0.5	Null_Model_MS_all_variants	human	GSM1290149	1
chip_geo	GM08071	BMI1	0	150	0	0.0629371	0.258911	0	0	0.5	Null_Model_MS_all_variants	human	GSM838671	1
chip_geo	GM12878	BZLF1	0	150	0	0	0	0	0	0.5	Null_Model_MS_all_variants	human	GSM2587519	1
chip_geo	GM14000	POU3F2	0	150	0	0.490509	0.717049	0	0	0.5	Null_Model_MS_all_variants	human	GSM1934423	1
chip_geo	GM08071	BMI1	0	150	0	0	0	0	0	0.5	Null_Model_MS_all_variants	human	GSM838668	1
chip_geo	GM12878	POLR3A	0	150	0	0.004995	0.0705339	0	0	0.5	Null_Model_MS_all_variants	human	GSM487429	1
chip_geo	GM12872	CTCF	0	150	0	1.14186	1.06295	0	0	0.5	Null_Model_MS_all_variants	human	GSM749694	1
chip_geo	GM12878	ZBTB33	0	150	0	0.104895	0.319352	0	0	0.5	Null_Model_MS_all_variants	human	GSM1333968	1
chip_geo	GM12878	KDM5A	0	150	0	0.0639361	0.256726	0	0	0.5	Null_Model_MS_all_variants	human	GSM2701788	1
chip_geo	GM12878	EP300	0	150	0	0	0	0	0	0.5	Null_Model_MS_all_variants	human	GSM1290181	1
chip_geo	GM12878	EP300	0	150	0	0.0599401	0.241668	0	0	0.5	Null_Model_MS_all_variants	human	GSM1290180	1
chip_geo	GM12878	REST	0	150	0	0.55045	0.726431	0	0	0.5	Null_Model_MS_all_variants	human	GSM1333986	1
chip_geo	GM12878	EP300	0	150	0	0	0	0	0	0.5	Null_Model_MS_all_variants	human	GSM1290176	1
chip_geo	GM14000	POU3F2	0	150	0	0.0639361	0.2528	0	0	0.5	Null_Model_MS_all_variants	human	GSM1934421	1
chip_geo	GM12878	NR2C2	0	150	0	0.704296	0.849983	0	0	0.5	Null_Model_MS_all_variants	human	GSM608158	1
chip_geo	GM12878	UBTF	0	150	0	0.0919081	0.302563	0	0	0.5	Null_Model_MS_all_variants	human	GSM2423511	1
chip_geo	GM12878	REST	0	150	0	0.1998	0.4405	0	0	0.5	Null_Model_MS_all_variants	human	GSM1333993	1
chip_geo	GM12878	REST	0	150	0	0.00599401	0.0772272	0	0	0.5	Null_Model_MS_all_variants	human	GSM1290157	1
chip_geo	GM12878	KDM1A	0	150	0	0.00799201	0.0890846	0	0	0.5	Null_Model_MS_all_variants	human	GSM2698628	1
chip_geo	GM00739	POLR2A	0	150	0	0.036963	0.199079	0	0	0.5	Null_Model_MS_all_variants	human	GSM2333819	1
chip_geo	GM12878	EP300	0	150	0	0	0	0	0	0.5	Null_Model_MS_all_variants	human	GSM1290182	1
chip_geo	GM12878	REST	0	150	0	0.0659341	0.256219	0	0	0.5	Null_Model_MS_all_variants	human	GSM1290153	1
chip_geo	GM12878	CBX8	0	150	0	0.0539461	0.226024	0	0	0.5	Null_Model_MS_all_variants	human	GSM2699580	1
chip_geo	GM12878	REST	0	150	0	0	0	0	0	0.5	Null_Model_MS_all_variants	human	GSM1290154	1
chip_geo	GM12878	REST	0	150	0	0.283716	0.537982	0	0	0.5	Null_Model_MS_all_variants	human	GSM1333998	1
chip_geo	GM12878	BATF	1	150	0.00666667	1.003	1.03101	-0.00290685	0.997012	0.50116	Null_Model_MS_all_variants	human	GSM2574766	1
chip_geo	GM12875	CTCF	1	150	0.00666667	1.02198	0.982607	-0.0223671	0.978495	0.508922	Null_Model_MS_all_variants	human	GSM749670	1
chip_geo	GM12878	EGR1	1	150	0.00666667	1.02697	1.01896	-0.0264712	0.973735	0.510559	Null_Model_MS_all_variants	human	GSM1010730	1
chip_geo	GM12878	SPI1	4	150	0.0266667	4.0999	2.09762	-0.0476254	0.975634	0.518993	Null_Model_MS_all_variants	human	GSM1334005	1
chip_geo	GM18951	POLR2A	2	150	0.0133333	2.07193	1.46861	-0.0489769	0.965284	0.519531	Null_Model_MS_all_variants	human	GSM486483	1
chip_geo	GM12878	HDGF	10	150	0.0666667	10.1748	3.07935	-0.0567734	0.982818	0.522637	Null_Model_MS_all_variants	human	GSM2423092	1
chip_geo	GM12878	REST	1	150	0.00666667	1.05894	1.01169	-0.0582598	0.94434	0.523229	Null_Model_MS_all_variants	human	GSM1333994	1
chip_geo	GM12878	RELB	9	150	0.06	9.19081	2.89042	-0.0660142	0.979239	0.526317	Null_Model_MS_all_variants	human	GSM2827375	1
chip_geo	GM12878	HDGF	9	150	0.06	9.2038	2.94354	-0.0692351	0.977857	0.527599	Null_Model_MS_all_variants	human	GSM2423093	1
chip_geo	GM15510	POLR2A	2	150	0.0133333	2.13586	1.48846	-0.0912781	0.936389	0.536364	Null_Model_MS_all_variants	human	GSM486466	1
chip_geo	GM08714	ZNF274	1	150	0.00666667	1.09491	1.00099	-0.0948111	0.913321	0.537768	Null_Model_MS_all_variants	human	GSM935329	1
chip_geo	GM00072	POL2RB	1	150	0.00666667	1.0989	1.02626	-0.0963704	0.91	0.538387	Null_Model_MS_all_variants	human	GSM733671	1
chip_geo	GM12890	CTCF	5	150	0.0333333	5.24675	2.29392	-0.107569	0.95297	0.542831	Null_Model_MS_all_variants	human	GSM1233914	1
chip_geo	GM19238	CTCF	2	150	0.0133333	2.1968	1.43116	-0.137513	0.910414	0.554687	Null_Model_MS_all_variants	human	GSM489299	1
chip_geo	GM12873	CTCF	2	150	0.0133333	2.22078	1.46294	-0.150914	0.900585	0.559978	Null_Model_MS_all_variants	human	GSM1022629	1
chip_geo	GM12878	MTA3	8	150	0.0533333	8.45954	2.97533	-0.15445	0.945678	0.561373	Null_Model_MS_all_variants	human	GSM1010729	1
chip_geo	GM12892	CTCF	2	150	0.0133333	2.25574	1.50018	-0.170476	0.886625	0.567682	Null_Model_MS_all_variants	human	GSM489296	1
chip_geo	GM12878	ZBTB40	5	150	0.0333333	5.3976	2.21173	-0.17977	0.926337	0.571333	Null_Model_MS_all_variants	human	GSM2423132	1
chip_geo	GM12878	LARP7	8	150	0.0533333	8.5954	2.74174	-0.217163	0.93073	0.585959	Null_Model_MS_all_variants	human	GSM2827347	1
chip_geo	GM12878	CTCF	1	150	0.00666667	1.25275	1.11043	-0.227612	0.798246	0.590026	Null_Model_MS_all_variants	human	GSM489290	1
chip_geo	GM18505	CTCF	3	150	0.02	3.45255	1.85526	-0.243926	0.868924	0.596356	Null_Model_MS_all_variants	human	GSM1233994	1
chip_geo	GM12891	CTCF	3	150	0.02	3.47153	1.85187	-0.254622	0.864173	0.600493	Null_Model_MS_all_variants	human	GSM822294	1
chip_geo	GM12878	CTCF	1	150	0.00666667	1.3047	1.11448	-0.273397	0.766462	0.607726	Null_Model_MS_all_variants	human	GSM749706	1
chip_geo	GM8330-8	CHD7	2	150	0.0133333	2.45455	1.53368	-0.296375	0.814815	0.616528	Null_Model_MS_all_variants	human	GSM1506078	1
chip_geo	GM12865	CTCF	1	150	0.00666667	1.37263	1.2182	-0.305884	0.72853	0.620153	Null_Model_MS_all_variants	human	GSM749725	1
chip_geo	GM12878	MAFK	1	150	0.00666667	1.37063	1.18469	-0.312849	0.729592	0.622802	Null_Model_MS_all_variants	human	GSM1003616	1
chip_geo	GM12874	CTCF	1	150	0.00666667	1.39261	1.16821	-0.336077	0.718077	0.631594	Null_Model_MS_all_variants	human	GSM749741	1
chip_geo	GM12892	CTCF	4	150	0.0266667	4.78222	2.21236	-0.353568	0.836432	0.638169	Null_Model_MS_all_variants	human	GSM822299	1
chip_geo	GM12878	RB1	7	150	0.0466667	8.07592	2.89728	-0.371357	0.866774	0.644814	Null_Model_MS_all_variants	human	GSM2828962	1
chip_geo	GM13976	CTCF	1	150	0.00666667	1.45954	1.22581	-0.374887	0.685147	0.646128	Null_Model_MS_all_variants	human	GSM1006885	1
chip_geo	GM12878	ZEB1	2	150	0.0133333	2.61139	1.58929	-0.384694	0.765876	0.649768	Null_Model_MS_all_variants	human	GSM803411	1
chip_geo	GM19239	CTCF	5	150	0.0333333	5.87612	2.24603	-0.390077	0.850901	0.65176	Null_Model_MS_all_variants	human	GSM1234099	1
chip_geo	GM19239	CTCF	3	150	0.02	3.73726	1.88359	-0.391414	0.802727	0.652254	Null_Model_MS_all_variants	human	GSM822277	1
chip_geo	GM12878	ZBTB33	1	150	0.00666667	1.47153	1.19056	-0.396055	0.679566	0.653968	Null_Model_MS_all_variants	human	GSM1334009	1
chip_geo	GM19239	CTCF	5	150	0.0333333	6.01698	2.55709	-0.397711	0.830981	0.654578	Null_Model_MS_all_variants	human	GSM1234100	1
chip_geo	GM12878	SIX5	1	150	0.00666667	1.51149	1.2067	-0.423875	0.661599	0.664171	Null_Model_MS_all_variants	human	GSM803338	1
chip_geo	GM12878	CHD1	1	150	0.00666667	1.67433	1.32659	-0.508317	0.597255	0.694384	Null_Model_MS_all_variants	human	GSM2698642	1
chip_geo	GM10248	CTCF	1	150	0.00666667	1.6953	1.31912	-0.527099	0.589864	0.700938	Null_Model_MS_all_variants	human	GSM1006891	1
chip_geo	GM06990	CTCF	1	150	0.00666667	1.66733	1.24829	-0.534599	0.59976	0.703536	Null_Model_MS_all_variants	human	GSM749705	1
chip_geo	GM15510	POLR2A	1	150	0.00666667	1.66633	1.24441	-0.535462	0.60012	0.703835	Null_Model_MS_all_variants	human	GSM486468	1
chip_geo	GM12878	ZMYM3	1	150	0.00666667	1.75225	1.35814	-0.553879	0.570696	0.710169	Null_Model_MS_all_variants	human	GSM2574790	1
chip_geo	GM19240	CTCF	2	150	0.0133333	2.95504	1.68136	-0.568019	0.676809	0.714989	Null_Model_MS_all_variants	human	GSM822276	1
chip_geo	GM18951	CTCF	2	150	0.0133333	2.998	1.71756	-0.58106	0.667111	0.7194	Null_Model_MS_all_variants	human	GSM1234028	1
chip_geo	GM18526	CTCF	2	150	0.0133333	3.06693	1.76706	-0.603789	0.652117	0.727008	Null_Model_MS_all_variants	human	GSM1234011	1
chip_geo	GM19239	CTCF	2	150	0.0133333	3.02697	1.67579	-0.612829	0.660726	0.730005	Null_Model_MS_all_variants	human	GSM489301	1
chip_geo	GM12890	CTCF	4	150	0.0266667	5.4026	2.25317	-0.622501	0.740385	0.733194	Null_Model_MS_all_variants	human	GSM1233915	1
chip_geo	GM12891	CTCF	1	150	0.00666667	1.89011	1.37183	-0.648849	0.52907	0.741782	Null_Model_MS_all_variants	human	GSM489293	1
chip_geo	GM12864	CTCF	1	150	0.00666667	1.97702	1.41438	-0.690778	0.505811	0.755148	Null_Model_MS_all_variants	human	GSM1022664	1
chip_geo	GM18526	STAG1	3	150	0.02	4.54446	2.1034	-0.734268	0.660145	0.768607	Null_Model_MS_all_variants	human	GSM1234026	1
chip_geo	GM19240	CTCF	1	150	0.00666667	2.05395	1.38603	-0.760405	0.486868	0.776494	Null_Model_MS_all_variants	human	GSM489298	1
chip_geo	GM12878	SPI1	1	150	0.00666667	2.1009	1.44527	-0.761725	0.475987	0.776888	Null_Model_MS_all_variants	human	GSM1334008	1
chip_geo	GM19238	CTCF	2	150	0.0133333	3.33367	1.74944	-0.762337	0.59994	0.777071	Null_Model_MS_all_variants	human	GSM822278	1
chip_geo	GM17942	CTCF	5	150	0.0333333	6.97103	2.5683	-0.767445	0.717254	0.778592	Null_Model_MS_all_variants	human	GSM2040767	1
chip_geo	GM12878	CONTROL	2	150	0.0133333	3.49051	1.84829	-0.806428	0.572982	0.790002	Null_Model_MS_all_variants	human	GSM803346	1
chip_geo	GM10847	CTCF	2	150	0.0133333	3.43656	1.7562	-0.817998	0.581977	0.793321	Null_Model_MS_all_variants	human	GSM1233870	1
chip_geo	GM12878	SPI1	3	150	0.02	4.7982	2.165	-0.830577	0.625234	0.796894	Null_Model_MS_all_variants	human	GSM1334006	1
chip_geo	GM12878	POLR2A	1	150	0.00666667	2.34266	1.5256	-0.880082	0.426866	0.810593	Null_Model_MS_all_variants	human	GSM486497	1
chip_geo	GM12878	TARDBP	7	150	0.0466667	9.85614	3.14281	-0.908785	0.710217	0.818268	Null_Model_MS_all_variants	human	GSM2423453	1
chip_geo	GM10266	CTCF	1	150	0.00666667	2.3966	1.53021	-0.912686	0.417257	0.819296	Null_Model_MS_all_variants	human	GSM1006870	1
chip_geo	GM19193	CTCF	2	150	0.0133333	3.97003	1.93678	-1.01717	0.503775	0.845464	Null_Model_MS_all_variants	human	GSM1234061	1
chip_geo	GM19193	CTCF	1	150	0.00666667	3.33267	1.76528	-1.32141	0.30006	0.906818	Null_Model_MS_all_variants	human	GSM1234062	1
chip_geo	GM18951	CTCF	1	150	0.00666667	3.91808	1.94095	-1.50343	0.255227	0.933636	Null_Model_MS_all_variants	human	GSM1234027	1

## Sheet: RELI_allelic_silencers
Track	Cell	Molecule	Overlap	Total	Ratio	Mean	STD	Z-score	Enrichment	P-val	Null_Model	Species	ExpID	Corrected P-val
chip_geo	GM12878	CBX5	24	286	0.0839161	6.005	2.46637	7.29615	3.99667	1.48056e-13	Null_Model_MS_all_variants	human	GSM2533960	7.38799e-11
chip_geo	GM12878	PAX5	28	286	0.0979021	7.78422	2.81734	7.17549	3.59702	3.60237e-13	Null_Model_MS_all_variants	human	GSM803391	1.79758e-10
chip_geo	GM12878	SRF	22	286	0.0769231	5.32168	2.36398	7.05518	4.13403	8.61913e-13	Null_Model_MS_all_variants	human	GSM803350	4.30095e-10
chip_geo	GM12878	EGR1	23	286	0.0804196	5.92807	2.42091	7.05185	3.87984	8.82744e-13	Null_Model_MS_all_variants	human	GSM803434	4.40489e-10
chip_geo	GM12891	CTCF	25	286	0.0874126	6.71029	2.63059	6.95271	3.72562	1.79164e-12	Null_Model_MS_all_variants	human	GSM822294	8.94028e-10
chip_geo	GM12878	ELF1	33	286	0.115385	10.3367	3.27651	6.91691	3.19252	2.30809e-12	Null_Model_MS_all_variants	human	GSM803496	1.15174e-09
chip_geo	GM10847	POLR2A	17	286	0.0594406	3.59241	2.00192	6.69735	4.7322	1.06116e-11	Null_Model_MS_all_variants	human	GSM486477	5.29519e-09
chip_geo	GM12878	ZNF143	37	286	0.129371	13.2677	3.59559	6.60039	2.78872	2.05043e-11	Null_Model_MS_all_variants	human	GSM2424177	1.02316e-08
chip_geo	GM12878	ZNF143	37	286	0.129371	13.6354	3.61689	6.45987	2.71353	5.23981e-11	Null_Model_MS_all_variants	human	GSM2424176	2.61467e-08
chip_geo	GM12892	POLR2A	22	286	0.0769231	6.2997	2.52232	6.22455	3.49223	2.41468e-10	Null_Model_MS_all_variants	human	GSM486472	1.20493e-07
chip_geo	GM19239	CTCF	33	286	0.115385	11.5415	3.45261	6.21516	2.85926	2.56359e-10	Null_Model_MS_all_variants	human	GSM1234100	1.27923e-07
chip_geo	GM12878	REST	13	286	0.0454545	2.63636	1.67441	6.18944	4.93103	3.01893e-10	Null_Model_MS_all_variants	human	GSM803349	1.50645e-07
chip_geo	GM19193	POLR2A	15	286	0.0524476	3.38262	1.89009	6.14646	4.43444	3.96167e-10	Null_Model_MS_all_variants	human	GSM486449	1.97687e-07
chip_geo	GM18526	POLR2A	15	286	0.0524476	3.54246	1.89906	6.03326	4.23435	8.03441e-10	Null_Model_MS_all_variants	human	GSM486488	4.00917e-07
chip_geo	GM18505	POLR2A	20	286	0.0699301	5.68032	2.38782	5.99696	3.52093	1.00524e-09	Null_Model_MS_all_variants	human	GSM486456	5.01615e-07
chip_geo	GM19238	CTCF	34	286	0.118881	13.1848	3.47316	5.99316	2.57872	1.029e-09	Null_Model_MS_all_variants	human	GSM1234079	5.13471e-07
chip_geo	GM18951	POLR2A	16	286	0.0559441	4.07393	2.00063	5.96115	3.92742	1.25233e-09	Null_Model_MS_all_variants	human	GSM486483	6.24913e-07
chip_geo	GM12878	CONTROL	7	286	0.0244755	1.01199	1.0069	5.94695	6.91708	1.3659e-09	Null_Model_MS_all_variants	human	GSM803436	6.81584e-07
chip_geo	GM12891	CTCF	17	286	0.0594406	4.44555	2.13009	5.89386	3.82404	1.88642e-09	Null_Model_MS_all_variants	human	GSM489294	9.41324e-07
chip_geo	GM12878	CBFB	22	286	0.0769231	6.5964	2.64933	5.81415	3.33515	3.04716e-09	Null_Model_MS_all_variants	human	GSM2534544	1.52053e-06
chip_geo	GM12878	MTA3	40	286	0.13986	16.5295	4.037	5.81385	2.41992	3.05257e-09	Null_Model_MS_all_variants	human	GSM1010729	1.52323e-06
chip_geo	GM12878	BCL3	29	286	0.101399	10.1149	3.25665	5.79893	2.86706	3.33689e-09	Null_Model_MS_all_variants	human	GSM803342	1.66511e-06
chip_geo	GM12878	CBX5	20	286	0.0699301	5.80919	2.46791	5.75014	3.44282	4.45838e-09	Null_Model_MS_all_variants	human	GSM2533959	2.22473e-06
chip_geo	GM12891	YY1	24	286	0.0839161	7.87912	2.82035	5.71591	3.04603	5.45578e-09	Null_Model_MS_all_variants	human	GSM803535	2.72243e-06
chip_geo	GM19240	CTCF	19	286	0.0664336	5.66034	2.36104	5.64991	3.35669	8.02679e-09	Null_Model_MS_all_variants	human	GSM822276	4.00537e-06
chip_geo	GM12878	CONTROL	21	286	0.0734266	6.64236	2.54715	5.63675	3.16153	8.66438e-09	Null_Model_MS_all_variants	human	GSM803346	4.32353e-06
chip_geo	GM12878	RAD21	37	286	0.129371	15.7572	3.77545	5.62655	2.34813	9.19236e-09	Null_Model_MS_all_variants	human	GSM1233911	4.58699e-06
chip_geo	GM12878	EGR1	10	286	0.034965	1.99201	1.43594	5.57681	5.02006	1.22483e-08	Null_Model_MS_all_variants	human	GSM1010730	6.1119e-06
chip_geo	GM12878	TCF3	22	286	0.0769231	7.10989	2.67655	5.56318	3.09428	1.32454e-08	Null_Model_MS_all_variants	human	GSM1010745	6.60945e-06
chip_geo	GM12891	STAG1	36	286	0.125874	15.1658	3.77047	5.52561	2.37376	1.64172e-08	Null_Model_MS_all_variants	human	GSM1233954	8.19218e-06
chip_geo	GM12878	CTCF	17	286	0.0594406	5.00599	2.18311	5.494	3.39593	1.96462e-08	Null_Model_MS_all_variants	human	GSM935611	9.80345e-06
chip_geo	GM19239	STAG1	34	286	0.118881	14.1848	3.62833	5.46123	2.39693	2.36417e-08	Null_Model_MS_all_variants	human	GSM1234120	1.17972e-05
chip_geo	GM12878	BHLHE40	33	286	0.115385	13.3776	3.64242	5.38717	2.46681	3.5787e-08	Null_Model_MS_all_variants	human	GSM2828892	1.78577e-05
chip_geo	GM18505	POLR2A	17	286	0.0594406	4.71029	2.28254	5.38423	3.60912	3.63781e-08	Null_Model_MS_all_variants	human	GSM486455	1.81527e-05
chip_geo	GM15510	RELA	14	286	0.048951	3.60539	1.93213	5.37987	3.88307	3.72708e-08	Null_Model_MS_all_variants	human	GSM486289	1.85981e-05
chip_geo	GM12890	STAG1	29	286	0.101399	10.963	3.36209	5.36481	2.64525	4.05171e-08	Null_Model_MS_all_variants	human	GSM1233932	2.0218e-05
chip_geo	GM12878	GATAD2B	35	286	0.122378	15.5844	3.64103	5.33244	2.24583	4.84511e-08	Null_Model_MS_all_variants	human	GSM2828563	2.41771e-05
chip_geo	GM18526	POLR2A	14	286	0.048951	3.79421	1.93794	5.26631	3.68984	6.9595e-08	Null_Model_MS_all_variants	human	GSM486489	3.47279e-05
chip_geo	GM12878	REST	4	286	0.013986	0.455544	0.673997	5.25886	8.7807	7.24753e-08	Null_Model_MS_all_variants	human	GSM1334000	3.61652e-05
chip_geo	GM12892	CTCF	25	286	0.0874126	9.13187	3.02599	5.24395	2.73767	7.85859e-08	Null_Model_MS_all_variants	human	GSM822299	3.92144e-05
chip_geo	GM12878	BHLHE40	30	286	0.104895	11.7612	3.48883	5.22776	2.55075	8.57888e-08	Null_Model_MS_all_variants	human	GSM2828893	4.28086e-05
chip_geo	GM19240	STAG1	30	286	0.104895	12.4705	3.38989	5.1711	2.40567	1.16362e-07	Null_Model_MS_all_variants	human	GSM1234143	5.80646e-05
chip_geo	GM12865	CTCF	11	286	0.0384615	2.62238	1.62335	5.16071	4.19467	1.2301e-07	Null_Model_MS_all_variants	human	GSM749725	6.1382e-05
chip_geo	GM12878	ZBTB33	10	286	0.034965	2.23776	1.50845	5.14585	4.46875	1.33158e-07	Null_Model_MS_all_variants	human	GSM1334011	6.64458e-05
chip_geo	GM15510	POLR2A	14	286	0.048951	3.92607	1.95768	5.14584	3.5659	1.33165e-07	Null_Model_MS_all_variants	human	GSM486466	6.64493e-05
chip_geo	GM12878	CTCF	11	286	0.0384615	2.5984	1.64273	5.11442	4.23337	1.57356e-07	Null_Model_MS_all_variants	human	GSM749706	7.85206e-05
chip_geo	GM15850	BRD4	30	286	0.104895	11.8621	3.54838	5.11159	2.52906	1.59725e-07	Null_Model_MS_all_variants	human	GSM2643539	7.97028e-05
chip_geo	GM12867	CTCF	11	286	0.0384615	2.66034	1.63295	5.10712	4.13481	1.63551e-07	Null_Model_MS_all_variants	human	GSM849301	8.16119e-05
chip_geo	GM12878	SIN3A	15	286	0.0524476	4.41558	2.07536	5.10004	3.39706	1.69791e-07	Null_Model_MS_all_variants	human	GSM935331	8.47257e-05
chip_geo	GM12878	CREB1	28	286	0.0979021	10.954	3.35408	5.08215	2.55613	1.86596e-07	Null_Model_MS_all_variants	human	GSM1010760	9.31114e-05
chip_geo	GM12878	HDGF	39	286	0.136364	18.1968	4.10295	5.0703	2.14323	1.98597e-07	Null_Model_MS_all_variants	human	GSM2423093	9.90999e-05
chip_geo	GM19193	POLR2A	16	286	0.0559441	4.74625	2.227	5.05331	3.37108	2.17108e-07	Null_Model_MS_all_variants	human	GSM486451	0.000108337
chip_geo	GM12870	CTCF	11	286	0.0384615	2.7033	1.64587	5.04093	4.06911	2.31636e-07	Null_Model_MS_all_variants	human	GSM849302	0.000115586
chip_geo	GM12878	ZNF143	21	286	0.0734266	7.43257	2.71803	4.99164	2.8254	2.99347e-07	Null_Model_MS_all_variants	human	GSM935613	0.000149374
chip_geo	GM12878	ZEB1	16	286	0.0559441	4.86214	2.23494	4.98351	3.29073	3.12208e-07	Null_Model_MS_all_variants	human	GSM803411	0.000155792
chip_geo	GM12878	ZNF207	36	286	0.125874	16.7103	3.87763	4.97462	2.15436	3.26881e-07	Null_Model_MS_all_variants	human	GSM2423041	0.000163114
chip_geo	GM06990	E2F4	3	286	0.0104895	0.304695	0.54228	4.97032	9.8459	3.34219e-07	Null_Model_MS_all_variants	human	GSM537063	0.000166775
chip_geo	GM19193	RELA	17	286	0.0594406	5.51449	2.31949	4.95174	3.08279	3.67767e-07	Null_Model_MS_all_variants	human	GSM486270	0.000183516
chip_geo	GM12878	RAD21	24	286	0.0839161	9.00799	3.03347	4.9422	2.6643	3.86232e-07	Null_Model_MS_all_variants	human	GSM1233912	0.00019273
chip_geo	GM12878	ZBTB33	11	286	0.0384615	2.82218	1.66083	4.92394	3.8977	4.24084e-07	Null_Model_MS_all_variants	human	GSM1334009	0.000211618
chip_geo	GM19240	CTCF	30	286	0.104895	12.5664	3.54483	4.91802	2.38731	4.37112e-07	Null_Model_MS_all_variants	human	GSM1234122	0.000218119
chip_geo	GM12878	CREM	19	286	0.0664336	6.35664	2.58296	4.89491	2.989	4.9175e-07	Null_Model_MS_all_variants	human	GSM2534514	0.000245383
chip_geo	GM12878	RUNX3	39	286	0.136364	18.024	4.28806	4.89173	2.16378	4.99761e-07	Null_Model_MS_all_variants	human	GSM1010893	0.000249381
chip_geo	GM19193	POLR2A	16	286	0.0559441	4.90809	2.27234	4.88126	3.25992	5.2704e-07	Null_Model_MS_all_variants	human	GSM486450	0.000262993
chip_geo	GM12878	GABPA	17	286	0.0594406	5.75924	2.30976	4.86664	2.95178	5.67553e-07	Null_Model_MS_all_variants	human	GSM1333969	0.000283209
chip_geo	GM15850 LCLs FRDA	POLR2A	18	286	0.0629371	6.24276	2.41827	4.86185	2.88334	5.81473e-07	Null_Model_MS_all_variants	human	GSM2643545	0.000290155
chip_geo	GM19240	CTCF	13	286	0.0454545	3.7043	1.9195	4.84278	3.50944	6.40177e-07	Null_Model_MS_all_variants	human	GSM489297	0.000319448
chip_geo	GM18486	STAG1	31	286	0.108392	13.6374	3.59324	4.83203	2.27317	6.75738e-07	Null_Model_MS_all_variants	human	GSM1233991	0.000337193
chip_geo	GM15850	BRD4	35	286	0.122378	15.995	3.93992	4.8237	2.18818	7.04597e-07	Null_Model_MS_all_variants	human	GSM2643541	0.000351594
chip_geo	GM8330-8	CHD8	19	286	0.0664336	6.67932	2.55501	4.82217	2.8446	7.10024e-07	Null_Model_MS_all_variants	human	GSM1506076	0.000354302
chip_geo	GM12878	STAT5A	28	286	0.0979021	11.7103	3.37994	4.81953	2.39106	7.19489e-07	Null_Model_MS_all_variants	human	GSM1010721	0.000359025
chip_geo	GM12878	CBFB	13	286	0.0454545	3.78721	1.91564	4.80925	3.4326	7.57496e-07	Null_Model_MS_all_variants	human	GSM2534543	0.000377991
chip_geo	GM19239	CTCF	10	286	0.034965	2.26374	1.61628	4.78645	4.41748	8.48782e-07	Null_Model_MS_all_variants	human	GSM489302	0.000423542
chip_geo	GM18951	POLR2A	12	286	0.041958	3.38262	1.80235	4.7812	3.54755	8.71266e-07	Null_Model_MS_all_variants	human	GSM486482	0.000434762
chip_geo	GM19238	CTCF	27	286	0.0944056	11.2717	3.29061	4.77975	2.39537	8.77572e-07	Null_Model_MS_all_variants	human	GSM1234078	0.000437908
chip_geo	GM12878	STAT1	13	286	0.0454545	3.72827	1.94373	4.77007	3.48687	9.2082e-07	Null_Model_MS_all_variants	human	GSM935612	0.000459489
chip_geo	GM12891	STAG1	37	286	0.129371	17.2507	4.14368	4.76612	2.14483	9.39051e-07	Null_Model_MS_all_variants	human	GSM1233953	0.000468586
chip_geo	GM15510	POLR2A	13	286	0.0454545	3.73127	1.94954	4.75431	3.48407	9.95607e-07	Null_Model_MS_all_variants	human	GSM486467	0.000496808
chip_geo	GM12878	ELK1	12	286	0.041958	3.42557	1.80519	4.74988	3.50306	1.01769e-06	Null_Model_MS_all_variants	human	GSM935345	0.000507827
chip_geo	GM10847	POLR2A	11	286	0.0384615	2.82118	1.72191	4.74984	3.89908	1.01789e-06	Null_Model_MS_all_variants	human	GSM486476	0.000507927
chip_geo	GM12878	RAD21	31	286	0.108392	13.4326	3.70023	4.74766	2.30782	1.02892e-06	Null_Model_MS_all_variants	human	GSM1233913	0.000513431
chip_geo	GM12878	LARP7	34	286	0.118881	16.1129	3.76912	4.7457	2.11011	1.03891e-06	Null_Model_MS_all_variants	human	GSM2827347	0.000518416
chip_geo	GM19239	CTCF	27	286	0.0944056	11.2008	3.33896	4.73178	2.41054	1.11282e-06	Null_Model_MS_all_variants	human	GSM1234099	0.000555297
chip_geo	GM12872	CTCF	10	286	0.034965	2.46853	1.59351	4.72635	4.05099	1.14294e-06	Null_Model_MS_all_variants	human	GSM749692	0.000570327
chip_geo	GM12892	POLR2A	15	286	0.0524476	4.72228	2.17504	4.72531	3.17643	1.14885e-06	Null_Model_MS_all_variants	human	GSM486471	0.000573276
chip_geo	GM18526	POLR2A	12	286	0.041958	3.24775	1.85703	4.71304	3.69486	1.22026e-06	Null_Model_MS_all_variants	human	GSM486490	0.00060891
chip_geo	GM12878	NR2F1	33	286	0.115385	15.009	3.81797	4.71219	2.19868	1.22535e-06	Null_Model_MS_all_variants	human	GSM2827370	0.00061145
chip_geo	GM12878	POLR2A	10	286	0.034965	2.65734	1.56636	4.68773	3.76316	1.38123e-06	Null_Model_MS_all_variants	human	GSM486495	0.000689234
chip_geo	GM12891	RELA	24	286	0.0839161	9.31169	3.13508	4.68514	2.57741	1.39884e-06	Null_Model_MS_all_variants	human	GSM486323	0.000698021
chip_geo	GM12878	MED1	22	286	0.0769231	8.60539	2.86446	4.67614	2.55654	1.46165e-06	Null_Model_MS_all_variants	human	GSM2443457	0.000729363
chip_geo	GM10847	POLR2A	12	286	0.041958	3.29171	1.87958	4.6331	3.64552	1.80111e-06	Null_Model_MS_all_variants	human	GSM486478	0.000898754
chip_geo	GM12878	MYC	7	286	0.0244755	1.43057	1.20309	4.62927	4.89316	1.83476e-06	Null_Model_MS_all_variants	human	GSM822290	0.000915545
chip_geo	GM12878	BACH1	31	286	0.108392	13.3846	3.80853	4.62524	2.31609	1.87081e-06	Null_Model_MS_all_variants	human	GSM2827283	0.000933534
chip_geo	GM12878	ZNF18	9	286	0.0314685	2.05395	1.50303	4.62138	4.38181	1.90598e-06	Null_Model_MS_all_variants	human	GSM2574789	0.000951084
chip_geo	GM12878	USF2	22	286	0.0769231	8.91708	2.83586	4.61338	2.46717	1.98085e-06	Null_Model_MS_all_variants	human	GSM2574799	0.000988444
chip_geo	GM12872	CTCF	9	286	0.0314685	2.24875	1.46801	4.5989	4.00222	2.1236e-06	Null_Model_MS_all_variants	human	GSM749694	0.00105968
chip_geo	GM12878	JUNB	20	286	0.0699301	7.53946	2.71748	4.58533	2.65271	2.26634e-06	Null_Model_MS_all_variants	human	GSM2534599	0.0011309
chip_geo	GM15510	POLR2A	12	286	0.041958	3.36763	1.88751	4.5734	3.56333	2.39931e-06	Null_Model_MS_all_variants	human	GSM486468	0.00119726
chip_geo	GM12878	REST	17	286	0.0594406	5.71029	2.47346	4.56435	2.97708	2.50526e-06	Null_Model_MS_all_variants	human	GSM1333987	0.00125012
chip_geo	GM18486	CTCF	27	286	0.0944056	11.6424	3.37875	4.54536	2.31912	2.74208e-06	Null_Model_MS_all_variants	human	GSM1233977	0.0013683
chip_geo	GM12890	CTCF	24	286	0.0839161	9.68432	3.15091	4.54335	2.47823	2.7684e-06	Null_Model_MS_all_variants	human	GSM1233914	0.00138143
chip_geo	GM10861	VDR	13	286	0.0454545	3.90909	2.00168	4.54164	3.32558	2.79095e-06	Null_Model_MS_all_variants	human	GSM558635	0.00139268
chip_geo	GM19238	CTCF	12	286	0.041958	3.63337	1.84782	4.52784	3.30272	2.97955e-06	Null_Model_MS_all_variants	human	GSM489300	0.0014868
chip_geo	GM12878	GABPA	15	286	0.0524476	5.03497	2.20857	4.51199	2.97917	3.21115e-06	Null_Model_MS_all_variants	human	GSM1333971	0.00160236
chip_geo	GM12878	E2F4	9	286	0.0314685	2.19081	1.51015	4.50895	4.10807	3.2575e-06	Null_Model_MS_all_variants	human	GSM935330	0.00162549
chip_geo	GM12878	CREM	23	286	0.0804196	9.44156	3.01742	4.49339	2.43604	3.50496e-06	Null_Model_MS_all_variants	human	GSM2534513	0.00174898
chip_geo	GM12878	TAF1	19	286	0.0664336	7.27672	2.61732	4.47912	2.61107	3.74757e-06	Null_Model_MS_all_variants	human	GSM803537	0.00187004
chip_geo	GM12878	IKZF1	39	286	0.136364	19.4116	4.37406	4.47831	2.00911	3.76181e-06	Null_Model_MS_all_variants	human	GSM2827349	0.00187714
chip_geo	GM12878	STAT1	23	286	0.0804196	9.19381	3.08292	4.47828	2.50168	3.76228e-06	Null_Model_MS_all_variants	human	GSM2423328	0.00187738
chip_geo	GM12878	TCF12	26	286	0.0909091	11.1888	3.32646	4.45254	2.32375	4.24298e-06	Null_Model_MS_all_variants	human	GSM2828546	0.00211725
chip_geo	GM12878	ATF2	30	286	0.104895	13.9361	3.61413	4.44476	2.15269	4.39943e-06	Null_Model_MS_all_variants	human	GSM1010780	0.00219532
chip_geo	GM12892	CTCF	18	286	0.0629371	6.66234	2.55732	4.43342	2.70175	4.63748e-06	Null_Model_MS_all_variants	human	GSM489295	0.0023141
chip_geo	GM12878	IKZF2	43	286	0.15035	23.1069	4.49372	4.42686	1.86092	4.78066e-06	Null_Model_MS_all_variants	human	GSM2828540	0.00238555
chip_geo	GM12871	CTCF	12	286	0.041958	3.68032	1.88353	4.41706	3.26059	5.00268e-06	Null_Model_MS_all_variants	human	GSM849304	0.00249634
chip_geo	GM12878	EP300	22	286	0.0769231	9.08591	2.93234	4.40402	2.42133	5.3131e-06	Null_Model_MS_all_variants	human	GSM935562	0.00265124
chip_geo	GM12878	ETV6	13	286	0.0454545	4.23576	1.99458	4.39402	3.0691	5.56368e-06	Null_Model_MS_all_variants	human	GSM2574795	0.00277628
chip_geo	GM12878	REST	14	286	0.048951	4.62138	2.1353	4.39218	3.0294	5.61095e-06	Null_Model_MS_all_variants	human	GSM1333985	0.00279986
chip_geo	GM12878	DPF2	35	286	0.122378	17.0679	4.10212	4.37142	2.05063	6.17217e-06	Null_Model_MS_all_variants	human	GSM2827317	0.00307991
chip_geo	GM15850 LCLs FRDA	POLR2A	16	286	0.0559441	5.46753	2.41644	4.35867	2.92637	6.54287e-06	Null_Model_MS_all_variants	human	GSM2643546	0.00326489
chip_geo	GM12878	BATF	21	286	0.0734266	8.48352	2.88756	4.33463	2.47539	7.3003e-06	Null_Model_MS_all_variants	human	GSM803538	0.00364285
chip_geo	GM10855	VDR	11	286	0.0384615	3.16084	1.81414	4.32114	3.48009	7.76113e-06	Null_Model_MS_all_variants	human	GSM558631	0.0038728
chip_geo	GM12878	MAZ	19	286	0.0664336	7.52747	2.65622	4.31912	2.52409	7.83259e-06	Null_Model_MS_all_variants	human	GSM935283	0.00390846
chip_geo	GM19239	CTCF	19	286	0.0664336	7.05894	2.77047	4.31012	2.69162	8.15848e-06	Null_Model_MS_all_variants	human	GSM822277	0.00407108
chip_geo	GM12878	EP300	18	286	0.0629371	6.95504	2.56534	4.30545	2.58805	8.33225e-06	Null_Model_MS_all_variants	human	GSM1333962	0.00415779
chip_geo	GM12892	STAG1	35	286	0.122378	17.5395	4.07783	4.28182	1.9955	9.26846e-06	Null_Model_MS_all_variants	human	GSM1233975	0.00462496
chip_geo	GM12878	EED	25	286	0.0874126	11.1998	3.22863	4.27432	2.23218	9.58595e-06	Null_Model_MS_all_variants	human	GSM2527589	0.00478339
chip_geo	GM18951	RELA	12	286	0.041958	3.72727	1.9387	4.26716	3.21951	9.89891e-06	Null_Model_MS_all_variants	human	GSM486308	0.00493956
chip_geo	GM12878	PML	29	286	0.101399	13.5744	3.61507	4.26702	2.13637	9.9049e-06	Null_Model_MS_all_variants	human	GSM1010771	0.00494255
chip_geo	GM12878	ETS1	17	286	0.0594406	6.18681	2.5397	4.25767	2.74778	1.03286e-05	Null_Model_MS_all_variants	human	GSM803510	0.00515397
chip_geo	GM18951	POLR2A	14	286	0.048951	4.73227	2.17721	4.2567	2.95841	1.03734e-05	Null_Model_MS_all_variants	human	GSM486484	0.00517633
chip_geo	GM15850 LCLs FRDA	POLR2A	18	286	0.0629371	7.04496	2.57468	4.25492	2.55502	1.04564e-05	Null_Model_MS_all_variants	human	GSM2643547	0.00521774
chip_geo	GM15510	RELA	11	286	0.0384615	3.21179	1.83442	4.2456	3.42488	1.09006e-05	Null_Model_MS_all_variants	human	GSM486290	0.0054394
chip_geo	GM12892	CTCF	13	286	0.0454545	4.30669	2.04862	4.24349	3.01856	1.10033e-05	Null_Model_MS_all_variants	human	GSM489296	0.00549065
chip_geo	GM12878	IKZF2	39	286	0.136364	20.2927	4.42258	4.22995	1.92187	1.16873e-05	Null_Model_MS_all_variants	human	GSM2828541	0.00583196
chip_geo	GM10847	STAG1	21	286	0.0734266	8.6983	2.91357	4.22221	2.41426	1.2096e-05	Null_Model_MS_all_variants	human	GSM1233886	0.0060359
chip_geo	GM12878	TARDBP	36	286	0.125874	18.5025	4.15454	4.21165	1.94568	1.26754e-05	Null_Model_MS_all_variants	human	GSM2423453	0.00632502
chip_geo	GM12878	REST	13	286	0.0454545	4.31269	2.06667	4.20353	3.01436	1.31392e-05	Null_Model_MS_all_variants	human	GSM1010744	0.00655646
chip_geo	GM12878	TCF12	26	286	0.0909091	11.9011	3.36737	4.18691	2.18467	1.41387e-05	Null_Model_MS_all_variants	human	GSM2828545	0.00705521
chip_geo	GM12878	BCLAF1	29	286	0.101399	13.9031	3.62596	4.16356	2.08587	1.56663e-05	Null_Model_MS_all_variants	human	GSM803509	0.00781748
chip_geo	GM18486	CTCF	24	286	0.0839161	10.7233	3.19349	4.15744	2.23812	1.60917e-05	Null_Model_MS_all_variants	human	GSM1233979	0.00802976
chip_geo	GM17942	CTCF	35	286	0.122378	18.0829	4.09391	4.13225	1.93553	1.79612e-05	Null_Model_MS_all_variants	human	GSM2040766	0.00896264
chip_geo	GM17942	CTCF	28	286	0.0979021	12.9331	3.64781	4.13041	2.16499	1.81062e-05	Null_Model_MS_all_variants	human	GSM2040767	0.00903499
chip_geo	GM12892	CTCF	27	286	0.0944056	12.5455	3.55755	4.06306	2.15217	2.42169e-05	Null_Model_MS_all_variants	human	GSM1233956	0.0120842
chip_geo	GM18505	STAG1	22	286	0.0769231	9.62737	3.04565	4.06239	2.28515	2.42867e-05	Null_Model_MS_all_variants	human	GSM1234009	0.0121191
chip_geo	GM12878	MEF2A	23	286	0.0804196	10.023	3.20476	4.0493	2.29473	2.56856e-05	Null_Model_MS_all_variants	human	GSM803511	0.0128171
chip_geo	GM12878	EBF1	24	286	0.0839161	10.7642	3.27083	4.0466	2.22961	2.59833e-05	Null_Model_MS_all_variants	human	GSM935375	0.0129657
chip_geo	GM17764	POLR2A	14	286	0.048951	5.00799	2.22305	4.0449	2.79553	2.61724e-05	Null_Model_MS_all_variants	human	GSM1645717	0.01306
chip_geo	GM18951	RELA	16	286	0.0559441	6.002	2.47184	4.04476	2.66578	2.61884e-05	Null_Model_MS_all_variants	human	GSM486306	0.013068
chip_geo	GM12874	CTCF	10	286	0.034965	2.98601	1.73718	4.03756	3.34895	2.70046e-05	Null_Model_MS_all_variants	human	GSM749757	0.0134753
chip_geo	GM12878	CTCF	26	286	0.0909091	12.6643	3.31198	4.02649	2.05301	2.83076e-05	Null_Model_MS_all_variants	human	GSM2040765	0.0141255
chip_geo	GM12878	CTCF	26	286	0.0909091	12.1598	3.44622	4.01604	2.13819	2.95919e-05	Null_Model_MS_all_variants	human	GSM1233888	0.0147664
chip_geo	GM12878	BACH1	28	286	0.0979021	13.4386	3.62801	4.01361	2.08356	2.98981e-05	Null_Model_MS_all_variants	human	GSM2827284	0.0149192
chip_geo	GM12873	CTCF	10	286	0.034965	3.12288	1.71461	4.0109	3.20218	3.02442e-05	Null_Model_MS_all_variants	human	GSM749730	0.0150919
chip_geo	GM19238	STAG1	32	286	0.111888	16.1239	3.97198	3.99703	1.98463	3.20713e-05	Null_Model_MS_all_variants	human	GSM1234097	0.0160036
chip_geo	GM12878	FOXM1	27	286	0.0944056	13.0759	3.49374	3.98543	2.06486	3.36785e-05	Null_Model_MS_all_variants	human	GSM1010731	0.0168056
chip_geo	GM8330-8	CHD8	17	286	0.0594406	6.55644	2.63345	3.96573	2.59287	3.65856e-05	Null_Model_MS_all_variants	human	GSM1506075	0.0182562
chip_geo	GM12878	ARID3A	24	286	0.0839161	11.3157	3.20066	3.96303	2.12095	3.70026e-05	Null_Model_MS_all_variants	human	GSM2828943	0.0184643
chip_geo	GM8330-8	CHD8	16	286	0.0559441	6.21978	2.475	3.9516	2.57244	3.88158e-05	Null_Model_MS_all_variants	human	GSM1506077	0.0193691
chip_geo	GM12891	RELA	14	286	0.048951	5.31069	2.20054	3.94872	2.63619	3.92855e-05	Null_Model_MS_all_variants	human	GSM486322	0.0196035
chip_geo	GM12878	SPI1	19	286	0.0664336	8.00899	2.78692	3.94378	2.37233	4.01029e-05	Null_Model_MS_all_variants	human	GSM1334005	0.0200113
chip_geo	GM20000	CTCF	10	286	0.034965	3.12887	1.75567	3.91368	3.19604	4.545e-05	Null_Model_MS_all_variants	human	GSM1006873	0.0226795
chip_geo	GM12878	RELA	19	286	0.0664336	7.9011	2.83923	3.90913	2.40473	4.63149e-05	Null_Model_MS_all_variants	human	GSM2628088	0.0231111
chip_geo	GM12878	CTCF	10	286	0.034965	3.14086	1.75703	3.90384	3.18384	4.73398e-05	Null_Model_MS_all_variants	human	GSM489292	0.0236226
chip_geo	GM19193	POLR2A	9	286	0.0314685	2.67832	1.62062	3.90077	3.36031	4.79436e-05	Null_Model_MS_all_variants	human	GSM486452	0.0239239
chip_geo	GM12878	TARDBP	8	286	0.027972	2.25974	1.47529	3.89095	3.54023	4.99266e-05	Null_Model_MS_all_variants	human	GSM2527392	0.0249134
chip_geo	GM10855	VDR	9	286	0.0314685	2.70829	1.62013	3.88346	3.32313	5.14905e-05	Null_Model_MS_all_variants	human	GSM558630	0.0256938
chip_geo	GM12864	CTCF	9	286	0.0314685	2.62737	1.64134	3.88257	3.42548	5.16798e-05	Null_Model_MS_all_variants	human	GSM749676	0.0257882
chip_geo	GM12878	SMC1A	20	286	0.0699301	8.48052	2.96848	3.8806	2.35835	5.20996e-05	Null_Model_MS_all_variants	human	GSM2443456	0.0259977
chip_geo	GM12878	NFIC	30	286	0.104895	15.1828	3.84546	3.85317	1.97592	5.83004e-05	Null_Model_MS_all_variants	human	GSM1010881	0.0290919
chip_geo	GM18486	STAG1	28	286	0.0979021	13.4276	3.78405	3.85102	2.08526	5.88139e-05	Null_Model_MS_all_variants	human	GSM1233992	0.0293481
chip_geo	GM12878	PBX3	16	286	0.0559441	6.32168	2.52516	3.83276	2.53097	6.33568e-05	Null_Model_MS_all_variants	human	GSM803532	0.031615
chip_geo	GM12878	EED	23	286	0.0804196	10.5075	3.25978	3.83231	2.18891	6.34725e-05	Null_Model_MS_all_variants	human	GSM2527588	0.0316728
chip_geo	GM12878	ARID3A	26	286	0.0909091	12.5984	3.49722	3.83207	2.06375	6.35347e-05	Null_Model_MS_all_variants	human	GSM2828944	0.0317038
chip_geo	GM19238	CTCF	12	286	0.041958	4.18581	2.04094	3.82872	2.86683	6.44063e-05	Null_Model_MS_all_variants	human	GSM489299	0.0321387
chip_geo	GM12878	EP300	17	286	0.0594406	6.97802	2.61792	3.82822	2.43622	6.45371e-05	Null_Model_MS_all_variants	human	GSM1333963	0.032204
chip_geo	GM12878	CEBPB	20	286	0.0699301	8.63536	2.9732	3.82236	2.31606	6.60902e-05	Null_Model_MS_all_variants	human	GSM1010850	0.032979
chip_geo	GM12878	GATAD2B	30	286	0.104895	15.4635	3.80591	3.81945	1.94005	6.6875e-05	Null_Model_MS_all_variants	human	GSM2828562	0.0333706
chip_geo	GM19099	POLR2A	13	286	0.0454545	4.64535	2.19707	3.80264	2.79849	7.15821e-05	Null_Model_MS_all_variants	human	GSM486461	0.0357195
chip_geo	GM18526	STAG1	20	286	0.0699301	8.64136	2.99236	3.79587	2.31445	7.3562e-05	Null_Model_MS_all_variants	human	GSM1234026	0.0367074
chip_geo	GM06990	CTCF	10	286	0.034965	3.23277	1.79186	3.77665	3.09333	7.94756e-05	Null_Model_MS_all_variants	human	GSM749708	0.0396583
chip_geo	GM12878	DPF2	33	286	0.115385	17.4166	4.12956	3.77362	1.89475	8.04465e-05	Null_Model_MS_all_variants	human	GSM2827318	0.0401428
chip_geo	GM12878	NR2F1	28	286	0.0979021	14.2967	3.63743	3.7673	1.95849	8.25099e-05	Null_Model_MS_all_variants	human	GSM2827371	0.0411724
chip_geo	GM19193	STAG1	19	286	0.0664336	8.42158	2.82703	3.74189	2.25611	9.13221e-05	Null_Model_MS_all_variants	human	GSM1234076	0.0455697
chip_geo	GM12878	TCF12	18	286	0.0629371	7.75724	2.74372	3.73316	2.32041	9.45456e-05	Null_Model_MS_all_variants	human	GSM803389	0.0471783
chip_geo	GM12878	IKZF1	38	286	0.132867	20.7862	4.61414	3.73066	1.82813	9.54882e-05	Null_Model_MS_all_variants	human	GSM2827350	0.0476486
chip_geo	GM12878	ELF1	28	286	0.0979021	14.3027	3.67169	3.73052	1.95767	9.55423e-05	Null_Model_MS_all_variants	human	GSM2828782	0.0476756
chip_geo	GM19099	STAG1	23	286	0.0804196	11.1139	3.20359	3.71024	2.06948	0.00010353	Null_Model_MS_all_variants	human	GSM1234060	0.0516615
chip_geo	GM12878	POLR2A	13	286	0.0454545	4.8961	2.20073	3.68237	2.65517	0.000115536	Null_Model_MS_all_variants	human	GSM748529	0.0576525
chip_geo	GM12891	CTCF	11	286	0.0384615	3.82817	1.94896	3.67982	2.87343	0.000116698	Null_Model_MS_all_variants	human	GSM489293	0.0582323
chip_geo	GM12878	CHD2	19	286	0.0664336	8.32867	2.91048	3.66652	2.28128	0.000122935	Null_Model_MS_all_variants	human	GSM935378	0.0613446
chip_geo	GM19099	RELA	12	286	0.041958	4.40759	2.07357	3.66151	2.72257	0.000125366	Null_Model_MS_all_variants	human	GSM486283	0.0625576
chip_geo	GM19240	CTCF	24	286	0.0839161	11.6613	3.39532	3.63402	2.05808	0.000139519	Null_Model_MS_all_variants	human	GSM1234121	0.06962
chip_geo	GM12878	MED1	24	286	0.0839161	11.5774	3.41881	3.6336	2.073	0.000139748	Null_Model_MS_all_variants	human	GSM2443458	0.0697343
chip_geo	GM12892	CTCF	26	286	0.0909091	12.6953	3.66934	3.62591	2.048	0.000143974	Null_Model_MS_all_variants	human	GSM1233955	0.071843
chip_geo	GM19099	POLR2A	13	286	0.0454545	4.8971	2.24063	3.61636	2.65463	0.00014939	Null_Model_MS_all_variants	human	GSM486462	0.0745456
chip_geo	GM12873	CTCF	11	286	0.0384615	3.80919	1.98861	3.616	2.88775	0.000149593	Null_Model_MS_all_variants	human	GSM749686	0.0746469
chip_geo	GM18505	POLR2A	10	286	0.034965	3.44356	1.84311	3.55727	2.90397	0.000187365	Null_Model_MS_all_variants	human	GSM486457	0.0934951
chip_geo	GM12892	STAG1	30	286	0.104895	16.4555	3.81972	3.54593	1.82309	0.000195617	Null_Model_MS_all_variants	human	GSM1233976	0.0976129
chip_geo	GM12878	POLR2A	12	286	0.041958	4.51548	2.11329	3.54164	2.65752	0.000198827	Null_Model_MS_all_variants	human	GSM486497	0.0992147
chip_geo	GM19238	STAG1	27	286	0.0944056	14.019	3.66806	3.53894	1.92596	0.000200871	Null_Model_MS_all_variants	human	GSM1234098	0.100235
chip_geo	GM12878	CTCF	24	286	0.0839161	12.1678	3.34542	3.53683	1.97241	0.00020248	Null_Model_MS_all_variants	human	GSM1233887	0.101038
chip_geo	GM22025	SIN3A	6	286	0.020979	1.56743	1.26083	3.51559	3.82792	0.000219391	Null_Model_MS_all_variants	human	GSM2758962	0.109476
chip_geo	GM15850	BRD4	29	286	0.101399	15.0869	3.96149	3.51208	1.9222	0.000222307	Null_Model_MS_all_variants	human	GSM2643540	0.110931
chip_geo	GM12878	CTCF	7	286	0.0244755	1.997	1.42513	3.51056	3.50525	0.000223583	Null_Model_MS_all_variants	human	GSM489291	0.111568
chip_geo	GM12878	NFATC1	25	286	0.0874126	12.8831	3.45186	3.51025	1.94052	0.000223843	Null_Model_MS_all_variants	human	GSM1010779	0.111698
chip_geo	GM12865	CTCF	7	286	0.0244755	2.02697	1.42066	3.50051	3.45343	0.000232187	Null_Model_MS_all_variants	human	GSM1022636	0.115861
chip_geo	GM12891	RELA	19	286	0.0664336	8.75025	2.93557	3.49157	2.17137	0.000240093	Null_Model_MS_all_variants	human	GSM486324	0.119806
chip_geo	GM12878	POLR2A	10	286	0.034965	3.54146	1.85594	3.47992	2.8237	0.00025078	Null_Model_MS_all_variants	human	GSM486500	0.125139
chip_geo	GM8330-8	CHD7	12	286	0.041958	4.60639	2.12953	3.47193	2.60507	0.000258361	Null_Model_MS_all_variants	human	GSM1506078	0.128922
chip_geo	GM18505	POLR2A	16	286	0.0559441	7.01399	2.59611	3.46133	2.28116	0.000268753	Null_Model_MS_all_variants	human	GSM486458	0.134108
chip_geo	GM12878	NIPBL	15	286	0.0524476	6.50749	2.45768	3.4555	2.30504	0.00027464	Null_Model_MS_all_variants	human	GSM2443454	0.137045
chip_geo	GM12878	ZBTB40	21	286	0.0734266	10.3457	3.08552	3.45302	2.02984	0.000277174	Null_Model_MS_all_variants	human	GSM2423132	0.13831
chip_geo	GM12878	ZNF597	12	286	0.041958	4.6034	2.14279	3.45186	2.60677	0.000278372	Null_Model_MS_all_variants	human	GSM2574797	0.138908
chip_geo	GM10855	VDR	11	286	0.0384615	4.21778	1.96584	3.45004	2.60801	0.000280255	Null_Model_MS_all_variants	human	GSM558633	0.139847
chip_geo	GM10861	VDR	8	286	0.027972	2.54346	1.58252	3.44802	3.14533	0.00028236	Null_Model_MS_all_variants	human	GSM558634	0.140898
chip_geo	GM12878	GABPA	10	286	0.034965	3.43956	1.90961	3.43549	2.90735	0.000295737	Null_Model_MS_all_variants	human	GSM1333972	0.147573
chip_geo	GM10847	RELA	13	286	0.0454545	5.33067	2.24578	3.41499	2.43872	0.000318922	Null_Model_MS_all_variants	human	GSM486302	0.159142
chip_geo	GM12878	TBP	19	286	0.0664336	8.94206	2.95443	3.40436	2.12479	0.000331593	Null_Model_MS_all_variants	human	GSM935277	0.165465
chip_geo	GM10861	VDR	13	286	0.0454545	5.23077	2.2934	3.38764	2.48529	0.000352478	Null_Model_MS_all_variants	human	GSM558636	0.175887
chip_geo	GM12878	ELF1	29	286	0.101399	16.1219	3.80777	3.38206	1.7988	0.00035972	Null_Model_MS_all_variants	human	GSM2828781	0.1795
chip_geo	GM12874	CTCF	8	286	0.027972	2.57243	1.60842	3.37448	3.1099	0.00036977	Null_Model_MS_all_variants	human	GSM749741	0.184515
chip_geo	GM12878	CTCF	10	286	0.034965	3.4985	1.93965	3.35189	2.85837	0.000401309	Null_Model_MS_all_variants	human	GSM733752	0.200253
chip_geo	GM12869	CTCF	9	286	0.0314685	3.16484	1.74178	3.35011	2.84375	0.000403893	Null_Model_MS_all_variants	human	GSM849303	0.201543
chip_geo	GM12878	ZNF687	28	286	0.0979021	15.2018	3.82795	3.34335	1.84189	0.000413863	Null_Model_MS_all_variants	human	GSM2828887	0.206518
chip_geo	GM12878	TSC22D4	4	286	0.013986	0.847153	0.947425	3.32781	4.7217	0.000437664	Null_Model_MS_all_variants	human	GSM2574754	0.218394
chip_geo	GM12878	POLR2A	13	286	0.0454545	5.42358	2.28744	3.31218	2.39694	0.000462864	Null_Model_MS_all_variants	human	GSM487431	0.230969
chip_geo	GM12890	CTCF	21	286	0.0734266	10.3107	3.26778	3.27112	2.03672	0.000535603	Null_Model_MS_all_variants	human	GSM1233915	0.267266
chip_geo	GM12878	RELB	33	286	0.115385	19.6054	4.10428	3.26357	1.68321	0.000550093	Null_Model_MS_all_variants	human	GSM2827374	0.274496
chip_geo	GM12878	EBNA2	7	286	0.0244755	2.28671	1.44593	3.25969	3.06116	0.000557666	Null_Model_MS_all_variants	human	GSM2039170	0.278275
chip_geo	GM12878	MAFK	8	286	0.027972	2.61339	1.65873	3.24744	3.06116	0.000582251	Null_Model_MS_all_variants	human	GSM1003616	0.290543
chip_geo	GM12878	IKZF2	32	286	0.111888	18.5774	4.14442	3.23871	1.72252	0.000600363	Null_Model_MS_all_variants	human	GSM2827475	0.299581
chip_geo	GM18951	CTCF	13	286	0.0454545	5.56743	2.29515	3.23838	2.33501	0.000601043	Null_Model_MS_all_variants	human	GSM1234028	0.29992
chip_geo	GM12878	MLLT1	37	286	0.129371	22.3546	4.54721	3.22074	1.65514	0.00063931	Null_Model_MS_all_variants	human	GSM2423657	0.319016
chip_geo	GM12865	CTCF	9	286	0.0314685	3.22877	1.79238	3.21988	2.78744	0.00064123	Null_Model_MS_all_variants	human	GSM749740	0.319974
chip_geo	GM12878	NR2C1	18	286	0.0629371	8.68432	2.89383	3.21916	2.0727	0.000642844	Null_Model_MS_all_variants	human	GSM2828958	0.320779
chip_geo	GM12878	IKZF2	33	286	0.115385	19.3616	4.24135	3.21557	1.7044	0.000650934	Null_Model_MS_all_variants	human	GSM2827474	0.324816
chip_geo	GM12878	NKRF	25	286	0.0874126	13.5594	3.56072	3.21299	1.84373	0.000656799	Null_Model_MS_all_variants	human	GSM2828691	0.327743
chip_geo	GM12878	SMC3	15	286	0.0524476	6.75225	2.59818	3.17443	2.22148	0.000750655	Null_Model_MS_all_variants	human	GSM935376	0.374577
chip_geo	GM12891	POLR2A	13	286	0.0454545	5.57942	2.34519	3.16416	2.32999	0.000777645	Null_Model_MS_all_variants	human	GSM486506	0.388045
chip_geo	GM18526	RELA	6	286	0.020979	1.81718	1.32346	3.16052	3.30181	0.000787444	Null_Model_MS_all_variants	human	GSM486312	0.392935
chip_geo	GM12875	CTCF	7	286	0.0244755	2.12188	1.54568	3.15597	3.29896	0.00079983	Null_Model_MS_all_variants	human	GSM749670	0.399115
chip_geo	GM12878	CEBPZ	2	286	0.00699301	0.286713	0.542875	3.15595	6.97561	0.00079988	Null_Model_MS_all_variants	human	GSM2423352	0.39914
chip_geo	GM12878	ZNF687	28	286	0.0979021	15.8232	3.85975	3.15482	1.76956	0.00080299	Null_Model_MS_all_variants	human	GSM2828888	0.400692
chip_geo	GM12878	MLLT1	38	286	0.132867	23.3596	4.64548	3.15152	1.62674	0.000812102	Null_Model_MS_all_variants	human	GSM2423656	0.405239
chip_geo	GM12878	ZNF217	30	286	0.104895	17.1209	4.10248	3.13935	1.75225	0.000846624	Null_Model_MS_all_variants	human	GSM2828889	0.422465
chip_geo	GM12878	GABPA	8	286	0.027972	2.75025	1.67319	3.13757	2.90883	0.00085177	Null_Model_MS_all_variants	human	GSM1333970	0.425033
chip_geo	GM12878	HCFC1	9	286	0.0314685	3.23177	1.8418	3.13184	2.78485	0.000868562	Null_Model_MS_all_variants	human	GSM2423596	0.433412
chip_geo	GM12878	SMARCA5	31	286	0.108392	18.1518	4.11715	3.12064	1.70782	0.000902284	Null_Model_MS_all_variants	human	GSM2828462	0.45024
chip_geo	GM12878	SPI1	16	286	0.0559441	7.55544	2.71057	3.11542	2.11768	0.000918414	Null_Model_MS_all_variants	human	GSM1334007	0.458289
chip_geo	GM12878	SPI1	17	286	0.0594406	8.03996	2.87931	3.11188	2.11444	0.000929516	Null_Model_MS_all_variants	human	GSM803531	0.463828
chip_geo	GM18526	CTCF	17	286	0.0594406	8.30869	2.796	3.10848	2.04605	0.000940262	Null_Model_MS_all_variants	human	GSM1234010	0.469191
chip_geo	GM12878	BATF	6	286	0.020979	1.78222	1.35813	3.10558	3.36659	0.000949546	Null_Model_MS_all_variants	human	GSM2574766	0.473823
chip_geo	GM12878	ETV6	16	286	0.0559441	7.46653	2.76715	3.08384	2.1429	0.00102172	Null_Model_MS_all_variants	human	GSM2574796	0.509838
chip_geo	GM10855	VDR	11	286	0.0384615	4.52148	2.10518	3.07742	2.43283	0.00104401	Null_Model_MS_all_variants	human	GSM558632	0.520961
chip_geo	GM12878	ETV6	11	286	0.0384615	4.38062	2.15406	3.07298	2.51106	0.00105968	Null_Model_MS_all_variants	human	GSM2534228	0.52878
chip_geo	GM12878	REST	6	286	0.020979	1.82817	1.3581	3.0718	3.28197	0.00106385	Null_Model_MS_all_variants	human	GSM1333997	0.530861
chip_geo	GM19238	CTCF	14	286	0.048951	6.05994	2.59044	3.06513	2.31025	0.00108786	Null_Model_MS_all_variants	human	GSM822278	0.542842
chip_geo	GM12878	CTCF	7	286	0.0244755	2.31469	1.53814	3.04609	3.02417	0.00115919	Null_Model_MS_all_variants	human	GSM749704	0.578436
chip_geo	GM12878	POLR2A	15	286	0.0524476	6.80819	2.69094	3.04421	2.20323	0.00116644	Null_Model_MS_all_variants	human	GSM486498	0.582054
chip_geo	GM12878	RB1	27	286	0.0944056	15.4446	3.80147	3.03973	1.74819	0.00118395	Null_Model_MS_all_variants	human	GSM2828962	0.590791
chip_geo	GM12878	SPI1	18	286	0.0629371	9.06394	2.956	3.02303	1.98589	0.00125129	Null_Model_MS_all_variants	human	GSM1334006	0.624394
chip_geo	GM12872	CTCF	9	286	0.0314685	3.48851	1.82979	3.01209	2.5799	0.00129726	Null_Model_MS_all_variants	human	GSM1022633	0.647333
chip_geo	GM12878	EBF1	19	286	0.0664336	9.55944	3.15479	2.99245	1.98756	0.00138374	Null_Model_MS_all_variants	human	GSM803386	0.690486
chip_geo	GM19239	CTCF	13	286	0.0454545	5.67732	2.4643	2.9715	2.28981	0.00148173	Null_Model_MS_all_variants	human	GSM489301	0.739383
chip_geo	GM12878	SMC1A	15	286	0.0524476	7.09391	2.66743	2.96394	2.11449	0.00151864	Null_Model_MS_all_variants	human	GSM2443455	0.757801
chip_geo	GM12878	BCL11A	16	286	0.0559441	7.95205	2.71693	2.96215	2.01206	0.00152749	Null_Model_MS_all_variants	human	GSM803388	0.762218
chip_geo	GM12878	IRF4	19	286	0.0664336	9.72328	3.14362	2.95097	1.95407	0.0015839	Null_Model_MS_all_variants	human	GSM803390	0.790366
chip_geo	GM12878	CTCF	8	286	0.027972	3.01598	1.69285	2.94416	2.65253	0.00161919	Null_Model_MS_all_variants	human	GSM646314	0.807976
chip_geo	GM12878	NFXL1	17	286	0.0594406	8.57043	2.86518	2.94207	1.98356	0.00163014	Null_Model_MS_all_variants	human	GSM2828830	0.81344
chip_geo	GM10847	POLR2A	11	286	0.0384615	4.74725	2.12957	2.93616	2.31713	0.00166152	Null_Model_MS_all_variants	human	GSM486479	0.829098
chip_geo	GM12878	REST	5	286	0.0174825	1.41359	1.22832	2.91977	3.5371	0.00175147	Null_Model_MS_all_variants	human	GSM1333989	0.873984
chip_geo	GM18505	CTCF	14	286	0.048951	6.68731	2.51975	2.90215	2.09352	0.00185305	Null_Model_MS_all_variants	human	GSM1233994	0.924672
chip_geo	GM12878	GABPA	11	286	0.0384615	4.72727	2.16484	2.89754	2.32692	0.00188049	Null_Model_MS_all_variants	human	GSM2533924	0.938365
chip_geo	GM19099	RELA	14	286	0.048951	6.43357	2.6176	2.8906	2.17609	0.00192254	Null_Model_MS_all_variants	human	GSM486282	0.959347
chip_geo	GM12878	SIX5	8	286	0.027972	2.98202	1.73599	2.89055	2.68275	0.00192283	Null_Model_MS_all_variants	human	GSM803338	0.959492
chip_geo	GM12878	JUNB	14	286	0.048951	6.77522	2.50168	2.88796	2.06635	0.00193872	Null_Model_MS_all_variants	human	GSM2534598	0.967421
chip_geo	GM12878	ATF3	6	286	0.020979	1.997	1.39248	2.87473	3.0045	0.00202185	Null_Model_MS_all_variants	human	GSM803508	1
chip_geo	GM12873	CTCF	10	286	0.034965	4.16583	2.03678	2.86441	2.40048	0.00208895	Null_Model_MS_all_variants	human	GSM1022629	1
chip_geo	GM12878	ASH2L	8	286	0.027972	3.03596	1.73514	2.86089	2.63508	0.00211228	Null_Model_MS_all_variants	human	GSM2701112	1
chip_geo	GM12866	CTCF	8	286	0.027972	2.92907	1.7765	2.85444	2.73124	0.00215561	Null_Model_MS_all_variants	human	GSM849305	1
chip_geo	GM12878	REST	5	286	0.0174825	1.45255	1.24418	2.85123	3.44223	0.00217755	Null_Model_MS_all_variants	human	GSM1333988	1
chip_geo	GM12878	RELB	29	286	0.101399	17.7532	4.0035	2.80923	1.6335	0.00248303	Null_Model_MS_all_variants	human	GSM2827375	1
chip_geo	GM12878	DRAP1	8	286	0.027972	3.06793	1.77014	2.78627	2.60762	0.00266596	Null_Model_MS_all_variants	human	GSM2574793	1
chip_geo	GM12878	HDGF	31	286	0.108392	19.3227	4.20556	2.77664	1.60433	0.00274623	Null_Model_MS_all_variants	human	GSM2423092	1
chip_geo	GM12878	FOXK2	24	286	0.0839161	13.8741	3.65105	2.77342	1.72984	0.00277355	Null_Model_MS_all_variants	human	GSM2828910	1
chip_geo	GM19099	POLR2A	13	286	0.0454545	6.15485	2.47689	2.76361	2.11216	0.00285833	Null_Model_MS_all_variants	human	GSM486463	1
chip_geo	GM12878	STAT1	22	286	0.0769231	12.3976	3.48823	2.7528	1.77454	0.00295441	Null_Model_MS_all_variants	human	GSM2423327	1
chip_geo	GM12878	REST	6	286	0.020979	1.99301	1.45772	2.74881	3.01053	0.00299064	Null_Model_MS_all_variants	human	GSM1333991	1
chip_geo	GM12878	CTCF	6	286	0.020979	2.07493	1.43087	2.74314	2.89167	0.0030427	Null_Model_MS_all_variants	human	GSM646315	1
chip_geo	GM12878	EP300	19	286	0.0664336	10.3157	3.17021	2.73935	1.84186	0.00307805	Null_Model_MS_all_variants	human	GSM1333964	1
chip_geo	GM12878	TP73	2	286	0.00699301	0.354645	0.602579	2.73052	5.63944	0.00316169	Null_Model_MS_all_variants	human	GSM2574794	1
chip_geo	GM18526	RELA	6	286	0.020979	2.14486	1.41845	2.71786	2.79739	0.00328528	Null_Model_MS_all_variants	human	GSM486313	1
chip_geo	GM12878	NFXL1	14	286	0.048951	6.82817	2.64735	2.70906	2.05033	0.00337368	Null_Model_MS_all_variants	human	GSM2828829	1
chip_geo	GM12878	SMARCA5	28	286	0.0979021	16.979	4.08345	2.69894	1.64909	0.00347805	Null_Model_MS_all_variants	human	GSM2828461	1
chip_geo	GM12878	RAD21	14	286	0.048951	7.16883	2.54135	2.68801	1.9529	0.003594	Null_Model_MS_all_variants	human	GSM803416	1
chip_geo	GM12878	STAT2	3	286	0.0104895	0.699301	0.85819	2.68088	4.29	0.0036715	Null_Model_MS_all_variants	human	GSM2574755	1
chip_geo	GM12878	REST	5	286	0.0174825	1.66034	1.24841	2.67514	3.01143	0.00373489	Null_Model_MS_all_variants	human	GSM1333996	1
chip_geo	GM12878	GABPA	11	286	0.0384615	5.12587	2.21498	2.652	2.14598	0.00400084	Null_Model_MS_all_variants	human	GSM2533923	1
chip_geo	GM12878	NFYB	10	286	0.034965	4.38262	2.12802	2.63973	2.28174	0.00414865	Null_Model_MS_all_variants	human	GSM935507	1
chip_geo	GM12878	POLR2A	9	286	0.0314685	3.87113	1.9474	2.6337	2.3249	0.00422302	Null_Model_MS_all_variants	human	GSM486494	1
chip_geo	GM12878	ZNF217	26	286	0.0909091	15.6434	3.93493	2.63198	1.66205	0.00424449	Null_Model_MS_all_variants	human	GSM2828890	1
chip_geo	GM19193	STAG1	16	286	0.0559441	8.47253	2.86033	2.63168	1.88846	0.00424821	Null_Model_MS_all_variants	human	GSM1234077	1
chip_geo	GM12878	ZNF207	21	286	0.0734266	11.9331	3.46937	2.61342	1.75982	0.00448199	Null_Model_MS_all_variants	human	GSM2423040	1
chip_geo	GM10847	STAG1	21	286	0.0734266	11.7802	3.5369	2.60674	1.78265	0.00457041	Null_Model_MS_all_variants	human	GSM1233885	1
chip_geo	GM12878	EP300	14	286	0.048951	7.22278	2.61941	2.58731	1.93831	0.00483647	Null_Model_MS_all_variants	human	GSM1290185	1
chip_geo	GM00072	POL2RB	6	286	0.020979	2.14086	1.49236	2.58593	2.80261	0.00485581	Null_Model_MS_all_variants	human	GSM733671	1
chip_geo	GM12878	NR2C1	17	286	0.0594406	9.13786	3.07001	2.56095	1.86039	0.00521937	Null_Model_MS_all_variants	human	GSM2828959	1
chip_geo	GM12878	POU2F2	23	286	0.0804196	13.5664	3.7253	2.5323	1.69536	0.00566586	Null_Model_MS_all_variants	human	GSM803534	1
chip_geo	GM00011	TP53	4	286	0.013986	1.2008	1.12278	2.49309	3.33111	0.00633177	Null_Model_MS_all_variants	human	GSM1342494	1
chip_geo	GM12878	HCFC1	5	286	0.0174825	1.76024	1.30861	2.47573	2.84052	0.00664824	Null_Model_MS_all_variants	human	GSM2423595	1
chip_geo	GM18951	POLR2A	8	286	0.027972	3.43756	1.85374	2.46121	2.32723	0.0069235	Null_Model_MS_all_variants	human	GSM486485	1
chip_geo	GM10861	VDR	10	286	0.034965	4.66933	2.17567	2.45013	2.14163	0.00714032	Null_Model_MS_all_variants	human	GSM558637	1
chip_geo	GM12878	SMAD5	7	286	0.0244755	2.78821	1.72078	2.4476	2.51057	0.00719062	Null_Model_MS_all_variants	human	GSM2527633	1
chip_geo	GM18505	RELA	10	286	0.034965	4.78022	2.15491	2.42227	2.09195	0.00771194	Null_Model_MS_all_variants	human	GSM486278	1
chip_geo	GM12878	BCLAF1	16	286	0.0559441	9.13786	2.84763	2.40977	1.75096	0.00798119	Null_Model_MS_all_variants	human	GSM2827287	1
chip_geo	GM18505	RELA	5	286	0.0174825	1.84316	1.33506	2.36458	2.71274	0.00902535	Null_Model_MS_all_variants	human	GSM486277	1
chip_geo	GM12878	SPI1	5	286	0.0174825	1.88312	1.31959	2.362	2.65517	0.00908822	Null_Model_MS_all_variants	human	GSM1333967	1
chip_geo	GM23338	EZH2	6	286	0.020979	2.33766	1.55173	2.36016	2.56667	0.00913347	Null_Model_MS_all_variants	human	GSM3498249	1
chip_geo	GM12878	CTCF	21	286	0.0734266	12.9331	3.42148	2.35773	1.62374	0.00919345	Null_Model_MS_all_variants	human	GSM2040764	1
chip_geo	GM12868	CTCF	7	286	0.0244755	2.96204	1.71364	2.35637	2.36324	0.00922733	Null_Model_MS_all_variants	human	GSM849300	1
chip_geo	GM12891	POLR2A	9	286	0.0314685	4.14585	2.06657	2.34889	2.17084	0.00941469	Null_Model_MS_all_variants	human	GSM486507	1
chip_geo	GM12878	IKZF1	17	286	0.0594406	9.80919	3.06831	2.34357	1.73307	0.0095501	Null_Model_MS_all_variants	human	GSM935442	1
chip_geo	GM19099	STAG1	14	286	0.048951	7.57343	2.74752	2.33905	1.84857	0.0096665	Null_Model_MS_all_variants	human	GSM1234059	1
chip_geo	GM12878	NFYA	5	286	0.0174825	1.86813	1.34186	2.33397	2.67647	0.00979859	Null_Model_MS_all_variants	human	GSM935506	1
chip_geo	GM12892	RELA	8	286	0.027972	3.5984	1.89012	2.32874	2.22321	0.00993645	Null_Model_MS_all_variants	human	GSM486294	1
chip_geo	GM12892	RELA	10	286	0.034965	4.93307	2.17681	2.32768	2.02714	0.00996445	Null_Model_MS_all_variants	human	GSM486295	1
chip_geo	GM12878	RELA	12	286	0.041958	6.3047	2.46537	2.31012	1.90334	0.0104408	Null_Model_MS_all_variants	human	GSM486317	1
chip_geo	GM12878	POLR2A	8	286	0.027972	3.69331	1.88808	2.28099	2.16608	0.0112745	Null_Model_MS_all_variants	human	GSM486496	1
chip_geo	GM12878	NIPBL	14	286	0.048951	7.6983	2.78548	2.26234	1.81858	0.0118382	Null_Model_MS_all_variants	human	GSM2443453	1
chip_geo	GM06990	CTCF	7	286	0.0244755	3.13287	1.71328	2.25715	2.23438	0.0119993	Null_Model_MS_all_variants	human	GSM749705	1
chip_geo	GM12878	HMG20A	5	286	0.0174825	1.93007	1.36861	2.24309	2.59058	0.0124454	Null_Model_MS_all_variants	human	GSM2574792	1
chip_geo	GM10248	CTCF	7	286	0.0244755	3.11788	1.73727	2.23461	2.24511	0.0127213	Null_Model_MS_all_variants	human	GSM1006891	1
chip_geo	GM12878	ZBED1	13	286	0.0454545	7.17483	2.61197	2.23018	1.81189	0.0128677	Null_Model_MS_all_variants	human	GSM2527604	1
chip_geo	GM12878	RAD51	20	286	0.0699301	12.6244	3.33328	2.21272	1.58424	0.0134584	Null_Model_MS_all_variants	human	GSM2827519	1
chip_geo	GM12878	EZH2	3	286	0.0104895	0.936064	0.938034	2.20028	3.20491	0.0138936	Null_Model_MS_all_variants	human	GSM1003498	1
chip_geo	GM12878	REST	3	286	0.0104895	0.931069	0.945645	2.18785	3.2221	0.0143402	Null_Model_MS_all_variants	human	GSM1333986	1
chip_geo	GM19193	CTCF	13	286	0.0454545	7.28971	2.64045	2.16262	1.78334	0.0152853	Null_Model_MS_all_variants	human	GSM1234061	1
chip_geo	GM12864	CTCF	8	286	0.027972	3.75624	1.98104	2.14218	2.12979	0.0160893	Null_Model_MS_all_variants	human	GSM1022664	1
chip_geo	GM15510	RELA	7	286	0.0244755	3.12687	1.81848	2.12986	2.23866	0.0165914	Null_Model_MS_all_variants	human	GSM486288	1
chip_geo	GM12878	REST	2	286	0.00699301	0.504496	0.703015	2.12727	3.96436	0.0166987	Null_Model_MS_all_variants	human	GSM1333998	1
chip_geo	GM12878	NKRF	19	286	0.0664336	11.8122	3.38034	2.12636	1.60851	0.0167367	Null_Model_MS_all_variants	human	GSM2828690	1
chip_geo	GM10266	CTCF	9	286	0.0314685	4.53746	2.11254	2.1124	1.98349	0.0173261	Null_Model_MS_all_variants	human	GSM1006870	1
chip_geo	GM12878	TCF7	10	286	0.034965	5.25275	2.25368	2.10645	1.90377	0.0175827	Null_Model_MS_all_variants	human	GSM2534080	1
chip_geo	GM19240	CTCF	8	286	0.027972	3.94206	1.95465	2.07605	2.0294	0.0189447	Null_Model_MS_all_variants	human	GSM489298	1
chip_geo	GM12878	EP300	2	286	0.00699301	0.498501	0.725429	2.06981	4.01202	0.0192352	Null_Model_MS_all_variants	human	GSM1334001	1
chip_geo	GM18526	CTCF	11	286	0.0384615	6.1039	2.40732	2.03384	1.80213	0.0209839	Null_Model_MS_all_variants	human	GSM1234011	1
chip_geo	GM12878	MYC	2	286	0.00699301	0.511489	0.733565	2.02915	3.91016	0.0212217	Null_Model_MS_all_variants	human	GSM748526	1
chip_geo	GM12878	BRD4	9	286	0.0314685	4.40659	2.26529	2.02774	2.04239	0.0212935	Null_Model_MS_all_variants	human	GSM1536175	1
chip_geo	GM19193	RELA	8	286	0.027972	4.04595	1.96873	2.00843	1.97728	0.0222989	Null_Model_MS_all_variants	human	GSM486271	1
chip_geo	GM12878	CEBPZ	2	286	0.00699301	0.536464	0.730013	2.00481	3.72812	0.0224918	Null_Model_MS_all_variants	human	GSM2423351	1
chip_geo	GM12878	POLR2A	7	286	0.0244755	3.4026	1.80076	1.99771	2.05725	0.0228741	Null_Model_MS_all_variants	human	GSM486499	1
chip_geo	GM12878	EP300	5	286	0.0174825	2.12687	1.44253	1.99173	2.35087	0.0232003	Null_Model_MS_all_variants	human	GSM1290184	1
chip_geo	GM18505	CTCF	14	286	0.048951	8.44855	2.79421	1.98677	1.65709	0.023474	Null_Model_MS_all_variants	human	GSM1233993	1
chip_geo	GM19099	RELA	9	286	0.0314685	4.73526	2.18239	1.95415	1.90063	0.0253415	Null_Model_MS_all_variants	human	GSM486281	1
chip_geo	GM12878	EP300	3	286	0.0104895	1.05495	1.00796	1.9297	2.84375	0.026822	Null_Model_MS_all_variants	human	GSM1334003	1
chip_geo	GM12878	NFKB2	11	286	0.0384615	6.22078	2.52115	1.89565	1.76827	0.0290032	Null_Model_MS_all_variants	human	GSM2628096	1
chip_geo	GM12878	EP300	10	286	0.034965	5.66134	2.3165	1.87293	1.76637	0.0305387	Null_Model_MS_all_variants	human	GSM1333960	1
chip_geo	GM12878	IRF3	14	286	0.048951	8.58342	2.9157	1.85773	1.63105	0.0316035	Null_Model_MS_all_variants	human	GSM2423442	1
chip_geo	GM19193	CTCF	11	286	0.0384615	6.36064	2.50016	1.85562	1.72939	0.0317536	Null_Model_MS_all_variants	human	GSM1234062	1
chip_geo	GM12878	BRCA1	3	286	0.0104895	1.0959	1.05489	1.80502	2.73747	0.0355359	Null_Model_MS_all_variants	human	GSM935377	1
chip_geo	GM12878	RELA	7	286	0.0244755	3.55445	1.90926	1.80465	1.96936	0.0355646	Null_Model_MS_all_variants	human	GSM486318	1
chip_geo	GM12878	NFKB2	11	286	0.0384615	6.53846	2.47321	1.80395	1.68235	0.0356199	Null_Model_MS_all_variants	human	GSM2628097	1
chip_geo	GM12878	HSF1	2	286	0.00699301	0.592408	0.780834	1.80268	3.37605	0.0357195	Null_Model_MS_all_variants	human	GSM2824359	1
chip_geo	GM12878	NR2C2	2	286	0.00699301	0.637363	0.758527	1.79643	3.13793	0.0362134	Null_Model_MS_all_variants	human	GSM608157	1
chip_geo	GM12878	BMI1	20	286	0.0699301	13.7552	3.48469	1.79206	1.45399	0.0365619	Null_Model_MS_all_variants	human	GSM2423533	1
chip_geo	GM12878	SMAD5	8	286	0.027972	4.33966	2.0461	1.78894	1.84346	0.0368125	Null_Model_MS_all_variants	human	GSM2527634	1
chip_geo	GM12878	ZBTB40	25	286	0.0874126	17.8551	4.04549	1.76613	1.40016	0.0386872	Null_Model_MS_all_variants	human	GSM2423133	1
chip_geo	GM12878	IRF3	15	286	0.0524476	9.61938	3.0903	1.74113	1.55935	0.0408305	Null_Model_MS_all_variants	human	GSM2423441	1
chip_geo	GM12891	POLR2A	9	286	0.0314685	5.08392	2.25054	1.74006	1.77029	0.0409242	Null_Model_MS_all_variants	human	GSM486508	1
chip_geo	GM10847	RELA	4	286	0.013986	1.6973	1.32864	1.73312	2.35668	0.0415368	Null_Model_MS_all_variants	human	GSM486299	1
chip_geo	GM18505	RELA	9	286	0.0314685	5.06394	2.29083	1.71818	1.77727	0.0428818	Null_Model_MS_all_variants	human	GSM486276	1
chip_geo	GM12878	ZBTB33	6	286	0.020979	3.07293	1.72327	1.69855	1.95254	0.0447018	Null_Model_MS_all_variants	human	GSM803392	1
chip_geo	GM12878	CTCF	5	286	0.0174825	2.44555	1.5373	1.66165	2.04453	0.0482918	Null_Model_MS_all_variants	human	GSM489290	1
chip_geo	GM12878	EP300	11	286	0.0384615	6.68831	2.60629	1.65434	1.64466	0.0490294	Null_Model_MS_all_variants	human	GSM1333966	1
chip_geo	GM12878	HSF1	3	286	0.0104895	1.25475	1.05548	1.65352	2.39092	0.0491129	Null_Model_MS_all_variants	human	GSM2824358	1
chip_geo	GM10847	CTCF	14	286	0.048951	9.21678	2.9387	1.62766	1.51897	0.0517981	Null_Model_MS_all_variants	human	GSM1233869	1
chip_geo	GM12878	REST	2	286	0.00699301	0.676324	0.832544	1.58992	2.95716	0.0559266	Null_Model_MS_all_variants	human	GSM1333990	1
chip_geo	GM12801	CTCF	3	286	0.0104895	1.1978	1.13439	1.5887	2.50459	0.0560644	Null_Model_MS_all_variants	human	GSM749711	1
chip_geo	GM12878	RXRA	8	286	0.027972	4.62038	2.13676	1.58166	1.73146	0.056864	Null_Model_MS_all_variants	human	GSM803341	1
chip_geo	GM12878	ZSCAN29	14	286	0.048951	9.23776	3.01487	1.57959	1.51552	0.0571009	Null_Model_MS_all_variants	human	GSM2827164	1
chip_geo	GM12878	EP300	12	286	0.041958	7.85015	2.80847	1.47762	1.52863	0.0697551	Null_Model_MS_all_variants	human	GSM1290186	1
chip_geo	GM18526	STAG1	13	286	0.0454545	8.71129	2.92294	1.46726	1.49232	0.0711526	Null_Model_MS_all_variants	human	GSM1234025	1
chip_geo	GM18505	RELA	3	286	0.0104895	1.37063	1.11602	1.45999	2.18878	0.072147	Null_Model_MS_all_variants	human	GSM486275	1
chip_geo	GM08714	ZNF274	4	286	0.013986	1.97103	1.39218	1.45741	2.0294	0.0725019	Null_Model_MS_all_variants	human	GSM935329	1
chip_geo	GM12878	BMI1	24	286	0.0839161	18.028	4.10941	1.45326	1.33126	0.073076	Null_Model_MS_all_variants	human	GSM2423532	1
chip_geo	GM12878	TARDBP	24	286	0.0839161	18.2817	4.03863	1.4159	1.31279	0.0784031	Null_Model_MS_all_variants	human	GSM2423454	1
chip_geo	GM12878	SPI1	7	286	0.0244755	4.08891	2.07824	1.40075	1.71195	0.080645	Null_Model_MS_all_variants	human	GSM1334008	1
chip_geo	GM12891	POLR2A	11	286	0.0384615	7.2967	2.68307	1.38024	1.50753	0.0837557	Null_Model_MS_all_variants	human	GSM486503	1
chip_geo	GM12878	CHD4	3	286	0.0104895	1.38861	1.17891	1.36685	2.16043	0.0858369	Null_Model_MS_all_variants	human	GSM2700598	1
chip_geo	GM10847	CTCF	10	286	0.034965	6.59341	2.52062	1.35149	1.51667	0.0882691	Null_Model_MS_all_variants	human	GSM1233870	1
chip_geo	GM15510	RELA	2	286	0.00699301	0.783217	0.902196	1.34869	2.55357	0.0887182	Null_Model_MS_all_variants	human	GSM486287	1
chip_geo	GM12878	REST	2	286	0.00699301	0.804196	0.898678	1.33063	2.48696	0.0916561	Null_Model_MS_all_variants	human	GSM1333992	1
chip_geo	GM12878	RELA	7	286	0.0244755	4.29071	2.07856	1.30345	1.63143	0.0962111	Null_Model_MS_all_variants	human	GSM486319	1
chip_geo	GM13976	CTCF	5	286	0.0174825	2.89111	1.70151	1.23942	1.72944	0.107594	Null_Model_MS_all_variants	human	GSM1006885	1
chip_geo	GM12878	GABPA	3	286	0.0104895	1.50549	1.22565	1.21936	1.9927	0.111354	Null_Model_MS_all_variants	human	GSM1333955	1
chip_geo	GM12878	RAD21	8	286	0.027972	5.23976	2.2721	1.21484	1.52679	0.112214	Null_Model_MS_all_variants	human	GSM935332	1
chip_geo	GM12878	EP300	2	286	0.00699301	0.896104	0.920432	1.19932	2.23188	0.115201	Null_Model_MS_all_variants	human	GSM1290177	1
chip_geo	GM12878	BCLAF1	14	286	0.048951	10.2827	3.2694	1.13699	1.36151	0.127771	Null_Model_MS_all_variants	human	GSM2827288	1
chip_geo	GM12878	ASH2L	2	286	0.00699301	0.937063	0.984396	1.07979	2.13433	0.140119	Null_Model_MS_all_variants	human	GSM2701110	1
chip_geo	GM12878	NFKB1	4	286	0.013986	2.35065	1.55239	1.06246	1.70166	0.144014	Null_Model_MS_all_variants	human	GSM2628095	1
chip_geo	GM12878	TCF7	4	286	0.013986	2.42657	1.50028	1.04875	1.64841	0.147146	Null_Model_MS_all_variants	human	GSM2534079	1
chip_geo	GM18951	CTCF	10	286	0.034965	7.45055	2.60419	0.97898	1.34218	0.163795	Null_Model_MS_all_variants	human	GSM1234027	1
chip_geo	GM18505	STAG1	12	286	0.041958	9.27273	2.86436	0.952141	1.29412	0.170513	Null_Model_MS_all_variants	human	GSM1234008	1
chip_geo	GM12878	IRF5	6	286	0.020979	4.14885	1.96693	0.941135	1.44618	0.173318	Null_Model_MS_all_variants	human	GSM2828847	1
chip_geo	GM06170	TP53	2	286	0.00699301	1.07792	1.04399	0.883222	1.85542	0.188558	Null_Model_MS_all_variants	human	GSM1342488	1
chip_geo	GM12878	EP300	6	286	0.020979	4.3027	2.11738	0.801607	1.39447	0.21139	Null_Model_MS_all_variants	human	GSM1333961	1
chip_geo	GM18951	RELA	3	286	0.0104895	1.92208	1.35201	0.797276	1.56081	0.212645	Null_Model_MS_all_variants	human	GSM486305	1
chip_geo	GM12878	REST	3	286	0.0104895	1.92807	1.39242	0.769833	1.55596	0.220699	Null_Model_MS_all_variants	human	GSM1333994	1
chip_geo	GM12878	REST	3	286	0.0104895	1.95205	1.39273	0.752444	1.53685	0.225892	Null_Model_MS_all_variants	human	GSM1333959	1
chip_geo	GM12878	ZBED1	4	286	0.013986	2.76324	1.67359	0.73899	1.44758	0.229956	Null_Model_MS_all_variants	human	GSM2527603	1
chip_geo	GM12878	EP300	4	286	0.013986	2.90809	1.64789	0.662609	1.37547	0.25379	Null_Model_MS_all_variants	human	GSM1290183	1
chip_geo	GM10847	RELA	3	286	0.0104895	2.0989	1.4322	0.629169	1.42932	0.264619	Null_Model_MS_all_variants	human	GSM486301	1
chip_geo	GM18505	RELA	3	286	0.0104895	2.08292	1.45812	0.628948	1.44029	0.264691	Null_Model_MS_all_variants	human	GSM486274	1
chip_geo	GM12878	ZBTB33	2	286	0.00699301	1.28172	1.15263	0.623168	1.56041	0.266587	Null_Model_MS_all_variants	human	GSM1334012	1
chip_geo	GM12878	RAD51	20	286	0.0699301	17.6613	3.94363	0.593023	1.13242	0.276583	Null_Model_MS_all_variants	human	GSM2827520	1
chip_geo	GM18526	RELA	3	286	0.0104895	2.26374	1.47593	0.498847	1.32524	0.308944	Null_Model_MS_all_variants	human	GSM486311	1
chip_geo	GM12878	ZMYM3	4	286	0.013986	3.14386	1.7565	0.487415	1.27232	0.312982	Null_Model_MS_all_variants	human	GSM2574790	1
chip_geo	GM12878	EP300	8	286	0.027972	6.82318	2.6011	0.452434	1.17247	0.325478	Null_Model_MS_all_variants	human	GSM1333965	1
chip_geo	GM12878	IRF5	9	286	0.0314685	7.77423	2.71569	0.451367	1.15767	0.325862	Null_Model_MS_all_variants	human	GSM2828846	1
chip_geo	GM12878	CHD1	4	286	0.013986	3.3017	1.76037	0.39668	1.2115	0.345802	Null_Model_MS_all_variants	human	GSM2698642	1
chip_geo	GM10847	CTCF	5	286	0.0174825	4.2008	2.09634	0.381236	1.19025	0.351514	Null_Model_MS_all_variants	human	GSM1233871	1
chip_geo	GM18130	EP300	2	286	0.00699301	1.54346	1.25314	0.36432	1.29579	0.35781	Null_Model_MS_all_variants	human	GSM1645719	1
chip_geo	GM12878	EP300	4	286	0.013986	3.35764	1.84281	0.348574	1.19131	0.363704	Null_Model_MS_all_variants	human	GSM1290175	1
chip_geo	GM10847	RELA	3	286	0.0104895	2.54346	1.55639	0.293334	1.1795	0.384633	Null_Model_MS_all_variants	human	GSM486298	1
chip_geo	GM15510	RELA	2	286	0.00699301	1.67033	1.29198	0.255167	1.19737	0.399297	Null_Model_MS_all_variants	human	GSM486286	1
chip_geo	GM12878	NFKB1	3	286	0.0104895	2.71429	1.62981	0.175305	1.10526	0.43042	Null_Model_MS_all_variants	human	GSM2628094	1
chip_geo	GM12892	RELA	3	286	0.0104895	2.71528	1.6358	0.174052	1.10486	0.430912	Null_Model_MS_all_variants	human	GSM486293	1
chip_geo	GM12878	ZBTB33	2	286	0.00699301	1.78322	1.30075	0.16666	1.12157	0.433819	Null_Model_MS_all_variants	human	GSM1334010	1
chip_geo	GM12878	TARDBP	2	286	0.00699301	1.87712	1.35569	0.0906383	1.06546	0.46389	Null_Model_MS_all_variants	human	GSM2527393	1
chip_geo	GM12878	EP300	0	286	0	0.244755	0.49501	0	0	0.5	Null_Model_MS_all_variants	human	GSM1290173	1
chip_geo	GM12878	POLR3A	0	286	0	0.017982	0.140272	0	0	0.5	Null_Model_MS_all_variants	human	GSM935316	1
chip_geo	GM12878	MYC	1	286	0.0034965	0.487512	0.698637	0	2.05123	0.5	Null_Model_MS_all_variants	human	GSM748527	1
chip_geo	GM12878	ZMYM3	0	286	0	0.884116	0.933037	0	0	0.5	Null_Model_MS_all_variants	human	GSM2574774	1
chip_geo	GM12878	HDAC2	1	286	0.0034965	0.856144	0.908452	0	1.16803	0.5	Null_Model_MS_all_variants	human	GSM2827240	1
chip_geo	GM12878	REST	1	286	0.0034965	0.436563	0.67396	0	2.29062	0.5	Null_Model_MS_all_variants	human	GSM1290147	1
chip_geo	GM12878	REST	1	286	0.0034965	0.444555	0.66119	0	2.24944	0.5	Null_Model_MS_all_variants	human	GSM1290146	1
chip_geo	GM12878	RELA	1	286	0.0034965	3.2018	1.79701	0	0.312324	0.5	Null_Model_MS_all_variants	human	GSM486316	1
chip_geo	GM12878	ZNF274	0	286	0	0.01998	0.140001	0	0	0.5	Null_Model_MS_all_variants	human	GSM607487	1
chip_geo	GM12878	KDM1A	0	286	0	0.33966	0.5801	0	0	0.5	Null_Model_MS_all_variants	human	GSM2698629	1
chip_geo	GM12878	CHD7	0	286	0	0.528472	0.71375	0	0	0.5	Null_Model_MS_all_variants	human	GSM2700563	1
chip_geo	GM12878	CHD4	1	286	0.0034965	0.934066	0.970386	0	1.07059	0.5	Null_Model_MS_all_variants	human	GSM2700599	1
chip_geo	GM12878	REST	1	286	0.0034965	0.13986	0.392963	0	7.15	0.5	Null_Model_MS_all_variants	human	GSM1333995	1
chip_geo	GM12878	HMG20A	1	286	0.0034965	0.242757	0.498006	0	4.11934	0.5	Null_Model_MS_all_variants	human	GSM2574775	1
chip_geo	GM12878	CHD1	0	286	0	1.11489	1.07786	0	0	0.5	Null_Model_MS_all_variants	human	GSM2698643	1
chip_geo	GM12878	REST	0	286	0	0.0899101	0.299847	0	0	0.5	Null_Model_MS_all_variants	human	GSM1333999	1
chip_geo	GM12878	EBNA1	0	286	0	0.193806	0.427085	0	0	0.5	Null_Model_MS_all_variants	human	GSM2587520	1
chip_geo	GM12878	KDM5A	1	286	0.0034965	0.312687	0.571952	0	3.19808	0.5	Null_Model_MS_all_variants	human	GSM2701789	1
chip_geo	GM12878	TSC22D4	1	286	0.0034965	1.04895	0.9993	0	0.953333	0.5	Null_Model_MS_all_variants	human	GSM2574798	1
chip_geo	GM12878	REST	1	286	0.0034965	0.215784	0.468392	0	4.63426	0.5	Null_Model_MS_all_variants	human	GSM1290156	1
chip_geo	GM12878	RBBP5	1	286	0.0034965	0.686314	0.837557	0	1.45706	0.5	Null_Model_MS_all_variants	human	GSM2698583	1
chip_geo	GM12878	REST	1	286	0.0034965	0.246753	0.51386	0	4.05263	0.5	Null_Model_MS_all_variants	human	GSM1290148	1
chip_geo	GM14000	POU3F2	1	286	0.0034965	0.423576	0.654525	0	2.36085	0.5	Null_Model_MS_all_variants	human	GSM1934425	1
chip_geo	GM12878	CBX8	0	286	0	0.031968	0.181596	0	0	0.5	Null_Model_MS_all_variants	human	GSM2699579	1
chip_geo	GM12878	EP300	0	286	0	0.01998	0.140001	0	0	0.5	Null_Model_MS_all_variants	human	GSM1290179	1
chip_geo	GM12878	EP300	0	286	0	0.026973	0.168142	0	0	0.5	Null_Model_MS_all_variants	human	GSM1290178	1
chip_geo	GM12878	CTBP1	0	286	0	0.110889	0.329684	0	0	0.5	Null_Model_MS_all_variants	human	GSM2698614	1
chip_geo	GM12878	REST	1	286	0.0034965	0.260739	0.516669	0	3.83525	0.5	Null_Model_MS_all_variants	human	GSM1290151	1
chip_geo	GM12878	REST	1	286	0.0034965	0.250749	0.500062	0	3.98805	0.5	Null_Model_MS_all_variants	human	GSM1290155	1
chip_geo	GM18130	EP300	1	286	0.0034965	1.19081	1.11739	0	0.839765	0.5	Null_Model_MS_all_variants	human	GSM1645718	1
chip_geo	GM12878	HDAC2	1	286	0.0034965	0.484515	0.718338	0	2.06392	0.5	Null_Model_MS_all_variants	human	GSM2827241	1
chip_geo	GM11992	NFE2L2	0	286	0	0	0	0	0	0.5	Null_Model_MS_all_variants	human	GSM922966	1
chip_geo	GM12878	CBX3	0	286	0	0.03996	0.201001	0	0	0.5	Null_Model_MS_all_variants	human	GSM2700372	1
chip_geo	GM12891	CONTROL	0	286	0	0.180819	0.40034	0	0	0.5	Null_Model_MS_all_variants	human	GSM803467	1
chip_geo	GM12878	REST	1	286	0.0034965	0.142857	0.382846	0	7	0.5	Null_Model_MS_all_variants	human	GSM1290152	1
chip_geo	GM12878	EP300	1	286	0.0034965	0.22977	0.470269	0	4.35217	0.5	Null_Model_MS_all_variants	human	GSM1334004	1
chip_geo	GM12878	REST	1	286	0.0034965	0.196803	0.440715	0	5.08122	0.5	Null_Model_MS_all_variants	human	GSM1290150	1
chip_geo	GM12878	CTBP1	0	286	0	0.03996	0.201001	0	0	0.5	Null_Model_MS_all_variants	human	GSM2698613	1
chip_geo	GM12878	RBBP5	0	286	0	0.549451	0.744179	0	0	0.5	Null_Model_MS_all_variants	human	GSM2698584	1
chip_geo	GM12878	CHD7	1	286	0.0034965	0.246753	0.496036	0	4.05263	0.5	Null_Model_MS_all_variants	human	GSM2700562	1
chip_geo	GM12878	CBX3	0	286	0	0	0	0	0	0.5	Null_Model_MS_all_variants	human	GSM2700373	1
chip_geo	GM08071	BMI1	0	286	0	0	0	0	0	0.5	Null_Model_MS_all_variants	human	GSM838670	1
chip_geo	GM12878	REST	1	286	0.0034965	0.111888	0.327824	0	8.9375	0.5	Null_Model_MS_all_variants	human	GSM1290149	1
chip_geo	GM08071	BMI1	0	286	0	0.10989	0.322354	0	0	0.5	Null_Model_MS_all_variants	human	GSM838671	1
chip_geo	GM12878	BZLF1	0	286	0	0	0	0	0	0.5	Null_Model_MS_all_variants	human	GSM2587519	1
chip_geo	GM14000	POU3F2	1	286	0.0034965	0.981019	0.978079	0	1.01935	0.5	Null_Model_MS_all_variants	human	GSM1934423	1
chip_geo	GM08071	BMI1	0	286	0	0	0	0	0	0.5	Null_Model_MS_all_variants	human	GSM838668	1
chip_geo	GM12878	POLR3A	0	286	0	0.014985	0.121553	0	0	0.5	Null_Model_MS_all_variants	human	GSM487429	1
chip_geo	GM12878	ZBTB33	0	286	0	0.183816	0.426823	0	0	0.5	Null_Model_MS_all_variants	human	GSM1333968	1
chip_geo	GM12878	KDM5A	0	286	0	0.142857	0.377586	0	0	0.5	Null_Model_MS_all_variants	human	GSM2701788	1
chip_geo	GM12878	EP300	0	286	0	0	0	0	0	0.5	Null_Model_MS_all_variants	human	GSM1290181	1
chip_geo	GM12878	EP300	1	286	0.0034965	0.134865	0.369856	0	7.41481	0.5	Null_Model_MS_all_variants	human	GSM1290180	1
chip_geo	GM00739	POLR2A	0	286	0	0.678322	0.835715	0	0	0.5	Null_Model_MS_all_variants	human	GSM1405130	1
chip_geo	GM12878	EP300	0	286	0	0	0	0	0	0.5	Null_Model_MS_all_variants	human	GSM1290176	1
chip_geo	GM14000	POU3F2	1	286	0.0034965	0.130869	0.365864	0	7.64122	0.5	Null_Model_MS_all_variants	human	GSM1934421	1
chip_geo	GM12878	UBTF	1	286	0.0034965	0.248751	0.49098	0	4.02008	0.5	Null_Model_MS_all_variants	human	GSM2423512	1
chip_geo	GM12878	EP300	0	286	0	0.15984	0.403021	0	0	0.5	Null_Model_MS_all_variants	human	GSM1334002	1
chip_geo	GM12878	NR2C2	1	286	0.0034965	1.30669	1.12465	0	0.765291	0.5	Null_Model_MS_all_variants	human	GSM608158	1
chip_geo	GM12878	UBTF	0	286	0	0.204795	0.454991	0	0	0.5	Null_Model_MS_all_variants	human	GSM2423511	1
chip_geo	GM12878	REST	1	286	0.0034965	0.315684	0.562356	0	3.16772	0.5	Null_Model_MS_all_variants	human	GSM1333993	1
chip_geo	GM12878	REST	0	286	0	0.018981	0.136526	0	0	0.5	Null_Model_MS_all_variants	human	GSM1290157	1
chip_geo	GM12878	KDM1A	0	286	0	0.017982	0.132952	0	0	0.5	Null_Model_MS_all_variants	human	GSM2698628	1
chip_geo	GM00739	POLR2A	0	286	0	0.0719281	0.269854	0	0	0.5	Null_Model_MS_all_variants	human	GSM2333819	1
chip_geo	GM12878	EP300	0	286	0	0	0	0	0	0.5	Null_Model_MS_all_variants	human	GSM1290182	1
chip_geo	GM12878	REST	1	286	0.0034965	0.121878	0.348039	0	8.20492	0.5	Null_Model_MS_all_variants	human	GSM1290153	1
chip_geo	GM12878	CBX8	0	286	0	0.0989011	0.308559	0	0	0.5	Null_Model_MS_all_variants	human	GSM2699580	1
chip_geo	GM10847	RELA	1	286	0.0034965	1.86414	1.3585	0	0.536442	0.5	Null_Model_MS_all_variants	human	GSM486300	1
chip_geo	GM12878	REST	0	286	0	0	0	0	0	0.5	Null_Model_MS_all_variants	human	GSM1290154	1
chip_geo	GM12878	EP300	3	286	0.0104895	3.71728	1.9383	-0.370058	0.807041	0.644331	Null_Model_MS_all_variants	human	GSM1290174	1
chip_geo	GM00739	POLR2A	2	286	0.00699301	3.21479	1.82779	-0.664619	0.622126	0.746853	Null_Model_MS_all_variants	human	GSM1405139	1
